# Supplementary material for: Identification of a peptide ligand for human ALDH3A1 through peptide phage display: Prediction and characterization of protein interaction sites and inhibition of ALDH3A1 enzymatic activity
Source: Front Mol Biosci. 2023 Mar 20;10:1161111. doi: 10.3389/fmolb.2023.1161111 (PMC10067601; doi:10.3389/fmolb.2023.1161111)
Supplement: Supplementary file 1 [file DataSheet1.ZIP]

Archive with 34 entries (33 files):
- Raw Data/Files/
- Raw Data/Files/Gmodel_1.pdb
- Raw Data/Files/Gmodel_2.pdb
- Raw Data/Files/Gmodel_3.pdb
- Raw Data/Files/Gmodel_4.pdb
- Raw Data/Files/Gmodel_5.pdb
- Raw Data/Files/Hmodel_1.pdb
- Raw Data/Files/Hmodel_10.pdb
- Raw Data/Files/Hmodel_2.pdb
- Raw Data/Files/Hmodel_3.pdb
- Raw Data/Files/Hmodel_4.pdb
- Raw Data/Files/Hmodel_5.pdb
- Raw Data/Files/Hmodel_6.pdb
- Raw Data/Files/Hmodel_7.pdb
- Raw Data/Files/Hmodel_8.pdb
- Raw Data/Files/Hmodel_9.pdb
- Raw Data/Files/model_1.pdb
- Raw Data/Files/model_10.pdb
- Raw Data/Files/model_2.pdb
- Raw Data/Files/model_3.pdb
- Raw Data/Files/model_4.pdb
- Raw Data/Files/model_5.pdb
- Raw Data/Files/model_6.pdb
- Raw Data/Files/model_7.pdb
- Raw Data/Files/model_8.pdb
- Raw Data/Files/model_9.pdb
- Raw Data/Files/Pmodel_1.pdb
- Raw Data/Files/Pmodel_2.pdb
- Raw Data/Files/Pmodel_3.pdb
- Raw Data/Files/Pmodel_4.pdb
- Raw Data/Files/Pmodel_5.pdb
- Raw Data/Files/Raw_Data_for_Fig2.xlsx
- Raw Data/Files/Raw_Data_for_Fig7.xlsx
- Raw Data/Raw data computational explanation .docx
