# Supplementary material for: Identification of a peptide ligand for human ALDH3A1 through peptide phage display: Prediction and characterization of protein interaction sites and inhibition of ALDH3A1 enzymatic activity
Source: Front Mol Biosci. 2023 Mar 20;10:1161111. doi: 10.3389/fmolb.2023.1161111 (PMC10067601; doi:10.3389/fmolb.2023.1161111)
Supplement: Supplementary file 1 [file DataSheet1.ZIP › Raw Data/Files/Gmodel_5.pdb]

MODEL 5
REMARK SCORE    914.351
REMARK CLPOP -
ATOM      1  N   SER A   1      28.351  39.366  48.419
ATOM      2  CA  SER A   1      28.099  39.130  49.864
ATOM      3  C   SER A   1      28.735  37.809  50.323
ATOM      4  O   SER A   1      29.065  36.953  49.477
ATOM      5  CB  SER A   1      26.590  39.109  50.124
ATOM      6  OG  SER A   1      25.991  37.902  49.629
ATOM      7  N   LYS A   2      28.924  37.654  51.634
ATOM      8  CA  LYS A   2      29.455  36.401  52.163
ATOM      9  C   LYS A   2      28.548  35.232  51.792
ATOM     10  O   LYS A   2      29.033  34.162  51.436
ATOM     11  CB  LYS A   2      29.741  36.446  53.665
ATOM     12  CG  LYS A   2      28.564  36.506  54.621
ATOM     13  CD  LYS A   2      29.050  36.636  56.085
ATOM     14  CE  LYS A   2      30.359  35.879  56.348
ATOM     15  NZ  LYS A   2      30.864  36.118  57.742
ATOM     16  N   ILE A   3      27.242  35.445  51.864
ATOM     17  CA  ILE A   3      26.293  34.397  51.475
ATOM     18  C   ILE A   3      26.401  34.037  49.996
ATOM     19  O   ILE A   3      26.485  32.843  49.653
ATOM     20  CB  ILE A   3      24.870  34.818  51.859
ATOM     21  CG1 ILE A   3      24.705  34.687  53.370
ATOM     22  CG2 ILE A   3      23.849  34.016  51.041
ATOM     23  CD1 ILE A   3      23.421  35.298  53.961
ATOM     24  N   SER A   4      26.410  35.020  49.095
ATOM     25  CA  SER A   4      26.556  34.705  47.673
ATOM     26  C   SER A   4      27.864  33.975  47.402
ATOM     27  O   SER A   4      27.880  33.021  46.646
ATOM     28  CB  SER A   4      26.451  35.961  46.795
ATOM     29  OG  SER A   4      25.215  36.608  47.025
ATOM     30  N   GLU A   5      28.948  34.400  48.047
ATOM     31  CA  GLU A   5      30.232  33.750  47.801
ATOM     32  C   GLU A   5      30.223  32.304  48.276
ATOM     33  O   GLU A   5      30.779  31.428  47.590
ATOM     34  CB  GLU A   5      31.390  34.532  48.437
ATOM     35  CG  GLU A   5      31.727  35.790  47.627
ATOM     36  CD  GLU A   5      32.166  35.467  46.202
ATOM     37  OE1 GLU A   5      33.053  34.598  46.039
ATOM     38  OE2 GLU A   5      31.609  36.067  45.248
ATOM     39  N   ALA A   6      29.610  32.052  49.432
ATOM     40  CA  ALA A   6      29.559  30.658  49.929
ATOM     41  C   ALA A   6      28.759  29.756  48.985
ATOM     42  O   ALA A   6      29.153  28.613  48.674
ATOM     43  CB  ALA A   6      28.994  30.581  51.345
ATOM     44  N   VAL A   7      27.635  30.245  48.487
ATOM     45  CA  VAL A   7      26.853  29.437  47.576
ATOM     46  C   VAL A   7      27.616  29.223  46.253
ATOM     47  O   VAL A   7      27.618  28.118  45.734
ATOM     48  CB  VAL A   7      25.428  29.997  47.352
ATOM     49  CG1 VAL A   7      24.689  29.159  46.316
ATOM     50  CG2 VAL A   7      24.681  29.991  48.673
ATOM     51  N   LYS A   8      28.268  30.270  45.729
ATOM     52  CA  LYS A   8      29.055  30.179  44.522
ATOM     53  C   LYS A   8      30.156  29.120  44.657
ATOM     54  O   LYS A   8      30.363  28.325  43.718
ATOM     55  CB  LYS A   8      29.621  31.565  44.190
ATOM     56  CG  LYS A   8      30.537  31.618  42.946
ATOM     57  CD  LYS A   8      31.177  33.019  42.867
ATOM     58  CE  LYS A   8      32.292  33.117  41.827
ATOM     59  NZ  LYS A   8      31.816  32.811  40.436
ATOM     60  N   ARG A   9      30.834  29.100  45.822
ATOM     61  CA  ARG A   9      31.911  28.117  46.012
ATOM     62  C   ARG A   9      31.376  26.688  46.111
ATOM     63  O   ARG A   9      31.971  25.735  45.610
ATOM     64  CB  ARG A   9      32.762  28.436  47.251
ATOM     65  CG  ARG A   9      33.679  29.684  47.162
ATOM     66  CD  ARG A   9      34.632  29.771  48.366
ATOM     67  NE  ARG A   9      33.952  29.934  49.648
ATOM     68  CZ  ARG A   9      33.531  31.100  50.146
ATOM     69  NH1 ARG A   9      33.726  32.231  49.478
ATOM     70  NH2 ARG A   9      32.924  31.144  51.324
ATOM     71  N   ALA A  10      30.208  26.540  46.726
ATOM     72  CA  ALA A  10      29.596  25.223  46.788
ATOM     73  C   ALA A  10      29.192  24.727  45.404
ATOM     74  O   ALA A  10      29.418  23.579  45.074
ATOM     75  CB  ALA A  10      28.362  25.270  47.713
ATOM     76  N   ARG A  11      28.598  25.615  44.605
ATOM     77  CA  ARG A  11      28.192  25.241  43.254
ATOM     78  C   ARG A  11      29.422  24.890  42.370
ATOM     79  O   ARG A  11      29.352  23.941  41.586
ATOM     80  CB  ARG A  11      27.360  26.341  42.567
ATOM     81  CG  ARG A  11      26.816  25.746  41.256
ATOM     82  CD  ARG A  11      25.669  26.445  40.660
ATOM     83  NE  ARG A  11      24.480  26.431  41.515
ATOM     84  CZ  ARG A  11      23.644  25.402  41.646
ATOM     85  NH1 ARG A  11      23.853  24.271  40.985
ATOM     86  NH2 ARG A  11      22.592  25.505  42.448
ATOM     87  N   ALA A  12      30.517  25.648  42.515
ATOM     88  CA  ALA A  12      31.701  25.408  41.676
ATOM     89  C   ALA A  12      32.307  24.084  42.077
ATOM     90  O   ALA A  12      32.714  23.303  41.211
ATOM     91  CB  ALA A  12      32.724  26.523  41.886
ATOM     92  N   ALA A  13      32.319  23.805  43.388
ATOM     93  CA  ALA A  13      32.845  22.523  43.833
ATOM     94  C   ALA A  13      31.957  21.363  43.339
ATOM     95  O   ALA A  13      32.443  20.324  42.937
ATOM     96  CB  ALA A  13      33.051  22.489  45.338
ATOM     97  N   PHE A  14      30.632  21.547  43.355
ATOM     98  CA  PHE A  14      29.801  20.512  42.827
ATOM     99  C   PHE A  14      30.040  20.297  41.323
ATOM    100  O   PHE A  14      30.137  19.142  40.854
ATOM    101  CB  PHE A  14      28.291  20.826  43.071
ATOM    102  CG  PHE A  14      27.398  19.845  42.358
ATOM    103  CD1 PHE A  14      27.221  18.543  42.887
ATOM    104  CD2 PHE A  14      26.879  20.145  41.111
ATOM    105  CE1 PHE A  14      26.479  17.599  42.208
ATOM    106  CE2 PHE A  14      26.148  19.197  40.435
ATOM    107  CZ  PHE A  14      25.942  17.933  40.959
ATOM    108  N   SER A  15      30.107  21.393  40.550
ATOM    109  CA  SER A  15      30.220  21.278  39.098
ATOM    110  C   SER A  15      31.531  20.660  38.661
ATOM    111  O   SER A  15      31.596  20.095  37.575
ATOM    112  CB  SER A  15      30.076  22.667  38.472
ATOM    113  OG  SER A  15      28.775  23.169  38.760
ATOM    114  N   SER A  16      32.536  20.738  39.522
ATOM    115  CA  SER A  16      33.822  20.064  39.262
ATOM    116  C   SER A  16      33.750  18.543  39.219
ATOM    117  O   SER A  16      34.708  17.913  38.795
ATOM    118  CB  SER A  16      34.841  20.450  40.312
ATOM    119  OG  SER A  16      34.646  19.738  41.512
ATOM    120  N   GLY A  17      32.684  17.929  39.741
ATOM    121  CA  GLY A  17      32.549  16.482  39.744
ATOM    122  C   GLY A  17      33.052  15.771  41.002
ATOM    123  O   GLY A  17      32.968  14.569  41.098
ATOM    124  N   ARG A  18      33.556  16.551  41.948
ATOM    125  CA  ARG A  18      34.156  16.041  43.174
ATOM    126  C   ARG A  18      33.287  15.043  43.941
ATOM    127  O   ARG A  18      33.786  14.081  44.510
ATOM    128  CB  ARG A  18      34.510  17.229  44.080
ATOM    129  CG  ARG A  18      35.335  16.884  45.294
ATOM    130  CD  ARG A  18      35.654  18.120  46.114
ATOM    131  NE  ARG A  18      36.150  19.209  45.286
ATOM    132  CZ  ARG A  18      36.229  20.474  45.679
ATOM    133  NH1 ARG A  18      35.849  20.824  46.897
ATOM    134  NH2 ARG A  18      36.695  21.390  44.851
ATOM    135  N   THR A  19      31.985  15.284  43.964
ATOM    136  CA  THR A  19      31.081  14.491  44.810
ATOM    137  C   THR A  19      30.538  13.260  44.105
ATOM    138  O   THR A  19      29.815  12.499  44.715
ATOM    139  CB  THR A  19      29.840  15.270  45.242
ATOM    140  OG1 THR A  19      29.070  15.555  44.070
ATOM    141  CG2 THR A  19      30.184  16.538  45.934
ATOM    142  N   ARG A  20      30.842  13.083  42.822
ATOM    143  CA  ARG A  20      30.222  12.002  42.068
ATOM    144  C   ARG A  20      30.685  10.604  42.479
ATOM    145  O   ARG A  20      29.856   9.761  42.673
ATOM    146  CB  ARG A  20      30.283  12.248  40.544
ATOM    147  CG  ARG A  20      29.739  13.628  40.108
ATOM    148  CD  ARG A  20      28.229  13.799  40.484
ATOM    149  NE  ARG A  20      27.347  12.889  39.739
ATOM    150  CZ  ARG A  20      26.771  13.199  38.580
ATOM    151  NH1 ARG A  20      27.003  14.391  38.024
ATOM    152  NH2 ARG A  20      25.968  12.316  37.975
ATOM    153  N   PRO A  21      31.998  10.388  42.720
ATOM    154  CA  PRO A  21      32.379   9.034  43.167
ATOM    155  C   PRO A  21      31.809   8.732  44.554
ATOM    156  O   PRO A  21      31.861   9.575  45.451
ATOM    157  CB  PRO A  21      33.925   9.126  43.240
ATOM    158  CG  PRO A  21      34.278  10.290  42.326
ATOM    159  CD  PRO A  21      33.156  11.291  42.589
ATOM    160  N   LEU A  22      31.308   7.522  44.735
ATOM    161  CA  LEU A  22      30.713   7.135  46.032
ATOM    162  C   LEU A  22      31.775   7.203  47.130
ATOM    163  O   LEU A  22      31.460   7.563  48.275
ATOM    164  CB  LEU A  22      30.060   5.744  46.016
ATOM    165  CG  LEU A  22      28.998   5.595  44.936
ATOM    166  CD1 LEU A  22      28.378   4.214  45.125
ATOM    167  CD2 LEU A  22      27.918   6.673  44.949
ATOM    168  N   GLN A  23      33.040   6.874  46.798
ATOM    169  CA  GLN A  23      34.121   6.953  47.781
ATOM    170  C   GLN A  23      34.213   8.327  48.443
ATOM    171  O   GLN A  23      34.435   8.415  49.646
ATOM    172  CB  GLN A  23      35.457   6.618  47.095
ATOM    173  CG  GLN A  23      36.632   6.588  48.070
ATOM    174  CD  GLN A  23      37.949   6.102  47.463
ATOM    175  OE1 GLN A  23      38.191   6.196  46.244
ATOM    176  NE2 GLN A  23      38.822   5.600  48.333
ATOM    177  N   PHE A  24      34.024   9.382  47.651
ATOM    178  CA  PHE A  24      34.124  10.715  48.197
ATOM    179  C   PHE A  24      32.990  10.944  49.182
ATOM    180  O   PHE A  24      33.191  11.495  50.263
ATOM    181  CB  PHE A  24      34.092  11.762  47.099
ATOM    182  CG  PHE A  24      34.246  13.165  47.611
ATOM    183  CD1 PHE A  24      35.512  13.734  47.739
ATOM    184  CD2 PHE A  24      33.115  13.913  48.034
ATOM    185  CE1 PHE A  24      35.667  15.043  48.211
ATOM    186  CE2 PHE A  24      33.265  15.209  48.528
ATOM    187  CZ  PHE A  24      34.535  15.781  48.635
ATOM    188  N   ARG A  25      31.786  10.569  48.778
ATOM    189  CA  ARG A  25      30.606  10.749  49.650
ATOM    190  C   ARG A  25      30.778   9.979  50.972
ATOM    191  O   ARG A  25      30.484  10.518  52.075
ATOM    192  CB  ARG A  25      29.359  10.265  48.935
ATOM    193  CG  ARG A  25      29.165  10.921  47.590
ATOM    194  CD  ARG A  25      27.885  10.330  46.976
ATOM    195  NE  ARG A  25      27.879  10.493  45.534
ATOM    196  CZ  ARG A  25      26.877  10.115  44.743
ATOM    197  NH1 ARG A  25      25.759   9.574  45.252
ATOM    198  NH2 ARG A  25      27.003  10.256  43.421
ATOM    199  N   ILE A  26      31.298   8.747  50.883
ATOM    200  CA  ILE A  26      31.514   7.913  52.044
ATOM    201  C   ILE A  26      32.588   8.521  52.943
ATOM    202  O   ILE A  26      32.428   8.487  54.189
ATOM    203  CB  ILE A  26      31.810   6.435  51.653
ATOM    204  CG1 ILE A  26      30.513   5.815  51.118
ATOM    205  CG2 ILE A  26      32.332   5.643  52.820
ATOM    206  CD1 ILE A  26      30.718   4.554  50.323
ATOM    207  N   GLN A  27      33.648   9.111  52.364
ATOM    208  CA  GLN A  27      34.652   9.825  53.188
ATOM    209  C   GLN A  27      34.019  10.961  53.969
ATOM    210  O   GLN A  27      34.342  11.164  55.122
ATOM    211  CB  GLN A  27      35.795  10.381  52.324
ATOM    212  CG  GLN A  27      36.761   9.292  51.868
ATOM    213  CD  GLN A  27      37.672   9.715  50.732
ATOM    214  OE1 GLN A  27      38.632   8.993  50.415
ATOM    215  NE2 GLN A  27      37.415  10.871  50.122
ATOM    216  N   GLN A  28      33.112  11.706  53.327
ATOM    217  CA  GLN A  28      32.475  12.817  54.062
ATOM    218  C   GLN A  28      31.513  12.299  55.144
ATOM    219  O   GLN A  28      31.466  12.859  56.263
ATOM    220  CB  GLN A  28      31.753  13.777  53.105
ATOM    221  CG  GLN A  28      32.653  14.383  52.053
ATOM    222  CD  GLN A  28      33.699  15.291  52.681
ATOM    223  OE1 GLN A  28      33.381  16.184  53.445
ATOM    224  NE2 GLN A  28      34.972  15.073  52.326
ATOM    225  N   LEU A  29      30.792  11.212  54.852
ATOM    226  CA  LEU A  29      29.937  10.584  55.878
ATOM    227  C   LEU A  29      30.761  10.061  57.080
ATOM    228  O   LEU A  29      30.354  10.210  58.238
ATOM    229  CB  LEU A  29      29.058   9.494  55.266
ATOM    230  CG  LEU A  29      28.020  10.061  54.292
ATOM    231  CD1 LEU A  29      27.305   8.908  53.668
ATOM    232  CD2 LEU A  29      26.994  11.009  55.021
ATOM    233  N   GLU A  30      31.905   9.433  56.795
ATOM    234  CA  GLU A  30      32.812   8.982  57.838
ATOM    235  C   GLU A  30      33.373  10.144  58.647
ATOM    236  O   GLU A  30      33.561  10.005  59.871
ATOM    237  CB  GLU A  30      33.933   8.136  57.213
ATOM    238  CG  GLU A  30      33.419   6.780  56.735
ATOM    239  CD  GLU A  30      34.442   5.908  56.019
ATOM    240  OE1 GLU A  30      35.501   6.416  55.623
ATOM    241  OE2 GLU A  30      34.142   4.702  55.815
ATOM    242  N   ALA A  31      33.606  11.289  57.996
ATOM    243  CA  ALA A  31      34.061  12.476  58.729
ATOM    244  C   ALA A  31      32.953  12.980  59.682
ATOM    245  O   ALA A  31      33.237  13.405  60.794
ATOM    246  CB  ALA A  31      34.515  13.584  57.765
ATOM    247  N   LEU A  32      31.700  12.867  59.256
ATOM    248  CA  LEU A  32      30.592  13.194  60.158
ATOM    249  C   LEU A  32      30.499  12.241  61.344
ATOM    250  O   LEU A  32      30.151  12.647  62.458
ATOM    251  CB  LEU A  32      29.237  13.257  59.438
ATOM    252  CG  LEU A  32      28.889  14.533  58.688
ATOM    253  CD1 LEU A  32      27.544  14.321  58.002
ATOM    254  CD2 LEU A  32      28.840  15.768  59.590
ATOM    255  N   GLN A  33      30.777  10.953  61.121
ATOM    256  CA  GLN A  33      30.836  10.020  62.241
ATOM    257  C   GLN A  33      31.920  10.426  63.221
ATOM    258  O   GLN A  33      31.704  10.405  64.436
ATOM    259  CB  GLN A  33      31.155   8.606  61.782
ATOM    260  CG  GLN A  33      30.107   8.000  60.896
ATOM    261  CD  GLN A  33      30.442   6.589  60.408
ATOM    262  OE1 GLN A  33      29.606   5.674  60.497
ATOM    263  NE2 GLN A  33      31.647   6.420  59.850
ATOM    264  N   ARG A  34      33.079  10.806  62.689
ATOM    265  CA  ARG A  34      34.176  11.245  63.539
ATOM    266  C   ARG A  34      33.799  12.531  64.305
ATOM    267  O   ARG A  34      34.090  12.662  65.489
ATOM    268  CB  ARG A  34      35.436  11.383  62.677
ATOM    269  CG  ARG A  34      36.706  11.702  63.422
ATOM    270  CD  ARG A  34      37.916  11.595  62.479
ATOM    271  NE  ARG A  34      38.044  12.694  61.506
ATOM    272  CZ  ARG A  34      38.626  13.866  61.764
ATOM    273  NH1 ARG A  34      39.110  14.146  62.977
ATOM    274  NH2 ARG A  34      38.712  14.766  60.809
ATOM    275  N   LEU A  35      33.104  13.451  63.638
ATOM    276  CA  LEU A  35      32.645  14.694  64.288
ATOM    277  C   LEU A  35      31.782  14.331  65.491
ATOM    278  O   LEU A  35      31.982  14.881  66.586
ATOM    279  CB  LEU A  35      31.830  15.501  63.282
ATOM    280  CG  LEU A  35      31.228  16.809  63.776
ATOM    281  CD1 LEU A  35      31.034  17.713  62.549
ATOM    282  CD2 LEU A  35      29.912  16.599  64.477
ATOM    283  N   ILE A  36      30.829  13.400  65.295
ATOM    284  CA  ILE A  36      29.878  13.077  66.362
ATOM    285  C   ILE A  36      30.592  12.426  67.561
ATOM    286  O   ILE A  36      30.334  12.764  68.713
ATOM    287  CB  ILE A  36      28.742  12.186  65.821
ATOM    288  CG1 ILE A  36      27.838  13.024  64.923
ATOM    289  CG2 ILE A  36      27.946  11.580  66.955
ATOM    290  CD1 ILE A  36      26.911  12.216  64.074
ATOM    291  N   GLN A  37      31.540  11.547  67.271
ATOM    292  CA  GLN A  37      32.291  10.874  68.339
ATOM    293  C   GLN A  37      33.206  11.861  69.051
ATOM    294  O   GLN A  37      33.223  11.911  70.277
ATOM    295  CB  GLN A  37      33.085   9.691  67.754
ATOM    296  CG  GLN A  37      32.141   8.613  67.165
ATOM    297  CD  GLN A  37      32.757   7.661  66.111
ATOM    298  OE1 GLN A  37      32.146   6.643  65.780
ATOM    299  NE2 GLN A  37      33.938   7.997  65.573
ATOM    300  N   GLU A  38      33.954  12.662  68.282
ATOM    301  CA  GLU A  38      34.970  13.494  68.900
ATOM    302  C   GLU A  38      34.387  14.728  69.588
ATOM    303  O   GLU A  38      35.028  15.314  70.465
ATOM    304  CB  GLU A  38      36.027  13.941  67.890
ATOM    305  CG  GLU A  38      36.874  12.814  67.304
ATOM    306  CD  GLU A  38      37.872  13.300  66.241
ATOM    307  OE1 GLU A  38      38.021  14.509  65.988
ATOM    308  OE2 GLU A  38      38.577  12.439  65.697
ATOM    309  N   GLN A  39      33.206  15.169  69.139
ATOM    310  CA  GLN A  39      32.596  16.395  69.648
ATOM    311  C   GLN A  39      31.433  16.048  70.554
ATOM    312  O   GLN A  39      30.621  16.945  70.847
ATOM    313  CB  GLN A  39      32.136  17.311  68.500
ATOM    314  CG  GLN A  39      33.299  17.690  67.587
ATOM    315  CD  GLN A  39      34.267  18.678  68.243
ATOM    316  OE1 GLN A  39      33.884  19.561  69.026
ATOM    317  NE2 GLN A  39      35.551  18.545  67.889
ATOM    318  N   GLU A  40      31.392  14.827  71.079
ATOM    319  CA  GLU A  40      30.265  14.429  71.936
ATOM    320  C   GLU A  40      29.971  15.418  73.051
ATOM    321  O   GLU A  40      28.822  15.861  73.221
ATOM    322  CB  GLU A  40      30.505  13.050  72.540
ATOM    323  CG  GLU A  40      29.336  12.686  73.484
ATOM    324  CD  GLU A  40      29.320  11.264  73.951
ATOM    325  OE1 GLU A  40      28.242  10.818  74.422
ATOM    326  OE2 GLU A  40      30.358  10.587  73.838
ATOM    327  N   GLN A  41      30.973  15.762  73.839
ATOM    328  CA  GLN A  41      30.718  16.633  74.975
ATOM    329  C   GLN A  41      30.337  18.041  74.586
ATOM    330  O   GLN A  41      29.555  18.689  75.293
ATOM    331  CB  GLN A  41      31.930  16.642  75.914
ATOM    332  CG  GLN A  41      32.164  15.283  76.634
ATOM    333  CD  GLN A  41      30.939  14.681  77.284
ATOM    334  OE1 GLN A  41      30.221  15.352  78.040
ATOM    335  NE2 GLN A  41      30.698  13.394  77.007
ATOM    336  N   GLU A  42      30.897  18.525  73.491
ATOM    337  CA  GLU A  42      30.533  19.839  72.970
ATOM    338  C   GLU A  42      29.088  19.862  72.490
ATOM    339  O   GLU A  42      28.354  20.836  72.740
ATOM    340  CB  GLU A  42      31.485  20.224  71.839
ATOM    341  CG  GLU A  42      32.942  20.543  72.346
ATOM    342  CD  GLU A  42      33.839  19.282  72.509
ATOM    343  OE1 GLU A  42      33.402  18.119  72.336
ATOM    344  OE2 GLU A  42      35.057  19.489  72.775
ATOM    345  N   LEU A  43      28.662  18.790  71.840
ATOM    346  CA  LEU A  43      27.270  18.680  71.396
ATOM    347  C   LEU A  43      26.351  18.656  72.628
ATOM    348  O   LEU A  43      25.338  19.373  72.651
ATOM    349  CB  LEU A  43      27.080  17.426  70.557
ATOM    350  CG  LEU A  43      27.716  17.499  69.180
ATOM    351  CD1 LEU A  43      27.747  16.064  68.582
ATOM    352  CD2 LEU A  43      27.027  18.522  68.235
ATOM    353  N   VAL A  44      26.707  17.883  73.645
ATOM    354  CA  VAL A  44      25.900  17.858  74.869
ATOM    355  C   VAL A  44      25.852  19.263  75.490
ATOM    356  O   VAL A  44      24.779  19.738  75.915
ATOM    357  CB  VAL A  44      26.485  16.875  75.904
ATOM    358  CG1 VAL A  44      25.791  17.039  77.241
ATOM    359  CG2 VAL A  44      26.373  15.450  75.436
ATOM    360  N   GLY A  45      26.993  19.943  75.584
ATOM    361  CA  GLY A  45      27.007  21.242  76.228
ATOM    362  C   GLY A  45      26.122  22.243  75.510
ATOM    363  O   GLY A  45      25.454  23.077  76.144
ATOM    364  N   ALA A  46      26.129  22.205  74.174
ATOM    365  CA  ALA A  46      25.266  23.091  73.386
ATOM    366  C   ALA A  46      23.787  22.778  73.574
ATOM    367  O   ALA A  46      22.996  23.721  73.710
ATOM    368  CB  ALA A  46      25.634  23.006  71.937
ATOM    369  N   LEU A  47      23.437  21.481  73.566
ATOM    370  CA  LEU A  47      22.037  21.074  73.764
ATOM    371  C   LEU A  47      21.595  21.365  75.198
ATOM    372  O   LEU A  47      20.440  21.744  75.429
ATOM    373  CB  LEU A  47      21.841  19.603  73.406
ATOM    374  CG  LEU A  47      21.951  19.308  71.910
ATOM    375  CD1 LEU A  47      22.055  17.841  71.691
ATOM    376  CD2 LEU A  47      20.747  19.885  71.153
ATOM    377  N   ALA A  48      22.476  21.222  76.176
ATOM    378  CA  ALA A  48      22.145  21.618  77.555
ATOM    379  C   ALA A  48      21.915  23.120  77.639
ATOM    380  O   ALA A  48      20.921  23.574  78.252
ATOM    381  CB  ALA A  48      23.285  21.209  78.508
ATOM    382  N   ALA A  49      22.759  23.928  76.988
ATOM    383  CA  ALA A  49      22.590  25.373  77.084
ATOM    384  C   ALA A  49      21.365  25.872  76.329
ATOM    385  O   ALA A  49      20.686  26.810  76.808
ATOM    386  CB  ALA A  49      23.847  26.078  76.567
ATOM    387  N   ASP A  50      21.084  25.279  75.161
ATOM    388  CA  ASP A  50      19.923  25.721  74.389
ATOM    389  C   ASP A  50      18.581  25.257  74.961
ATOM    390  O   ASP A  50      17.620  26.036  74.965
ATOM    391  CB  ASP A  50      20.042  25.239  72.933
ATOM    392  CG  ASP A  50      21.118  25.978  72.152
ATOM    393  OD1 ASP A  50      21.435  27.172  72.478
ATOM    394  OD2 ASP A  50      21.596  25.382  71.151
ATOM    395  N   LEU A  51      18.513  23.992  75.389
ATOM    396  CA  LEU A  51      17.235  23.307  75.634
ATOM    397  C   LEU A  51      17.170  22.554  76.951
ATOM    398  O   LEU A  51      16.157  21.917  77.282
ATOM    399  CB  LEU A  51      16.964  22.340  74.495
ATOM    400  CG  LEU A  51      16.537  23.044  73.201
ATOM    401  CD1 LEU A  51      16.959  22.225  71.974
ATOM    402  CD2 LEU A  51      15.030  23.311  73.206
ATOM    403  N   HIS A  52      18.247  22.633  77.759
ATOM    404  CA  HIS A  52      18.266  21.935  79.045
ATOM    405  C   HIS A  52      18.169  20.430  78.848
ATOM    406  O   HIS A  52      17.553  19.740  79.646
ATOM    407  CB  HIS A  52      17.167  22.487  79.981
ATOM    408  CG  HIS A  52      17.376  22.244  81.456
ATOM    409  ND1 HIS A  52      16.742  21.229  82.138
ATOM    410  CD2 HIS A  52      18.055  22.963  82.398
ATOM    411  CE1 HIS A  52      17.030  21.310  83.426
ATOM    412  NE2 HIS A  52      17.802  22.380  83.614
ATOM    413  N   LYS A  53      18.790  19.944  77.766
ATOM    414  CA  LYS A  53      19.052  18.494  77.625
ATOM    415  C   LYS A  53      20.222  18.087  78.506
ATOM    416  O   LYS A  53      20.959  18.955  79.046
ATOM    417  CB  LYS A  53      19.365  18.118  76.168
ATOM    418  CG  LYS A  53      18.413  18.658  75.108
ATOM    419  CD  LYS A  53      16.926  18.610  75.462
ATOM    420  CE  LYS A  53      16.306  17.225  75.211
ATOM    421  NZ  LYS A  53      16.153  16.971  73.745
ATOM    422  N   ASN A  54      20.395  16.783  78.648
ATOM    423  CA  ASN A  54      21.525  16.227  79.433
ATOM    424  C   ASN A  54      22.286  15.262  78.567
ATOM    425  O   ASN A  54      21.933  15.057  77.395
ATOM    426  CB  ASN A  54      21.050  15.624  80.764
ATOM    427  CG  ASN A  54      20.138  14.382  80.587
ATOM    428  OD1 ASN A  54      20.365  13.560  79.716
ATOM    429  ND2 ASN A  54      19.147  14.227  81.442
ATOM    430  N   GLU A  55      23.349  14.692  79.111
ATOM    431  CA  GLU A  55      24.243  13.867  78.315
ATOM    432  C   GLU A  55      23.521  12.620  77.782
ATOM    433  O   GLU A  55      23.838  12.124  76.694
ATOM    434  CB  GLU A  55      25.450  13.496  79.181
ATOM    435  CG  GLU A  55      26.497  12.661  78.450
ATOM    436  CD  GLU A  55      27.732  12.392  79.293
ATOM    437  OE1 GLU A  55      28.655  11.728  78.752
ATOM    438  OE2 GLU A  55      27.782  12.829  80.471
ATOM    439  N   TRP A  56      22.532  12.117  78.498
ATOM    440  CA  TRP A  56      21.828  10.904  78.065
ATOM    441  C   TRP A  56      20.823  11.247  76.955
ATOM    442  O   TRP A  56      20.853  10.639  75.876
ATOM    443  CB  TRP A  56      21.136  10.231  79.258
ATOM    444  CG  TRP A  56      20.540   8.912  78.878
ATOM    445  CD1 TRP A  56      21.163   7.675  78.944
ATOM    446  CD2 TRP A  56      19.247   8.681  78.292
ATOM    447  NE1 TRP A  56      20.315   6.701  78.468
ATOM    448  CE2 TRP A  56      19.132   7.285  78.078
ATOM    449  CE3 TRP A  56      18.144   9.513  77.987
ATOM    450  CZ2 TRP A  56      18.002   6.712  77.517
ATOM    451  CZ3 TRP A  56      16.997   8.933  77.423
ATOM    452  CH2 TRP A  56      16.949   7.540  77.187
ATOM    453  N   ASN A  57      19.933  12.217  77.207
ATOM    454  CA  ASN A  57      18.906  12.480  76.184
ATOM    455  C   ASN A  57      19.423  13.219  74.982
ATOM    456  O   ASN A  57      18.855  13.091  73.877
ATOM    457  CB  ASN A  57      17.592  13.061  76.752
ATOM    458  CG  ASN A  57      17.803  14.340  77.551
ATOM    459  OD1 ASN A  57      18.659  15.140  77.177
ATOM    460  ND2 ASN A  57      16.973  14.571  78.566
ATOM    461  N   ALA A  58      20.503  13.965  75.123
ATOM    462  CA  ALA A  58      21.190  14.531  73.960
ATOM    463  C   ALA A  58      21.530  13.427  72.959
ATOM    464  O   ALA A  58      21.365  13.631  71.744
ATOM    465  CB  ALA A  58      22.488  15.262  74.394
ATOM    466  N   TYR A  59      22.000  12.281  73.448
ATOM    467  CA  TYR A  59      22.373  11.170  72.589
ATOM    468  C   TYR A  59      21.156  10.356  72.194
ATOM    469  O   TYR A  59      20.847  10.241  71.012
ATOM    470  CB  TYR A  59      23.405  10.286  73.291
ATOM    471  CG  TYR A  59      24.041   9.276  72.349
ATOM    472  CD1 TYR A  59      24.958   9.669  71.419
ATOM    473  CD2 TYR A  59      23.668   7.950  72.399
ATOM    474  CE1 TYR A  59      25.540   8.726  70.552
ATOM    475  CE2 TYR A  59      24.243   7.006  71.543
ATOM    476  CZ  TYR A  59      25.162   7.415  70.638
ATOM    477  OH  TYR A  59      25.736   6.476  69.798
ATOM    478  N   TYR A  60      20.435   9.838  73.175
ATOM    479  CA  TYR A  60      19.403   8.836  72.884
ATOM    480  C   TYR A  60      18.064   9.394  72.365
ATOM    481  O   TYR A  60      17.217   8.628  71.911
ATOM    482  CB  TYR A  60      19.192   7.920  74.098
ATOM    483  CG  TYR A  60      20.387   7.026  74.303
ATOM    484  CD1 TYR A  60      20.635   5.967  73.417
ATOM    485  CD2 TYR A  60      21.300   7.282  75.318
ATOM    486  CE1 TYR A  60      21.750   5.149  73.581
ATOM    487  CE2 TYR A  60      22.421   6.460  75.500
ATOM    488  CZ  TYR A  60      22.628   5.404  74.618
ATOM    489  OH  TYR A  60      23.754   4.610  74.800
ATOM    490  N   GLU A  61      17.874  10.708  72.417
ATOM    491  CA  GLU A  61      16.691  11.317  71.835
ATOM    492  C   GLU A  61      17.033  12.140  70.633
ATOM    493  O   GLU A  61      16.136  12.753  70.047
ATOM    494  CB  GLU A  61      15.938  12.149  72.879
ATOM    495  CG  GLU A  61      15.373  11.265  74.005
ATOM    496  CD  GLU A  61      14.619  11.988  75.103
ATOM    497  OE1 GLU A  61      14.595  13.253  75.124
ATOM    498  OE2 GLU A  61      14.098  11.266  75.975
ATOM    499  N   GLU A  62      18.304  12.158  70.228
ATOM    500  CA  GLU A  62      18.704  13.053  69.149
ATOM    501  C   GLU A  62      19.911  12.586  68.305
ATOM    502  O   GLU A  62      19.770  12.233  67.131
ATOM    503  CB  GLU A  62      18.890  14.505  69.665
ATOM    504  CG  GLU A  62      19.130  15.483  68.518
ATOM    505  CD  GLU A  62      18.970  16.963  68.853
ATOM    506  OE1 GLU A  62      19.170  17.760  67.878
ATOM    507  OE2 GLU A  62      18.643  17.304  70.017
ATOM    508  N   VAL A  63      21.093  12.599  68.908
ATOM    509  CA  VAL A  63      22.316  12.404  68.128
ATOM    510  C   VAL A  63      22.400  10.969  67.620
ATOM    511  O   VAL A  63      22.863  10.755  66.486
ATOM    512  CB  VAL A  63      23.551  12.764  68.991
ATOM    513  CG1 VAL A  63      24.839  12.332  68.303
ATOM    514  CG2 VAL A  63      23.603  14.244  69.269
ATOM    515  N   VAL A  64      21.887  10.014  68.386
ATOM    516  CA  VAL A  64      21.999   8.590  67.984
ATOM    517  C   VAL A  64      21.339   8.357  66.626
ATOM    518  O   VAL A  64      21.815   7.539  65.832
ATOM    519  CB  VAL A  64      21.451   7.621  69.049
ATOM    520  CG1 VAL A  64      19.929   7.669  69.140
ATOM    521  CG2 VAL A  64      21.945   6.212  68.724
ATOM    522  N   TYR A  65      20.239   9.053  66.356
ATOM    523  CA  TYR A  65      19.539   8.852  65.078
ATOM    524  C   TYR A  65      20.352   9.321  63.890
ATOM    525  O   TYR A  65      20.191   8.765  62.790
ATOM    526  CB  TYR A  65      18.144   9.514  65.125
ATOM    527  CG  TYR A  65      17.289   8.931  66.227
ATOM    528  CD1 TYR A  65      16.898   9.685  67.333
ATOM    529  CD2 TYR A  65      16.948   7.588  66.184
ATOM    530  CE1 TYR A  65      16.123   9.102  68.364
ATOM    531  CE2 TYR A  65      16.200   6.981  67.195
ATOM    532  CZ  TYR A  65      15.799   7.746  68.282
ATOM    533  OH  TYR A  65      15.032   7.116  69.253
ATOM    534  N   VAL A  66      21.160  10.361  64.083
ATOM    535  CA  VAL A  66      22.066  10.805  63.032
ATOM    536  C   VAL A  66      23.123   9.732  62.774
ATOM    537  O   VAL A  66      23.386   9.374  61.605
ATOM    538  CB  VAL A  66      22.722  12.148  63.369
ATOM    539  CG1 VAL A  66      23.605  12.581  62.221
ATOM    540  CG2 VAL A  66      21.622  13.212  63.661
ATOM    541  N   LEU A  67      23.708   9.193  63.836
ATOM    542  CA  LEU A  67      24.702   8.121  63.673
ATOM    543  C   LEU A  67      24.105   6.918  62.994
ATOM    544  O   LEU A  67      24.772   6.324  62.127
ATOM    545  CB  LEU A  67      25.230   7.695  65.037
ATOM    546  CG  LEU A  67      26.194   8.664  65.667
ATOM    547  CD1 LEU A  67      26.362   8.234  67.114
ATOM    548  CD2 LEU A  67      27.561   8.679  64.929
ATOM    549  N   GLU A  68      22.889   6.541  63.363
ATOM    550  CA  GLU A  68      22.249   5.350  62.774
ATOM    551  C   GLU A  68      22.018   5.588  61.285
ATOM    552  O   GLU A  68      22.238   4.706  60.463
ATOM    553  CB  GLU A  68      20.912   5.059  63.460
ATOM    554  CG  GLU A  68      21.088   4.460  64.834
ATOM    555  CD  GLU A  68      19.774   4.263  65.588
ATOM    556  OE1 GLU A  68      18.682   4.578  65.060
ATOM    557  OE2 GLU A  68      19.847   3.791  66.731
ATOM    558  N   GLU A  69      21.608   6.792  60.910
ATOM    559  CA  GLU A  69      21.388   7.119  59.519
ATOM    560  C   GLU A  69      22.679   7.053  58.728
ATOM    561  O   GLU A  69      22.698   6.512  57.613
ATOM    562  CB  GLU A  69      20.763   8.539  59.419
ATOM    563  CG  GLU A  69      20.379   8.959  57.997
ATOM    564  CD  GLU A  69      19.015   8.390  57.572
ATOM    565  OE1 GLU A  69      18.812   7.154  57.528
ATOM    566  OE2 GLU A  69      18.145   9.201  57.272
ATOM    567  N   ILE A  70      23.763   7.588  59.281
ATOM    568  CA  ILE A  70      25.040   7.540  58.573
ATOM    569  C   ILE A  70      25.460   6.103  58.318
ATOM    570  O   ILE A  70      25.859   5.772  57.212
ATOM    571  CB  ILE A  70      26.132   8.270  59.351
ATOM    572  CG1 ILE A  70      25.826   9.773  59.448
ATOM    573  CG2 ILE A  70      27.530   8.048  58.710
ATOM    574  CD1 ILE A  70      26.680  10.476  60.498
ATOM    575  N   GLU A  71      25.377   5.269  59.333
ATOM    576  CA  GLU A  71      25.864   3.876  59.189
ATOM    577  C   GLU A  71      25.048   3.147  58.142
ATOM    578  O   GLU A  71      25.587   2.404  57.306
ATOM    579  CB  GLU A  71      25.763   3.164  60.532
ATOM    580  CG  GLU A  71      26.303   1.736  60.525
ATOM    581  CD  GLU A  71      26.624   1.238  61.928
ATOM    582  OE1 GLU A  71      26.202   1.902  62.909
ATOM    583  OE2 GLU A  71      27.297   0.184  62.053
ATOM    584  N   TYR A  72      23.741   3.367  58.149
ATOM    585  CA  TYR A  72      22.853   2.680  57.211
ATOM    586  C   TYR A  72      23.103   3.171  55.784
ATOM    587  O   TYR A  72      23.190   2.379  54.843
ATOM    588  CB  TYR A  72      21.412   2.980  57.654
ATOM    589  CG  TYR A  72      20.330   2.447  56.792
ATOM    590  CD1 TYR A  72      20.138   1.074  56.647
ATOM    591  CD2 TYR A  72      19.429   3.315  56.180
ATOM    592  CE1 TYR A  72      19.072   0.572  55.831
ATOM    593  CE2 TYR A  72      18.389   2.829  55.380
ATOM    594  CZ  TYR A  72      18.214   1.464  55.228
ATOM    595  OH  TYR A  72      17.177   0.998  54.446
ATOM    596  N   MET A  73      23.251   4.479  55.607
ATOM    597  CA  MET A  73      23.505   5.030  54.287
ATOM    598  C   MET A  73      24.841   4.591  53.694
ATOM    599  O   MET A  73      24.915   4.310  52.499
ATOM    600  CB  MET A  73      23.326   6.541  54.298
ATOM    601  CG  MET A  73      21.893   6.913  54.693
ATOM    602  SD  MET A  73      21.506   8.467  53.873
ATOM    603  CE  MET A  73      19.854   8.641  54.327
ATOM    604  N   ILE A  74      25.890   4.522  54.511
ATOM    605  CA  ILE A  74      27.198   4.057  54.017
ATOM    606  C   ILE A  74      27.028   2.627  53.520
ATOM    607  O   ILE A  74      27.523   2.282  52.428
ATOM    608  CB  ILE A  74      28.268   4.146  55.108
ATOM    609  CG1 ILE A  74      28.632   5.607  55.396
ATOM    610  CG2 ILE A  74      29.539   3.357  54.672
ATOM    611  CD1 ILE A  74      29.537   5.716  56.563
ATOM    612  N   GLN A  75      26.311   1.807  54.285
ATOM    613  CA  GLN A  75      26.108   0.395  53.915
ATOM    614  C   GLN A  75      25.319   0.246  52.611
ATOM    615  O   GLN A  75      25.681  -0.591  51.741
ATOM    616  CB  GLN A  75      25.310  -0.307  55.034
ATOM    617  CG  GLN A  75      26.133  -0.758  56.228
ATOM    618  CD  GLN A  75      25.308  -0.958  57.511
ATOM    619  OE1 GLN A  75      24.059  -0.903  57.506
ATOM    620  NE2 GLN A  75      26.014  -1.188  58.626
ATOM    621  N   LYS A  76      24.273   1.056  52.433
ATOM    622  CA  LYS A  76      23.342   0.854  51.317
ATOM    623  C   LYS A  76      23.665   1.657  50.087
ATOM    624  O   LYS A  76      23.089   1.416  49.026
ATOM    625  CB  LYS A  76      21.930   1.250  51.763
ATOM    626  CG  LYS A  76      21.252   0.305  52.754
ATOM    627  CD  LYS A  76      21.150  -1.121  52.239
ATOM    628  CE  LYS A  76      20.853  -2.091  53.336
ATOM    629  NZ  LYS A  76      19.397  -2.183  53.577
ATOM    630  N   LEU A  77      24.571   2.610  50.210
ATOM    631  CA  LEU A  77      24.825   3.554  49.123
ATOM    632  C   LEU A  77      25.118   2.903  47.768
ATOM    633  O   LEU A  77      24.510   3.317  46.770
ATOM    634  CB  LEU A  77      25.898   4.599  49.514
ATOM    635  CG  LEU A  77      26.153   5.716  48.506
ATOM    636  CD1 LEU A  77      24.883   6.429  48.015
ATOM    637  CD2 LEU A  77      27.074   6.711  49.139
ATOM    638  N   PRO A  78      25.996   1.880  47.723
ATOM    639  CA  PRO A  78      26.270   1.303  46.407
ATOM    640  C   PRO A  78      25.005   0.696  45.771
ATOM    641  O   PRO A  78      24.775   0.863  44.562
ATOM    642  CB  PRO A  78      27.282   0.190  46.729
ATOM    643  CG  PRO A  78      27.996   0.689  47.917
ATOM    644  CD  PRO A  78      26.925   1.365  48.752
ATOM    645  N   GLU A  79      24.166   0.037  46.564
ATOM    646  CA  GLU A  79      22.932  -0.547  46.000
ATOM    647  C   GLU A  79      21.953   0.566  45.554
ATOM    648  O   GLU A  79      21.361   0.515  44.459
ATOM    649  CB  GLU A  79      22.296  -1.506  47.000
ATOM    650  CG  GLU A  79      20.892  -2.024  46.603
ATOM    651  CD  GLU A  79      20.079  -2.507  47.811
ATOM    652  OE1 GLU A  79      20.644  -3.152  48.736
ATOM    653  OE2 GLU A  79      18.861  -2.231  47.832
ATOM    654  N   TRP A  80      21.817   1.600  46.368
ATOM    655  CA  TRP A  80      20.866   2.647  46.029
ATOM    656  C   TRP A  80      21.277   3.445  44.816
ATOM    657  O   TRP A  80      20.414   3.846  44.030
ATOM    658  CB  TRP A  80      20.743   3.606  47.193
ATOM    659  CG  TRP A  80      20.051   3.063  48.414
ATOM    660  CD1 TRP A  80      19.293   1.933  48.516
ATOM    661  CD2 TRP A  80      20.035   3.679  49.712
ATOM    662  NE1 TRP A  80      18.817   1.805  49.809
ATOM    663  CE2 TRP A  80      19.258   2.862  50.558
ATOM    664  CE3 TRP A  80      20.633   4.833  50.240
ATOM    665  CZ2 TRP A  80      19.048   3.171  51.923
ATOM    666  CZ3 TRP A  80      20.410   5.142  51.576
ATOM    667  CH2 TRP A  80      19.632   4.312  52.396
ATOM    668  N   ALA A  81      22.584   3.686  44.652
ATOM    669  CA  ALA A  81      23.097   4.536  43.579
ATOM    670  C   ALA A  81      23.172   3.796  42.233
ATOM    671  O   ALA A  81      23.306   4.432  41.162
ATOM    672  CB  ALA A  81      24.498   5.000  43.984
ATOM    673  N   ALA A  82      23.058   2.469  42.268
ATOM    674  CA  ALA A  82      23.163   1.699  41.022
ATOM    675  C   ALA A  82      21.987   2.018  40.104
ATOM    676  O   ALA A  82      20.876   2.257  40.569
ATOM    677  CB  ALA A  82      23.174   0.217  41.330
ATOM    678  N   ASP A  83      22.227   1.949  38.808
ATOM    679  CA  ASP A  83      21.129   1.972  37.859
ATOM    680  C   ASP A  83      20.158   0.838  38.185
ATOM    681  O   ASP A  83      20.545  -0.294  38.550
ATOM    682  CB  ASP A  83      21.661   1.806  36.436
ATOM    683  CG  ASP A  83      22.408   3.023  35.915
ATOM    684  OD1 ASP A  83      22.275   4.157  36.451
ATOM    685  OD2 ASP A  83      23.131   2.859  34.886
ATOM    686  N   GLU A  84      18.877   1.136  38.049
ATOM    687  CA  GLU A  84      17.830   0.235  38.458
ATOM    688  C   GLU A  84      17.048  -0.210  37.215
ATOM    689  O   GLU A  84      16.242   0.551  36.683
ATOM    690  CB  GLU A  84      16.885   0.939  39.432
ATOM    691  CG  GLU A  84      15.724   0.075  39.869
ATOM    692  CD  GLU A  84      14.643   0.850  40.629
ATOM    693  OE1 GLU A  84      14.968   1.879  41.267
ATOM    694  OE2 GLU A  84      13.449   0.426  40.583
ATOM    695  N   PRO A  85      17.262  -1.449  36.733
ATOM    696  CA  PRO A  85      16.468  -1.947  35.606
ATOM    697  C   PRO A  85      15.003  -1.980  35.940
ATOM    698  O   PRO A  85      14.645  -2.293  37.083
ATOM    699  CB  PRO A  85      16.972  -3.392  35.414
ATOM    700  CG  PRO A  85      18.316  -3.408  36.002
ATOM    701  CD  PRO A  85      18.299  -2.415  37.151
ATOM    702  N   VAL A  86      14.155  -1.669  34.953
ATOM    703  CA  VAL A  86      12.696  -1.724  35.141
ATOM    704  C   VAL A  86      12.063  -2.678  34.136
ATOM    705  O   VAL A  86      12.725  -3.152  33.210
ATOM    706  CB  VAL A  86      12.007  -0.329  35.022
ATOM    707  CG1 VAL A  86      12.544   0.616  36.101
ATOM    708  CG2 VAL A  86      12.159   0.262  33.626
ATOM    709  N   GLU A  87      10.768  -2.922  34.312
ATOM    710  CA  GLU A  87      10.049  -3.948  33.554
ATOM    711  C   GLU A  87       9.941  -3.580  32.075
ATOM    712  O   GLU A  87       9.699  -2.418  31.711
ATOM    713  CB  GLU A  87       8.669  -4.127  34.157
ATOM    714  CG  GLU A  87       7.880  -5.324  33.656
ATOM    715  CD  GLU A  87       6.548  -5.424  34.383
ATOM    716  OE1 GLU A  87       5.780  -4.434  34.352
ATOM    717  OE2 GLU A  87       6.278  -6.469  35.016
ATOM    718  N   LYS A  88      10.159  -4.572  31.213
ATOM    719  CA  LYS A  88      10.087  -4.357  29.777
ATOM    720  C   LYS A  88       8.707  -4.776  29.252
ATOM    721  O   LYS A  88       7.854  -5.236  30.009
ATOM    722  CB  LYS A  88      11.198  -5.133  29.041
ATOM    723  CG  LYS A  88      12.619  -4.756  29.480
ATOM    724  CD  LYS A  88      13.640  -5.495  28.623
ATOM    725  CE  LYS A  88      15.047  -5.310  29.128
ATOM    726  NZ  LYS A  88      15.995  -6.076  28.257
ATOM    727  N   THR A  89       8.505  -4.599  27.953
ATOM    728  CA  THR A  89       7.275  -5.046  27.280
ATOM    729  C   THR A  89       7.722  -5.915  26.105
ATOM    730  O   THR A  89       8.920  -5.987  25.827
ATOM    731  CB  THR A  89       6.473  -3.844  26.728
ATOM    732  OG1 THR A  89       7.302  -3.079  25.839
ATOM    733  CG2 THR A  89       5.982  -2.942  27.874
ATOM    734  N   PRO A  90       6.773  -6.586  25.415
ATOM    735  CA  PRO A  90       7.188  -7.314  24.193
ATOM    736  C   PRO A  90       7.881  -6.440  23.127
ATOM    737  O   PRO A  90       8.759  -6.930  22.414
ATOM    738  CB  PRO A  90       5.862  -7.870  23.648
ATOM    739  CG  PRO A  90       5.001  -8.062  24.862
ATOM    740  CD  PRO A  90       5.397  -6.941  25.836
ATOM    741  N   GLN A  91       7.513  -5.163  23.036
ATOM    742  CA  GLN A  91       8.092  -4.251  22.038
ATOM    743  C   GLN A  91       9.493  -3.756  22.404
ATOM    744  O   GLN A  91      10.219  -3.234  21.551
ATOM    745  CB  GLN A  91       7.184  -3.030  21.831
ATOM    746  CG  GLN A  91       5.873  -3.292  21.080
ATOM    747  CD  GLN A  91       4.978  -4.320  21.766
ATOM    748  OE1 GLN A  91       4.821  -4.324  23.003
ATOM    749  NE2 GLN A  91       4.389  -5.206  20.963
ATOM    750  N   THR A  92       9.850  -3.885  23.678
ATOM    751  CA  THR A  92      11.119  -3.359  24.186
ATOM    752  C   THR A  92      12.059  -4.454  24.695
ATOM    753  O   THR A  92      12.981  -4.179  25.458
ATOM    754  CB  THR A  92      10.893  -2.313  25.304
ATOM    755  OG1 THR A  92      10.067  -2.886  26.320
ATOM    756  CG2 THR A  92      10.221  -1.068  24.738
ATOM    757  N   GLN A  93      11.856  -5.686  24.241
ATOM    758  CA  GLN A  93      12.700  -6.794  24.697
ATOM    759  C   GLN A  93      14.196  -6.617  24.426
ATOM    760  O   GLN A  93      15.016  -7.036  25.235
ATOM    761  CB  GLN A  93      12.216  -8.139  24.146
ATOM    762  CG  GLN A  93      11.056  -8.737  24.920
ATOM    763  CD  GLN A  93      11.317  -8.875  26.418
ATOM    764  OE1 GLN A  93      12.304  -9.480  26.851
ATOM    765  NE2 GLN A  93      10.422  -8.308  27.217
ATOM    766  N   GLN A  94      14.544  -5.970  23.314
ATOM    767  CA  GLN A  94      15.945  -5.792  22.940
ATOM    768  C   GLN A  94      16.506  -4.472  23.449
ATOM    769  O   GLN A  94      17.638  -4.088  23.119
ATOM    770  CB  GLN A  94      16.115  -5.884  21.416
ATOM    771  CG  GLN A  94      15.328  -7.018  20.737
ATOM    772  CD  GLN A  94      15.429  -8.368  21.462
ATOM    773  OE1 GLN A  94      16.502  -8.756  21.935
ATOM    774  NE2 GLN A  94      14.304  -9.086  21.546
ATOM    775  N   ASP A  95      15.707  -3.766  24.247
ATOM    776  CA  ASP A  95      16.140  -2.473  24.791
ATOM    777  C   ASP A  95      16.662  -2.602  26.229
ATOM    778  O   ASP A  95      16.423  -3.595  26.897
ATOM    779  CB  ASP A  95      14.970  -1.482  24.757
ATOM    780  CG  ASP A  95      14.435  -1.256  23.360
ATOM    781  OD1 ASP A  95      15.246  -1.112  22.417
ATOM    782  OD2 ASP A  95      13.195  -1.193  23.213
ATOM    783  N   GLU A  96      17.425  -1.619  26.679
ATOM    784  CA  GLU A  96      17.722  -1.500  28.106
ATOM    785  C   GLU A  96      16.774  -0.412  28.644
ATOM    786  O   GLU A  96      16.707   0.679  28.056
ATOM    787  CB  GLU A  96      19.140  -1.000  28.299
ATOM    788  CG  GLU A  96      20.270  -2.007  28.320
ATOM    789  CD  GLU A  96      21.387  -1.470  29.228
ATOM    790  OE1 GLU A  96      21.669  -2.108  30.274
ATOM    791  OE2 GLU A  96      21.933  -0.367  28.931
ATOM    792  N   LEU A  97      16.081  -0.702  29.744
ATOM    793  CA  LEU A  97      15.197   0.284  30.400
ATOM    794  C   LEU A  97      15.604   0.372  31.853
ATOM    795  O   LEU A  97      15.566  -0.619  32.557
ATOM    796  CB  LEU A  97      13.754  -0.176  30.361
ATOM    797  CG  LEU A  97      12.866   0.044  29.142
ATOM    798  CD1 LEU A  97      13.341  -0.764  28.003
ATOM    799  CD2 LEU A  97      11.410  -0.324  29.472
ATOM    800  N   TYR A  98      15.928   1.577  32.322
ATOM    801  CA  TYR A  98      16.399   1.677  33.715
ATOM    802  C   TYR A  98      16.244   3.089  34.254
ATOM    803  O   TYR A  98      16.044   4.041  33.487
ATOM    804  CB  TYR A  98      17.858   1.198  33.845
ATOM    805  CG  TYR A  98      18.883   1.980  33.088
ATOM    806  CD1 TYR A  98      19.538   3.088  33.658
ATOM    807  CD2 TYR A  98      19.250   1.604  31.782
ATOM    808  CE1 TYR A  98      20.525   3.805  32.961
ATOM    809  CE2 TYR A  98      20.251   2.312  31.083
ATOM    810  CZ  TYR A  98      20.872   3.420  31.680
ATOM    811  OH  TYR A  98      21.867   4.102  31.016
ATOM    812  N   ILE A  99      16.250   3.198  35.588
ATOM    813  CA  ILE A  99      16.218   4.506  36.271
ATOM    814  C   ILE A  99      17.639   4.827  36.722
ATOM    815  O   ILE A  99      18.287   4.003  37.414
ATOM    816  CB  ILE A  99      15.291   4.463  37.505
ATOM    817  CG1 ILE A  99      13.919   3.905  37.166
ATOM    818  CG2 ILE A  99      15.234   5.847  38.204
ATOM    819  CD1 ILE A  99      13.280   4.493  36.031
ATOM    820  N   HIS A 100      18.148   5.981  36.314
ATOM    821  CA  HIS A 100      19.490   6.430  36.686
ATOM    822  C   HIS A 100      19.314   7.473  37.773
ATOM    823  O   HIS A 100      18.563   8.454  37.551
ATOM    824  CB  HIS A 100      20.117   7.087  35.445
ATOM    825  CG  HIS A 100      21.466   7.678  35.683
ATOM    826  ND1 HIS A 100      22.598   6.907  35.793
ATOM    827  CD2 HIS A 100      21.868   8.961  35.786
ATOM    828  CE1 HIS A 100      23.645   7.693  35.971
ATOM    829  NE2 HIS A 100      23.229   8.945  35.968
ATOM    830  N   SER A 101      20.019   7.320  38.899
ATOM    831  CA  SER A 101      19.966   8.343  39.949
ATOM    832  C   SER A 101      21.142   9.271  39.843
ATOM    833  O   SER A 101      22.277   8.829  39.641
ATOM    834  CB  SER A 101      19.997   7.682  41.318
ATOM    835  OG  SER A 101      18.793   6.945  41.535
ATOM    836  N   GLU A 102      20.903  10.557  40.005
ATOM    837  CA  GLU A 102      21.984  11.532  39.953
ATOM    838  C   GLU A 102      21.686  12.666  40.926
ATOM    839  O   GLU A 102      20.533  12.939  41.240
ATOM    840  CB  GLU A 102      22.139  12.066  38.511
ATOM    841  CG  GLU A 102      20.924  12.853  37.975
ATOM    842  CD  GLU A 102      20.808  12.887  36.443
ATOM    843  OE1 GLU A 102      21.461  12.083  35.749
ATOM    844  OE2 GLU A 102      19.993  13.707  35.914
ATOM    845  N   PRO A 103      22.709  13.364  41.403
ATOM    846  CA  PRO A 103      22.476  14.465  42.329
ATOM    847  C   PRO A 103      21.692  15.581  41.672
ATOM    848  O   PRO A 103      21.703  15.751  40.444
ATOM    849  CB  PRO A 103      23.874  14.974  42.711
ATOM    850  CG  PRO A 103      24.832  14.075  42.021
ATOM    851  CD  PRO A 103      24.146  13.046  41.198
ATOM    852  N   LEU A 104      21.027  16.355  42.526
ATOM    853  CA  LEU A 104      20.379  17.572  42.092
ATOM    854  C   LEU A 104      21.327  18.751  41.889
ATOM    855  O   LEU A 104      21.147  19.569  40.994
ATOM    856  CB  LEU A 104      19.260  17.924  43.100
ATOM    857  CG  LEU A 104      18.114  16.914  43.043
ATOM    858  CD1 LEU A 104      17.177  17.104  44.232
ATOM    859  CD2 LEU A 104      17.314  17.008  41.767
ATOM    860  N   GLY A 105      22.342  18.853  42.753
ATOM    861  CA  GLY A 105      23.315  19.941  42.644
ATOM    862  C   GLY A 105      23.630  20.482  44.023
ATOM    863  O   GLY A 105      24.338  19.829  44.791
ATOM    864  N   VAL A 106      23.152  21.692  44.317
ATOM    865  CA  VAL A 106      23.365  22.335  45.617
ATOM    866  C   VAL A 106      22.038  22.308  46.366
ATOM    867  O   VAL A 106      21.043  22.925  45.941
ATOM    868  CB  VAL A 106      23.865  23.808  45.488
ATOM    869  CG1 VAL A 106      24.179  24.323  46.856
ATOM    870  CG2 VAL A 106      25.117  23.925  44.572
ATOM    871  N   VAL A 107      22.006  21.587  47.475
ATOM    872  CA  VAL A 107      20.821  21.492  48.363
ATOM    873  C   VAL A 107      20.939  22.453  49.511
ATOM    874  O   VAL A 107      22.036  22.631  50.071
ATOM    875  CB  VAL A 107      20.748  20.042  48.916
ATOM    876  CG1 VAL A 107      19.619  19.851  49.973
ATOM    877  CG2 VAL A 107      20.533  19.107  47.777
ATOM    878  N   LEU A 108      19.857  23.139  49.855
ATOM    879  CA  LEU A 108      19.839  23.938  51.084
ATOM    880  C   LEU A 108      19.030  23.202  52.156
ATOM    881  O   LEU A 108      17.912  22.774  51.883
ATOM    882  CB  LEU A 108      19.176  25.292  50.794
ATOM    883  CG  LEU A 108      18.830  26.173  52.021
ATOM    884  CD1 LEU A 108      20.144  26.566  52.728
ATOM    885  CD2 LEU A 108      18.050  27.420  51.615
ATOM    886  N   VAL A 109      19.615  23.051  53.340
ATOM    887  CA  VAL A 109      18.890  22.542  54.509
ATOM    888  C   VAL A 109      18.715  23.688  55.489
ATOM    889  O   VAL A 109      19.708  24.272  55.966
ATOM    890  CB  VAL A 109      19.670  21.380  55.174
ATOM    891  CG1 VAL A 109      18.965  20.990  56.467
ATOM    892  CG2 VAL A 109      19.726  20.220  54.216
ATOM    893  N   ILE A 110      17.469  24.048  55.799
ATOM    894  CA  ILE A 110      17.154  25.047  56.820
ATOM    895  C   ILE A 110      16.720  24.290  58.043
ATOM    896  O   ILE A 110      15.724  23.546  58.048
ATOM    897  CB  ILE A 110      16.064  26.015  56.354
ATOM    898  CG1 ILE A 110      16.505  26.705  55.067
ATOM    899  CG2 ILE A 110      15.720  27.037  57.438
ATOM    900  CD1 ILE A 110      15.399  27.523  54.360
ATOM    901  N   GLY A 111      17.561  24.387  59.069
ATOM    902  CA  GLY A 111      17.303  23.734  60.331
ATOM    903  C   GLY A 111      16.259  24.431  61.181
ATOM    904  O   GLY A 111      15.903  25.605  60.960
ATOM    905  N   THR A 112      15.832  23.725  62.222
ATOM    906  CA  THR A 112      14.975  24.324  63.241
ATOM    907  C   THR A 112      15.634  24.140  64.605
ATOM    908  O   THR A 112      16.698  23.509  64.709
ATOM    909  CB  THR A 112      13.541  23.801  63.160
ATOM    910  OG1 THR A 112      12.730  24.598  64.013
ATOM    911  CG2 THR A 112      13.459  22.348  63.545
ATOM    912  N   TRP A 113      15.003  24.697  65.641
ATOM    913  CA  TRP A 113      15.669  24.889  66.929
ATOM    914  C   TRP A 113      15.400  23.803  67.938
ATOM    915  O   TRP A 113      16.163  23.697  68.896
ATOM    916  CB  TRP A 113      15.312  26.265  67.535
ATOM    917  CG  TRP A 113      13.798  26.456  67.620
ATOM    918  CD1 TRP A 113      13.009  27.117  66.730
ATOM    919  CD2 TRP A 113      12.920  25.945  68.645
ATOM    920  NE1 TRP A 113      11.672  27.074  67.148
ATOM    921  CE2 TRP A 113      11.602  26.340  68.307
ATOM    922  CE3 TRP A 113      13.114  25.168  69.783
ATOM    923  CZ2 TRP A 113      10.485  26.005  69.103
ATOM    924  CZ3 TRP A 113      12.023  24.858  70.587
ATOM    925  CH2 TRP A 113      10.715  25.284  70.230
ATOM    926  N   ASN A 114      14.364  22.972  67.743
ATOM    927  CA  ASN A 114      13.973  22.095  68.851
ATOM    928  C   ASN A 114      14.805  20.807  68.965
ATOM    929  O   ASN A 114      14.994  20.297  70.057
ATOM    930  CB  ASN A 114      12.470  21.793  68.780
ATOM    931  CG  ASN A 114      12.084  21.107  67.515
ATOM    932  OD1 ASN A 114      12.602  21.413  66.438
ATOM    933  ND2 ASN A 114      11.195  20.124  67.618
ATOM    934  N   TYR A 115      15.284  20.338  67.810
ATOM    935  CA  TYR A 115      16.288  19.255  67.742
ATOM    936  C   TYR A 115      17.346  19.787  66.782
ATOM    937  O   TYR A 115      17.362  19.440  65.588
ATOM    938  CB  TYR A 115      15.691  17.910  67.259
ATOM    939  CG  TYR A 115      14.753  17.291  68.259
ATOM    940  CD1 TYR A 115      15.186  16.357  69.182
ATOM    941  CD2 TYR A 115      13.417  17.707  68.330
ATOM    942  CE1 TYR A 115      14.297  15.802  70.112
ATOM    943  CE2 TYR A 115      12.554  17.201  69.293
ATOM    944  CZ  TYR A 115      12.988  16.247  70.154
ATOM    945  OH  TYR A 115      12.089  15.730  71.087
ATOM    946  N   PRO A 116      18.195  20.702  67.260
ATOM    947  CA  PRO A 116      18.977  21.517  66.335
ATOM    948  C   PRO A 116      20.147  20.752  65.748
ATOM    949  O   PRO A 116      20.728  21.257  64.782
ATOM    950  CB  PRO A 116      19.478  22.704  67.208
ATOM    951  CG  PRO A 116      19.496  22.149  68.586
ATOM    952  CD  PRO A 116      18.357  21.114  68.674
ATOM    953  N   PHE A 117      20.513  19.613  66.329
ATOM    954  CA  PHE A 117      21.508  18.799  65.678
ATOM    955  C   PHE A 117      20.842  17.831  64.707
ATOM    956  O   PHE A 117      21.193  17.754  63.522
ATOM    957  CB  PHE A 117      22.371  18.042  66.692
ATOM    958  CG  PHE A 117      23.477  17.279  66.041
ATOM    959  CD1 PHE A 117      24.605  17.928  65.634
ATOM    960  CD2 PHE A 117      23.362  15.919  65.815
ATOM    961  CE1 PHE A 117      25.669  17.251  65.019
ATOM    962  CE2 PHE A 117      24.406  15.217  65.175
ATOM    963  CZ  PHE A 117      25.561  15.901  64.790
ATOM    964  N   ASN A 118      19.850  17.078  65.178
ATOM    965  CA  ASN A 118      19.204  16.132  64.267
ATOM    966  C   ASN A 118      18.570  16.784  63.029
ATOM    967  O   ASN A 118      18.718  16.262  61.913
ATOM    968  CB  ASN A 118      18.175  15.300  65.003
ATOM    969  CG  ASN A 118      17.633  14.215  64.141
ATOM    970  OD1 ASN A 118      18.118  13.062  64.178
ATOM    971  ND2 ASN A 118      16.685  14.547  63.333
ATOM    972  N   LEU A 119      17.878  17.910  63.208
ATOM    973  CA  LEU A 119      17.109  18.487  62.102
ATOM    974  C   LEU A 119      17.923  19.381  61.195
ATOM    975  O   LEU A 119      17.407  19.902  60.217
ATOM    976  CB  LEU A 119      15.849  19.142  62.677
ATOM    977  CG  LEU A 119      14.931  18.139  63.411
ATOM    978  CD1 LEU A 119      13.758  18.875  64.078
ATOM    979  CD2 LEU A 119      14.376  17.061  62.509
ATOM    980  N   THR A 120      19.204  19.506  61.477
ATOM    981  CA  THR A 120      20.160  20.079  60.509
ATOM    982  C   THR A 120      20.989  18.966  59.887
ATOM    983  O   THR A 120      21.092  18.879  58.651
ATOM    984  CB  THR A 120      21.119  21.092  61.157
ATOM    985  OG1 THR A 120      21.801  20.477  62.260
ATOM    986  CG2 THR A 120      20.355  22.300  61.636
ATOM    987  N   ILE A 121      21.506  18.037  60.687
ATOM    988  CA  ILE A 121      22.479  17.061  60.163
ATOM    989  C   ILE A 121      21.850  15.817  59.582
ATOM    990  O   ILE A 121      22.385  15.265  58.612
ATOM    991  CB  ILE A 121      23.536  16.720  61.237
ATOM    992  CG1 ILE A 121      24.165  18.022  61.787
ATOM    993  CG2 ILE A 121      24.651  15.811  60.685
ATOM    994  CD1 ILE A 121      24.688  19.031  60.729
ATOM    995  N   GLN A 122      20.715  15.354  60.124
ATOM    996  CA  GLN A 122      20.144  14.161  59.509
ATOM    997  C   GLN A 122      19.720  14.402  58.031
ATOM    998  O   GLN A 122      20.010  13.577  57.164
ATOM    999  CB  GLN A 122      19.062  13.495  60.369
ATOM   1000  CG  GLN A 122      18.736  12.095  59.805
ATOM   1001  CD  GLN A 122      17.936  11.223  60.704
ATOM   1002  OE1 GLN A 122      17.855  11.426  61.928
ATOM   1003  NE2 GLN A 122      17.356  10.195  60.121
ATOM   1004  N   PRO A 123      19.083  15.534  57.697
ATOM   1005  CA  PRO A 123      18.836  15.828  56.287
ATOM   1006  C   PRO A 123      20.122  15.945  55.478
ATOM   1007  O   PRO A 123      20.179  15.443  54.347
ATOM   1008  CB  PRO A 123      18.131  17.199  56.324
ATOM   1009  CG  PRO A 123      17.522  17.210  57.651
ATOM   1010  CD  PRO A 123      18.396  16.491  58.586
ATOM   1011  N   MET A 124      21.139  16.583  56.068
ATOM   1012  CA  MET A 124      22.419  16.742  55.397
ATOM   1013  C   MET A 124      23.025  15.375  55.037
ATOM   1014  O   MET A 124      23.604  15.225  53.932
ATOM   1015  CB  MET A 124      23.375  17.493  56.329
ATOM   1016  CG  MET A 124      24.603  18.004  55.644
ATOM   1017  SD  MET A 124      25.879  18.406  56.846
ATOM   1018  CE  MET A 124      26.908  19.468  55.822
ATOM   1019  N   VAL A 125      22.950  14.407  55.953
ATOM   1020  CA  VAL A 125      23.472  13.072  55.672
ATOM   1021  C   VAL A 125      22.902  12.505  54.372
ATOM   1022  O   VAL A 125      23.618  12.033  53.493
ATOM   1023  CB  VAL A 125      23.201  12.135  56.870
ATOM   1024  CG1 VAL A 125      23.395  10.668  56.481
ATOM   1025  CG2 VAL A 125      24.050  12.527  58.047
ATOM   1026  N   GLY A 126      21.590  12.591  54.210
ATOM   1027  CA  GLY A 126      20.973  12.073  52.983
ATOM   1028  C   GLY A 126      21.378  12.874  51.734
ATOM   1029  O   GLY A 126      21.631  12.276  50.680
ATOM   1030  N   ALA A 127      21.492  14.188  51.865
ATOM   1031  CA  ALA A 127      21.873  15.009  50.730
ATOM   1032  C   ALA A 127      23.335  14.780  50.330
ATOM   1033  O   ALA A 127      23.628  14.797  49.116
ATOM   1034  CB  ALA A 127      21.568  16.484  51.015
ATOM   1035  N   ILE A 128      24.204  14.529  51.328
ATOM   1036  CA  ILE A 128      25.625  14.156  51.047
ATOM   1037  C   ILE A 128      25.662  12.800  50.328
ATOM   1038  O   ILE A 128      26.362  12.642  49.293
ATOM   1039  CB  ILE A 128      26.439  14.075  52.319
ATOM   1040  CG1 ILE A 128      26.660  15.485  52.863
ATOM   1041  CG2 ILE A 128      27.804  13.359  52.042
ATOM   1042  CD1 ILE A 128      27.231  15.470  54.275
ATOM   1043  N   ALA A 129      24.878  11.841  50.839
ATOM   1044  CA  ALA A 129      24.849  10.495  50.279
ATOM   1045  C   ALA A 129      24.394  10.509  48.829
ATOM   1046  O   ALA A 129      24.906   9.742  48.005
ATOM   1047  CB  ALA A 129      23.937   9.603  51.109
ATOM   1048  N   ALA A 130      23.495  11.440  48.493
ATOM   1049  CA  ALA A 130      22.997  11.552  47.116
ATOM   1050  C   ALA A 130      23.960  12.342  46.179
ATOM   1051  O   ALA A 130      23.694  12.536  45.020
ATOM   1052  CB  ALA A 130      21.597  12.184  47.098
ATOM   1053  N   GLY A 131      25.093  12.789  46.717
ATOM   1054  CA  GLY A 131      26.130  13.445  45.883
ATOM   1055  C   GLY A 131      25.983  14.943  45.664
ATOM   1056  O   GLY A 131      26.561  15.502  44.731
ATOM   1057  N   ASN A 132      25.217  15.589  46.537
ATOM   1058  CA  ASN A 132      25.051  17.024  46.413
ATOM   1059  C   ASN A 132      26.036  17.833  47.235
ATOM   1060  O   ASN A 132      26.589  17.346  48.238
ATOM   1061  CB  ASN A 132      23.646  17.407  46.913
ATOM   1062  CG  ASN A 132      22.568  16.682  46.160
ATOM   1063  OD1 ASN A 132      22.262  17.053  45.022
ATOM   1064  ND2 ASN A 132      21.959  15.656  46.773
ATOM   1065  N   ALA A 133      26.231  19.102  46.863
ATOM   1066  CA  ALA A 133      26.746  20.072  47.835
ATOM   1067  C   ALA A 133      25.565  20.381  48.782
ATOM   1068  O   ALA A 133      24.392  20.301  48.360
ATOM   1069  CB  ALA A 133      27.181  21.336  47.137
ATOM   1070  N   VAL A 134      25.867  20.749  50.014
ATOM   1071  CA  VAL A 134      24.786  20.974  50.982
ATOM   1072  C   VAL A 134      25.110  22.238  51.786
ATOM   1073  O   VAL A 134      26.105  22.252  52.534
ATOM   1074  CB  VAL A 134      24.559  19.788  51.938
ATOM   1075  CG1 VAL A 134      23.212  19.984  52.687
ATOM   1076  CG2 VAL A 134      24.540  18.433  51.192
ATOM   1077  N   VAL A 135      24.296  23.283  51.643
ATOM   1078  CA  VAL A 135      24.438  24.499  52.418
ATOM   1079  C   VAL A 135      23.533  24.390  53.626
ATOM   1080  O   VAL A 135      22.360  24.008  53.468
ATOM   1081  CB  VAL A 135      24.036  25.711  51.570
ATOM   1082  CG1 VAL A 135      24.013  26.995  52.384
ATOM   1083  CG2 VAL A 135      24.944  25.798  50.314
ATOM   1084  N   LEU A 136      24.061  24.638  54.802
ATOM   1085  CA  LEU A 136      23.274  24.514  56.025
ATOM   1086  C   LEU A 136      22.939  25.883  56.604
ATOM   1087  O   LEU A 136      23.829  26.714  56.777
ATOM   1088  CB  LEU A 136      24.055  23.767  57.110
ATOM   1089  CG  LEU A 136      24.533  22.361  56.864
ATOM   1090  CD1 LEU A 136      25.270  21.906  58.131
ATOM   1091  CD2 LEU A 136      23.355  21.410  56.536
ATOM   1092  N   LYS A 137      21.676  26.073  56.992
ATOM   1093  CA  LYS A 137      21.281  27.270  57.724
ATOM   1094  C   LYS A 137      20.695  26.846  59.062
ATOM   1095  O   LYS A 137      19.487  26.546  59.152
ATOM   1096  CB  LYS A 137      20.261  28.105  56.930
ATOM   1097  CG  LYS A 137      19.717  29.348  57.655
ATOM   1098  CD  LYS A 137      20.766  30.434  57.619
ATOM   1099  CE  LYS A 137      20.701  31.428  58.780
ATOM   1100  NZ  LYS A 137      21.454  30.797  59.924
ATOM   1101  N   PRO A 138      21.502  26.831  60.113
ATOM   1102  CA  PRO A 138      20.948  26.522  61.447
ATOM   1103  C   PRO A 138      19.989  27.589  61.927
ATOM   1104  O   PRO A 138      20.093  28.762  61.531
ATOM   1105  CB  PRO A 138      22.184  26.517  62.356
ATOM   1106  CG  PRO A 138      23.349  26.242  61.400
ATOM   1107  CD  PRO A 138      22.962  26.957  60.111
ATOM   1108  N   SER A 139      19.080  27.203  62.813
ATOM   1109  CA  SER A 139      18.231  28.203  63.475
ATOM   1110  C   SER A 139      18.982  28.988  64.543
ATOM   1111  O   SER A 139      19.608  28.394  65.401
ATOM   1112  CB  SER A 139      17.057  27.485  64.141
ATOM   1113  OG  SER A 139      16.321  28.412  64.958
ATOM   1114  N   GLU A 140      18.862  30.319  64.494
ATOM   1115  CA  GLU A 140      19.436  31.194  65.486
ATOM   1116  C   GLU A 140      18.799  31.067  66.876
ATOM   1117  O   GLU A 140      19.398  31.487  67.862
ATOM   1118  CB  GLU A 140      19.295  32.661  65.023
ATOM   1119  CG  GLU A 140      17.851  33.258  65.005
ATOM   1120  CD  GLU A 140      16.943  32.718  63.872
ATOM   1121  OE1 GLU A 140      17.426  32.052  62.896
ATOM   1122  OE2 GLU A 140      15.725  32.998  63.957
ATOM   1123  N   LEU A 141      17.592  30.492  66.966
ATOM   1124  CA  LEU A 141      16.977  30.338  68.279
ATOM   1125  C   LEU A 141      17.730  29.372  69.183
ATOM   1126  O   LEU A 141      17.738  29.550  70.393
ATOM   1127  CB  LEU A 141      15.503  29.907  68.180
ATOM   1128  CG  LEU A 141      14.423  30.979  68.206
ATOM   1129  CD1 LEU A 141      14.503  31.715  66.932
ATOM   1130  CD2 LEU A 141      13.057  30.327  68.339
ATOM   1131  N   SER A 142      18.383  28.362  68.586
ATOM   1132  CA  SER A 142      19.262  27.455  69.345
ATOM   1133  C   SER A 142      20.674  27.947  69.105
ATOM   1134  O   SER A 142      21.425  27.396  68.321
ATOM   1135  CB  SER A 142      19.065  26.005  68.878
ATOM   1136  OG  SER A 142      18.845  25.939  67.482
ATOM   1137  N   GLU A 143      20.987  29.039  69.808
ATOM   1138  CA  GLU A 143      22.184  29.819  69.508
ATOM   1139  C   GLU A 143      23.459  29.030  69.767
ATOM   1140  O   GLU A 143      24.411  29.169  68.989
ATOM   1141  CB  GLU A 143      22.213  31.033  70.440
ATOM   1142  CG  GLU A 143      23.208  32.119  70.028
ATOM   1143  CD  GLU A 143      23.095  33.386  70.890
ATOM   1144  OE1 GLU A 143      22.361  33.383  71.919
ATOM   1145  OE2 GLU A 143      23.746  34.398  70.532
ATOM   1146  N   ASN A 144      23.496  28.199  70.813
ATOM   1147  CA  ASN A 144      24.735  27.477  71.100
ATOM   1148  C   ASN A 144      25.029  26.422  70.056
ATOM   1149  O   ASN A 144      26.163  26.273  69.638
ATOM   1150  CB  ASN A 144      24.726  26.919  72.529
ATOM   1151  CG  ASN A 144      24.621  28.023  73.586
ATOM   1152  OD1 ASN A 144      25.629  28.630  73.925
ATOM   1153  ND2 ASN A 144      23.399  28.296  74.077
ATOM   1154  N   MET A 145      23.996  25.701  69.625
ATOM   1155  CA  MET A 145      24.225  24.705  68.577
ATOM   1156  C   MET A 145      24.583  25.364  67.272
ATOM   1157  O   MET A 145      25.426  24.853  66.544
ATOM   1158  CB  MET A 145      22.987  23.808  68.415
ATOM   1159  CG  MET A 145      23.213  22.690  67.436
ATOM   1160  SD  MET A 145      24.555  21.538  67.802
ATOM   1161  CE  MET A 145      23.892  20.791  69.281
ATOM   1162  N   ALA A 146      23.969  26.512  66.967
ATOM   1163  CA  ALA A 146      24.281  27.196  65.713
ATOM   1164  C   ALA A 146      25.754  27.614  65.662
ATOM   1165  O   ALA A 146      26.460  27.396  64.660
ATOM   1166  CB  ALA A 146      23.364  28.410  65.547
ATOM   1167  N   SER A 147      26.242  28.190  66.755
ATOM   1168  CA  SER A 147      27.662  28.599  66.859
ATOM   1169  C   SER A 147      28.591  27.377  66.777
ATOM   1170  O   SER A 147      29.637  27.377  66.084
ATOM   1171  CB  SER A 147      27.891  29.316  68.191
ATOM   1172  OG  SER A 147      27.261  30.579  68.145
ATOM   1173  N   LEU A 148      28.185  26.314  67.439
ATOM   1174  CA  LEU A 148      29.013  25.145  67.473
ATOM   1175  C   LEU A 148      29.158  24.556  66.068
ATOM   1176  O   LEU A 148      30.257  24.224  65.611
ATOM   1177  CB  LEU A 148      28.442  24.103  68.454
ATOM   1178  CG  LEU A 148      29.234  22.785  68.482
ATOM   1179  CD1 LEU A 148      30.743  22.964  68.862
ATOM   1180  CD2 LEU A 148      28.576  21.834  69.433
ATOM   1181  N   LEU A 149      28.046  24.406  65.367
ATOM   1182  CA  LEU A 149      28.075  23.799  64.047
ATOM   1183  C   LEU A 149      28.898  24.649  63.076
ATOM   1184  O   LEU A 149      29.589  24.103  62.198
ATOM   1185  CB  LEU A 149      26.654  23.621  63.449
ATOM   1186  CG  LEU A 149      25.836  22.550  64.204
ATOM   1187  CD1 LEU A 149      24.425  22.462  63.655
ATOM   1188  CD2 LEU A 149      26.488  21.138  64.138
ATOM   1189  N   ALA A 150      28.808  25.977  63.194
ATOM   1190  CA  ALA A 150      29.640  26.840  62.345
ATOM   1191  C   ALA A 150      31.133  26.581  62.531
ATOM   1192  O   ALA A 150      31.909  26.745  61.563
ATOM   1193  CB  ALA A 150      29.319  28.322  62.621
ATOM   1194  N   THR A 151      31.536  26.149  63.730
ATOM   1195  CA  THR A 151      32.964  25.861  63.986
ATOM   1196  C   THR A 151      33.293  24.450  63.525
ATOM   1197  O   THR A 151      34.266  24.231  62.797
ATOM   1198  CB  THR A 151      33.238  25.961  65.480
ATOM   1199  OG1 THR A 151      33.024  27.317  65.877
ATOM   1200  CG2 THR A 151      34.695  25.593  65.811
ATOM   1201  N   ILE A 152      32.482  23.474  63.922
ATOM   1202  CA  ILE A 152      32.887  22.078  63.746
ATOM   1203  C   ILE A 152      32.610  21.491  62.380
ATOM   1204  O   ILE A 152      33.355  20.624  61.922
ATOM   1205  CB  ILE A 152      32.431  21.114  64.859
ATOM   1206  CG1 ILE A 152      30.887  20.978  64.918
ATOM   1207  CG2 ILE A 152      33.092  21.561  66.207
ATOM   1208  CD1 ILE A 152      30.450  20.002  65.977
ATOM   1209  N   ILE A 153      31.555  21.905  61.687
ATOM   1210  CA  ILE A 153      31.339  21.331  60.382
ATOM   1211  C   ILE A 153      32.537  21.504  59.432
ATOM   1212  O   ILE A 153      32.964  20.509  58.858
ATOM   1213  CB  ILE A 153      29.983  21.802  59.787
ATOM   1214  CG1 ILE A 153      28.806  21.166  60.572
ATOM   1215  CG2 ILE A 153      29.889  21.517  58.257
ATOM   1216  CD1 ILE A 153      28.533  19.733  60.267
ATOM   1217  N   PRO A 154      33.074  22.743  59.288
ATOM   1218  CA  PRO A 154      34.238  22.899  58.370
ATOM   1219  C   PRO A 154      35.496  22.260  58.935
ATOM   1220  O   PRO A 154      36.418  21.997  58.170
ATOM   1221  CB  PRO A 154      34.389  24.413  58.196
ATOM   1222  CG  PRO A 154      33.576  25.057  59.258
ATOM   1223  CD  PRO A 154      32.518  24.051  59.706
ATOM   1224  N   GLN A 155      35.554  21.989  60.236
ATOM   1225  CA  GLN A 155      36.690  21.251  60.798
ATOM   1226  C   GLN A 155      36.774  19.809  60.288
ATOM   1227  O   GLN A 155      37.854  19.206  60.250
ATOM   1228  CB  GLN A 155      36.561  21.313  62.309
ATOM   1229  CG  GLN A 155      37.662  20.697  63.094
ATOM   1230  CD  GLN A 155      37.483  20.932  64.581
ATOM   1231  OE1 GLN A 155      36.925  21.955  65.011
ATOM   1232  NE2 GLN A 155      37.952  19.994  65.374
ATOM   1233  N   TYR A 156      35.633  19.239  59.908
ATOM   1234  CA  TYR A 156      35.522  17.841  59.527
ATOM   1235  C   TYR A 156      35.187  17.587  58.070
ATOM   1236  O   TYR A 156      35.682  16.599  57.477
ATOM   1237  CB  TYR A 156      34.507  17.114  60.427
ATOM   1238  CG  TYR A 156      34.983  16.949  61.826
ATOM   1239  CD1 TYR A 156      34.798  17.957  62.777
ATOM   1240  CD2 TYR A 156      35.668  15.788  62.206
ATOM   1241  CE1 TYR A 156      35.256  17.821  64.078
ATOM   1242  CE2 TYR A 156      36.145  15.649  63.510
ATOM   1243  CZ  TYR A 156      35.937  16.671  64.442
ATOM   1244  OH  TYR A 156      36.417  16.545  65.744
ATOM   1245  N   LEU A 157      34.362  18.457  57.474
ATOM   1246  CA  LEU A 157      33.853  18.256  56.119
ATOM   1247  C   LEU A 157      34.506  19.199  55.110
ATOM   1248  O   LEU A 157      35.089  20.205  55.477
ATOM   1249  CB  LEU A 157      32.332  18.483  56.061
ATOM   1250  CG  LEU A 157      31.498  17.605  56.955
ATOM   1251  CD1 LEU A 157      30.016  17.757  56.600
ATOM   1252  CD2 LEU A 157      31.910  16.187  56.887
ATOM   1253  N   ASP A 158      34.365  18.872  53.831
ATOM   1254  CA  ASP A 158      34.867  19.720  52.754
ATOM   1255  C   ASP A 158      34.342  21.156  52.942
ATOM   1256  O   ASP A 158      33.128  21.359  53.138
ATOM   1257  CB  ASP A 158      34.391  19.105  51.441
ATOM   1258  CG  ASP A 158      34.890  19.848  50.216
ATOM   1259  OD1 ASP A 158      34.595  21.040  50.038
ATOM   1260  OD2 ASP A 158      35.581  19.205  49.398
ATOM   1261  N   LYS A 159      35.219  22.144  52.899
ATOM   1262  CA  LYS A 159      34.873  23.512  53.320
ATOM   1263  C   LYS A 159      34.092  24.254  52.234
ATOM   1264  O   LYS A 159      33.334  25.189  52.530
ATOM   1265  CB  LYS A 159      36.152  24.296  53.702
ATOM   1266  CG  LYS A 159      36.716  23.852  55.027
ATOM   1267  CD  LYS A 159      37.997  24.683  55.373
ATOM   1268  CE  LYS A 159      38.545  24.323  56.764
ATOM   1269  NZ  LYS A 159      38.944  22.907  56.927
ATOM   1270  N   ASP A 160      34.272  23.859  50.987
ATOM   1271  CA  ASP A 160      33.540  24.504  49.884
ATOM   1272  C   ASP A 160      32.158  23.864  49.678
ATOM   1273  O   ASP A 160      31.188  24.578  49.417
ATOM   1274  CB  ASP A 160      34.343  24.366  48.590
ATOM   1275  CG  ASP A 160      35.520  25.330  48.496
ATOM   1276  OD1 ASP A 160      35.843  26.008  49.483
ATOM   1277  OD2 ASP A 160      36.090  25.410  47.386
ATOM   1278  N   LEU A 161      32.069  22.541  49.743
ATOM   1279  CA  LEU A 161      30.825  21.842  49.438
ATOM   1280  C   LEU A 161      29.765  22.005  50.514
ATOM   1281  O   LEU A 161      28.587  21.899  50.187
ATOM   1282  CB  LEU A 161      31.062  20.339  49.252
ATOM   1283  CG  LEU A 161      31.761  19.962  47.948
ATOM   1284  CD1 LEU A 161      32.225  18.551  48.047
ATOM   1285  CD2 LEU A 161      30.766  20.084  46.783
ATOM   1286  N   TYR A 162      30.166  22.189  51.768
ATOM   1287  CA  TYR A 162      29.243  22.028  52.874
ATOM   1288  C   TYR A 162      29.290  23.191  53.855
ATOM   1289  O   TYR A 162      29.558  23.027  55.045
ATOM   1290  CB  TYR A 162      29.477  20.682  53.575
ATOM   1291  CG  TYR A 162      29.568  19.504  52.655
ATOM   1292  CD1 TYR A 162      28.492  19.072  51.832
ATOM   1293  CD2 TYR A 162      30.761  18.762  52.601
ATOM   1294  CE1 TYR A 162      28.625  17.943  50.998
ATOM   1295  CE2 TYR A 162      30.896  17.659  51.744
ATOM   1296  CZ  TYR A 162      29.838  17.256  50.938
ATOM   1297  OH  TYR A 162      30.023  16.168  50.103
ATOM   1298  N   PRO A 163      29.054  24.426  53.356
ATOM   1299  CA  PRO A 163      29.171  25.582  54.227
ATOM   1300  C   PRO A 163      28.000  25.770  55.174
ATOM   1301  O   PRO A 163      26.865  25.358  54.882
ATOM   1302  CB  PRO A 163      29.206  26.738  53.219
ATOM   1303  CG  PRO A 163      28.281  26.288  52.103
ATOM   1304  CD  PRO A 163      28.618  24.809  51.992
ATOM   1305  N   VAL A 164      28.275  26.435  56.275
ATOM   1306  CA  VAL A 164      27.296  26.809  57.300
ATOM   1307  C   VAL A 164      27.057  28.322  57.204
ATOM   1308  O   VAL A 164      28.007  29.115  57.229
ATOM   1309  CB  VAL A 164      27.807  26.464  58.712
ATOM   1310  CG1 VAL A 164      26.757  26.830  59.713
ATOM   1311  CG2 VAL A 164      28.087  24.994  58.780
ATOM   1312  N   ILE A 165      25.792  28.724  57.028
ATOM   1313  CA  ILE A 165      25.425  30.143  56.914
ATOM   1314  C   ILE A 165      24.905  30.596  58.236
ATOM   1315  O   ILE A 165      23.916  30.049  58.721
ATOM   1316  CB  ILE A 165      24.295  30.339  55.843
ATOM   1317  CG1 ILE A 165      24.686  29.749  54.481
ATOM   1318  CG2 ILE A 165      23.920  31.846  55.761
ATOM   1319  CD1 ILE A 165      25.962  30.298  53.895
ATOM   1320  N   ASN A 166      25.578  31.590  58.816
ATOM   1321  CA  ASN A 166      25.151  32.204  60.084
ATOM   1322  C   ASN A 166      24.006  33.218  59.940
ATOM   1323  O   ASN A 166      23.678  33.678  58.847
ATOM   1324  CB  ASN A 166      26.346  32.889  60.766
ATOM   1325  CG  ASN A 166      27.481  31.937  61.109
ATOM   1326  OD1 ASN A 166      27.311  30.730  61.200
ATOM   1327  ND2 ASN A 166      28.662  32.508  61.322
ATOM   1328  N   GLY A 167      23.351  33.509  61.049
ATOM   1329  CA  GLY A 167      22.391  34.617  61.094
ATOM   1330  C   GLY A 167      20.971  34.168  61.359
ATOM   1331  O   GLY A 167      20.687  32.986  61.711
ATOM   1332  N   GLY A 168      20.074  35.126  61.241
ATOM   1333  CA  GLY A 168      18.695  34.970  61.633
ATOM   1334  C   GLY A 168      17.796  35.106  60.432
ATOM   1335  O   GLY A 168      18.157  34.703  59.324
ATOM   1336  N   VAL A 169      16.624  35.692  60.634
ATOM   1337  CA  VAL A 169      15.650  35.806  59.566
ATOM   1338  C   VAL A 169      16.156  36.618  58.341
ATOM   1339  O   VAL A 169      15.980  36.185  57.214
ATOM   1340  CB  VAL A 169      14.257  36.269  60.088
ATOM   1341  CG1 VAL A 169      13.305  36.536  58.932
ATOM   1342  CG2 VAL A 169      13.679  35.196  61.033
ATOM   1343  N   PRO A 170      16.829  37.783  58.554
ATOM   1344  CA  PRO A 170      17.291  38.502  57.372
ATOM   1345  C   PRO A 170      18.307  37.703  56.546
ATOM   1346  O   PRO A 170      18.288  37.754  55.312
ATOM   1347  CB  PRO A 170      17.967  39.750  57.961
ATOM   1348  CG  PRO A 170      17.424  39.883  59.304
ATOM   1349  CD  PRO A 170      17.147  38.513  59.796
ATOM   1350  N   GLU A 171      19.178  36.949  57.222
ATOM   1351  CA  GLU A 171      20.166  36.162  56.517
ATOM   1352  C   GLU A 171      19.493  34.998  55.795
ATOM   1353  O   GLU A 171      19.902  34.652  54.700
ATOM   1354  CB  GLU A 171      21.255  35.657  57.474
ATOM   1355  CG  GLU A 171      22.233  36.762  57.937
ATOM   1356  CD  GLU A 171      21.660  37.710  58.982
ATOM   1357  OE1 GLU A 171      20.697  37.370  59.691
ATOM   1358  OE2 GLU A 171      22.199  38.838  59.126
ATOM   1359  N   THR A 172      18.460  34.408  56.392
ATOM   1360  CA  THR A 172      17.739  33.343  55.693
ATOM   1361  C   THR A 172      17.019  33.876  54.427
ATOM   1362  O   THR A 172      17.086  33.246  53.380
ATOM   1363  CB  THR A 172      16.780  32.648  56.646
ATOM   1364  OG1 THR A 172      17.506  32.244  57.806
ATOM   1365  CG2 THR A 172      16.074  31.465  55.968
ATOM   1366  N   THR A 173      16.434  35.076  54.539
ATOM   1367  CA  THR A 173      15.760  35.728  53.421
ATOM   1368  C   THR A 173      16.755  35.986  52.290
ATOM   1369  O   THR A 173      16.464  35.750  51.130
ATOM   1370  CB  THR A 173      15.061  37.009  53.907
ATOM   1371  OG1 THR A 173      14.078  36.625  54.895
ATOM   1372  CG2 THR A 173      14.380  37.711  52.717
ATOM   1373  N   GLU A 174      17.948  36.448  52.650
ATOM   1374  CA  GLU A 174      18.994  36.691  51.679
ATOM   1375  C   GLU A 174      19.439  35.380  51.026
ATOM   1376  O   GLU A 174      19.627  35.258  49.814
ATOM   1377  CB  GLU A 174      20.148  37.365  52.435
ATOM   1378  CG  GLU A 174      21.302  37.815  51.630
ATOM   1379  CD  GLU A 174      22.413  38.510  52.481
ATOM   1380  OE1 GLU A 174      22.238  38.759  53.716
ATOM   1381  OE2 GLU A 174      23.480  38.788  51.876
ATOM   1382  N   LEU A 175      19.657  34.383  51.870
ATOM   1383  CA  LEU A 175      20.010  33.073  51.373
ATOM   1384  C   LEU A 175      18.978  32.462  50.386
ATOM   1385  O   LEU A 175      19.347  31.851  49.375
ATOM   1386  CB  LEU A 175      20.207  32.163  52.591
ATOM   1387  CG  LEU A 175      20.724  30.752  52.317
ATOM   1388  CD1 LEU A 175      22.084  30.788  51.657
ATOM   1389  CD2 LEU A 175      20.811  30.027  53.658
ATOM   1390  N   LEU A 176      17.697  32.678  50.669
ATOM   1391  CA  LEU A 176      16.637  32.214  49.787
ATOM   1392  C   LEU A 176      16.548  32.895  48.430
ATOM   1393  O   LEU A 176      15.815  32.422  47.567
ATOM   1394  CB  LEU A 176      15.295  32.290  50.519
ATOM   1395  CG  LEU A 176      15.074  31.191  51.579
ATOM   1396  CD1 LEU A 176      13.933  31.551  52.511
ATOM   1397  CD2 LEU A 176      14.872  29.843  50.899
ATOM   1398  N   LYS A 177      17.305  33.977  48.214
ATOM   1399  CA  LYS A 177      17.436  34.559  46.851
ATOM   1400  C   LYS A 177      18.418  33.821  45.985
ATOM   1401  O   LYS A 177      18.413  33.966  44.745
ATOM   1402  CB  LYS A 177      17.821  36.058  46.947
ATOM   1403  CG  LYS A 177      16.758  36.861  47.650
ATOM   1404  CD  LYS A 177      17.137  38.335  47.660
ATOM   1405  CE  LYS A 177      16.189  39.165  48.473
ATOM   1406  NZ  LYS A 177      16.785  40.543  48.509
ATOM   1407  N   GLU A 178      19.318  33.051  46.625
ATOM   1408  CA  GLU A 178      20.260  32.220  45.902
ATOM   1409  C   GLU A 178      19.605  31.047  45.203
ATOM   1410  O   GLU A 178      18.545  30.579  45.625
ATOM   1411  CB  GLU A 178      21.403  31.745  46.816
ATOM   1412  CG  GLU A 178      22.190  32.894  47.479
ATOM   1413  CD  GLU A 178      23.012  33.690  46.490
ATOM   1414  OE1 GLU A 178      23.567  33.079  45.568
ATOM   1415  OE2 GLU A 178      23.047  34.943  46.608
ATOM   1416  N   ARG A 179      20.240  30.577  44.145
ATOM   1417  CA  ARG A 179      19.658  29.478  43.397
ATOM   1418  C   ARG A 179      20.117  28.117  43.902
ATOM   1419  O   ARG A 179      21.310  27.758  43.804
ATOM   1420  CB  ARG A 179      19.962  29.618  41.904
ATOM   1421  CG  ARG A 179      19.252  28.542  41.120
ATOM   1422  CD  ARG A 179      19.361  28.843  39.647
ATOM   1423  NE  ARG A 179      18.616  27.866  38.876
ATOM   1424  CZ  ARG A 179      18.554  27.814  37.538
ATOM   1425  NH1 ARG A 179      19.226  28.676  36.765
ATOM   1426  NH2 ARG A 179      17.817  26.866  36.983
ATOM   1427  N   PHE A 180      19.164  27.335  44.409
ATOM   1428  CA  PHE A 180      19.427  25.958  44.855
ATOM   1429  C   PHE A 180      18.717  24.959  43.982
ATOM   1430  O   PHE A 180      17.764  25.286  43.256
ATOM   1431  CB  PHE A 180      18.959  25.777  46.316
ATOM   1432  CG  PHE A 180      19.731  26.612  47.254
ATOM   1433  CD1 PHE A 180      21.026  26.228  47.612
ATOM   1434  CD2 PHE A 180      19.215  27.824  47.742
ATOM   1435  CE1 PHE A 180      21.776  27.010  48.472
ATOM   1436  CE2 PHE A 180      20.003  28.631  48.637
ATOM   1437  CZ  PHE A 180      21.286  28.200  48.961
ATOM   1438  N   ASP A 181      19.135  23.690  44.075
ATOM   1439  CA  ASP A 181      18.475  22.628  43.326
ATOM   1440  C   ASP A 181      17.488  21.818  44.146
ATOM   1441  O   ASP A 181      16.733  21.005  43.583
ATOM   1442  CB  ASP A 181      19.560  21.717  42.745
ATOM   1443  CG  ASP A 181      20.472  22.478  41.808
ATOM   1444  OD1 ASP A 181      21.612  22.809  42.233
ATOM   1445  OD2 ASP A 181      20.036  22.855  40.687
ATOM   1446  N   HIS A 182      17.456  22.061  45.462
ATOM   1447  CA  HIS A 182      16.420  21.480  46.360
ATOM   1448  C   HIS A 182      16.539  22.248  47.631
ATOM   1449  O   HIS A 182      17.633  22.657  48.034
ATOM   1450  CB  HIS A 182      16.671  19.989  46.628
ATOM   1451  CG  HIS A 182      15.507  19.293  47.279
ATOM   1452  ND1 HIS A 182      14.557  18.633  46.538
ATOM   1453  CD2 HIS A 182      15.099  19.225  48.569
ATOM   1454  CE1 HIS A 182      13.619  18.165  47.354
ATOM   1455  NE2 HIS A 182      13.926  18.508  48.585
ATOM   1456  N   ILE A 183      15.409  22.456  48.308
ATOM   1457  CA  ILE A 183      15.403  23.054  49.655
ATOM   1458  C   ILE A 183      14.626  22.133  50.587
ATOM   1459  O   ILE A 183      13.469  21.773  50.277
ATOM   1460  CB  ILE A 183      14.764  24.481  49.665
ATOM   1461  CG1 ILE A 183      15.566  25.438  48.803
ATOM   1462  CG2 ILE A 183      14.687  25.039  51.105
ATOM   1463  CD1 ILE A 183      14.713  26.657  48.360
ATOM   1464  N   LEU A 184      15.226  21.766  51.731
ATOM   1465  CA  LEU A 184      14.494  21.093  52.795
ATOM   1466  C   LEU A 184      14.383  22.081  53.948
ATOM   1467  O   LEU A 184      15.383  22.667  54.399
ATOM   1468  CB  LEU A 184      15.172  19.786  53.229
ATOM   1469  CG  LEU A 184      14.342  19.014  54.287
ATOM   1470  CD1 LEU A 184      14.560  17.467  54.143
ATOM   1471  CD2 LEU A 184      14.659  19.406  55.726
ATOM   1472  N   TYR A 185      13.145  22.292  54.394
ATOM   1473  CA  TYR A 185      12.835  23.153  55.512
ATOM   1474  C   TYR A 185      12.042  22.430  56.537
ATOM   1475  O   TYR A 185      11.067  21.771  56.195
ATOM   1476  CB  TYR A 185      12.089  24.413  55.013
ATOM   1477  CG  TYR A 185      11.529  25.261  56.105
ATOM   1478  CD1 TYR A 185      12.331  26.173  56.802
ATOM   1479  CD2 TYR A 185      10.189  25.150  56.481
ATOM   1480  CE1 TYR A 185      11.808  26.945  57.867
ATOM   1481  CE2 TYR A 185       9.665  25.898  57.525
ATOM   1482  CZ  TYR A 185      10.454  26.795  58.217
ATOM   1483  OH  TYR A 185       9.928  27.492  59.283
ATOM   1484  N   THR A 186      12.456  22.540  57.782
ATOM   1485  CA  THR A 186      11.671  22.105  58.930
ATOM   1486  C   THR A 186      11.275  23.329  59.745
ATOM   1487  O   THR A 186      12.145  24.162  60.086
ATOM   1488  CB  THR A 186      12.471  21.115  59.826
ATOM   1489  OG1 THR A 186      12.914  20.050  58.992
ATOM   1490  CG2 THR A 186      11.580  20.556  60.898
ATOM   1491  N   GLY A 187       9.983  23.447  60.028
ATOM   1492  CA  GLY A 187       9.523  24.652  60.756
ATOM   1493  C   GLY A 187       8.032  24.805  60.714
ATOM   1494  O   GLY A 187       7.287  23.805  60.838
ATOM   1495  N   SER A 188       7.596  26.052  60.663
ATOM   1496  CA  SER A 188       6.160  26.320  60.783
ATOM   1497  C   SER A 188       5.461  26.259  59.434
ATOM   1498  O   SER A 188       6.061  26.534  58.383
ATOM   1499  CB  SER A 188       5.925  27.691  61.433
ATOM   1500  OG  SER A 188       6.375  28.716  60.592
ATOM   1501  N   THR A 189       4.149  26.003  59.487
ATOM   1502  CA  THR A 189       3.320  26.022  58.285
ATOM   1503  C   THR A 189       3.402  27.379  57.579
ATOM   1504  O   THR A 189       3.605  27.443  56.345
ATOM   1505  CB  THR A 189       1.873  25.645  58.723
ATOM   1506  OG1 THR A 189       1.848  24.286  59.183
ATOM   1507  CG2 THR A 189       0.865  25.870  57.598
ATOM   1508  N   GLY A 190       3.330  28.464  58.358
ATOM   1509  CA  GLY A 190       3.382  29.797  57.750
ATOM   1510  C   GLY A 190       4.695  30.111  57.053
ATOM   1511  O   GLY A 190       4.696  30.594  55.942
ATOM   1512  N   VAL A 191       5.819  29.783  57.683
ATOM   1513  CA  VAL A 191       7.104  29.988  56.991
ATOM   1514  C   VAL A 191       7.285  29.028  55.812
ATOM   1515  O   VAL A 191       7.903  29.395  54.816
ATOM   1516  CB  VAL A 191       8.278  29.931  57.996
ATOM   1517  CG1 VAL A 191       9.613  30.051  57.253
ATOM   1518  CG2 VAL A 191       8.134  31.118  58.983
ATOM   1519  N   GLY A 192       6.717  27.821  55.886
ATOM   1520  CA  GLY A 192       6.703  26.920  54.749
ATOM   1521  C   GLY A 192       6.225  27.563  53.454
ATOM   1522  O   GLY A 192       6.766  27.333  52.394
ATOM   1523  N   LYS A 193       5.174  28.381  53.564
ATOM   1524  CA  LYS A 193       4.615  29.087  52.390
ATOM   1525  C   LYS A 193       5.618  30.089  51.821
ATOM   1526  O   LYS A 193       5.763  30.204  50.602
ATOM   1527  CB  LYS A 193       3.295  29.798  52.761
ATOM   1528  CG  LYS A 193       2.257  28.835  53.270
ATOM   1529  CD  LYS A 193       0.888  29.525  53.542
ATOM   1530  CE  LYS A 193      -0.096  28.425  53.818
ATOM   1531  NZ  LYS A 193      -1.465  28.958  54.084
ATOM   1532  N   ILE A 194       6.343  30.757  52.710
ATOM   1533  CA  ILE A 194       7.393  31.700  52.322
ATOM   1534  C   ILE A 194       8.529  30.972  51.610
ATOM   1535  O   ILE A 194       9.028  31.446  50.584
ATOM   1536  CB  ILE A 194       7.905  32.460  53.556
ATOM   1537  CG1 ILE A 194       6.760  33.308  54.146
ATOM   1538  CG2 ILE A 194       9.110  33.310  53.229
ATOM   1539  CD1 ILE A 194       7.105  33.971  55.494
ATOM   1540  N   ILE A 195       8.910  29.802  52.122
ATOM   1541  CA  ILE A 195       9.989  29.033  51.517
ATOM   1542  C   ILE A 195       9.564  28.591  50.127
ATOM   1543  O   ILE A 195      10.324  28.711  49.167
ATOM   1544  CB  ILE A 195      10.329  27.785  52.378
ATOM   1545  CG1 ILE A 195      10.697  28.170  53.815
ATOM   1546  CG2 ILE A 195      11.405  26.910  51.698
ATOM   1547  CD1 ILE A 195      11.837  29.130  53.930
ATOM   1548  N   MET A 196       8.351  28.053  50.009
ATOM   1549  CA  MET A 196       7.889  27.586  48.707
ATOM   1550  C   MET A 196       7.792  28.720  47.706
ATOM   1551  O   MET A 196       8.098  28.516  46.541
ATOM   1552  CB  MET A 196       6.534  26.863  48.845
ATOM   1553  CG  MET A 196       6.168  26.103  47.604
ATOM   1554  SD  MET A 196       4.680  25.110  47.934
ATOM   1555  CE  MET A 196       4.281  24.625  46.271
ATOM   1556  N   THR A 197       7.385  29.924  48.161
ATOM   1557  CA  THR A 197       7.312  31.102  47.293
ATOM   1558  C   THR A 197       8.694  31.502  46.799
ATOM   1559  O   THR A 197       8.869  31.827  45.638
ATOM   1560  CB  THR A 197       6.645  32.242  48.042
ATOM   1561  OG1 THR A 197       5.310  31.860  48.402
ATOM   1562  CG2 THR A 197       6.531  33.509  47.209
ATOM   1563  N   ALA A 198       9.692  31.459  47.686
ATOM   1564  CA  ALA A 198      11.064  31.755  47.245
ATOM   1565  C   ALA A 198      11.588  30.713  46.264
ATOM   1566  O   ALA A 198      12.283  31.039  45.302
ATOM   1567  CB  ALA A 198      12.016  31.813  48.473
ATOM   1568  N   ALA A 199      11.303  29.450  46.558
ATOM   1569  CA  ALA A 199      11.722  28.344  45.719
ATOM   1570  C   ALA A 199      11.139  28.446  44.315
ATOM   1571  O   ALA A 199      11.799  28.088  43.337
ATOM   1572  CB  ALA A 199      11.258  27.012  46.364
ATOM   1573  N   ALA A 200       9.894  28.922  44.222
ATOM   1574  CA  ALA A 200       9.228  29.028  42.917
ATOM   1575  C   ALA A 200      10.013  29.907  41.936
ATOM   1576  O   ALA A 200      10.009  29.654  40.737
ATOM   1577  CB  ALA A 200       7.787  29.560  43.091
ATOM   1578  N   LYS A 201      10.712  30.922  42.458
ATOM   1579  CA  LYS A 201      11.479  31.855  41.593
ATOM   1580  C   LYS A 201      12.560  31.187  40.790
ATOM   1581  O   LYS A 201      12.949  31.704  39.740
ATOM   1582  CB  LYS A 201      12.056  33.004  42.428
ATOM   1583  CG  LYS A 201      10.973  33.828  43.125
ATOM   1584  CD  LYS A 201      11.423  35.218  43.646
ATOM   1585  CE  LYS A 201      10.251  36.031  44.234
ATOM   1586  NZ  LYS A 201      10.611  37.514  44.615
ATOM   1587  N   HIS A 202      13.028  30.038  41.264
ATOM   1588  CA  HIS A 202      14.040  29.268  40.555
ATOM   1589  C   HIS A 202      13.562  27.857  40.218
ATOM   1590  O   HIS A 202      14.367  26.999  39.902
ATOM   1591  CB  HIS A 202      15.337  29.134  41.378
ATOM   1592  CG  HIS A 202      15.985  30.430  41.762
ATOM   1593  ND1 HIS A 202      16.548  31.299  40.850
ATOM   1594  CD2 HIS A 202      16.245  30.948  42.981
ATOM   1595  CE1 HIS A 202      17.095  32.318  41.495
ATOM   1596  NE2 HIS A 202      16.915  32.135  42.790
ATOM   1597  N   LEU A 203      12.248  27.598  40.307
ATOM   1598  CA  LEU A 203      11.702  26.234  40.117
ATOM   1599  C   LEU A 203      12.469  25.201  40.932
ATOM   1600  O   LEU A 203      12.838  24.123  40.459
ATOM   1601  CB  LEU A 203      11.609  25.846  38.628
ATOM   1602  CG  LEU A 203      10.548  26.665  37.872
ATOM   1603  CD1 LEU A 203      10.779  26.533  36.375
ATOM   1604  CD2 LEU A 203       9.104  26.261  38.249
ATOM   1605  N   THR A 204      12.662  25.536  42.198
ATOM   1606  CA  THR A 204      13.375  24.631  43.098
ATOM   1607  C   THR A 204      12.417  23.724  43.840
ATOM   1608  O   THR A 204      11.544  24.214  44.527
ATOM   1609  CB  THR A 204      14.126  25.482  44.122
ATOM   1610  OG1 THR A 204      15.024  26.354  43.432
ATOM   1611  CG2 THR A 204      14.953  24.589  45.084
ATOM   1612  N   PRO A 205      12.578  22.411  43.736
ATOM   1613  CA  PRO A 205      11.720  21.522  44.494
ATOM   1614  C   PRO A 205      11.989  21.654  45.987
ATOM   1615  O   PRO A 205      13.107  21.954  46.430
ATOM   1616  CB  PRO A 205      12.087  20.129  43.977
ATOM   1617  CG  PRO A 205      13.544  20.297  43.448
ATOM   1618  CD  PRO A 205      13.557  21.683  42.880
ATOM   1619  N   VAL A 206      10.958  21.393  46.764
ATOM   1620  CA  VAL A 206      11.042  21.541  48.215
ATOM   1621  C   VAL A 206      10.554  20.309  48.956
ATOM   1622  O   VAL A 206       9.636  19.584  48.515
ATOM   1623  CB  VAL A 206      10.225  22.752  48.713
ATOM   1624  CG1 VAL A 206      10.806  24.054  48.173
ATOM   1625  CG2 VAL A 206       8.704  22.619  48.295
ATOM   1626  N   THR A 207      11.176  20.087  50.108
ATOM   1627  CA  THR A 207      10.662  19.165  51.149
ATOM   1628  C   THR A 207      10.352  20.039  52.345
ATOM   1629  O   THR A 207      11.233  20.711  52.853
ATOM   1630  CB  THR A 207      11.710  18.081  51.502
ATOM   1631  OG1 THR A 207      12.041  17.373  50.315
ATOM   1632  CG2 THR A 207      11.201  17.119  52.545
ATOM   1633  N   LEU A 208       9.085  20.062  52.751
ATOM   1634  CA  LEU A 208       8.614  20.945  53.821
ATOM   1635  C   LEU A 208       8.101  20.070  54.916
ATOM   1636  O   LEU A 208       7.128  19.343  54.714
ATOM   1637  CB  LEU A 208       7.517  21.892  53.275
ATOM   1638  CG  LEU A 208       7.883  22.763  52.064
ATOM   1639  CD1 LEU A 208       6.676  23.592  51.629
ATOM   1640  CD2 LEU A 208       9.087  23.706  52.416
ATOM   1641  N   GLU A 209       8.699  20.171  56.093
ATOM   1642  CA  GLU A 209       8.323  19.407  57.252
ATOM   1643  C   GLU A 209       7.749  20.429  58.236
ATOM   1644  O   GLU A 209       8.498  21.176  58.868
ATOM   1645  CB  GLU A 209       9.609  18.717  57.783
ATOM   1646  CG  GLU A 209      10.196  17.660  56.821
ATOM   1647  CD  GLU A 209       9.545  16.318  56.921
ATOM   1648  OE1 GLU A 209       8.685  16.100  57.780
ATOM   1649  OE2 GLU A 209       9.907  15.432  56.101
ATOM   1650  N   LEU A 210       6.427  20.490  58.338
ATOM   1651  CA  LEU A 210       5.774  21.661  58.941
ATOM   1652  C   LEU A 210       5.018  21.252  60.171
ATOM   1653  O   LEU A 210       5.465  20.341  60.871
ATOM   1654  CB  LEU A 210       4.919  22.373  57.883
ATOM   1655  CG  LEU A 210       5.633  22.628  56.549
ATOM   1656  CD1 LEU A 210       4.670  23.322  55.576
ATOM   1657  CD2 LEU A 210       6.841  23.558  56.755
ATOM   1658  N   GLY A 211       3.938  21.967  60.466
ATOM   1659  CA  GLY A 211       3.292  21.790  61.764
ATOM   1660  C   GLY A 211       1.831  21.416  61.692
ATOM   1661  O   GLY A 211       1.271  21.073  60.644
ATOM   1662  N   GLY A 212       1.214  21.564  62.862
ATOM   1663  CA  GLY A 212      -0.173  21.165  63.075
ATOM   1664  C   GLY A 212      -0.342  20.773  64.514
ATOM   1665  O   GLY A 212       0.558  20.919  65.340
ATOM   1666  N   LYS A 213      -1.505  20.240  64.809
ATOM   1667  CA  LYS A 213      -1.749  19.698  66.137
ATOM   1668  C   LYS A 213      -1.992  18.192  65.999
ATOM   1669  O   LYS A 213      -3.029  17.794  65.481
ATOM   1670  CB  LYS A 213      -2.973  20.383  66.752
ATOM   1671  CG  LYS A 213      -2.725  21.856  67.079
ATOM   1672  CD  LYS A 213      -4.007  22.580  67.556
ATOM   1673  CE  LYS A 213      -4.514  22.093  68.919
ATOM   1674  NZ  LYS A 213      -3.571  22.413  70.056
ATOM   1675  N   SER A 214      -1.028  17.380  66.416
ATOM   1676  CA  SER A 214      -1.159  15.908  66.262
ATOM   1677  C   SER A 214      -2.129  15.376  67.311
ATOM   1678  O   SER A 214      -1.833  15.414  68.510
ATOM   1679  CB  SER A 214       0.206  15.225  66.402
ATOM   1680  OG  SER A 214       1.112  15.752  65.427
ATOM   1681  N   PRO A 215      -3.286  14.845  66.881
ATOM   1682  CA  PRO A 215      -4.230  14.353  67.865
ATOM   1683  C   PRO A 215      -3.822  13.001  68.440
ATOM   1684  O   PRO A 215      -3.153  12.222  67.771
ATOM   1685  CB  PRO A 215      -5.544  14.181  67.069
ATOM   1686  CG  PRO A 215      -5.268  14.695  65.688
ATOM   1687  CD  PRO A 215      -3.766  14.693  65.499
ATOM   1688  N   CYS A 216      -4.305  12.734  69.647
ATOM   1689  CA  CYS A 216      -4.106  11.441  70.280
ATOM   1690  C   CYS A 216      -5.445  10.921  70.823
ATOM   1691  O   CYS A 216      -5.911  11.333  71.903
ATOM   1692  CB  CYS A 216      -3.047  11.602  71.375
ATOM   1693  SG  CYS A 216      -2.648  10.050  72.183
ATOM   1694  N   TYR A 217      -6.057  10.023  70.070
ATOM   1695  CA  TYR A 217      -7.355   9.445  70.464
ATOM   1696  C   TYR A 217      -7.109   8.286  71.414
ATOM   1697  O   TYR A 217      -6.296   7.386  71.100
ATOM   1698  CB  TYR A 217      -8.079   8.955  69.203
ATOM   1699  CG  TYR A 217      -9.367   8.229  69.511
ATOM   1700  CD1 TYR A 217     -10.472   8.919  70.009
ATOM   1701  CD2 TYR A 217      -9.470   6.863  69.338
ATOM   1702  CE1 TYR A 217     -11.702   8.225  70.284
ATOM   1703  CE2 TYR A 217     -10.677   6.171  69.624
ATOM   1704  CZ  TYR A 217     -11.755   6.882  70.105
ATOM   1705  OH  TYR A 217     -12.983   6.295  70.369
ATOM   1706  N   VAL A 218      -7.777   8.275  72.579
ATOM   1707  CA  VAL A 218      -7.629   7.148  73.484
ATOM   1708  C   VAL A 218      -8.994   6.463  73.598
ATOM   1709  O   VAL A 218      -9.997   7.091  74.036
ATOM   1710  CB  VAL A 218      -7.160   7.659  74.876
ATOM   1711  CG1 VAL A 218      -7.043   6.519  75.897
ATOM   1712  CG2 VAL A 218      -5.844   8.389  74.758
ATOM   1713  N   ASP A 219      -9.037   5.200  73.174
ATOM   1714  CA  ASP A 219     -10.269   4.400  73.175
ATOM   1715  C   ASP A 219     -10.674   4.011  74.593
ATOM   1716  O   ASP A 219      -9.857   3.851  75.480
ATOM   1717  CB  ASP A 219      -9.991   3.132  72.307
ATOM   1718  CG  ASP A 219     -11.236   2.363  71.900
ATOM   1719  OD1 ASP A 219     -12.356   2.859  72.094
ATOM   1720  OD2 ASP A 219     -11.030   1.232  71.400
ATOM   1721  N   LYS A 220     -11.980   3.867  74.760
ATOM   1722  CA  LYS A 220     -12.605   3.781  76.069
ATOM   1723  C   LYS A 220     -12.201   2.563  76.874
ATOM   1724  O   LYS A 220     -12.081   2.652  78.090
ATOM   1725  CB  LYS A 220     -14.131   3.776  75.899
ATOM   1726  CG  LYS A 220     -14.869   4.200  77.147
ATOM   1727  CD  LYS A 220     -16.342   3.851  77.042
ATOM   1728  CE  LYS A 220     -16.905   4.213  75.685
ATOM   1729  NZ  LYS A 220     -18.401   4.070  75.671
ATOM   1730  N   ASN A 221     -11.992   1.436  76.196
ATOM   1731  CA  ASN A 221     -11.812   0.132  76.858
ATOM   1732  C   ASN A 221     -10.400  -0.498  76.848
ATOM   1733  O   ASN A 221     -10.252  -1.698  76.988
ATOM   1734  CB  ASN A 221     -12.851  -0.862  76.318
ATOM   1735  CG  ASN A 221     -14.192  -0.751  77.038
ATOM   1736  OD1 ASN A 221     -15.156  -0.185  76.512
ATOM   1737  ND2 ASN A 221     -14.253  -1.290  78.254
ATOM   1738  N   CYS A 222      -9.385   0.351  76.714
ATOM   1739  CA  CYS A 222      -7.976   0.007  76.499
ATOM   1740  C   CYS A 222      -7.198   0.119  77.812
ATOM   1741  O   CYS A 222      -7.712   0.658  78.803
ATOM   1742  CB  CYS A 222      -7.394   0.791  75.306
ATOM   1743  SG  CYS A 222      -6.770   2.402  75.556
ATOM   1744  N   ASP A 223      -6.007  -0.463  77.851
ATOM   1745  CA  ASP A 223      -5.158  -0.456  79.035
ATOM   1746  C   ASP A 223      -4.543   0.937  79.229
ATOM   1747  O   ASP A 223      -3.528   1.298  78.588
ATOM   1748  CB  ASP A 223      -4.056  -1.509  78.907
ATOM   1749  CG  ASP A 223      -3.206  -1.617  80.146
ATOM   1750  OD1 ASP A 223      -3.017  -0.616  80.893
ATOM   1751  OD2 ASP A 223      -2.686  -2.727  80.372
ATOM   1752  N   LEU A 224      -5.154   1.714  80.124
ATOM   1753  CA  LEU A 224      -4.723   3.086  80.310
ATOM   1754  C   LEU A 224      -3.412   3.225  81.039
ATOM   1755  O   LEU A 224      -2.763   4.255  80.921
ATOM   1756  CB  LEU A 224      -5.787   3.938  80.995
ATOM   1757  CG  LEU A 224      -7.084   4.015  80.228
ATOM   1758  CD1 LEU A 224      -8.144   4.788  81.047
ATOM   1759  CD2 LEU A 224      -6.853   4.730  78.890
ATOM   1760  N   ASP A 225      -3.010   2.219  81.804
ATOM   1761  CA  ASP A 225      -1.719   2.337  82.461
ATOM   1762  C   ASP A 225      -0.598   2.353  81.410
ATOM   1763  O   ASP A 225       0.289   3.229  81.437
ATOM   1764  CB  ASP A 225      -1.506   1.187  83.462
ATOM   1765  CG  ASP A 225      -2.555   1.193  84.630
ATOM   1766  OD1 ASP A 225      -2.749   2.233  85.315
ATOM   1767  OD2 ASP A 225      -3.185   0.142  84.883
ATOM   1768  N   VAL A 226      -0.707   1.426  80.464
ATOM   1769  CA  VAL A 226       0.278   1.361  79.398
ATOM   1770  C   VAL A 226       0.133   2.584  78.498
ATOM   1771  O   VAL A 226       1.119   3.259  78.175
ATOM   1772  CB  VAL A 226       0.137   0.097  78.564
ATOM   1773  CG1 VAL A 226       1.130   0.131  77.409
ATOM   1774  CG2 VAL A 226       0.389  -1.167  79.446
ATOM   1775  N   ALA A 227      -1.095   2.913  78.093
ATOM   1776  CA  ALA A 227      -1.287   4.045  77.206
ATOM   1777  C   ALA A 227      -0.755   5.326  77.782
ATOM   1778  O   ALA A 227      -0.063   6.076  77.054
ATOM   1779  CB  ALA A 227      -2.770   4.203  76.846
ATOM   1780  N   CYS A 228      -1.122   5.639  79.019
ATOM   1781  CA  CYS A 228      -0.800   6.981  79.503
ATOM   1782  C   CYS A 228       0.681   7.165  79.773
ATOM   1783  O   CYS A 228       1.209   8.279  79.650
ATOM   1784  CB  CYS A 228      -1.628   7.321  80.730
ATOM   1785  SG  CYS A 228      -3.367   7.554  80.336
ATOM   1786  N   ARG A 229       1.397   6.090  80.077
ATOM   1787  CA  ARG A 229       2.830   6.216  80.269
ATOM   1788  C   ARG A 229       3.490   6.510  78.911
ATOM   1789  O   ARG A 229       4.426   7.326  78.839
ATOM   1790  CB  ARG A 229       3.386   4.927  80.880
ATOM   1791  CG  ARG A 229       4.915   4.925  81.097
ATOM   1792  CD  ARG A 229       5.370   3.623  81.787
ATOM   1793  NE  ARG A 229       4.841   3.571  83.154
ATOM   1794  CZ  ARG A 229       3.763   2.866  83.520
ATOM   1795  NH1 ARG A 229       3.121   2.120  82.630
ATOM   1796  NH2 ARG A 229       3.332   2.900  84.779
ATOM   1797  N   ARG A 230       3.019   5.847  77.843
ATOM   1798  CA  ARG A 230       3.599   6.123  76.519
ATOM   1799  C   ARG A 230       3.278   7.544  76.081
ATOM   1800  O   ARG A 230       4.158   8.258  75.574
ATOM   1801  CB  ARG A 230       3.117   5.097  75.469
ATOM   1802  CG  ARG A 230       3.548   3.681  75.839
ATOM   1803  CD  ARG A 230       3.149   2.677  74.823
ATOM   1804  NE  ARG A 230       3.660   1.355  75.248
ATOM   1805  CZ  ARG A 230       3.347   0.204  74.653
ATOM   1806  NH1 ARG A 230       2.551   0.195  73.591
ATOM   1807  NH2 ARG A 230       3.810  -0.952  75.147
ATOM   1808  N   ILE A 231       2.025   7.974  76.263
ATOM   1809  CA  ILE A 231       1.621   9.343  75.899
ATOM   1810  C   ILE A 231       2.435  10.409  76.676
ATOM   1811  O   ILE A 231       2.945  11.372  76.090
ATOM   1812  CB  ILE A 231       0.116   9.548  76.137
ATOM   1813  CG1 ILE A 231      -0.663   8.659  75.166
ATOM   1814  CG2 ILE A 231      -0.271  11.063  76.006
ATOM   1815  CD1 ILE A 231      -2.128   8.524  75.546
ATOM   1816  N   ALA A 232       2.566  10.233  77.990
ATOM   1817  CA  ALA A 232       3.337  11.177  78.805
ATOM   1818  C   ALA A 232       4.782  11.236  78.332
ATOM   1819  O   ALA A 232       5.370  12.316  78.316
ATOM   1820  CB  ALA A 232       3.282  10.779  80.276
ATOM   1821  N   TRP A 233       5.376  10.099  77.967
ATOM   1822  CA  TRP A 233       6.771  10.142  77.487
ATOM   1823  C   TRP A 233       6.900  11.000  76.256
ATOM   1824  O   TRP A 233       7.773  11.878  76.187
ATOM   1825  CB  TRP A 233       7.206   8.711  77.211
ATOM   1826  CG  TRP A 233       8.485   8.603  76.459
ATOM   1827  CD1 TRP A 233       9.755   8.868  76.910
ATOM   1828  CD2 TRP A 233       8.615   8.143  75.117
ATOM   1829  NE1 TRP A 233      10.660   8.658  75.884
ATOM   1830  CE2 TRP A 233       9.986   8.206  74.779
ATOM   1831  CE3 TRP A 233       7.683   7.711  74.148
ATOM   1832  CZ2 TRP A 233      10.469   7.804  73.523
ATOM   1833  CZ3 TRP A 233       8.161   7.333  72.892
ATOM   1834  CH2 TRP A 233       9.540   7.399  72.596
ATOM   1835  N   GLY A 234       6.020  10.809  75.270
ATOM   1836  CA  GLY A 234       6.147  11.570  74.045
ATOM   1837  C   GLY A 234       5.742  13.015  74.154
ATOM   1838  O   GLY A 234       6.316  13.859  73.482
ATOM   1839  N   LYS A 235       4.751  13.283  75.015
ATOM   1840  CA  LYS A 235       4.288  14.681  75.188
ATOM   1841  C   LYS A 235       5.318  15.529  75.914
ATOM   1842  O   LYS A 235       5.535  16.679  75.544
ATOM   1843  CB  LYS A 235       2.970  14.713  75.957
ATOM   1844  CG  LYS A 235       2.465  16.116  76.334
ATOM   1845  CD  LYS A 235       2.239  16.994  75.101
ATOM   1846  CE  LYS A 235       1.563  18.318  75.495
ATOM   1847  NZ  LYS A 235       1.219  19.167  74.323
ATOM   1848  N   PHE A 236       5.966  14.938  76.906
ATOM   1849  CA  PHE A 236       6.772  15.766  77.818
ATOM   1850  C   PHE A 236       8.251  15.686  77.546
ATOM   1851  O   PHE A 236       9.008  16.484  78.122
ATOM   1852  CB  PHE A 236       6.402  15.447  79.277
ATOM   1853  CG  PHE A 236       5.013  15.888  79.607
ATOM   1854  CD1 PHE A 236       4.719  17.212  79.827
ATOM   1855  CD2 PHE A 236       3.953  14.971  79.582
ATOM   1856  CE1 PHE A 236       3.397  17.641  80.143
ATOM   1857  CE2 PHE A 236       2.621  15.372  79.864
ATOM   1858  CZ  PHE A 236       2.326  16.718  80.127
ATOM   1859  N   MET A 237       8.706  14.789  76.678
ATOM   1860  CA  MET A 237      10.105  14.873  76.265
ATOM   1861  C   MET A 237      10.368  16.263  75.630
ATOM   1862  O   MET A 237       9.501  16.868  75.009
ATOM   1863  CB  MET A 237      10.507  13.719  75.341
ATOM   1864  CG  MET A 237       9.941  13.769  73.991
ATOM   1865  SD  MET A 237      10.855  12.696  72.711
ATOM   1866  CE  MET A 237      11.363  11.260  73.665
ATOM   1867  N   ASN A 238      11.599  16.740  75.797
ATOM   1868  CA  ASN A 238      12.003  18.033  75.269
ATOM   1869  C   ASN A 238      11.040  19.172  75.661
ATOM   1870  O   ASN A 238      10.805  20.122  74.915
ATOM   1871  CB  ASN A 238      12.159  17.975  73.739
ATOM   1872  CG  ASN A 238      13.128  19.023  73.214
ATOM   1873  OD1 ASN A 238      14.104  19.361  73.912
ATOM   1874  ND2 ASN A 238      12.941  19.485  72.000
ATOM   1875  N   SER A 239      10.516  19.052  76.895
ATOM   1876  CA  SER A 239       9.509  19.990  77.409
ATOM   1877  C   SER A 239       8.395  20.271  76.382
ATOM   1878  O   SER A 239       7.956  21.423  76.243
ATOM   1879  CB  SER A 239      10.208  21.259  77.890
ATOM   1880  OG  SER A 239       9.301  22.168  78.504
ATOM   1881  N   GLY A 240       7.928  19.224  75.718
ATOM   1882  CA  GLY A 240       6.812  19.352  74.797
ATOM   1883  C   GLY A 240       7.143  19.866  73.406
ATOM   1884  O   GLY A 240       6.258  19.981  72.551
ATOM   1885  N   GLN A 241       8.409  20.175  73.142
ATOM   1886  CA  GLN A 241       8.813  20.855  71.932
ATOM   1887  C   GLN A 241       9.242  19.848  70.859
ATOM   1888  O   GLN A 241      10.407  19.789  70.441
ATOM   1889  CB  GLN A 241       9.971  21.789  72.296
ATOM   1890  CG  GLN A 241       9.499  22.887  73.318
ATOM   1891  CD  GLN A 241      10.651  23.708  73.898
ATOM   1892  OE1 GLN A 241      10.678  24.953  73.729
ATOM   1893  NE2 GLN A 241      11.576  23.037  74.592
ATOM   1894  N   THR A 242       8.266  19.094  70.358
ATOM   1895  CA  THR A 242       8.526  18.077  69.351
ATOM   1896  C   THR A 242       7.448  18.145  68.293
ATOM   1897  O   THR A 242       6.252  18.223  68.619
ATOM   1898  CB  THR A 242       8.550  16.654  70.007
ATOM   1899  OG1 THR A 242       9.492  16.628  71.106
ATOM   1900  CG2 THR A 242       8.947  15.612  68.968
ATOM   1901  N   CYS A 243       7.879  18.046  67.041
ATOM   1902  CA  CYS A 243       6.942  18.182  65.912
ATOM   1903  C   CYS A 243       5.870  17.112  65.900
ATOM   1904  O   CYS A 243       4.785  17.352  65.422
ATOM   1905  CB  CYS A 243       7.666  18.185  64.578
ATOM   1906  SG  CYS A 243       8.464  16.676  64.368
ATOM   1907  N   VAL A 244       6.186  15.941  66.422
ATOM   1908  CA  VAL A 244       5.189  14.860  66.490
ATOM   1909  C   VAL A 244       4.795  14.531  67.923
ATOM   1910  O   VAL A 244       4.307  13.456  68.208
ATOM   1911  CB  VAL A 244       5.643  13.593  65.699
ATOM   1912  CG1 VAL A 244       5.731  13.912  64.187
ATOM   1913  CG2 VAL A 244       6.951  12.994  66.254
ATOM   1914  N   ALA A 245       4.958  15.477  68.848
ATOM   1915  CA  ALA A 245       4.376  15.282  70.161
ATOM   1916  C   ALA A 245       2.875  15.025  70.005
ATOM   1917  O   ALA A 245       2.236  15.667  69.146
ATOM   1918  CB  ALA A 245       4.578  16.544  71.033
ATOM   1919  N   PRO A 246       2.312  14.153  70.841
ATOM   1920  CA  PRO A 246       0.863  14.109  70.908
ATOM   1921  C   PRO A 246       0.363  15.409  71.498
ATOM   1922  O   PRO A 246       0.579  15.679  72.703
ATOM   1923  CB  PRO A 246       0.595  12.888  71.814
ATOM   1924  CG  PRO A 246       1.857  12.778  72.686
ATOM   1925  CD  PRO A 246       2.961  13.225  71.797
ATOM   1926  N   ASP A 247      -0.272  16.244  70.694
ATOM   1927  CA  ASP A 247      -0.525  17.640  71.083
ATOM   1928  C   ASP A 247      -1.659  17.714  72.091
ATOM   1929  O   ASP A 247      -1.534  18.390  73.118
ATOM   1930  CB  ASP A 247      -0.760  18.468  69.823
ATOM   1931  CG  ASP A 247      -1.088  19.919  70.078
ATOM   1932  OD1 ASP A 247      -0.192  20.786  69.997
ATOM   1933  OD2 ASP A 247      -2.274  20.165  70.355
ATOM   1934  N   TYR A 248      -2.734  16.960  71.820
ATOM   1935  CA  TYR A 248      -3.934  16.940  72.661
ATOM   1936  C   TYR A 248      -4.525  15.553  72.639
ATOM   1937  O   TYR A 248      -4.272  14.761  71.718
ATOM   1938  CB  TYR A 248      -4.975  17.954  72.152
ATOM   1939  CG  TYR A 248      -5.530  17.733  70.758
ATOM   1940  CD1 TYR A 248      -4.859  18.187  69.631
ATOM   1941  CD2 TYR A 248      -6.773  17.092  70.583
ATOM   1942  CE1 TYR A 248      -5.416  17.998  68.339
ATOM   1943  CE2 TYR A 248      -7.325  16.913  69.322
ATOM   1944  CZ  TYR A 248      -6.657  17.396  68.210
ATOM   1945  OH  TYR A 248      -7.243  17.249  66.965
ATOM   1946  N   ILE A 249      -5.324  15.254  73.654
ATOM   1947  CA  ILE A 249      -6.049  13.989  73.739
ATOM   1948  C   ILE A 249      -7.510  14.140  73.409
ATOM   1949  O   ILE A 249      -8.137  15.161  73.781
ATOM   1950  CB  ILE A 249      -5.911  13.418  75.166
ATOM   1951  CG1 ILE A 249      -4.478  12.882  75.334
ATOM   1952  CG2 ILE A 249      -6.921  12.303  75.473
ATOM   1953  CD1 ILE A 249      -4.067  12.600  76.797
ATOM   1954  N   LEU A 250      -8.035  13.168  72.655
ATOM   1955  CA  LEU A 250      -9.487  13.031  72.465
ATOM   1956  C   LEU A 250      -9.914  11.765  73.188
ATOM   1957  O   LEU A 250      -9.314  10.723  72.992
ATOM   1958  CB  LEU A 250      -9.857  12.911  70.969
ATOM   1959  CG  LEU A 250      -9.593  14.155  70.161
ATOM   1960  CD1 LEU A 250      -9.584  13.794  68.669
ATOM   1961  CD2 LEU A 250     -10.666  15.231  70.423
ATOM   1962  N   CYS A 251     -10.923  11.828  74.064
ATOM   1963  CA  CYS A 251     -11.374  10.613  74.753
ATOM   1964  C   CYS A 251     -12.832  10.748  75.158
ATOM   1965  O   CYS A 251     -13.372  11.840  75.252
ATOM   1966  CB  CYS A 251     -10.537  10.333  76.024
ATOM   1967  SG  CYS A 251     -10.701  11.610  77.326
ATOM   1968  N   ASP A 252     -13.421   9.607  75.456
ATOM   1969  CA  ASP A 252     -14.762   9.587  76.026
ATOM   1970  C   ASP A 252     -14.741  10.276  77.401
ATOM   1971  O   ASP A 252     -13.786  10.113  78.179
ATOM   1972  CB  ASP A 252     -15.187   8.119  76.177
ATOM   1973  CG  ASP A 252     -16.684   7.964  76.431
ATOM   1974  OD1 ASP A 252     -17.048   7.889  77.634
ATOM   1975  OD2 ASP A 252     -17.475   7.929  75.464
ATOM   1976  N   PRO A 253     -15.818  10.995  77.743
ATOM   1977  CA  PRO A 253     -15.819  11.619  79.070
ATOM   1978  C   PRO A 253     -15.675  10.613  80.199
ATOM   1979  O   PRO A 253     -15.136  10.955  81.246
ATOM   1980  CB  PRO A 253     -17.186  12.334  79.144
ATOM   1981  CG  PRO A 253     -17.984  11.717  78.062
ATOM   1982  CD  PRO A 253     -17.034  11.290  76.968
ATOM   1983  N   SER A 254     -16.083   9.361  79.978
ATOM   1984  CA  SER A 254     -16.036   8.370  81.065
ATOM   1985  C   SER A 254     -14.625   7.976  81.508
ATOM   1986  O   SER A 254     -14.430   7.397  82.588
ATOM   1987  CB  SER A 254     -16.834   7.113  80.702
ATOM   1988  OG  SER A 254     -16.168   6.366  79.696
ATOM   1989  N   ILE A 255     -13.604   8.288  80.689
ATOM   1990  CA  ILE A 255     -12.232   7.901  81.070
ATOM   1991  C   ILE A 255     -11.336   9.105  81.313
ATOM   1992  O   ILE A 255     -10.160   8.960  81.594
ATOM   1993  CB  ILE A 255     -11.563   6.931  80.045
ATOM   1994  CG1 ILE A 255     -11.384   7.599  78.677
ATOM   1995  CG2 ILE A 255     -12.376   5.643  79.985
ATOM   1996  CD1 ILE A 255     -10.505   6.702  77.697
ATOM   1997  N   GLN A 256     -11.900  10.304  81.272
ATOM   1998  CA  GLN A 256     -11.077  11.516  81.487
ATOM   1999  C   GLN A 256     -10.317  11.521  82.805
ATOM   2000  O   GLN A 256      -9.121  11.831  82.835
ATOM   2001  CB  GLN A 256     -11.941  12.777  81.380
ATOM   2002  CG  GLN A 256     -11.114  14.044  81.592
ATOM   2003  CD  GLN A 256     -11.856  15.341  81.245
ATOM   2004  OE1 GLN A 256     -11.232  16.293  80.795
ATOM   2005  NE2 GLN A 256     -13.204  15.372  81.415
ATOM   2006  N   ASN A 257     -10.996  11.202  83.898
ATOM   2007  CA  ASN A 257     -10.309  11.236  85.154
ATOM   2008  C   ASN A 257      -9.277  10.128  85.303
ATOM   2009  O   ASN A 257      -8.253  10.341  85.957
ATOM   2010  CB  ASN A 257     -11.300  11.296  86.329
ATOM   2011  CG  ASN A 257     -11.662  12.765  86.762
ATOM   2012  OD1 ASN A 257     -12.301  12.957  87.818
ATOM   2013  ND2 ASN A 257     -11.238  13.788  85.976
ATOM   2014  N   GLN A 258      -9.528   8.961  84.696
ATOM   2015  CA  GLN A 258      -8.552   7.889  84.734
ATOM   2016  C   GLN A 258      -7.288   8.293  83.963
ATOM   2017  O   GLN A 258      -6.178   7.984  84.394
ATOM   2018  CB  GLN A 258      -9.124   6.630  84.101
ATOM   2019  CG  GLN A 258     -10.216   5.988  84.944
ATOM   2020  CD  GLN A 258     -10.727   4.735  84.283
ATOM   2021  OE1 GLN A 258      -9.985   3.754  84.159
ATOM   2022  NE2 GLN A 258     -11.978   4.756  83.856
ATOM   2023  N   ILE A 259      -7.494   8.972  82.835
ATOM   2024  CA  ILE A 259      -6.341   9.474  82.057
ATOM   2025  C   ILE A 259      -5.542  10.493  82.869
ATOM   2026  O   ILE A 259      -4.311  10.405  82.932
ATOM   2027  CB  ILE A 259      -6.804  10.009  80.688
ATOM   2028  CG1 ILE A 259      -7.232   8.822  79.825
ATOM   2029  CG2 ILE A 259      -5.721  10.839  79.965
ATOM   2030  CD1 ILE A 259      -7.850   9.218  78.476
ATOM   2031  N   VAL A 260      -6.231  11.423  83.543
ATOM   2032  CA  VAL A 260      -5.517  12.406  84.339
ATOM   2033  C   VAL A 260      -4.698  11.690  85.416
ATOM   2034  O   VAL A 260      -3.514  11.983  85.630
ATOM   2035  CB  VAL A 260      -6.472  13.375  85.021
ATOM   2036  CG1 VAL A 260      -5.695  14.202  86.046
ATOM   2037  CG2 VAL A 260      -7.108  14.262  83.980
ATOM   2038  N   GLU A 261      -5.312  10.703  86.092
ATOM   2039  CA  GLU A 261      -4.618  10.042  87.187
ATOM   2040  C   GLU A 261      -3.391   9.272  86.710
ATOM   2041  O   GLU A 261      -2.344   9.310  87.360
ATOM   2042  CB  GLU A 261      -5.562   9.166  88.014
ATOM   2043  CG  GLU A 261      -6.432   9.985  89.004
ATOM   2044  CD  GLU A 261      -5.668  11.072  89.830
ATOM   2045  OE1 GLU A 261      -4.824  10.719  90.711
ATOM   2046  OE2 GLU A 261      -5.919  12.299  89.602
ATOM   2047  N   LYS A 262      -3.518   8.592  85.577
ATOM   2048  CA  LYS A 262      -2.386   7.801  85.085
ATOM   2049  C   LYS A 262      -1.272   8.653  84.478
ATOM   2050  O   LYS A 262      -0.104   8.332  84.667
ATOM   2051  CB  LYS A 262      -2.851   6.678  84.160
ATOM   2052  CG  LYS A 262      -3.737   5.682  84.910
ATOM   2053  CD  LYS A 262      -4.627   4.883  84.012
ATOM   2054  CE  LYS A 262      -5.746   4.180  84.806
ATOM   2055  NZ  LYS A 262      -5.226   3.407  85.974
ATOM   2056  N   LEU A 263      -1.637   9.725  83.793
ATOM   2057  CA  LEU A 263      -0.618  10.694  83.350
ATOM   2058  C   LEU A 263       0.136  11.266  84.539
ATOM   2059  O   LEU A 263       1.367  11.396  84.466
ATOM   2060  CB  LEU A 263      -1.251  11.860  82.603
ATOM   2061  CG  LEU A 263      -1.833  11.556  81.225
ATOM   2062  CD1 LEU A 263      -2.643  12.759  80.756
ATOM   2063  CD2 LEU A 263      -0.723  11.250  80.219
ATOM   2064  N   LYS A 264      -0.578  11.647  85.605
ATOM   2065  CA  LYS A 264       0.077  12.199  86.818
ATOM   2066  C   LYS A 264       1.039  11.161  87.409
ATOM   2067  O   LYS A 264       2.183  11.489  87.778
ATOM   2068  CB  LYS A 264      -0.982  12.547  87.877
ATOM   2069  CG  LYS A 264      -1.669  13.852  87.720
ATOM   2070  CD  LYS A 264      -2.506  14.011  89.010
ATOM   2071  CE  LYS A 264      -3.457  15.131  88.963
ATOM   2072  NZ  LYS A 264      -4.315  15.015  90.178
ATOM   2073  N   LYS A 265       0.595   9.916  87.498
ATOM   2074  CA  LYS A 265       1.460   8.864  88.039
ATOM   2075  C   LYS A 265       2.740   8.725  87.228
ATOM   2076  O   LYS A 265       3.857   8.637  87.794
ATOM   2077  CB  LYS A 265       0.696   7.537  88.092
ATOM   2078  CG  LYS A 265       1.487   6.338  88.543
ATOM   2079  CD  LYS A 265       0.548   5.168  88.731
ATOM   2080  CE  LYS A 265       1.276   3.915  89.206
ATOM   2081  NZ  LYS A 265       2.222   3.477  88.162
ATOM   2082  N   SER A 266       2.599   8.754  85.923
ATOM   2083  CA  SER A 266       3.782   8.606  85.067
ATOM   2084  C   SER A 266       4.704   9.800  85.186
ATOM   2085  O   SER A 266       5.931   9.630  85.236
ATOM   2086  CB  SER A 266       3.374   8.468  83.617
ATOM   2087  OG  SER A 266       2.698   7.232  83.456
ATOM   2088  N   LEU A 267       4.134  11.005  85.178
ATOM   2089  CA  LEU A 267       4.951  12.215  85.324
ATOM   2090  C   LEU A 267       5.757  12.218  86.609
ATOM   2091  O   LEU A 267       6.928  12.645  86.587
ATOM   2092  CB  LEU A 267       4.088  13.492  85.238
ATOM   2093  CG  LEU A 267       3.593  13.768  83.819
ATOM   2094  CD1 LEU A 267       2.487  14.790  83.866
ATOM   2095  CD2 LEU A 267       4.767  14.319  82.980
ATOM   2096  N   LYS A 268       5.154  11.761  87.709
ATOM   2097  CA  LYS A 268       5.893  11.716  88.986
ATOM   2098  C   LYS A 268       7.022  10.666  88.922
ATOM   2099  O   LYS A 268       8.131  10.898  89.420
ATOM   2100  CB  LYS A 268       4.932  11.466  90.136
ATOM   2101  CG  LYS A 268       4.061  12.651  90.413
ATOM   2102  CD  LYS A 268       2.962  12.342  91.420
ATOM   2103  CE  LYS A 268       2.109  13.597  91.639
ATOM   2104  NZ  LYS A 268       0.765  13.246  92.201
ATOM   2105  N   GLU A 269       6.756   9.519  88.291
ATOM   2106  CA  GLU A 269       7.781   8.510  88.059
ATOM   2107  C   GLU A 269       8.907   9.111  87.239
ATOM   2108  O   GLU A 269      10.088   8.903  87.547
ATOM   2109  CB  GLU A 269       7.204   7.308  87.313
ATOM   2110  CG  GLU A 269       6.319   6.382  88.159
ATOM   2111  CD  GLU A 269       5.718   5.223  87.333
ATOM   2112  OE1 GLU A 269       5.947   5.135  86.095
ATOM   2113  OE2 GLU A 269       4.992   4.396  87.932
ATOM   2114  N   PHE A 270       8.559   9.822  86.171
ATOM   2115  CA  PHE A 270       9.554  10.368  85.249
ATOM   2116  C   PHE A 270      10.415  11.459  85.872
ATOM   2117  O   PHE A 270      11.631  11.449  85.732
ATOM   2118  CB  PHE A 270       8.885  10.985  84.014
ATOM   2119  CG  PHE A 270       8.237   9.994  83.085
ATOM   2120  CD1 PHE A 270       8.353   8.633  83.283
ATOM   2121  CD2 PHE A 270       7.502  10.446  82.004
ATOM   2122  CE1 PHE A 270       7.747   7.746  82.419
ATOM   2123  CE2 PHE A 270       6.892   9.563  81.144
ATOM   2124  CZ  PHE A 270       7.017   8.215  81.350
ATOM   2125  N   TYR A 271       9.768  12.422  86.521
ATOM   2126  CA  TYR A 271      10.423  13.686  86.863
ATOM   2127  C   TYR A 271      10.363  14.059  88.331
ATOM   2128  O   TYR A 271      10.840  15.134  88.697
ATOM   2129  CB  TYR A 271       9.780  14.816  86.006
ATOM   2130  CG  TYR A 271       9.824  14.566  84.533
ATOM   2131  CD1 TYR A 271      11.053  14.391  83.870
ATOM   2132  CD2 TYR A 271       8.652  14.523  83.776
ATOM   2133  CE1 TYR A 271      11.093  14.186  82.501
ATOM   2134  CE2 TYR A 271       8.692  14.286  82.399
ATOM   2135  CZ  TYR A 271       9.904  14.141  81.765
ATOM   2136  OH  TYR A 271       9.967  13.905  80.409
ATOM   2137  N   GLY A 272       9.775  13.189  89.154
ATOM   2138  CA  GLY A 272       9.656  13.512  90.594
ATOM   2139  C   GLY A 272       8.514  14.445  90.938
ATOM   2140  O   GLY A 272       7.739  14.845  90.087
ATOM   2141  N   GLU A 273       8.462  14.847  92.211
ATOM   2142  CA  GLU A 273       7.407  15.747  92.673
ATOM   2143  C   GLU A 273       7.517  17.166  92.113
ATOM   2144  O   GLU A 273       6.512  17.856  91.849
ATOM   2145  CB  GLU A 273       7.387  15.771  94.211
ATOM   2146  CG  GLU A 273       7.036  14.433  94.879
ATOM   2147  CD  GLU A 273       5.650  13.850  94.504
ATOM   2148  OE1 GLU A 273       4.681  14.617  94.266
ATOM   2149  OE2 GLU A 273       5.532  12.600  94.485
ATOM   2150  N   ASP A 274       8.761  17.614  91.926
ATOM   2151  CA  ASP A 274       9.036  18.915  91.402
ATOM   2152  C   ASP A 274       9.920  18.726  90.175
ATOM   2153  O   ASP A 274      11.140  18.538  90.271
ATOM   2154  CB  ASP A 274       9.772  19.788  92.428
ATOM   2155  CG  ASP A 274      10.147  21.164  91.870
ATOM   2156  OD1 ASP A 274       9.696  21.541  90.746
ATOM   2157  OD2 ASP A 274      10.860  21.904  92.611
ATOM   2158  N   ALA A 275       9.290  18.820  89.015
ATOM   2159  CA  ALA A 275      10.013  18.556  87.769
ATOM   2160  C   ALA A 275      11.112  19.547  87.512
ATOM   2161  O   ALA A 275      12.011  19.236  86.745
ATOM   2162  CB  ALA A 275       9.019  18.552  86.605
ATOM   2163  N   LYS A 276      11.066  20.730  88.157
ATOM   2164  CA  LYS A 276      12.151  21.708  88.008
ATOM   2165  C   LYS A 276      13.480  21.154  88.504
ATOM   2166  O   LYS A 276      14.523  21.591  88.003
ATOM   2167  CB  LYS A 276      11.781  23.004  88.737
ATOM   2168  CG  LYS A 276      12.624  24.203  88.293
ATOM   2169  CD  LYS A 276      12.038  25.473  88.852
ATOM   2170  CE  LYS A 276      12.791  26.708  88.447
ATOM   2171  NZ  LYS A 276      13.856  27.057  89.475
ATOM   2172  N   LYS A 277      13.432  20.188  89.405
ATOM   2173  CA  LYS A 277      14.684  19.574  89.918
ATOM   2174  C   LYS A 277      15.112  18.337  89.170
ATOM   2175  O   LYS A 277      16.151  17.758  89.500
ATOM   2176  CB  LYS A 277      14.546  19.248  91.408
ATOM   2177  CG  LYS A 277      14.264  20.543  92.228
ATOM   2178  CD  LYS A 277      14.555  20.331  93.718
ATOM   2179  CE  LYS A 277      14.099  21.475  94.574
ATOM   2180  NZ  LYS A 277      12.632  21.308  94.799
ATOM   2181  N   SER A 278      14.372  17.927  88.134
ATOM   2182  CA  SER A 278      14.742  16.713  87.375
ATOM   2183  C   SER A 278      15.762  17.020  86.307
ATOM   2184  O   SER A 278      15.569  17.884  85.474
ATOM   2185  CB  SER A 278      13.506  16.130  86.689
ATOM   2186  OG  SER A 278      13.924  15.099  85.792
ATOM   2187  N   ARG A 279      16.847  16.247  86.294
ATOM   2188  CA  ARG A 279      17.842  16.427  85.246
ATOM   2189  C   ARG A 279      17.323  16.075  83.845
ATOM   2190  O   ARG A 279      17.921  16.458  82.830
ATOM   2191  CB  ARG A 279      19.112  15.592  85.526
ATOM   2192  CG  ARG A 279      18.872  14.113  85.454
ATOM   2193  CD  ARG A 279      20.063  13.233  85.832
ATOM   2194  NE  ARG A 279      19.676  11.808  85.920
ATOM   2195  CZ  ARG A 279      19.142  11.196  86.984
ATOM   2196  NH1 ARG A 279      18.880  11.831  88.121
ATOM   2197  NH2 ARG A 279      18.873   9.889  86.924
ATOM   2198  N   ASP A 280      16.205  15.363  83.821
ATOM   2199  CA  ASP A 280      15.635  14.849  82.541
ATOM   2200  C   ASP A 280      14.558  15.703  81.928
ATOM   2201  O   ASP A 280      14.033  15.373  80.856
ATOM   2202  CB  ASP A 280      15.052  13.452  82.782
ATOM   2203  CG  ASP A 280      16.129  12.441  83.112
ATOM   2204  OD1 ASP A 280      17.081  12.398  82.314
ATOM   2205  OD2 ASP A 280      16.032  11.757  84.136
ATOM   2206  N   TYR A 281      14.203  16.809  82.590
ATOM   2207  CA  TYR A 281      13.114  17.647  82.109
ATOM   2208  C   TYR A 281      13.716  18.868  81.441
ATOM   2209  O   TYR A 281      14.669  19.456  81.965
ATOM   2210  CB  TYR A 281      12.180  18.018  83.277
ATOM   2211  CG  TYR A 281      10.878  18.651  82.830
ATOM   2212  CD1 TYR A 281       9.905  17.896  82.183
ATOM   2213  CD2 TYR A 281      10.630  20.015  83.061
ATOM   2214  CE1 TYR A 281       8.711  18.478  81.776
ATOM   2215  CE2 TYR A 281       9.413  20.590  82.665
ATOM   2216  CZ  TYR A 281       8.478  19.810  82.024
ATOM   2217  OH  TYR A 281       7.270  20.355  81.662
ATOM   2218  N   GLY A 282      13.178  19.276  80.294
ATOM   2219  CA  GLY A 282      13.720  20.350  79.499
ATOM   2220  C   GLY A 282      13.235  21.730  79.922
ATOM   2221  O   GLY A 282      12.535  21.919  80.920
ATOM   2222  N   ARG A 283      13.606  22.691  79.092
ATOM   2223  CA  ARG A 283      13.178  24.101  79.253
ATOM   2224  C   ARG A 283      12.742  24.663  77.928
ATOM   2225  O   ARG A 283      13.203  24.231  76.874
ATOM   2226  CB  ARG A 283      14.302  24.966  79.872
ATOM   2227  CG  ARG A 283      14.772  24.540  81.240
ATOM   2228  CD  ARG A 283      13.724  24.877  82.363
ATOM   2229  NE  ARG A 283      14.255  24.504  83.678
ATOM   2230  CZ  ARG A 283      14.226  23.260  84.200
ATOM   2231  NH1 ARG A 283      13.686  22.241  83.532
ATOM   2232  NH2 ARG A 283      14.728  23.065  85.396
ATOM   2233  N   ILE A 284      11.862  25.646  77.986
ATOM   2234  CA  ILE A 284      11.380  26.296  76.737
ATOM   2235  C   ILE A 284      12.524  27.080  76.080
ATOM   2236  O   ILE A 284      13.387  27.662  76.742
ATOM   2237  CB  ILE A 284      10.161  27.203  77.078
ATOM   2238  CG1 ILE A 284       9.058  26.372  77.766
ATOM   2239  CG2 ILE A 284       9.585  27.925  75.841
ATOM   2240  CD1 ILE A 284       8.419  25.290  76.882
ATOM   2241  N   ILE A 285      12.554  27.079  74.751
ATOM   2242  CA  ILE A 285      13.683  27.649  74.005
ATOM   2243  C   ILE A 285      13.931  29.155  74.211
ATOM   2244  O   ILE A 285      15.077  29.582  74.218
ATOM   2245  CB  ILE A 285      13.478  27.370  72.520
ATOM   2246  CG1 ILE A 285      14.696  27.763  71.663
ATOM   2247  CG2 ILE A 285      12.224  28.069  71.975
ATOM   2248  CD1 ILE A 285      15.939  26.888  71.946
ATOM   2249  N   SER A 286      12.865  29.942  74.373
ATOM   2250  CA  SER A 286      12.995  31.421  74.333
ATOM   2251  C   SER A 286      11.926  32.056  75.191
ATOM   2252  O   SER A 286      10.899  31.440  75.506
ATOM   2253  CB  SER A 286      12.890  31.932  72.904
ATOM   2254  OG  SER A 286      11.553  31.770  72.420
ATOM   2255  N   ALA A 287      12.159  33.320  75.575
ATOM   2256  CA  ALA A 287      11.177  34.050  76.361
ATOM   2257  C   ALA A 287       9.864  34.186  75.598
ATOM   2258  O   ALA A 287       8.800  34.079  76.222
ATOM   2259  CB  ALA A 287      11.719  35.465  76.685
ATOM   2260  N   ARG A 288       9.925  34.449  74.296
ATOM   2261  CA  ARG A 288       8.693  34.600  73.513
ATOM   2262  C   ARG A 288       7.857  33.318  73.613
ATOM   2263  O   ARG A 288       6.631  33.377  73.812
ATOM   2264  CB  ARG A 288       9.018  34.938  72.077
ATOM   2265  CG  ARG A 288       7.790  35.015  71.163
ATOM   2266  CD  ARG A 288       8.200  35.344  69.698
ATOM   2267  NE  ARG A 288       7.980  34.204  68.802
ATOM   2268  CZ  ARG A 288       8.106  34.234  67.473
ATOM   2269  NH1 ARG A 288       8.487  35.356  66.855
ATOM   2270  NH2 ARG A 288       7.865  33.129  66.758
ATOM   2271  N   HIS A 289       8.500  32.167  73.461
ATOM   2272  CA  HIS A 289       7.756  30.922  73.530
ATOM   2273  C   HIS A 289       7.298  30.599  74.925
ATOM   2274  O   HIS A 289       6.219  30.000  75.092
ATOM   2275  CB  HIS A 289       8.531  29.780  72.846
ATOM   2276  CG  HIS A 289       8.479  29.883  71.373
ATOM   2277  ND1 HIS A 289       7.279  29.992  70.692
ATOM   2278  CD2 HIS A 289       9.454  29.926  70.443
ATOM   2279  CE1 HIS A 289       7.523  30.062  69.393
ATOM   2280  NE2 HIS A 289       8.835  30.031  69.214
ATOM   2281  N   PHE A 290       8.099  30.939  75.951
ATOM   2282  CA  PHE A 290       7.653  30.781  77.321
ATOM   2283  C   PHE A 290       6.354  31.563  77.577
ATOM   2284  O   PHE A 290       5.381  31.031  78.113
ATOM   2285  CB  PHE A 290       8.756  31.217  78.307
ATOM   2286  CG  PHE A 290       8.297  31.212  79.721
ATOM   2287  CD1 PHE A 290       7.741  32.354  80.277
ATOM   2288  CD2 PHE A 290       8.357  30.046  80.488
ATOM   2289  CE1 PHE A 290       7.250  32.358  81.555
ATOM   2290  CE2 PHE A 290       7.890  30.051  81.795
ATOM   2291  CZ  PHE A 290       7.327  31.235  82.325
ATOM   2292  N   GLN A 291       6.314  32.811  77.134
ATOM   2293  CA  GLN A 291       5.138  33.603  77.360
ATOM   2294  C   GLN A 291       3.944  33.084  76.569
ATOM   2295  O   GLN A 291       2.817  33.101  77.059
ATOM   2296  CB  GLN A 291       5.407  35.073  76.982
ATOM   2297  CG  GLN A 291       6.421  35.740  77.938
ATOM   2298  CD  GLN A 291       5.892  35.858  79.367
ATOM   2299  OE1 GLN A 291       4.680  35.952  79.572
ATOM   2300  NE2 GLN A 291       6.793  35.877  80.368
ATOM   2301  N   ARG A 292       4.207  32.616  75.371
ATOM   2302  CA  ARG A 292       3.156  32.051  74.550
ATOM   2303  C   ARG A 292       2.504  30.834  75.199
ATOM   2304  O   ARG A 292       1.273  30.751  75.301
ATOM   2305  CB  ARG A 292       3.741  31.701  73.184
ATOM   2306  CG  ARG A 292       2.738  31.050  72.229
ATOM   2307  CD  ARG A 292       3.395  30.561  70.927
ATOM   2308  NE  ARG A 292       4.337  29.478  71.119
ATOM   2309  CZ  ARG A 292       3.976  28.232  71.374
ATOM   2310  NH1 ARG A 292       2.690  27.883  71.441
ATOM   2311  NH2 ARG A 292       4.912  27.333  71.554
ATOM   2312  N   VAL A 293       3.328  29.895  75.648
ATOM   2313  CA  VAL A 293       2.783  28.686  76.218
ATOM   2314  C   VAL A 293       2.048  28.986  77.541
ATOM   2315  O   VAL A 293       0.966  28.474  77.798
ATOM   2316  CB  VAL A 293       3.877  27.601  76.363
ATOM   2317  CG1 VAL A 293       3.304  26.392  77.144
ATOM   2318  CG2 VAL A 293       4.391  27.164  75.014
ATOM   2319  N   MET A 294       2.662  29.798  78.398
ATOM   2320  CA  MET A 294       1.999  30.170  79.644
ATOM   2321  C   MET A 294       0.662  30.846  79.335
ATOM   2322  O   MET A 294      -0.359  30.593  80.036
ATOM   2323  CB  MET A 294       2.869  31.120  80.499
ATOM   2324  CG  MET A 294       4.101  30.478  81.107
ATOM   2325  SD  MET A 294       3.754  29.076  82.212
ATOM   2326  CE  MET A 294       2.717  29.848  83.451
ATOM   2327  N   GLY A 295       0.598  31.646  78.271
ATOM   2328  CA  GLY A 295      -0.682  32.267  77.905
ATOM   2329  C   GLY A 295      -1.756  31.236  77.571
ATOM   2330  O   GLY A 295      -2.943  31.468  77.823
ATOM   2331  N   LEU A 296      -1.347  30.095  77.017
ATOM   2332  CA  LEU A 296      -2.303  29.028  76.672
ATOM   2333  C   LEU A 296      -2.943  28.339  77.882
ATOM   2334  O   LEU A 296      -3.975  27.712  77.755
ATOM   2335  CB  LEU A 296      -1.660  27.980  75.743
ATOM   2336  CG  LEU A 296      -1.136  28.509  74.418
ATOM   2337  CD1 LEU A 296      -0.527  27.348  73.623
ATOM   2338  CD2 LEU A 296      -2.209  29.216  73.600
ATOM   2339  N   ILE A 297      -2.298  28.432  79.042
ATOM   2340  CA  ILE A 297      -2.851  27.885  80.292
ATOM   2341  C   ILE A 297      -3.917  28.839  80.873
ATOM   2342  O   ILE A 297      -4.839  28.382  81.586
ATOM   2343  CB  ILE A 297      -1.703  27.676  81.307
ATOM   2344  CG1 ILE A 297      -0.662  26.704  80.721
ATOM   2345  CG2 ILE A 297      -2.219  27.130  82.637
ATOM   2346  CD1 ILE A 297       0.645  26.590  81.536
ATOM   2347  N   GLU A 298      -3.821  30.138  80.569
ATOM   2348  CA  GLU A 298      -4.790  31.094  81.125
ATOM   2349  C   GLU A 298      -6.190  30.744  80.675
ATOM   2350  O   GLU A 298      -6.419  30.363  79.529
ATOM   2351  CB  GLU A 298      -4.452  32.499  80.639
ATOM   2352  CG  GLU A 298      -3.198  33.003  81.296
ATOM   2353  CD  GLU A 298      -2.769  34.383  80.838
ATOM   2354  OE1 GLU A 298      -3.466  35.024  80.022
ATOM   2355  OE2 GLU A 298      -1.689  34.814  81.295
ATOM   2356  N   GLY A 299      -7.150  30.819  81.605
ATOM   2357  CA  GLY A 299      -8.533  30.503  81.264
ATOM   2358  C   GLY A 299      -8.875  29.016  81.304
ATOM   2359  O   GLY A 299     -10.029  28.658  81.096
ATOM   2360  N   GLN A 300      -7.876  28.175  81.553
ATOM   2361  CA  GLN A 300      -8.063  26.729  81.532
ATOM   2362  C   GLN A 300      -8.130  26.128  82.919
ATOM   2363  O   GLN A 300      -7.606  26.702  83.871
ATOM   2364  CB  GLN A 300      -6.904  26.060  80.752
ATOM   2365  CG  GLN A 300      -6.806  26.544  79.308
ATOM   2366  CD  GLN A 300      -7.962  26.067  78.423
ATOM   2367  OE1 GLN A 300      -8.670  25.090  78.724
ATOM   2368  NE2 GLN A 300      -8.143  26.734  77.308
ATOM   2369  N   LYS A 301      -8.751  24.954  83.042
ATOM   2370  CA  LYS A 301      -8.795  24.222  84.290
ATOM   2371  C   LYS A 301      -7.578  23.327  84.379
ATOM   2372  O   LYS A 301      -7.377  22.450  83.544
ATOM   2373  CB  LYS A 301     -10.062  23.341  84.372
ATOM   2374  CG  LYS A 301     -10.252  22.736  85.773
ATOM   2375  CD  LYS A 301     -10.782  23.802  86.723
ATOM   2376  CE  LYS A 301     -10.722  23.326  88.178
ATOM   2377  NZ  LYS A 301      -9.348  23.208  88.726
ATOM   2378  N   VAL A 302      -6.753  23.582  85.366
ATOM   2379  CA  VAL A 302      -5.482  22.901  85.563
ATOM   2380  C   VAL A 302      -5.678  21.697  86.481
ATOM   2381  O   VAL A 302      -5.992  21.840  87.694
ATOM   2382  CB  VAL A 302      -4.444  23.908  86.149
ATOM   2383  CG1 VAL A 302      -3.167  23.149  86.518
ATOM   2384  CG2 VAL A 302      -4.150  25.052  85.176
ATOM   2385  N   ALA A 303      -5.534  20.498  85.928
ATOM   2386  CA  ALA A 303      -5.594  19.275  86.761
ATOM   2387  C   ALA A 303      -4.267  18.901  87.368
ATOM   2388  O   ALA A 303      -4.183  18.110  88.330
ATOM   2389  CB  ALA A 303      -6.131  18.096  85.921
ATOM   2390  N   TYR A 304      -3.176  19.440  86.803
ATOM   2391  CA  TYR A 304      -1.848  19.147  87.316
ATOM   2392  C   TYR A 304      -0.947  20.217  86.733
ATOM   2393  O   TYR A 304      -1.122  20.627  85.596
ATOM   2394  CB  TYR A 304      -1.386  17.730  86.896
ATOM   2395  CG  TYR A 304      -0.113  17.266  87.563
ATOM   2396  CD1 TYR A 304      -0.056  17.125  88.941
ATOM   2397  CD2 TYR A 304       1.013  16.910  86.822
ATOM   2398  CE1 TYR A 304       1.103  16.686  89.561
ATOM   2399  CE2 TYR A 304       2.174  16.484  87.446
ATOM   2400  CZ  TYR A 304       2.205  16.364  88.793
ATOM   2401  OH  TYR A 304       3.361  15.935  89.418
ATOM   2402  N   GLY A 305       0.007  20.687  87.521
ATOM   2403  CA  GLY A 305       0.979  21.642  86.997
ATOM   2404  C   GLY A 305       0.438  23.062  86.979
ATOM   2405  O   GLY A 305      -0.127  23.540  87.959
ATOM   2406  N   GLY A 306       0.693  23.742  85.865
ATOM   2407  CA  GLY A 306       0.135  25.087  85.652
ATOM   2408  C   GLY A 306       1.022  26.246  86.044
ATOM   2409  O   GLY A 306       0.564  27.390  85.952
ATOM   2410  N   THR A 307       2.209  25.959  86.562
ATOM   2411  CA  THR A 307       3.101  27.031  87.030
ATOM   2412  C   THR A 307       4.356  27.072  86.190
ATOM   2413  O   THR A 307       4.705  26.099  85.513
ATOM   2414  CB  THR A 307       3.510  26.813  88.487
ATOM   2415  OG1 THR A 307       4.244  25.599  88.604
ATOM   2416  CG2 THR A 307       2.271  26.761  89.368
ATOM   2417  N   GLY A 308       5.026  28.216  86.225
ATOM   2418  CA  GLY A 308       6.254  28.360  85.450
ATOM   2419  C   GLY A 308       7.234  29.276  86.159
ATOM   2420  O   GLY A 308       6.890  29.916  87.179
ATOM   2421  N   ASP A 309       8.455  29.297  85.641
ATOM   2422  CA  ASP A 309       9.511  30.222  86.107
ATOM   2423  C   ASP A 309      10.033  30.937  84.867
ATOM   2424  O   ASP A 309      10.727  30.335  84.047
ATOM   2425  CB  ASP A 309      10.654  29.437  86.780
ATOM   2426  CG  ASP A 309      11.766  30.341  87.264
ATOM   2427  OD1 ASP A 309      12.861  30.336  86.659
ATOM   2428  OD2 ASP A 309      11.512  31.071  88.253
ATOM   2429  N   ALA A 310       9.720  32.232  84.711
ATOM   2430  CA  ALA A 310      10.110  32.966  83.524
ATOM   2431  C   ALA A 310      11.624  33.071  83.359
ATOM   2432  O   ALA A 310      12.140  32.950  82.257
ATOM   2433  CB  ALA A 310       9.482  34.363  83.522
ATOM   2434  N   ALA A 311      12.351  33.242  84.469
ATOM   2435  CA  ALA A 311      13.793  33.469  84.326
ATOM   2436  C   ALA A 311      14.556  32.300  83.720
ATOM   2437  O   ALA A 311      15.517  32.504  82.964
ATOM   2438  CB  ALA A 311      14.398  33.833  85.651
ATOM   2439  N   THR A 312      14.148  31.070  84.027
ATOM   2440  CA  THR A 312      14.831  29.923  83.453
ATOM   2441  C   THR A 312      13.940  29.175  82.467
ATOM   2442  O   THR A 312      14.356  28.134  81.947
ATOM   2443  CB  THR A 312      15.316  28.949  84.504
ATOM   2444  OG1 THR A 312      14.193  28.467  85.223
ATOM   2445  CG2 THR A 312      16.273  29.668  85.499
ATOM   2446  N   ARG A 313      12.763  29.739  82.186
ATOM   2447  CA  ARG A 313      11.873  29.198  81.117
ATOM   2448  C   ARG A 313      11.409  27.759  81.428
ATOM   2449  O   ARG A 313      11.310  26.921  80.536
ATOM   2450  CB  ARG A 313      12.565  29.315  79.748
ATOM   2451  CG  ARG A 313      12.795  30.792  79.365
ATOM   2452  CD  ARG A 313      13.340  30.965  77.958
ATOM   2453  NE  ARG A 313      14.529  30.176  77.743
ATOM   2454  CZ  ARG A 313      15.758  30.490  78.129
ATOM   2455  NH1 ARG A 313      16.016  31.646  78.749
ATOM   2456  NH2 ARG A 313      16.739  29.645  77.863
ATOM   2457  N   TYR A 314      11.129  27.500  82.700
ATOM   2458  CA  TYR A 314      10.572  26.244  83.152
ATOM   2459  C   TYR A 314       9.069  26.368  83.117
ATOM   2460  O   TYR A 314       8.507  27.323  83.692
ATOM   2461  CB  TYR A 314      10.996  25.965  84.619
ATOM   2462  CG  TYR A 314      10.225  24.858  85.310
ATOM   2463  CD1 TYR A 314      10.413  23.516  84.952
ATOM   2464  CD2 TYR A 314       9.282  25.153  86.292
ATOM   2465  CE1 TYR A 314       9.725  22.516  85.575
ATOM   2466  CE2 TYR A 314       8.567  24.151  86.925
ATOM   2467  CZ  TYR A 314       8.800  22.827  86.568
ATOM   2468  OH  TYR A 314       8.121  21.843  87.211
ATOM   2469  N   ILE A 315       8.393  25.373  82.511
ATOM   2470  CA  ILE A 315       6.939  25.270  82.632
ATOM   2471  C   ILE A 315       6.693  23.897  83.206
ATOM   2472  O   ILE A 315       7.097  22.898  82.589
ATOM   2473  CB  ILE A 315       6.242  25.485  81.303
ATOM   2474  CG1 ILE A 315       6.474  26.924  80.811
ATOM   2475  CG2 ILE A 315       4.714  25.257  81.485
ATOM   2476  CD1 ILE A 315       5.741  27.274  79.509
ATOM   2477  N   ALA A 316       6.007  23.820  84.332
ATOM   2478  CA  ALA A 316       5.737  22.518  84.959
ATOM   2479  C   ALA A 316       4.860  21.668  84.043
ATOM   2480  O   ALA A 316       4.020  22.195  83.299
ATOM   2481  CB  ALA A 316       5.033  22.715  86.301
ATOM   2482  N   PRO A 317       5.073  20.353  84.066
ATOM   2483  CA  PRO A 317       4.181  19.500  83.231
ATOM   2484  C   PRO A 317       2.709  19.711  83.610
ATOM   2485  O   PRO A 317       2.343  19.609  84.794
ATOM   2486  CB  PRO A 317       4.607  18.076  83.566
ATOM   2487  CG  PRO A 317       5.880  18.174  84.364
ATOM   2488  CD  PRO A 317       6.142  19.607  84.770
ATOM   2489  N   THR A 318       1.873  20.000  82.613
ATOM   2490  CA  THR A 318       0.548  20.576  82.909
ATOM   2491  C   THR A 318      -0.490  19.747  82.158
ATOM   2492  O   THR A 318      -0.304  19.444  80.964
ATOM   2493  CB  THR A 318       0.505  22.048  82.462
ATOM   2494  OG1 THR A 318       1.388  22.807  83.304
ATOM   2495  CG2 THR A 318      -0.912  22.661  82.651
ATOM   2496  N   ILE A 319      -1.581  19.419  82.846
ATOM   2497  CA  ILE A 319      -2.699  18.714  82.225
ATOM   2498  C   ILE A 319      -3.923  19.578  82.412
ATOM   2499  O   ILE A 319      -4.176  20.051  83.524
ATOM   2500  CB  ILE A 319      -2.959  17.371  82.947
ATOM   2501  CG1 ILE A 319      -1.703  16.495  82.911
ATOM   2502  CG2 ILE A 319      -4.134  16.610  82.272
ATOM   2503  CD1 ILE A 319      -1.751  15.272  83.859
ATOM   2504  N   LEU A 320      -4.678  19.746  81.320
ATOM   2505  CA  LEU A 320      -5.905  20.560  81.310
ATOM   2506  C   LEU A 320      -7.094  19.689  81.001
ATOM   2507  O   LEU A 320      -7.057  18.871  80.096
ATOM   2508  CB  LEU A 320      -5.819  21.678  80.279
ATOM   2509  CG  LEU A 320      -4.559  22.533  80.290
ATOM   2510  CD1 LEU A 320      -4.602  23.547  79.201
ATOM   2511  CD2 LEU A 320      -4.354  23.222  81.685
ATOM   2512  N   THR A 321      -8.170  19.883  81.755
ATOM   2513  CA  THR A 321      -9.374  19.049  81.579
ATOM   2514  C   THR A 321     -10.554  19.821  80.974
ATOM   2515  O   THR A 321     -10.623  21.069  81.027
ATOM   2516  CB  THR A 321      -9.825  18.459  82.921
ATOM   2517  OG1 THR A 321      -9.892  19.514  83.918
ATOM   2518  CG2 THR A 321      -8.840  17.389  83.363
ATOM   2519  N   ASP A 322     -11.474  19.056  80.385
ATOM   2520  CA  ASP A 322     -12.701  19.585  79.789
ATOM   2521  C   ASP A 322     -12.440  20.791  78.945
ATOM   2522  O   ASP A 322     -13.065  21.851  79.097
ATOM   2523  CB  ASP A 322     -13.753  19.895  80.875
ATOM   2524  CG  ASP A 322     -14.216  18.673  81.595
ATOM   2525  OD1 ASP A 322     -14.782  17.804  80.883
ATOM   2526  OD2 ASP A 322     -14.040  18.575  82.852
ATOM   2527  N   VAL A 323     -11.495  20.652  78.008
ATOM   2528  CA  VAL A 323     -11.011  21.820  77.270
ATOM   2529  C   VAL A 323     -11.997  22.162  76.140
ATOM   2530  O   VAL A 323     -12.463  21.296  75.400
ATOM   2531  CB  VAL A 323      -9.607  21.545  76.731
ATOM   2532  CG1 VAL A 323      -9.127  22.711  75.899
ATOM   2533  CG2 VAL A 323      -8.698  21.321  77.913
ATOM   2534  N   ASP A 324     -12.287  23.439  76.022
ATOM   2535  CA  ASP A 324     -13.129  23.943  74.956
ATOM   2536  C   ASP A 324     -12.294  23.954  73.663
ATOM   2537  O   ASP A 324     -11.254  24.639  73.624
ATOM   2538  CB  ASP A 324     -13.583  25.352  75.319
ATOM   2539  CG  ASP A 324     -14.483  25.987  74.261
ATOM   2540  OD1 ASP A 324     -14.703  25.457  73.171
ATOM   2541  OD2 ASP A 324     -15.020  27.084  74.576
ATOM   2542  N   PRO A 325     -12.748  23.240  72.601
ATOM   2543  CA  PRO A 325     -11.947  23.231  71.371
ATOM   2544  C   PRO A 325     -11.772  24.578  70.713
ATOM   2545  O   PRO A 325     -10.885  24.695  69.853
ATOM   2546  CB  PRO A 325     -12.727  22.327  70.400
ATOM   2547  CG  PRO A 325     -13.818  21.708  71.142
ATOM   2548  CD  PRO A 325     -13.946  22.380  72.513
ATOM   2549  N   GLN A 326     -12.580  25.568  71.078
ATOM   2550  CA  GLN A 326     -12.450  26.885  70.496
ATOM   2551  C   GLN A 326     -11.461  27.765  71.228
ATOM   2552  O   GLN A 326     -11.168  28.887  70.774
ATOM   2553  CB  GLN A 326     -13.838  27.583  70.444
ATOM   2554  CG  GLN A 326     -14.825  26.776  69.590
ATOM   2555  CD  GLN A 326     -14.250  26.453  68.206
ATOM   2556  OE1 GLN A 326     -14.179  25.281  67.809
ATOM   2557  NE2 GLN A 326     -13.800  27.491  67.480
ATOM   2558  N   SER A 327     -10.951  27.275  72.370
ATOM   2559  CA  SER A 327     -10.059  28.108  73.194
ATOM   2560  C   SER A 327      -8.625  28.129  72.668
ATOM   2561  O   SER A 327      -8.262  27.315  71.836
ATOM   2562  CB  SER A 327     -10.083  27.628  74.650
ATOM   2563  OG  SER A 327      -9.524  26.324  74.780
ATOM   2564  N   PRO A 328      -7.786  29.039  73.161
ATOM   2565  CA  PRO A 328      -6.499  29.207  72.456
ATOM   2566  C   PRO A 328      -5.615  27.966  72.453
ATOM   2567  O   PRO A 328      -4.957  27.678  71.444
ATOM   2568  CB  PRO A 328      -5.842  30.360  73.241
ATOM   2569  CG  PRO A 328      -7.047  31.189  73.660
ATOM   2570  CD  PRO A 328      -8.110  30.206  74.015
ATOM   2571  N   VAL A 329      -5.608  27.211  73.550
ATOM   2572  CA  VAL A 329      -4.748  26.004  73.615
ATOM   2573  C   VAL A 329      -5.179  24.969  72.571
ATOM   2574  O   VAL A 329      -4.384  24.080  72.228
ATOM   2575  CB  VAL A 329      -4.719  25.405  75.036
ATOM   2576  CG1 VAL A 329      -6.049  24.720  75.410
ATOM   2577  CG2 VAL A 329      -3.526  24.469  75.219
ATOM   2578  N   MET A 330      -6.417  25.089  72.058
ATOM   2579  CA  MET A 330      -6.901  24.159  71.057
ATOM   2580  C   MET A 330      -6.948  24.804  69.664
ATOM   2581  O   MET A 330      -7.515  24.210  68.737
ATOM   2582  CB  MET A 330      -8.230  23.478  71.481
ATOM   2583  CG  MET A 330      -8.025  22.315  72.437
ATOM   2584  SD  MET A 330      -6.955  21.007  71.741
ATOM   2585  CE  MET A 330      -7.900  20.538  70.308
ATOM   2586  N   GLN A 331      -6.326  25.987  69.500
ATOM   2587  CA  GLN A 331      -6.342  26.692  68.215
ATOM   2588  C   GLN A 331      -4.950  26.990  67.656
ATOM   2589  O   GLN A 331      -4.827  27.645  66.629
ATOM   2590  CB  GLN A 331      -7.176  27.993  68.324
ATOM   2591  CG  GLN A 331      -8.690  27.741  68.506
ATOM   2592  CD  GLN A 331      -9.304  27.104  67.266
ATOM   2593  OE1 GLN A 331      -8.938  27.484  66.119
ATOM   2594  NE2 GLN A 331     -10.146  26.075  67.444
ATOM   2595  N   GLU A 332      -3.922  26.493  68.338
ATOM   2596  CA  GLU A 332      -2.555  26.576  67.808
ATOM   2597  C   GLU A 332      -1.750  25.369  68.266
ATOM   2598  O   GLU A 332      -2.086  24.750  69.274
ATOM   2599  CB  GLU A 332      -1.842  27.873  68.230
ATOM   2600  CG  GLU A 332      -1.438  27.944  69.700
ATOM   2601  CD  GLU A 332      -0.817  29.292  70.020
ATOM   2602  OE1 GLU A 332       0.422  29.389  70.101
ATOM   2603  OE2 GLU A 332      -1.560  30.299  70.113
ATOM   2604  N   GLU A 333      -0.681  25.062  67.540
ATOM   2605  CA  GLU A 333       0.247  24.000  67.961
ATOM   2606  C   GLU A 333       0.872  24.415  69.290
ATOM   2607  O   GLU A 333       1.402  25.536  69.430
ATOM   2608  CB  GLU A 333       1.318  23.829  66.880
ATOM   2609  CG  GLU A 333       2.297  22.709  67.142
ATOM   2610  CD  GLU A 333       3.101  22.332  65.899
ATOM   2611  OE1 GLU A 333       3.001  23.040  64.856
ATOM   2612  OE2 GLU A 333       3.826  21.320  65.935
ATOM   2613  N   ILE A 334       0.770  23.562  70.290
ATOM   2614  CA  ILE A 334       1.179  23.976  71.640
ATOM   2615  C   ILE A 334       2.697  24.086  71.779
ATOM   2616  O   ILE A 334       3.210  25.101  72.282
ATOM   2617  CB  ILE A 334       0.581  23.003  72.681
ATOM   2618  CG1 ILE A 334      -0.945  23.067  72.594
ATOM   2619  CG2 ILE A 334       1.064  23.339  74.120
ATOM   2620  CD1 ILE A 334      -1.634  21.931  73.367
ATOM   2621  N   PHE A 335       3.406  23.052  71.316
ATOM   2622  CA  PHE A 335       4.868  23.020  71.400
ATOM   2623  C   PHE A 335       5.357  23.349  72.810
ATOM   2624  O   PHE A 335       6.251  24.174  73.038
ATOM   2625  CB  PHE A 335       5.503  23.976  70.373
ATOM   2626  CG  PHE A 335       6.448  23.308  69.433
ATOM   2627  CD1 PHE A 335       6.019  22.358  68.529
ATOM   2628  CD2 PHE A 335       7.805  23.534  69.537
ATOM   2629  CE1 PHE A 335       6.893  21.724  67.653
ATOM   2630  CE2 PHE A 335       8.702  22.897  68.668
ATOM   2631  CZ  PHE A 335       8.251  22.000  67.739
ATOM   2632  N   GLY A 336       4.741  22.709  73.789
ATOM   2633  CA  GLY A 336       5.161  22.888  75.171
ATOM   2634  C   GLY A 336       4.448  21.911  76.043
ATOM   2635  O   GLY A 336       3.611  21.091  75.565
ATOM   2636  N   PRO A 337       4.740  21.933  77.341
ATOM   2637  CA  PRO A 337       4.345  20.813  78.196
ATOM   2638  C   PRO A 337       2.995  21.055  78.836
ATOM   2639  O   PRO A 337       2.818  20.986  80.067
ATOM   2640  CB  PRO A 337       5.480  20.758  79.231
ATOM   2641  CG  PRO A 337       5.778  22.255  79.396
ATOM   2642  CD  PRO A 337       5.681  22.862  78.028
ATOM   2643  N   VAL A 338       2.024  21.224  77.949
ATOM   2644  CA  VAL A 338       0.642  21.529  78.331
ATOM   2645  C   VAL A 338      -0.222  20.604  77.498
ATOM   2646  O   VAL A 338      -0.220  20.694  76.276
ATOM   2647  CB  VAL A 338       0.286  23.011  78.032
ATOM   2648  CG1 VAL A 338      -1.222  23.260  78.379
ATOM   2649  CG2 VAL A 338       1.171  23.978  78.824
ATOM   2650  N   LEU A 339      -0.904  19.670  78.173
ATOM   2651  CA  LEU A 339      -1.668  18.598  77.511
ATOM   2652  C   LEU A 339      -3.181  18.759  77.778
ATOM   2653  O   LEU A 339      -3.653  18.414  78.861
ATOM   2654  CB  LEU A 339      -1.173  17.234  78.043
ATOM   2655  CG  LEU A 339      -1.803  15.981  77.390
ATOM   2656  CD1 LEU A 339      -1.698  15.999  75.882
ATOM   2657  CD2 LEU A 339      -1.147  14.692  77.949
ATOM   2658  N   PRO A 340      -3.913  19.277  76.773
ATOM   2659  CA  PRO A 340      -5.370  19.420  76.936
ATOM   2660  C   PRO A 340      -6.099  18.132  76.607
ATOM   2661  O   PRO A 340      -5.703  17.368  75.708
ATOM   2662  CB  PRO A 340      -5.744  20.546  75.975
ATOM   2663  CG  PRO A 340      -4.638  20.453  74.885
ATOM   2664  CD  PRO A 340      -3.396  19.958  75.571
ATOM   2665  N   ILE A 341      -7.174  17.886  77.349
ATOM   2666  CA  ILE A 341      -8.044  16.727  77.144
ATOM   2667  C   ILE A 341      -9.389  17.262  76.661
ATOM   2668  O   ILE A 341     -10.039  18.125  77.318
ATOM   2669  CB  ILE A 341      -8.207  15.872  78.382
ATOM   2670  CG1 ILE A 341      -6.855  15.332  78.849
ATOM   2671  CG2 ILE A 341      -9.153  14.737  78.091
ATOM   2672  CD1 ILE A 341      -6.875  14.839  80.271
ATOM   2673  N   VAL A 342      -9.784  16.808  75.483
ATOM   2674  CA  VAL A 342     -11.046  17.204  74.835
ATOM   2675  C   VAL A 342     -11.948  15.976  74.755
ATOM   2676  O   VAL A 342     -11.570  14.917  74.260
ATOM   2677  CB  VAL A 342     -10.789  17.747  73.423
ATOM   2678  CG1 VAL A 342     -12.110  17.997  72.680
ATOM   2679  CG2 VAL A 342      -9.936  19.002  73.465
ATOM   2680  N   CYS A 343     -13.154  16.105  75.310
ATOM   2681  CA  CYS A 343     -14.095  15.004  75.366
ATOM   2682  C   CYS A 343     -14.837  14.830  74.053
ATOM   2683  O   CYS A 343     -15.271  15.821  73.468
ATOM   2684  CB  CYS A 343     -15.077  15.284  76.503
ATOM   2685  SG  CYS A 343     -14.358  15.101  78.177
ATOM   2686  N   VAL A 344     -14.953  13.576  73.596
ATOM   2687  CA  VAL A 344     -15.799  13.245  72.453
ATOM   2688  C   VAL A 344     -16.620  12.015  72.816
ATOM   2689  O   VAL A 344     -16.211  11.197  73.621
ATOM   2690  CB  VAL A 344     -14.975  12.949  71.174
ATOM   2691  CG1 VAL A 344     -14.373  14.215  70.626
ATOM   2692  CG2 VAL A 344     -13.958  11.866  71.435
ATOM   2693  N   ARG A 345     -17.778  11.885  72.192
ATOM   2694  CA  ARG A 345     -18.722  10.863  72.626
ATOM   2695  C   ARG A 345     -18.683   9.583  71.836
ATOM   2696  O   ARG A 345     -19.355   8.612  72.195
ATOM   2697  CB  ARG A 345     -20.144  11.427  72.613
ATOM   2698  CG  ARG A 345     -20.327  12.501  73.692
ATOM   2699  CD  ARG A 345     -21.439  13.524  73.323
ATOM   2700  NE  ARG A 345     -22.739  12.870  73.241
ATOM   2701  CZ  ARG A 345     -23.754  13.205  72.434
ATOM   2702  NH1 ARG A 345     -23.676  14.202  71.545
ATOM   2703  NH2 ARG A 345     -24.860  12.483  72.494
ATOM   2704  N   SER A 346     -17.874   9.534  70.783
ATOM   2705  CA  SER A 346     -17.743   8.320  69.996
ATOM   2706  C   SER A 346     -16.508   8.422  69.113
ATOM   2707  O   SER A 346     -16.006   9.523  68.884
ATOM   2708  CB  SER A 346     -18.960   8.150  69.084
ATOM   2709  OG  SER A 346     -19.051   9.172  68.095
ATOM   2710  N   LEU A 347     -16.094   7.282  68.571
ATOM   2711  CA  LEU A 347     -15.058   7.229  67.548
ATOM   2712  C   LEU A 347     -15.457   8.064  66.335
ATOM   2713  O   LEU A 347     -14.636   8.815  65.784
ATOM   2714  CB  LEU A 347     -14.850   5.772  67.120
ATOM   2715  CG  LEU A 347     -13.873   5.590  65.963
ATOM   2716  CD1 LEU A 347     -12.476   5.983  66.384
ATOM   2717  CD2 LEU A 347     -13.902   4.137  65.476
ATOM   2718  N   GLU A 348     -16.730   7.990  65.925
ATOM   2719  CA  GLU A 348     -17.166   8.764  64.771
ATOM   2720  C   GLU A 348     -16.990  10.264  65.013
ATOM   2721  O   GLU A 348     -16.593  11.014  64.091
ATOM   2722  CB  GLU A 348     -18.637   8.410  64.387
ATOM   2723  CG  GLU A 348     -18.841   6.909  63.950
ATOM   2724  CD  GLU A 348     -18.526   5.825  65.043
ATOM   2725  OE1 GLU A 348     -18.791   6.013  66.262
ATOM   2726  OE2 GLU A 348     -17.988   4.733  64.684
ATOM   2727  N   GLU A 349     -17.311  10.726  66.220
ATOM   2728  CA  GLU A 349     -17.136  12.147  66.533
ATOM   2729  C   GLU A 349     -15.645  12.527  66.541
ATOM   2730  O   GLU A 349     -15.287  13.628  66.089
ATOM   2731  CB  GLU A 349     -17.803  12.522  67.882
ATOM   2732  CG  GLU A 349     -17.776  14.046  68.165
ATOM   2733  CD  GLU A 349     -18.278  14.420  69.563
ATOM   2734  OE1 GLU A 349     -18.820  13.550  70.268
ATOM   2735  OE2 GLU A 349     -18.117  15.600  69.952
ATOM   2736  N   ALA A 350     -14.826  11.635  67.058
ATOM   2737  CA  ALA A 350     -13.370  11.860  67.014
ATOM   2738  C   ALA A 350     -12.848  12.008  65.582
ATOM   2739  O   ALA A 350     -12.057  12.931  65.290
ATOM   2740  CB  ALA A 350     -12.633  10.751  67.720
ATOM   2741  N   ILE A 351     -13.264  11.101  64.697
ATOM   2742  CA  ILE A 351     -12.879  11.181  63.300
ATOM   2743  C   ILE A 351     -13.360  12.511  62.662
ATOM   2744  O   ILE A 351     -12.618  13.180  61.937
ATOM   2745  CB  ILE A 351     -13.401   9.912  62.538
ATOM   2746  CG1 ILE A 351     -12.630   8.667  62.968
ATOM   2747  CG2 ILE A 351     -13.390  10.105  61.013
ATOM   2748  CD1 ILE A 351     -13.391   7.364  62.594
ATOM   2749  N   GLN A 352     -14.604  12.905  62.930
ATOM   2750  CA  GLN A 352     -15.110  14.169  62.407
ATOM   2751  C   GLN A 352     -14.269  15.362  62.910
ATOM   2752  O   GLN A 352     -13.919  16.265  62.165
ATOM   2753  CB  GLN A 352     -16.560  14.339  62.857
ATOM   2754  CG  GLN A 352     -17.225  15.585  62.314
ATOM   2755  CD  GLN A 352     -18.753  15.578  62.502
ATOM   2756  OE1 GLN A 352     -19.303  14.767  63.251
ATOM   2757  NE2 GLN A 352     -19.431  16.468  61.796
ATOM   2758  N   PHE A 353     -13.959  15.310  64.201
ATOM   2759  CA  PHE A 353     -13.172  16.365  64.853
ATOM   2760  C   PHE A 353     -11.822  16.533  64.146
ATOM   2761  O   PHE A 353     -11.412  17.653  63.798
ATOM   2762  CB  PHE A 353     -12.981  16.018  66.318
ATOM   2763  CG  PHE A 353     -12.359  17.136  67.123
ATOM   2764  CD1 PHE A 353     -13.160  17.972  67.887
ATOM   2765  CD2 PHE A 353     -10.957  17.338  67.159
ATOM   2766  CE1 PHE A 353     -12.594  19.038  68.628
ATOM   2767  CE2 PHE A 353     -10.383  18.372  67.927
ATOM   2768  CZ  PHE A 353     -11.205  19.227  68.670
ATOM   2769  N   ILE A 354     -11.144  15.410  63.942
ATOM   2770  CA  ILE A 354      -9.829  15.421  63.268
ATOM   2771  C   ILE A 354      -9.933  15.916  61.830
ATOM   2772  O   ILE A 354      -9.136  16.764  61.394
ATOM   2773  CB  ILE A 354      -9.244  14.021  63.345
ATOM   2774  CG1 ILE A 354      -8.894  13.706  64.821
ATOM   2775  CG2 ILE A 354      -7.957  13.895  62.481
ATOM   2776  CD1 ILE A 354      -8.681  12.214  65.041
ATOM   2777  N   ASN A 355     -10.945  15.443  61.104
ATOM   2778  CA  ASN A 355     -11.072  15.804  59.700
ATOM   2779  C   ASN A 355     -11.488  17.256  59.478
ATOM   2780  O   ASN A 355     -11.229  17.783  58.389
ATOM   2781  CB  ASN A 355     -12.112  14.880  59.066
ATOM   2782  CG  ASN A 355     -11.584  13.492  58.867
ATOM   2783  OD1 ASN A 355     -10.392  13.267  58.887
ATOM   2784  ND2 ASN A 355     -12.463  12.555  58.631
ATOM   2785  N   GLN A 356     -12.106  17.891  60.468
ATOM   2786  CA  GLN A 356     -12.546  19.291  60.328
ATOM   2787  C   GLN A 356     -11.371  20.234  60.467
ATOM   2788  O   GLN A 356     -11.448  21.384  60.055
ATOM   2789  CB  GLN A 356     -13.621  19.617  61.367
ATOM   2790  CG  GLN A 356     -14.989  19.056  61.050
ATOM   2791  CD  GLN A 356     -16.026  19.478  62.075
ATOM   2792  OE1 GLN A 356     -15.713  20.189  63.029
ATOM   2793  NE2 GLN A 356     -17.262  19.043  61.884
ATOM   2794  N   ARG A 357     -10.274  19.753  61.043
ATOM   2795  CA  ARG A 357      -9.078  20.532  61.229
ATOM   2796  C   ARG A 357      -8.080  20.228  60.125
ATOM   2797  O   ARG A 357      -8.330  19.362  59.281
ATOM   2798  CB  ARG A 357      -8.494  20.209  62.617
ATOM   2799  CG  ARG A 357      -9.308  20.923  63.711
ATOM   2800  CD  ARG A 357      -9.123  20.260  65.052
ATOM   2801  NE  ARG A 357      -9.857  21.028  66.078
ATOM   2802  CZ  ARG A 357      -9.297  21.964  66.850
ATOM   2803  NH1 ARG A 357      -7.985  22.220  66.752
ATOM   2804  NH2 ARG A 357     -10.060  22.644  67.723
ATOM   2805  N   GLU A 358      -6.982  20.969  60.105
ATOM   2806  CA  GLU A 358      -5.936  20.748  59.107
ATOM   2807  C   GLU A 358      -5.195  19.432  59.326
ATOM   2808  O   GLU A 358      -5.135  18.902  60.435
ATOM   2809  CB  GLU A 358      -4.963  21.921  59.130
ATOM   2810  CG  GLU A 358      -5.643  23.242  58.701
ATOM   2811  CD  GLU A 358      -5.974  23.337  57.239
ATOM   2812  OE1 GLU A 358      -5.430  22.603  56.419
ATOM   2813  OE2 GLU A 358      -6.768  24.251  56.868
ATOM   2814  N   LYS A 359      -4.665  18.862  58.256
ATOM   2815  CA  LYS A 359      -4.042  17.527  58.347
ATOM   2816  C   LYS A 359      -2.753  17.546  59.195
ATOM   2817  O   LYS A 359      -1.837  18.322  58.898
ATOM   2818  CB  LYS A 359      -3.742  16.993  56.954
ATOM   2819  CG  LYS A 359      -5.031  16.777  56.120
ATOM   2820  CD  LYS A 359      -4.656  16.341  54.696
ATOM   2821  CE  LYS A 359      -5.935  16.203  53.841
ATOM   2822  NZ  LYS A 359      -5.554  15.892  52.421
ATOM   2823  N   PRO A 360      -2.705  16.734  60.244
ATOM   2824  CA  PRO A 360      -1.582  16.832  61.207
ATOM   2825  C   PRO A 360      -0.379  16.051  60.722
ATOM   2826  O   PRO A 360      -0.525  15.122  59.904
ATOM   2827  CB  PRO A 360      -2.189  16.261  62.490
ATOM   2828  CG  PRO A 360      -3.197  15.185  61.985
ATOM   2829  CD  PRO A 360      -3.777  15.802  60.701
ATOM   2830  N   LEU A 361       0.783  16.402  61.241
ATOM   2831  CA  LEU A 361       1.991  15.701  60.882
ATOM   2832  C   LEU A 361       1.913  14.235  61.344
ATOM   2833  O   LEU A 361       2.366  13.332  60.619
ATOM   2834  CB  LEU A 361       3.213  16.423  61.476
ATOM   2835  CG  LEU A 361       4.553  15.815  61.107
ATOM   2836  CD1 LEU A 361       4.840  15.805  59.672
ATOM   2837  CD2 LEU A 361       5.630  16.667  61.826
ATOM   2838  N   ALA A 362       1.381  14.009  62.539
ATOM   2839  CA  ALA A 362       1.150  12.650  63.072
ATOM   2840  C   ALA A 362      -0.248  12.543  63.600
ATOM   2841  O   ALA A 362      -0.845  13.540  64.038
ATOM   2842  CB  ALA A 362       2.152  12.317  64.191
ATOM   2843  N   LEU A 363      -0.797  11.332  63.550
ATOM   2844  CA  LEU A 363      -2.045  11.015  64.237
ATOM   2845  C   LEU A 363      -1.772   9.810  65.096
ATOM   2846  O   LEU A 363      -1.127   8.839  64.635
ATOM   2847  CB  LEU A 363      -3.159  10.696  63.252
ATOM   2848  CG  LEU A 363      -4.453  10.147  63.851
ATOM   2849  CD1 LEU A 363      -5.066  11.190  64.811
ATOM   2850  CD2 LEU A 363      -5.465   9.827  62.762
ATOM   2851  N   TYR A 364      -2.232   9.845  66.352
ATOM   2852  CA  TYR A 364      -2.042   8.738  67.285
ATOM   2853  C   TYR A 364      -3.346   8.219  67.782
ATOM   2854  O   TYR A 364      -4.309   8.978  67.926
ATOM   2855  CB  TYR A 364      -1.214   9.210  68.493
ATOM   2856  CG  TYR A 364       0.146   9.731  68.128
ATOM   2857  CD1 TYR A 364       1.095   8.881  67.568
ATOM   2858  CD2 TYR A 364       0.495  11.060  68.368
ATOM   2859  CE1 TYR A 364       2.355   9.320  67.267
ATOM   2860  CE2 TYR A 364       1.783  11.519  68.069
ATOM   2861  CZ  TYR A 364       2.702  10.631  67.530
ATOM   2862  OH  TYR A 364       3.978  11.049  67.260
ATOM   2863  N   MET A 365      -3.390   6.916  68.018
ATOM   2864  CA  MET A 365      -4.592   6.286  68.592
ATOM   2865  C   MET A 365      -4.131   5.171  69.503
ATOM   2866  O   MET A 365      -3.188   4.425  69.190
ATOM   2867  CB  MET A 365      -5.519   5.765  67.477
ATOM   2868  CG  MET A 365      -4.820   4.772  66.560
ATOM   2869  SD  MET A 365      -5.569   4.670  64.922
ATOM   2870  CE  MET A 365      -4.989   6.221  64.244
ATOM   2871  N   PHE A 366      -4.790   5.073  70.643
ATOM   2872  CA  PHE A 366      -4.545   3.980  71.589
ATOM   2873  C   PHE A 366      -5.809   3.158  71.726
ATOM   2874  O   PHE A 366      -6.865   3.683  72.084
ATOM   2875  CB  PHE A 366      -4.090   4.515  72.964
ATOM   2876  CG  PHE A 366      -2.694   5.040  72.943
ATOM   2877  CD1 PHE A 366      -2.397   6.278  72.329
ATOM   2878  CD2 PHE A 366      -1.672   4.261  73.448
ATOM   2879  CE1 PHE A 366      -1.075   6.700  72.252
ATOM   2880  CE2 PHE A 366      -0.338   4.674  73.382
ATOM   2881  CZ  PHE A 366      -0.056   5.894  72.781
ATOM   2882  N   SER A 367      -5.704   1.873  71.372
ATOM   2883  CA  SER A 367      -6.861   0.979  71.384
ATOM   2884  C   SER A 367      -6.354  -0.422  71.359
ATOM   2885  O   SER A 367      -5.373  -0.707  70.717
ATOM   2886  CB  SER A 367      -7.715   1.236  70.147
ATOM   2887  OG  SER A 367      -8.824   0.329  70.098
ATOM   2888  N   SER A 368      -7.116  -1.316  71.986
ATOM   2889  CA  SER A 368      -6.817  -2.745  71.835
ATOM   2890  C   SER A 368      -7.693  -3.410  70.771
ATOM   2891  O   SER A 368      -7.700  -4.644  70.678
ATOM   2892  CB  SER A 368      -6.903  -3.488  73.155
ATOM   2893  OG  SER A 368      -8.171  -3.337  73.727
ATOM   2894  N   ASN A 369      -8.406  -2.603  69.994
ATOM   2895  CA  ASN A 369      -9.356  -3.082  68.992
ATOM   2896  C   ASN A 369      -8.793  -2.764  67.604
ATOM   2897  O   ASN A 369      -8.719  -1.582  67.184
ATOM   2898  CB  ASN A 369     -10.714  -2.422  69.252
ATOM   2899  CG  ASN A 369     -11.836  -2.942  68.357
ATOM   2900  OD1 ASN A 369     -11.600  -3.417  67.252
ATOM   2901  ND2 ASN A 369     -13.073  -2.816  68.843
ATOM   2902  N   ASP A 370      -8.448  -3.808  66.870
ATOM   2903  CA  ASP A 370      -7.810  -3.658  65.574
ATOM   2904  C   ASP A 370      -8.695  -2.945  64.587
ATOM   2905  O   ASP A 370      -8.202  -2.187  63.737
ATOM   2906  CB  ASP A 370      -7.456  -5.024  65.009
ATOM   2907  CG  ASP A 370      -6.395  -5.716  65.818
ATOM   2908  OD1 ASP A 370      -5.210  -5.662  65.404
ATOM   2909  OD2 ASP A 370      -6.724  -6.314  66.877
ATOM   2910  N   LYS A 371      -9.999  -3.169  64.696
ATOM   2911  CA  LYS A 371     -10.968  -2.537  63.821
ATOM   2912  C   LYS A 371     -11.101  -1.045  64.019
ATOM   2913  O   LYS A 371     -11.328  -0.309  63.060
ATOM   2914  CB  LYS A 371     -12.322  -3.216  63.941
ATOM   2915  CG  LYS A 371     -12.256  -4.666  63.488
ATOM   2916  CD  LYS A 371     -13.416  -5.056  62.554
ATOM   2917  CE  LYS A 371     -13.284  -4.443  61.139
ATOM   2918  NZ  LYS A 371     -11.926  -4.579  60.503
ATOM   2919  N   VAL A 372     -10.965  -0.604  65.272
ATOM   2920  CA  VAL A 372     -10.996   0.809  65.585
ATOM   2921  C   VAL A 372      -9.796   1.489  64.945
ATOM   2922  O   VAL A 372      -9.937   2.552  64.330
ATOM   2923  CB  VAL A 372     -10.959   1.029  67.125
ATOM   2924  CG1 VAL A 372     -10.603   2.483  67.490
ATOM   2925  CG2 VAL A 372     -12.315   0.613  67.764
ATOM   2926  N   ILE A 373      -8.618   0.878  65.100
ATOM   2927  CA  ILE A 373      -7.400   1.435  64.554
ATOM   2928  C   ILE A 373      -7.532   1.527  63.013
ATOM   2929  O   ILE A 373      -7.246   2.567  62.404
ATOM   2930  CB  ILE A 373      -6.212   0.556  64.950
ATOM   2931  CG1 ILE A 373      -5.961   0.689  66.444
ATOM   2932  CG2 ILE A 373      -4.964   0.943  64.157
ATOM   2933  CD1 ILE A 373      -5.050  -0.375  67.019
ATOM   2934  N   LYS A 374      -7.989   0.450  62.373
ATOM   2935  CA  LYS A 374      -8.090   0.472  60.908
ATOM   2936  C   LYS A 374      -9.102   1.501  60.405
ATOM   2937  O   LYS A 374      -8.850   2.165  59.384
ATOM   2938  CB  LYS A 374      -8.388  -0.933  60.335
ATOM   2939  CG  LYS A 374      -7.187  -1.874  60.495
ATOM   2940  CD  LYS A 374      -6.012  -1.501  59.587
ATOM   2941  CE  LYS A 374      -5.831  -2.505  58.417
ATOM   2942  NZ  LYS A 374      -5.172  -3.802  58.829
ATOM   2943  N   LYS A 375     -10.216   1.680  61.137
ATOM   2944  CA  LYS A 375     -11.242   2.615  60.753
ATOM   2945  C   LYS A 375     -10.749   4.053  60.873
ATOM   2946  O   LYS A 375     -10.938   4.848  59.962
ATOM   2947  CB  LYS A 375     -12.527   2.432  61.609
ATOM   2948  CG  LYS A 375     -13.612   3.386  61.269
ATOM   2949  CD  LYS A 375     -14.859   2.979  62.033
ATOM   2950  CE  LYS A 375     -15.894   4.045  61.908
ATOM   2951  NZ  LYS A 375     -16.571   4.001  60.601
ATOM   2952  N   MET A 376     -10.120   4.371  62.004
ATOM   2953  CA  MET A 376      -9.612   5.725  62.160
ATOM   2954  C   MET A 376      -8.580   6.050  61.054
ATOM   2955  O   MET A 376      -8.607   7.149  60.495
ATOM   2956  CB  MET A 376      -9.074   5.994  63.571
ATOM   2957  CG  MET A 376      -8.437   7.339  63.669
ATOM   2958  SD  MET A 376      -8.207   7.938  65.327
ATOM   2959  CE  MET A 376      -9.864   8.431  65.817
ATOM   2960  N   ILE A 377      -7.651   5.126  60.789
ATOM   2961  CA  ILE A 377      -6.701   5.361  59.694
ATOM   2962  C   ILE A 377      -7.424   5.558  58.353
ATOM   2963  O   ILE A 377      -7.154   6.514  57.610
ATOM   2964  CB  ILE A 377      -5.693   4.215  59.590
ATOM   2965  CG1 ILE A 377      -4.814   4.239  60.846
ATOM   2966  CG2 ILE A 377      -4.831   4.335  58.318
ATOM   2967  CD1 ILE A 377      -3.889   3.036  60.950
ATOM   2968  N   ALA A 378      -8.385   4.687  58.055
ATOM   2969  CA  ALA A 378      -9.028   4.745  56.759
ATOM   2970  C   ALA A 378      -9.793   6.012  56.524
ATOM   2971  O   ALA A 378      -9.971   6.416  55.394
ATOM   2972  CB  ALA A 378      -9.980   3.545  56.622
ATOM   2973  N   GLU A 379     -10.285   6.623  57.608
ATOM   2974  CA  GLU A 379     -11.202   7.757  57.480
ATOM   2975  C   GLU A 379     -10.573   9.115  57.714
ATOM   2976  O   GLU A 379     -11.223  10.128  57.519
ATOM   2977  CB  GLU A 379     -12.432   7.562  58.347
ATOM   2978  CG  GLU A 379     -13.247   6.361  57.826
ATOM   2979  CD  GLU A 379     -14.522   6.147  58.575
ATOM   2980  OE1 GLU A 379     -14.982   7.074  59.278
ATOM   2981  OE2 GLU A 379     -15.055   5.043  58.423
ATOM   2982  N   THR A 380      -9.289   9.125  58.070
ATOM   2983  CA  THR A 380      -8.573  10.397  58.327
ATOM   2984  C   THR A 380      -7.383  10.507  57.381
ATOM   2985  O   THR A 380      -7.110   9.574  56.594
ATOM   2986  CB  THR A 380      -8.020  10.446  59.770
ATOM   2987  OG1 THR A 380      -7.137   9.326  59.949
ATOM   2988  CG2 THR A 380      -9.172  10.388  60.826
ATOM   2989  N   SER A 381      -6.666  11.634  57.463
ATOM   2990  CA  SER A 381      -5.404  11.797  56.729
ATOM   2991  C   SER A 381      -4.426  12.521  57.623
ATOM   2992  O   SER A 381      -4.782  13.482  58.287
ATOM   2993  CB  SER A 381      -5.604  12.571  55.415
ATOM   2994  OG  SER A 381      -4.384  12.584  54.639
ATOM   2995  N   SER A 382      -3.189  12.056  57.635
ATOM   2996  CA  SER A 382      -2.124  12.683  58.426
ATOM   2997  C   SER A 382      -0.813  12.334  57.755
ATOM   2998  O   SER A 382      -0.752  11.424  56.924
ATOM   2999  CB  SER A 382      -2.125  12.170  59.892
ATOM   3000  OG  SER A 382      -1.821  10.786  59.912
ATOM   3001  N   GLY A 383       0.252  12.990  58.179
ATOM   3002  CA  GLY A 383       1.574  12.674  57.605
ATOM   3003  C   GLY A 383       1.889  11.206  57.832
ATOM   3004  O   GLY A 383       2.126  10.475  56.860
ATOM   3005  N   GLY A 384       1.924  10.820  59.101
ATOM   3006  CA  GLY A 384       2.139   9.431  59.521
ATOM   3007  C   GLY A 384       1.226   9.085  60.674
ATOM   3008  O   GLY A 384       0.497   9.980  61.198
ATOM   3009  N   VAL A 385       1.269   7.810  61.097
ATOM   3010  CA  VAL A 385       0.397   7.304  62.179
ATOM   3011  C   VAL A 385       1.182   6.379  63.073
ATOM   3012  O   VAL A 385       2.006   5.577  62.581
ATOM   3013  CB  VAL A 385      -0.698   6.436  61.610
ATOM   3014  CG1 VAL A 385      -1.441   5.692  62.691
ATOM   3015  CG2 VAL A 385      -1.643   7.313  60.849
ATOM   3016  N   ALA A 386       0.980   6.490  64.387
ATOM   3017  CA  ALA A 386       1.382   5.421  65.318
ATOM   3018  C   ALA A 386       0.130   5.007  66.117
ATOM   3019  O   ALA A 386      -0.635   5.868  66.609
ATOM   3020  CB  ALA A 386       2.476   5.884  66.229
ATOM   3021  N   ALA A 387      -0.148   3.710  66.170
ATOM   3022  CA  ALA A 387      -1.161   3.161  67.064
ATOM   3023  C   ALA A 387      -0.481   2.483  68.227
ATOM   3024  O   ALA A 387       0.423   1.638  68.058
ATOM   3025  CB  ALA A 387      -2.092   2.155  66.329
ATOM   3026  N   ASN A 388      -0.865   2.914  69.428
ATOM   3027  CA  ASN A 388      -0.381   2.359  70.698
ATOM   3028  C   ASN A 388       1.038   2.750  71.022
ATOM   3029  O   ASN A 388       1.643   2.191  71.922
ATOM   3030  CB  ASN A 388      -0.639   0.848  70.787
ATOM   3031  CG  ASN A 388      -2.105   0.553  70.751
ATOM   3032  OD1 ASN A 388      -2.893   1.292  71.320
ATOM   3033  ND2 ASN A 388      -2.492  -0.547  70.099
ATOM   3034  N   ASP A 389       1.522   3.790  70.354
ATOM   3035  CA  ASP A 389       2.722   4.449  70.816
ATOM   3036  C   ASP A 389       2.756   5.826  70.176
ATOM   3037  O   ASP A 389       1.896   6.152  69.349
ATOM   3038  CB  ASP A 389       3.953   3.603  70.470
ATOM   3039  CG  ASP A 389       5.111   3.807  71.431
ATOM   3040  OD1 ASP A 389       5.036   4.659  72.343
ATOM   3041  OD2 ASP A 389       6.121   3.084  71.268
ATOM   3042  N   VAL A 390       3.736   6.628  70.593
ATOM   3043  CA  VAL A 390       3.968   7.970  70.068
ATOM   3044  C   VAL A 390       5.432   8.071  69.671
ATOM   3045  O   VAL A 390       6.284   7.318  70.157
ATOM   3046  CB  VAL A 390       3.542   9.046  71.117
ATOM   3047  CG1 VAL A 390       2.058   9.066  71.228
ATOM   3048  CG2 VAL A 390       4.226   8.835  72.449
ATOM   3049  N   ILE A 391       5.724   9.002  68.754
ATOM   3050  CA  ILE A 391       7.105   9.380  68.348
ATOM   3051  C   ILE A 391       7.850   8.351  67.487
ATOM   3052  O   ILE A 391       8.478   8.727  66.487
ATOM   3053  CB  ILE A 391       8.021   9.725  69.560
ATOM   3054  CG1 ILE A 391       7.336  10.614  70.621
ATOM   3055  CG2 ILE A 391       9.320  10.421  69.072
ATOM   3056  CD1 ILE A 391       6.790  11.950  70.102
ATOM   3057  N   VAL A 392       7.783   7.087  67.885
ATOM   3058  CA  VAL A 392       8.674   6.036  67.376
ATOM   3059  C   VAL A 392       8.576   5.874  65.877
ATOM   3060  O   VAL A 392       9.580   5.481  65.228
ATOM   3061  CB  VAL A 392       8.449   4.698  68.107
ATOM   3062  CG1 VAL A 392       8.818   4.853  69.588
ATOM   3063  CG2 VAL A 392       7.040   4.251  67.990
ATOM   3064  N   HIS A 393       7.426   6.147  65.294
ATOM   3065  CA  HIS A 393       7.273   5.911  63.846
ATOM   3066  C   HIS A 393       8.166   6.771  62.974
ATOM   3067  O   HIS A 393       8.372   6.433  61.808
ATOM   3068  CB  HIS A 393       5.809   6.042  63.379
ATOM   3069  CG  HIS A 393       5.269   7.424  63.534
ATOM   3070  ND1 HIS A 393       4.953   8.260  62.479
ATOM   3071  CD2 HIS A 393       5.117   8.145  64.659
ATOM   3072  CE1 HIS A 393       4.563   9.432  62.978
ATOM   3073  NE2 HIS A 393       4.662   9.379  64.291
ATOM   3074  N   ILE A 394       8.695   7.884  63.503
ATOM   3075  CA  ILE A 394       9.558   8.766  62.666
ATOM   3076  C   ILE A 394      11.044   8.463  62.814
ATOM   3077  O   ILE A 394      11.860   9.178  62.224
ATOM   3078  CB  ILE A 394       9.281  10.256  62.916
ATOM   3079  CG1 ILE A 394       9.865  10.783  64.259
ATOM   3080  CG2 ILE A 394       7.777  10.555  62.757
ATOM   3081  CD1 ILE A 394       9.984  12.329  64.266
ATOM   3082  N   THR A 395      11.368   7.404  63.536
ATOM   3083  CA  THR A 395      12.752   7.025  63.821
ATOM   3084  C   THR A 395      13.181   5.760  63.058
ATOM   3085  O   THR A 395      14.298   5.255  63.221
ATOM   3086  CB  THR A 395      12.934   6.829  65.372
ATOM   3087  OG1 THR A 395      12.306   5.632  65.784
ATOM   3088  CG2 THR A 395      12.299   8.008  66.153
ATOM   3089  N   LEU A 396      12.287   5.219  62.240
ATOM   3090  CA  LEU A 396      12.509   3.909  61.609
ATOM   3091  C   LEU A 396      12.955   4.064  60.144
ATOM   3092  O   LEU A 396      12.341   4.805  59.379
ATOM   3093  CB  LEU A 396      11.235   3.042  61.680
ATOM   3094  CG  LEU A 396      10.678   2.835  63.120
ATOM   3095  CD1 LEU A 396       9.279   2.175  63.160
ATOM   3096  CD2 LEU A 396      11.656   2.143  64.056
ATOM   3097  N   HIS A 397      14.024   3.364  59.759
ATOM   3098  CA  HIS A 397      14.588   3.522  58.419
ATOM   3099  C   HIS A 397      13.580   3.250  57.330
ATOM   3100  O   HIS A 397      13.720   3.767  56.242
ATOM   3101  CB  HIS A 397      15.814   2.606  58.222
ATOM   3102  CG  HIS A 397      15.483   1.142  58.085
ATOM   3103  ND1 HIS A 397      15.151   0.347  59.159
ATOM   3104  CD2 HIS A 397      15.416   0.338  56.991
ATOM   3105  CE1 HIS A 397      14.927  -0.887  58.742
ATOM   3106  NE2 HIS A 397      15.074  -0.918  57.431
ATOM   3107  N   SER A 398      12.613   2.387  57.617
ATOM   3108  CA  SER A 398      11.734   1.878  56.579
ATOM   3109  C   SER A 398      10.434   2.670  56.450
ATOM   3110  O   SER A 398       9.615   2.369  55.556
ATOM   3111  CB  SER A 398      11.433   0.412  56.857
ATOM   3112  OG  SER A 398      10.887   0.338  58.134
ATOM   3113  N   LEU A 399      10.259   3.686  57.303
ATOM   3114  CA  LEU A 399       9.031   4.495  57.272
ATOM   3115  C   LEU A 399       9.367   5.939  56.945
ATOM   3116  O   LEU A 399       9.731   6.713  57.847
ATOM   3117  CB  LEU A 399       8.278   4.452  58.615
ATOM   3118  CG  LEU A 399       7.672   3.101  58.957
ATOM   3119  CD1 LEU A 399       7.007   3.142  60.329
ATOM   3120  CD2 LEU A 399       6.651   2.706  57.897
ATOM   3121  N   PRO A 400       9.172   6.337  55.684
ATOM   3122  CA  PRO A 400       9.449   7.737  55.329
ATOM   3123  C   PRO A 400       8.731   8.720  56.245
ATOM   3124  O   PRO A 400       7.579   8.490  56.632
ATOM   3125  CB  PRO A 400       8.948   7.832  53.875
ATOM   3126  CG  PRO A 400       9.233   6.421  53.351
ATOM   3127  CD  PRO A 400       8.830   5.537  54.484
ATOM   3128  N   PHE A 401       9.418   9.800  56.586
ATOM   3129  CA  PHE A 401       8.899  10.788  57.525
ATOM   3130  C   PHE A 401       8.517  12.074  56.794
ATOM   3131  O   PHE A 401       9.358  12.689  56.119
ATOM   3132  CB  PHE A 401       9.946  11.087  58.613
ATOM   3133  CG  PHE A 401       9.614  12.293  59.449
ATOM   3134  CD1 PHE A 401       8.345  12.403  60.016
ATOM   3135  CD2 PHE A 401      10.566  13.265  59.723
ATOM   3136  CE1 PHE A 401       7.992  13.517  60.806
ATOM   3137  CE2 PHE A 401      10.226  14.374  60.500
ATOM   3138  CZ  PHE A 401       8.927  14.466  61.068
ATOM   3139  N   GLY A 402       7.226  12.414  56.838
ATOM   3140  CA  GLY A 402       6.816  13.684  56.257
ATOM   3141  C   GLY A 402       5.339  13.917  56.494
ATOM   3142  O   GLY A 402       4.636  13.084  57.030
ATOM   3143  N   GLY A 403       4.912  15.099  56.076
ATOM   3144  CA  GLY A 403       3.539  15.568  56.338
ATOM   3145  C   GLY A 403       2.666  15.476  55.105
ATOM   3146  O   GLY A 403       3.023  14.872  54.079
ATOM   3147  N   VAL A 404       1.496  16.078  55.230
ATOM   3148  CA  VAL A 404       0.556  16.206  54.135
ATOM   3149  C   VAL A 404      -0.254  17.461  54.391
ATOM   3150  O   VAL A 404      -0.511  17.830  55.532
ATOM   3151  CB  VAL A 404      -0.324  14.912  53.998
ATOM   3152  CG1 VAL A 404      -1.176  14.692  55.217
ATOM   3153  CG2 VAL A 404      -1.196  14.930  52.725
ATOM   3154  N   GLY A 405      -0.666  18.107  53.321
ATOM   3155  CA  GLY A 405      -1.416  19.362  53.508
ATOM   3156  C   GLY A 405      -0.609  20.368  54.299
ATOM   3157  O   GLY A 405       0.576  20.591  54.016
ATOM   3158  N   ASN A 406      -1.235  20.963  55.312
ATOM   3159  CA  ASN A 406      -0.554  22.010  56.088
ATOM   3160  C   ASN A 406       0.642  21.477  56.880
ATOM   3161  O   ASN A 406       1.466  22.269  57.324
ATOM   3162  CB  ASN A 406      -1.504  22.723  57.063
ATOM   3163  CG  ASN A 406      -2.245  23.899  56.443
ATOM   3164  OD1 ASN A 406      -2.754  24.756  57.221
ATOM   3165  ND2 ASN A 406      -2.264  24.016  55.158
ATOM   3166  N   SER A 407       0.742  20.168  57.085
ATOM   3167  CA  SER A 407       1.875  19.641  57.806
ATOM   3168  C   SER A 407       3.073  19.371  56.888
ATOM   3169  O   SER A 407       4.113  18.961  57.384
ATOM   3170  CB  SER A 407       1.513  18.397  58.650
ATOM   3171  OG  SER A 407       1.005  17.323  57.895
ATOM   3172  N   GLY A 408       2.916  19.608  55.593
ATOM   3173  CA  GLY A 408       4.083  19.585  54.702
ATOM   3174  C   GLY A 408       3.932  18.716  53.492
ATOM   3175  O   GLY A 408       2.860  18.133  53.206
ATOM   3176  N   MET A 409       5.026  18.658  52.731
ATOM   3177  CA  MET A 409       5.065  17.891  51.492
ATOM   3178  C   MET A 409       6.448  17.322  51.341
ATOM   3179  O   MET A 409       7.427  17.897  51.829
ATOM   3180  CB  MET A 409       4.678  18.714  50.259
ATOM   3181  CG  MET A 409       5.617  19.919  50.022
ATOM   3182  SD  MET A 409       5.147  21.007  48.615
ATOM   3183  CE  MET A 409       3.616  21.760  49.194
ATOM   3184  N   GLY A 410       6.538  16.215  50.643
ATOM   3185  CA  GLY A 410       7.786  15.453  50.554
ATOM   3186  C   GLY A 410       8.067  14.671  51.829
ATOM   3187  O   GLY A 410       7.348  14.713  52.828
ATOM   3188  N   SER A 411       9.160  13.941  51.811
ATOM   3189  CA  SER A 411       9.518  13.093  52.940
ATOM   3190  C   SER A 411      10.992  12.730  52.867
ATOM   3191  O   SER A 411      11.622  12.914  51.817
ATOM   3192  CB  SER A 411       8.663  11.794  53.013
ATOM   3193  OG  SER A 411       8.783  11.029  51.845
ATOM   3194  N   TYR A 412      11.537  12.270  53.985
ATOM   3195  CA  TYR A 412      12.934  11.794  53.983
ATOM   3196  C   TYR A 412      13.072  10.749  55.079
ATOM   3197  O   TYR A 412      12.070  10.290  55.673
ATOM   3198  CB  TYR A 412      13.934  12.968  54.084
ATOM   3199  CG  TYR A 412      14.040  13.669  55.420
ATOM   3200  CD1 TYR A 412      12.932  14.339  55.980
ATOM   3201  CD2 TYR A 412      15.234  13.661  56.137
ATOM   3202  CE1 TYR A 412      13.028  14.990  57.214
ATOM   3203  CE2 TYR A 412      15.337  14.301  57.383
ATOM   3204  CZ  TYR A 412      14.230  14.964  57.902
ATOM   3205  OH  TYR A 412      14.355  15.608  59.112
ATOM   3206  N   HIS A 413      14.333  10.341  55.307
ATOM   3207  CA  HIS A 413      14.810   9.238  56.141
ATOM   3208  C   HIS A 413      15.091   7.997  55.299
ATOM   3209  O   HIS A 413      14.300   7.569  54.461
ATOM   3210  CB  HIS A 413      13.924   8.853  57.334
ATOM   3211  CG  HIS A 413      13.895   9.876  58.416
ATOM   3212  ND1 HIS A 413      13.120   9.729  59.549
ATOM   3213  CD2 HIS A 413      14.580  11.045  58.564
ATOM   3214  CE1 HIS A 413      13.316  10.770  60.345
ATOM   3215  NE2 HIS A 413      14.208  11.570  59.782
ATOM   3216  N   GLY A 414      16.256   7.414  55.568
ATOM   3217  CA  GLY A 414      16.634   6.147  54.924
ATOM   3218  C   GLY A 414      16.734   6.294  53.408
ATOM   3219  O   GLY A 414      17.178   7.325  52.869
ATOM   3220  N   LYS A 415      16.257   5.268  52.725
ATOM   3221  CA  LYS A 415      16.279   5.278  51.262
ATOM   3222  C   LYS A 415      15.539   6.503  50.694
ATOM   3223  O   LYS A 415      15.951   7.083  49.702
ATOM   3224  CB  LYS A 415      15.728   3.981  50.669
ATOM   3225  CG  LYS A 415      16.051   3.848  49.169
ATOM   3226  CD  LYS A 415      15.360   2.587  48.586
ATOM   3227  CE  LYS A 415      15.704   2.345  47.100
ATOM   3228  NZ  LYS A 415      15.713   3.566  46.185
ATOM   3229  N   LYS A 416      14.461   6.910  51.376
ATOM   3230  CA  LYS A 416      13.728   8.064  50.903
ATOM   3231  C   LYS A 416      14.558   9.337  50.895
ATOM   3232  O   LYS A 416      14.344  10.183  50.045
ATOM   3233  CB  LYS A 416      12.452   8.240  51.750
ATOM   3234  CG  LYS A 416      11.503   9.342  51.209
ATOM   3235  CD  LYS A 416      10.878   8.871  49.894
ATOM   3236  CE  LYS A 416       9.843   9.828  49.273
ATOM   3237  NZ  LYS A 416      10.167  11.288  49.314
ATOM   3238  N   SER A 417      15.525   9.481  51.814
ATOM   3239  CA  SER A 417      16.430  10.637  51.721
ATOM   3240  C   SER A 417      17.246  10.595  50.435
ATOM   3241  O   SER A 417      17.391  11.608  49.765
ATOM   3242  CB  SER A 417      17.409  10.675  52.887
ATOM   3243  OG  SER A 417      16.738  11.136  54.068
ATOM   3244  N   PHE A 418      17.790   9.426  50.122
ATOM   3245  CA  PHE A 418      18.577   9.317  48.895
ATOM   3246  C   PHE A 418      17.723   9.696  47.682
ATOM   3247  O   PHE A 418      18.164  10.435  46.780
ATOM   3248  CB  PHE A 418      19.155   7.875  48.767
ATOM   3249  CG  PHE A 418      20.029   7.718  47.556
ATOM   3250  CD1 PHE A 418      19.461   7.282  46.374
ATOM   3251  CD2 PHE A 418      21.369   8.065  47.593
ATOM   3252  CE1 PHE A 418      20.215   7.155  45.208
ATOM   3253  CE2 PHE A 418      22.148   7.977  46.418
ATOM   3254  CZ  PHE A 418      21.547   7.519  45.218
ATOM   3255  N   GLU A 419      16.494   9.172  47.626
ATOM   3256  CA  GLU A 419      15.580   9.516  46.531
ATOM   3257  C   GLU A 419      15.202  11.022  46.494
ATOM   3258  O   GLU A 419      15.254  11.653  45.446
ATOM   3259  CB  GLU A 419      14.321   8.663  46.582
ATOM   3260  CG  GLU A 419      14.632   7.155  46.458
ATOM   3261  CD  GLU A 419      13.393   6.280  46.627
ATOM   3262  OE1 GLU A 419      12.309   6.810  46.975
ATOM   3263  OE2 GLU A 419      13.531   5.038  46.440
ATOM   3264  N   THR A 420      14.846  11.585  47.647
ATOM   3265  CA  THR A 420      14.479  13.009  47.749
ATOM   3266  C   THR A 420      15.567  13.942  47.222
ATOM   3267  O   THR A 420      15.270  14.953  46.564
ATOM   3268  CB  THR A 420      14.098  13.320  49.190
ATOM   3269  OG1 THR A 420      12.796  12.743  49.408
ATOM   3270  CG2 THR A 420      14.045  14.825  49.495
ATOM   3271  N   PHE A 421      16.825  13.597  47.499
ATOM   3272  CA  PHE A 421      17.921  14.462  47.092
ATOM   3273  C   PHE A 421      18.585  14.047  45.788
ATOM   3274  O   PHE A 421      19.668  14.554  45.465
ATOM   3275  CB  PHE A 421      18.921  14.569  48.253
ATOM   3276  CG  PHE A 421      18.337  15.174  49.503
ATOM   3277  CD1 PHE A 421      17.859  16.476  49.521
ATOM   3278  CD2 PHE A 421      18.330  14.433  50.682
ATOM   3279  CE1 PHE A 421      17.327  17.013  50.712
ATOM   3280  CE2 PHE A 421      17.801  14.953  51.863
ATOM   3281  CZ  PHE A 421      17.326  16.268  51.876
ATOM   3282  N   SER A 422      17.909  13.160  45.050
ATOM   3283  CA  SER A 422      18.380  12.814  43.700
ATOM   3284  C   SER A 422      17.350  13.180  42.689
ATOM   3285  O   SER A 422      16.180  13.391  42.994
ATOM   3286  CB  SER A 422      18.546  11.289  43.623
ATOM   3287  OG  SER A 422      19.590  10.823  44.490
ATOM   3288  N   HIS A 423      17.805  13.244  41.442
ATOM   3289  CA  HIS A 423      16.879  13.153  40.308
ATOM   3290  C   HIS A 423      16.902  11.721  39.826
ATOM   3291  O   HIS A 423      17.982  11.162  39.583
ATOM   3292  CB  HIS A 423      17.221  14.102  39.164
ATOM   3293  CG  HIS A 423      16.358  13.894  37.960
ATOM   3294  ND1 HIS A 423      14.979  13.963  38.013
ATOM   3295  CD2 HIS A 423      16.673  13.564  36.675
ATOM   3296  CE1 HIS A 423      14.490  13.694  36.811
ATOM   3297  NE2 HIS A 423      15.496  13.464  35.984
ATOM   3298  N   ARG A 424      15.727  11.122  39.709
ATOM   3299  CA  ARG A 424      15.533   9.766  39.195
ATOM   3300  C   ARG A 424      15.141   9.907  37.734
ATOM   3301  O   ARG A 424      14.010  10.337  37.386
ATOM   3302  CB  ARG A 424      14.482   9.003  39.981
ATOM   3303  CG  ARG A 424      15.009   8.574  41.356
ATOM   3304  CD  ARG A 424      13.876   7.971  42.238
ATOM   3305  NE  ARG A 424      13.306   6.774  41.621
ATOM   3306  CZ  ARG A 424      13.810   5.544  41.709
ATOM   3307  NH1 ARG A 424      14.927   5.308  42.398
ATOM   3308  NH2 ARG A 424      13.200   4.539  41.095
ATOM   3309  N   ARG A 425      16.085   9.556  36.869
ATOM   3310  CA  ARG A 425      16.009   9.847  35.432
ATOM   3311  C   ARG A 425      15.683   8.592  34.671
ATOM   3312  O   ARG A 425      16.456   7.609  34.699
ATOM   3313  CB  ARG A 425      17.390  10.371  35.041
ATOM   3314  CG  ARG A 425      17.588  10.990  33.680
ATOM   3315  CD  ARG A 425      19.034  11.473  33.658
ATOM   3316  NE  ARG A 425      19.380  12.217  32.454
ATOM   3317  CZ  ARG A 425      20.648  12.489  32.134
ATOM   3318  NH1 ARG A 425      21.629  12.084  32.952
ATOM   3319  NH2 ARG A 425      20.927  13.157  31.032
ATOM   3320  N   SER A 426      14.543   8.580  33.995
ATOM   3321  CA  SER A 426      14.164   7.444  33.137
ATOM   3322  C   SER A 426      15.036   7.372  31.883
ATOM   3323  O   SER A 426      15.215   8.358  31.187
ATOM   3324  CB  SER A 426      12.709   7.573  32.749
ATOM   3325  OG  SER A 426      11.904   7.408  33.908
ATOM   3326  N   CYS A 427      15.585   6.177  31.654
ATOM   3327  CA  CYS A 427      16.501   5.922  30.538
ATOM   3328  C   CYS A 427      16.061   4.768  29.664
ATOM   3329  O   CYS A 427      15.774   3.658  30.148
ATOM   3330  CB  CYS A 427      17.904   5.612  31.068
ATOM   3331  SG  CYS A 427      18.675   7.003  31.937
ATOM   3332  N   LEU A 428      16.041   5.028  28.351
ATOM   3333  CA  LEU A 428      15.782   3.968  27.384
ATOM   3334  C   LEU A 428      16.968   3.917  26.418
ATOM   3335  O   LEU A 428      17.317   4.921  25.813
ATOM   3336  CB  LEU A 428      14.492   4.265  26.602
ATOM   3337  CG  LEU A 428      14.226   3.379  25.382
ATOM   3338  CD1 LEU A 428      13.982   1.972  25.783
ATOM   3339  CD2 LEU A 428      13.033   3.905  24.633
ATOM   3340  N   VAL A 429      17.603   2.757  26.316
ATOM   3341  CA  VAL A 429      18.742   2.599  25.406
ATOM   3342  C   VAL A 429      18.383   1.500  24.377
ATOM   3343  O   VAL A 429      18.171   0.321  24.729
ATOM   3344  CB  VAL A 429      20.042   2.262  26.180
ATOM   3345  CG1 VAL A 429      21.197   1.987  25.204
ATOM   3346  CG2 VAL A 429      20.446   3.405  27.108
ATOM   3347  N   ARG A 430      18.274   1.901  23.105
ATOM   3348  CA  ARG A 430      17.888   0.959  22.043
ATOM   3349  C   ARG A 430      19.068   0.687  21.126
ATOM   3350  O   ARG A 430      19.922   1.534  20.967
ATOM   3351  CB  ARG A 430      16.770   1.513  21.168
ATOM   3352  CG  ARG A 430      15.736   2.351  21.843
ATOM   3353  CD  ARG A 430      14.543   2.415  20.905
ATOM   3354  NE  ARG A 430      13.737   1.206  21.032
ATOM   3355  CZ  ARG A 430      12.452   1.134  20.712
ATOM   3356  NH1 ARG A 430      11.830   2.189  20.201
ATOM   3357  NH2 ARG A 430      11.798  -0.003  20.872
ATOM   3358  N   PRO A 431      19.087  -0.499  20.490
ATOM   3359  CA  PRO A 431      20.126  -0.687  19.482
ATOM   3360  C   PRO A 431      19.927   0.237  18.278
ATOM   3361  O   PRO A 431      18.790   0.532  17.914
ATOM   3362  CB  PRO A 431      19.933  -2.149  19.058
ATOM   3363  CG  PRO A 431      19.093  -2.783  20.118
ATOM   3364  CD  PRO A 431      18.221  -1.678  20.630
ATOM   3365  N   LEU A 432      21.028   0.696  17.685
ATOM   3366  CA  LEU A 432      20.970   1.492  16.455
ATOM   3367  C   LEU A 432      21.094   0.583  15.222
ATOM   3368  O   LEU A 432      22.077   0.640  14.476
ATOM   3369  CB  LEU A 432      22.034   2.584  16.458
ATOM   3370  CG  LEU A 432      21.883   3.680  15.397
ATOM   3371  CD1 LEU A 432      20.548   4.434  15.559
ATOM   3372  CD2 LEU A 432      23.050   4.609  15.481
ATOM   3373  N   MET A 433      20.101  -0.283  15.074
ATOM   3374  CA  MET A 433      20.020  -1.225  13.980
ATOM   3375  C   MET A 433      18.608  -1.150  13.457
ATOM   3376  O   MET A 433      17.660  -1.031  14.243
ATOM   3377  CB  MET A 433      20.245  -2.652  14.479
ATOM   3378  CG  MET A 433      21.540  -2.867  15.216
ATOM   3379  SD  MET A 433      22.822  -3.130  14.007
ATOM   3380  CE  MET A 433      22.758  -4.922  13.874
ATOM   3381  N   ASN A 434      18.462  -1.253  12.138
ATOM   3382  CA  ASN A 434      17.148  -1.287  11.524
ATOM   3383  C   ASN A 434      16.221  -2.303  12.198
ATOM   3384  O   ASN A 434      16.617  -3.435  12.486
ATOM   3385  CB  ASN A 434      17.260  -1.574  10.023
ATOM   3386  CG  ASN A 434      15.908  -1.708   9.365
ATOM   3387  OD1 ASN A 434      15.399  -2.817   9.206
ATOM   3388  ND2 ASN A 434      15.295  -0.570   9.017
ATOM   3389  N   ASP A 435      14.990  -1.881  12.469
ATOM   3390  CA  ASP A 435      14.022  -2.742  13.117
ATOM   3391  C   ASP A 435      12.689  -2.627  12.401
ATOM   3392  O   ASP A 435      12.060  -1.558  12.400
ATOM   3393  CB  ASP A 435      13.875  -2.357  14.596
ATOM   3394  CG  ASP A 435      12.867  -3.224  15.336
ATOM   3395  OD1 ASP A 435      12.141  -4.010  14.702
ATOM   3396  OD2 ASP A 435      12.801  -3.126  16.572
ATOM   3397  N   GLU A 436      12.260  -3.735  11.793
ATOM   3398  CA  GLU A 436      11.039  -3.752  10.993
ATOM   3399  C   GLU A 436       9.801  -3.483  11.831
ATOM   3400  O   GLU A 436       8.823  -2.928  11.332
ATOM   3401  CB  GLU A 436      10.889  -5.081  10.232
ATOM   3402  CG  GLU A 436      11.850  -5.239   9.066
ATOM   3403  CD  GLU A 436      11.738  -4.114   8.056
ATOM   3404  OE1 GLU A 436      10.594  -3.785   7.652
ATOM   3405  OE2 GLU A 436      12.795  -3.553   7.673
ATOM   3406  N   GLY A 437       9.862  -3.848  13.109
ATOM   3407  CA  GLY A 437       8.744  -3.646  14.031
ATOM   3408  C   GLY A 437       8.416  -2.179  14.253
ATOM   3409  O   GLY A 437       7.289  -1.843  14.637
ATOM   3410  N   LEU A 438       9.395  -1.312  13.998
ATOM   3411  CA  LEU A 438       9.221   0.128  14.177
ATOM   3412  C   LEU A 438       8.608   0.824  12.976
ATOM   3413  O   LEU A 438       8.043   1.890  13.129
ATOM   3414  CB  LEU A 438      10.547   0.818  14.523
ATOM   3415  CG  LEU A 438      11.277   0.419  15.814
ATOM   3416  CD1 LEU A 438      12.482   1.320  15.995
ATOM   3417  CD2 LEU A 438      10.346   0.474  17.027
ATOM   3418  N   LYS A 439       8.710   0.244  11.785
ATOM   3419  CA  LYS A 439       8.345   0.997  10.587
ATOM   3420  C   LYS A 439       6.870   1.416  10.500
ATOM   3421  O   LYS A 439       6.549   2.415   9.841
ATOM   3422  CB  LYS A 439       8.829   0.296   9.313
ATOM   3423  CG  LYS A 439      10.296   0.555   9.045
ATOM   3424  CD  LYS A 439      10.822  -0.225   7.839
ATOM   3425  CE  LYS A 439      12.304   0.048   7.650
ATOM   3426  NZ  LYS A 439      12.963  -0.830   6.636
ATOM   3427  N   VAL A 440       5.990   0.671  11.167
ATOM   3428  CA  VAL A 440       4.567   1.046  11.275
ATOM   3429  C   VAL A 440       4.378   2.506  11.732
ATOM   3430  O   VAL A 440       3.475   3.188  11.238
ATOM   3431  CB  VAL A 440       3.731   0.056  12.161
ATOM   3432  CG1 VAL A 440       4.200   0.049  13.636
ATOM   3433  CG2 VAL A 440       2.234   0.359  12.055
ATOM   3434  N   ARG A 441       5.245   2.989  12.631
ATOM   3435  CA  ARG A 441       5.093   4.347  13.175
ATOM   3436  C   ARG A 441       5.381   5.473  12.179
ATOM   3437  O   ARG A 441       4.902   6.594  12.376
ATOM   3438  CB  ARG A 441       5.947   4.525  14.444
ATOM   3439  CG  ARG A 441       7.415   4.808  14.163
ATOM   3440  CD  ARG A 441       8.300   4.514  15.365
ATOM   3441  NE  ARG A 441       9.680   4.931  15.138
ATOM   3442  CZ  ARG A 441      10.619   4.984  16.082
ATOM   3443  NH1 ARG A 441      10.345   4.640  17.347
ATOM   3444  NH2 ARG A 441      11.832   5.399  15.761
ATOM   3445  N   TYR A 442       6.146   5.209  11.111
ATOM   3446  CA  TYR A 442       6.538   6.291  10.203
ATOM   3447  C   TYR A 442       5.449   6.606   9.193
ATOM   3448  O   TYR A 442       4.778   5.686   8.705
ATOM   3449  CB  TYR A 442       7.833   5.972   9.447
ATOM   3450  CG  TYR A 442       9.017   5.673  10.328
ATOM   3451  CD1 TYR A 442       9.687   4.438  10.257
ATOM   3452  CD2 TYR A 442       9.482   6.617  11.232
ATOM   3453  CE1 TYR A 442      10.803   4.164  11.082
ATOM   3454  CE2 TYR A 442      10.584   6.370  12.030
ATOM   3455  CZ  TYR A 442      11.235   5.144  11.974
ATOM   3456  OH  TYR A 442      12.311   4.935  12.785
ATOM   3457  N   PRO A 443       5.262   7.908   8.874
ATOM   3458  CA  PRO A 443       4.390   8.220   7.746
ATOM   3459  C   PRO A 443       5.020   7.674   6.465
ATOM   3460  O   PRO A 443       6.242   7.458   6.418
ATOM   3461  CB  PRO A 443       4.362   9.753   7.712
ATOM   3462  CG  PRO A 443       5.129  10.221   8.896
ATOM   3463  CD  PRO A 443       5.918   9.103   9.434
ATOM   3464  N   PRO A 444       4.204   7.476   5.424
ATOM   3465  CA  PRO A 444       2.776   7.766   5.375
ATOM   3466  C   PRO A 444       1.949   6.767   6.166
ATOM   3467  O   PRO A 444       2.316   5.585   6.259
ATOM   3468  CB  PRO A 444       2.442   7.678   3.869
ATOM   3469  CG  PRO A 444       3.766   7.772   3.174
ATOM   3470  CD  PRO A 444       4.746   7.118   4.100
ATOM   3471  N   SER A 445       0.862   7.250   6.772
ATOM   3472  CA  SER A 445      -0.025   6.377   7.519
ATOM   3473  C   SER A 445      -0.841   5.559   6.526
ATOM   3474  O   SER A 445      -1.037   5.989   5.393
ATOM   3475  CB  SER A 445      -0.932   7.173   8.460
ATOM   3476  OG  SER A 445      -1.798   8.002   7.724
ATOM   3477  N   PRO A 446      -1.289   4.362   6.950
ATOM   3478  CA  PRO A 446      -2.148   3.550   6.097
ATOM   3479  C   PRO A 446      -3.552   4.126   5.960
ATOM   3480  O   PRO A 446      -4.100   4.662   6.933
ATOM   3481  CB  PRO A 446      -2.209   2.201   6.829
ATOM   3482  CG  PRO A 446      -1.795   2.492   8.244
ATOM   3483  CD  PRO A 446      -0.837   3.631   8.150
ATOM   3484  N   ALA A 447      -4.110   4.017   4.753
ATOM   3485  CA  ALA A 447      -5.553   4.135   4.541
ATOM   3486  C   ALA A 447      -6.267   3.000   5.291
ATOM   3487  O   ALA A 447      -7.411   3.147   5.737
ATOM   3488  CB  ALA A 447      -5.875   4.070   3.053
ATOM   3489  N   SER B   1     -18.965  32.436  42.188
ATOM   3490  CA  SER B   1     -18.824  32.320  40.702
ATOM   3491  C   SER B   1     -19.009  30.870  40.207
ATOM   3492  O   SER B   1     -19.078  29.937  41.020
ATOM   3493  CB  SER B   1     -17.429  32.809  40.282
ATOM   3494  OG  SER B   1     -16.422  31.836  40.648
ATOM   3495  N   LYS B   2     -19.091  30.690  38.882
ATOM   3496  CA  LYS B   2     -19.000  29.356  38.219
ATOM   3497  C   LYS B   2     -17.799  28.492  38.648
ATOM   3498  O   LYS B   2     -17.938  27.282  38.944
ATOM   3499  CB  LYS B   2     -18.900  29.529  36.705
ATOM   3500  CG  LYS B   2     -20.227  29.909  35.991
ATOM   3501  CD  LYS B   2     -20.131  29.597  34.483
ATOM   3502  CE  LYS B   2     -20.203  30.855  33.582
ATOM   3503  NZ  LYS B   2     -18.961  31.692  33.528
ATOM   3504  N   ILE B   3     -16.624  29.111  38.669
ATOM   3505  CA  ILE B   3     -15.415  28.410  39.083
ATOM   3506  C   ILE B   3     -15.549  28.000  40.553
ATOM   3507  O   ILE B   3     -15.262  26.838  40.909
ATOM   3508  CB  ILE B   3     -14.174  29.290  38.855
ATOM   3509  CG1 ILE B   3     -13.835  29.239  37.374
ATOM   3510  CG2 ILE B   3     -12.948  28.797  39.728
ATOM   3511  CD1 ILE B   3     -12.805  30.288  36.930
ATOM   3512  N   SER B   4     -15.952  28.918  41.432
ATOM   3513  CA  SER B   4     -15.983  28.551  42.849
ATOM   3514  C   SER B   4     -17.006  27.452  43.122
ATOM   3515  O   SER B   4     -16.725  26.543  43.906
ATOM   3516  CB  SER B   4     -16.260  29.764  43.738
ATOM   3517  OG  SER B   4     -15.210  30.698  43.590
ATOM   3518  N   GLU B   5     -18.155  27.521  42.447
ATOM   3519  CA  GLU B   5     -19.160  26.457  42.607
ATOM   3520  C   GLU B   5     -18.677  25.079  42.128
ATOM   3521  O   GLU B   5     -18.938  24.086  42.816
ATOM   3522  CB  GLU B   5     -20.447  26.876  41.919
ATOM   3523  CG  GLU B   5     -21.645  25.914  42.108
ATOM   3524  CD  GLU B   5     -22.094  25.754  43.554
ATOM   3525  OE1 GLU B   5     -21.910  26.683  44.381
ATOM   3526  OE2 GLU B   5     -22.700  24.702  43.885
ATOM   3527  N   ALA B   6     -17.970  25.014  41.010
ATOM   3528  CA  ALA B   6     -17.468  23.719  40.510
ATOM   3529  C   ALA B   6     -16.495  23.117  41.507
ATOM   3530  O   ALA B   6     -16.528  21.916  41.811
ATOM   3531  CB  ALA B   6     -16.798  23.866  39.147
ATOM   3532  N   VAL B   7     -15.586  23.944  42.035
ATOM   3533  CA  VAL B   7     -14.649  23.375  43.008
ATOM   3534  C   VAL B   7     -15.349  22.941  44.331
ATOM   3535  O   VAL B   7     -15.037  21.869  44.898
ATOM   3536  CB  VAL B   7     -13.473  24.339  43.255
ATOM   3537  CG1 VAL B   7     -12.492  23.753  44.258
ATOM   3538  CG2 VAL B   7     -12.732  24.621  41.972
ATOM   3539  N   LYS B   8     -16.286  23.782  44.815
ATOM   3540  CA  LYS B   8     -17.068  23.466  46.010
ATOM   3541  C   LYS B   8     -17.791  22.118  45.842
ATOM   3542  O   LYS B   8     -17.768  21.313  46.768
ATOM   3543  CB  LYS B   8     -18.074  24.579  46.227
ATOM   3544  CG  LYS B   8     -18.872  24.418  47.482
ATOM   3545  CD  LYS B   8     -19.783  25.630  47.658
ATOM   3546  CE  LYS B   8     -20.642  25.503  48.899
ATOM   3547  NZ  LYS B   8     -21.574  26.678  48.994
ATOM   3548  N   ARG B   9     -18.431  21.919  44.694
ATOM   3549  CA  ARG B   9     -19.136  20.644  44.436
ATOM   3550  C   ARG B   9     -18.199  19.444  44.404
ATOM   3551  O   ARG B   9     -18.540  18.338  44.884
ATOM   3552  CB  ARG B   9     -19.970  20.715  43.159
ATOM   3553  CG  ARG B   9     -21.187  21.660  43.272
ATOM   3554  CD  ARG B   9     -21.877  21.681  41.959
ATOM   3555  NE  ARG B   9     -22.990  22.640  41.954
ATOM   3556  CZ  ARG B   9     -23.811  22.806  40.912
ATOM   3557  NH1 ARG B   9     -23.684  22.075  39.820
ATOM   3558  NH2 ARG B   9     -24.776  23.731  40.988
ATOM   3559  N   ALA B  10     -17.021  19.631  43.804
ATOM   3560  CA  ALA B  10     -16.019  18.572  43.734
ATOM   3561  C   ALA B  10     -15.519  18.196  45.121
ATOM   3562  O   ALA B  10     -15.398  17.010  45.455
ATOM   3563  CB  ALA B  10     -14.856  19.021  42.833
ATOM   3564  N   ARG B  11     -15.274  19.205  45.945
ATOM   3565  CA  ARG B  11     -14.826  18.934  47.296
ATOM   3566  C   ARG B  11     -15.915  18.270  48.119
ATOM   3567  O   ARG B  11     -15.631  17.355  48.880
ATOM   3568  CB  ARG B  11     -14.306  20.182  48.009
ATOM   3569  CG  ARG B  11     -13.678  19.814  49.348
ATOM   3570  CD  ARG B  11     -12.741  20.855  49.900
ATOM   3571  NE  ARG B  11     -11.576  21.112  49.061
ATOM   3572  CZ  ARG B  11     -10.528  20.303  48.938
ATOM   3573  NH1 ARG B  11     -10.484  19.142  49.577
ATOM   3574  NH2 ARG B  11      -9.521  20.660  48.160
ATOM   3575  N   ALA B  12     -17.159  18.718  47.968
ATOM   3576  CA  ALA B  12     -18.223  18.080  48.719
ATOM   3577  C   ALA B  12     -18.400  16.647  48.274
ATOM   3578  O   ALA B  12     -18.591  15.760  49.137
ATOM   3579  CB  ALA B  12     -19.537  18.862  48.582
ATOM   3580  N   ALA B  13     -18.310  16.396  46.964
ATOM   3581  CA  ALA B  13     -18.459  15.005  46.501
ATOM   3582  C   ALA B  13     -17.303  14.127  47.025
ATOM   3583  O   ALA B  13     -17.482  12.960  47.396
ATOM   3584  CB  ALA B  13     -18.567  14.951  44.956
ATOM   3585  N   PHE B  14     -16.094  14.688  47.029
ATOM   3586  CA  PHE B  14     -14.975  13.930  47.608
ATOM   3587  C   PHE B  14     -15.199  13.605  49.104
ATOM   3588  O   PHE B  14     -14.968  12.475  49.576
ATOM   3589  CB  PHE B  14     -13.636  14.684  47.450
ATOM   3590  CG  PHE B  14     -12.516  13.985  48.157
ATOM   3591  CD1 PHE B  14     -11.957  12.850  47.583
ATOM   3592  CD2 PHE B  14     -12.090  14.401  49.413
ATOM   3593  CE1 PHE B  14     -10.963  12.142  48.245
ATOM   3594  CE2 PHE B  14     -11.109  13.669  50.123
ATOM   3595  CZ  PHE B  14     -10.511  12.571  49.523
ATOM   3596  N   SER B  15     -15.656  14.605  49.859
ATOM   3597  CA  SER B  15     -15.892  14.398  51.289
ATOM   3598  C   SER B  15     -17.000  13.409  51.586
ATOM   3599  O   SER B  15     -17.004  12.818  52.677
ATOM   3600  CB  SER B  15     -16.154  15.725  51.970
ATOM   3601  OG  SER B  15     -15.013  16.542  51.837
ATOM   3602  N   SER B  16     -17.893  13.183  50.632
ATOM   3603  CA  SER B  16     -18.978  12.186  50.807
ATOM   3604  C   SER B  16     -18.431  10.771  50.906
ATOM   3605  O   SER B  16     -19.171   9.843  51.288
ATOM   3606  CB  SER B  16     -19.954  12.235  49.620
ATOM   3607  OG  SER B  16     -19.470  11.584  48.457
ATOM   3608  N   GLY B  17     -17.183  10.554  50.472
ATOM   3609  CA  GLY B  17     -16.593   9.237  50.521
ATOM   3610  C   GLY B  17     -16.757   8.409  49.275
ATOM   3611  O   GLY B  17     -16.229   7.303  49.230
ATOM   3612  N   ARG B  18     -17.444   8.922  48.248
ATOM   3613  CA  ARG B  18     -17.787   8.076  47.082
ATOM   3614  C   ARG B  18     -16.601   7.541  46.296
ATOM   3615  O   ARG B  18     -16.706   6.527  45.629
ATOM   3616  CB  ARG B  18     -18.797   8.781  46.146
ATOM   3617  CG  ARG B  18     -20.173   8.887  46.770
ATOM   3618  CD  ARG B  18     -21.196   9.301  45.741
ATOM   3619  NE  ARG B  18     -21.055  10.671  45.203
ATOM   3620  CZ  ARG B  18     -20.759  10.986  43.943
ATOM   3621  NH1 ARG B  18     -20.509  10.040  43.062
ATOM   3622  NH2 ARG B  18     -20.731  12.288  43.532
ATOM   3623  N   THR B  19     -15.467   8.252  46.333
ATOM   3624  CA  THR B  19     -14.347   7.837  45.519
ATOM   3625  C   THR B  19     -13.487   6.795  46.222
ATOM   3626  O   THR B  19     -12.552   6.282  45.613
ATOM   3627  CB  THR B  19     -13.418   9.006  45.204
ATOM   3628  OG1 THR B  19     -12.804   9.470  46.427
ATOM   3629  CG2 THR B  19     -14.134  10.189  44.484
ATOM   3630  N   ARG B  20     -13.759   6.521  47.498
ATOM   3631  CA  ARG B  20     -12.832   5.660  48.251
ATOM   3632  C   ARG B  20     -12.841   4.205  47.762
ATOM   3633  O   ARG B  20     -11.794   3.640  47.522
ATOM   3634  CB  ARG B  20     -13.043   5.786  49.773
ATOM   3635  CG  ARG B  20     -12.881   7.255  50.264
ATOM   3636  CD  ARG B  20     -11.478   7.872  49.834
ATOM   3637  NE  ARG B  20     -10.363   7.266  50.597
ATOM   3638  CZ  ARG B  20      -9.950   7.738  51.776
ATOM   3639  NH1 ARG B  20     -10.588   8.766  52.345
ATOM   3640  NH2 ARG B  20      -8.952   7.165  52.412
ATOM   3641  N   PRO B  21     -14.034   3.605  47.505
ATOM   3642  CA  PRO B  21     -14.017   2.201  47.066
ATOM   3643  C   PRO B  21     -13.375   2.077  45.686
ATOM   3644  O   PRO B  21     -13.655   2.879  44.771
ATOM   3645  CB  PRO B  21     -15.513   1.836  47.007
ATOM   3646  CG  PRO B  21     -16.169   2.782  47.955
ATOM   3647  CD  PRO B  21     -15.403   4.085  47.726
ATOM   3648  N   LEU B  22     -12.564   1.033  45.528
ATOM   3649  CA  LEU B  22     -11.915   0.801  44.242
ATOM   3650  C   LEU B  22     -12.958   0.553  43.148
ATOM   3651  O   LEU B  22     -12.743   0.962  42.001
ATOM   3652  CB  LEU B  22     -10.923  -0.381  44.271
ATOM   3653  CG  LEU B  22      -9.790  -0.183  45.297
ATOM   3654  CD1 LEU B  22      -8.759  -1.277  45.065
ATOM   3655  CD2 LEU B  22      -9.117   1.231  45.251
ATOM   3656  N   GLN B  23     -14.097  -0.052  43.514
ATOM   3657  CA  GLN B  23     -15.155  -0.326  42.537
ATOM   3658  C   GLN B  23     -15.578   0.962  41.801
ATOM   3659  O   GLN B  23     -15.749   0.964  40.572
ATOM   3660  CB  GLN B  23     -16.350  -0.972  43.250
ATOM   3661  CG  GLN B  23     -17.541  -1.186  42.327
ATOM   3662  CD  GLN B  23     -18.722  -1.792  43.047
ATOM   3663  OE1 GLN B  23     -18.691  -2.964  43.446
ATOM   3664  NE2 GLN B  23     -19.782  -1.013  43.193
ATOM   3665  N   PHE B  24     -15.738   2.049  42.562
ATOM   3666  CA  PHE B  24     -16.169   3.301  41.974
ATOM   3667  C   PHE B  24     -15.105   3.837  41.017
ATOM   3668  O   PHE B  24     -15.408   4.306  39.925
ATOM   3669  CB  PHE B  24     -16.424   4.344  43.067
ATOM   3670  CG  PHE B  24     -16.776   5.708  42.514
ATOM   3671  CD1 PHE B  24     -18.092   6.015  42.185
ATOM   3672  CD2 PHE B  24     -15.802   6.659  42.278
ATOM   3673  CE1 PHE B  24     -18.412   7.243  41.642
ATOM   3674  CE2 PHE B  24     -16.118   7.895  41.723
ATOM   3675  CZ  PHE B  24     -17.423   8.172  41.420
ATOM   3676  N   ARG B  25     -13.847   3.784  41.436
ATOM   3677  CA  ARG B  25     -12.768   4.296  40.602
ATOM   3678  C   ARG B  25     -12.674   3.541  39.287
ATOM   3679  O   ARG B  25     -12.475   4.135  38.245
ATOM   3680  CB  ARG B  25     -11.414   4.231  41.321
ATOM   3681  CG  ARG B  25     -11.455   4.799  42.727
ATOM   3682  CD  ARG B  25     -10.052   4.785  43.347
ATOM   3683  NE  ARG B  25     -10.140   4.954  44.784
ATOM   3684  CZ  ARG B  25      -9.086   4.856  45.576
ATOM   3685  NH1 ARG B  25      -7.865   4.657  45.065
ATOM   3686  NH2 ARG B  25      -9.259   4.928  46.885
ATOM   3687  N   ILE B  26     -12.801   2.216  39.377
ATOM   3688  CA  ILE B  26     -12.722   1.389  38.179
ATOM   3689  C   ILE B  26     -13.903   1.694  37.254
ATOM   3690  O   ILE B  26     -13.721   1.764  36.042
ATOM   3691  CB  ILE B  26     -12.655  -0.099  38.581
ATOM   3692  CG1 ILE B  26     -11.275  -0.450  39.211
ATOM   3693  CG2 ILE B  26     -12.916  -1.016  37.324
ATOM   3694  CD1 ILE B  26     -11.181  -1.793  39.859
ATOM   3695  N   GLN B  27     -15.098   1.886  37.829
ATOM   3696  CA  GLN B  27     -16.249   2.331  36.994
ATOM   3697  C   GLN B  27     -15.971   3.628  36.236
ATOM   3698  O   GLN B  27     -16.304   3.726  35.036
ATOM   3699  CB  GLN B  27     -17.496   2.483  37.832
ATOM   3700  CG  GLN B  27     -18.101   1.123  38.176
ATOM   3701  CD  GLN B  27     -19.135   1.163  39.291
ATOM   3702  OE1 GLN B  27     -19.823   0.173  39.528
ATOM   3703  NE2 GLN B  27     -19.251   2.294  39.977
ATOM   3704  N   GLN B  28     -15.367   4.616  36.890
ATOM   3705  CA  GLN B  28     -15.082   5.894  36.218
ATOM   3706  C   GLN B  28     -14.039   5.689  35.132
ATOM   3707  O   GLN B  28     -14.143   6.271  34.068
ATOM   3708  CB  GLN B  28     -14.618   6.942  37.240
ATOM   3709  CG  GLN B  28     -15.703   7.306  38.255
ATOM   3710  CD  GLN B  28     -16.950   7.906  37.592
ATOM   3711  OE1 GLN B  28     -16.878   8.962  36.958
ATOM   3712  NE2 GLN B  28     -18.082   7.219  37.699
ATOM   3713  N   LEU B  29     -13.019   4.857  35.381
ATOM   3714  CA  LEU B  29     -12.028   4.590  34.351
ATOM   3715  C   LEU B  29     -12.639   3.850  33.159
ATOM   3716  O   LEU B  29     -12.292   4.133  32.005
ATOM   3717  CB  LEU B  29     -10.876   3.807  34.957
ATOM   3718  CG  LEU B  29     -10.087   4.612  35.993
ATOM   3719  CD1 LEU B  29      -9.013   3.731  36.616
ATOM   3720  CD2 LEU B  29      -9.461   5.853  35.349
ATOM   3721  N   GLU B  30     -13.531   2.901  33.457
ATOM   3722  CA  GLU B  30     -14.248   2.195  32.379
ATOM   3723  C   GLU B  30     -15.141   3.135  31.605
ATOM   3724  O   GLU B  30     -15.285   2.970  30.400
ATOM   3725  CB  GLU B  30     -15.017   1.014  32.958
ATOM   3726  CG  GLU B  30     -14.084  -0.118  33.377
ATOM   3727  CD  GLU B  30     -14.746  -1.272  34.135
ATOM   3728  OE1 GLU B  30     -15.924  -1.125  34.539
ATOM   3729  OE2 GLU B  30     -14.049  -2.308  34.310
ATOM   3730  N   ALA B  31     -15.705   4.148  32.274
ATOM   3731  CA  ALA B  31     -16.466   5.191  31.565
ATOM   3732  C   ALA B  31     -15.572   6.010  30.631
ATOM   3733  O   ALA B  31     -15.976   6.359  29.518
ATOM   3734  CB  ALA B  31     -17.165   6.088  32.558
ATOM   3735  N   LEU B  32     -14.341   6.305  31.041
ATOM   3736  CA  LEU B  32     -13.397   6.918  30.097
ATOM   3737  C   LEU B  32     -13.048   6.023  28.910
ATOM   3738  O   LEU B  32     -12.903   6.523  27.791
ATOM   3739  CB  LEU B  32     -12.118   7.399  30.793
ATOM   3740  CG  LEU B  32     -12.259   8.651  31.651
ATOM   3741  CD1 LEU B  32     -10.945   8.889  32.365
ATOM   3742  CD2 LEU B  32     -12.639   9.839  30.763
ATOM   3743  N   GLN B  33     -12.908   4.700  29.126
ATOM   3744  CA  GLN B  33     -12.728   3.786  27.984
ATOM   3745  C   GLN B  33     -13.874   3.884  26.990
ATOM   3746  O   GLN B  33     -13.637   3.919  25.777
ATOM   3747  CB  GLN B  33     -12.616   2.347  28.457
ATOM   3748  CG  GLN B  33     -11.379   2.060  29.166
ATOM   3749  CD  GLN B  33     -11.278   0.597  29.602
ATOM   3750  OE1 GLN B  33     -10.239  -0.043  29.424
ATOM   3751  NE2 GLN B  33     -12.331   0.089  30.199
ATOM   3752  N   ARG B  34     -15.092   3.938  27.522
ATOM   3753  CA  ARG B  34     -16.301   4.024  26.721
ATOM   3754  C   ARG B  34     -16.356   5.353  25.982
ATOM   3755  O   ARG B  34     -16.737   5.413  24.818
ATOM   3756  CB  ARG B  34     -17.520   3.838  27.601
ATOM   3757  CG  ARG B  34     -18.793   3.570  26.812
ATOM   3758  CD  ARG B  34     -19.888   2.999  27.713
ATOM   3759  NE  ARG B  34     -20.353   3.995  28.687
ATOM   3760  CZ  ARG B  34     -20.073   3.990  29.990
ATOM   3761  NH1 ARG B  34     -19.313   3.044  30.542
ATOM   3762  NH2 ARG B  34     -20.570   4.953  30.752
ATOM   3763  N   LEU B  35     -15.926   6.423  26.660
ATOM   3764  CA  LEU B  35     -15.854   7.736  26.004
ATOM   3765  C   LEU B  35     -14.940   7.700  24.786
ATOM   3766  O   LEU B  35     -15.315   8.188  23.673
ATOM   3767  CB  LEU B  35     -15.353   8.776  27.039
ATOM   3768  CG  LEU B  35     -15.135  10.223  26.562
ATOM   3769  CD1 LEU B  35     -15.274  11.233  27.684
ATOM   3770  CD2 LEU B  35     -13.781  10.372  25.852
ATOM   3771  N   ILE B  36     -13.751   7.130  24.957
ATOM   3772  CA  ILE B  36     -12.788   7.008  23.853
ATOM   3773  C   ILE B  36     -13.357   6.184  22.688
ATOM   3774  O   ILE B  36     -13.145   6.543  21.521
ATOM   3775  CB  ILE B  36     -11.419   6.451  24.343
ATOM   3776  CG1 ILE B  36     -10.734   7.503  25.215
ATOM   3777  CG2 ILE B  36     -10.528   6.017  23.143
ATOM   3778  CD1 ILE B  36      -9.582   6.989  26.041
ATOM   3779  N   GLN B  37     -14.019   5.070  23.012
ATOM   3780  CA  GLN B  37     -14.644   4.231  21.992
ATOM   3781  C   GLN B  37     -15.783   4.940  21.251
ATOM   3782  O   GLN B  37     -15.779   4.999  19.995
ATOM   3783  CB  GLN B  37     -15.083   2.886  22.595
ATOM   3784  CG  GLN B  37     -14.043   1.765  22.422
ATOM   3785  CD  GLN B  37     -13.271   1.423  23.689
ATOM   3786  OE1 GLN B  37     -13.565   0.421  24.348
ATOM   3787  NE2 GLN B  37     -12.267   2.239  24.029
ATOM   3788  N   GLU B  38     -16.743   5.479  21.999
ATOM   3789  CA  GLU B  38     -17.944   6.074  21.433
ATOM   3790  C   GLU B  38     -17.707   7.430  20.786
ATOM   3791  O   GLU B  38     -18.441   7.816  19.878
ATOM   3792  CB  GLU B  38     -19.033   6.202  22.487
ATOM   3793  CG  GLU B  38     -19.560   4.856  23.020
ATOM   3794  CD  GLU B  38     -20.727   4.996  24.018
ATOM   3795  OE1 GLU B  38     -21.142   6.128  24.381
ATOM   3796  OE2 GLU B  38     -21.267   3.931  24.416
ATOM   3797  N   GLN B  39     -16.678   8.146  21.231
ATOM   3798  CA  GLN B  39     -16.429   9.478  20.713
ATOM   3799  C   GLN B  39     -15.214   9.517  19.804
ATOM   3800  O   GLN B  39     -14.682  10.581  19.505
ATOM   3801  CB  GLN B  39     -16.263  10.469  21.883
ATOM   3802  CG  GLN B  39     -17.480  10.525  22.812
ATOM   3803  CD  GLN B  39     -18.677  11.220  22.177
ATOM   3804  OE1 GLN B  39     -18.511  12.144  21.384
ATOM   3805  NE2 GLN B  39     -19.872  10.822  22.568
ATOM   3806  N   GLU B  40     -14.803   8.356  19.319
ATOM   3807  CA  GLU B  40     -13.653   8.257  18.425
ATOM   3808  C   GLU B  40     -13.674   9.310  17.301
ATOM   3809  O   GLU B  40     -12.701  10.020  17.112
ATOM   3810  CB  GLU B  40     -13.584   6.855  17.829
ATOM   3811  CG  GLU B  40     -12.524   6.734  16.741
ATOM   3812  CD  GLU B  40     -12.259   5.305  16.372
ATOM   3813  OE1 GLU B  40     -11.589   4.609  17.170
ATOM   3814  OE2 GLU B  40     -12.720   4.877  15.295
ATOM   3815  N   GLN B  41     -14.768   9.388  16.552
ATOM   3816  CA  GLN B  41     -14.795  10.284  15.396
ATOM   3817  C   GLN B  41     -14.788  11.752  15.817
ATOM   3818  O   GLN B  41     -14.142  12.577  15.166
ATOM   3819  CB  GLN B  41     -15.981   9.957  14.476
ATOM   3820  CG  GLN B  41     -15.909   8.569  13.813
ATOM   3821  CD  GLN B  41     -14.560   8.284  13.128
ATOM   3822  OE1 GLN B  41     -14.081   9.068  12.300
ATOM   3823  NE2 GLN B  41     -13.940   7.159  13.485
ATOM   3824  N   GLU B  42     -15.495  12.069  16.900
ATOM   3825  CA  GLU B  42     -15.509  13.438  17.430
ATOM   3826  C   GLU B  42     -14.112  13.877  17.888
ATOM   3827  O   GLU B  42     -13.711  15.036  17.674
ATOM   3828  CB  GLU B  42     -16.494  13.540  18.581
ATOM   3829  CG  GLU B  42     -17.949  13.354  18.169
ATOM   3830  CD  GLU B  42     -18.441  11.893  18.043
ATOM   3831  OE1 GLU B  42     -17.658  10.897  18.067
ATOM   3832  OE2 GLU B  42     -19.691  11.749  17.908
ATOM   3833  N   LEU B  43     -13.378  12.964  18.535
ATOM   3834  CA  LEU B  43     -12.000  13.272  18.943
ATOM   3835  C   LEU B  43     -11.099  13.548  17.761
ATOM   3836  O   LEU B  43     -10.291  14.471  17.772
ATOM   3837  CB  LEU B  43     -11.415  12.131  19.798
ATOM   3838  CG  LEU B  43     -12.084  11.930  21.155
ATOM   3839  CD1 LEU B  43     -11.691  10.565  21.723
ATOM   3840  CD2 LEU B  43     -11.703  13.082  22.139
ATOM   3841  N   VAL B  44     -11.217  12.720  16.710
ATOM   3842  CA  VAL B  44     -10.436  12.927  15.497
ATOM   3843  C   VAL B  44     -10.799  14.267  14.878
ATOM   3844  O   VAL B  44      -9.923  15.012  14.466
ATOM   3845  CB  VAL B  44     -10.699  11.787  14.449
ATOM   3846  CG1 VAL B  44     -10.006  12.094  13.105
ATOM   3847  CG2 VAL B  44     -10.219  10.430  14.978
ATOM   3848  N   GLY B  45     -12.100  14.565  14.793
ATOM   3849  CA  GLY B  45     -12.538  15.837  14.213
ATOM   3850  C   GLY B  45     -11.997  17.039  14.945
ATOM   3851  O   GLY B  45     -11.595  18.015  14.326
ATOM   3852  N   ALA B  46     -11.916  16.940  16.266
ATOM   3853  CA  ALA B  46     -11.356  18.044  17.049
ATOM   3854  C   ALA B  46      -9.849  18.230  16.863
ATOM   3855  O   ALA B  46      -9.367  19.356  16.697
ATOM   3856  CB  ALA B  46     -11.684  17.869  18.517
ATOM   3857  N   LEU B  47      -9.111  17.125  16.835
ATOM   3858  CA  LEU B  47      -7.670  17.170  16.583
ATOM   3859  C   LEU B  47      -7.348  17.594  15.147
ATOM   3860  O   LEU B  47      -6.318  18.253  14.895
ATOM   3861  CB  LEU B  47      -7.009  15.808  16.894
ATOM   3862  CG  LEU B  47      -7.047  15.474  18.392
ATOM   3863  CD1 LEU B  47      -6.771  14.010  18.588
ATOM   3864  CD2 LEU B  47      -6.059  16.316  19.189
ATOM   3865  N   ALA B  48      -8.218  17.191  14.201
ATOM   3866  CA  ALA B  48      -8.063  17.632  12.819
ATOM   3867  C   ALA B  48      -8.252  19.144  12.757
ATOM   3868  O   ALA B  48      -7.425  19.848  12.180
ATOM   3869  CB  ALA B  48      -9.058  16.912  11.918
ATOM   3870  N   ALA B  49      -9.280  19.635  13.426
ATOM   3871  CA  ALA B  49      -9.551  21.066  13.377
ATOM   3872  C   ALA B  49      -8.480  21.878  14.117
ATOM   3873  O   ALA B  49      -8.050  22.961  13.656
ATOM   3874  CB  ALA B  49     -10.936  21.369  13.936
ATOM   3875  N   ASP B  50      -8.028  21.365  15.268
ATOM   3876  CA  ASP B  50      -7.032  22.102  16.025
ATOM   3877  C   ASP B  50      -5.615  22.082  15.430
ATOM   3878  O   ASP B  50      -4.932  23.113  15.438
ATOM   3879  CB  ASP B  50      -6.996  21.596  17.481
ATOM   3880  CG  ASP B  50      -8.233  21.974  18.271
ATOM   3881  OD1 ASP B  50      -8.906  23.007  17.944
ATOM   3882  OD2 ASP B  50      -8.511  21.268  19.294
ATOM   3883  N   LEU B  51      -5.157  20.906  14.968
ATOM   3884  CA  LEU B  51      -3.748  20.680  14.703
ATOM   3885  C   LEU B  51      -3.492  19.977  13.381
ATOM   3886  O   LEU B  51      -2.351  19.673  13.066
ATOM   3887  CB  LEU B  51      -3.154  19.822  15.832
ATOM   3888  CG  LEU B  51      -2.920  20.608  17.134
ATOM   3889  CD1 LEU B  51      -2.960  19.669  18.316
ATOM   3890  CD2 LEU B  51      -1.601  21.344  17.067
ATOM   3891  N   HIS B  52      -4.541  19.777  12.585
ATOM   3892  CA  HIS B  52      -4.393  19.089  11.268
ATOM   3893  C   HIS B  52      -3.866  17.647  11.461
ATOM   3894  O   HIS B  52      -3.004  17.161  10.713
ATOM   3895  CB  HIS B  52      -3.500  19.896  10.307
ATOM   3896  CG  HIS B  52      -3.692  19.560   8.848
ATOM   3897  ND1 HIS B  52      -2.795  18.782   8.145
ATOM   3898  CD2 HIS B  52      -4.677  19.891   7.969
ATOM   3899  CE1 HIS B  52      -3.221  18.642   6.894
ATOM   3900  NE2 HIS B  52      -4.354  19.312   6.760
ATOM   3901  N   LYS B  53      -4.365  17.006  12.512
ATOM   3902  CA  LYS B  53      -4.187  15.572  12.711
ATOM   3903  C   LYS B  53      -5.167  14.817  11.835
ATOM   3904  O   LYS B  53      -6.182  15.373  11.384
ATOM   3905  CB  LYS B  53      -4.440  15.216  14.185
ATOM   3906  CG  LYS B  53      -3.361  15.751  15.076
ATOM   3907  CD  LYS B  53      -2.242  14.710  14.926
ATOM   3908  CE  LYS B  53      -0.917  15.171  15.418
ATOM   3909  NZ  LYS B  53      -0.813  14.865  16.862
ATOM   3910  N   ASN B  54      -4.898  13.530  11.639
ATOM   3911  CA  ASN B  54      -5.817  12.669  10.924
ATOM   3912  C   ASN B  54      -6.228  11.501  11.821
ATOM   3913  O   ASN B  54      -5.777  11.411  12.986
ATOM   3914  CB  ASN B  54      -5.208  12.208   9.575
ATOM   3915  CG  ASN B  54      -3.944  11.379   9.733
ATOM   3916  OD1 ASN B  54      -3.872  10.479  10.567
ATOM   3917  ND2 ASN B  54      -2.956  11.649   8.905
ATOM   3918  N   GLU B  55      -7.081  10.607  11.317
ATOM   3919  CA  GLU B  55      -7.653   9.542  12.106
ATOM   3920  C   GLU B  55      -6.553   8.590  12.614
ATOM   3921  O   GLU B  55      -6.680   8.018  13.713
ATOM   3922  CB  GLU B  55      -8.720   8.803  11.282
ATOM   3923  CG  GLU B  55      -9.575   7.812  12.038
ATOM   3924  CD  GLU B  55     -10.708   7.216  11.198
ATOM   3925  OE1 GLU B  55     -11.034   7.776  10.122
ATOM   3926  OE2 GLU B  55     -11.284   6.180  11.628
ATOM   3927  N   TRP B  56      -5.472   8.442  11.848
ATOM   3928  CA  TRP B  56      -4.404   7.533  12.231
ATOM   3929  C   TRP B  56      -3.542   8.118  13.347
ATOM   3930  O   TRP B  56      -3.411   7.512  14.425
ATOM   3931  CB  TRP B  56      -3.539   7.107  11.029
ATOM   3932  CG  TRP B  56      -2.598   6.029  11.410
ATOM   3933  CD1 TRP B  56      -2.822   4.692  11.318
ATOM   3934  CD2 TRP B  56      -1.300   6.185  12.005
ATOM   3935  NE1 TRP B  56      -1.742   3.998  11.792
ATOM   3936  CE2 TRP B  56      -0.789   4.885  12.225
ATOM   3937  CE3 TRP B  56      -0.509   7.294  12.359
ATOM   3938  CZ2 TRP B  56       0.475   4.652  12.807
ATOM   3939  CZ3 TRP B  56       0.753   7.062  12.946
ATOM   3940  CH2 TRP B  56       1.234   5.749  13.142
ATOM   3941  N   ASN B  57      -2.976   9.300  13.115
ATOM   3942  CA  ASN B  57      -2.085   9.881  14.128
ATOM   3943  C   ASN B  57      -2.848  10.422  15.359
ATOM   3944  O   ASN B  57      -2.300  10.413  16.484
ATOM   3945  CB  ASN B  57      -1.039  10.856  13.537
ATOM   3946  CG  ASN B  57      -1.635  12.011  12.770
ATOM   3947  OD1 ASN B  57      -2.763  12.432  13.040
ATOM   3948  ND2 ASN B  57      -0.853  12.572  11.824
ATOM   3949  N   ALA B  58      -4.132  10.766  15.211
ATOM   3950  CA  ALA B  58      -4.976  11.056  16.393
ATOM   3951  C   ALA B  58      -4.940   9.908  17.378
ATOM   3952  O   ALA B  58      -4.846  10.102  18.588
ATOM   3953  CB  ALA B  58      -6.413  11.344  15.985
ATOM   3954  N   TYR B  59      -5.015   8.698  16.864
ATOM   3955  CA  TYR B  59      -5.062   7.555  17.715
ATOM   3956  C   TYR B  59      -3.660   7.118  18.086
ATOM   3957  O   TYR B  59      -3.330   7.053  19.276
ATOM   3958  CB  TYR B  59      -5.845   6.434  17.032
ATOM   3959  CG  TYR B  59      -6.117   5.268  17.924
ATOM   3960  CD1 TYR B  59      -7.130   5.311  18.883
ATOM   3961  CD2 TYR B  59      -5.353   4.119  17.822
ATOM   3962  CE1 TYR B  59      -7.378   4.227  19.709
ATOM   3963  CE2 TYR B  59      -5.588   3.026  18.651
ATOM   3964  CZ  TYR B  59      -6.604   3.087  19.588
ATOM   3965  OH  TYR B  59      -6.845   1.988  20.399
ATOM   3966  N   TYR B  60      -2.803   6.861  17.097
ATOM   3967  CA  TYR B  60      -1.508   6.222  17.395
ATOM   3968  C   TYR B  60      -0.408   7.120  17.913
ATOM   3969  O   TYR B  60       0.638   6.637  18.376
ATOM   3970  CB  TYR B  60      -1.012   5.377  16.217
ATOM   3971  CG  TYR B  60      -1.881   4.179  15.979
ATOM   3972  CD1 TYR B  60      -1.714   3.040  16.744
ATOM   3973  CD2 TYR B  60      -2.876   4.187  14.982
ATOM   3974  CE1 TYR B  60      -2.513   1.929  16.556
ATOM   3975  CE2 TYR B  60      -3.683   3.082  14.770
ATOM   3976  CZ  TYR B  60      -3.481   1.948  15.555
ATOM   3977  OH  TYR B  60      -4.264   0.836  15.376
ATOM   3978  N   GLU B  61      -0.642   8.428  17.904
ATOM   3979  CA  GLU B  61       0.329   9.338  18.495
ATOM   3980  C   GLU B  61      -0.235  10.033  19.725
ATOM   3981  O   GLU B  61       0.446  10.886  20.316
ATOM   3982  CB  GLU B  61       0.836  10.368  17.459
ATOM   3983  CG  GLU B  61       1.646   9.702  16.335
ATOM   3984  CD  GLU B  61       2.069  10.648  15.219
ATOM   3985  OE1 GLU B  61       1.722  11.864  15.222
ATOM   3986  OE2 GLU B  61       2.770  10.168  14.282
ATOM   3987  N   GLU B  62      -1.453   9.659  20.133
ATOM   3988  CA  GLU B  62      -2.111  10.345  21.239
ATOM   3989  C   GLU B  62      -3.153   9.544  22.035
ATOM   3990  O   GLU B  62      -2.927   9.211  23.215
ATOM   3991  CB  GLU B  62      -2.706  11.674  20.748
ATOM   3992  CG  GLU B  62      -3.385  12.453  21.838
ATOM   3993  CD  GLU B  62      -3.543  13.930  21.562
ATOM   3994  OE1 GLU B  62      -3.283  14.415  20.429
ATOM   3995  OE2 GLU B  62      -3.913  14.628  22.537
ATOM   3996  N   VAL B  63      -4.294   9.233  21.412
ATOM   3997  CA  VAL B  63      -5.395   8.622  22.136
ATOM   3998  C   VAL B  63      -5.050   7.213  22.662
ATOM   3999  O   VAL B  63      -5.463   6.846  23.769
ATOM   4000  CB  VAL B  63      -6.676   8.593  21.283
ATOM   4001  CG1 VAL B  63      -7.790   7.843  21.985
ATOM   4002  CG2 VAL B  63      -7.133  10.036  20.980
ATOM   4003  N   VAL B  64      -4.271   6.448  21.887
ATOM   4004  CA  VAL B  64      -3.921   5.074  22.275
ATOM   4005  C   VAL B  64      -3.218   5.041  23.655
ATOM   4006  O   VAL B  64      -3.455   4.132  24.439
ATOM   4007  CB  VAL B  64      -3.077   4.337  21.179
ATOM   4008  CG1 VAL B  64      -1.668   4.821  21.125
ATOM   4009  CG2 VAL B  64      -3.068   2.810  21.434
ATOM   4010  N   TYR B  65      -2.399   6.054  23.945
ATOM   4011  CA  TYR B  65      -1.670   6.062  25.222
ATOM   4012  C   TYR B  65      -2.555   6.251  26.435
ATOM   4013  O   TYR B  65      -2.249   5.744  27.525
ATOM   4014  CB  TYR B  65      -0.548   7.092  25.179
ATOM   4015  CG  TYR B  65       0.441   6.756  24.083
ATOM   4016  CD1 TYR B  65       0.608   7.601  22.992
ATOM   4017  CD2 TYR B  65       1.167   5.563  24.121
ATOM   4018  CE1 TYR B  65       1.513   7.293  21.965
ATOM   4019  CE2 TYR B  65       2.061   5.225  23.081
ATOM   4020  CZ  TYR B  65       2.214   6.091  22.018
ATOM   4021  OH  TYR B  65       3.114   5.789  21.004
ATOM   4022  N   VAL B  66      -3.657   6.964  26.230
ATOM   4023  CA  VAL B  66      -4.653   7.145  27.288
ATOM   4024  C   VAL B  66      -5.361   5.817  27.541
ATOM   4025  O   VAL B  66      -5.530   5.385  28.691
ATOM   4026  CB  VAL B  66      -5.715   8.227  26.949
ATOM   4027  CG1 VAL B  66      -6.676   8.394  28.089
ATOM   4028  CG2 VAL B  66      -5.007   9.542  26.597
ATOM   4029  N   LEU B  67      -5.741   5.149  26.443
ATOM   4030  CA  LEU B  67      -6.374   3.851  26.539
ATOM   4031  C   LEU B  67      -5.470   2.828  27.250
ATOM   4032  O   LEU B  67      -5.925   2.092  28.121
ATOM   4033  CB  LEU B  67      -6.738   3.334  25.139
ATOM   4034  CG  LEU B  67      -7.818   2.259  25.154
ATOM   4035  CD1 LEU B  67      -9.177   2.836  25.567
ATOM   4036  CD2 LEU B  67      -7.921   1.627  23.787
ATOM   4037  N   GLU B  68      -4.197   2.797  26.863
ATOM   4038  CA  GLU B  68      -3.251   1.845  27.461
ATOM   4039  C   GLU B  68      -3.087   2.142  28.943
ATOM   4040  O   GLU B  68      -3.025   1.227  29.732
ATOM   4041  CB  GLU B  68      -1.893   1.891  26.783
ATOM   4042  CG  GLU B  68      -1.898   1.317  25.366
ATOM   4043  CD  GLU B  68      -0.598   1.531  24.627
ATOM   4044  OE1 GLU B  68       0.369   2.111  25.199
ATOM   4045  OE2 GLU B  68      -0.552   1.114  23.452
ATOM   4046  N   GLU B  69      -2.982   3.415  29.312
ATOM   4047  CA  GLU B  69      -2.863   3.806  30.715
ATOM   4048  C   GLU B  69      -4.086   3.342  31.498
ATOM   4049  O   GLU B  69      -3.955   2.782  32.591
ATOM   4050  CB  GLU B  69      -2.674   5.326  30.822
ATOM   4051  CG  GLU B  69      -2.445   5.875  32.235
ATOM   4052  CD  GLU B  69      -1.017   5.735  32.717
ATOM   4053  OE1 GLU B  69      -0.533   4.580  32.769
ATOM   4054  OE2 GLU B  69      -0.415   6.774  33.078
ATOM   4055  N   ILE B  70      -5.283   3.562  30.954
ATOM   4056  CA  ILE B  70      -6.499   3.120  31.640
ATOM   4057  C   ILE B  70      -6.503   1.610  31.875
ATOM   4058  O   ILE B  70      -6.759   1.145  32.987
ATOM   4059  CB  ILE B  70      -7.771   3.526  30.861
ATOM   4060  CG1 ILE B  70      -7.913   5.064  30.791
ATOM   4061  CG2 ILE B  70      -9.005   2.892  31.509
ATOM   4062  CD1 ILE B  70      -8.962   5.476  29.764
ATOM   4063  N   GLU B  71      -6.204   0.846  30.813
ATOM   4064  CA  GLU B  71      -6.218  -0.609  30.929
ATOM   4065  C   GLU B  71      -5.207  -1.076  31.984
ATOM   4066  O   GLU B  71      -5.501  -1.954  32.793
ATOM   4067  CB  GLU B  71      -5.896  -1.218  29.561
ATOM   4068  CG  GLU B  71      -5.856  -2.720  29.562
ATOM   4069  CD  GLU B  71      -5.873  -3.272  28.156
ATOM   4070  OE1 GLU B  71      -4.797  -3.255  27.514
ATOM   4071  OE2 GLU B  71      -6.969  -3.685  27.699
ATOM   4072  N   TYR B  72      -4.018  -0.488  31.970
ATOM   4073  CA  TYR B  72      -2.964  -0.839  32.895
ATOM   4074  C   TYR B  72      -3.328  -0.493  34.353
ATOM   4075  O   TYR B  72      -3.148  -1.317  35.269
ATOM   4076  CB  TYR B  72      -1.696  -0.121  32.465
ATOM   4077  CG  TYR B  72      -0.500  -0.379  33.337
ATOM   4078  CD1 TYR B  72       0.097  -1.635  33.399
ATOM   4079  CD2 TYR B  72       0.065   0.667  34.059
ATOM   4080  CE1 TYR B  72       1.239  -1.846  34.183
ATOM   4081  CE2 TYR B  72       1.194   0.475  34.812
ATOM   4082  CZ  TYR B  72       1.765  -0.780  34.885
ATOM   4083  OH  TYR B  72       2.887  -0.910  35.701
ATOM   4084  N   MET B  73      -3.836   0.708  34.562
ATOM   4085  CA  MET B  73      -4.209   1.123  35.921
ATOM   4086  C   MET B  73      -5.376   0.377  36.492
ATOM   4087  O   MET B  73      -5.382   0.091  37.698
ATOM   4088  CB  MET B  73      -4.443   2.618  36.017
ATOM   4089  CG  MET B  73      -3.206   3.351  35.725
ATOM   4090  SD  MET B  73      -3.343   5.036  36.272
ATOM   4091  CE  MET B  73      -1.812   5.627  35.779
ATOM   4092  N   ILE B  74      -6.345  -0.013  35.654
ATOM   4093  CA  ILE B  74      -7.433  -0.824  36.174
ATOM   4094  C   ILE B  74      -6.897  -2.167  36.669
ATOM   4095  O   ILE B  74      -7.212  -2.592  37.785
ATOM   4096  CB  ILE B  74      -8.538  -1.039  35.128
ATOM   4097  CG1 ILE B  74      -9.316   0.269  34.893
ATOM   4098  CG2 ILE B  74      -9.468  -2.176  35.575
ATOM   4099  CD1 ILE B  74     -10.288   0.213  33.685
ATOM   4100  N   GLN B  75      -6.061  -2.830  35.867
ATOM   4101  CA  GLN B  75      -5.564  -4.149  36.282
ATOM   4102  C   GLN B  75      -4.661  -4.110  37.547
ATOM   4103  O   GLN B  75      -4.702  -5.032  38.345
ATOM   4104  CB  GLN B  75      -4.845  -4.884  35.135
ATOM   4105  CG  GLN B  75      -5.772  -5.461  33.974
ATOM   4106  CD  GLN B  75      -7.071  -6.223  34.427
ATOM   4107  OE1 GLN B  75      -7.010  -7.351  34.951
ATOM   4108  NE2 GLN B  75      -8.244  -5.585  34.210
ATOM   4109  N   LYS B  76      -3.890  -3.038  37.721
ATOM   4110  CA  LYS B  76      -2.960  -2.930  38.864
ATOM   4111  C   LYS B  76      -3.546  -2.306  40.123
ATOM   4112  O   LYS B  76      -2.928  -2.384  41.184
ATOM   4113  CB  LYS B  76      -1.727  -2.096  38.479
ATOM   4114  CG  LYS B  76      -0.882  -2.703  37.362
ATOM   4115  CD  LYS B  76      -0.252  -4.012  37.794
ATOM   4116  CE  LYS B  76       0.864  -4.422  36.850
ATOM   4117  NZ  LYS B  76       1.502  -5.714  37.267
ATOM   4118  N   LEU B  77      -4.702  -1.659  40.003
ATOM   4119  CA  LEU B  77      -5.189  -0.793  41.069
ATOM   4120  C   LEU B  77      -5.225  -1.479  42.436
ATOM   4121  O   LEU B  77      -4.780  -0.869  43.444
ATOM   4122  CB  LEU B  77      -6.582  -0.213  40.718
ATOM   4123  CG  LEU B  77      -7.035   0.890  41.672
ATOM   4124  CD1 LEU B  77      -5.942   1.930  41.879
ATOM   4125  CD2 LEU B  77      -8.319   1.527  41.111
ATOM   4126  N   PRO B  78      -5.767  -2.711  42.521
ATOM   4127  CA  PRO B  78      -5.879  -3.248  43.870
ATOM   4128  C   PRO B  78      -4.510  -3.479  44.530
ATOM   4129  O   PRO B  78      -4.357  -3.186  45.728
ATOM   4130  CB  PRO B  78      -6.651  -4.549  43.677
ATOM   4131  CG  PRO B  78      -7.335  -4.346  42.394
ATOM   4132  CD  PRO B  78      -6.515  -3.499  41.527
ATOM   4133  N   GLU B  79      -3.495  -3.906  43.762
ATOM   4134  CA  GLU B  79      -2.135  -4.033  44.321
ATOM   4135  C   GLU B  79      -1.574  -2.701  44.727
ATOM   4136  O   GLU B  79      -0.975  -2.585  45.801
ATOM   4137  CB  GLU B  79      -1.231  -4.649  43.245
ATOM   4138  CG  GLU B  79      -1.672  -6.043  42.813
ATOM   4139  CD  GLU B  79      -0.911  -6.547  41.598
ATOM   4140  OE1 GLU B  79      -1.560  -6.862  40.566
ATOM   4141  OE2 GLU B  79       0.340  -6.597  41.679
ATOM   4142  N   TRP B  80      -1.705  -1.706  43.860
ATOM   4143  CA  TRP B  80      -1.163  -0.400  44.198
ATOM   4144  C   TRP B  80      -1.836   0.212  45.413
ATOM   4145  O   TRP B  80      -1.147   0.834  46.265
ATOM   4146  CB  TRP B  80      -1.309   0.579  43.028
ATOM   4147  CG  TRP B  80      -0.507   0.242  41.844
ATOM   4148  CD1 TRP B  80       0.587  -0.603  41.765
ATOM   4149  CD2 TRP B  80      -0.686   0.792  40.557
ATOM   4150  NE1 TRP B  80       1.067  -0.624  40.467
ATOM   4151  CE2 TRP B  80       0.306   0.234  39.708
ATOM   4152  CE3 TRP B  80      -1.612   1.707  40.023
ATOM   4153  CZ2 TRP B  80       0.409   0.588  38.339
ATOM   4154  CZ3 TRP B  80      -1.525   2.050  38.686
ATOM   4155  CH2 TRP B  80      -0.519   1.499  37.860
ATOM   4156  N   ALA B  81      -3.142   0.047  45.535
ATOM   4157  CA  ALA B  81      -3.873   0.647  46.635
ATOM   4158  C   ALA B  81      -3.679  -0.033  47.986
ATOM   4159  O   ALA B  81      -3.973   0.525  49.047
ATOM   4160  CB  ALA B  81      -5.369   0.733  46.277
ATOM   4161  N   ALA B  82      -3.246  -1.299  47.967
ATOM   4162  CA  ALA B  82      -3.120  -2.102  49.188
ATOM   4163  C   ALA B  82      -2.107  -1.465  50.140
ATOM   4164  O   ALA B  82      -1.103  -0.869  49.725
ATOM   4165  CB  ALA B  82      -2.647  -3.517  48.766
ATOM   4166  N   ASP B  83      -2.365  -1.657  51.424
ATOM   4167  CA  ASP B  83      -1.334  -1.361  52.437
ATOM   4168  C   ASP B  83      -0.071  -2.155  52.071
ATOM   4169  O   ASP B  83      -0.167  -3.331  51.644
ATOM   4170  CB  ASP B  83      -1.818  -1.712  53.853
ATOM   4171  CG  ASP B  83      -2.899  -0.764  54.393
ATOM   4172  OD1 ASP B  83      -3.027   0.384  53.876
ATOM   4173  OD2 ASP B  83      -3.558  -1.154  55.407
ATOM   4174  N   GLU B  84       1.073  -1.519  52.247
ATOM   4175  CA  GLU B  84       2.345  -2.096  51.834
ATOM   4176  C   GLU B  84       3.227  -2.315  53.055
ATOM   4177  O   GLU B  84       3.836  -1.359  53.538
ATOM   4178  CB  GLU B  84       3.054  -1.164  50.844
ATOM   4179  CG  GLU B  84       4.419  -1.696  50.410
ATOM   4180  CD  GLU B  84       5.204  -0.702  49.592
ATOM   4181  OE1 GLU B  84       4.630   0.255  48.997
ATOM   4182  OE2 GLU B  84       6.451  -0.855  49.548
ATOM   4183  N   PRO B  85       3.376  -3.571  53.515
ATOM   4184  CA  PRO B  85       4.292  -3.838  54.613
ATOM   4185  C   PRO B  85       5.717  -3.500  54.242
ATOM   4186  O   PRO B  85       6.122  -3.685  53.082
ATOM   4187  CB  PRO B  85       4.149  -5.369  54.847
ATOM   4188  CG  PRO B  85       2.751  -5.691  54.357
ATOM   4189  CD  PRO B  85       2.560  -4.757  53.175
ATOM   4190  N   VAL B  86       6.478  -3.007  55.224
ATOM   4191  CA  VAL B  86       7.863  -2.645  55.002
ATOM   4192  C   VAL B  86       8.761  -3.423  55.962
ATOM   4193  O   VAL B  86       8.282  -4.154  56.845
ATOM   4194  CB  VAL B  86       8.106  -1.109  55.120
ATOM   4195  CG1 VAL B  86       7.277  -0.359  54.081
ATOM   4196  CG2 VAL B  86       7.820  -0.635  56.547
ATOM   4197  N   GLU B  87      10.069  -3.291  55.766
ATOM   4198  CA  GLU B  87      11.050  -4.032  56.593
ATOM   4199  C   GLU B  87      10.995  -3.653  58.071
ATOM   4200  O   GLU B  87      10.957  -2.461  58.411
ATOM   4201  CB  GLU B  87      12.434  -3.779  56.021
ATOM   4202  CG  GLU B  87      13.512  -4.590  56.774
ATOM   4203  CD  GLU B  87      14.860  -4.395  56.157
ATOM   4204  OE1 GLU B  87      15.214  -3.229  55.842
ATOM   4205  OE2 GLU B  87      15.564  -5.411  55.956
ATOM   4206  N   LYS B  88      11.009  -4.656  58.935
ATOM   4207  CA  LYS B  88      11.016  -4.435  60.378
ATOM   4208  C   LYS B  88      12.444  -4.374  60.948
ATOM   4209  O   LYS B  88      13.421  -4.540  60.216
ATOM   4210  CB  LYS B  88      10.191  -5.526  61.061
ATOM   4211  CG  LYS B  88       8.730  -5.529  60.581
ATOM   4212  CD  LYS B  88       7.937  -6.486  61.440
ATOM   4213  CE  LYS B  88       6.682  -6.931  60.794
ATOM   4214  NZ  LYS B  88       5.985  -7.770  61.780
ATOM   4215  N   THR B  89      12.546  -4.042  62.232
ATOM   4216  CA  THR B  89      13.834  -4.000  62.946
ATOM   4217  C   THR B  89      13.674  -4.970  64.115
ATOM   4218  O   THR B  89      12.549  -5.335  64.458
ATOM   4219  CB  THR B  89      14.157  -2.574  63.475
ATOM   4220  OG1 THR B  89      13.241  -2.201  64.519
ATOM   4221  CG2 THR B  89      14.077  -1.529  62.362
ATOM   4222  N   PRO B  90      14.783  -5.375  64.784
ATOM   4223  CA  PRO B  90      14.530  -6.196  65.980
ATOM   4224  C   PRO B  90      13.581  -5.543  67.003
ATOM   4225  O   PRO B  90      12.728  -6.219  67.585
ATOM   4226  CB  PRO B  90      15.944  -6.407  66.563
ATOM   4227  CG  PRO B  90      16.803  -6.401  65.348
ATOM   4228  CD  PRO B  90      16.218  -5.344  64.435
ATOM   4229  N   GLN B  91      13.669  -4.229  67.145
ATOM   4230  CA  GLN B  91      12.832  -3.524  68.121
ATOM   4231  C   GLN B  91      11.362  -3.425  67.667
ATOM   4232  O   GLN B  91      10.473  -3.218  68.497
ATOM   4233  CB  GLN B  91      13.413  -2.148  68.484
ATOM   4234  CG  GLN B  91      14.861  -2.191  69.053
ATOM   4235  CD  GLN B  91      15.959  -2.478  67.975
ATOM   4236  OE1 GLN B  91      15.762  -2.289  66.757
ATOM   4237  NE2 GLN B  91      17.119  -2.942  68.436
ATOM   4238  N   THR B  92      11.118  -3.659  66.373
ATOM   4239  CA  THR B  92       9.749  -3.575  65.861
ATOM   4240  C   THR B  92       9.224  -4.898  65.261
ATOM   4241  O   THR B  92       8.200  -4.931  64.582
ATOM   4242  CB  THR B  92       9.590  -2.431  64.865
ATOM   4243  OG1 THR B  92      10.505  -2.610  63.774
ATOM   4244  CG2 THR B  92       9.815  -1.047  65.569
ATOM   4245  N   GLN B  93       9.905  -6.005  65.557
ATOM   4246  CA  GLN B  93       9.543  -7.273  64.953
ATOM   4247  C   GLN B  93       8.130  -7.725  65.328
ATOM   4248  O   GLN B  93       7.460  -8.390  64.539
ATOM   4249  CB  GLN B  93      10.600  -8.329  65.284
ATOM   4250  CG  GLN B  93      10.408  -9.646  64.541
ATOM   4251  CD  GLN B  93      10.438  -9.503  63.041
ATOM   4252  OE1 GLN B  93      11.359  -8.907  62.488
ATOM   4253  NE2 GLN B  93       9.403 -10.001  62.376
ATOM   4254  N   GLN B  94       7.659  -7.309  66.496
ATOM   4255  CA  GLN B  94       6.317  -7.696  66.956
ATOM   4256  C   GLN B  94       5.226  -6.667  66.626
ATOM   4257  O   GLN B  94       4.067  -6.861  67.019
ATOM   4258  CB  GLN B  94       6.330  -7.981  68.463
ATOM   4259  CG  GLN B  94       7.411  -8.982  68.904
ATOM   4260  CD  GLN B  94       7.453 -10.239  68.064
ATOM   4261  OE1 GLN B  94       6.410 -10.791  67.743
ATOM   4262  NE2 GLN B  94       8.664 -10.686  67.691
ATOM   4263  N   ASP B  95       5.601  -5.605  65.901
ATOM   4264  CA  ASP B  95       4.655  -4.576  65.448
ATOM   4265  C   ASP B  95       4.309  -4.775  63.975
ATOM   4266  O   ASP B  95       4.901  -5.631  63.308
ATOM   4267  CB  ASP B  95       5.368  -3.220  65.588
ATOM   4268  CG  ASP B  95       5.838  -2.953  66.990
ATOM   4269  OD1 ASP B  95       5.011  -3.052  67.920
ATOM   4270  OD2 ASP B  95       7.059  -2.685  67.149
ATOM   4271  N   GLU B  96       3.359  -3.991  63.472
ATOM   4272  CA  GLU B  96       3.134  -3.924  62.033
ATOM   4273  C   GLU B  96       3.626  -2.585  61.524
ATOM   4274  O   GLU B  96       3.372  -1.554  62.154
ATOM   4275  CB  GLU B  96       1.677  -4.158  61.693
ATOM   4276  CG  GLU B  96       1.197  -5.625  61.962
ATOM   4277  CD  GLU B  96       2.219  -6.818  61.761
ATOM   4278  OE1 GLU B  96       3.007  -6.925  60.745
ATOM   4279  OE2 GLU B  96       2.151  -7.755  62.619
ATOM   4280  N   LEU B  97       4.383  -2.586  60.429
ATOM   4281  CA  LEU B  97       4.930  -1.375  59.817
ATOM   4282  C   LEU B  97       4.496  -1.420  58.380
ATOM   4283  O   LEU B  97       4.759  -2.399  57.654
ATOM   4284  CB  LEU B  97       6.476  -1.304  59.822
ATOM   4285  CG  LEU B  97       7.441  -1.578  60.971
ATOM   4286  CD1 LEU B  97       8.697  -0.681  60.912
ATOM   4287  CD2 LEU B  97       6.889  -1.853  62.379
ATOM   4288  N   TYR B  98       3.836  -0.365  57.901
ATOM   4289  CA  TYR B  98       3.372  -0.357  56.522
ATOM   4290  C   TYR B  98       3.108   1.042  55.995
ATOM   4291  O   TYR B  98       2.945   2.000  56.771
ATOM   4292  CB  TYR B  98       2.100  -1.192  56.370
ATOM   4293  CG  TYR B  98       0.889  -0.769  57.159
ATOM   4294  CD1 TYR B  98      -0.086   0.012  56.546
ATOM   4295  CD2 TYR B  98       0.656  -1.234  58.480
ATOM   4296  CE1 TYR B  98      -1.215   0.410  57.254
ATOM   4297  CE2 TYR B  98      -0.500  -0.853  59.188
ATOM   4298  CZ  TYR B  98      -1.412  -0.056  58.557
ATOM   4299  OH  TYR B  98      -2.554   0.270  59.245
ATOM   4300  N   ILE B  99       3.015   1.120  54.689
ATOM   4301  CA  ILE B  99       2.698   2.374  54.020
ATOM   4302  C   ILE B  99       1.246   2.331  53.570
ATOM   4303  O   ILE B  99       0.849   1.393  52.864
ATOM   4304  CB  ILE B  99       3.666   2.650  52.852
ATOM   4305  CG1 ILE B  99       5.095   2.771  53.455
ATOM   4306  CG2 ILE B  99       3.210   3.941  52.103
ATOM   4307  CD1 ILE B  99       6.233   3.145  52.475
ATOM   4308  N   HIS B 100       0.435   3.279  54.046
ATOM   4309  CA  HIS B 100      -0.985   3.342  53.681
ATOM   4310  C   HIS B 100      -1.153   4.404  52.618
ATOM   4311  O   HIS B 100      -0.681   5.519  52.790
ATOM   4312  CB  HIS B 100      -1.786   3.731  54.933
ATOM   4313  CG  HIS B 100      -3.243   3.925  54.709
ATOM   4314  ND1 HIS B 100      -4.123   2.867  54.642
ATOM   4315  CD2 HIS B 100      -3.983   5.054  54.590
ATOM   4316  CE1 HIS B 100      -5.343   3.341  54.434
ATOM   4317  NE2 HIS B 100      -5.287   4.665  54.429
ATOM   4318  N   SER B 101      -1.781   4.070  51.489
ATOM   4319  CA  SER B 101      -2.013   5.049  50.431
ATOM   4320  C   SER B 101      -3.422   5.620  50.516
ATOM   4321  O   SER B 101      -4.381   4.886  50.734
ATOM   4322  CB  SER B 101      -1.838   4.399  49.051
ATOM   4323  OG  SER B 101      -0.466   3.980  48.900
ATOM   4324  N   GLU B 102      -3.535   6.939  50.378
ATOM   4325  CA  GLU B 102      -4.860   7.561  50.426
ATOM   4326  C   GLU B 102      -4.925   8.735  49.466
ATOM   4327  O   GLU B 102      -3.914   9.343  49.130
ATOM   4328  CB  GLU B 102      -5.185   8.016  51.845
ATOM   4329  CG  GLU B 102      -4.223   9.077  52.425
ATOM   4330  CD  GLU B 102      -4.140   9.119  53.971
ATOM   4331  OE1 GLU B 102      -4.577   8.176  54.647
ATOM   4332  OE2 GLU B 102      -3.579  10.106  54.529
ATOM   4333  N   PRO B 103      -6.122   9.097  49.011
ATOM   4334  CA  PRO B 103      -6.221  10.250  48.108
ATOM   4335  C   PRO B 103      -5.794  11.559  48.781
ATOM   4336  O   PRO B 103      -5.848  11.706  49.999
ATOM   4337  CB  PRO B 103      -7.728  10.335  47.776
ATOM   4338  CG  PRO B 103      -8.329   9.152  48.350
ATOM   4339  CD  PRO B 103      -7.422   8.430  49.234
ATOM   4340  N   LEU B 104      -5.410  12.492  47.919
ATOM   4341  CA  LEU B 104      -5.105  13.864  48.347
ATOM   4342  C   LEU B 104      -6.362  14.711  48.552
ATOM   4343  O   LEU B 104      -6.420  15.497  49.503
ATOM   4344  CB  LEU B 104      -4.088  14.506  47.362
ATOM   4345  CG  LEU B 104      -2.702  13.842  47.391
ATOM   4346  CD1 LEU B 104      -1.920  14.286  46.163
ATOM   4347  CD2 LEU B 104      -1.936  14.169  48.694
ATOM   4348  N   GLY B 105      -7.365  14.502  47.680
ATOM   4349  CA  GLY B 105      -8.628  15.243  47.801
ATOM   4350  C   GLY B 105      -9.092  15.711  46.430
ATOM   4351  O   GLY B 105      -9.563  14.881  45.629
ATOM   4352  N   VAL B 106      -8.982  17.018  46.168
ATOM   4353  CA  VAL B 106      -9.344  17.586  44.883
ATOM   4354  C   VAL B 106      -8.052  17.955  44.144
ATOM   4355  O   VAL B 106      -7.270  18.781  44.649
ATOM   4356  CB  VAL B 106     -10.240  18.825  45.044
ATOM   4357  CG1 VAL B 106     -10.745  19.316  43.665
ATOM   4358  CG2 VAL B 106     -11.452  18.519  45.948
ATOM   4359  N   VAL B 107      -7.833  17.342  43.003
ATOM   4360  CA  VAL B 107      -6.639  17.555  42.171
ATOM   4361  C   VAL B 107      -7.052  18.462  41.020
ATOM   4362  O   VAL B 107      -8.138  18.282  40.450
ATOM   4363  CB  VAL B 107      -6.156  16.215  41.597
ATOM   4364  CG1 VAL B 107      -5.069  16.446  40.508
ATOM   4365  CG2 VAL B 107      -5.637  15.321  42.712
ATOM   4366  N   LEU B 108      -6.221  19.445  40.671
ATOM   4367  CA  LEU B 108      -6.375  20.261  39.457
ATOM   4368  C   LEU B 108      -5.406  19.800  38.390
ATOM   4369  O   LEU B 108      -4.191  19.677  38.661
ATOM   4370  CB  LEU B 108      -6.121  21.756  39.779
ATOM   4371  CG  LEU B 108      -6.082  22.701  38.566
ATOM   4372  CD1 LEU B 108      -7.455  22.757  37.792
ATOM   4373  CD2 LEU B 108      -5.667  24.097  38.976
ATOM   4374  N   VAL B 109      -5.922  19.508  37.199
ATOM   4375  CA  VAL B 109      -5.073  19.244  36.029
ATOM   4376  C   VAL B 109      -5.261  20.394  35.046
ATOM   4377  O   VAL B 109      -6.392  20.659  34.567
ATOM   4378  CB  VAL B 109      -5.486  17.926  35.350
ATOM   4379  CG1 VAL B 109      -4.705  17.730  34.006
ATOM   4380  CG2 VAL B 109      -5.233  16.731  36.277
ATOM   4381  N   ILE B 110      -4.168  21.080  34.756
ATOM   4382  CA  ILE B 110      -4.146  22.123  33.732
ATOM   4383  C   ILE B 110      -3.514  21.548  32.479
ATOM   4384  O   ILE B 110      -2.340  21.175  32.495
ATOM   4385  CB  ILE B 110      -3.391  23.366  34.224
ATOM   4386  CG1 ILE B 110      -4.075  23.927  35.468
ATOM   4387  CG2 ILE B 110      -3.376  24.456  33.126
ATOM   4388  CD1 ILE B 110      -3.243  25.040  36.162
ATOM   4389  N   GLY B 111      -4.308  21.413  31.417
ATOM   4390  CA  GLY B 111      -3.790  20.812  30.183
ATOM   4391  C   GLY B 111      -3.065  21.820  29.316
ATOM   4392  O   GLY B 111      -3.084  23.025  29.567
ATOM   4393  N   THR B 112      -2.421  21.296  28.283
ATOM   4394  CA  THR B 112      -1.831  22.147  27.277
ATOM   4395  C   THR B 112      -2.417  21.800  25.901
ATOM   4396  O   THR B 112      -3.235  20.884  25.787
ATOM   4397  CB  THR B 112      -0.307  22.089  27.348
ATOM   4398  OG1 THR B 112       0.242  23.091  26.480
ATOM   4399  CG2 THR B 112       0.180  20.711  27.004
ATOM   4400  N   TRP B 113      -2.002  22.524  24.864
ATOM   4401  CA  TRP B 113      -2.708  22.503  23.581
ATOM   4402  C   TRP B 113      -2.144  21.541  22.544
ATOM   4403  O   TRP B 113      -2.846  21.222  21.571
ATOM   4404  CB  TRP B 113      -2.756  23.909  22.973
ATOM   4405  CG  TRP B 113      -1.403  24.520  22.886
ATOM   4406  CD1 TRP B 113      -0.826  25.361  23.791
ATOM   4407  CD2 TRP B 113      -0.407  24.299  21.865
ATOM   4408  NE1 TRP B 113       0.450  25.694  23.403
ATOM   4409  CE2 TRP B 113       0.738  25.048  22.224
ATOM   4410  CE3 TRP B 113      -0.386  23.556  20.687
ATOM   4411  CZ2 TRP B 113       1.908  25.085  21.418
ATOM   4412  CZ3 TRP B 113       0.780  23.572  19.904
ATOM   4413  CH2 TRP B 113       1.895  24.350  20.273
ATOM   4414  N   ASN B 114      -0.917  21.065  22.732
ATOM   4415  CA  ASN B 114      -0.239  20.366  21.634
ATOM   4416  C   ASN B 114      -0.658  18.906  21.519
ATOM   4417  O   ASN B 114      -0.729  18.375  20.414
ATOM   4418  CB  ASN B 114       1.263  20.530  21.697
ATOM   4419  CG  ASN B 114       1.857  19.968  22.944
ATOM   4420  OD1 ASN B 114       1.307  20.147  24.030
ATOM   4421  ND2 ASN B 114       2.983  19.264  22.814
ATOM   4422  N   TYR B 115      -0.945  18.260  22.656
ATOM   4423  CA  TYR B 115      -1.602  16.966  22.673
ATOM   4424  C   TYR B 115      -2.779  17.142  23.611
ATOM   4425  O   TYR B 115      -2.697  16.735  24.775
ATOM   4426  CB  TYR B 115      -0.655  15.855  23.162
ATOM   4427  CG  TYR B 115       0.413  15.549  22.119
ATOM   4428  CD1 TYR B 115       0.274  14.498  21.200
ATOM   4429  CD2 TYR B 115       1.551  16.331  22.038
ATOM   4430  CE1 TYR B 115       1.265  14.246  20.235
ATOM   4431  CE2 TYR B 115       2.543  16.111  21.059
ATOM   4432  CZ  TYR B 115       2.396  15.054  20.178
ATOM   4433  OH  TYR B 115       3.381  14.873  19.216
ATOM   4434  N   PRO B 116      -3.849  17.796  23.157
ATOM   4435  CA  PRO B 116      -4.873  18.283  24.070
ATOM   4436  C   PRO B 116      -5.781  17.239  24.655
ATOM   4437  O   PRO B 116      -6.487  17.533  25.621
ATOM   4438  CB  PRO B 116      -5.652  19.286  23.218
ATOM   4439  CG  PRO B 116      -5.510  18.754  21.799
ATOM   4440  CD  PRO B 116      -4.089  18.208  21.752
ATOM   4441  N   PHE B 117      -5.763  16.040  24.100
ATOM   4442  CA  PHE B 117      -6.474  14.948  24.702
ATOM   4443  C   PHE B 117      -5.554  14.228  25.693
ATOM   4444  O   PHE B 117      -5.924  14.041  26.869
ATOM   4445  CB  PHE B 117      -7.030  13.958  23.678
ATOM   4446  CG  PHE B 117      -7.886  12.909  24.322
ATOM   4447  CD1 PHE B 117      -9.186  13.226  24.723
ATOM   4448  CD2 PHE B 117      -7.398  11.612  24.533
ATOM   4449  CE1 PHE B 117     -10.012  12.304  25.354
ATOM   4450  CE2 PHE B 117      -8.231  10.635  25.135
ATOM   4451  CZ  PHE B 117      -9.543  10.992  25.561
ATOM   4452  N   ASN B 118      -4.374  13.828  25.241
ATOM   4453  CA  ASN B 118      -3.501  13.077  26.126
ATOM   4454  C   ASN B 118      -3.110  13.876  27.382
ATOM   4455  O   ASN B 118      -3.136  13.343  28.495
ATOM   4456  CB  ASN B 118      -2.229  12.648  25.386
ATOM   4457  CG  ASN B 118      -1.391  11.734  26.238
ATOM   4458  OD1 ASN B 118      -1.561  10.506  26.199
ATOM   4459  ND2 ASN B 118      -0.573  12.317  27.075
ATOM   4460  N   LEU B 119      -2.771  15.152  27.203
ATOM   4461  CA  LEU B 119      -2.183  15.933  28.328
ATOM   4462  C   LEU B 119      -3.248  16.567  29.243
ATOM   4463  O   LEU B 119      -2.921  17.296  30.199
ATOM   4464  CB  LEU B 119      -1.158  16.964  27.819
ATOM   4465  CG  LEU B 119      -0.004  16.270  27.065
ATOM   4466  CD1 LEU B 119       0.881  17.262  26.295
ATOM   4467  CD2 LEU B 119       0.857  15.386  27.975
ATOM   4468  N   THR B 120      -4.506  16.248  28.971
ATOM   4469  CA  THR B 120      -5.598  16.488  29.900
ATOM   4470  C   THR B 120      -6.028  15.168  30.551
ATOM   4471  O   THR B 120      -6.084  15.033  31.774
ATOM   4472  CB  THR B 120      -6.788  17.177  29.179
ATOM   4473  OG1 THR B 120      -7.224  16.363  28.080
ATOM   4474  CG2 THR B 120      -6.327  18.519  28.627
ATOM   4475  N   ILE B 121      -6.291  14.170  29.726
ATOM   4476  CA  ILE B 121      -6.913  12.948  30.231
ATOM   4477  C   ILE B 121      -5.930  11.943  30.811
ATOM   4478  O   ILE B 121      -6.294  11.283  31.788
ATOM   4479  CB  ILE B 121      -7.859  12.325  29.172
ATOM   4480  CG1 ILE B 121      -8.821  13.413  28.645
ATOM   4481  CG2 ILE B 121      -8.657  11.135  29.708
ATOM   4482  CD1 ILE B 121      -9.626  14.138  29.740
ATOM   4483  N   GLN B 122      -4.706  11.835  30.300
ATOM   4484  CA  GLN B 122      -3.817  10.857  30.911
ATOM   4485  C   GLN B 122      -3.490  11.212  32.384
ATOM   4486  O   GLN B 122      -3.532  10.332  33.235
ATOM   4487  CB  GLN B 122      -2.554  10.557  30.087
ATOM   4488  CG  GLN B 122      -1.862   9.305  30.622
ATOM   4489  CD  GLN B 122      -0.815   8.669  29.725
ATOM   4490  OE1 GLN B 122       0.029   7.942  30.230
ATOM   4491  NE2 GLN B 122      -0.865   8.912  28.431
ATOM   4492  N   PRO B 123      -3.228  12.494  32.687
ATOM   4493  CA  PRO B 123      -3.060  12.827  34.123
ATOM   4494  C   PRO B 123      -4.342  12.574  34.909
ATOM   4495  O   PRO B 123      -4.294  12.098  36.057
ATOM   4496  CB  PRO B 123      -2.754  14.331  34.109
ATOM   4497  CG  PRO B 123      -2.285  14.644  32.743
ATOM   4498  CD  PRO B 123      -2.862  13.620  31.807
ATOM   4499  N   MET B 124      -5.505  12.882  34.312
ATOM   4500  CA  MET B 124      -6.779  12.638  34.989
ATOM   4501  C   MET B 124      -6.967  11.166  35.356
ATOM   4502  O   MET B 124      -7.478  10.863  36.431
ATOM   4503  CB  MET B 124      -7.925  13.062  34.083
ATOM   4504  CG  MET B 124      -9.194  13.329  34.813
ATOM   4505  SD  MET B 124     -10.545  13.537  33.644
ATOM   4506  CE  MET B 124     -11.782  14.206  34.756
ATOM   4507  N   VAL B 125      -6.560  10.263  34.453
ATOM   4508  CA  VAL B 125      -6.692   8.827  34.706
ATOM   4509  C   VAL B 125      -5.971   8.432  36.025
ATOM   4510  O   VAL B 125      -6.531   7.740  36.879
ATOM   4511  CB  VAL B 125      -6.160   8.029  33.488
ATOM   4512  CG1 VAL B 125      -5.919   6.557  33.856
ATOM   4513  CG2 VAL B 125      -7.184   8.147  32.372
ATOM   4514  N   GLY B 126      -4.718   8.878  36.149
ATOM   4515  CA  GLY B 126      -3.955   8.638  37.380
ATOM   4516  C   GLY B 126      -4.640   9.225  38.619
ATOM   4517  O   GLY B 126      -4.723   8.575  39.667
ATOM   4518  N   ALA B 127      -5.113  10.469  38.510
ATOM   4519  CA  ALA B 127      -5.740  11.114  39.667
ATOM   4520  C   ALA B 127      -7.069  10.430  40.071
ATOM   4521  O   ALA B 127      -7.326  10.303  41.272
ATOM   4522  CB  ALA B 127      -5.919  12.618  39.417
ATOM   4523  N   ILE B 128      -7.856   9.972  39.071
ATOM   4524  CA  ILE B 128      -9.065   9.188  39.338
ATOM   4525  C   ILE B 128      -8.690   7.866  40.015
ATOM   4526  O   ILE B 128      -9.330   7.494  41.016
ATOM   4527  CB  ILE B 128      -9.842   8.907  38.040
ATOM   4528  CG1 ILE B 128     -10.455  10.216  37.529
ATOM   4529  CG2 ILE B 128     -10.928   7.859  38.277
ATOM   4530  CD1 ILE B 128     -11.019  10.082  36.099
ATOM   4531  N   ALA B 129      -7.655   7.201  39.503
ATOM   4532  CA  ALA B 129      -7.250   5.894  40.041
ATOM   4533  C   ALA B 129      -6.848   5.995  41.513
ATOM   4534  O   ALA B 129      -7.036   5.067  42.281
ATOM   4535  CB  ALA B 129      -6.101   5.319  39.213
ATOM   4536  N   ALA B 130      -6.268   7.136  41.888
ATOM   4537  CA  ALA B 130      -5.834   7.379  43.281
ATOM   4538  C   ALA B 130      -6.963   7.886  44.168
ATOM   4539  O   ALA B 130      -6.749   8.150  45.352
ATOM   4540  CB  ALA B 130      -4.649   8.349  43.311
ATOM   4541  N   GLY B 131      -8.177   7.974  43.646
ATOM   4542  CA  GLY B 131      -9.330   8.294  44.492
ATOM   4543  C   GLY B 131      -9.663   9.746  44.705
ATOM   4544  O   GLY B 131     -10.350  10.095  45.652
ATOM   4545  N   ASN B 132      -9.147  10.578  43.827
ATOM   4546  CA  ASN B 132      -9.395  12.027  43.969
ATOM   4547  C   ASN B 132     -10.573  12.494  43.132
ATOM   4548  O   ASN B 132     -10.921  11.881  42.126
ATOM   4549  CB  ASN B 132      -8.161  12.774  43.481
ATOM   4550  CG  ASN B 132      -6.920  12.386  44.260
ATOM   4551  OD1 ASN B 132      -6.734  12.807  45.393
ATOM   4552  ND2 ASN B 132      -6.059  11.597  43.644
ATOM   4553  N   ALA B 133     -11.157  13.604  43.553
ATOM   4554  CA  ALA B 133     -11.927  14.449  42.611
ATOM   4555  C   ALA B 133     -10.906  15.134  41.703
ATOM   4556  O   ALA B 133      -9.750  15.385  42.131
ATOM   4557  CB  ALA B 133     -12.739  15.491  43.374
ATOM   4558  N   VAL B 134     -11.292  15.423  40.475
ATOM   4559  CA  VAL B 134     -10.322  16.005  39.512
ATOM   4560  C   VAL B 134     -10.997  17.104  38.720
ATOM   4561  O   VAL B 134     -11.973  16.848  37.978
ATOM   4562  CB  VAL B 134      -9.738  14.955  38.531
ATOM   4563  CG1 VAL B 134      -8.552  15.572  37.774
ATOM   4564  CG2 VAL B 134      -9.322  13.676  39.274
ATOM   4565  N   VAL B 135     -10.496  18.319  38.898
ATOM   4566  CA  VAL B 135     -10.960  19.479  38.128
ATOM   4567  C   VAL B 135     -10.044  19.643  36.917
ATOM   4568  O   VAL B 135      -8.814  19.629  37.064
ATOM   4569  CB  VAL B 135     -10.951  20.750  39.000
ATOM   4570  CG1 VAL B 135     -11.344  22.006  38.159
ATOM   4571  CG2 VAL B 135     -11.846  20.599  40.244
ATOM   4572  N   LEU B 136     -10.620  19.746  35.742
ATOM   4573  CA  LEU B 136      -9.839  19.872  34.494
ATOM   4574  C   LEU B 136      -9.928  21.265  33.919
ATOM   4575  O   LEU B 136     -11.035  21.815  33.775
ATOM   4576  CB  LEU B 136     -10.321  18.840  33.469
ATOM   4577  CG  LEU B 136      -9.505  18.778  32.195
ATOM   4578  CD1 LEU B 136      -8.070  18.280  32.418
ATOM   4579  CD2 LEU B 136     -10.264  17.875  31.260
ATOM   4580  N   LYS B 137      -8.771  21.816  33.531
ATOM   4581  CA  LYS B 137      -8.706  23.086  32.809
ATOM   4582  C   LYS B 137      -8.012  22.857  31.462
ATOM   4583  O   LYS B 137      -6.773  22.870  31.365
ATOM   4584  CB  LYS B 137      -7.971  24.140  33.637
ATOM   4585  CG  LYS B 137      -7.837  25.506  32.932
ATOM   4586  CD  LYS B 137      -9.142  26.281  32.921
ATOM   4587  CE  LYS B 137      -9.270  27.276  31.760
ATOM   4588  NZ  LYS B 137      -9.752  26.512  30.558
ATOM   4589  N   PRO B 138      -8.796  22.642  30.409
ATOM   4590  CA  PRO B 138      -8.161  22.496  29.091
ATOM   4591  C   PRO B 138      -7.600  23.810  28.585
ATOM   4592  O   PRO B 138      -8.062  24.895  28.967
ATOM   4593  CB  PRO B 138      -9.319  22.046  28.189
ATOM   4594  CG  PRO B 138     -10.379  21.564  29.135
ATOM   4595  CD  PRO B 138     -10.243  22.371  30.380
ATOM   4596  N   SER B 139      -6.578  23.714  27.754
ATOM   4597  CA  SER B 139      -6.067  24.908  27.077
ATOM   4598  C   SER B 139      -7.011  25.420  26.003
ATOM   4599  O   SER B 139      -7.462  24.640  25.145
ATOM   4600  CB  SER B 139      -4.736  24.598  26.423
ATOM   4601  OG  SER B 139      -4.289  25.699  25.632
ATOM   4602  N   GLU B 140      -7.241  26.732  26.011
ATOM   4603  CA  GLU B 140      -8.130  27.357  25.026
ATOM   4604  C   GLU B 140      -7.513  27.410  23.624
ATOM   4605  O   GLU B 140      -8.233  27.595  22.642
ATOM   4606  CB  GLU B 140      -8.524  28.773  25.493
ATOM   4607  CG  GLU B 140      -7.549  29.898  25.105
ATOM   4608  CD  GLU B 140      -6.366  30.044  26.062
ATOM   4609  OE1 GLU B 140      -6.205  29.215  26.989
ATOM   4610  OE2 GLU B 140      -5.590  31.012  25.887
ATOM   4611  N   LEU B 141      -6.188  27.227  23.522
ATOM   4612  CA  LEU B 141      -5.549  27.280  22.190
ATOM   4613  C   LEU B 141      -5.968  26.135  21.282
ATOM   4614  O   LEU B 141      -6.077  26.315  20.064
ATOM   4615  CB  LEU B 141      -4.016  27.371  22.270
ATOM   4616  CG  LEU B 141      -3.313  28.617  22.812
ATOM   4617  CD1 LEU B 141      -1.866  28.561  22.330
ATOM   4618  CD2 LEU B 141      -3.952  29.936  22.410
ATOM   4619  N   SER B 142      -6.208  24.947  21.849
ATOM   4620  CA  SER B 142      -6.838  23.866  21.112
ATOM   4621  C   SER B 142      -8.333  23.945  21.383
ATOM   4622  O   SER B 142      -8.925  23.228  22.198
ATOM   4623  CB  SER B 142      -6.283  22.539  21.626
ATOM   4624  OG  SER B 142      -6.129  22.585  23.048
ATOM   4625  N   GLU B 143      -8.959  24.873  20.679
ATOM   4626  CA  GLU B 143     -10.313  25.274  20.977
ATOM   4627  C   GLU B 143     -11.353  24.183  20.768
ATOM   4628  O   GLU B 143     -12.283  24.040  21.560
ATOM   4629  CB  GLU B 143     -10.635  26.518  20.134
ATOM   4630  CG  GLU B 143     -11.981  27.168  20.419
ATOM   4631  CD  GLU B 143     -12.459  28.098  19.268
ATOM   4632  OE1 GLU B 143     -11.726  28.290  18.249
ATOM   4633  OE2 GLU B 143     -13.584  28.647  19.394
ATOM   4634  N   ASN B 144     -11.170  23.384  19.728
ATOM   4635  CA  ASN B 144     -12.144  22.372  19.406
ATOM   4636  C   ASN B 144     -12.079  21.274  20.437
ATOM   4637  O   ASN B 144     -13.109  20.822  20.900
ATOM   4638  CB  ASN B 144     -11.904  21.855  17.983
ATOM   4639  CG  ASN B 144     -12.200  22.927  16.928
ATOM   4640  OD1 ASN B 144     -13.362  23.184  16.606
ATOM   4641  ND2 ASN B 144     -11.156  23.575  16.433
ATOM   4642  N   MET B 145     -10.855  20.885  20.824
ATOM   4643  CA  MET B 145     -10.773  19.856  21.870
ATOM   4644  C   MET B 145     -11.310  20.403  23.208
ATOM   4645  O   MET B 145     -11.959  19.672  23.961
ATOM   4646  CB  MET B 145      -9.343  19.352  22.046
ATOM   4647  CG  MET B 145      -9.230  18.163  23.055
ATOM   4648  SD  MET B 145     -10.166  16.701  22.608
ATOM   4649  CE  MET B 145      -9.270  16.170  21.153
ATOM   4650  N   ALA B 146     -11.058  21.668  23.504
ATOM   4651  CA  ALA B 146     -11.498  22.203  24.790
ATOM   4652  C   ALA B 146     -13.015  22.176  24.908
ATOM   4653  O   ALA B 146     -13.580  21.777  25.934
ATOM   4654  CB  ALA B 146     -10.958  23.626  24.964
ATOM   4655  N   SER B 147     -13.686  22.567  23.826
ATOM   4656  CA  SER B 147     -15.136  22.587  23.811
ATOM   4657  C   SER B 147     -15.707  21.177  23.804
ATOM   4658  O   SER B 147     -16.702  20.912  24.454
ATOM   4659  CB  SER B 147     -15.570  23.258  22.504
ATOM   4660  OG  SER B 147     -15.270  24.634  22.516
ATOM   4661  N   LEU B 148     -15.051  20.281  23.079
ATOM   4662  CA  LEU B 148     -15.515  18.892  23.026
ATOM   4663  C   LEU B 148     -15.423  18.276  24.416
ATOM   4664  O   LEU B 148     -16.351  17.627  24.867
ATOM   4665  CB  LEU B 148     -14.685  18.079  22.039
ATOM   4666  CG  LEU B 148     -15.034  16.587  21.945
ATOM   4667  CD1 LEU B 148     -16.469  16.339  21.487
ATOM   4668  CD2 LEU B 148     -14.046  15.895  21.042
ATOM   4669  N   LEU B 149     -14.291  18.467  25.100
ATOM   4670  CA  LEU B 149     -14.155  17.847  26.433
ATOM   4671  C   LEU B 149     -15.154  18.401  27.434
ATOM   4672  O   LEU B 149     -15.682  17.675  28.275
ATOM   4673  CB  LEU B 149     -12.737  18.026  26.989
ATOM   4674  CG  LEU B 149     -11.690  17.175  26.267
ATOM   4675  CD1 LEU B 149     -10.279  17.572  26.763
ATOM   4676  CD2 LEU B 149     -11.916  15.646  26.368
ATOM   4677  N   ALA B 150     -15.445  19.706  27.346
ATOM   4678  CA  ALA B 150     -16.449  20.264  28.250
ATOM   4679  C   ALA B 150     -17.827  19.644  28.031
ATOM   4680  O   ALA B 150     -18.611  19.490  28.964
ATOM   4681  CB  ALA B 150     -16.480  21.763  28.085
ATOM   4682  N   THR B 151     -18.098  19.218  26.790
ATOM   4683  CA  THR B 151     -19.349  18.538  26.473
ATOM   4684  C   THR B 151     -19.321  17.074  26.891
ATOM   4685  O   THR B 151     -20.221  16.623  27.578
ATOM   4686  CB  THR B 151     -19.621  18.668  24.969
ATOM   4687  OG1 THR B 151     -19.724  20.061  24.633
ATOM   4688  CG2 THR B 151     -20.881  17.901  24.567
ATOM   4689  N   ILE B 152     -18.284  16.333  26.512
ATOM   4690  CA  ILE B 152     -18.354  14.885  26.664
ATOM   4691  C   ILE B 152     -17.910  14.348  28.021
ATOM   4692  O   ILE B 152     -18.402  13.314  28.434
ATOM   4693  CB  ILE B 152     -17.669  14.121  25.497
ATOM   4694  CG1 ILE B 152     -16.156  14.337  25.489
ATOM   4695  CG2 ILE B 152     -18.398  14.486  24.146
ATOM   4696  CD1 ILE B 152     -15.440  13.539  24.414
ATOM   4697  N   ILE B 153     -16.978  15.017  28.722
ATOM   4698  CA  ILE B 153     -16.569  14.458  30.006
ATOM   4699  C   ILE B 153     -17.774  14.235  30.950
ATOM   4700  O   ILE B 153     -17.915  13.136  31.494
ATOM   4701  CB  ILE B 153     -15.441  15.293  30.637
ATOM   4702  CG1 ILE B 153     -14.128  15.057  29.875
ATOM   4703  CG2 ILE B 153     -15.307  15.055  32.184
ATOM   4704  CD1 ILE B 153     -13.456  13.689  30.147
ATOM   4705  N   PRO B 154     -18.656  15.236  31.134
ATOM   4706  CA  PRO B 154     -19.818  15.057  32.003
ATOM   4707  C   PRO B 154     -20.883  14.092  31.481
ATOM   4708  O   PRO B 154     -21.767  13.674  32.257
ATOM   4709  CB  PRO B 154     -20.388  16.472  32.152
ATOM   4710  CG  PRO B 154     -19.291  17.389  31.709
ATOM   4711  CD  PRO B 154     -18.498  16.638  30.694
ATOM   4712  N   GLN B 155     -20.802  13.718  30.201
ATOM   4713  CA  GLN B 155     -21.652  12.638  29.689
ATOM   4714  C   GLN B 155     -21.262  11.246  30.118
ATOM   4715  O   GLN B 155     -22.103  10.317  30.128
ATOM   4716  CB  GLN B 155     -21.708  12.691  28.178
ATOM   4717  CG  GLN B 155     -22.356  13.951  27.736
ATOM   4718  CD  GLN B 155     -22.383  14.071  26.246
ATOM   4719  OE1 GLN B 155     -21.982  13.139  25.511
ATOM   4720  NE2 GLN B 155     -22.883  15.213  25.775
ATOM   4721  N   TYR B 156     -20.003  11.085  30.517
ATOM   4722  CA  TYR B 156     -19.475   9.789  30.883
ATOM   4723  C   TYR B 156     -19.106   9.668  32.355
ATOM   4724  O   TYR B 156     -19.327   8.634  32.959
ATOM   4725  CB  TYR B 156     -18.296   9.429  29.978
ATOM   4726  CG  TYR B 156     -18.738   9.202  28.549
ATOM   4727  CD1 TYR B 156     -19.095   7.928  28.113
ATOM   4728  CD2 TYR B 156     -18.827  10.249  27.660
ATOM   4729  CE1 TYR B 156     -19.502   7.721  26.805
ATOM   4730  CE2 TYR B 156     -19.274  10.069  26.356
ATOM   4731  CZ  TYR B 156     -19.601   8.793  25.936
ATOM   4732  OH  TYR B 156     -20.040   8.606  24.640
ATOM   4733  N   LEU B 157     -18.549  10.740  32.920
ATOM   4734  CA  LEU B 157     -18.025  10.712  34.271
ATOM   4735  C   LEU B 157     -18.945  11.398  35.234
ATOM   4736  O   LEU B 157     -19.829  12.162  34.863
ATOM   4737  CB  LEU B 157     -16.688  11.456  34.352
ATOM   4738  CG  LEU B 157     -15.534  10.891  33.545
ATOM   4739  CD1 LEU B 157     -14.238  11.579  33.891
ATOM   4740  CD2 LEU B 157     -15.398   9.395  33.753
ATOM   4741  N   ASP B 158     -18.715  11.141  36.509
ATOM   4742  CA  ASP B 158     -19.518  11.754  37.550
ATOM   4743  C   ASP B 158     -19.488  13.271  37.373
ATOM   4744  O   ASP B 158     -18.408  13.870  37.196
ATOM   4745  CB  ASP B 158     -18.909  11.395  38.899
ATOM   4746  CG  ASP B 158     -19.730  11.877  40.034
ATOM   4747  OD1 ASP B 158     -19.590  13.018  40.510
ATOM   4748  OD2 ASP B 158     -20.556  11.070  40.532
ATOM   4749  N   LYS B 159     -20.665  13.915  37.427
ATOM   4750  CA  LYS B 159     -20.726  15.349  37.162
ATOM   4751  C   LYS B 159     -20.086  16.233  38.235
ATOM   4752  O   LYS B 159     -19.498  17.267  37.910
ATOM   4753  CB  LYS B 159     -22.202  15.809  37.050
ATOM   4754  CG  LYS B 159     -22.882  15.288  35.807
ATOM   4755  CD  LYS B 159     -24.372  15.634  35.866
ATOM   4756  CE  LYS B 159     -24.535  17.113  36.219
ATOM   4757  NZ  LYS B 159     -25.900  17.684  36.050
ATOM   4758  N   ASP B 160     -20.234  15.866  39.499
ATOM   4759  CA  ASP B 160     -19.721  16.760  40.585
ATOM   4760  C   ASP B 160     -18.220  16.557  40.817
ATOM   4761  O   ASP B 160     -17.491  17.515  41.116
ATOM   4762  CB  ASP B 160     -20.449  16.538  41.903
ATOM   4763  CG  ASP B 160     -21.874  17.155  41.954
ATOM   4764  OD1 ASP B 160     -22.339  17.685  40.938
ATOM   4765  OD2 ASP B 160     -22.490  17.067  43.047
ATOM   4766  N   LEU B 161     -17.735  15.324  40.700
ATOM   4767  CA  LEU B 161     -16.332  15.021  41.019
ATOM   4768  C   LEU B 161     -15.350  15.468  39.975
ATOM   4769  O   LEU B 161     -14.171  15.705  40.290
ATOM   4770  CB  LEU B 161     -16.115  13.512  41.246
ATOM   4771  CG  LEU B 161     -16.735  12.978  42.523
ATOM   4772  CD1 LEU B 161     -16.830  11.464  42.398
ATOM   4773  CD2 LEU B 161     -15.852  13.325  43.701
ATOM   4774  N   TYR B 162     -15.789  15.563  38.727
ATOM   4775  CA  TYR B 162     -14.877  15.711  37.603
ATOM   4776  C   TYR B 162     -15.291  16.833  36.654
ATOM   4777  O   TYR B 162     -15.499  16.585  35.465
ATOM   4778  CB  TYR B 162     -14.713  14.371  36.853
ATOM   4779  CG  TYR B 162     -14.401  13.198  37.752
ATOM   4780  CD1 TYR B 162     -13.219  13.146  38.505
ATOM   4781  CD2 TYR B 162     -15.326  12.158  37.893
ATOM   4782  CE1 TYR B 162     -12.969  12.042  39.369
ATOM   4783  CE2 TYR B 162     -15.076  11.092  38.735
ATOM   4784  CZ  TYR B 162     -13.917  11.030  39.467
ATOM   4785  OH  TYR B 162     -13.763   9.925  40.274
ATOM   4786  N   PRO B 163     -15.343  18.076  37.162
ATOM   4787  CA  PRO B 163     -15.814  19.181  36.312
ATOM   4788  C   PRO B 163     -14.735  19.682  35.369
ATOM   4789  O   PRO B 163     -13.519  19.551  35.624
ATOM   4790  CB  PRO B 163     -16.155  20.282  37.319
ATOM   4791  CG  PRO B 163     -15.107  20.058  38.445
ATOM   4792  CD  PRO B 163     -15.079  18.540  38.551
ATOM   4793  N   VAL B 164     -15.207  20.264  34.277
ATOM   4794  CA  VAL B 164     -14.363  20.912  33.242
ATOM   4795  C   VAL B 164     -14.549  22.422  33.337
ATOM   4796  O   VAL B 164     -15.689  22.888  33.340
ATOM   4797  CB  VAL B 164     -14.706  20.417  31.838
ATOM   4798  CG1 VAL B 164     -13.745  21.039  30.840
ATOM   4799  CG2 VAL B 164     -14.608  18.856  31.776
ATOM   4800  N   ILE B 165     -13.446  23.171  33.473
ATOM   4801  CA  ILE B 165     -13.490  24.634  33.596
ATOM   4802  C   ILE B 165     -13.092  25.232  32.247
ATOM   4803  O   ILE B 165     -11.975  24.985  31.768
ATOM   4804  CB  ILE B 165     -12.484  25.108  34.670
ATOM   4805  CG1 ILE B 165     -12.692  24.409  36.022
ATOM   4806  CG2 ILE B 165     -12.477  26.685  34.748
ATOM   4807  CD1 ILE B 165     -13.962  24.745  36.730
ATOM   4808  N   ASN B 166     -13.995  26.029  31.668
ATOM   4809  CA  ASN B 166     -13.745  26.749  30.419
ATOM   4810  C   ASN B 166     -12.976  28.059  30.601
ATOM   4811  O   ASN B 166     -12.912  28.620  31.690
ATOM   4812  CB  ASN B 166     -15.095  27.077  29.779
ATOM   4813  CG  ASN B 166     -15.889  25.824  29.409
ATOM   4814  OD1 ASN B 166     -15.310  24.770  29.120
ATOM   4815  ND2 ASN B 166     -17.211  25.938  29.402
ATOM   4816  N   GLY B 167     -12.373  28.518  29.521
ATOM   4817  CA  GLY B 167     -11.825  29.883  29.480
ATOM   4818  C   GLY B 167     -10.345  29.925  29.215
ATOM   4819  O   GLY B 167      -9.688  28.920  28.917
ATOM   4820  N   GLY B 168      -9.787  31.118  29.366
ATOM   4821  CA  GLY B 168      -8.388  31.349  29.067
ATOM   4822  C   GLY B 168      -7.606  31.686  30.312
ATOM   4823  O   GLY B 168      -7.925  31.221  31.408
ATOM   4824  N   VAL B 169      -6.576  32.510  30.155
ATOM   4825  CA  VAL B 169      -5.709  32.841  31.292
ATOM   4826  C   VAL B 169      -6.420  33.503  32.486
ATOM   4827  O   VAL B 169      -6.155  33.124  33.622
ATOM   4828  CB  VAL B 169      -4.418  33.581  30.844
ATOM   4829  CG1 VAL B 169      -3.538  33.896  32.014
ATOM   4830  CG2 VAL B 169      -3.647  32.656  29.877
ATOM   4831  N   PRO B 170      -7.362  34.461  32.265
ATOM   4832  CA  PRO B 170      -8.047  35.054  33.392
ATOM   4833  C   PRO B 170      -8.826  33.994  34.211
ATOM   4834  O   PRO B 170      -8.797  34.037  35.443
ATOM   4835  CB  PRO B 170      -8.988  36.098  32.745
ATOM   4836  CG  PRO B 170      -8.250  36.454  31.479
ATOM   4837  CD  PRO B 170      -7.673  35.166  30.995
ATOM   4838  N   GLU B 171      -9.452  33.026  33.540
ATOM   4839  CA  GLU B 171     -10.182  32.000  34.266
ATOM   4840  C   GLU B 171      -9.203  31.048  34.968
ATOM   4841  O   GLU B 171      -9.488  30.618  36.083
ATOM   4842  CB  GLU B 171     -11.058  31.199  33.316
ATOM   4843  CG  GLU B 171     -12.319  31.922  32.849
ATOM   4844  CD  GLU B 171     -12.075  32.994  31.768
ATOM   4845  OE1 GLU B 171     -11.029  33.027  31.088
ATOM   4846  OE2 GLU B 171     -12.994  33.836  31.618
ATOM   4847  N   THR B 172      -8.067  30.732  34.325
ATOM   4848  CA  THR B 172      -7.067  29.898  35.011
ATOM   4849  C   THR B 172      -6.523  30.596  36.275
ATOM   4850  O   THR B 172      -6.338  29.943  37.321
ATOM   4851  CB  THR B 172      -5.941  29.513  34.074
ATOM   4852  OG1 THR B 172      -6.525  28.931  32.905
ATOM   4853  CG2 THR B 172      -4.963  28.499  34.725
ATOM   4854  N   THR B 173      -6.305  31.909  36.225
ATOM   4855  CA  THR B 173      -5.844  32.667  37.380
ATOM   4856  C   THR B 173      -6.876  32.618  38.511
ATOM   4857  O   THR B 173      -6.538  32.464  39.678
ATOM   4858  CB  THR B 173      -5.548  34.122  36.928
ATOM   4859  OG1 THR B 173      -4.491  34.057  35.962
ATOM   4860  CG2 THR B 173      -5.175  35.029  38.064
ATOM   4861  N   GLU B 174      -8.151  32.765  38.179
ATOM   4862  CA  GLU B 174      -9.207  32.691  39.178
ATOM   4863  C   GLU B 174      -9.275  31.287  39.769
ATOM   4864  O   GLU B 174      -9.402  31.124  40.974
ATOM   4865  CB  GLU B 174     -10.553  33.125  38.562
ATOM   4866  CG  GLU B 174     -10.710  34.647  38.382
ATOM   4867  CD  GLU B 174     -10.298  35.438  39.615
ATOM   4868  OE1 GLU B 174     -10.975  35.279  40.654
ATOM   4869  OE2 GLU B 174      -9.276  36.187  39.566
ATOM   4870  N   LEU B 175      -9.143  30.288  38.907
ATOM   4871  CA  LEU B 175      -9.164  28.910  39.362
ATOM   4872  C   LEU B 175      -8.016  28.645  40.334
ATOM   4873  O   LEU B 175      -8.221  27.954  41.355
ATOM   4874  CB  LEU B 175      -9.108  28.016  38.127
ATOM   4875  CG  LEU B 175      -9.210  26.514  38.319
ATOM   4876  CD1 LEU B 175     -10.500  26.079  38.980
ATOM   4877  CD2 LEU B 175      -9.026  25.825  36.960
ATOM   4878  N   LEU B 176      -6.835  29.211  40.066
ATOM   4879  CA  LEU B 176      -5.679  29.024  40.936
ATOM   4880  C   LEU B 176      -5.803  29.683  42.296
ATOM   4881  O   LEU B 176      -4.953  29.435  43.163
ATOM   4882  CB  LEU B 176      -4.400  29.460  40.232
ATOM   4883  CG  LEU B 176      -3.929  28.544  39.095
ATOM   4884  CD1 LEU B 176      -2.922  29.240  38.246
ATOM   4885  CD2 LEU B 176      -3.340  27.239  39.665
ATOM   4886  N   LYS B 177      -6.825  30.504  42.521
ATOM   4887  CA  LYS B 177      -7.093  31.023  43.865
ATOM   4888  C   LYS B 177      -7.849  30.007  44.714
ATOM   4889  O   LYS B 177      -7.870  30.130  45.939
ATOM   4890  CB  LYS B 177      -7.921  32.301  43.822
ATOM   4891  CG  LYS B 177      -7.276  33.451  43.090
ATOM   4892  CD  LYS B 177      -8.253  34.586  43.054
ATOM   4893  CE  LYS B 177      -7.627  35.827  42.493
ATOM   4894  NZ  LYS B 177      -8.641  36.942  42.467
ATOM   4895  N   GLU B 178      -8.460  29.000  44.079
ATOM   4896  CA  GLU B 178      -9.182  27.957  44.831
ATOM   4897  C   GLU B 178      -8.214  26.997  45.497
ATOM   4898  O   GLU B 178      -7.037  26.881  45.094
ATOM   4899  CB  GLU B 178     -10.145  27.192  43.906
ATOM   4900  CG  GLU B 178     -11.234  28.059  43.246
ATOM   4901  CD  GLU B 178     -12.279  28.519  44.194
ATOM   4902  OE1 GLU B 178     -12.584  27.779  45.161
ATOM   4903  OE2 GLU B 178     -12.807  29.646  43.974
ATOM   4904  N   ARG B 179      -8.693  26.316  46.520
ATOM   4905  CA  ARG B 179      -7.820  25.419  47.262
ATOM   4906  C   ARG B 179      -7.901  23.984  46.711
ATOM   4907  O   ARG B 179      -8.943  23.293  46.762
ATOM   4908  CB  ARG B 179      -8.206  25.445  48.739
ATOM   4909  CG  ARG B 179      -7.194  24.641  49.538
ATOM   4910  CD  ARG B 179      -7.448  24.764  51.017
ATOM   4911  NE  ARG B 179      -6.377  24.097  51.769
ATOM   4912  CZ  ARG B 179      -6.342  23.991  53.098
ATOM   4913  NH1 ARG B 179      -7.297  24.518  53.885
ATOM   4914  NH2 ARG B 179      -5.306  23.374  53.642
ATOM   4915  N   PHE B 180      -6.764  23.533  46.216
ATOM   4916  CA  PHE B 180      -6.599  22.167  45.743
ATOM   4917  C   PHE B 180      -5.609  21.404  46.602
ATOM   4918  O   PHE B 180      -4.797  21.985  47.332
ATOM   4919  CB  PHE B 180      -6.062  22.177  44.318
ATOM   4920  CG  PHE B 180      -7.038  22.762  43.354
ATOM   4921  CD1 PHE B 180      -8.115  21.986  42.936
ATOM   4922  CD2 PHE B 180      -6.909  24.082  42.896
ATOM   4923  CE1 PHE B 180      -9.088  22.487  42.109
ATOM   4924  CE2 PHE B 180      -7.898  24.615  42.040
ATOM   4925  CZ  PHE B 180      -8.996  23.797  41.650
ATOM   4926  N   ASP B 181      -5.644  20.066  46.470
ATOM   4927  CA  ASP B 181      -4.714  19.219  47.202
ATOM   4928  C   ASP B 181      -3.528  18.764  46.359
ATOM   4929  O   ASP B 181      -2.588  18.187  46.902
ATOM   4930  CB  ASP B 181      -5.484  18.042  47.817
ATOM   4931  CG  ASP B 181      -6.592  18.523  48.706
ATOM   4932  OD1 ASP B 181      -6.313  18.961  49.841
ATOM   4933  OD2 ASP B 181      -7.757  18.487  48.285
ATOM   4934  N   HIS B 182      -3.566  19.007  45.056
ATOM   4935  CA  HIS B 182      -2.422  18.784  44.152
ATOM   4936  C   HIS B 182      -2.761  19.515  42.882
ATOM   4937  O   HIS B 182      -3.949  19.576  42.503
ATOM   4938  CB  HIS B 182      -2.235  17.284  43.865
ATOM   4939  CG  HIS B 182      -0.934  16.944  43.213
ATOM   4940  ND1 HIS B 182       0.170  16.569  43.953
ATOM   4941  CD2 HIS B 182      -0.529  17.007  41.916
ATOM   4942  CE1 HIS B 182       1.191  16.394  43.133
ATOM   4943  NE2 HIS B 182       0.800  16.652  41.908
ATOM   4944  N   ILE B 183      -1.747  20.055  42.222
ATOM   4945  CA  ILE B 183      -1.887  20.610  40.876
ATOM   4946  C   ILE B 183      -0.867  20.003  39.945
ATOM   4947  O   ILE B 183       0.341  19.993  40.265
ATOM   4948  CB  ILE B 183      -1.673  22.135  40.902
ATOM   4949  CG1 ILE B 183      -2.728  22.810  41.773
ATOM   4950  CG2 ILE B 183      -1.752  22.709  39.465
ATOM   4951  CD1 ILE B 183      -2.354  24.201  42.226
ATOM   4952  N   LEU B 184      -1.344  19.497  38.811
ATOM   4953  CA  LEU B 184      -0.447  19.108  37.719
ATOM   4954  C   LEU B 184      -0.623  20.088  36.583
ATOM   4955  O   LEU B 184      -1.758  20.358  36.140
ATOM   4956  CB  LEU B 184      -0.698  17.664  37.270
ATOM   4957  CG  LEU B 184       0.279  17.172  36.165
ATOM   4958  CD1 LEU B 184       0.477  15.651  36.353
ATOM   4959  CD2 LEU B 184      -0.202  17.477  34.755
ATOM   4960  N   TYR B 185       0.493  20.631  36.111
ATOM   4961  CA  TYR B 185       0.518  21.584  35.012
ATOM   4962  C   TYR B 185       1.508  21.111  33.970
ATOM   4963  O   TYR B 185       2.648  20.800  34.298
ATOM   4964  CB  TYR B 185       0.902  22.971  35.530
ATOM   4965  CG  TYR B 185       1.191  23.961  34.419
ATOM   4966  CD1 TYR B 185       0.169  24.555  33.669
ATOM   4967  CD2 TYR B 185       2.502  24.309  34.102
ATOM   4968  CE1 TYR B 185       0.453  25.452  32.616
ATOM   4969  CE2 TYR B 185       2.797  25.182  33.067
ATOM   4970  CZ  TYR B 185       1.782  25.764  32.328
ATOM   4971  OH  TYR B 185       2.097  26.613  31.296
ATOM   4972  N   THR B 186       1.082  21.109  32.716
ATOM   4973  CA  THR B 186       1.966  20.930  31.567
ATOM   4974  C   THR B 186       1.975  22.245  30.785
ATOM   4975  O   THR B 186       0.926  22.776  30.413
ATOM   4976  CB  THR B 186       1.506  19.788  30.676
ATOM   4977  OG1 THR B 186       1.364  18.611  31.471
ATOM   4978  CG2 THR B 186       2.515  19.493  29.575
ATOM   4979  N   GLY B 187       3.173  22.762  30.533
ATOM   4980  CA  GLY B 187       3.315  23.986  29.756
ATOM   4981  C   GLY B 187       4.705  24.577  29.835
ATOM   4982  O   GLY B 187       5.706  23.847  29.760
ATOM   4983  N   SER B 188       4.771  25.896  29.953
ATOM   4984  CA  SER B 188       6.046  26.583  29.905
ATOM   4985  C   SER B 188       6.713  26.741  31.243
ATOM   4986  O   SER B 188       6.048  26.804  32.298
ATOM   4987  CB  SER B 188       5.878  27.972  29.277
ATOM   4988  OG  SER B 188       5.106  28.804  30.115
ATOM   4989  N   THR B 189       8.032  26.871  31.209
ATOM   4990  CA  THR B 189       8.823  27.101  32.394
ATOM   4991  C   THR B 189       8.357  28.353  33.117
ATOM   4992  O   THR B 189       8.154  28.343  34.342
ATOM   4993  CB  THR B 189      10.314  27.174  31.952
ATOM   4994  OG1 THR B 189      10.701  25.877  31.468
ATOM   4995  CG2 THR B 189      11.236  27.579  33.077
ATOM   4996  N   GLY B 190       8.085  29.412  32.364
ATOM   4997  CA  GLY B 190       7.676  30.668  32.963
ATOM   4998  C   GLY B 190       6.367  30.556  33.711
ATOM   4999  O   GLY B 190       6.233  31.071  34.832
ATOM   5000  N   VAL B 191       5.394  29.880  33.110
ATOM   5001  CA  VAL B 191       4.086  29.772  33.786
ATOM   5002  C   VAL B 191       4.225  28.799  34.968
ATOM   5003  O   VAL B 191       3.510  28.943  35.971
ATOM   5004  CB  VAL B 191       2.950  29.377  32.814
ATOM   5005  CG1 VAL B 191       1.640  29.110  33.547
ATOM   5006  CG2 VAL B 191       2.723  30.498  31.755
ATOM   5007  N   GLY B 192       5.116  27.795  34.875
ATOM   5008  CA  GLY B 192       5.325  26.902  36.014
ATOM   5009  C   GLY B 192       5.678  27.645  37.290
ATOM   5010  O   GLY B 192       5.191  27.282  38.368
ATOM   5011  N   LYS B 193       6.434  28.740  37.190
ATOM   5012  CA  LYS B 193       6.757  29.565  38.362
ATOM   5013  C   LYS B 193       5.489  30.215  38.943
ATOM   5014  O   LYS B 193       5.334  30.277  40.172
ATOM   5015  CB  LYS B 193       7.767  30.647  37.974
ATOM   5016  CG  LYS B 193       9.063  30.005  37.527
ATOM   5017  CD  LYS B 193      10.148  31.000  37.248
ATOM   5018  CE  LYS B 193      11.396  30.218  36.887
ATOM   5019  NZ  LYS B 193      12.542  31.102  36.585
ATOM   5020  N   ILE B 194       4.602  30.675  38.052
ATOM   5021  CA  ILE B 194       3.354  31.303  38.475
ATOM   5022  C   ILE B 194       2.468  30.257  39.184
ATOM   5023  O   ILE B 194       1.863  30.548  40.245
ATOM   5024  CB  ILE B 194       2.639  31.931  37.236
ATOM   5025  CG1 ILE B 194       3.501  33.078  36.699
ATOM   5026  CG2 ILE B 194       1.269  32.435  37.641
ATOM   5027  CD1 ILE B 194       2.941  33.681  35.356
ATOM   5028  N   ILE B 195       2.423  29.046  38.639
ATOM   5029  CA  ILE B 195       1.608  27.977  39.228
ATOM   5030  C   ILE B 195       2.144  27.618  40.608
ATOM   5031  O   ILE B 195       1.376  27.495  41.567
ATOM   5032  CB  ILE B 195       1.617  26.692  38.372
ATOM   5033  CG1 ILE B 195       1.143  26.928  36.927
ATOM   5034  CG2 ILE B 195       0.790  25.582  39.079
ATOM   5035  CD1 ILE B 195      -0.148  27.624  36.847
ATOM   5036  N   MET B 196       3.462  27.465  40.722
ATOM   5037  CA  MET B 196       4.034  27.068  42.003
ATOM   5038  C   MET B 196       3.820  28.167  43.051
ATOM   5039  O   MET B 196       3.556  27.870  44.227
ATOM   5040  CB  MET B 196       5.520  26.703  41.823
ATOM   5041  CG  MET B 196       6.097  26.140  43.095
ATOM   5042  SD  MET B 196       7.803  25.590  42.753
ATOM   5043  CE  MET B 196       8.274  25.009  44.377
ATOM   5044  N   THR B 197       3.877  29.436  42.620
ATOM   5045  CA  THR B 197       3.629  30.543  43.516
ATOM   5046  C   THR B 197       2.163  30.515  44.004
ATOM   5047  O   THR B 197       1.892  30.708  45.198
ATOM   5048  CB  THR B 197       3.968  31.884  42.827
ATOM   5049  OG1 THR B 197       5.362  31.887  42.472
ATOM   5050  CG2 THR B 197       3.675  33.049  43.762
ATOM   5051  N   ALA B 198       1.225  30.283  43.095
ATOM   5052  CA  ALA B 198      -0.154  30.188  43.532
ATOM   5053  C   ALA B 198      -0.369  28.989  44.459
ATOM   5054  O   ALA B 198      -1.116  29.054  45.456
ATOM   5055  CB  ALA B 198      -1.075  30.064  42.323
ATOM   5056  N   ALA B 199       0.294  27.869  44.166
ATOM   5057  CA  ALA B 199       0.140  26.665  44.972
ATOM   5058  C   ALA B 199       0.653  26.877  46.410
ATOM   5059  O   ALA B 199       0.109  26.305  47.359
ATOM   5060  CB  ALA B 199       0.905  25.536  44.328
ATOM   5061  N   ALA B 200       1.704  27.698  46.550
ATOM   5062  CA  ALA B 200       2.305  27.934  47.852
ATOM   5063  C   ALA B 200       1.299  28.524  48.838
ATOM   5064  O   ALA B 200       1.399  28.303  50.058
ATOM   5065  CB  ALA B 200       3.573  28.841  47.706
ATOM   5066  N   LYS B 201       0.321  29.267  48.323
ATOM   5067  CA  LYS B 201      -0.658  29.918  49.189
ATOM   5068  C   LYS B 201      -1.508  28.951  50.023
ATOM   5069  O   LYS B 201      -2.018  29.309  51.092
ATOM   5070  CB  LYS B 201      -1.543  30.883  48.401
ATOM   5071  CG  LYS B 201      -0.717  31.998  47.687
ATOM   5072  CD  LYS B 201      -1.645  33.029  47.081
ATOM   5073  CE  LYS B 201      -0.906  34.149  46.393
ATOM   5074  NZ  LYS B 201      -1.912  34.929  45.588
ATOM   5075  N   HIS B 202      -1.658  27.738  49.512
ATOM   5076  CA  HIS B 202      -2.382  26.646  50.178
ATOM   5077  C   HIS B 202      -1.489  25.441  50.477
ATOM   5078  O   HIS B 202      -1.991  24.337  50.795
ATOM   5079  CB  HIS B 202      -3.537  26.152  49.291
ATOM   5080  CG  HIS B 202      -4.544  27.210  48.973
ATOM   5081  ND1 HIS B 202      -5.303  27.825  49.939
ATOM   5082  CD2 HIS B 202      -4.925  27.740  47.785
ATOM   5083  CE1 HIS B 202      -6.127  28.684  49.359
ATOM   5084  NE2 HIS B 202      -5.908  28.661  48.057
ATOM   5085  N   LEU B 203      -0.164  25.634  50.354
ATOM   5086  CA  LEU B 203       0.780  24.500  50.501
ATOM   5087  C   LEU B 203       0.336  23.318  49.668
ATOM   5088  O   LEU B 203       0.232  22.185  50.120
ATOM   5089  CB  LEU B 203       0.971  24.106  51.969
ATOM   5090  CG  LEU B 203       1.753  25.164  52.739
ATOM   5091  CD1 LEU B 203       1.569  24.968  54.238
ATOM   5092  CD2 LEU B 203       3.237  25.108  52.340
ATOM   5093  N   THR B 204       0.043  23.613  48.408
ATOM   5094  CA  THR B 204      -0.406  22.559  47.519
ATOM   5095  C   THR B 204       0.782  21.984  46.754
ATOM   5096  O   THR B 204       1.481  22.753  46.076
ATOM   5097  CB  THR B 204      -1.380  23.177  46.491
ATOM   5098  OG1 THR B 204      -2.497  23.743  47.200
ATOM   5099  CG2 THR B 204      -1.915  22.102  45.509
ATOM   5100  N   PRO B 205       0.976  20.660  46.789
ATOM   5101  CA  PRO B 205       2.087  20.070  46.025
ATOM   5102  C   PRO B 205       1.787  20.154  44.547
ATOM   5103  O   PRO B 205       0.628  20.171  44.148
ATOM   5104  CB  PRO B 205       2.150  18.601  46.492
ATOM   5105  CG  PRO B 205       0.706  18.349  47.061
ATOM   5106  CD  PRO B 205       0.223  19.649  47.588
ATOM   5107  N   VAL B 206       2.846  20.222  43.757
ATOM   5108  CA  VAL B 206       2.740  20.424  42.325
ATOM   5109  C   VAL B 206       3.542  19.392  41.562
ATOM   5110  O   VAL B 206       4.646  19.001  41.997
ATOM   5111  CB  VAL B 206       3.165  21.852  41.853
ATOM   5112  CG1 VAL B 206       2.268  22.916  42.444
ATOM   5113  CG2 VAL B 206       4.636  22.146  42.196
ATOM   5114  N   THR B 207       3.003  18.991  40.419
ATOM   5115  CA  THR B 207       3.762  18.276  39.393
ATOM   5116  C   THR B 207       3.810  19.233  38.218
ATOM   5117  O   THR B 207       2.761  19.649  37.725
ATOM   5118  CB  THR B 207       3.041  16.985  38.983
ATOM   5119  OG1 THR B 207       2.905  16.163  40.144
ATOM   5120  CG2 THR B 207       3.819  16.235  37.891
ATOM   5121  N   LEU B 208       5.019  19.616  37.797
ATOM   5122  CA  LEU B 208       5.189  20.616  36.724
ATOM   5123  C   LEU B 208       5.976  19.969  35.603
ATOM   5124  O   LEU B 208       7.122  19.534  35.783
ATOM   5125  CB  LEU B 208       5.964  21.830  37.247
ATOM   5126  CG  LEU B 208       5.413  22.550  38.491
ATOM   5127  CD1 LEU B 208       6.327  23.667  38.886
ATOM   5128  CD2 LEU B 208       3.982  23.113  38.131
ATOM   5129  N   GLU B 209       5.327  19.884  34.456
ATOM   5130  CA  GLU B 209       5.916  19.277  33.287
ATOM   5131  C   GLU B 209       6.179  20.431  32.312
ATOM   5132  O   GLU B 209       5.247  20.943  31.686
ATOM   5133  CB  GLU B 209       4.903  18.247  32.726
ATOM   5134  CG  GLU B 209       4.624  17.052  33.679
ATOM   5135  CD  GLU B 209       5.629  15.935  33.554
ATOM   5136  OE1 GLU B 209       6.498  15.978  32.657
ATOM   5137  OE2 GLU B 209       5.542  14.975  34.361
ATOM   5138  N   LEU B 210       7.425  20.886  32.249
ATOM   5139  CA  LEU B 210       7.747  22.178  31.665
ATOM   5140  C   LEU B 210       8.563  22.080  30.392
ATOM   5141  O   LEU B 210       8.351  21.126  29.652
ATOM   5142  CB  LEU B 210       8.383  23.087  32.729
ATOM   5143  CG  LEU B 210       7.621  23.200  34.061
ATOM   5144  CD1 LEU B 210       8.333  24.109  35.031
ATOM   5145  CD2 LEU B 210       6.180  23.742  33.825
ATOM   5146  N   GLY B 211       9.394  23.066  30.112
ATOM   5147  CA  GLY B 211       9.997  23.128  28.783
ATOM   5148  C   GLY B 211      11.505  23.170  28.840
ATOM   5149  O   GLY B 211      12.150  23.003  29.897
ATOM   5150  N   GLY B 212      12.053  23.429  27.668
ATOM   5151  CA  GLY B 212      13.493  23.456  27.489
ATOM   5152  C   GLY B 212      13.729  23.125  26.034
ATOM   5153  O   GLY B 212      12.801  23.046  25.249
ATOM   5154  N   LYS B 213      14.989  22.962  25.688
ATOM   5155  CA  LYS B 213      15.362  22.510  24.329
ATOM   5156  C   LYS B 213      16.072  21.185  24.490
ATOM   5157  O   LYS B 213      17.174  21.142  25.054
ATOM   5158  CB  LYS B 213      16.318  23.514  23.668
ATOM   5159  CG  LYS B 213      15.689  24.892  23.482
ATOM   5160  CD  LYS B 213      16.758  25.955  23.080
ATOM   5161  CE  LYS B 213      17.338  25.709  21.693
ATOM   5162  NZ  LYS B 213      16.341  25.812  20.581
ATOM   5163  N   SER B 214      15.423  20.103  24.071
ATOM   5164  CA  SER B 214      15.977  18.764  24.226
ATOM   5165  C   SER B 214      17.056  18.565  23.157
ATOM   5166  O   SER B 214      16.753  18.564  21.950
ATOM   5167  CB  SER B 214      14.883  17.710  24.091
ATOM   5168  OG  SER B 214      13.824  17.937  25.049
ATOM   5169  N   PRO B 215      18.292  18.380  23.600
ATOM   5170  CA  PRO B 215      19.394  18.221  22.636
ATOM   5171  C   PRO B 215      19.422  16.829  22.059
ATOM   5172  O   PRO B 215      18.969  15.866  22.670
ATOM   5173  CB  PRO B 215      20.654  18.442  23.481
ATOM   5174  CG  PRO B 215      20.159  18.810  24.880
ATOM   5175  CD  PRO B 215      18.767  18.368  25.005
ATOM   5176  N   CYS B 216      19.949  16.739  20.837
ATOM   5177  CA  CYS B 216      20.131  15.451  20.188
ATOM   5178  C   CYS B 216      21.553  15.372  19.640
ATOM   5179  O   CYS B 216      21.870  15.962  18.594
ATOM   5180  CB  CYS B 216      19.096  15.298  19.084
ATOM   5181  SG  CYS B 216      19.138  13.746  18.195
ATOM   5182  N   TYR B 217      22.405  14.686  20.390
ATOM   5183  CA  TYR B 217      23.794  14.469  19.955
ATOM   5184  C   TYR B 217      23.910  13.272  19.006
ATOM   5185  O   TYR B 217      23.423  12.186  19.276
ATOM   5186  CB  TYR B 217      24.667  14.253  21.184
ATOM   5187  CG  TYR B 217      26.107  13.944  20.835
ATOM   5188  CD1 TYR B 217      26.953  14.934  20.347
ATOM   5189  CD2 TYR B 217      26.606  12.664  21.018
ATOM   5190  CE1 TYR B 217      28.292  14.644  20.038
ATOM   5191  CE2 TYR B 217      27.936  12.365  20.696
ATOM   5192  CZ  TYR B 217      28.750  13.351  20.214
ATOM   5193  OH  TYR B 217      30.075  13.030  19.933
ATOM   5194  N   VAL B 218      24.539  13.498  17.845
ATOM   5195  CA  VAL B 218      24.769  12.418  16.887
ATOM   5196  C   VAL B 218      26.274  12.156  16.767
ATOM   5197  O   VAL B 218      27.029  13.050  16.357
ATOM   5198  CB  VAL B 218      24.207  12.777  15.495
ATOM   5199  CG1 VAL B 218      24.436  11.620  14.539
ATOM   5200  CG2 VAL B 218      22.720  13.073  15.579
ATOM   5201  N   ASP B 219      26.662  10.941  17.158
ATOM   5202  CA  ASP B 219      28.053  10.481  17.179
ATOM   5203  C   ASP B 219      28.511  10.315  15.738
ATOM   5204  O   ASP B 219      27.758   9.846  14.878
ATOM   5205  CB  ASP B 219      28.141   9.162  17.965
ATOM   5206  CG  ASP B 219      29.568   8.643  18.131
ATOM   5207  OD1 ASP B 219      30.524   9.272  17.627
ATOM   5208  OD2 ASP B 219      29.730   7.583  18.760
ATOM   5209  N   LYS B 220      29.743  10.752  15.505
ATOM   5210  CA  LYS B 220      30.430  10.681  14.222
ATOM   5211  C   LYS B 220      30.456   9.273  13.652
ATOM   5212  O   LYS B 220      30.451   9.088  12.426
ATOM   5213  CB  LYS B 220      31.872  11.128  14.450
ATOM   5214  CG  LYS B 220      32.528  11.839  13.301
ATOM   5215  CD  LYS B 220      33.803  12.518  13.772
ATOM   5216  CE  LYS B 220      34.672  11.574  14.582
ATOM   5217  NZ  LYS B 220      35.857  12.274  15.159
ATOM   5218  N   ASN B 221      30.488   8.285  14.535
ATOM   5219  CA  ASN B 221      30.788   6.912  14.144
ATOM   5220  C   ASN B 221      29.559   6.039  13.911
ATOM   5221  O   ASN B 221      29.683   4.859  13.588
ATOM   5222  CB  ASN B 221      31.688   6.267  15.210
ATOM   5223  CG  ASN B 221      33.182   6.412  14.903
ATOM   5224  OD1 ASN B 221      33.634   7.388  14.289
ATOM   5225  ND2 ASN B 221      33.959   5.426  15.346
ATOM   5226  N   CYS B 222      28.368   6.613  14.087
ATOM   5227  CA  CYS B 222      27.141   5.810  14.059
ATOM   5228  C   CYS B 222      26.483   5.724  12.674
ATOM   5229  O   CYS B 222      26.832   6.486  11.754
ATOM   5230  CB  CYS B 222      26.136   6.306  15.117
ATOM   5231  SG  CYS B 222      25.193   7.775  14.650
ATOM   5232  N   ASP B 223      25.540   4.783  12.549
ATOM   5233  CA  ASP B 223      24.722   4.599  11.345
ATOM   5234  C   ASP B 223      23.743   5.769  11.118
ATOM   5235  O   ASP B 223      22.632   5.797  11.684
ATOM   5236  CB  ASP B 223      23.973   3.263  11.435
ATOM   5237  CG  ASP B 223      23.201   2.915  10.164
ATOM   5238  OD1 ASP B 223      22.728   3.831   9.447
ATOM   5239  OD2 ASP B 223      23.047   1.701   9.893
ATOM   5240  N   LEU B 224      24.157   6.714  10.276
ATOM   5241  CA  LEU B 224      23.386   7.939  10.045
ATOM   5242  C   LEU B 224      22.051   7.725   9.356
ATOM   5243  O   LEU B 224      21.120   8.511   9.566
ATOM   5244  CB  LEU B 224      24.222   9.001   9.314
ATOM   5245  CG  LEU B 224      25.455   9.508  10.048
ATOM   5246  CD1 LEU B 224      26.196  10.495   9.173
ATOM   5247  CD2 LEU B 224      25.079  10.143  11.395
ATOM   5248  N   ASP B 225      21.951   6.681   8.531
ATOM   5249  CA  ASP B 225      20.679   6.346   7.884
ATOM   5250  C   ASP B 225      19.594   6.054   8.912
ATOM   5251  O   ASP B 225      18.473   6.607   8.837
ATOM   5252  CB  ASP B 225      20.826   5.140   6.943
ATOM   5253  CG  ASP B 225      21.635   5.471   5.691
ATOM   5254  OD1 ASP B 225      22.769   4.956   5.567
ATOM   5255  OD2 ASP B 225      21.146   6.261   4.846
ATOM   5256  N   VAL B 226      19.933   5.184   9.863
ATOM   5257  CA  VAL B 226      18.990   4.774  10.897
ATOM   5258  C   VAL B 226      18.732   5.978  11.804
ATOM   5259  O   VAL B 226      17.570   6.316  12.062
ATOM   5260  CB  VAL B 226      19.489   3.540  11.672
ATOM   5261  CG1 VAL B 226      18.547   3.181  12.822
ATOM   5262  CG2 VAL B 226      19.627   2.344  10.717
ATOM   5263  N   ALA B 227      19.799   6.656  12.228
ATOM   5264  CA  ALA B 227      19.665   7.786  13.169
ATOM   5265  C   ALA B 227      18.769   8.886  12.620
ATOM   5266  O   ALA B 227      17.866   9.365  13.324
ATOM   5267  CB  ALA B 227      20.998   8.356  13.545
ATOM   5268  N   CYS B 228      18.986   9.282  11.363
ATOM   5269  CA  CYS B 228      18.287  10.453  10.830
ATOM   5270  C   CYS B 228      16.810  10.189  10.566
ATOM   5271  O   CYS B 228      15.978  11.104  10.662
ATOM   5272  CB  CYS B 228      19.003  11.006   9.593
ATOM   5273  SG  CYS B 228      20.582  11.772  10.043
ATOM   5274  N   ARG B 229      16.470   8.949  10.274
ATOM   5275  CA  ARG B 229      15.089   8.570  10.089
ATOM   5276  C   ARG B 229      14.328   8.720  11.413
ATOM   5277  O   ARG B 229      13.236   9.315  11.454
ATOM   5278  CB  ARG B 229      15.012   7.146   9.545
ATOM   5279  CG  ARG B 229      13.618   6.693   9.184
ATOM   5280  CD  ARG B 229      13.682   5.305   8.531
ATOM   5281  NE  ARG B 229      12.354   4.754   8.278
ATOM   5282  CZ  ARG B 229      12.044   3.934   7.266
ATOM   5283  NH1 ARG B 229      12.972   3.576   6.374
ATOM   5284  NH2 ARG B 229      10.790   3.491   7.124
ATOM   5285  N   ARG B 230      14.926   8.193  12.482
ATOM   5286  CA  ARG B 230      14.324   8.274  13.810
ATOM   5287  C   ARG B 230      14.227   9.727  14.281
ATOM   5288  O   ARG B 230      13.168  10.143  14.786
ATOM   5289  CB  ARG B 230      15.145   7.410  14.778
ATOM   5290  CG  ARG B 230      15.068   5.945  14.435
ATOM   5291  CD  ARG B 230      15.840   5.093  15.411
ATOM   5292  NE  ARG B 230      15.693   3.693  15.006
ATOM   5293  CZ  ARG B 230      16.259   2.661  15.610
ATOM   5294  NH1 ARG B 230      17.062   2.852  16.653
ATOM   5295  NH2 ARG B 230      16.051   1.433  15.129
ATOM   5296  N   ILE B 231      15.288  10.495  14.090
ATOM   5297  CA  ILE B 231      15.275  11.934  14.437
ATOM   5298  C   ILE B 231      14.197  12.680  13.678
ATOM   5299  O   ILE B 231      13.394  13.407  14.282
ATOM   5300  CB  ILE B 231      16.641  12.588  14.237
ATOM   5301  CG1 ILE B 231      17.652  11.904  15.159
ATOM   5302  CG2 ILE B 231      16.589  14.074  14.583
ATOM   5303  CD1 ILE B 231      19.088  12.157  14.806
ATOM   5304  N   ALA B 232      14.148  12.489  12.364
ATOM   5305  CA  ALA B 232      13.141  13.144  11.535
ATOM   5306  C   ALA B 232      11.717  12.866  12.019
ATOM   5307  O   ALA B 232      10.880  13.767  12.062
ATOM   5308  CB  ALA B 232      13.300  12.725  10.080
ATOM   5309  N   TRP B 233      11.449  11.614  12.379
ATOM   5310  CA  TRP B 233      10.135  11.206  12.813
ATOM   5311  C   TRP B 233       9.743  11.974  14.067
ATOM   5312  O   TRP B 233       8.665  12.583  14.114
ATOM   5313  CB  TRP B 233      10.094   9.698  13.044
ATOM   5314  CG  TRP B 233       8.935   9.197  13.801
ATOM   5315  CD1 TRP B 233       7.657   9.110  13.374
ATOM   5316  CD2 TRP B 233       8.941   8.730  15.161
ATOM   5317  NE1 TRP B 233       6.852   8.586  14.366
ATOM   5318  CE2 TRP B 233       7.624   8.354  15.477
ATOM   5319  CE3 TRP B 233       9.954   8.552  16.131
ATOM   5320  CZ2 TRP B 233       7.264   7.839  16.743
ATOM   5321  CZ3 TRP B 233       9.592   8.040  17.382
ATOM   5322  CH2 TRP B 233       8.263   7.684  17.664
ATOM   5323  N   GLY B 234      10.643  11.995  15.052
ATOM   5324  CA  GLY B 234      10.342  12.656  16.327
ATOM   5325  C   GLY B 234      10.292  14.159  16.190
ATOM   5326  O   GLY B 234       9.511  14.832  16.871
ATOM   5327  N   LYS B 235      11.158  14.720  15.358
ATOM   5328  CA  LYS B 235      11.189  16.167  15.184
ATOM   5329  C   LYS B 235       9.961  16.719  14.490
ATOM   5330  O   LYS B 235       9.466  17.820  14.838
ATOM   5331  CB  LYS B 235      12.468  16.655  14.467
ATOM   5332  CG  LYS B 235      12.474  18.145  14.170
ATOM   5333  CD  LYS B 235      12.573  19.025  15.447
ATOM   5334  CE  LYS B 235      12.514  20.499  15.059
ATOM   5335  NZ  LYS B 235      12.811  21.481  16.189
ATOM   5336  N   PHE B 236       9.492  16.013  13.469
ATOM   5337  CA  PHE B 236       8.492  16.595  12.576
ATOM   5338  C   PHE B 236       7.091  16.119  12.850
ATOM   5339  O   PHE B 236       6.127  16.671  12.275
ATOM   5340  CB  PHE B 236       8.941  16.460  11.099
ATOM   5341  CG  PHE B 236      10.146  17.281  10.807
ATOM   5342  CD1 PHE B 236      10.037  18.672  10.630
ATOM   5343  CD2 PHE B 236      11.415  16.693  10.785
ATOM   5344  CE1 PHE B 236      11.170  19.468  10.424
ATOM   5345  CE2 PHE B 236      12.542  17.475  10.560
ATOM   5346  CZ  PHE B 236      12.419  18.858  10.400
ATOM   5347  N   MET B 237       6.922  15.131  13.738
ATOM   5348  CA  MET B 237       5.574  14.744  14.173
ATOM   5349  C   MET B 237       4.865  15.978  14.804
ATOM   5350  O   MET B 237       5.502  16.841  15.412
ATOM   5351  CB  MET B 237       5.565  13.502  15.086
ATOM   5352  CG  MET B 237       5.885  13.725  16.517
ATOM   5353  SD  MET B 237       5.358  12.344  17.604
ATOM   5354  CE  MET B 237       6.229  10.988  16.874
ATOM   5355  N   ASN B 238       3.556  16.051  14.600
ATOM   5356  CA  ASN B 238       2.777  17.189  15.134
ATOM   5357  C   ASN B 238       3.386  18.542  14.752
ATOM   5358  O   ASN B 238       3.356  19.520  15.545
ATOM   5359  CB  ASN B 238       2.671  17.095  16.671
ATOM   5360  CG  ASN B 238       1.419  17.746  17.198
ATOM   5361  OD1 ASN B 238       0.402  17.825  16.505
ATOM   5362  ND2 ASN B 238       1.478  18.234  18.433
ATOM   5363  N   SER B 239       3.915  18.631  13.518
ATOM   5364  CA  SER B 239       4.596  19.831  13.049
ATOM   5365  C   SER B 239       5.588  20.411  14.069
ATOM   5366  O   SER B 239       5.706  21.633  14.181
ATOM   5367  CB  SER B 239       3.571  20.862  12.523
ATOM   5368  OG  SER B 239       4.235  22.002  11.986
ATOM   5369  N   GLY B 240       6.338  19.545  14.771
ATOM   5370  CA  GLY B 240       7.406  20.030  15.652
ATOM   5371  C   GLY B 240       6.926  20.337  17.078
ATOM   5372  O   GLY B 240       7.752  20.667  17.933
ATOM   5373  N   GLN B 241       5.622  20.202  17.315
ATOM   5374  CA  GLN B 241       4.996  20.749  18.560
ATOM   5375  C   GLN B 241       4.894  19.636  19.611
ATOM   5376  O   GLN B 241       3.800  19.220  19.992
ATOM   5377  CB  GLN B 241       3.628  21.351  18.205
ATOM   5378  CG  GLN B 241       3.756  22.521  17.201
ATOM   5379  CD  GLN B 241       2.444  22.950  16.584
ATOM   5380  OE1 GLN B 241       2.061  24.139  16.731
ATOM   5381  NE2 GLN B 241       1.765  22.043  15.859
ATOM   5382  N   THR B 242       6.053  19.178  20.071
ATOM   5383  CA  THR B 242       6.116  18.105  21.054
ATOM   5384  C   THR B 242       7.123  18.498  22.121
ATOM   5385  O   THR B 242       8.218  18.976  21.821
ATOM   5386  CB  THR B 242       6.520  16.761  20.382
ATOM   5387  OG1 THR B 242       5.654  16.492  19.271
ATOM   5388  CG2 THR B 242       6.501  15.604  21.390
ATOM   5389  N   CYS B 243       6.732  18.273  23.372
ATOM   5390  CA  CYS B 243       7.555  18.644  24.525
ATOM   5391  C   CYS B 243       8.918  17.930  24.552
ATOM   5392  O   CYS B 243       9.880  18.507  25.032
ATOM   5393  CB  CYS B 243       6.807  18.370  25.820
ATOM   5394  SG  CYS B 243       6.556  16.651  26.023
ATOM   5395  N   VAL B 244       8.977  16.701  24.018
ATOM   5396  CA  VAL B 244      10.235  15.935  23.962
ATOM   5397  C   VAL B 244      10.686  15.761  22.510
ATOM   5398  O   VAL B 244      11.459  14.854  22.201
ATOM   5399  CB  VAL B 244      10.150  14.576  24.720
ATOM   5400  CG1 VAL B 244       9.903  14.831  26.244
ATOM   5401  CG2 VAL B 244       9.096  13.682  24.113
ATOM   5402  N   ALA B 245      10.251  16.641  21.614
ATOM   5403  CA  ALA B 245      10.891  16.662  20.275
ATOM   5404  C   ALA B 245      12.391  16.841  20.440
ATOM   5405  O   ALA B 245      12.839  17.567  21.281
ATOM   5406  CB  ALA B 245      10.361  17.837  19.463
ATOM   5407  N   PRO B 246      13.200  16.188  19.590
ATOM   5408  CA  PRO B 246      14.613  16.583  19.557
ATOM   5409  C   PRO B 246      14.710  17.975  18.963
ATOM   5410  O   PRO B 246      14.441  18.156  17.758
ATOM   5411  CB  PRO B 246      15.247  15.545  18.623
ATOM   5412  CG  PRO B 246      14.092  15.096  17.772
ATOM   5413  CD  PRO B 246      12.875  15.124  18.637
ATOM   5414  N   ASP B 247      15.041  18.968  19.781
ATOM   5415  CA  ASP B 247      14.826  20.365  19.422
ATOM   5416  C   ASP B 247      15.915  20.803  18.430
ATOM   5417  O   ASP B 247      15.600  21.466  17.428
ATOM   5418  CB  ASP B 247      14.790  21.217  20.706
ATOM   5419  CG  ASP B 247      14.704  22.711  20.456
ATOM   5420  OD1 ASP B 247      13.578  23.259  20.519
ATOM   5421  OD2 ASP B 247      15.772  23.326  20.245
ATOM   5422  N   TYR B 248      17.143  20.381  18.705
ATOM   5423  CA  TYR B 248      18.326  20.709  17.896
ATOM   5424  C   TYR B 248      19.287  19.554  17.880
ATOM   5425  O   TYR B 248      19.285  18.715  18.769
ATOM   5426  CB  TYR B 248      19.031  21.969  18.405
ATOM   5427  CG  TYR B 248      19.627  21.912  19.789
ATOM   5428  CD1 TYR B 248      18.839  22.174  20.931
ATOM   5429  CD2 TYR B 248      20.980  21.648  19.968
ATOM   5430  CE1 TYR B 248      19.409  22.180  22.206
ATOM   5431  CE2 TYR B 248      21.544  21.632  21.215
ATOM   5432  CZ  TYR B 248      20.750  21.898  22.338
ATOM   5433  OH  TYR B 248      21.387  21.886  23.550
ATOM   5434  N   ILE B 249      20.134  19.529  16.844
ATOM   5435  CA  ILE B 249      21.178  18.522  16.714
ATOM   5436  C   ILE B 249      22.564  19.111  17.054
ATOM   5437  O   ILE B 249      22.865  20.265  16.724
ATOM   5438  CB  ILE B 249      21.212  17.980  15.280
ATOM   5439  CG1 ILE B 249      19.969  17.108  15.021
ATOM   5440  CG2 ILE B 249      22.562  17.230  15.006
ATOM   5441  CD1 ILE B 249      19.897  16.495  13.612
ATOM   5442  N   LEU B 250      23.353  18.342  17.805
ATOM   5443  CA  LEU B 250      24.784  18.608  18.025
ATOM   5444  C   LEU B 250      25.570  17.524  17.268
ATOM   5445  O   LEU B 250      25.340  16.343  17.440
ATOM   5446  CB  LEU B 250      25.140  18.568  19.526
ATOM   5447  CG  LEU B 250      24.516  19.673  20.398
ATOM   5448  CD1 LEU B 250      24.538  19.226  21.866
ATOM   5449  CD2 LEU B 250      25.226  21.043  20.166
ATOM   5450  N   CYS B 251      26.495  17.942  16.403
ATOM   5451  CA  CYS B 251      27.298  16.966  15.644
ATOM   5452  C   CYS B 251      28.608  17.552  15.215
ATOM   5453  O   CYS B 251      28.783  18.756  15.156
ATOM   5454  CB  CYS B 251      26.564  16.448  14.395
ATOM   5455  SG  CYS B 251      26.293  17.661  13.074
ATOM   5456  N   ASP B 252      29.520  16.651  14.879
ATOM   5457  CA  ASP B 252      30.799  17.027  14.289
ATOM   5458  C   ASP B 252      30.572  17.652  12.905
ATOM   5459  O   ASP B 252      29.715  17.183  12.155
ATOM   5460  CB  ASP B 252      31.682  15.780  14.193
ATOM   5461  CG  ASP B 252      33.134  16.116  13.919
ATOM   5462  OD1 ASP B 252      33.486  16.296  12.731
ATOM   5463  OD2 ASP B 252      33.910  16.222  14.887
ATOM   5464  N   PRO B 253      31.333  18.716  12.568
ATOM   5465  CA  PRO B 253      31.201  19.344  11.242
ATOM   5466  C   PRO B 253      31.374  18.347  10.092
ATOM   5467  O   PRO B 253      30.760  18.515   9.036
ATOM   5468  CB  PRO B 253      32.334  20.384  11.214
ATOM   5469  CG  PRO B 253      33.217  20.087  12.393
ATOM   5470  CD  PRO B 253      32.317  19.420  13.408
ATOM   5471  N   SER B 254      32.177  17.312  10.315
ATOM   5472  CA  SER B 254      32.455  16.310   9.284
ATOM   5473  C   SER B 254      31.229  15.497   8.860
ATOM   5474  O   SER B 254      31.247  14.839   7.806
ATOM   5475  CB  SER B 254      33.585  15.364   9.730
ATOM   5476  OG  SER B 254      33.169  14.511  10.788
ATOM   5477  N   ILE B 255      30.167  15.511   9.670
ATOM   5478  CA  ILE B 255      28.964  14.742   9.306
ATOM   5479  C   ILE B 255      27.725  15.610   9.070
ATOM   5480  O   ILE B 255      26.669  15.077   8.801
ATOM   5481  CB  ILE B 255      28.630  13.594  10.291
ATOM   5482  CG1 ILE B 255      28.251  14.135  11.681
ATOM   5483  CG2 ILE B 255      29.769  12.547  10.346
ATOM   5484  CD1 ILE B 255      27.675  13.062  12.595
ATOM   5485  N   GLN B 256      27.866  16.929   9.138
ATOM   5486  CA  GLN B 256      26.703  17.815   8.985
ATOM   5487  C   GLN B 256      26.004  17.640   7.623
ATOM   5488  O   GLN B 256      24.785  17.541   7.551
ATOM   5489  CB  GLN B 256      27.088  19.270   9.232
ATOM   5490  CG  GLN B 256      25.929  20.223   8.993
ATOM   5491  CD  GLN B 256      26.273  21.656   9.271
ATOM   5492  OE1 GLN B 256      25.543  22.350   9.976
ATOM   5493  NE2 GLN B 256      27.388  22.123   8.713
ATOM   5494  N   ASN B 257      26.786  17.559   6.544
ATOM   5495  CA  ASN B 257      26.197  17.339   5.223
ATOM   5496  C   ASN B 257      25.452  16.018   5.092
ATOM   5497  O   ASN B 257      24.370  15.977   4.508
ATOM   5498  CB  ASN B 257      27.263  17.450   4.110
ATOM   5499  CG  ASN B 257      27.866  18.845   4.013
ATOM   5500  OD1 ASN B 257      27.535  19.745   4.798
ATOM   5501  ND2 ASN B 257      28.768  19.032   3.046
ATOM   5502  N   GLN B 258      26.035  14.934   5.610
ATOM   5503  CA  GLN B 258      25.373  13.631   5.567
ATOM   5504  C   GLN B 258      24.072  13.652   6.378
ATOM   5505  O   GLN B 258      23.084  13.057   5.972
ATOM   5506  CB  GLN B 258      26.266  12.514   6.096
ATOM   5507  CG  GLN B 258      27.494  12.206   5.243
ATOM   5508  CD  GLN B 258      28.532  11.441   6.054
ATOM   5509  OE1 GLN B 258      28.411  10.223   6.256
ATOM   5510  NE2 GLN B 258      29.546  12.156   6.540
ATOM   5511  N   ILE B 259      24.093  14.311   7.538
ATOM   5512  CA  ILE B 259      22.862  14.469   8.327
ATOM   5513  C   ILE B 259      21.771  15.195   7.509
ATOM   5514  O   ILE B 259      20.641  14.738   7.444
ATOM   5515  CB  ILE B 259      23.147  15.161   9.694
ATOM   5516  CG1 ILE B 259      23.956  14.234  10.617
ATOM   5517  CG2 ILE B 259      21.842  15.588  10.396
ATOM   5518  CD1 ILE B 259      24.232  14.803  11.980
ATOM   5519  N   VAL B 260      22.124  16.301   6.870
ATOM   5520  CA  VAL B 260      21.166  17.073   6.066
ATOM   5521  C   VAL B 260      20.563  16.187   4.976
ATOM   5522  O   VAL B 260      19.346  16.110   4.800
ATOM   5523  CB  VAL B 260      21.824  18.336   5.470
ATOM   5524  CG1 VAL B 260      20.893  19.052   4.504
ATOM   5525  CG2 VAL B 260      22.204  19.288   6.580
ATOM   5526  N   GLU B 261      21.441  15.479   4.272
ATOM   5527  CA  GLU B 261      21.003  14.621   3.188
ATOM   5528  C   GLU B 261      20.044  13.513   3.634
ATOM   5529  O   GLU B 261      19.039  13.254   2.988
ATOM   5530  CB  GLU B 261      22.231  14.074   2.441
ATOM   5531  CG  GLU B 261      22.824  15.099   1.445
ATOM   5532  CD  GLU B 261      21.750  15.755   0.578
ATOM   5533  OE1 GLU B 261      21.078  15.026  -0.197
ATOM   5534  OE2 GLU B 261      21.568  16.996   0.680
ATOM   5535  N   LYS B 262      20.333  12.889   4.773
ATOM   5536  CA  LYS B 262      19.540  11.767   5.225
ATOM   5537  C   LYS B 262      18.242  12.257   5.895
ATOM   5538  O   LYS B 262      17.195  11.618   5.757
ATOM   5539  CB  LYS B 262      20.378  10.867   6.134
ATOM   5540  CG  LYS B 262      21.505  10.165   5.347
ATOM   5541  CD  LYS B 262      22.573   9.616   6.243
ATOM   5542  CE  LYS B 262      23.874   9.350   5.456
ATOM   5543  NZ  LYS B 262      23.683   8.407   4.312
ATOM   5544  N   LEU B 263      18.303  13.407   6.576
ATOM   5545  CA  LEU B 263      17.043  14.030   7.043
ATOM   5546  C   LEU B 263      16.123  14.323   5.869
ATOM   5547  O   LEU B 263      14.944  13.999   5.919
ATOM   5548  CB  LEU B 263      17.290  15.320   7.823
ATOM   5549  CG  LEU B 263      17.936  15.166   9.212
ATOM   5550  CD1 LEU B 263      18.420  16.501   9.704
ATOM   5551  CD2 LEU B 263      17.007  14.479  10.242
ATOM   5552  N   LYS B 264      16.690  14.900   4.808
ATOM   5553  CA  LYS B 264      15.916  15.214   3.603
ATOM   5554  C   LYS B 264      15.319  13.953   3.010
ATOM   5555  O   LYS B 264      14.149  13.932   2.637
ATOM   5556  CB  LYS B 264      16.784  15.917   2.552
ATOM   5557  CG  LYS B 264      17.081  17.380   2.855
ATOM   5558  CD  LYS B 264      18.178  17.950   1.925
ATOM   5559  CE  LYS B 264      17.753  17.886   0.474
ATOM   5560  NZ  LYS B 264      18.763  18.602  -0.361
ATOM   5561  N   LYS B 265      16.135  12.899   2.893
ATOM   5562  CA  LYS B 265      15.639  11.621   2.379
ATOM   5563  C   LYS B 265      14.432  11.120   3.165
ATOM   5564  O   LYS B 265      13.400  10.755   2.584
ATOM   5565  CB  LYS B 265      16.754  10.565   2.373
ATOM   5566  CG  LYS B 265      16.342   9.243   1.787
ATOM   5567  CD  LYS B 265      17.551   8.342   1.575
ATOM   5568  CE  LYS B 265      17.698   7.339   2.708
ATOM   5569  NZ  LYS B 265      16.639   6.280   2.683
ATOM   5570  N   SER B 266      14.557  11.094   4.498
ATOM   5571  CA  SER B 266      13.440  10.618   5.319
ATOM   5572  C   SER B 266      12.223  11.529   5.252
ATOM   5573  O   SER B 266      11.099  11.041   5.189
ATOM   5574  CB  SER B 266      13.876  10.416   6.784
ATOM   5575  OG  SER B 266      14.961   9.503   6.881
ATOM   5576  N   LEU B 267      12.435  12.841   5.273
ATOM   5577  CA  LEU B 267      11.320  13.783   5.135
ATOM   5578  C   LEU B 267      10.526  13.572   3.852
ATOM   5579  O   LEU B 267       9.301  13.593   3.841
ATOM   5580  CB  LEU B 267      11.816  15.222   5.235
ATOM   5581  CG  LEU B 267      12.085  15.644   6.689
ATOM   5582  CD1 LEU B 267      12.856  16.914   6.737
ATOM   5583  CD2 LEU B 267      10.743  15.723   7.488
ATOM   5584  N   LYS B 268      11.239  13.322   2.764
ATOM   5585  CA  LYS B 268      10.579  13.052   1.490
ATOM   5586  C   LYS B 268       9.809  11.729   1.503
ATOM   5587  O   LYS B 268       8.717  11.640   0.947
ATOM   5588  CB  LYS B 268      11.622  13.093   0.376
ATOM   5589  CG  LYS B 268      11.951  14.500  -0.016
ATOM   5590  CD  LYS B 268      12.725  14.528  -1.317
ATOM   5591  CE  LYS B 268      14.133  14.988  -1.102
ATOM   5592  NZ  LYS B 268      14.179  16.460  -0.889
ATOM   5593  N   GLU B 269      10.347  10.712   2.176
ATOM   5594  CA  GLU B 269       9.626   9.445   2.327
ATOM   5595  C   GLU B 269       8.349   9.652   3.136
ATOM   5596  O   GLU B 269       7.279   9.168   2.765
ATOM   5597  CB  GLU B 269      10.508   8.376   2.974
ATOM   5598  CG  GLU B 269      11.633   7.911   2.053
ATOM   5599  CD  GLU B 269      12.634   6.958   2.705
ATOM   5600  OE1 GLU B 269      12.567   6.719   3.937
ATOM   5601  OE2 GLU B 269      13.513   6.462   1.960
ATOM   5602  N   PHE B 270       8.466  10.435   4.211
ATOM   5603  CA  PHE B 270       7.330  10.626   5.119
ATOM   5604  C   PHE B 270       6.203  11.433   4.476
ATOM   5605  O   PHE B 270       5.036  11.060   4.570
ATOM   5606  CB  PHE B 270       7.753  11.375   6.391
ATOM   5607  CG  PHE B 270       8.721  10.633   7.293
ATOM   5608  CD1 PHE B 270       9.389  11.355   8.293
ATOM   5609  CD2 PHE B 270       8.966   9.252   7.181
ATOM   5610  CE1 PHE B 270      10.289  10.732   9.160
ATOM   5611  CE2 PHE B 270       9.878   8.627   8.063
ATOM   5612  CZ  PHE B 270      10.526   9.384   9.056
ATOM   5613  N   TYR B 271       6.566  12.556   3.861
ATOM   5614  CA  TYR B 271       5.579  13.588   3.537
ATOM   5615  C   TYR B 271       5.519  13.922   2.047
ATOM   5616  O   TYR B 271       4.705  14.726   1.637
ATOM   5617  CB  TYR B 271       5.854  14.863   4.371
ATOM   5618  CG  TYR B 271       5.878  14.639   5.873
ATOM   5619  CD1 TYR B 271       4.763  14.102   6.545
ATOM   5620  CD2 TYR B 271       7.021  14.949   6.618
ATOM   5621  CE1 TYR B 271       4.792  13.883   7.925
ATOM   5622  CE2 TYR B 271       7.043  14.729   8.010
ATOM   5623  CZ  TYR B 271       5.923  14.198   8.626
ATOM   5624  OH  TYR B 271       5.914  13.995  10.000
ATOM   5625  N   GLY B 272       6.387  13.293   1.259
ATOM   5626  CA  GLY B 272       6.453  13.588  -0.185
ATOM   5627  C   GLY B 272       7.319  14.798  -0.469
ATOM   5628  O   GLY B 272       7.919  15.373   0.435
ATOM   5629  N   GLU B 273       7.399  15.196  -1.739
ATOM   5630  CA  GLU B 273       8.226  16.343  -2.118
ATOM   5631  C   GLU B 273       7.661  17.634  -1.559
ATOM   5632  O   GLU B 273       8.409  18.578  -1.261
ATOM   5633  CB  GLU B 273       8.320  16.465  -3.645
ATOM   5634  CG  GLU B 273       8.888  15.227  -4.323
ATOM   5635  CD  GLU B 273      10.352  15.009  -3.987
ATOM   5636  OE1 GLU B 273      11.093  16.018  -3.834
ATOM   5637  OE2 GLU B 273      10.753  13.822  -3.871
ATOM   5638  N   ASP B 274       6.340  17.664  -1.436
ATOM   5639  CA  ASP B 274       5.644  18.857  -1.011
ATOM   5640  C   ASP B 274       4.844  18.492   0.218
ATOM   5641  O   ASP B 274       3.754  17.947   0.106
ATOM   5642  CB  ASP B 274       4.724  19.370  -2.130
ATOM   5643  CG  ASP B 274       4.037  20.683  -1.760
ATOM   5644  OD1 ASP B 274       4.291  21.197  -0.645
ATOM   5645  OD2 ASP B 274       3.239  21.207  -2.570
ATOM   5646  N   ALA B 275       5.388  18.795   1.396
ATOM   5647  CA  ALA B 275       4.747  18.370   2.661
ATOM   5648  C   ALA B 275       3.376  18.985   2.878
ATOM   5649  O   ALA B 275       2.533  18.451   3.616
ATOM   5650  CB  ALA B 275       5.657  18.629   3.841
ATOM   5651  N   LYS B 276       3.138  20.119   2.214
ATOM   5652  CA  LYS B 276       1.829  20.772   2.307
ATOM   5653  C   LYS B 276       0.686  19.888   1.773
ATOM   5654  O   LYS B 276      -0.476  20.089   2.100
ATOM   5655  CB  LYS B 276       1.875  22.121   1.586
ATOM   5656  CG  LYS B 276       0.665  22.999   1.816
ATOM   5657  CD  LYS B 276       0.926  24.418   1.323
ATOM   5658  CE  LYS B 276      -0.264  25.347   1.648
ATOM   5659  NZ  LYS B 276      -0.712  25.309   3.080
ATOM   5660  N   LYS B 277       1.026  18.888   0.966
ATOM   5661  CA  LYS B 277       0.006  18.017   0.401
ATOM   5662  C   LYS B 277      -0.172  16.726   1.183
ATOM   5663  O   LYS B 277      -1.061  15.932   0.870
ATOM   5664  CB  LYS B 277       0.275  17.740  -1.099
ATOM   5665  CG  LYS B 277      -0.063  18.926  -1.999
ATOM   5666  CD  LYS B 277       0.029  18.584  -3.474
ATOM   5667  CE  LYS B 277      -0.409  19.769  -4.344
ATOM   5668  NZ  LYS B 277       0.319  19.694  -5.648
ATOM   5669  N   SER B 278       0.642  16.519   2.231
ATOM   5670  CA  SER B 278       0.547  15.296   3.026
ATOM   5671  C   SER B 278      -0.560  15.352   4.079
ATOM   5672  O   SER B 278      -0.587  16.275   4.919
ATOM   5673  CB  SER B 278       1.871  15.022   3.751
ATOM   5674  OG  SER B 278       1.703  13.877   4.585
ATOM   5675  N   ARG B 279      -1.446  14.363   4.088
ATOM   5676  CA  ARG B 279      -2.426  14.269   5.184
ATOM   5677  C   ARG B 279      -1.764  14.015   6.555
ATOM   5678  O   ARG B 279      -2.413  14.205   7.600
ATOM   5679  CB  ARG B 279      -3.508  13.214   4.918
ATOM   5680  CG  ARG B 279      -3.002  11.779   4.936
ATOM   5681  CD  ARG B 279      -4.127  10.813   4.558
ATOM   5682  NE  ARG B 279      -4.965  10.478   5.716
ATOM   5683  CZ  ARG B 279      -4.998   9.288   6.320
ATOM   5684  NH1 ARG B 279      -4.254   8.278   5.878
ATOM   5685  NH2 ARG B 279      -5.793   9.100   7.365
ATOM   5686  N   ASP B 280      -0.492  13.609   6.546
ATOM   5687  CA  ASP B 280       0.225  13.248   7.800
ATOM   5688  C   ASP B 280       1.050  14.372   8.409
ATOM   5689  O   ASP B 280       1.680  14.190   9.466
ATOM   5690  CB  ASP B 280       1.143  12.037   7.567
ATOM   5691  CG  ASP B 280       0.380  10.793   7.218
ATOM   5692  OD1 ASP B 280      -0.514  10.397   7.995
ATOM   5693  OD2 ASP B 280       0.694  10.201   6.148
ATOM   5694  N   TYR B 281       1.066  15.528   7.767
ATOM   5695  CA  TYR B 281       1.847  16.626   8.260
ATOM   5696  C   TYR B 281       0.897  17.629   8.891
ATOM   5697  O   TYR B 281      -0.171  17.916   8.360
ATOM   5698  CB  TYR B 281       2.701  17.202   7.123
ATOM   5699  CG  TYR B 281       3.721  18.199   7.567
ATOM   5700  CD1 TYR B 281       4.890  17.780   8.183
ATOM   5701  CD2 TYR B 281       3.545  19.569   7.350
ATOM   5702  CE1 TYR B 281       5.843  18.683   8.603
ATOM   5703  CE2 TYR B 281       4.498  20.474   7.754
ATOM   5704  CZ  TYR B 281       5.650  20.030   8.386
ATOM   5705  OH  TYR B 281       6.631  20.885   8.800
ATOM   5706  N   GLY B 282       1.262  18.090  10.082
ATOM   5707  CA  GLY B 282       0.397  18.988  10.830
ATOM   5708  C   GLY B 282       0.523  20.454  10.459
ATOM   5709  O   GLY B 282       1.153  20.852   9.469
ATOM   5710  N   ARG B 283      -0.077  21.260  11.319
ATOM   5711  CA  ARG B 283      -0.082  22.707  11.151
ATOM   5712  C   ARG B 283       0.164  23.358  12.516
ATOM   5713  O   ARG B 283      -0.189  22.775  13.580
ATOM   5714  CB  ARG B 283      -1.432  23.201  10.617
ATOM   5715  CG  ARG B 283      -1.823  22.674   9.212
ATOM   5716  CD  ARG B 283      -0.869  23.228   8.170
ATOM   5717  NE  ARG B 283      -1.253  22.803   6.810
ATOM   5718  CZ  ARG B 283      -0.854  21.675   6.232
ATOM   5719  NH1 ARG B 283      -0.036  20.843   6.861
ATOM   5720  NH2 ARG B 283      -1.273  21.375   5.001
ATOM   5721  N   ILE B 284       0.744  24.550  12.491
ATOM   5722  CA  ILE B 284       1.017  25.308  13.723
ATOM   5723  C   ILE B 284      -0.304  25.656  14.383
ATOM   5724  O   ILE B 284      -1.302  25.938  13.724
ATOM   5725  CB  ILE B 284       1.881  26.552  13.445
ATOM   5726  CG1 ILE B 284       3.206  26.142  12.792
ATOM   5727  CG2 ILE B 284       2.216  27.352  14.709
ATOM   5728  CD1 ILE B 284       4.136  25.248  13.680
ATOM   5729  N   ILE B 285      -0.315  25.624  15.712
ATOM   5730  CA  ILE B 285      -1.567  25.796  16.435
ATOM   5731  C   ILE B 285      -2.276  27.143  16.237
ATOM   5732  O   ILE B 285      -3.494  27.178  16.232
ATOM   5733  CB  ILE B 285      -1.286  25.556  17.960
ATOM   5734  CG1 ILE B 285      -2.578  25.571  18.783
ATOM   5735  CG2 ILE B 285      -0.250  26.583  18.474
ATOM   5736  CD1 ILE B 285      -3.447  24.357  18.563
ATOM   5737  N   SER B 286      -1.516  28.215  16.106
ATOM   5738  CA  SER B 286      -2.139  29.538  16.146
ATOM   5739  C   SER B 286      -1.275  30.527  15.397
ATOM   5740  O   SER B 286      -0.084  30.286  15.156
ATOM   5741  CB  SER B 286      -2.262  30.026  17.586
ATOM   5742  OG  SER B 286      -1.006  30.335  18.106
ATOM   5743  N   ALA B 287      -1.877  31.675  15.083
ATOM   5744  CA  ALA B 287      -1.186  32.728  14.358
ATOM   5745  C   ALA B 287       0.002  33.281  15.126
ATOM   5746  O   ALA B 287       1.069  33.496  14.565
ATOM   5747  CB  ALA B 287      -2.171  33.856  14.062
ATOM   5748  N   ARG B 288      -0.168  33.489  16.436
ATOM   5749  CA  ARG B 288       0.929  33.937  17.277
ATOM   5750  C   ARG B 288       2.156  32.995  17.168
ATOM   5751  O   ARG B 288       3.290  33.444  17.019
ATOM   5752  CB  ARG B 288       0.474  34.016  18.737
ATOM   5753  CG  ARG B 288       1.533  34.592  19.645
ATOM   5754  CD  ARG B 288       1.114  34.492  21.086
ATOM   5755  NE  ARG B 288       2.123  35.102  21.933
ATOM   5756  CZ  ARG B 288       2.045  35.179  23.259
ATOM   5757  NH1 ARG B 288       0.994  34.666  23.904
ATOM   5758  NH2 ARG B 288       3.032  35.768  23.932
ATOM   5759  N   HIS B 289       1.897  31.689  17.261
ATOM   5760  CA  HIS B 289       3.011  30.739  17.188
ATOM   5761  C   HIS B 289       3.558  30.549  15.781
ATOM   5762  O   HIS B 289       4.759  30.341  15.619
ATOM   5763  CB  HIS B 289       2.595  29.422  17.829
ATOM   5764  CG  HIS B 289       2.687  29.494  19.310
ATOM   5765  ND1 HIS B 289       1.602  29.340  20.144
ATOM   5766  CD2 HIS B 289       3.730  29.847  20.094
ATOM   5767  CE1 HIS B 289       1.994  29.516  21.395
ATOM   5768  NE2 HIS B 289       3.281  29.816  21.394
ATOM   5769  N   PHE B 290       2.698  30.698  14.779
ATOM   5770  CA  PHE B 290       3.193  30.751  13.395
ATOM   5771  C   PHE B 290       4.200  31.888  13.191
ATOM   5772  O   PHE B 290       5.260  31.665  12.629
ATOM   5773  CB  PHE B 290       2.063  30.895  12.384
ATOM   5774  CG  PHE B 290       2.556  31.036  10.965
ATOM   5775  CD1 PHE B 290       2.780  29.889  10.206
ATOM   5776  CD2 PHE B 290       2.819  32.279  10.405
ATOM   5777  CE1 PHE B 290       3.235  29.991   8.901
ATOM   5778  CE2 PHE B 290       3.286  32.386   9.087
ATOM   5779  CZ  PHE B 290       3.501  31.240   8.352
ATOM   5780  N   GLN B 291       3.868  33.098  13.646
ATOM   5781  CA  GLN B 291       4.755  34.223  13.477
ATOM   5782  C   GLN B 291       6.056  34.003  14.282
ATOM   5783  O   GLN B 291       7.175  34.345  13.851
ATOM   5784  CB  GLN B 291       4.009  35.464  13.968
ATOM   5785  CG  GLN B 291       4.843  36.691  13.956
ATOM   5786  CD  GLN B 291       4.046  37.923  14.322
ATOM   5787  OE1 GLN B 291       3.140  38.337  13.586
ATOM   5788  NE2 GLN B 291       4.382  38.528  15.463
ATOM   5789  N   ARG B 292       5.907  33.418  15.474
ATOM   5790  CA  ARG B 292       7.081  33.164  16.303
ATOM   5791  C   ARG B 292       8.067  32.190  15.637
ATOM   5792  O   ARG B 292       9.276  32.444  15.585
ATOM   5793  CB  ARG B 292       6.651  32.638  17.686
ATOM   5794  CG  ARG B 292       7.822  32.374  18.644
ATOM   5795  CD  ARG B 292       7.309  31.649  19.917
ATOM   5796  NE  ARG B 292       6.746  30.340  19.637
ATOM   5797  CZ  ARG B 292       7.474  29.252  19.355
ATOM   5798  NH1 ARG B 292       8.799  29.334  19.298
ATOM   5799  NH2 ARG B 292       6.878  28.099  19.125
ATOM   5800  N   VAL B 293       7.553  31.059  15.135
ATOM   5801  CA  VAL B 293       8.445  30.053  14.556
ATOM   5802  C   VAL B 293       9.055  30.567  13.247
ATOM   5803  O   VAL B 293      10.234  30.376  13.012
ATOM   5804  CB  VAL B 293       7.724  28.725  14.329
ATOM   5805  CG1 VAL B 293       8.650  27.713  13.578
ATOM   5806  CG2 VAL B 293       7.266  28.124  15.668
ATOM   5807  N   MET B 294       8.242  31.235  12.432
ATOM   5808  CA  MET B 294       8.783  31.792  11.189
ATOM   5809  C   MET B 294       9.914  32.750  11.491
ATOM   5810  O   MET B 294      10.921  32.781  10.764
ATOM   5811  CB  MET B 294       7.689  32.480  10.375
ATOM   5812  CG  MET B 294       6.725  31.536   9.653
ATOM   5813  SD  MET B 294       7.535  30.364   8.523
ATOM   5814  CE  MET B 294       8.404  31.456   7.368
ATOM   5815  N   GLY B 295       9.755  33.518  12.559
ATOM   5816  CA  GLY B 295      10.789  34.466  12.976
ATOM   5817  C   GLY B 295      12.131  33.806  13.228
ATOM   5818  O   GLY B 295      13.183  34.424  13.047
ATOM   5819  N   LEU B 296      12.094  32.541  13.657
ATOM   5820  CA  LEU B 296      13.336  31.809  13.991
ATOM   5821  C   LEU B 296      14.169  31.364  12.775
ATOM   5822  O   LEU B 296      15.335  30.966  12.896
ATOM   5823  CB  LEU B 296      13.005  30.602  14.880
ATOM   5824  CG  LEU B 296      12.288  30.912  16.200
ATOM   5825  CD1 LEU B 296      12.002  29.573  16.890
ATOM   5826  CD2 LEU B 296      13.069  31.841  17.126
ATOM   5827  N   ILE B 297      13.563  31.457  11.594
ATOM   5828  CA  ILE B 297      14.238  31.136  10.349
ATOM   5829  C   ILE B 297      15.014  32.359   9.847
ATOM   5830  O   ILE B 297      16.029  32.215   9.188
ATOM   5831  CB  ILE B 297      13.199  30.655   9.297
ATOM   5832  CG1 ILE B 297      12.510  29.378   9.786
ATOM   5833  CG2 ILE B 297      13.844  30.386   7.944
ATOM   5834  CD1 ILE B 297      11.242  29.007   9.023
ATOM   5835  N   GLU B 298      14.546  33.554  10.191
ATOM   5836  CA  GLU B 298      15.165  34.809   9.727
ATOM   5837  C   GLU B 298      16.655  34.833  10.056
ATOM   5838  O   GLU B 298      17.054  34.489  11.176
ATOM   5839  CB  GLU B 298      14.436  36.001  10.360
ATOM   5840  CG  GLU B 298      15.006  37.393  10.050
ATOM   5841  CD  GLU B 298      14.641  38.410  11.136
ATOM   5842  OE1 GLU B 298      13.581  38.238  11.781
ATOM   5843  OE2 GLU B 298      15.425  39.359  11.370
ATOM   5844  N   GLY B 299      17.487  35.218   9.077
ATOM   5845  CA  GLY B 299      18.935  35.325   9.293
ATOM   5846  C   GLY B 299      19.721  34.019   9.302
ATOM   5847  O   GLY B 299      20.937  34.016   9.565
ATOM   5848  N   GLN B 300      19.045  32.907   9.021
ATOM   5849  CA  GLN B 300      19.663  31.581   9.130
ATOM   5850  C   GLN B 300      20.040  30.997   7.787
ATOM   5851  O   GLN B 300      19.379  31.274   6.775
ATOM   5852  CB  GLN B 300      18.736  30.590   9.866
ATOM   5853  CG  GLN B 300      18.459  30.969  11.306
ATOM   5854  CD  GLN B 300      19.667  30.810  12.214
ATOM   5855  OE1 GLN B 300      20.639  30.126  11.885
ATOM   5856  NE2 GLN B 300      19.592  31.417  13.383
ATOM   5857  N   LYS B 301      21.076  30.170   7.782
ATOM   5858  CA  LYS B 301      21.424  29.410   6.576
ATOM   5859  C   LYS B 301      20.480  28.223   6.410
ATOM   5860  O   LYS B 301      20.500  27.262   7.193
ATOM   5861  CB  LYS B 301      22.913  28.999   6.560
ATOM   5862  CG  LYS B 301      23.327  28.054   5.403
ATOM   5863  CD  LYS B 301      23.546  28.777   4.068
ATOM   5864  CE  LYS B 301      23.933  27.795   2.949
ATOM   5865  NZ  LYS B 301      22.772  26.922   2.519
ATOM   5866  N   VAL B 302      19.639  28.298   5.390
ATOM   5867  CA  VAL B 302      18.616  27.298   5.175
ATOM   5868  C   VAL B 302      19.101  26.200   4.244
ATOM   5869  O   VAL B 302      19.425  26.460   3.067
ATOM   5870  CB  VAL B 302      17.308  27.913   4.657
ATOM   5871  CG1 VAL B 302      16.250  26.826   4.420
ATOM   5872  CG2 VAL B 302      16.815  29.011   5.634
ATOM   5873  N   ALA B 303      19.163  24.985   4.774
ATOM   5874  CA  ALA B 303      19.517  23.802   3.989
ATOM   5875  C   ALA B 303      18.344  23.121   3.276
ATOM   5876  O   ALA B 303      18.533  22.476   2.232
ATOM   5877  CB  ALA B 303      20.287  22.791   4.845
ATOM   5878  N   TYR B 304      17.140  23.240   3.836
ATOM   5879  CA  TYR B 304      15.948  22.585   3.297
ATOM   5880  C   TYR B 304      14.729  23.333   3.842
ATOM   5881  O   TYR B 304      14.746  23.766   4.993
ATOM   5882  CB  TYR B 304      15.918  21.126   3.740
ATOM   5883  CG  TYR B 304      14.845  20.293   3.111
ATOM   5884  CD1 TYR B 304      14.759  20.173   1.716
ATOM   5885  CD2 TYR B 304      13.920  19.598   3.890
ATOM   5886  CE1 TYR B 304      13.777  19.411   1.127
ATOM   5887  CE2 TYR B 304      12.933  18.818   3.311
ATOM   5888  CZ  TYR B 304      12.866  18.735   1.910
ATOM   5889  OH  TYR B 304      11.894  17.979   1.309
ATOM   5890  N   GLY B 305      13.698  23.532   3.027
ATOM   5891  CA  GLY B 305      12.466  24.179   3.498
ATOM   5892  C   GLY B 305      12.657  25.674   3.695
ATOM   5893  O   GLY B 305      13.272  26.354   2.865
ATOM   5894  N   GLY B 306      12.145  26.194   4.805
ATOM   5895  CA  GLY B 306      12.348  27.592   5.149
ATOM   5896  C   GLY B 306      11.206  28.520   4.818
ATOM   5897  O   GLY B 306      11.300  29.729   5.077
ATOM   5898  N   THR B 307      10.143  27.984   4.217
ATOM   5899  CA  THR B 307       8.974  28.802   3.877
ATOM   5900  C   THR B 307       7.737  28.341   4.627
ATOM   5901  O   THR B 307       7.706  27.236   5.185
ATOM   5902  CB  THR B 307       8.676  28.788   2.361
ATOM   5903  OG1 THR B 307       8.383  27.448   1.938
ATOM   5904  CG2 THR B 307       9.871  29.360   1.578
ATOM   5905  N   GLY B 308       6.726  29.204   4.647
ATOM   5906  CA  GLY B 308       5.468  28.898   5.303
ATOM   5907  C   GLY B 308       4.352  29.708   4.703
ATOM   5908  O   GLY B 308       4.609  30.656   3.942
ATOM   5909  N   ASP B 309       3.124  29.326   5.035
ATOM   5910  CA  ASP B 309       1.908  29.929   4.529
ATOM   5911  C   ASP B 309       1.110  30.361   5.739
ATOM   5912  O   ASP B 309       0.546  29.519   6.433
ATOM   5913  CB  ASP B 309       1.126  28.878   3.712
ATOM   5914  CG  ASP B 309      -0.104  29.431   3.044
ATOM   5915  OD1 ASP B 309       0.027  30.371   2.231
ATOM   5916  OD2 ASP B 309      -1.201  28.896   3.294
ATOM   5917  N   ALA B 310       1.050  31.673   5.984
ATOM   5918  CA  ALA B 310       0.312  32.214   7.119
ATOM   5919  C   ALA B 310      -1.168  31.839   7.092
ATOM   5920  O   ALA B 310      -1.758  31.635   8.134
ATOM   5921  CB  ALA B 310       0.471  33.757   7.186
ATOM   5922  N   ALA B 311      -1.765  31.738   5.898
ATOM   5923  CA  ALA B 311      -3.196  31.501   5.801
ATOM   5924  C   ALA B 311      -3.622  30.128   6.353
ATOM   5925  O   ALA B 311      -4.722  29.983   6.885
ATOM   5926  CB  ALA B 311      -3.697  31.708   4.353
ATOM   5927  N   THR B 312      -2.749  29.128   6.215
ATOM   5928  CA  THR B 312      -3.037  27.777   6.699
ATOM   5929  C   THR B 312      -2.163  27.409   7.899
ATOM   5930  O   THR B 312      -2.346  26.336   8.476
ATOM   5931  CB  THR B 312      -2.789  26.714   5.618
ATOM   5932  OG1 THR B 312      -1.448  26.845   5.135
ATOM   5933  CG2 THR B 312      -3.787  26.904   4.419
ATOM   5934  N   ARG B 313      -1.249  28.304   8.279
ATOM   5935  CA  ARG B 313      -0.273  28.051   9.366
ATOM   5936  C   ARG B 313       0.584  26.806   9.077
ATOM   5937  O   ARG B 313       1.015  26.087   9.988
ATOM   5938  CB  ARG B 313      -0.970  27.956  10.716
ATOM   5939  CG  ARG B 313      -1.693  29.247  11.075
ATOM   5940  CD  ARG B 313      -2.165  29.241  12.540
ATOM   5941  NE  ARG B 313      -3.018  28.099  12.800
ATOM   5942  CZ  ARG B 313      -4.316  28.036  12.550
ATOM   5943  NH1 ARG B 313      -4.968  29.112  12.138
ATOM   5944  NH2 ARG B 313      -4.984  26.923  12.792
ATOM   5945  N   TYR B 314       0.880  26.593   7.800
ATOM   5946  CA  TYR B 314       1.832  25.572   7.357
ATOM   5947  C   TYR B 314       3.233  26.122   7.410
ATOM   5948  O   TYR B 314       3.492  27.216   6.914
ATOM   5949  CB  TYR B 314       1.492  25.162   5.908
ATOM   5950  CG  TYR B 314       2.562  24.356   5.215
ATOM   5951  CD1 TYR B 314       2.692  22.985   5.456
ATOM   5952  CD2 TYR B 314       3.453  24.966   4.320
ATOM   5953  CE1 TYR B 314       3.674  22.216   4.821
ATOM   5954  CE2 TYR B 314       4.440  24.195   3.651
ATOM   5955  CZ  TYR B 314       4.542  22.833   3.919
ATOM   5956  OH  TYR B 314       5.522  22.100   3.262
ATOM   5957  N   ILE B 315       4.166  25.389   8.028
ATOM   5958  CA  ILE B 315       5.574  25.715   7.901
ATOM   5959  C   ILE B 315       6.263  24.489   7.334
ATOM   5960  O   ILE B 315       6.130  23.386   7.873
ATOM   5961  CB  ILE B 315       6.187  26.110   9.242
ATOM   5962  CG1 ILE B 315       5.431  27.377   9.721
ATOM   5963  CG2 ILE B 315       7.720  26.314   9.086
ATOM   5964  CD1 ILE B 315       5.946  27.940  11.086
ATOM   5965  N   ALA B 316       6.970  24.668   6.212
ATOM   5966  CA  ALA B 316       7.664  23.555   5.578
ATOM   5967  C   ALA B 316       8.699  22.940   6.531
ATOM   5968  O   ALA B 316       9.330  23.656   7.315
ATOM   5969  CB  ALA B 316       8.372  24.040   4.268
ATOM   5970  N   PRO B 317       8.876  21.616   6.472
ATOM   5971  CA  PRO B 317       9.990  21.034   7.227
ATOM   5972  C   PRO B 317      11.319  21.708   6.873
ATOM   5973  O   PRO B 317      11.733  21.742   5.704
ATOM   5974  CB  PRO B 317       9.951  19.548   6.839
ATOM   5975  CG  PRO B 317       8.630  19.306   6.235
ATOM   5976  CD  PRO B 317       8.054  20.618   5.773
ATOM   5977  N   THR B 318      11.962  22.274   7.874
ATOM   5978  CA  THR B 318      13.075  23.149   7.679
ATOM   5979  C   THR B 318      14.293  22.676   8.444
ATOM   5980  O   THR B 318      14.195  22.333   9.624
ATOM   5981  CB  THR B 318      12.687  24.571   8.117
ATOM   5982  OG1 THR B 318      11.623  25.036   7.286
ATOM   5983  CG2 THR B 318      13.877  25.534   8.038
ATOM   5984  N   ILE B 319      15.437  22.647   7.762
ATOM   5985  CA  ILE B 319      16.717  22.298   8.373
ATOM   5986  C   ILE B 319      17.665  23.482   8.209
ATOM   5987  O   ILE B 319      17.790  24.024   7.089
ATOM   5988  CB  ILE B 319      17.309  21.033   7.705
ATOM   5989  CG1 ILE B 319      16.316  19.873   7.757
ATOM   5990  CG2 ILE B 319      18.667  20.642   8.334
ATOM   5991  CD1 ILE B 319      16.647  18.709   6.787
ATOM   5992  N   LEU B 320      18.303  23.894   9.299
ATOM   5993  CA  LEU B 320      19.265  24.991   9.309
ATOM   5994  C   LEU B 320      20.664  24.500   9.639
ATOM   5995  O   LEU B 320      20.849  23.637  10.513
ATOM   5996  CB  LEU B 320      18.850  26.064  10.330
ATOM   5997  CG  LEU B 320      17.389  26.509  10.303
ATOM   5998  CD1 LEU B 320      17.058  27.479  11.427
ATOM   5999  CD2 LEU B 320      17.043  27.155   8.938
ATOM   6000  N   THR B 321      21.666  25.057   8.960
ATOM   6001  CA  THR B 321      23.066  24.617   9.132
ATOM   6002  C   THR B 321      23.954  25.693   9.734
ATOM   6003  O   THR B 321      23.658  26.893   9.655
ATOM   6004  CB  THR B 321      23.698  24.127   7.785
ATOM   6005  OG1 THR B 321      23.475  25.110   6.760
ATOM   6006  CG2 THR B 321      23.141  22.771   7.372
ATOM   6007  N   ASP B 322      25.030  25.240  10.371
ATOM   6008  CA  ASP B 322      26.056  26.115  10.948
ATOM   6009  C   ASP B 322      25.422  27.194  11.809
ATOM   6010  O   ASP B 322      25.735  28.390  11.720
ATOM   6011  CB  ASP B 322      26.943  26.720   9.839
ATOM   6012  CG  ASP B 322      27.611  25.657   8.993
ATOM   6013  OD1 ASP B 322      27.427  25.684   7.756
ATOM   6014  OD2 ASP B 322      28.288  24.787   9.580
ATOM   6015  N   VAL B 323      24.504  26.738  12.657
ATOM   6016  CA  VAL B 323      23.710  27.647  13.460
ATOM   6017  C   VAL B 323      24.506  28.233  14.642
ATOM   6018  O   VAL B 323      25.129  27.498  15.402
ATOM   6019  CB  VAL B 323      22.408  26.942  13.935
ATOM   6020  CG1 VAL B 323      21.579  27.898  14.847
ATOM   6021  CG2 VAL B 323      21.594  26.435  12.733
ATOM   6022  N   ASP B 324      24.492  29.563  14.747
ATOM   6023  CA  ASP B 324      25.052  30.307  15.889
ATOM   6024  C   ASP B 324      24.242  29.972  17.156
ATOM   6025  O   ASP B 324      23.046  30.268  17.200
ATOM   6026  CB  ASP B 324      24.987  31.818  15.608
ATOM   6027  CG  ASP B 324      25.675  32.669  16.681
ATOM   6028  OD1 ASP B 324      26.012  32.179  17.790
ATOM   6029  OD2 ASP B 324      25.884  33.876  16.399
ATOM   6030  N   PRO B 325      24.892  29.369  18.184
ATOM   6031  CA  PRO B 325      24.141  29.029  19.409
ATOM   6032  C   PRO B 325      23.557  30.255  20.124
ATOM   6033  O   PRO B 325      22.671  30.092  20.990
ATOM   6034  CB  PRO B 325      25.176  28.339  20.294
ATOM   6035  CG  PRO B 325      26.320  27.971  19.415
ATOM   6036  CD  PRO B 325      26.299  28.935  18.269
ATOM   6037  N   GLN B 326      24.028  31.459  19.800
ATOM   6038  CA  GLN B 326      23.467  32.666  20.381
ATOM   6039  C   GLN B 326      22.282  33.231  19.598
ATOM   6040  O   GLN B 326      21.649  34.185  20.047
ATOM   6041  CB  GLN B 326      24.575  33.728  20.550
ATOM   6042  CG  GLN B 326      25.702  33.261  21.462
ATOM   6043  CD  GLN B 326      25.185  32.669  22.782
ATOM   6044  OE1 GLN B 326      25.431  31.493  23.091
ATOM   6045  NE2 GLN B 326      24.436  33.472  23.544
ATOM   6046  N   SER B 327      21.990  32.660  18.422
ATOM   6047  CA  SER B 327      20.911  33.188  17.579
ATOM   6048  C   SER B 327      19.520  32.809  18.125
ATOM   6049  O   SER B 327      19.417  31.888  18.939
ATOM   6050  CB  SER B 327      21.080  32.759  16.121
ATOM   6051  OG  SER B 327      20.980  31.358  15.945
ATOM   6052  N   PRO B 328      18.450  33.534  17.720
ATOM   6053  CA  PRO B 328      17.127  33.253  18.299
ATOM   6054  C   PRO B 328      16.688  31.776  18.263
ATOM   6055  O   PRO B 328      16.139  31.283  19.253
ATOM   6056  CB  PRO B 328      16.182  34.135  17.481
ATOM   6057  CG  PRO B 328      17.063  35.350  17.144
ATOM   6058  CD  PRO B 328      18.427  34.745  16.860
ATOM   6059  N   VAL B 329      16.927  31.076  17.159
ATOM   6060  CA  VAL B 329      16.491  29.681  17.044
ATOM   6061  C   VAL B 329      17.166  28.776  18.085
ATOM   6062  O   VAL B 329      16.654  27.673  18.392
ATOM   6063  CB  VAL B 329      16.665  29.109  15.583
ATOM   6064  CG1 VAL B 329      18.121  28.852  15.281
ATOM   6065  CG2 VAL B 329      15.796  27.886  15.381
ATOM   6066  N   MET B 330      18.303  29.239  18.613
ATOM   6067  CA  MET B 330      19.000  28.482  19.655
ATOM   6068  C   MET B 330      18.884  29.098  21.051
ATOM   6069  O   MET B 330      19.596  28.702  21.964
ATOM   6070  CB  MET B 330      20.458  28.230  19.244
ATOM   6071  CG  MET B 330      20.627  27.068  18.275
ATOM   6072  SD  MET B 330      19.998  25.495  18.901
ATOM   6073  CE  MET B 330      21.000  25.326  20.397
ATOM   6074  N   GLN B 331      17.972  30.061  21.205
ATOM   6075  CA  GLN B 331      17.764  30.725  22.481
ATOM   6076  C   GLN B 331      16.330  30.602  23.002
ATOM   6077  O   GLN B 331      16.003  31.246  23.996
ATOM   6078  CB  GLN B 331      18.171  32.196  22.380
ATOM   6079  CG  GLN B 331      19.672  32.354  22.257
ATOM   6080  CD  GLN B 331      20.395  31.955  23.542
ATOM   6081  OE1 GLN B 331      19.999  32.386  24.635
ATOM   6082  NE2 GLN B 331      21.417  31.110  23.428
ATOM   6083  N   GLU B 332      15.483  29.847  22.301
ATOM   6084  CA  GLU B 332      14.152  29.469  22.809
ATOM   6085  C   GLU B 332      13.736  28.082  22.340
ATOM   6086  O   GLU B 332      14.237  27.581  21.332
ATOM   6087  CB  GLU B 332      13.080  30.496  22.435
ATOM   6088  CG  GLU B 332      12.693  30.508  20.947
ATOM   6089  CD  GLU B 332      11.724  31.633  20.659
ATOM   6090  OE1 GLU B 332      12.202  32.781  20.564
ATOM   6091  OE2 GLU B 332      10.504  31.372  20.577
ATOM   6092  N   GLU B 333      12.818  27.449  23.067
ATOM   6093  CA  GLU B 333      12.231  26.192  22.643
ATOM   6094  C   GLU B 333      11.521  26.423  21.313
ATOM   6095  O   GLU B 333      10.729  27.371  21.185
ATOM   6096  CB  GLU B 333      11.204  25.714  23.691
ATOM   6097  CG  GLU B 333      10.634  24.312  23.432
ATOM   6098  CD  GLU B 333       9.967  23.719  24.657
ATOM   6099  OE1 GLU B 333       9.866  24.420  25.685
ATOM   6100  OE2 GLU B 333       9.565  22.552  24.602
ATOM   6101  N   ILE B 334      11.850  25.606  20.306
ATOM   6102  CA  ILE B 334      11.372  25.928  18.958
ATOM   6103  C   ILE B 334       9.886  25.594  18.827
ATOM   6104  O   ILE B 334       9.095  26.406  18.365
ATOM   6105  CB  ILE B 334      12.223  25.209  17.915
ATOM   6106  CG1 ILE B 334      13.661  25.690  18.017
ATOM   6107  CG2 ILE B 334      11.673  25.445  16.480
ATOM   6108  CD1 ILE B 334      14.641  24.810  17.269
ATOM   6109  N   PHE B 335       9.492  24.388  19.225
ATOM   6110  CA  PHE B 335       8.099  23.967  19.120
ATOM   6111  C   PHE B 335       7.535  24.182  17.710
ATOM   6112  O   PHE B 335       6.431  24.701  17.509
ATOM   6113  CB  PHE B 335       7.227  24.650  20.211
ATOM   6114  CG  PHE B 335       6.547  23.668  21.114
ATOM   6115  CD1 PHE B 335       7.275  22.860  21.977
ATOM   6116  CD2 PHE B 335       5.187  23.503  21.064
ATOM   6117  CE1 PHE B 335       6.636  21.939  22.836
ATOM   6118  CE2 PHE B 335       4.540  22.553  21.888
ATOM   6119  CZ  PHE B 335       5.277  21.759  22.764
ATOM   6120  N   GLY B 336       8.353  23.813  16.728
ATOM   6121  CA  GLY B 336       7.954  23.923  15.335
ATOM   6122  C   GLY B 336       8.912  23.149  14.464
ATOM   6123  O   GLY B 336       9.935  22.662  14.940
ATOM   6124  N   PRO B 337       8.605  23.071  13.157
ATOM   6125  CA  PRO B 337       9.328  22.152  12.260
ATOM   6126  C   PRO B 337      10.586  22.815  11.679
ATOM   6127  O   PRO B 337      10.797  22.858  10.448
ATOM   6128  CB  PRO B 337       8.283  21.829  11.202
ATOM   6129  CG  PRO B 337       7.448  23.136  11.091
ATOM   6130  CD  PRO B 337       7.417  23.674  12.521
ATOM   6131  N   VAL B 338      11.431  23.317  12.571
ATOM   6132  CA  VAL B 338      12.667  23.994  12.234
ATOM   6133  C   VAL B 338      13.769  23.311  13.042
ATOM   6134  O   VAL B 338      13.749  23.345  14.289
ATOM   6135  CB  VAL B 338      12.599  25.509  12.554
ATOM   6136  CG1 VAL B 338      13.924  26.156  12.174
ATOM   6137  CG2 VAL B 338      11.437  26.159  11.779
ATOM   6138  N   LEU B 339      14.699  22.662  12.353
ATOM   6139  CA  LEU B 339      15.715  21.835  13.003
ATOM   6140  C   LEU B 339      17.119  22.393  12.799
ATOM   6141  O   LEU B 339      17.704  22.188  11.704
ATOM   6142  CB  LEU B 339      15.639  20.395  12.484
ATOM   6143  CG  LEU B 339      16.632  19.399  13.070
ATOM   6144  CD1 LEU B 339      16.516  19.309  14.610
ATOM   6145  CD2 LEU B 339      16.346  18.061  12.433
ATOM   6146  N   PRO B 340      17.665  23.117  13.794
ATOM   6147  CA  PRO B 340      19.030  23.627  13.676
ATOM   6148  C   PRO B 340      20.073  22.586  14.002
ATOM   6149  O   PRO B 340      19.887  21.744  14.876
ATOM   6150  CB  PRO B 340      19.090  24.780  14.680
ATOM   6151  CG  PRO B 340      18.031  24.439  15.730
ATOM   6152  CD  PRO B 340      17.002  23.579  15.047
ATOM   6153  N   ILE B 341      21.178  22.648  13.263
ATOM   6154  CA  ILE B 341      22.326  21.789  13.485
ATOM   6155  C   ILE B 341      23.457  22.672  14.006
ATOM   6156  O   ILE B 341      23.867  23.682  13.362
ATOM   6157  CB  ILE B 341      22.755  21.060  12.201
ATOM   6158  CG1 ILE B 341      21.570  20.258  11.663
ATOM   6159  CG2 ILE B 341      23.978  20.183  12.485
ATOM   6160  CD1 ILE B 341      21.791  19.647  10.224
ATOM   6161  N   VAL B 342      23.943  22.313  15.184
ATOM   6162  CA  VAL B 342      24.944  23.117  15.864
ATOM   6163  C   VAL B 342      26.205  22.291  15.950
ATOM   6164  O   VAL B 342      26.194  21.108  16.299
ATOM   6165  CB  VAL B 342      24.476  23.583  17.273
ATOM   6166  CG1 VAL B 342      25.602  24.361  17.980
ATOM   6167  CG2 VAL B 342      23.187  24.413  17.145
ATOM   6168  N   CYS B 343      27.321  22.892  15.572
ATOM   6169  CA  CYS B 343      28.496  22.074  15.501
ATOM   6170  C   CYS B 343      29.328  22.056  16.808
ATOM   6171  O   CYS B 343      29.453  23.063  17.519
ATOM   6172  CB  CYS B 343      29.249  22.304  14.177
ATOM   6173  SG  CYS B 343      28.566  21.266  12.759
ATOM   6174  N   VAL B 344      29.795  20.857  17.140
ATOM   6175  CA  VAL B 344      30.693  20.604  18.267
ATOM   6176  C   VAL B 344      31.852  19.728  17.771
ATOM   6177  O   VAL B 344      31.676  18.899  16.881
ATOM   6178  CB  VAL B 344      29.978  19.884  19.471
ATOM   6179  CG1 VAL B 344      28.962  20.802  20.141
ATOM   6180  CG2 VAL B 344      29.318  18.563  19.044
ATOM   6181  N   ARG B 345      33.020  19.883  18.382
ATOM   6182  CA  ARG B 345      34.228  19.177  17.932
ATOM   6183  C   ARG B 345      34.414  17.799  18.558
ATOM   6184  O   ARG B 345      35.265  17.017  18.125
ATOM   6185  CB  ARG B 345      35.469  20.020  18.239
ATOM   6186  CG  ARG B 345      35.637  21.217  17.348
ATOM   6187  CD  ARG B 345      35.907  20.792  15.902
ATOM   6188  NE  ARG B 345      35.854  21.948  15.011
ATOM   6189  CZ  ARG B 345      36.848  22.816  14.836
ATOM   6190  NH1 ARG B 345      38.005  22.661  15.478
ATOM   6191  NH2 ARG B 345      36.686  23.844  14.010
ATOM   6192  N   SER B 346      33.620  17.485  19.583
ATOM   6193  CA  SER B 346      33.849  16.287  20.376
ATOM   6194  C   SER B 346      32.648  16.039  21.283
ATOM   6195  O   SER B 346      31.805  16.933  21.457
ATOM   6196  CB  SER B 346      35.094  16.451  21.267
ATOM   6197  OG  SER B 346      34.909  17.509  22.214
ATOM   6198  N   LEU B 347      32.601  14.842  21.854
ATOM   6199  CA  LEU B 347      31.589  14.488  22.848
ATOM   6200  C   LEU B 347      31.737  15.419  24.045
ATOM   6201  O   LEU B 347      30.743  15.887  24.633
ATOM   6202  CB  LEU B 347      31.750  13.029  23.273
ATOM   6203  CG  LEU B 347      30.891  12.579  24.456
ATOM   6204  CD1 LEU B 347      29.433  12.550  24.028
ATOM   6205  CD2 LEU B 347      31.360  11.229  24.950
ATOM   6206  N   GLU B 348      32.979  15.685  24.430
ATOM   6207  CA  GLU B 348      33.236  16.547  25.577
ATOM   6208  C   GLU B 348      32.686  17.953  25.385
ATOM   6209  O   GLU B 348      32.103  18.531  26.304
ATOM   6210  CB  GLU B 348      34.725  16.536  25.901
ATOM   6211  CG  GLU B 348      35.158  15.141  26.371
ATOM   6212  CD  GLU B 348      35.297  14.071  25.258
ATOM   6213  OE1 GLU B 348      35.460  14.407  24.048
ATOM   6214  OE2 GLU B 348      35.243  12.865  25.609
ATOM   6215  N   GLU B 349      32.827  18.513  24.186
ATOM   6216  CA  GLU B 349      32.250  19.808  23.903
ATOM   6217  C   GLU B 349      30.715  19.772  23.949
ATOM   6218  O   GLU B 349      30.108  20.735  24.413
ATOM   6219  CB  GLU B 349      32.740  20.335  22.551
ATOM   6220  CG  GLU B 349      32.503  21.838  22.359
ATOM   6221  CD  GLU B 349      33.032  22.347  21.024
ATOM   6222  OE1 GLU B 349      33.736  21.583  20.321
ATOM   6223  OE2 GLU B 349      32.747  23.522  20.692
ATOM   6224  N   ALA B 350      30.131  18.679  23.481
ATOM   6225  CA  ALA B 350      28.666  18.482  23.503
ATOM   6226  C   ALA B 350      28.168  18.446  24.934
ATOM   6227  O   ALA B 350      27.188  19.106  25.261
ATOM   6228  CB  ALA B 350      28.294  17.214  22.789
ATOM   6229  N   ILE B 351      28.850  17.696  25.791
ATOM   6230  CA  ILE B 351      28.485  17.642  27.220
ATOM   6231  C   ILE B 351      28.562  19.019  27.865
ATOM   6232  O   ILE B 351      27.649  19.439  28.582
ATOM   6233  CB  ILE B 351      29.356  16.599  27.951
ATOM   6234  CG1 ILE B 351      28.956  15.177  27.498
ATOM   6235  CG2 ILE B 351      29.308  16.786  29.504
ATOM   6236  CD1 ILE B 351      29.939  14.064  27.908
ATOM   6237  N   GLN B 352      29.629  19.762  27.603
ATOM   6238  CA  GLN B 352      29.775  21.099  28.116
ATOM   6239  C   GLN B 352      28.663  22.030  27.585
ATOM   6240  O   GLN B 352      28.072  22.811  28.343
ATOM   6241  CB  GLN B 352      31.167  21.566  27.718
ATOM   6242  CG  GLN B 352      31.579  22.955  28.043
ATOM   6243  CD  GLN B 352      33.073  23.154  27.730
ATOM   6244  OE1 GLN B 352      33.705  22.302  27.082
ATOM   6245  NE2 GLN B 352      33.636  24.270  28.190
ATOM   6246  N   PHE B 353      28.372  21.934  26.290
ATOM   6247  CA  PHE B 353      27.308  22.727  25.683
ATOM   6248  C   PHE B 353      25.980  22.481  26.409
ATOM   6249  O   PHE B 353      25.286  23.420  26.768
ATOM   6250  CB  PHE B 353      27.177  22.381  24.183
ATOM   6251  CG  PHE B 353      26.260  23.301  23.419
ATOM   6252  CD1 PHE B 353      24.875  23.095  23.430
ATOM   6253  CD2 PHE B 353      26.785  24.347  22.655
ATOM   6254  CE1 PHE B 353      24.022  23.953  22.725
ATOM   6255  CE2 PHE B 353      25.941  25.202  21.916
ATOM   6256  CZ  PHE B 353      24.556  25.000  21.949
ATOM   6257  N   ILE B 354      25.652  21.221  26.617
ATOM   6258  CA  ILE B 354      24.390  20.854  27.265
ATOM   6259  C   ILE B 354      24.359  21.335  28.698
ATOM   6260  O   ILE B 354      23.338  21.877  29.150
ATOM   6261  CB  ILE B 354      24.180  19.345  27.180
ATOM   6262  CG1 ILE B 354      23.927  18.961  25.711
ATOM   6263  CG2 ILE B 354      22.973  18.901  28.062
ATOM   6264  CD1 ILE B 354      24.136  17.487  25.416
ATOM   6265  N   ASN B 355      25.474  21.197  29.406
ATOM   6266  CA  ASN B 355      25.517  21.580  30.826
ATOM   6267  C   ASN B 355      25.481  23.093  31.098
ATOM   6268  O   ASN B 355      25.076  23.533  32.194
ATOM   6269  CB  ASN B 355      26.762  20.960  31.473
ATOM   6270  CG  ASN B 355      26.646  19.461  31.666
ATOM   6271  OD1 ASN B 355      25.571  18.869  31.515
ATOM   6272  ND2 ASN B 355      27.777  18.819  31.955
ATOM   6273  N   GLN B 356      25.887  23.898  30.116
ATOM   6274  CA  GLN B 356      25.872  25.347  30.264
ATOM   6275  C   GLN B 356      24.467  25.897  30.125
ATOM   6276  O   GLN B 356      24.199  27.041  30.478
ATOM   6277  CB  GLN B 356      26.788  26.028  29.227
ATOM   6278  CG  GLN B 356      28.275  25.730  29.419
ATOM   6279  CD  GLN B 356      28.883  26.362  30.674
ATOM   6280  OE1 GLN B 356      29.896  25.873  31.196
ATOM   6281  NE2 GLN B 356      28.287  27.464  31.153
ATOM   6282  N   ARG B 357      23.577  25.084  29.585
ATOM   6283  CA  ARG B 357      22.189  25.478  29.393
ATOM   6284  C   ARG B 357      21.325  24.868  30.488
ATOM   6285  O   ARG B 357      21.818  24.082  31.290
ATOM   6286  CB  ARG B 357      21.713  25.049  28.008
ATOM   6287  CG  ARG B 357      22.295  25.929  26.919
ATOM   6288  CD  ARG B 357      22.349  25.273  25.563
ATOM   6289  NE  ARG B 357      22.796  26.264  24.569
ATOM   6290  CZ  ARG B 357      21.992  27.009  23.804
ATOM   6291  NH1 ARG B 357      20.671  26.861  23.850
ATOM   6292  NH2 ARG B 357      22.534  27.904  22.962
ATOM   6293  N   GLU B 358      20.050  25.249  30.517
ATOM   6294  CA  GLU B 358      19.129  24.683  31.518
ATOM   6295  C   GLU B 358      18.824  23.227  31.212
ATOM   6296  O   GLU B 358      18.915  22.738  30.063
ATOM   6297  CB  GLU B 358      17.848  25.509  31.561
ATOM   6298  CG  GLU B 358      18.069  26.981  31.969
ATOM   6299  CD  GLU B 358      18.376  27.179  33.440
ATOM   6300  OE1 GLU B 358      18.843  28.272  33.802
ATOM   6301  OE2 GLU B 358      18.131  26.273  34.252
ATOM   6302  N   LYS B 359      18.477  22.477  32.267
ATOM   6303  CA  LYS B 359      18.329  21.024  32.172
ATOM   6304  C   LYS B 359      17.081  20.695  31.357
ATOM   6305  O   LYS B 359      15.964  21.187  31.665
ATOM   6306  CB  LYS B 359      18.175  20.422  33.582
ATOM   6307  CG  LYS B 359      19.446  20.533  34.416
ATOM   6308  CD  LYS B 359      19.278  19.942  35.836
ATOM   6309  CE  LYS B 359      20.517  20.270  36.683
ATOM   6310  NZ  LYS B 359      20.301  19.773  38.098
ATOM   6311  N   PRO B 360      17.252  19.950  30.268
ATOM   6312  CA  PRO B 360      16.126  19.722  29.360
ATOM   6313  C   PRO B 360      15.223  18.600  29.785
ATOM   6314  O   PRO B 360      15.596  17.704  30.586
ATOM   6315  CB  PRO B 360      16.844  19.345  28.044
ATOM   6316  CG  PRO B 360      18.062  18.604  28.511
ATOM   6317  CD  PRO B 360      18.508  19.328  29.777
ATOM   6318  N   LEU B 361      14.018  18.594  29.233
ATOM   6319  CA  LEU B 361      13.062  17.560  29.579
ATOM   6320  C   LEU B 361      13.529  16.176  29.134
ATOM   6321  O   LEU B 361      13.383  15.197  29.867
ATOM   6322  CB  LEU B 361      11.685  17.880  28.981
ATOM   6323  CG  LEU B 361      10.546  16.939  29.277
ATOM   6324  CD1 LEU B 361      10.285  16.777  30.795
ATOM   6325  CD2 LEU B 361       9.321  17.528  28.550
ATOM   6326  N   ALA B 362      14.081  16.139  27.922
ATOM   6327  CA  ALA B 362      14.688  14.924  27.346
ATOM   6328  C   ALA B 362      16.070  15.271  26.798
ATOM   6329  O   ALA B 362      16.375  16.418  26.443
ATOM   6330  CB  ALA B 362      13.802  14.296  26.226
ATOM   6331  N   LEU B 363      16.924  14.251  26.845
ATOM   6332  CA  LEU B 363      18.237  14.307  26.198
ATOM   6333  C   LEU B 363      18.350  13.073  25.322
ATOM   6334  O   LEU B 363      18.019  11.971  25.731
ATOM   6335  CB  LEU B 363      19.350  14.367  27.250
ATOM   6336  CG  LEU B 363      20.786  14.402  26.710
ATOM   6337  CD1 LEU B 363      21.676  15.142  27.657
ATOM   6338  CD2 LEU B 363      21.271  12.990  26.513
ATOM   6339  N   TYR B 364      18.789  13.302  24.075
ATOM   6340  CA  TYR B 364      18.947  12.210  23.136
ATOM   6341  C   TYR B 364      20.377  12.071  22.623
ATOM   6342  O   TYR B 364      21.057  13.040  22.422
ATOM   6343  CB  TYR B 364      18.058  12.487  21.928
ATOM   6344  CG  TYR B 364      16.587  12.528  22.266
ATOM   6345  CD1 TYR B 364      15.946  11.420  22.802
ATOM   6346  CD2 TYR B 364      15.857  13.697  22.066
ATOM   6347  CE1 TYR B 364      14.583  11.470  23.124
ATOM   6348  CE2 TYR B 364      14.511  13.751  22.373
ATOM   6349  CZ  TYR B 364      13.882  12.636  22.889
ATOM   6350  OH  TYR B 364      12.509  12.639  23.161
ATOM   6351  N   MET B 365      20.776  10.825  22.367
ATOM   6352  CA  MET B 365      22.089  10.603  21.745
ATOM   6353  C   MET B 365      21.997   9.401  20.827
ATOM   6354  O   MET B 365      21.315   8.429  21.109
ATOM   6355  CB  MET B 365      23.168  10.358  22.798
ATOM   6356  CG  MET B 365      22.875   9.146  23.665
ATOM   6357  SD  MET B 365      23.540   9.295  25.324
ATOM   6358  CE  MET B 365      22.184  10.065  26.156
ATOM   6359  N   PHE B 366      22.696   9.501  19.705
ATOM   6360  CA  PHE B 366      22.760   8.424  18.718
ATOM   6361  C   PHE B 366      24.216   8.019  18.582
ATOM   6362  O   PHE B 366      25.077   8.852  18.265
ATOM   6363  CB  PHE B 366      22.181   8.927  17.392
ATOM   6364  CG  PHE B 366      20.690   9.009  17.416
ATOM   6365  CD1 PHE B 366      20.053  10.075  18.028
ATOM   6366  CD2 PHE B 366      19.911   7.998  16.854
ATOM   6367  CE1 PHE B 366      18.670  10.120  18.093
ATOM   6368  CE2 PHE B 366      18.529   8.043  16.893
ATOM   6369  CZ  PHE B 366      17.896   9.149  17.530
ATOM   6370  N   SER B 367      24.461   6.755  18.910
ATOM   6371  CA  SER B 367      25.821   6.208  18.958
ATOM   6372  C   SER B 367      25.739   4.700  19.092
ATOM   6373  O   SER B 367      24.864   4.180  19.769
ATOM   6374  CB  SER B 367      26.583   6.779  20.148
ATOM   6375  OG  SER B 367      27.917   6.281  20.157
ATOM   6376  N   SER B 368      26.648   3.979  18.448
ATOM   6377  CA  SER B 368      26.687   2.538  18.699
ATOM   6378  C   SER B 368      27.773   2.206  19.734
ATOM   6379  O   SER B 368      28.044   1.033  19.995
ATOM   6380  CB  SER B 368      26.915   1.755  17.409
ATOM   6381  OG  SER B 368      28.000   2.338  16.699
ATOM   6382  N   ASN B 369      28.368   3.239  20.323
ATOM   6383  CA  ASN B 369      29.404   3.072  21.343
ATOM   6384  C   ASN B 369      28.828   3.179  22.757
ATOM   6385  O   ASN B 369      28.352   4.258  23.158
ATOM   6386  CB  ASN B 369      30.484   4.123  21.148
ATOM   6387  CG  ASN B 369      31.763   3.791  21.896
ATOM   6388  OD1 ASN B 369      32.658   3.140  21.361
ATOM   6389  ND2 ASN B 369      31.867   4.255  23.118
ATOM   6390  N   ASP B 370      28.869   2.077  23.508
ATOM   6391  CA  ASP B 370      28.309   2.038  24.863
ATOM   6392  C   ASP B 370      28.948   3.058  25.779
ATOM   6393  O   ASP B 370      28.259   3.651  26.606
ATOM   6394  CB  ASP B 370      28.479   0.656  25.499
ATOM   6395  CG  ASP B 370      27.659  -0.414  24.811
ATOM   6396  OD1 ASP B 370      26.751  -0.058  24.022
ATOM   6397  OD2 ASP B 370      27.933  -1.621  25.054
ATOM   6398  N   LYS B 371      30.258   3.256  25.655
ATOM   6399  CA  LYS B 371      30.980   4.157  26.553
ATOM   6400  C   LYS B 371      30.560   5.601  26.321
ATOM   6401  O   LYS B 371      30.517   6.394  27.263
ATOM   6402  CB  LYS B 371      32.509   4.038  26.402
ATOM   6403  CG  LYS B 371      33.086   2.605  26.331
ATOM   6404  CD  LYS B 371      32.460   1.585  27.302
ATOM   6405  CE  LYS B 371      32.722   0.129  26.816
ATOM   6406  NZ  LYS B 371      31.799  -0.876  27.437
ATOM   6407  N   VAL B 372      30.257   5.949  25.075
ATOM   6408  CA  VAL B 372      29.791   7.294  24.740
ATOM   6409  C   VAL B 372      28.444   7.535  25.422
ATOM   6410  O   VAL B 372      28.221   8.579  26.063
ATOM   6411  CB  VAL B 372      29.649   7.458  23.211
ATOM   6412  CG1 VAL B 372      28.806   8.685  22.851
ATOM   6413  CG2 VAL B 372      31.036   7.591  22.557
ATOM   6414  N   ILE B 373      27.571   6.549  25.303
ATOM   6415  CA  ILE B 373      26.213   6.649  25.881
ATOM   6416  C   ILE B 373      26.322   6.832  27.391
ATOM   6417  O   ILE B 373      25.709   7.745  27.963
ATOM   6418  CB  ILE B 373      25.373   5.411  25.495
ATOM   6419  CG1 ILE B 373      25.009   5.488  24.007
ATOM   6420  CG2 ILE B 373      24.095   5.275  26.371
ATOM   6421  CD1 ILE B 373      24.478   4.212  23.420
ATOM   6422  N   LYS B 374      27.112   5.973  28.036
ATOM   6423  CA  LYS B 374      27.223   5.990  29.508
ATOM   6424  C   LYS B 374      27.869   7.285  30.003
ATOM   6425  O   LYS B 374      27.452   7.868  31.016
ATOM   6426  CB  LYS B 374      27.992   4.757  30.012
ATOM   6427  CG  LYS B 374      27.265   3.417  29.734
ATOM   6428  CD  LYS B 374      25.892   3.316  30.423
ATOM   6429  CE  LYS B 374      25.968   2.642  31.788
ATOM   6430  NZ  LYS B 374      26.009   1.163  31.703
ATOM   6431  N   LYS B 375      28.857   7.783  29.280
ATOM   6432  CA  LYS B 375      29.517   9.011  29.650
ATOM   6433  C   LYS B 375      28.596  10.236  29.530
ATOM   6434  O   LYS B 375      28.590  11.123  30.405
ATOM   6435  CB  LYS B 375      30.764   9.196  28.784
ATOM   6436  CG  LYS B 375      31.567  10.380  29.150
ATOM   6437  CD  LYS B 375      32.951  10.290  28.494
ATOM   6438  CE  LYS B 375      33.408  11.650  28.123
ATOM   6439  NZ  LYS B 375      33.538  12.452  29.322
ATOM   6440  N   MET B 376      27.841  10.302  28.436
ATOM   6441  CA  MET B 376      26.945  11.431  28.261
ATOM   6442  C   MET B 376      25.887  11.437  29.370
ATOM   6443  O   MET B 376      25.597  12.488  29.901
ATOM   6444  CB  MET B 376      26.331  11.518  26.863
ATOM   6445  CG  MET B 376      25.393  12.736  26.726
ATOM   6446  SD  MET B 376      24.986  13.180  25.039
ATOM   6447  CE  MET B 376      26.300  14.344  24.651
ATOM   6448  N   ILE B 377      25.324  10.279  29.673
ATOM   6449  CA  ILE B 377      24.333  10.175  30.766
ATOM   6450  C   ILE B 377      24.976  10.565  32.069
ATOM   6451  O   ILE B 377      24.430  11.396  32.831
ATOM   6452  CB  ILE B 377      23.725   8.798  30.862
ATOM   6453  CG1 ILE B 377      22.847   8.520  29.635
ATOM   6454  CG2 ILE B 377      22.897   8.673  32.150
ATOM   6455  CD1 ILE B 377      22.360   7.128  29.583
ATOM   6456  N   ALA B 378      26.160  10.020  32.336
ATOM   6457  CA  ALA B 378      26.809  10.277  33.619
ATOM   6458  C   ALA B 378      27.168  11.723  33.882
ATOM   6459  O   ALA B 378      27.240  12.157  35.052
ATOM   6460  CB  ALA B 378      28.077   9.381  33.759
ATOM   6461  N   GLU B 379      27.440  12.491  32.837
ATOM   6462  CA  GLU B 379      27.961  13.834  32.971
ATOM   6463  C   GLU B 379      26.976  14.987  32.727
ATOM   6464  O   GLU B 379      27.339  16.165  32.886
ATOM   6465  CB  GLU B 379      29.212  13.968  32.104
ATOM   6466  CG  GLU B 379      30.343  13.106  32.620
ATOM   6467  CD  GLU B 379      31.655  13.377  31.937
ATOM   6468  OE1 GLU B 379      31.868  14.459  31.334
ATOM   6469  OE2 GLU B 379      32.503  12.481  32.087
ATOM   6470  N   THR B 380      25.735  14.631  32.366
ATOM   6471  CA  THR B 380      24.650  15.609  32.116
ATOM   6472  C   THR B 380      23.519  15.310  33.073
ATOM   6473  O   THR B 380      23.560  14.312  33.807
ATOM   6474  CB  THR B 380      24.098  15.502  30.696
ATOM   6475  OG1 THR B 380      23.589  14.189  30.489
ATOM   6476  CG2 THR B 380      25.223  15.789  29.673
ATOM   6477  N   SER B 381      22.512  16.189  33.058
ATOM   6478  CA  SER B 381      21.251  15.938  33.748
ATOM   6479  C   SER B 381      20.097  16.361  32.834
ATOM   6480  O   SER B 381      20.114  17.420  32.223
ATOM   6481  CB  SER B 381      21.226  16.634  35.124
ATOM   6482  OG  SER B 381      20.041  16.229  35.832
ATOM   6483  N   SER B 382      19.079  15.530  32.767
ATOM   6484  CA  SER B 382      17.869  15.829  32.001
ATOM   6485  C   SER B 382      16.701  15.088  32.652
ATOM   6486  O   SER B 382      16.868  14.191  33.523
ATOM   6487  CB  SER B 382      18.045  15.384  30.538
ATOM   6488  OG  SER B 382      18.076  13.969  30.502
ATOM   6489  N   GLY B 383      15.473  15.465  32.280
ATOM   6490  CA  GLY B 383      14.314  14.773  32.836
ATOM   6491  C   GLY B 383      14.413  13.260  32.589
ATOM   6492  O   GLY B 383      14.403  12.456  33.529
ATOM   6493  N   GLY B 384      14.503  12.906  31.318
ATOM   6494  CA  GLY B 384      14.692  11.517  30.867
ATOM   6495  C   GLY B 384      15.699  11.474  29.708
ATOM   6496  O   GLY B 384      16.131  12.499  29.200
ATOM   6497  N   VAL B 385      16.028  10.260  29.286
ATOM   6498  CA  VAL B 385      17.025  10.019  28.232
ATOM   6499  C   VAL B 385      16.575   8.901  27.309
ATOM   6500  O   VAL B 385      16.040   7.878  27.737
ATOM   6501  CB  VAL B 385      18.361   9.569  28.861
ATOM   6502  CG1 VAL B 385      19.330   9.003  27.790
ATOM   6503  CG2 VAL B 385      19.019  10.693  29.566
ATOM   6504  N   ALA B 386      16.768   9.109  26.011
ATOM   6505  CA  ALA B 386      16.720   7.973  25.069
ATOM   6506  C   ALA B 386      18.007   7.949  24.241
ATOM   6507  O   ALA B 386      18.469   8.986  23.745
ATOM   6508  CB  ALA B 386      15.503   8.043  24.177
ATOM   6509  N   ALA B 387      18.621   6.762  24.168
ATOM   6510  CA  ALA B 387      19.748   6.537  23.259
ATOM   6511  C   ALA B 387      19.269   5.762  22.046
ATOM   6512  O   ALA B 387      18.614   4.737  22.162
ATOM   6513  CB  ALA B 387      20.864   5.779  23.946
ATOM   6514  N   ASN B 388      19.570   6.310  20.869
ATOM   6515  CA  ASN B 388      19.237   5.686  19.573
ATOM   6516  C   ASN B 388      17.771   5.695  19.216
ATOM   6517  O   ASN B 388      17.336   5.020  18.271
ATOM   6518  CB  ASN B 388      19.900   4.304  19.417
ATOM   6519  CG  ASN B 388      21.374   4.404  19.523
ATOM   6520  OD1 ASN B 388      21.991   5.369  19.043
ATOM   6521  ND2 ASN B 388      21.969   3.435  20.190
ATOM   6522  N   ASP B 389      16.968   6.480  19.936
ATOM   6523  CA  ASP B 389      15.605   6.743  19.480
ATOM   6524  C   ASP B 389      15.160   8.038  20.138
ATOM   6525  O   ASP B 389      15.878   8.593  20.968
ATOM   6526  CB  ASP B 389      14.653   5.585  19.782
ATOM   6527  CG  ASP B 389      13.510   5.466  18.765
ATOM   6528  OD1 ASP B 389      13.375   6.346  17.888
ATOM   6529  OD2 ASP B 389      12.729   4.510  18.876
ATOM   6530  N   VAL B 390      14.022   8.549  19.698
ATOM   6531  CA  VAL B 390      13.451   9.758  20.275
ATOM   6532  C   VAL B 390      12.009   9.448  20.641
ATOM   6533  O   VAL B 390      11.437   8.479  20.146
ATOM   6534  CB  VAL B 390      13.552  10.963  19.289
ATOM   6535  CG1 VAL B 390      14.987  11.366  19.092
ATOM   6536  CG2 VAL B 390      12.921  10.605  17.936
ATOM   6537  N   ILE B 391      11.451  10.264  21.567
ATOM   6538  CA  ILE B 391      10.032  10.244  21.987
ATOM   6539  C   ILE B 391       9.604   9.042  22.838
ATOM   6540  O   ILE B 391       8.907   9.211  23.827
ATOM   6541  CB  ILE B 391       9.000  10.326  20.802
ATOM   6542  CG1 ILE B 391       9.366  11.379  19.749
ATOM   6543  CG2 ILE B 391       7.569  10.574  21.347
ATOM   6544  CD1 ILE B 391       9.588  12.806  20.227
ATOM   6545  N   VAL B 392      10.026   7.844  22.442
ATOM   6546  CA  VAL B 392       9.479   6.566  22.912
ATOM   6547  C   VAL B 392       9.625   6.326  24.418
ATOM   6548  O   VAL B 392       8.809   5.625  25.028
ATOM   6549  CB  VAL B 392      10.055   5.357  22.125
ATOM   6550  CG1 VAL B 392      11.551   5.488  21.940
ATOM   6551  CG2 VAL B 392       9.658   4.016  22.776
ATOM   6552  N   HIS B 393      10.623   6.950  25.011
ATOM   6553  CA  HIS B 393      10.854   6.722  26.443
ATOM   6554  C   HIS B 393       9.762   7.251  27.341
ATOM   6555  O   HIS B 393       9.681   6.854  28.498
ATOM   6556  CB  HIS B 393      12.196   7.287  26.893
ATOM   6557  CG  HIS B 393      12.261   8.785  26.891
ATOM   6558  ND1 HIS B 393      12.266   9.524  25.729
ATOM   6559  CD2 HIS B 393      12.343   9.683  27.909
ATOM   6560  CE1 HIS B 393      12.332  10.815  26.023
ATOM   6561  NE2 HIS B 393      12.370  10.939  27.344
ATOM   6562  N   ILE B 394       8.924   8.139  26.817
ATOM   6563  CA  ILE B 394       7.849   8.722  27.635
ATOM   6564  C   ILE B 394       6.525   7.995  27.456
ATOM   6565  O   ILE B 394       5.522   8.396  28.033
ATOM   6566  CB  ILE B 394       7.705  10.258  27.423
ATOM   6567  CG1 ILE B 394       6.922  10.591  26.145
ATOM   6568  CG2 ILE B 394       9.065  10.950  27.512
ATOM   6569  CD1 ILE B 394       6.355  12.022  26.166
ATOM   6570  N   THR B 395       6.536   6.870  26.736
ATOM   6571  CA  THR B 395       5.315   6.092  26.451
ATOM   6572  C   THR B 395       5.297   4.744  27.183
ATOM   6573  O   THR B 395       4.432   3.887  26.940
ATOM   6574  CB  THR B 395       5.156   5.822  24.893
ATOM   6575  OG1 THR B 395       6.150   4.902  24.439
ATOM   6576  CG2 THR B 395       5.277   7.102  24.081
ATOM   6577  N   LEU B 396       6.286   4.505  28.036
ATOM   6578  CA  LEU B 396       6.420   3.188  28.640
ATOM   6579  C   LEU B 396       5.913   3.240  30.087
ATOM   6580  O   LEU B 396       6.244   4.164  30.832
ATOM   6581  CB  LEU B 396       7.878   2.712  28.550
ATOM   6582  CG  LEU B 396       8.364   2.534  27.090
ATOM   6583  CD1 LEU B 396       9.883   2.378  26.980
ATOM   6584  CD2 LEU B 396       7.646   1.365  26.413
ATOM   6585  N   HIS B 397       5.080   2.256  30.456
ATOM   6586  CA  HIS B 397       4.486   2.205  31.814
ATOM   6587  C   HIS B 397       5.546   2.221  32.900
ATOM   6588  O   HIS B 397       5.303   2.718  34.008
ATOM   6589  CB  HIS B 397       3.571   0.990  32.001
ATOM   6590  CG  HIS B 397       2.395   0.963  31.073
ATOM   6591  ND1 HIS B 397       1.662   2.090  30.767
ATOM   6592  CD2 HIS B 397       1.802  -0.062  30.419
ATOM   6593  CE1 HIS B 397       0.692   1.766  29.928
ATOM   6594  NE2 HIS B 397       0.747   0.464  29.713
ATOM   6595  N   SER B 398       6.710   1.664  32.599
ATOM   6596  CA  SER B 398       7.704   1.449  33.635
ATOM   6597  C   SER B 398       8.670   2.594  33.777
ATOM   6598  O   SER B 398       9.502   2.541  34.644
ATOM   6599  CB  SER B 398       8.482   0.175  33.304
ATOM   6600  OG  SER B 398       9.026   0.265  32.010
ATOM   6601  N   LEU B 399       8.577   3.625  32.928
ATOM   6602  CA  LEU B 399       9.516   4.751  33.003
ATOM   6603  C   LEU B 399       8.768   6.047  33.337
ATOM   6604  O   LEU B 399       8.162   6.674  32.458
ATOM   6605  CB  LEU B 399      10.269   4.955  31.678
ATOM   6606  CG  LEU B 399      11.283   3.864  31.284
ATOM   6607  CD1 LEU B 399      11.942   4.227  29.976
ATOM   6608  CD2 LEU B 399      12.322   3.682  32.375
ATOM   6609  N   PRO B 400       8.845   6.485  34.599
ATOM   6610  CA  PRO B 400       8.172   7.750  34.967
ATOM   6611  C   PRO B 400       8.576   8.895  34.077
ATOM   6612  O   PRO B 400       9.740   8.982  33.680
ATOM   6613  CB  PRO B 400       8.671   7.982  36.397
ATOM   6614  CG  PRO B 400       8.811   6.545  36.953
ATOM   6615  CD  PRO B 400       9.408   5.784  35.769
ATOM   6616  N   PHE B 401       7.621   9.771  33.768
ATOM   6617  CA  PHE B 401       7.847  10.882  32.866
ATOM   6618  C   PHE B 401       7.836  12.188  33.611
ATOM   6619  O   PHE B 401       6.831  12.528  34.265
ATOM   6620  CB  PHE B 401       6.745  10.881  31.775
ATOM   6621  CG  PHE B 401       6.730  12.123  30.918
ATOM   6622  CD1 PHE B 401       7.902  12.594  30.308
ATOM   6623  CD2 PHE B 401       5.536  12.775  30.671
ATOM   6624  CE1 PHE B 401       7.905  13.741  29.520
ATOM   6625  CE2 PHE B 401       5.505  13.912  29.892
ATOM   6626  CZ  PHE B 401       6.702  14.418  29.323
ATOM   6627  N   GLY B 402       8.940  12.911  33.552
ATOM   6628  CA  GLY B 402       8.980  14.251  34.118
ATOM   6629  C   GLY B 402      10.321  14.906  33.930
ATOM   6630  O   GLY B 402      11.254  14.292  33.406
ATOM   6631  N   GLY B 403      10.403  16.158  34.351
ATOM   6632  CA  GLY B 403      11.572  16.968  34.161
ATOM   6633  C   GLY B 403      12.441  17.070  35.388
ATOM   6634  O   GLY B 403      12.286  16.368  36.393
ATOM   6635  N   VAL B 404      13.378  17.997  35.287
ATOM   6636  CA  VAL B 404      14.253  18.374  36.386
ATOM   6637  C   VAL B 404      14.695  19.780  36.127
ATOM   6638  O   VAL B 404      14.811  20.229  34.978
ATOM   6639  CB  VAL B 404      15.444  17.390  36.508
ATOM   6640  CG1 VAL B 404      16.383  17.470  35.259
ATOM   6641  CG2 VAL B 404      16.256  17.632  37.781
ATOM   6642  N   GLY B 405      14.940  20.524  37.201
ATOM   6643  CA  GLY B 405      15.287  21.934  37.048
ATOM   6644  C   GLY B 405      14.221  22.686  36.264
ATOM   6645  O   GLY B 405      13.010  22.558  36.544
ATOM   6646  N   ASN B 406      14.645  23.476  35.284
ATOM   6647  CA  ASN B 406      13.701  24.275  34.527
ATOM   6648  C   ASN B 406      12.727  23.454  33.699
ATOM   6649  O   ASN B 406      11.694  24.002  33.274
ATOM   6650  CB  ASN B 406      14.425  25.282  33.613
ATOM   6651  CG  ASN B 406      14.722  26.611  34.277
ATOM   6652  OD1 ASN B 406      14.957  27.618  33.555
ATOM   6653  ND2 ASN B 406      14.760  26.655  35.601
ATOM   6654  N   SER B 407      12.996  22.168  33.462
ATOM   6655  CA  SER B 407      12.042  21.350  32.719
ATOM   6656  C   SER B 407      10.962  20.729  33.638
ATOM   6657  O   SER B 407      10.064  20.040  33.141
ATOM   6658  CB  SER B 407      12.712  20.280  31.845
ATOM   6659  OG  SER B 407      13.518  19.378  32.601
ATOM   6660  N   GLY B 408      11.065  20.968  34.953
ATOM   6661  CA  GLY B 408       9.965  20.600  35.845
ATOM   6662  C   GLY B 408      10.372  19.815  37.055
ATOM   6663  O   GLY B 408      11.548  19.623  37.348
ATOM   6664  N   MET B 409       9.327  19.468  37.820
ATOM   6665  CA  MET B 409       9.480  18.690  39.070
ATOM   6666  C   MET B 409       8.309  17.730  39.194
ATOM   6667  O   MET B 409       7.191  18.027  38.711
ATOM   6668  CB  MET B 409       9.598  19.592  40.313
ATOM   6669  CG  MET B 409       8.366  20.469  40.527
ATOM   6670  SD  MET B 409       8.489  21.600  41.925
ATOM   6671  CE  MET B 409       9.727  22.775  41.386
ATOM   6672  N   GLY B 410       8.559  16.587  39.834
ATOM   6673  CA  GLY B 410       7.578  15.527  39.927
ATOM   6674  C   GLY B 410       7.542  14.721  38.638
ATOM   6675  O   GLY B 410       8.237  15.023  37.647
ATOM   6676  N   SER B 411       6.704  13.693  38.637
ATOM   6677  CA  SER B 411       6.570  12.801  37.483
ATOM   6678  C   SER B 411       5.265  12.049  37.549
ATOM   6679  O   SER B 411       4.610  12.002  38.593
ATOM   6680  CB  SER B 411       7.770  11.822  37.391
ATOM   6681  OG  SER B 411       7.879  11.048  38.562
ATOM   6682  N   TYR B 412       4.887  11.460  36.410
ATOM   6683  CA  TYR B 412       3.677  10.617  36.391
ATOM   6684  C   TYR B 412       3.857   9.588  35.304
ATOM   6685  O   TYR B 412       4.950   9.522  34.697
ATOM   6686  CB  TYR B 412       2.375  11.471  36.265
ATOM   6687  CG  TYR B 412       2.096  12.117  34.928
ATOM   6688  CD1 TYR B 412       2.943  13.098  34.407
ATOM   6689  CD2 TYR B 412       0.974  11.761  34.186
ATOM   6690  CE1 TYR B 412       2.658  13.732  33.209
ATOM   6691  CE2 TYR B 412       0.701  12.387  32.974
ATOM   6692  CZ  TYR B 412       1.534  13.357  32.510
ATOM   6693  OH  TYR B 412       1.256  13.974  31.299
ATOM   6694  N   HIS B 413       2.780   8.848  35.061
ATOM   6695  CA  HIS B 413       2.660   7.659  34.189
ATOM   6696  C   HIS B 413       2.723   6.398  35.003
ATOM   6697  O   HIS B 413       3.589   6.226  35.883
ATOM   6698  CB  HIS B 413       3.686   7.615  33.037
ATOM   6699  CG  HIS B 413       3.423   8.618  31.946
ATOM   6700  ND1 HIS B 413       4.178   8.667  30.797
ATOM   6701  CD2 HIS B 413       2.456   9.551  31.798
ATOM   6702  CE1 HIS B 413       3.709   9.611  29.997
ATOM   6703  NE2 HIS B 413       2.659  10.164  30.583
ATOM   6704  N   GLY B 414       1.797   5.493  34.731
ATOM   6705  CA  GLY B 414       1.817   4.184  35.387
ATOM   6706  C   GLY B 414       1.710   4.304  36.907
ATOM   6707  O   GLY B 414       0.967   5.137  37.443
ATOM   6708  N   LYS B 415       2.443   3.436  37.609
ATOM   6709  CA  LYS B 415       2.411   3.402  39.073
ATOM   6710  C   LYS B 415       2.776   4.784  39.629
ATOM   6711  O   LYS B 415       2.226   5.197  40.649
ATOM   6712  CB  LYS B 415       3.335   2.305  39.656
ATOM   6713  CG  LYS B 415       3.113   2.161  41.171
ATOM   6714  CD  LYS B 415       4.061   1.109  41.814
ATOM   6715  CE  LYS B 415       3.544   0.734  43.208
ATOM   6716  NZ  LYS B 415       3.615   1.754  44.311
ATOM   6717  N   LYS B 416       3.676   5.495  38.967
ATOM   6718  CA  LYS B 416       4.060   6.816  39.426
ATOM   6719  C   LYS B 416       2.882   7.768  39.437
ATOM   6720  O   LYS B 416       2.839   8.673  40.262
ATOM   6721  CB  LYS B 416       5.202   7.410  38.569
ATOM   6722  CG  LYS B 416       5.820   8.669  39.145
ATOM   6723  CD  LYS B 416       6.631   8.296  40.379
ATOM   6724  CE  LYS B 416       6.579   9.398  41.368
ATOM   6725  NZ  LYS B 416       7.606  10.416  41.129
ATOM   6726  N   SER B 417       1.927   7.624  38.525
ATOM   6727  CA  SER B 417       0.730   8.465  38.637
ATOM   6728  C   SER B 417      -0.030   8.184  39.922
ATOM   6729  O   SER B 417      -0.485   9.111  40.622
ATOM   6730  CB  SER B 417      -0.230   8.227  37.465
ATOM   6731  OG  SER B 417       0.232   8.873  36.290
ATOM   6732  N   PHE B 418      -0.227   6.908  40.231
ATOM   6733  CA  PHE B 418      -0.955   6.580  41.429
ATOM   6734  C   PHE B 418      -0.234   7.164  42.644
ATOM   6735  O   PHE B 418      -0.873   7.732  43.542
ATOM   6736  CB  PHE B 418      -1.110   5.065  41.553
ATOM   6737  CG  PHE B 418      -1.890   4.651  42.762
ATOM   6738  CD1 PHE B 418      -3.283   4.574  42.718
ATOM   6739  CD2 PHE B 418      -1.240   4.374  43.961
ATOM   6740  CE1 PHE B 418      -4.005   4.173  43.872
ATOM   6741  CE2 PHE B 418      -1.959   4.043  45.118
ATOM   6742  CZ  PHE B 418      -3.355   3.925  45.077
ATOM   6743  N   GLU B 419       1.077   7.001  42.725
ATOM   6744  CA  GLU B 419       1.839   7.588  43.844
ATOM   6745  C   GLU B 419       1.784   9.130  43.892
ATOM   6746  O   GLU B 419       1.563   9.705  44.958
ATOM   6747  CB  GLU B 419       3.280   7.132  43.743
ATOM   6748  CG  GLU B 419       3.400   5.625  43.880
ATOM   6749  CD  GLU B 419       4.820   5.144  43.899
ATOM   6750  OE1 GLU B 419       5.700   5.932  44.311
ATOM   6751  OE2 GLU B 419       5.042   3.949  43.566
ATOM   6752  N   THR B 420       1.918   9.782  42.739
ATOM   6753  CA  THR B 420       1.896  11.239  42.685
ATOM   6754  C   THR B 420       0.569  11.810  43.231
ATOM   6755  O   THR B 420       0.579  12.849  43.887
ATOM   6756  CB  THR B 420       2.185  11.676  41.251
ATOM   6757  OG1 THR B 420       3.605  11.518  41.064
ATOM   6758  CG2 THR B 420       1.751  13.125  40.970
ATOM   6759  N   PHE B 421      -0.536  11.153  42.909
ATOM   6760  CA  PHE B 421      -1.826  11.665  43.305
ATOM   6761  C   PHE B 421      -2.350  11.050  44.615
ATOM   6762  O   PHE B 421      -3.536  11.224  44.940
ATOM   6763  CB  PHE B 421      -2.835  11.502  42.161
ATOM   6764  CG  PHE B 421      -2.477  12.263  40.920
ATOM   6765  CD1 PHE B 421      -2.422  13.654  40.940
ATOM   6766  CD2 PHE B 421      -2.224  11.593  39.723
ATOM   6767  CE1 PHE B 421      -2.099  14.375  39.796
ATOM   6768  CE2 PHE B 421      -1.880  12.299  38.573
ATOM   6769  CZ  PHE B 421      -1.848  13.688  38.611
ATOM   6770  N   SER B 422      -1.461  10.396  45.362
ATOM   6771  CA  SER B 422      -1.776   9.856  46.669
ATOM   6772  C   SER B 422      -0.883  10.504  47.709
ATOM   6773  O   SER B 422       0.171  11.059  47.399
ATOM   6774  CB  SER B 422      -1.490   8.352  46.734
ATOM   6775  OG  SER B 422      -2.370   7.627  45.850
ATOM   6776  N   HIS B 423      -1.357  10.430  48.936
ATOM   6777  CA  HIS B 423      -0.462  10.581  50.081
ATOM   6778  C   HIS B 423      -0.044   9.180  50.537
ATOM   6779  O   HIS B 423      -0.908   8.334  50.798
ATOM   6780  CB  HIS B 423      -1.076  11.391  51.231
ATOM   6781  CG  HIS B 423      -0.202  11.413  52.451
ATOM   6782  ND1 HIS B 423       1.108  11.878  52.407
ATOM   6783  CD2 HIS B 423      -0.426  10.988  53.718
ATOM   6784  CE1 HIS B 423       1.649  11.700  53.610
ATOM   6785  NE2 HIS B 423       0.731  11.200  54.417
ATOM   6786  N   ARG B 424       1.267   8.952  50.695
ATOM   6787  CA  ARG B 424       1.823   7.686  51.186
ATOM   6788  C   ARG B 424       2.182   7.912  52.652
ATOM   6789  O   ARG B 424       3.133   8.669  52.991
ATOM   6790  CB  ARG B 424       3.048   7.274  50.381
ATOM   6791  CG  ARG B 424       2.721   6.747  48.996
ATOM   6792  CD  ARG B 424       3.981   6.530  48.167
ATOM   6793  NE  ARG B 424       4.893   5.540  48.755
ATOM   6794  CZ  ARG B 424       4.831   4.234  48.547
ATOM   6795  NH1 ARG B 424       3.902   3.749  47.735
ATOM   6796  NH2 ARG B 424       5.690   3.402  49.138
ATOM   6797  N   ARG B 425       1.377   7.298  53.508
ATOM   6798  CA  ARG B 425       1.328   7.555  54.929
ATOM   6799  C   ARG B 425       1.984   6.428  55.716
ATOM   6800  O   ARG B 425       1.513   5.277  55.694
ATOM   6801  CB  ARG B 425      -0.146   7.705  55.302
ATOM   6802  CG  ARG B 425      -0.467   8.087  56.719
ATOM   6803  CD  ARG B 425      -2.005   8.223  56.729
ATOM   6804  NE  ARG B 425      -2.567   8.764  57.950
ATOM   6805  CZ  ARG B 425      -3.845   8.612  58.286
ATOM   6806  NH1 ARG B 425      -4.684   8.028  57.435
ATOM   6807  NH2 ARG B 425      -4.299   9.136  59.404
ATOM   6808  N   SER B 426       3.074   6.736  56.377
ATOM   6809  CA  SER B 426       3.792   5.707  57.145
ATOM   6810  C   SER B 426       3.006   5.334  58.387
ATOM   6811  O   SER B 426       2.584   6.227  59.136
ATOM   6812  CB  SER B 426       5.141   6.277  57.584
ATOM   6813  OG  SER B 426       5.987   6.305  56.440
ATOM   6814  N   CYS B 427       2.838   4.045  58.654
ATOM   6815  CA  CYS B 427       2.050   3.571  59.813
ATOM   6816  C   CYS B 427       2.826   2.553  60.639
ATOM   6817  O   CYS B 427       3.431   1.615  60.099
ATOM   6818  CB  CYS B 427       0.768   2.901  59.325
ATOM   6819  SG  CYS B 427      -0.343   4.026  58.434
ATOM   6820  N   LEU B 428       2.843   2.748  61.945
ATOM   6821  CA  LEU B 428       3.362   1.806  62.915
ATOM   6822  C   LEU B 428       2.227   1.409  63.829
ATOM   6823  O   LEU B 428       1.634   2.282  64.484
ATOM   6824  CB  LEU B 428       4.489   2.486  63.725
ATOM   6825  CG  LEU B 428       4.947   1.669  64.935
ATOM   6826  CD1 LEU B 428       5.695   0.501  64.470
ATOM   6827  CD2 LEU B 428       5.793   2.578  65.806
ATOM   6828  N   VAL B 429       1.909   0.122  63.916
ATOM   6829  CA  VAL B 429       0.812  -0.319  64.781
ATOM   6830  C   VAL B 429       1.396  -1.319  65.763
ATOM   6831  O   VAL B 429       1.829  -2.410  65.366
ATOM   6832  CB  VAL B 429      -0.354  -0.923  63.968
ATOM   6833  CG1 VAL B 429      -1.424  -1.562  64.901
ATOM   6834  CG2 VAL B 429      -0.958   0.093  63.024
ATOM   6835  N   ARG B 430       1.433  -0.949  67.043
ATOM   6836  CA  ARG B 430       2.031  -1.779  68.097
ATOM   6837  C   ARG B 430       0.925  -2.411  68.915
ATOM   6838  O   ARG B 430      -0.162  -1.843  69.029
ATOM   6839  CB  ARG B 430       2.822  -0.901  69.069
ATOM   6840  CG  ARG B 430       3.684   0.068  68.420
ATOM   6841  CD  ARG B 430       4.829   0.499  69.361
ATOM   6842  NE  ARG B 430       5.929  -0.475  69.254
ATOM   6843  CZ  ARG B 430       7.193  -0.229  69.541
ATOM   6844  NH1 ARG B 430       7.571   0.928  70.026
ATOM   6845  NH2 ARG B 430       8.100  -1.175  69.339
ATOM   6846  N   PRO B 431       1.193  -3.582  69.518
ATOM   6847  CA  PRO B 431       0.268  -4.118  70.489
ATOM   6848  C   PRO B 431       0.255  -3.217  71.724
ATOM   6849  O   PRO B 431       1.279  -2.656  72.129
ATOM   6850  CB  PRO B 431       0.879  -5.508  70.834
ATOM   6851  CG  PRO B 431       1.800  -5.824  69.671
ATOM   6852  CD  PRO B 431       2.342  -4.479  69.267
ATOM   6853  N   LEU B 432      -0.921  -3.104  72.345
ATOM   6854  CA  LEU B 432      -1.004  -2.323  73.587
ATOM   6855  C   LEU B 432      -0.844  -3.240  74.802
ATOM   6856  O   LEU B 432      -1.842  -3.600  75.459
ATOM   6857  CB  LEU B 432      -2.330  -1.593  73.661
ATOM   6858  CG  LEU B 432      -2.469  -0.571  74.806
ATOM   6859  CD1 LEU B 432      -1.477   0.556  74.667
ATOM   6860  CD2 LEU B 432      -3.896  -0.015  74.801
ATOM   6861  N   MET B 433       0.382  -3.633  75.060
ATOM   6862  CA  MET B 433       0.679  -4.553  76.172
ATOM   6863  C   MET B 433       1.986  -4.080  76.733
ATOM   6864  O   MET B 433       2.786  -3.492  76.006
ATOM   6865  CB  MET B 433       0.846  -5.989  75.650
ATOM   6866  CG  MET B 433      -0.456  -6.618  75.047
ATOM   6867  SD  MET B 433      -0.259  -7.947  73.831
ATOM   6868  CE  MET B 433       1.195  -8.748  74.531
ATOM   6869  N   ASN B 434       2.213  -4.299  78.025
ATOM   6870  CA  ASN B 434       3.504  -3.948  78.607
ATOM   6871  C   ASN B 434       4.639  -4.577  77.805
ATOM   6872  O   ASN B 434       4.603  -5.773  77.461
ATOM   6873  CB  ASN B 434       3.586  -4.416  80.056
ATOM   6874  CG  ASN B 434       4.931  -4.131  80.681
ATOM   6875  OD1 ASN B 434       5.307  -2.968  80.860
ATOM   6876  ND2 ASN B 434       5.685  -5.194  80.992
ATOM   6877  N   ASP B 435       5.641  -3.770  77.478
ATOM   6878  CA  ASP B 435       6.814  -4.303  76.787
ATOM   6879  C   ASP B 435       8.042  -3.839  77.563
ATOM   6880  O   ASP B 435       8.400  -2.663  77.509
ATOM   6881  CB  ASP B 435       6.885  -3.812  75.355
ATOM   6882  CG  ASP B 435       8.136  -4.306  74.600
ATOM   6883  OD1 ASP B 435       9.051  -4.928  75.208
ATOM   6884  OD2 ASP B 435       8.194  -4.066  73.366
ATOM   6885  N   GLU B 436       8.724  -4.770  78.223
ATOM   6886  CA  GLU B 436       9.864  -4.433  79.077
ATOM   6887  C   GLU B 436      10.984  -3.729  78.325
ATOM   6888  O   GLU B 436      11.716  -2.932  78.904
ATOM   6889  CB  GLU B 436      10.425  -5.715  79.717
ATOM   6890  CG  GLU B 436       9.535  -6.304  80.804
ATOM   6891  CD  GLU B 436       9.314  -5.350  81.970
ATOM   6892  OE1 GLU B 436      10.310  -4.835  82.535
ATOM   6893  OE2 GLU B 436       8.142  -5.116  82.340
ATOM   6894  N   GLY B 437      11.107  -4.032  77.038
ATOM   6895  CA  GLY B 437      12.163  -3.473  76.201
ATOM   6896  C   GLY B 437      11.971  -1.988  76.021
ATOM   6897  O   GLY B 437      12.925  -1.275  75.683
ATOM   6898  N   LEU B 438      10.747  -1.501  76.233
ATOM   6899  CA  LEU B 438      10.529  -0.056  76.041
ATOM   6900  C   LEU B 438      10.992   0.748  77.240
ATOM   6901  O   LEU B 438      11.174   1.965  77.135
ATOM   6902  CB  LEU B 438       9.070   0.272  75.714
ATOM   6903  CG  LEU B 438       8.544  -0.385  74.448
ATOM   6904  CD1 LEU B 438       7.116   0.068  74.222
ATOM   6905  CD2 LEU B 438       9.394   0.026  73.277
ATOM   6906  N   LYS B 439      11.216   0.112  78.374
ATOM   6907  CA  LYS B 439      11.392   0.908  79.577
ATOM   6908  C   LYS B 439      12.689   1.716  79.610
ATOM   6909  O   LYS B 439      12.759   2.756  80.308
ATOM   6910  CB  LYS B 439      11.217   0.045  80.817
ATOM   6911  CG  LYS B 439       9.755  -0.349  81.030
ATOM   6912  CD  LYS B 439       9.619  -1.313  82.185
ATOM   6913  CE  LYS B 439       8.170  -1.650  82.478
ATOM   6914  NZ  LYS B 439       8.099  -2.375  83.783
ATOM   6915  N   VAL B 440      13.679   1.283  78.833
ATOM   6916  CA  VAL B 440      14.958   1.991  78.738
ATOM   6917  C   VAL B 440      14.749   3.453  78.338
ATOM   6918  O   VAL B 440      15.547   4.338  78.722
ATOM   6919  CB  VAL B 440      15.940   1.285  77.745
ATOM   6920  CG1 VAL B 440      15.384   1.264  76.329
ATOM   6921  CG2 VAL B 440      17.337   1.916  77.785
ATOM   6922  N   ARG B 441      13.696   3.730  77.564
ATOM   6923  CA  ARG B 441      13.529   5.080  77.032
ATOM   6924  C   ARG B 441      12.955   6.050  78.053
ATOM   6925  O   ARG B 441      13.100   7.271  77.885
ATOM   6926  CB  ARG B 441      12.675   5.074  75.761
ATOM   6927  CG  ARG B 441      11.180   4.861  76.025
ATOM   6928  CD  ARG B 441      10.471   4.390  74.772
ATOM   6929  NE  ARG B 441       9.041   4.288  75.044
ATOM   6930  CZ  ARG B 441       8.108   4.051  74.127
ATOM   6931  NH1 ARG B 441       8.420   3.860  72.863
ATOM   6932  NH2 ARG B 441       6.828   4.035  74.519
ATOM   6933  N   TYR B 442      12.305   5.541  79.105
ATOM   6934  CA  TYR B 442      11.603   6.411  80.031
ATOM   6935  C   TYR B 442      12.565   7.031  81.045
ATOM   6936  O   TYR B 442      13.449   6.343  81.562
ATOM   6937  CB  TYR B 442      10.481   5.665  80.770
ATOM   6938  CG  TYR B 442       9.424   5.089  79.885
ATOM   6939  CD1 TYR B 442       9.057   3.742  79.985
ATOM   6940  CD2 TYR B 442       8.771   5.875  78.958
ATOM   6941  CE1 TYR B 442       8.066   3.203  79.156
ATOM   6942  CE2 TYR B 442       7.798   5.335  78.136
ATOM   6943  CZ  TYR B 442       7.475   4.013  78.227
ATOM   6944  OH  TYR B 442       6.484   3.510  77.417
ATOM   6945  N   PRO B 443      12.389   8.326  81.350
ATOM   6946  CA  PRO B 443      13.130   8.852  82.526
ATOM   6947  C   PRO B 443      12.673   8.163  83.819
ATOM   6948  O   PRO B 443      11.577   7.624  83.872
ATOM   6949  CB  PRO B 443      12.736  10.342  82.563
ATOM   6950  CG  PRO B 443      11.818  10.595  81.368
ATOM   6951  CD  PRO B 443      11.363   9.261  80.848
ATOM   6952  N   PRO B 444      13.495   8.224  84.871
ATOM   6953  CA  PRO B 444      14.797   8.900  84.882
ATOM   6954  C   PRO B 444      15.851   8.180  84.055
ATOM   6955  O   PRO B 444      15.885   6.939  83.975
ATOM   6956  CB  PRO B 444      15.219   8.834  86.371
ATOM   6957  CG  PRO B 444      13.900   8.672  87.121
ATOM   6958  CD  PRO B 444      13.084   7.785  86.218
ATOM   6959  N   SER B 445      16.733   8.961  83.462
ATOM   6960  CA  SER B 445      17.843   8.409  82.698
ATOM   6961  C   SER B 445      18.850   7.805  83.693
ATOM   6962  O   SER B 445      18.862   8.138  84.893
ATOM   6963  CB  SER B 445      18.493   9.524  81.853
ATOM   6964  OG  SER B 445      18.901  10.586  82.681
ATOM   6965  N   PRO B 446      19.715   6.914  83.204
ATOM   6966  CA  PRO B 446      20.747   6.374  84.119
ATOM   6967  C   PRO B 446      21.666   7.500  84.616
ATOM   6968  O   PRO B 446      22.021   8.397  83.853
ATOM   6969  CB  PRO B 446      21.521   5.376  83.241
ATOM   6970  CG  PRO B 446      20.646   5.098  82.041
ATOM   6971  CD  PRO B 446      19.739   6.325  81.861
ATOM   6972  N   ALA B 447      22.018   7.478  85.894
ATOM   6973  CA  ALA B 447      22.809   8.565  86.461
ATOM   6974  C   ALA B 447      24.268   8.441  86.031
ATOM   6975  O   ALA B 447      24.952   9.458  85.820
ATOM   6976  CB  ALA B 447      22.671   8.593  87.947
ATOM   6977  N   LYS B 448      24.726   7.207  85.852
ATOM   6978  CA  LYS B 448      26.050   6.964  85.287
ATOM   6979  C   LYS B 448      25.951   6.703  83.795
ATOM   6980  O   LYS B 448      25.084   5.949  83.334
ATOM   6981  CB  LYS B 448      26.716   5.752  85.948
ATOM   6982  CG  LYS B 448      27.041   5.898  87.406
ATOM   6983  CD  LYS B 448      27.756   4.636  87.895
ATOM   6984  CE  LYS B 448      28.449   4.859  89.236
ATOM   6985  NZ  LYS B 448      27.490   4.995  90.375
ATOM   6986  N   MET B 449      26.856   7.313  83.036
ATOM   6987  CA  MET B 449      26.952   7.045  81.609
ATOM   6988  C   MET B 449      27.751   5.773  81.348
ATOM   6989  O   MET B 449      28.654   5.422  82.118
ATOM   6990  CB  MET B 449      27.605   8.227  80.890
ATOM   6991  CG  MET B 449      26.865   9.543  81.090
ATOM   6992  SD  MET B 449      25.208   9.598  80.326
ATOM   6993  CE  MET B 449      24.133   9.445  81.779
ATOM   6994  N   THR B 450      27.395   5.085  80.267
ATOM   6995  CA  THR B 450      28.161   3.933  79.790
ATOM   6996  C   THR B 450      28.526   4.142  78.318
ATOM   6997  O   THR B 450      27.956   5.020  77.639
ATOM   6998  CB  THR B 450      27.391   2.605  79.973
ATOM   6999  OG1 THR B 450      26.073   2.732  79.426
ATOM   7000  CG2 THR B 450      27.295   2.217  81.463
ATOM   7001  N   GLN B 451      29.492   3.358  77.836
ATOM   7002  CA  GLN B 451      29.914   3.415  76.436
ATOM   7003  C   GLN B 451      28.726   3.259  75.502
ATOM   7004  O   GLN B 451      27.759   2.555  75.815
ATOM   7005  CB  GLN B 451      30.967   2.339  76.124
ATOM   7006  CG  GLN B 451      32.331   2.581  76.751
ATOM   7007  CD  GLN B 451      32.856   3.990  76.500
ATOM   7008  OE1 GLN B 451      33.193   4.348  75.369
ATOM   7009  NE2 GLN B 451      32.927   4.798  77.561
ATOM   7010  N   HIS B 452      28.812   3.925  74.356
ATOM   7011  CA  HIS B 452      27.759   3.899  73.351
ATOM   7012  C   HIS B 452      27.899   2.693  72.419
ATOM   7013  O   HIS B 452      28.611   1.728  72.727
ATOM   7014  CB  HIS B 452      27.788   5.195  72.540
ATOM   7015  CG  HIS B 452      27.375   6.409  73.312
ATOM   7016  ND1 HIS B 452      26.399   6.379  74.285
ATOM   7017  CD2 HIS B 452      27.782   7.698  73.226
ATOM   7018  CE1 HIS B 452      26.235   7.595  74.775
ATOM   7019  NE2 HIS B 452      27.060   8.413  74.146
ATOM      1  N   GLY C   1      -0.031 -20.191  16.531
ATOM      2  CA  GLY C   1      -1.308 -19.546  16.784
ATOM      3  C   GLY C   1      -1.975 -20.121  18.035
ATOM      4  O   GLY C   1      -2.362 -21.288  18.056
ATOM      5  N   SER C   2      -2.087 -19.274  19.048
ATOM      6  CA  SER C   2      -2.700 -19.683  20.301
ATOM      7  C   SER C   2      -3.980 -18.882  20.543
ATOM      8  O   SER C   2      -4.116 -17.760  20.057
ATOM      9  CB  SER C   2      -1.732 -19.506  21.472
ATOM     10  OG  SER C   2      -1.771 -20.611  22.370
ATOM     11  N   SER C   3      -4.887 -19.488  21.296
ATOM     12  CA  SER C   3      -6.151 -18.844  21.609
ATOM     13  C   SER C   3      -5.925 -17.705  22.605
ATOM     14  O   SER C   3      -5.280 -17.895  23.635
ATOM     15  CB  SER C   3      -7.156 -19.850  22.173
ATOM     16  OG  SER C   3      -7.915 -20.479  21.145
ATOM     17  N   GLY C   4      -6.469 -16.546  22.263
ATOM     18  CA  GLY C   4      -6.336 -15.376  23.115
ATOM     19  C   GLY C   4      -6.155 -14.107  22.279
ATOM     20  O   GLY C   4      -7.120 -13.578  21.731
ATOM     21  N   SER C   5      -4.911 -13.656  22.207
ATOM     22  CA  SER C   5      -4.592 -12.460  21.447
ATOM     23  C   SER C   5      -5.554 -11.331  21.820
ATOM     24  O   SER C   5      -6.663 -11.255  21.292
ATOM     25  CB  SER C   5      -4.650 -12.732  19.942
ATOM     26  OG  SER C   5      -3.397 -13.179  19.432
ATOM     27  N   SER C   6      -5.096 -10.481  22.727
ATOM     28  CA  SER C   6      -5.902  -9.359  23.177
ATOM     29  C   SER C   6      -5.383  -8.060  22.559
ATOM     30  O   SER C   6      -4.193  -7.758  22.646
ATOM     31  CB  SER C   6      -5.902  -9.258  24.704
ATOM     32  OG  SER C   6      -7.105  -9.766  25.273
ATOM     33  N   GLY C   7      -6.299  -7.326  21.946
ATOM     34  CA  GLY C   7      -5.949  -6.065  21.313
ATOM     35  C   GLY C   7      -5.975  -6.191  19.788
ATOM     36  O   GLY C   7      -5.211  -6.965  19.212
ATOM     37  N   LEU C   8      -6.863  -5.421  19.178
ATOM     38  CA  LEU C   8      -6.999  -5.436  17.731
ATOM     39  C   LEU C   8      -5.613  -5.555  17.094
ATOM     40  O   LEU C   8      -5.304  -6.557  16.452
ATOM     41  CB  LEU C   8      -7.793  -4.220  17.254
ATOM     42  CG  LEU C   8      -9.315  -4.377  17.236
ATOM     43  CD1 LEU C   8     -10.003  -3.033  16.987
ATOM     44  CD2 LEU C   8      -9.745  -5.437  16.218
ATOM     45 HD11 LEU C   8     -10.637  -2.786  17.838
ATOM     46 HD12 LEU C   8      -9.248  -2.257  16.859
ATOM     47 HD13 LEU C   8     -10.613  -3.098  16.087
ATOM     48 HD21 LEU C   8     -10.831  -5.525  16.222
ATOM     49 HD22 LEU C   8      -9.407  -5.144  15.224
ATOM     50 HD23 LEU C   8      -9.302  -6.396  16.486
ATOM     51  N   ARG C   9      -4.816  -4.515  17.293
ATOM     52  CA  ARG C   9      -3.469  -4.490  16.746
ATOM     53  C   ARG C   9      -2.842  -5.883  16.814
ATOM     54  O   ARG C   9      -2.419  -6.427  15.796
ATOM     55  CB  ARG C   9      -2.584  -3.502  17.508
ATOM     56  CG  ARG C   9      -3.134  -2.078  17.401
ATOM     57  CD  ARG C   9      -2.130  -1.060  17.948
ATOM     58  NE  ARG C   9      -2.310  -0.908  19.409
ATOM     59  CZ  ARG C   9      -1.389  -0.382  20.229
ATOM     60  NH1 ARG C   9      -0.219   0.045  19.736
ATOM     61  NH2 ARG C   9      -1.639  -0.283  21.542
ATOM     62  N   LYS C  10      -2.802  -6.421  18.024
ATOM     63  CA  LYS C  10      -2.234  -7.742  18.238
ATOM     64  C   LYS C  10      -2.962  -8.755  17.354
ATOM     65  O   LYS C  10      -2.347  -9.396  16.502
ATOM     66  CB  LYS C  10      -2.253  -8.098  19.726
ATOM     67  CG  LYS C  10      -0.901  -8.659  20.173
ATOM     68  CD  LYS C  10      -0.201  -7.701  21.137
ATOM     69  CE  LYS C  10       1.232  -7.414  20.682
ATOM     70  NZ  LYS C  10       1.730  -6.163  21.294
ATOM     71  N   MET C  11      -4.262  -8.868  17.585
ATOM     72  CA  MET C  11      -5.080  -9.793  16.820
ATOM     73  C   MET C  11      -4.792  -9.670  15.322
ATOM     74  O   MET C  11      -4.426 -10.650  14.674
ATOM     75  CB  MET C  11      -6.560  -9.503  17.081
ATOM     76  CG  MET C  11      -7.189 -10.597  17.945
ATOM     77  SD  MET C  11      -8.848 -10.940  17.383
ATOM     78  CE  MET C  11      -9.628  -9.376  17.745
ATOM     79  N   VAL C  12      -4.969  -8.459  14.816
ATOM     80  CA  VAL C  12      -4.732  -8.195  13.406
ATOM     81  C   VAL C  12      -3.342  -8.707  13.023
ATOM     82  O   VAL C  12      -3.196  -9.459  12.060
ATOM     83  CB  VAL C  12      -4.923  -6.706  13.113
ATOM     84  CG1 VAL C  12      -4.361  -6.341  11.738
ATOM     85  CG2 VAL C  12      -6.396  -6.310  13.227
ATOM     86 HG11 VAL C  12      -3.302  -6.600  11.698
ATOM     87 HG12 VAL C  12      -4.899  -6.893  10.967
ATOM     88 HG13 VAL C  12      -4.480  -5.271  11.569
ATOM     89 HG21 VAL C  12      -6.707  -5.802  12.313
ATOM     90 HG22 VAL C  12      -7.003  -7.204  13.370
ATOM     91 HG23 VAL C  12      -6.528  -5.640  14.077
ATOM     92  N   ASP C  13      -2.354  -8.278  13.795
ATOM     93  CA  ASP C  13      -0.981  -8.683  13.549
ATOM     94  C   ASP C  13      -0.930 -10.197  13.339
ATOM     95  O   ASP C  13      -0.369 -10.673  12.353
ATOM     96  CB  ASP C  13      -0.083  -8.340  14.739
ATOM     97  CG  ASP C  13       1.278  -7.745  14.372
ATOM     98  OD1 ASP C  13       1.511  -7.568  13.156
ATOM     99  OD2 ASP C  13       2.056  -7.483  15.315
ATOM    100  N   GLN C  14      -1.524 -10.914  14.283
ATOM    101  CA  GLN C  14      -1.553 -12.365  14.214
ATOM    102  C   GLN C  14      -2.346 -12.822  12.989
ATOM    103  O   GLN C  14      -1.882 -13.665  12.224
ATOM    104  CB  GLN C  14      -2.132 -12.963  15.498
ATOM    105  CG  GLN C  14      -1.237 -12.656  16.700
ATOM    106  CD  GLN C  14      -0.338 -13.848  17.031
ATOM    107  OE1 GLN C  14       0.789 -13.956  16.573
ATOM    108  NE2 GLN C  14      -0.895 -14.736  17.850
ATOM    109 HE21 GLN C  14      -1.824 -14.588  18.189
ATOM    110 HE22 GLN C  14      -0.386 -15.551  18.125
ATOM    111  N   LEU C  15      -3.530 -12.245  12.841
ATOM    112  CA  LEU C  15      -4.392 -12.584  11.722
ATOM    113  C   LEU C  15      -3.548 -12.707  10.452
ATOM    114  O   LEU C  15      -3.481 -13.776   9.848
ATOM    115  CB  LEU C  15      -5.537 -11.576  11.603
ATOM    116  CG  LEU C  15      -6.063 -11.321  10.190
ATOM    117  CD1 LEU C  15      -6.667 -12.592   9.591
ATOM    118  CD2 LEU C  15      -7.054 -10.154  10.175
ATOM    119 HD11 LEU C  15      -7.752 -12.551   9.671
ATOM    120 HD12 LEU C  15      -6.382 -12.671   8.542
ATOM    121 HD13 LEU C  15      -6.295 -13.461  10.134
ATOM    122 HD21 LEU C  15      -6.542  -9.247   9.855
ATOM    123 HD22 LEU C  15      -7.867 -10.375   9.484
ATOM    124 HD23 LEU C  15      -7.458 -10.008  11.178
ATOM    125  N   PHE C  16      -2.926 -11.597  10.084
ATOM    126  CA  PHE C  16      -2.089 -11.566   8.897
ATOM    127  C   PHE C  16      -0.972 -12.609   8.986
ATOM    128  O   PHE C  16      -0.809 -13.428   8.083
ATOM    129  CB  PHE C  16      -1.463 -10.172   8.826
ATOM    130  CG  PHE C  16      -2.470  -9.051   8.563
ATOM    131  CD1 PHE C  16      -3.450  -9.220   7.633
ATOM    132  CD2 PHE C  16      -2.386  -7.884   9.257
ATOM    133  CE1 PHE C  16      -4.384  -8.180   7.389
ATOM    134  CE2 PHE C  16      -3.321  -6.843   9.012
ATOM    135  CZ  PHE C  16      -4.300  -7.014   8.083
ATOM    136  N   CYS C  17      -0.234 -12.545  10.083
ATOM    137  CA  CYS C  17       0.863 -13.474  10.303
ATOM    138  C   CYS C  17       0.398 -14.872   9.891
ATOM    139  O   CYS C  17       1.073 -15.552   9.119
ATOM    140  CB  CYS C  17       1.352 -13.439  11.752
ATOM    141  SG  CYS C  17       2.275 -11.890  12.065
ATOM    142  N   LYS C  18      -0.751 -15.259  10.423
ATOM    143  CA  LYS C  18      -1.314 -16.564  10.120
ATOM    144  C   LYS C  18      -1.571 -16.666   8.616
ATOM    145  O   LYS C  18      -0.895 -17.421   7.917
ATOM    146  CB  LYS C  18      -2.556 -16.823  10.974
ATOM    147  CG  LYS C  18      -3.318 -18.052  10.477
ATOM    148  CD  LYS C  18      -4.027 -18.764  11.632
ATOM    149  CE  LYS C  18      -5.457 -19.144  11.246
ATOM    150  NZ  LYS C  18      -6.417 -18.145  11.764
ATOM    151  N   LYS C  19      -2.549 -15.898   8.160
ATOM    152  CA  LYS C  19      -2.903 -15.894   6.751
ATOM    153  C   LYS C  19      -1.626 -15.949   5.909
ATOM    154  O   LYS C  19      -1.452 -16.860   5.099
ATOM    155  CB  LYS C  19      -3.800 -14.697   6.427
ATOM    156  CG  LYS C  19      -5.102 -14.757   7.229
ATOM    157  CD  LYS C  19      -5.800 -16.106   7.043
ATOM    158  CE  LYS C  19      -7.235 -16.058   7.568
ATOM    159  NZ  LYS C  19      -8.034 -17.165   6.997
ATOM    160  N   PHE C  20      -0.767 -14.966   6.128
ATOM    161  CA  PHE C  20       0.489 -14.892   5.400
ATOM    162  C   PHE C  20       1.188 -16.252   5.375
ATOM    163  O   PHE C  20       1.723 -16.659   4.345
ATOM    164  CB  PHE C  20       1.376 -13.888   6.139
ATOM    165  CG  PHE C  20       2.781 -13.749   5.549
ATOM    166  CD1 PHE C  20       2.946 -13.628   4.205
ATOM    167  CD2 PHE C  20       3.865 -13.744   6.371
ATOM    168  CE1 PHE C  20       4.250 -13.498   3.658
ATOM    169  CE2 PHE C  20       5.170 -13.614   5.824
ATOM    170  CZ  PHE C  20       5.334 -13.495   4.480
ATOM    171  N   ALA C  21       1.162 -16.917   6.520
ATOM    172  CA  ALA C  21       1.787 -18.223   6.642
ATOM    173  C   ALA C  21       1.071 -19.214   5.724
ATOM    174  O   ALA C  21       1.709 -19.906   4.931
ATOM    175  CB  ALA C  21       1.767 -18.664   8.107
ATOM    176  N   GLU C  22      -0.247 -19.253   5.861
ATOM    177  CA  GLU C  22      -1.058 -20.149   5.054
ATOM    178  C   GLU C  22      -0.520 -20.207   3.623
ATOM    179  O   GLU C  22      -0.144 -21.274   3.140
ATOM    180  CB  GLU C  22      -2.527 -19.723   5.071
ATOM    181  CG  GLU C  22      -3.115 -19.840   6.478
ATOM    182  CD  GLU C  22      -4.556 -20.354   6.429
ATOM    183  OE1 GLU C  22      -4.769 -21.386   5.757
ATOM    184  OE2 GLU C  22      -5.413 -19.702   7.064
ATOM    185  N   ALA C  23      -0.499 -19.046   2.985
ATOM    186  CA  ALA C  23      -0.013 -18.951   1.619
ATOM    187  C   ALA C  23       1.398 -19.538   1.542
ATOM    188  O   ALA C  23       1.728 -20.250   0.595
ATOM    189  CB  ALA C  23      -0.065 -17.493   1.159
ATOM    190  N   LEU C  24       2.194 -19.215   2.551
ATOM    191  CA  LEU C  24       3.562 -19.701   2.610
ATOM    192  C   LEU C  24       3.553 -21.213   2.839
ATOM    193  O   LEU C  24       4.537 -21.893   2.555
ATOM    194  CB  LEU C  24       4.361 -18.925   3.659
ATOM    195  CG  LEU C  24       4.570 -17.435   3.377
ATOM    196  CD1 LEU C  24       5.111 -16.714   4.613
ATOM    197  CD2 LEU C  24       5.468 -17.230   2.155
ATOM    198 HD11 LEU C  24       6.192 -16.599   4.524
ATOM    199 HD12 LEU C  24       4.647 -15.731   4.692
ATOM    200 HD13 LEU C  24       4.880 -17.297   5.505
ATOM    201 HD21 LEU C  24       5.045 -17.756   1.300
ATOM    202 HD22 LEU C  24       5.535 -16.165   1.929
ATOM    203 HD23 LEU C  24       6.464 -17.621   2.366
ATOM    204  N   GLY C  25       2.430 -21.695   3.350
ATOM    205  CA  GLY C  25       2.279 -23.114   3.620
ATOM    206  C   GLY C  25       3.080 -23.525   4.856
ATOM    207  O   GLY C  25       3.887 -24.453   4.798
ATOM    208  N   SER C  26       2.832 -22.815   5.946
ATOM    209  CA  SER C  26       3.520 -23.094   7.196
ATOM    210  C   SER C  26       2.502 -23.386   8.301
ATOM    211  O   SER C  26       1.338 -23.002   8.194
ATOM    212  CB  SER C  26       4.423 -21.927   7.600
ATOM    213  OG  SER C  26       5.798 -22.206   7.353
ATOM    214  N   THR C  27       2.978 -24.061   9.336
ATOM    215  CA  THR C  27       2.124 -24.408  10.459
ATOM    216  C   THR C  27       2.172 -23.310  11.524
ATOM    217  O   THR C  27       1.138 -22.917  12.061
ATOM    218  CB  THR C  27       2.561 -25.779  10.979
ATOM    219  OG1 THR C  27       1.872 -26.703  10.143
ATOM    220  CG2 THR C  27       2.022 -26.072  12.381
ATOM    221 HG21 THR C  27       0.934 -26.020  12.370
ATOM    222 HG22 THR C  27       2.335 -27.070  12.689
ATOM    223 HG23 THR C  27       2.415 -25.336  13.083
ATOM    224  N   GLU C  28       3.384 -22.848  11.798
ATOM    225  CA  GLU C  28       3.579 -21.805  12.789
ATOM    226  C   GLU C  28       3.347 -20.428  12.163
ATOM    227  O   GLU C  28       3.266 -20.303  10.942
ATOM    228  CB  GLU C  28       4.974 -21.895  13.412
ATOM    229  CG  GLU C  28       6.061 -21.682  12.358
ATOM    230  CD  GLU C  28       6.702 -23.012  11.955
ATOM    231  OE1 GLU C  28       6.764 -23.901  12.831
ATOM    232  OE2 GLU C  28       7.115 -23.110  10.780
ATOM    233  N   ALA C  29       3.248 -19.428  13.027
ATOM    234  CA  ALA C  29       3.026 -18.066  12.575
ATOM    235  C   ALA C  29       4.372 -17.424  12.229
ATOM    236  O   ALA C  29       5.415 -17.859  12.716
ATOM    237  CB  ALA C  29       2.267 -17.287  13.650
ATOM    238  N   LYS C  30       4.305 -16.399  11.391
ATOM    239  CA  LYS C  30       5.504 -15.693  10.975
ATOM    240  C   LYS C  30       5.208 -14.194  10.897
ATOM    241  O   LYS C  30       4.055 -13.780  11.010
ATOM    242  CB  LYS C  30       6.047 -16.281   9.670
ATOM    243  CG  LYS C  30       6.499 -17.729   9.867
ATOM    244  CD  LYS C  30       7.280 -18.230   8.651
ATOM    245  CE  LYS C  30       6.370 -19.009   7.699
ATOM    246  NZ  LYS C  30       7.080 -19.313   6.436
ATOM    247  N   ALA C  31       6.267 -13.423  10.707
ATOM    248  CA  ALA C  31       6.134 -11.979  10.613
ATOM    249  C   ALA C  31       5.954 -11.581   9.146
ATOM    250  O   ALA C  31       6.763 -11.949   8.296
ATOM    251  CB  ALA C  31       7.354 -11.311  11.252
ATOM    252  N   VAL C  32       4.889 -10.836   8.895
[truncated: 37,082 more chars]
