# Supplementary material for: Identification of a peptide ligand for human ALDH3A1 through peptide phage display: Prediction and characterization of protein interaction sites and inhibition of ALDH3A1 enzymatic activity
Source: Front Mol Biosci. 2023 Mar 20;10:1161111. doi: 10.3389/fmolb.2023.1161111 (PMC10067601; doi:10.3389/fmolb.2023.1161111)
Supplement: Supplementary file 1 [file DataSheet1.ZIP › Raw Data/Files/Hmodel_1.pdb]

REMARK Number:  1
REMARK Cluster:  1  1
REMARK Cluster:  1  1
REMARK Ligand Name   :  peptide_models.pdb
REMARK ITScore       :  -258.923
REMARK RMSD          :    65.421
MODEL    1
ATOM      1  N   TRP B   1       7.180   7.415  20.699
ATOM      2  CA  TRP B   1       6.031   6.631  20.254
ATOM      3  C   TRP B   1       6.466   5.249  19.776
ATOM      4  O   TRP B   1       6.722   5.045  18.588
ATOM      5  CB  TRP B   1       5.282   7.356  19.129
ATOM      6  CG  TRP B   1       5.204   8.842  19.312
ATOM      7  CD1 TRP B   1       5.836   9.793  18.562
ATOM      8  CD2 TRP B   1       4.448   9.549  20.303
ATOM      9  NE1 TRP B   1       5.520  11.046  19.025
ATOM     10  CE2 TRP B   1       4.668  10.924  20.094
ATOM     11  CE3 TRP B   1       3.606   9.154  21.345
ATOM     12  CZ2 TRP B   1       4.076  11.903  20.888
ATOM     13  CZ3 TRP B   1       3.021  10.128  22.134
ATOM     14  CH2 TRP B   1       3.256  11.488  21.901
ATOM     15  N   PRO B   2       6.581   4.239  20.695
ATOM     16  CA  PRO B   2       6.740   2.925  20.070
ATOM     17  C   PRO B   2       5.518   2.485  19.238
ATOM     18  O   PRO B   2       4.402   3.125  19.223
ATOM     19  CB  PRO B   2       7.079   2.014  21.254
ATOM     20  CG  PRO B   2       7.731   2.942  22.247
ATOM     21  CD  PRO B   2       6.868   4.169  22.150
ATOM     22  N   THR B   3       5.629   1.408  18.513
ATOM     23  CA  THR B   3       4.491   0.924  17.684
ATOM     24  C   THR B   3       3.790  -0.229  18.401
ATOM     25  O   THR B   3       4.332  -0.703  19.387
ATOM     26  CB  THR B   3       5.011   0.439  16.329
ATOM     27  OG1 THR B   3       6.076  -0.478  16.533
ATOM     28  CG2 THR B   3       5.512   1.632  15.513
ATOM     29  N   TYR B   4       2.663  -0.644  17.878
ATOM     30  CA  TYR B   4       1.607  -1.258  18.677
ATOM     31  C   TYR B   4       0.995  -2.470  17.980
ATOM     32  O   TYR B   4       0.969  -2.552  16.747
ATOM     33  CB  TYR B   4       0.516  -0.208  18.945
ATOM     34  CG  TYR B   4       0.872   1.157  18.376
ATOM     35  CD1 TYR B   4       0.802   1.410  16.997
ATOM     36  CD2 TYR B   4       1.293   2.184  19.210
ATOM     37  CE1 TYR B   4       1.158   2.637  16.472
ATOM     38  CE2 TYR B   4       1.642   3.425  18.694
ATOM     39  CZ  TYR B   4       1.571   3.643  17.326
ATOM     40  OH  TYR B   4       1.911   4.872  16.810
ATOM     41  N   VAL B   5       0.524  -3.443  18.777
ATOM     42  CA  VAL B   5      -0.102  -4.650  18.245
ATOM     43  C   VAL B   5      -1.554  -4.367  17.901
ATOM     44  O   VAL B   5      -2.118  -5.147  17.115
ATOM     45  CB  VAL B   5      -0.089  -5.834  19.249
ATOM     46  CG1 VAL B   5       1.320  -6.174  19.669
ATOM     47  CG2 VAL B   5      -0.971  -5.548  20.438
ATOM     48  N   SER B   6      -2.132  -3.317  18.429
ATOM     49  CA  SER B   6      -3.529  -3.010  18.159
ATOM     50  C   SER B   6      -3.823  -2.806  16.669
ATOM     51  O   SER B   6      -2.943  -2.393  15.907
ATOM     52  CB  SER B   6      -3.953  -1.797  18.971
ATOM     53  OG  SER B   6      -3.722  -2.025  20.349
ATOM     54  N   PRO B   7      -5.026  -3.229  16.054
ATOM     55  CA  PRO B   7      -5.214  -3.088  14.596
ATOM     56  C   PRO B   7      -5.247  -1.631  14.125
ATOM     57  O   PRO B   7      -6.020  -0.864  14.723
ATOM     58  CB  PRO B   7      -6.450  -3.906  14.216
ATOM     59  CG  PRO B   7      -7.261  -4.059  15.492
ATOM     60  CD  PRO B   7      -6.230  -3.964  16.593
ATOM     61  N   PHE B   8      -4.447  -1.296  13.155
ATOM     62  CA  PHE B   8      -4.425   0.040  12.612
ATOM     63  C   PHE B   8      -5.748   0.257  11.909
ATOM     64  O   PHE B   8      -6.028  -0.406  10.905
ATOM     65  CB  PHE B   8      -3.315   0.209  11.592
ATOM     66  CG  PHE B   8      -1.918   0.087  12.167
ATOM     67  CD1 PHE B   8      -1.367   1.168  12.858
ATOM     68  CD2 PHE B   8      -1.189  -1.092  11.978
ATOM     69  CE1 PHE B   8      -0.074   1.063  13.362
ATOM     70  CE2 PHE B   8       0.105  -1.186  12.485
ATOM     71  CZ  PHE B   8       0.659  -0.109  13.176
ATOM     72  N   ARG B   9      -6.536   1.120  12.459
ATOM     73  CA  ARG B   9      -7.904   1.230  12.042
ATOM     74  C   ARG B   9      -8.106   1.933  10.719
ATOM     75  O   ARG B   9      -7.282   2.685  10.223
ATOM     76  CB  ARG B   9      -8.713   1.924  13.128
ATOM     77  CG  ARG B   9      -8.879   1.087  14.459
ATOM     78  CD  ARG B   9      -9.419   1.946  15.611
ATOM     79  NE  ARG B   9      -9.405   1.214  16.846
ATOM     80  CZ  ARG B   9     -10.396   0.414  17.196
ATOM     81  NH1 ARG B   9     -11.485   0.268  16.402
ATOM     82  NH2 ARG B   9     -10.323  -0.247  18.308
ATOM     83  N   SER B  10      -9.276   1.678  10.119
ATOM     84  CA  SER B  10      -9.630   2.251   8.833
ATOM     85  C   SER B  10     -10.585   3.415   9.001
ATOM     86  O   SER B  10     -11.079   3.672  10.107
ATOM     87  CB  SER B  10     -10.277   1.181   7.944
ATOM     88  OG  SER B  10     -11.311   0.480   8.630
ATOM     89  N   PRO B  11     -10.969   4.134   7.883
ATOM     90  CA  PRO B  11     -11.266   5.575   8.051
ATOM     91  C   PRO B  11     -12.693   5.828   8.524
ATOM     92  O   PRO B  11     -13.237   5.085   9.366
ATOM     93  CB  PRO B  11     -11.074   6.141   6.629
ATOM     94  CG  PRO B  11     -11.567   5.002   5.731
ATOM     95  CD  PRO B  11     -11.256   3.690   6.495
ATOM     96  N   PRO B  12     -13.429   6.995   8.185
ATOM     97  CA  PRO B  12     -14.774   7.230   8.746
ATOM     98  C   PRO B  12     -15.814   6.200   8.288
ATOM     99  O   PRO B  12     -15.899   5.992   7.066
ATOM    100  CB  PRO B  12     -15.146   8.683   8.443
ATOM    101  CG  PRO B  12     -14.276   9.102   7.268
ATOM    102  CD  PRO B  12     -13.054   8.220   7.386
ATOM    103  OXT PRO B  12     -16.490   5.651   9.173
TER
ENDMDL
