# Supplementary material for: Identification of a peptide ligand for human ALDH3A1 through peptide phage display: Prediction and characterization of protein interaction sites and inhibition of ALDH3A1 enzymatic activity
Source: Front Mol Biosci. 2023 Mar 20;10:1161111. doi: 10.3389/fmolb.2023.1161111 (PMC10067601; doi:10.3389/fmolb.2023.1161111)
Supplement: Supplementary file 1 [file DataSheet1.ZIP › Raw Data/Files/Hmodel_10.pdb]

REMARK Number:  10
REMARK Cluster:  10  10
REMARK Cluster:  6  6
REMARK Ligand Name   :  peptide_models.pdb
REMARK ITScore       :  -212.724
REMARK RMSD          :    77.298
MODEL    6
ATOM      1  N   TRP B   1       3.514   9.735  18.530
ATOM      2  CA  TRP B   1       4.552   9.096  19.332
ATOM      3  C   TRP B   1       4.720   7.601  19.077
ATOM      4  O   TRP B   1       3.913   6.986  18.382
ATOM      5  CB  TRP B   1       4.258   9.310  20.819
ATOM      6  CG  TRP B   1       3.842  10.708  21.173
ATOM      7  CD1 TRP B   1       4.216  11.864  20.548
ATOM      8  CD2 TRP B   1       3.012  11.099  22.273
ATOM      9  NE1 TRP B   1       3.671  12.947  21.190
ATOM     10  CE2 TRP B   1       2.927  12.508  22.253
ATOM     11  CE3 TRP B   1       2.330  10.394  23.276
ATOM     12  CZ2 TRP B   1       2.189  13.230  23.199
ATOM     13  CZ3 TRP B   1       1.596  11.111  24.216
ATOM     14  CH2 TRP B   1       1.531  12.516  24.168
ATOM     15  N   PRO B   2       5.752   7.091  19.740
ATOM     16  CA  PRO B   2       6.054   5.652  19.545
ATOM     17  C   PRO B   2       4.876   4.731  19.254
ATOM     18  O   PRO B   2       3.933   4.691  20.070
ATOM     19  CB  PRO B   2       6.797   5.196  20.797
ATOM     20  CG  PRO B   2       6.966   6.423  21.626
ATOM     21  CD  PRO B   2       6.900   7.575  20.662
ATOM     22  N   THR B   3       4.880   4.094  18.088
ATOM     23  CA  THR B   3       3.786   3.181  17.789
ATOM     24  C   THR B   3       4.303   1.753  17.495
ATOM     25  O   THR B   3       5.323   1.568  16.804
ATOM     26  CB  THR B   3       2.970   3.673  16.640
ATOM     27  OG1 THR B   3       2.354   4.912  17.008
ATOM     28  CG2 THR B   3       1.857   2.683  16.305
ATOM     29  N   TYR B   4       3.600   0.761  18.013
ATOM     30  CA  TYR B   4       3.972  -0.629  17.796
ATOM     31  C   TYR B   4       3.171  -1.198  16.629
ATOM     32  O   TYR B   4       2.078  -0.712  16.321
ATOM     33  CB  TYR B   4       3.743  -1.458  19.074
ATOM     34  CG  TYR B   4       2.398  -1.257  19.748
ATOM     35  CD1 TYR B   4       1.258  -1.933  19.312
ATOM     36  CD2 TYR B   4       2.268  -0.379  20.822
ATOM     37  CE1 TYR B   4       0.018  -1.738  19.932
ATOM     38  CE2 TYR B   4       1.037  -0.176  21.444
ATOM     39  CZ  TYR B   4      -0.082  -0.856  20.997
ATOM     40  OH  TYR B   4      -1.293  -0.640  21.617
ATOM     41  N   VAL B   5       3.688  -2.243  15.952
ATOM     42  CA  VAL B   5       2.898  -3.004  14.970
ATOM     43  C   VAL B   5       2.751  -4.378  15.613
ATOM     44  O   VAL B   5       3.653  -4.790  16.357
ATOM     45  CB  VAL B   5       3.495  -3.226  13.557
ATOM     46  CG1 VAL B   5       2.441  -3.813  12.632
ATOM     47  CG2 VAL B   5       4.052  -1.926  13.006
ATOM     48  N   SER B   6       1.651  -5.054  15.344
ATOM     49  CA  SER B   6       1.378  -6.380  15.900
ATOM     50  C   SER B   6       0.895  -6.295  17.351
ATOM     51  O   SER B   6       1.493  -5.607  18.178
ATOM     52  CB  SER B   6       2.628  -7.267  15.819
ATOM     53  OG  SER B   6       2.376  -8.566  16.332
ATOM     54  N   PRO B   7      -0.147  -7.088  17.578
ATOM     55  CA  PRO B   7      -0.742  -7.068  18.936
ATOM     56  C   PRO B   7       0.197  -6.784  20.101
ATOM     57  O   PRO B   7       1.189  -7.523  20.262
ATOM     58  CB  PRO B   7      -1.434  -8.416  19.122
ATOM     59  CG  PRO B   7      -1.277  -9.123  17.817
ATOM     60  CD  PRO B   7      -1.081  -8.042  16.793
ATOM     61  N   PHE B   8      -0.118  -5.747  20.853
ATOM     62  CA  PHE B   8       0.555  -5.419  22.099
ATOM     63  C   PHE B   8       0.409  -6.581  23.075
ATOM     64  O   PHE B   8      -0.684  -7.090  23.287
ATOM     65  CB  PHE B   8      -0.074  -4.149  22.684
ATOM     66  CG  PHE B   8       0.487  -3.731  24.020
ATOM     67  CD1 PHE B   8      -0.369  -3.317  25.030
ATOM     68  CD2 PHE B   8       1.871  -3.721  24.256
ATOM     69  CE1 PHE B   8       0.148  -2.908  26.284
ATOM     70  CE2 PHE B   8       2.393  -3.319  25.492
ATOM     71  CZ  PHE B   8       1.530  -2.917  26.500
ATOM     72  N   ARG B   9       1.534  -6.928  23.689
ATOM     73  CA  ARG B   9       1.620  -7.988  24.677
ATOM     74  C   ARG B   9       1.296  -9.402  24.214
ATOM     75  O   ARG B   9       0.454 -10.078  24.805
ATOM     76  CB  ARG B   9       0.819  -7.620  25.928
ATOM     77  CG  ARG B   9       1.390  -6.418  26.680
ATOM     78  CD  ARG B   9       0.532  -6.054  27.895
ATOM     79  NE  ARG B   9       0.497  -7.144  28.864
ATOM     80  CZ  ARG B   9       1.290  -7.231  29.927
ATOM     81  NH1 ARG B   9       2.183  -6.286  30.177
ATOM     82  NH2 ARG B   9       1.219  -8.294  30.717
ATOM     83  N   SER B  10       1.964  -9.878  23.148
ATOM     84  CA  SER B  10       1.781 -11.161  22.443
ATOM     85  C   SER B  10       1.480 -12.548  23.021
ATOM     86  O   SER B  10       1.001 -13.406  22.276
ATOM     87  CB  SER B  10       2.947 -11.340  21.460
ATOM     88  OG  SER B  10       4.176 -11.251  22.150
ATOM     89  N   PRO B  11       1.873 -12.962  24.302
ATOM     90  CA  PRO B  11       1.628 -14.348  24.750
ATOM     91  C   PRO B  11       0.141 -14.695  24.870
ATOM     92  O   PRO B  11      -0.568 -13.913  25.523
ATOM     93  CB  PRO B  11       2.434 -14.560  26.033
ATOM     94  CG  PRO B  11       2.692 -13.173  26.602
ATOM     95  CD  PRO B  11       2.663 -12.271  25.389
ATOM     96  N   PRO B  12      -0.178 -15.830  24.323
ATOM     97  CA  PRO B  12      -1.606 -16.228  24.352
ATOM     98  C   PRO B  12      -2.430 -15.762  25.546
ATOM     99  O   PRO B  12      -2.049 -16.071  26.693
ATOM    100  CB  PRO B  12      -1.629 -17.750  24.247
ATOM    101  CG  PRO B  12      -0.204 -18.156  24.072
ATOM    102  CD  PRO B  12       0.489 -16.955  23.493
ATOM    103  OXT PRO B  12      -3.459 -15.088  25.335
TER
ENDMDL
