# Supplementary material for: Identification of a peptide ligand for human ALDH3A1 through peptide phage display: Prediction and characterization of protein interaction sites and inhibition of ALDH3A1 enzymatic activity
Source: Front Mol Biosci. 2023 Mar 20;10:1161111. doi: 10.3389/fmolb.2023.1161111 (PMC10067601; doi:10.3389/fmolb.2023.1161111)
Supplement: Supplementary file 1 [file DataSheet1.ZIP › Raw Data/Files/Hmodel_2.pdb]

REMARK Number:  2
REMARK Cluster:  2  2
REMARK Cluster:  1  1
REMARK Ligand Name   :  peptide_models.pdb
REMARK ITScore       :  -238.125
REMARK RMSD          :    62.131
MODEL    1
ATOM      1  N   TRP B   1       8.049   4.331  19.074
ATOM      2  CA  TRP B   1       6.809   3.853  19.753
ATOM      3  C   TRP B   1       6.977   2.526  20.482
ATOM      4  O   TRP B   1       7.572   1.573  19.976
ATOM      5  CB  TRP B   1       5.590   3.715  18.792
ATOM      6  CG  TRP B   1       5.110   4.979  18.203
ATOM      7  CD1 TRP B   1       5.552   6.252  18.455
ATOM      8  CD2 TRP B   1       3.964   5.104  17.341
ATOM      9  NE1 TRP B   1       4.755   7.170  17.748
ATOM     10  CE2 TRP B   1       3.804   6.468  17.042
ATOM     11  CE3 TRP B   1       3.111   4.172  16.764
ATOM     12  CZ2 TRP B   1       2.771   6.938  16.173
ATOM     13  CZ3 TRP B   1       2.097   4.608  15.947
ATOM     14  CH2 TRP B   1       1.946   5.990  15.660
ATOM     15  N   PRO B   2       6.504   2.508  21.799
ATOM     16  CA  PRO B   2       6.572   1.290  22.599
ATOM     17  C   PRO B   2       5.529   0.183  22.203
ATOM     18  O   PRO B   2       5.768  -0.565  21.236
ATOM     19  CB  PRO B   2       6.408   1.786  24.076
ATOM     20  CG  PRO B   2       6.547   3.257  24.041
ATOM     21  CD  PRO B   2       6.051   3.639  22.643
ATOM     22  N   THR B   3       4.456   0.110  22.949
ATOM     23  CA  THR B   3       3.403  -0.855  22.660
ATOM     24  C   THR B   3       2.691  -0.368  21.398
ATOM     25  O   THR B   3       2.381   0.820  21.272
ATOM     26  CB  THR B   3       2.365  -0.927  23.807
ATOM     27  OG1 THR B   3       3.011  -1.332  25.021
ATOM     28  CG2 THR B   3       1.265  -1.918  23.466
ATOM     29  N   TYR B   4       2.461  -1.291  20.489
ATOM     30  CA  TYR B   4       1.803  -1.037  19.214
ATOM     31  C   TYR B   4       0.555  -1.892  19.213
ATOM     32  O   TYR B   4       0.562  -2.967  19.798
ATOM     33  CB  TYR B   4       2.748  -1.441  18.066
ATOM     34  CG  TYR B   4       2.134  -1.476  16.669
ATOM     35  CD1 TYR B   4       1.669  -0.304  16.056
ATOM     36  CD2 TYR B   4       1.981  -2.688  15.981
ATOM     37  CE1 TYR B   4       1.059  -0.335  14.808
ATOM     38  CE2 TYR B   4       1.376  -2.728  14.727
ATOM     39  CZ  TYR B   4       0.914  -1.542  14.153
ATOM     40  OH  TYR B   4       0.288  -1.550  12.935
ATOM     41  N   VAL B   5      -0.493  -1.415  18.565
ATOM     42  CA  VAL B   5      -1.768  -2.123  18.544
ATOM     43  C   VAL B   5      -2.083  -2.654  17.149
ATOM     44  O   VAL B   5      -1.526  -2.184  16.156
ATOM     45  CB  VAL B   5      -2.923  -1.217  19.011
ATOM     46  CG1 VAL B   5      -3.965  -2.032  19.762
ATOM     47  CG2 VAL B   5      -2.393  -0.087  19.878
ATOM     48  N   SER B   6      -2.992  -3.627  17.062
ATOM     49  CA  SER B   6      -3.338  -4.217  15.778
ATOM     50  C   SER B   6      -3.881  -3.194  14.772
ATOM     51  O   SER B   6      -4.468  -2.182  15.164
ATOM     52  CB  SER B   6      -4.324  -5.354  15.986
ATOM     53  OG  SER B   6      -3.784  -6.313  16.877
ATOM     54  N   PRO B   7      -3.705  -3.581  13.518
ATOM     55  CA  PRO B   7      -4.147  -2.659  12.444
ATOM     56  C   PRO B   7      -5.344  -1.766  12.748
ATOM     57  O   PRO B   7      -6.418  -2.302  13.089
ATOM     58  CB  PRO B   7      -4.421  -3.525  11.219
ATOM     59  CG  PRO B   7      -4.038  -4.909  11.620
ATOM     60  CD  PRO B   7      -3.046  -4.746  12.737
ATOM     61  N   PHE B   8      -5.153  -0.480  12.622
ATOM     62  CA  PHE B   8      -6.169   0.548  12.826
ATOM     63  C   PHE B   8      -7.159   0.399  11.663
ATOM     64  O   PHE B   8      -6.746   0.085  10.542
ATOM     65  CB  PHE B   8      -5.460   1.906  12.784
ATOM     66  CG  PHE B   8      -6.373   3.092  12.826
ATOM     67  CD1 PHE B   8      -7.356   3.209  13.800
ATOM     68  CD2 PHE B   8      -6.225   4.114  11.895
ATOM     69  CE1 PHE B   8      -8.177   4.327  13.847
ATOM     70  CE2 PHE B   8      -7.038   5.234  11.931
ATOM     71  CZ  PHE B   8      -8.019   5.341  12.909
ATOM     72  N   ARG B   9      -8.450   0.562  11.984
ATOM     73  CA  ARG B   9      -9.509   0.465  10.972
ATOM     74  C   ARG B   9      -9.421   1.734  10.116
ATOM     75  O   ARG B   9      -8.649   2.648  10.453
ATOM     76  CB  ARG B   9     -10.885   0.267  11.667
ATOM     77  CG  ARG B   9     -11.147  -1.182  12.084
ATOM     78  CD  ARG B   9     -12.283  -1.215  13.104
ATOM     79  NE  ARG B   9     -11.952  -0.470  14.327
ATOM     80  CZ  ARG B   9     -12.618  -0.526  15.481
ATOM     81  NH1 ARG B   9     -13.730  -1.272  15.593
ATOM     82  NH2 ARG B   9     -12.166   0.168  16.544
ATOM     83  N   SER B  10     -10.149   1.790   9.004
ATOM     84  CA  SER B  10     -10.073   2.972   8.142
ATOM     85  C   SER B  10     -11.166   3.978   8.509
ATOM     86  O   SER B  10     -11.419   4.917   7.749
ATOM     87  CB  SER B  10     -10.172   2.601   6.670
ATOM     88  OG  SER B  10     -11.359   1.813   6.423
ATOM     89  N   PRO B  11     -12.042   3.808   9.603
ATOM     90  CA  PRO B  11     -13.135   4.769   9.847
ATOM     91  C   PRO B  11     -12.641   6.176  10.200
ATOM     92  O   PRO B  11     -11.796   6.264  11.106
ATOM     93  CB  PRO B  11     -14.067   4.145  10.887
ATOM     94  CG  PRO B  11     -13.239   3.102  11.622
ATOM     95  CD  PRO B  11     -12.191   2.694  10.612
ATOM     96  N   PRO B  12     -12.934   7.324   9.473
ATOM     97  CA  PRO B  12     -12.330   8.621   9.837
ATOM     98  C   PRO B  12     -12.769   9.134  11.213
ATOM     99  O   PRO B  12     -13.990   9.162  11.439
ATOM    100  CB  PRO B  12     -12.603   9.590   8.684
ATOM    101  CG  PRO B  12     -13.798   9.024   7.933
ATOM    102  CD  PRO B  12     -13.729   7.538   8.206
ATOM    103  OXT PRO B  12     -11.871   9.480  11.997
TER
ENDMDL
