# Supplementary material for: Identification of a peptide ligand for human ALDH3A1 through peptide phage display: Prediction and characterization of protein interaction sites and inhibition of ALDH3A1 enzymatic activity
Source: Front Mol Biosci. 2023 Mar 20;10:1161111. doi: 10.3389/fmolb.2023.1161111 (PMC10067601; doi:10.3389/fmolb.2023.1161111)
Supplement: Supplementary file 1 [file DataSheet1.ZIP › Raw Data/Files/Hmodel_3.pdb]

REMARK Number:  3
REMARK Cluster:  3  3
REMARK Cluster:  2  2
REMARK Ligand Name   :  peptide_models.pdb
REMARK ITScore       :  -233.652
REMARK RMSD          :    66.017
MODEL    2
ATOM      1  N   TRP B   1       6.187   8.931  19.852
ATOM      2  CA  TRP B   1       4.982   8.049  20.044
ATOM      3  C   TRP B   1       5.099   6.568  19.602
ATOM      4  O   TRP B   1       4.746   6.193  18.479
ATOM      5  CB  TRP B   1       3.679   8.706  19.537
ATOM      6  CG  TRP B   1       3.470  10.104  20.093
ATOM      7  CD1 TRP B   1       3.437  11.295  19.385
ATOM      8  CD2 TRP B   1       3.296  10.456  21.472
ATOM      9  NE1 TRP B   1       3.248  12.352  20.246
ATOM     10  CE2 TRP B   1       3.156  11.873  21.530
ATOM     11  CE3 TRP B   1       3.238   9.714  22.668
ATOM     12  CZ2 TRP B   1       2.953  12.559  22.744
ATOM     13  CZ3 TRP B   1       3.036  10.393  23.873
ATOM     14  CH2 TRP B   1       2.896  11.807  23.902
ATOM     15  N   PRO B   2       5.770   5.593  20.389
ATOM     16  CA  PRO B   2       5.935   4.214  19.888
ATOM     17  C   PRO B   2       4.608   3.465  19.721
ATOM     18  O   PRO B   2       3.834   3.467  20.693
ATOM     19  CB  PRO B   2       6.947   3.517  20.799
ATOM     20  CG  PRO B   2       6.944   4.295  22.104
ATOM     21  CD  PRO B   2       6.521   5.689  21.696
ATOM     22  N   THR B   3       4.392   2.885  18.562
ATOM     23  CA  THR B   3       3.168   2.140  18.237
ATOM     24  C   THR B   3       3.420   0.635  18.306
ATOM     25  O   THR B   3       4.529   0.185  18.004
ATOM     26  CB  THR B   3       2.690   2.511  16.819
ATOM     27  OG1 THR B   3       2.562   3.935  16.727
ATOM     28  CG2 THR B   3       1.342   1.905  16.529
ATOM     29  N   TYR B   4       2.426  -0.114  18.732
ATOM     30  CA  TYR B   4       2.633  -1.520  19.094
ATOM     31  C   TYR B   4       2.530  -2.460  17.899
ATOM     32  O   TYR B   4       2.275  -2.018  16.779
ATOM     33  CB  TYR B   4       1.671  -1.941  20.209
ATOM     34  CG  TYR B   4       1.900  -1.175  21.493
ATOM     35  CD1 TYR B   4       1.238   0.019  21.739
ATOM     36  CD2 TYR B   4       2.794  -1.639  22.450
ATOM     37  CE1 TYR B   4       1.444   0.727  22.918
ATOM     38  CE2 TYR B   4       3.015  -0.932  23.628
ATOM     39  CZ  TYR B   4       2.328   0.240  23.862
ATOM     40  OH  TYR B   4       2.560   0.942  25.017
ATOM     41  N   VAL B   5       2.763  -3.759  18.134
ATOM     42  CA  VAL B   5       2.680  -4.766  17.081
ATOM     43  C   VAL B   5       1.232  -5.168  16.867
ATOM     44  O   VAL B   5       0.944  -5.718  15.790
ATOM     45  CB  VAL B   5       3.471  -6.060  17.414
ATOM     46  CG1 VAL B   5       4.928  -5.755  17.668
ATOM     47  CG2 VAL B   5       2.846  -6.797  18.572
ATOM     48  N   SER B   6       0.406  -4.932  17.848
ATOM     49  CA  SER B   6      -1.009  -5.260  17.841
ATOM     50  C   SER B   6      -1.705  -5.053  16.502
ATOM     51  O   SER B   6      -1.252  -4.283  15.665
ATOM     52  CB  SER B   6      -1.706  -4.414  18.902
ATOM     53  OG  SER B   6      -1.002  -4.482  20.130
ATOM     54  N   PRO B   7      -2.847  -5.734  16.421
ATOM     55  CA  PRO B   7      -3.606  -5.659  15.149
ATOM     56  C   PRO B   7      -3.499  -4.364  14.355
ATOM     57  O   PRO B   7      -3.815  -3.292  14.912
ATOM     58  CB  PRO B   7      -5.062  -5.954  15.500
ATOM     59  CG  PRO B   7      -5.060  -6.274  16.956
ATOM     60  CD  PRO B   7      -3.666  -6.743  17.267
ATOM     61  N   PHE B   8      -3.059  -4.463  13.128
ATOM     62  CA  PHE B   8      -2.782  -3.304  12.296
ATOM     63  C   PHE B   8      -4.084  -2.652  11.834
ATOM     64  O   PHE B   8      -5.085  -3.338  11.635
ATOM     65  CB  PHE B   8      -1.934  -3.720  11.090
ATOM     66  CG  PHE B   8      -0.878  -2.720  10.712
ATOM     67  CD1 PHE B   8       0.344  -2.697  11.369
ATOM     68  CD2 PHE B   8      -1.099  -1.811   9.686
ATOM     69  CE1 PHE B   8       1.317  -1.778  11.020
ATOM     70  CE2 PHE B   8      -0.131  -0.888   9.333
ATOM     71  CZ  PHE B   8       1.077  -0.869  10.003
ATOM     72  N   ARG B   9      -4.070  -1.327  11.664
ATOM     73  CA  ARG B   9      -5.259  -0.579  11.268
ATOM     74  C   ARG B   9      -5.709  -0.966   9.847
ATOM     75  O   ARG B   9      -4.878  -1.133   8.951
ATOM     76  CB  ARG B   9      -5.002   0.931  11.390
ATOM     77  CG  ARG B   9      -6.216   1.805  11.097
ATOM     78  CD  ARG B   9      -5.902   3.310  11.159
ATOM     79  NE  ARG B   9      -7.128   4.104  11.166
ATOM     80  CZ  ARG B   9      -7.932   4.233  12.220
ATOM     81  NH1 ARG B   9      -7.636   3.637  13.370
ATOM     82  NH2 ARG B   9      -9.036   4.965  12.132
ATOM     83  N   SER B  10      -7.005  -1.088   9.674
ATOM     84  CA  SER B  10      -7.578  -1.467   8.395
ATOM     85  C   SER B  10      -8.138  -0.260   7.671
ATOM     86  O   SER B  10      -8.207   0.839   8.237
ATOM     87  CB  SER B  10      -8.693  -2.500   8.608
ATOM     88  OG  SER B  10      -9.612  -2.086   9.615
ATOM     89  N   PRO B  11      -8.655  -0.423   6.398
ATOM     90  CA  PRO B  11      -8.541   0.711   5.452
ATOM     91  C   PRO B  11      -9.661   1.730   5.618
ATOM     92  O   PRO B  11     -10.091   2.040   6.748
ATOM     93  CB  PRO B  11      -8.650   0.029   4.072
ATOM     94  CG  PRO B  11      -9.640  -1.112   4.325
ATOM     95  CD  PRO B  11      -9.435  -1.535   5.801
ATOM     96  N   PRO B  12     -10.194   2.321   4.501
ATOM     97  CA  PRO B  12     -11.424   3.062   4.781
ATOM     98  C   PRO B  12     -12.584   2.171   5.272
ATOM     99  O   PRO B  12     -12.537   0.885   5.279
ATOM    100  CB  PRO B  12     -11.690   3.805   3.470
ATOM    101  CG  PRO B  12     -10.321   3.969   2.864
ATOM    102  CD  PRO B  12      -9.689   2.632   3.141
ATOM    103  OXT PRO B  12     -13.699   2.638   5.715
TER
ENDMDL
