# Supplementary material for: Identification of a peptide ligand for human ALDH3A1 through peptide phage display: Prediction and characterization of protein interaction sites and inhibition of ALDH3A1 enzymatic activity
Source: Front Mol Biosci. 2023 Mar 20;10:1161111. doi: 10.3389/fmolb.2023.1161111 (PMC10067601; doi:10.3389/fmolb.2023.1161111)
Supplement: Supplementary file 1 [file DataSheet1.ZIP › Raw Data/Files/Hmodel_4.pdb]

REMARK Number:  4
REMARK Cluster:  4  4
REMARK Cluster:  3  3
REMARK Ligand Name   :  peptide_models.pdb
REMARK ITScore       :  -228.486
REMARK RMSD          :    76.750
MODEL    3
ATOM      1  N   TRP B   1      -1.635  -3.783  26.770
ATOM      2  CA  TRP B   1      -1.044  -2.489  27.104
ATOM      3  C   TRP B   1       0.283  -2.240  26.394
ATOM      4  O   TRP B   1       0.868  -1.175  26.532
ATOM      5  CB  TRP B   1      -0.805  -2.416  28.619
ATOM      6  CG  TRP B   1      -0.162  -3.675  29.201
ATOM      7  CD1 TRP B   1      -0.787  -4.647  29.940
ATOM      8  CD2 TRP B   1       1.210  -4.102  29.064
ATOM      9  NE1 TRP B   1       0.105  -5.652  30.266
ATOM     10  CE2 TRP B   1       1.334  -5.344  29.740
ATOM     11  CE3 TRP B   1       2.340  -3.560  28.436
ATOM     12  CZ2 TRP B   1       2.546  -6.050  29.801
ATOM     13  CZ3 TRP B   1       3.547  -4.264  28.495
ATOM     14  CH2 TRP B   1       3.635  -5.502  29.176
ATOM     15  N   PRO B   2       0.628  -3.249  25.604
ATOM     16  CA  PRO B   2       1.923  -3.150  24.889
ATOM     17  C   PRO B   2       2.396  -1.755  24.503
ATOM     18  O   PRO B   2       1.651  -1.047  23.793
ATOM     19  CB  PRO B   2       1.801  -4.037  23.654
ATOM     20  CG  PRO B   2       0.460  -4.680  23.761
ATOM     21  CD  PRO B   2       0.117  -4.661  25.224
ATOM     22  N   THR B   3       3.590  -1.467  24.930
ATOM     23  CA  THR B   3       4.131  -0.147  24.749
ATOM     24  C   THR B   3       4.707   0.041  23.343
ATOM     25  O   THR B   3       5.484  -0.777  22.932
ATOM     26  CB  THR B   3       5.218   0.263  25.750
ATOM     27  OG1 THR B   3       6.237  -0.737  25.819
ATOM     28  CG2 THR B   3       4.688   0.465  27.169
ATOM     29  N   TYR B   4       4.304   1.132  22.695
ATOM     30  CA  TYR B   4       4.769   1.576  21.361
ATOM     31  C   TYR B   4       3.660   1.960  20.432
ATOM     32  O   TYR B   4       2.508   2.132  20.844
ATOM     33  CB  TYR B   4       5.818   0.643  20.693
ATOM     34  CG  TYR B   4       6.360   1.103  19.378
ATOM     35  CD1 TYR B   4       7.111   2.267  19.244
ATOM     36  CD2 TYR B   4       6.020   0.408  18.229
ATOM     37  CE1 TYR B   4       7.475   2.738  18.005
ATOM     38  CE2 TYR B   4       6.362   0.850  17.009
ATOM     39  CZ  TYR B   4       7.074   2.024  16.910
ATOM     40  OH  TYR B   4       7.409   2.473  15.689
ATOM     41  N   VAL B   5       3.978   2.138  19.140
ATOM     42  CA  VAL B   5       2.985   2.468  18.118
ATOM     43  C   VAL B   5       2.572   1.131  17.492
ATOM     44  O   VAL B   5       3.164   0.666  16.530
ATOM     45  CB  VAL B   5       3.569   3.440  17.051
ATOM     46  CG1 VAL B   5       2.512   3.796  15.996
ATOM     47  CG2 VAL B   5       4.101   4.697  17.717
ATOM     48  N   SER B   6       1.594   0.480  18.112
ATOM     49  CA  SER B   6       1.179  -0.868  17.727
ATOM     50  C   SER B   6       0.413  -0.858  16.424
ATOM     51  O   SER B   6      -0.338   0.069  16.152
ATOM     52  CB  SER B   6       0.318  -1.501  18.836
ATOM     53  OG  SER B   6       1.044  -1.578  20.064
ATOM     54  N   PRO B   7       0.606  -1.963  15.711
ATOM     55  CA  PRO B   7      -0.056  -2.058  14.388
ATOM     56  C   PRO B   7      -1.392  -1.342  14.229
ATOM     57  O   PRO B   7      -2.323  -1.633  15.007
ATOM     58  CB  PRO B   7      -0.207  -3.546  14.088
ATOM     59  CG  PRO B   7       0.459  -4.248  15.223
ATOM     60  CD  PRO B   7       1.448  -3.263  15.782
ATOM     61  N   PHE B   8      -1.491  -0.450  13.272
ATOM     62  CA  PHE B   8      -2.730   0.283  13.046
ATOM     63  C   PHE B   8      -3.790  -0.632  12.427
ATOM     64  O   PHE B   8      -3.461  -1.648  11.814
ATOM     65  CB  PHE B   8      -2.470   1.476  12.121
ATOM     66  CG  PHE B   8      -3.771   2.185  11.853
ATOM     67  CD1 PHE B   8      -4.579   1.787  10.785
ATOM     68  CD2 PHE B   8      -4.175   3.240  12.682
ATOM     69  CE1 PHE B   8      -5.781   2.438  10.548
ATOM     70  CE2 PHE B   8      -5.390   3.893  12.441
ATOM     71  CZ  PHE B   8      -6.193   3.488  11.372
ATOM     72  N   ARG B   9      -5.058  -0.278  12.620
ATOM     73  CA  ARG B   9      -6.165  -1.188  12.339
ATOM     74  C   ARG B   9      -6.339  -1.488  10.852
ATOM     75  O   ARG B   9      -6.213  -0.585  10.015
ATOM     76  CB  ARG B   9      -7.460  -0.620  12.926
ATOM     77  CG  ARG B   9      -8.551  -1.659  13.141
ATOM     78  CD  ARG B   9      -9.639  -1.122  14.061
ATOM     79  NE  ARG B   9     -10.863  -1.916  13.967
ATOM     80  CZ  ARG B   9     -11.966  -1.693  14.680
ATOM     81  NH1 ARG B   9     -13.026  -2.475  14.518
ATOM     82  NH2 ARG B   9     -12.014  -0.695  15.556
ATOM     83  N   SER B  10      -6.587  -2.751  10.535
ATOM     84  CA  SER B  10      -6.827  -3.196   9.166
ATOM     85  C   SER B  10      -8.290  -3.660   9.077
ATOM     86  O   SER B  10      -8.692  -4.657   9.707
ATOM     87  CB  SER B  10      -5.861  -4.325   8.778
ATOM     88  OG  SER B  10      -4.501  -3.900   8.923
ATOM     89  N   PRO B  11      -9.139  -2.998   8.208
ATOM     90  CA  PRO B  11     -10.570  -2.905   8.578
ATOM     91  C   PRO B  11     -11.361  -4.147   8.179
ATOM     92  O   PRO B  11     -10.870  -5.288   8.291
ATOM     93  CB  PRO B  11     -11.063  -1.686   7.772
ATOM     94  CG  PRO B  11     -10.254  -1.777   6.473
ATOM     95  CD  PRO B  11      -8.901  -2.427   6.859
ATOM     96  N   PRO B  12     -12.638  -3.997   7.704
ATOM     97  CA  PRO B  12     -13.173  -5.224   7.115
ATOM     98  C   PRO B  12     -12.405  -5.694   5.862
ATOM     99  O   PRO B  12     -11.486  -4.996   5.289
ATOM    100  CB  PRO B  12     -14.647  -4.883   6.878
ATOM    101  CG  PRO B  12     -14.949  -3.842   7.924
ATOM    102  CD  PRO B  12     -13.711  -2.987   7.889
ATOM    103  OXT PRO B  12     -12.615  -6.825   5.284
TER
ENDMDL
