# Supplementary material for: Identification of a peptide ligand for human ALDH3A1 through peptide phage display: Prediction and characterization of protein interaction sites and inhibition of ALDH3A1 enzymatic activity
Source: Front Mol Biosci. 2023 Mar 20;10:1161111. doi: 10.3389/fmolb.2023.1161111 (PMC10067601; doi:10.3389/fmolb.2023.1161111)
Supplement: Supplementary file 1 [file DataSheet1.ZIP › Raw Data/Files/Hmodel_5.pdb]

REMARK Number:  5
REMARK Cluster:  5  5
REMARK Cluster:  1  1
REMARK Ligand Name   :  peptide_models.pdb
REMARK ITScore       :  -217.473
REMARK RMSD          :    40.664
MODEL    1
ATOM      1  N   TRP B   1      -4.296  27.791  27.346
ATOM      2  CA  TRP B   1      -3.876  29.197  27.404
ATOM      3  C   TRP B   1      -2.351  29.286  27.347
ATOM      4  O   TRP B   1      -1.790  30.357  27.134
ATOM      5  CB  TRP B   1      -4.438  29.844  28.674
ATOM      6  CG  TRP B   1      -3.618  29.417  29.848
ATOM      7  CD1 TRP B   1      -2.398  29.959  30.281
ATOM      8  CD2 TRP B   1      -3.866  28.268  30.734
ATOM      9  NE1 TRP B   1      -1.911  29.258  31.381
ATOM     10  CE2 TRP B   1      -2.727  28.245  31.709
ATOM     11  CE3 TRP B   1      -4.852  27.321  30.826
ATOM     12  CZ2 TRP B   1      -2.614  27.297  32.679
ATOM     13  CZ3 TRP B   1      -4.739  26.379  31.821
ATOM     14  CH2 TRP B   1      -3.639  26.358  32.717
ATOM     15  N   PRO B   2      -1.504  28.203  27.702
ATOM     16  CA  PRO B   2      -0.037  28.373  27.716
ATOM     17  C   PRO B   2       0.558  28.651  26.331
ATOM     18  O   PRO B   2       0.234  27.876  25.415
ATOM     19  CB  PRO B   2       0.556  27.155  28.428
ATOM     20  CG  PRO B   2      -0.496  26.061  28.333
ATOM     21  CD  PRO B   2      -1.800  26.818  28.224
ATOM     22  N   THR B   3       1.350  29.676  26.203
ATOM     23  CA  THR B   3       1.989  30.027  24.939
ATOM     24  C   THR B   3       3.428  30.451  25.215
ATOM     25  O   THR B   3       3.742  30.982  26.282
ATOM     26  CB  THR B   3       1.263  31.190  24.231
ATOM     27  OG1 THR B   3       0.921  32.190  25.193
ATOM     28  CG2 THR B   3       0.002  30.712  23.536
ATOM     29  N   TYR B   4       4.311  30.201  24.254
ATOM     30  CA  TYR B   4       5.707  30.597  24.402
ATOM     31  C   TYR B   4       5.797  32.118  24.265
ATOM     32  O   TYR B   4       4.792  32.725  23.839
ATOM     33  CB  TYR B   4       6.566  29.945  23.316
ATOM     34  CG  TYR B   4       6.823  28.465  23.497
ATOM     35  CD1 TYR B   4       5.781  27.577  23.762
ATOM     36  CD2 TYR B   4       8.108  27.946  23.351
ATOM     37  CE1 TYR B   4       6.011  26.208  23.872
ATOM     38  CE2 TYR B   4       8.349  26.579  23.459
ATOM     39  CZ  TYR B   4       7.302  25.718  23.716
ATOM     40  OH  TYR B   4       7.537  24.364  23.802
ATOM     41  N   VAL B   5       6.924  32.624  24.571
ATOM     42  CA  VAL B   5       7.405  33.979  24.634
ATOM     43  C   VAL B   5       6.306  34.887  25.243
ATOM     44  O   VAL B   5       5.859  35.907  24.656
ATOM     45  CB  VAL B   5       8.252  34.535  23.521
ATOM     46  CG1 VAL B   5       7.624  35.076  22.279
ATOM     47  CG2 VAL B   5       9.095  35.716  24.098
ATOM     48  N   SER B   6       5.858  34.516  26.438
ATOM     49  CA  SER B   6       4.828  35.281  27.122
ATOM     50  C   SER B   6       5.267  36.722  27.319
ATOM     51  O   SER B   6       6.434  37.078  27.145
ATOM     52  CB  SER B   6       4.525  34.660  28.485
ATOM     53  OG  SER B   6       5.693  34.626  29.287
ATOM     54  N   PRO B   7       4.073  37.389  27.567
ATOM     55  CA  PRO B   7       4.102  38.848  27.735
ATOM     56  C   PRO B   7       5.051  39.273  28.849
ATOM     57  O   PRO B   7       5.257  38.535  29.815
ATOM     58  CB  PRO B   7       2.644  39.188  28.051
ATOM     59  CG  PRO B   7       1.892  38.142  27.303
ATOM     60  CD  PRO B   7       2.684  36.891  27.616
ATOM     61  N   PHE B   8       5.639  40.459  28.723
ATOM     62  CA  PHE B   8       6.543  40.960  29.750
ATOM     63  C   PHE B   8       5.736  41.177  31.026
ATOM     64  O   PHE B   8       6.124  40.629  32.072
ATOM     65  CB  PHE B   8       7.185  42.288  29.317
ATOM     66  CG  PHE B   8       8.260  42.142  28.276
ATOM     67  CD1 PHE B   8       7.957  41.682  27.001
ATOM     68  CD2 PHE B   8       9.577  42.473  28.573
ATOM     69  CE1 PHE B   8       8.949  41.557  26.035
ATOM     70  CE2 PHE B   8      10.578  42.350  27.615
ATOM     71  CZ  PHE B   8      10.264  41.891  26.344
ATOM     72  N   ARG B   9       4.673  41.941  30.950
ATOM     73  CA  ARG B   9       3.776  42.143  32.087
ATOM     74  C   ARG B   9       2.975  40.867  32.317
ATOM     75  O   ARG B   9       3.039  40.258  33.381
ATOM     76  CB  ARG B   9       2.827  43.316  31.828
ATOM     77  CG  ARG B   9       3.491  44.553  31.227
ATOM     78  CD  ARG B   9       2.497  45.698  31.068
ATOM     79  NE  ARG B   9       2.429  46.535  32.262
ATOM     80  CZ  ARG B   9       1.829  46.179  33.396
ATOM     81  NH1 ARG B   9       1.243  44.994  33.503
ATOM     82  NH2 ARG B   9       1.821  47.011  34.428
ATOM     83  N   SER B  10       2.215  40.429  31.349
ATOM     84  CA  SER B  10       1.418  39.182  31.535
ATOM     85  C   SER B  10       0.491  38.947  30.339
ATOM     86  O   SER B  10      -0.029  39.876  29.752
ATOM     87  CB  SER B  10       0.602  39.421  32.804
ATOM     88  OG  SER B  10       0.286  40.802  32.904
ATOM     89  N   PRO B  11       0.586  37.576  30.138
ATOM     90  CA  PRO B  11      -0.130  36.990  28.997
ATOM     91  C   PRO B  11      -1.620  37.307  29.038
ATOM     92  O   PRO B  11      -2.198  37.467  30.114
ATOM     93  CB  PRO B  11       0.152  35.494  29.142
ATOM     94  CG  PRO B  11       1.501  35.473  29.773
ATOM     95  CD  PRO B  11       1.376  36.543  30.835
ATOM     96  N   PRO B  12      -2.171  37.301  27.831
ATOM     97  CA  PRO B  12      -3.612  37.639  27.728
ATOM     98  C   PRO B  12      -4.497  37.261  28.909
ATOM     99  O   PRO B  12      -4.535  36.068  29.271
ATOM    100  CB  PRO B  12      -4.117  36.981  26.447
ATOM    101  CG  PRO B  12      -2.914  36.362  25.820
ATOM    102  CD  PRO B  12      -1.738  37.133  26.352
ATOM    103  OXT PRO B  12      -5.155  38.160  29.474
TER
ENDMDL
