# Supplementary material for: Identification of a peptide ligand for human ALDH3A1 through peptide phage display: Prediction and characterization of protein interaction sites and inhibition of ALDH3A1 enzymatic activity
Source: Front Mol Biosci. 2023 Mar 20;10:1161111. doi: 10.3389/fmolb.2023.1161111 (PMC10067601; doi:10.3389/fmolb.2023.1161111)
Supplement: Supplementary file 1 [file DataSheet1.ZIP › Raw Data/Files/Hmodel_6.pdb]

REMARK Number:  6
REMARK Cluster:  6  6
REMARK Cluster:  4  4
REMARK Ligand Name   :  peptide_models.pdb
REMARK ITScore       :  -216.912
REMARK RMSD          :    67.970
MODEL    4
ATOM      1  N   TRP B   1       2.557   9.222  18.703
ATOM      2  CA  TRP B   1       3.915   8.870  19.093
ATOM      3  C   TRP B   1       4.236   7.411  18.770
ATOM      4  O   TRP B   1       3.557   6.835  17.898
ATOM      5  CB  TRP B   1       4.110   9.125  20.592
ATOM      6  CG  TRP B   1       3.785  10.532  20.974
ATOM      7  CD1 TRP B   1       4.125  11.649  20.282
ATOM      8  CD2 TRP B   1       3.023  10.978  22.108
ATOM      9  NE1 TRP B   1       3.617  12.770  20.903
ATOM     10  CE2 TRP B   1       2.938  12.386  22.027
ATOM     11  CE3 TRP B   1       2.401  10.323  23.185
ATOM     12  CZ2 TRP B   1       2.247  13.162  22.985
ATOM     13  CZ3 TRP B   1       1.721  11.092  24.138
ATOM     14  CH2 TRP B   1       1.651  12.494  24.027
ATOM     15  N   PRO B   2       5.352   6.722  19.259
ATOM     16  CA  PRO B   2       5.640   5.341  18.820
ATOM     17  C   PRO B   2       4.572   4.330  19.252
ATOM     18  O   PRO B   2       4.251   4.330  20.452
ATOM     19  CB  PRO B   2       7.058   5.003  19.283
ATOM     20  CG  PRO B   2       7.365   5.957  20.428
ATOM     21  CD  PRO B   2       6.497   7.160  20.141
ATOM     22  N   THR B   3       4.170   3.553  18.304
ATOM     23  CA  THR B   3       3.088   2.635  18.534
ATOM     24  C   THR B   3       3.565   1.360  19.233
ATOM     25  O   THR B   3       4.505   0.774  18.769
ATOM     26  CB  THR B   3       2.307   2.210  17.285
ATOM     27  OG1 THR B   3       3.200   1.752  16.269
ATOM     28  CG2 THR B   3       1.475   3.339  16.678
ATOM     29  N   TYR B   4       2.898   0.944  20.295
ATOM     30  CA  TYR B   4       3.207  -0.351  20.880
ATOM     31  C   TYR B   4       2.168  -1.354  20.435
ATOM     32  O   TYR B   4       1.030  -1.000  20.127
ATOM     33  CB  TYR B   4       3.276  -0.250  22.403
ATOM     34  CG  TYR B   4       4.343   0.715  22.841
ATOM     35  CD1 TYR B   4       5.679   0.342  22.856
ATOM     36  CD2 TYR B   4       4.017   2.023  23.199
ATOM     37  CE1 TYR B   4       6.669   1.241  23.252
ATOM     38  CE2 TYR B   4       4.990   2.928  23.593
ATOM     39  CZ  TYR B   4       6.314   2.531  23.615
ATOM     40  OH  TYR B   4       7.285   3.424  24.003
ATOM     41  N   VAL B   5       2.584  -2.619  20.368
ATOM     42  CA  VAL B   5       1.880  -3.695  19.652
ATOM     43  C   VAL B   5       0.929  -3.294  18.487
ATOM     44  O   VAL B   5      -0.255  -3.030  18.697
ATOM     45  CB  VAL B   5       1.196  -4.697  20.636
ATOM     46  CG1 VAL B   5       0.122  -4.006  21.495
ATOM     47  CG2 VAL B   5       0.620  -5.862  19.872
ATOM     48  N   SER B   6       1.463  -3.278  17.271
ATOM     49  CA  SER B   6       0.638  -3.104  16.085
ATOM     50  C   SER B   6       0.016  -4.416  15.637
ATOM     51  O   SER B   6       0.542  -5.497  15.864
ATOM     52  CB  SER B   6       1.487  -2.506  14.960
ATOM     53  OG  SER B   6       1.785  -1.139  15.192
ATOM     54  N   PRO B   7      -1.148  -4.360  14.869
ATOM     55  CA  PRO B   7      -2.124  -5.465  15.012
ATOM     56  C   PRO B   7      -1.777  -6.670  14.145
ATOM     57  O   PRO B   7      -0.595  -7.039  13.993
ATOM     58  CB  PRO B   7      -3.446  -4.832  14.529
ATOM     59  CG  PRO B   7      -2.990  -3.888  13.411
ATOM     60  CD  PRO B   7      -1.568  -3.415  13.804
ATOM     61  N   PHE B   8      -2.798  -7.299  13.580
ATOM     62  CA  PHE B   8      -2.570  -8.454  12.732
ATOM     63  C   PHE B   8      -2.715  -7.999  11.286
ATOM     64  O   PHE B   8      -2.011  -7.079  10.872
ATOM     65  CB  PHE B   8      -3.529  -9.600  13.111
ATOM     66  CG  PHE B   8      -3.401 -10.019  14.562
ATOM     67  CD1 PHE B   8      -4.036  -9.284  15.580
ATOM     68  CD2 PHE B   8      -2.532 -11.050  14.937
ATOM     69  CE1 PHE B   8      -3.797  -9.562  16.942
ATOM     70  CE2 PHE B   8      -2.290 -11.329  16.309
ATOM     71  CZ  PHE B   8      -2.924 -10.579  17.303
ATOM     72  N   ARG B   9      -3.620  -8.625  10.551
ATOM     73  CA  ARG B   9      -3.802  -8.356   9.124
ATOM     74  C   ARG B   9      -4.622  -7.091   8.851
ATOM     75  O   ARG B   9      -5.287  -6.557   9.740
ATOM     76  CB  ARG B   9      -4.477  -9.553   8.447
ATOM     77  CG  ARG B   9      -3.894 -10.905   8.834
ATOM     78  CD  ARG B   9      -2.545 -11.130   8.185
ATOM     79  NE  ARG B   9      -2.669 -11.635   6.821
ATOM     80  CZ  ARG B   9      -2.331 -12.868   6.450
ATOM     81  NH1 ARG B   9      -1.837 -13.719   7.342
ATOM     82  NH2 ARG B   9      -2.477 -13.246   5.186
ATOM     83  N   SER B  10      -4.590  -6.612   7.604
ATOM     84  CA  SER B  10      -5.310  -5.399   7.249
ATOM     85  C   SER B  10      -6.818  -5.498   7.505
ATOM     86  O   SER B  10      -7.391  -6.590   7.460
ATOM     87  CB  SER B  10      -5.024  -5.038   5.801
ATOM     88  OG  SER B  10      -3.629  -4.899   5.597
ATOM     89  N   PRO B  11      -7.365  -4.184   7.210
ATOM     90  CA  PRO B  11      -8.748  -3.816   7.375
ATOM     91  C   PRO B  11      -9.567  -4.761   6.662
ATOM     92  O   PRO B  11      -9.207  -5.112   5.548
ATOM     93  CB  PRO B  11      -8.863  -2.329   6.962
ATOM     94  CG  PRO B  11      -7.770  -2.228   5.907
ATOM     95  CD  PRO B  11      -6.653  -3.007   6.657
ATOM     96  N   PRO B  12     -10.675  -5.465   7.200
ATOM     97  CA  PRO B  12     -11.396  -6.489   6.418
ATOM     98  C   PRO B  12     -12.112  -5.923   5.187
ATOM     99  O   PRO B  12     -12.849  -4.940   5.369
ATOM    100  CB  PRO B  12     -12.304  -7.247   7.389
ATOM    101  CG  PRO B  12     -12.509  -6.324   8.579
ATOM    102  CD  PRO B  12     -11.267  -5.462   8.590
ATOM    103  OXT PRO B  12     -11.901  -6.491   4.103
TER
ENDMDL
