# Supplementary material for: Identification of a peptide ligand for human ALDH3A1 through peptide phage display: Prediction and characterization of protein interaction sites and inhibition of ALDH3A1 enzymatic activity
Source: Front Mol Biosci. 2023 Mar 20;10:1161111. doi: 10.3389/fmolb.2023.1161111 (PMC10067601; doi:10.3389/fmolb.2023.1161111)
Supplement: Supplementary file 1 [file DataSheet1.ZIP › Raw Data/Files/Hmodel_7.pdb]

REMARK Number:  7
REMARK Cluster:  7  7
REMARK Cluster:  5  5
REMARK Ligand Name   :  peptide_models.pdb
REMARK ITScore       :  -214.430
REMARK RMSD          :    71.502
MODEL    5
ATOM      1  N   TRP B   1       6.236   8.380  20.328
ATOM      2  CA  TRP B   1       4.865   7.957  20.085
ATOM      3  C   TRP B   1       4.760   6.606  19.377
ATOM      4  O   TRP B   1       3.659   6.161  19.048
ATOM      5  CB  TRP B   1       4.125   9.029  19.276
ATOM      6  CG  TRP B   1       4.127  10.363  19.959
ATOM      7  CD1 TRP B   1       4.769  11.500  19.547
ATOM      8  CD2 TRP B   1       3.475  10.696  21.196
ATOM      9  NE1 TRP B   1       4.559  12.517  20.452
ATOM     10  CE2 TRP B   1       3.769  12.050  21.474
ATOM     11  CE3 TRP B   1       2.676   9.975  22.098
ATOM     12  CZ2 TRP B   1       3.290  12.702  22.614
ATOM     13  CZ3 TRP B   1       2.196  10.631  23.238
ATOM     14  CH2 TRP B   1       2.509  11.979  23.482
ATOM     15  N   PRO B   2       5.934   6.005  19.258
ATOM     16  CA  PRO B   2       5.972   4.704  18.548
ATOM     17  C   PRO B   2       4.734   3.822  18.650
ATOM     18  O   PRO B   2       4.330   3.490  19.783
ATOM     19  CB  PRO B   2       7.202   3.965  19.071
ATOM     20  CG  PRO B   2       7.869   4.920  20.002
ATOM     21  CD  PRO B   2       7.426   6.288  19.565
ATOM     22  N   THR B   3       4.146   3.473  17.533
ATOM     23  CA  THR B   3       2.976   2.606  17.519
ATOM     24  C   THR B   3       3.460   1.204  17.885
ATOM     25  O   THR B   3       4.479   0.738  17.369
ATOM     26  CB  THR B   3       2.328   2.546  16.114
ATOM     27  OG1 THR B   3       1.907   3.858  15.716
ATOM     28  CG2 THR B   3       1.127   1.613  16.123
ATOM     29  N   TYR B   4       2.740   0.563  18.784
ATOM     30  CA  TYR B   4       3.135  -0.739  19.325
ATOM     31  C   TYR B   4       2.738  -1.869  18.381
ATOM     32  O   TYR B   4       1.914  -1.655  17.474
ATOM     33  CB  TYR B   4       2.525  -0.982  20.719
ATOM     34  CG  TYR B   4       3.131  -0.134  21.830
ATOM     35  CD1 TYR B   4       3.954  -0.693  22.812
ATOM     36  CD2 TYR B   4       2.877   1.235  21.898
ATOM     37  CE1 TYR B   4       4.528   0.111  23.796
ATOM     38  CE2 TYR B   4       3.413   2.023  22.892
ATOM     39  CZ  TYR B   4       4.238   1.466  23.841
ATOM     40  OH  TYR B   4       4.750   2.304  24.808
ATOM     41  N   VAL B   5       3.301  -3.060  18.569
ATOM     42  CA  VAL B   5       2.972  -4.212  17.724
ATOM     43  C   VAL B   5       2.491  -5.341  18.631
ATOM     44  O   VAL B   5       3.304  -6.088  19.184
ATOM     45  CB  VAL B   5       4.196  -4.705  16.920
ATOM     46  CG1 VAL B   5       3.791  -5.850  15.999
ATOM     47  CG2 VAL B   5       4.790  -3.564  16.111
ATOM     48  N   SER B   6       1.187  -5.448  18.802
ATOM     49  CA  SER B   6       0.627  -6.395  19.734
ATOM     50  C   SER B   6      -0.291  -7.394  19.010
ATOM     51  O   SER B   6      -0.045  -8.598  19.036
ATOM     52  CB  SER B   6      -0.126  -5.632  20.838
ATOM     53  OG  SER B   6      -0.412  -6.449  21.968
ATOM     54  N   PRO B   7      -1.260  -6.785  18.342
ATOM     55  CA  PRO B   7      -2.244  -7.640  17.633
ATOM     56  C   PRO B   7      -1.742  -8.976  17.099
ATOM     57  O   PRO B   7      -0.777  -8.979  16.309
ATOM     58  CB  PRO B   7      -2.815  -6.790  16.501
ATOM     59  CG  PRO B   7      -2.192  -5.445  16.664
ATOM     60  CD  PRO B   7      -1.804  -5.353  18.113
ATOM     61  N   PHE B   8      -2.376 -10.055  17.475
ATOM     62  CA  PHE B   8      -2.003 -11.357  16.962
ATOM     63  C   PHE B   8      -2.889 -11.797  15.807
ATOM     64  O   PHE B   8      -2.547 -12.735  15.116
ATOM     65  CB  PHE B   8      -1.962 -12.365  18.105
ATOM     66  CG  PHE B   8      -0.977 -11.979  19.165
ATOM     67  CD1 PHE B   8       0.382 -11.918  18.866
ATOM     68  CD2 PHE B   8      -1.398 -11.631  20.444
ATOM     69  CE1 PHE B   8       1.299 -11.544  19.826
ATOM     70  CE2 PHE B   8      -0.475 -11.257  21.408
ATOM     71  CZ  PHE B   8       0.875 -11.218  21.097
ATOM     72  N   ARG B   9      -4.032 -11.148  15.617
ATOM     73  CA  ARG B   9      -4.896 -11.574  14.518
ATOM     74  C   ARG B   9      -5.754 -10.365  14.107
ATOM     75  O   ARG B   9      -5.987  -9.506  14.892
ATOM     76  CB  ARG B   9      -5.666 -12.782  15.024
ATOM     77  CG  ARG B   9      -6.841 -13.240  14.234
ATOM     78  CD  ARG B   9      -7.996 -13.465  15.277
ATOM     79  NE  ARG B   9      -9.030 -14.442  14.904
ATOM     80  CZ  ARG B   9      -8.810 -15.750  14.711
ATOM     81  NH1 ARG B   9      -7.592 -16.318  14.846
ATOM     82  NH2 ARG B   9      -9.819 -16.505  14.362
ATOM     83  N   SER B  10      -6.231 -10.320  12.844
ATOM     84  CA  SER B  10      -7.061  -9.188  12.470
ATOM     85  C   SER B  10      -8.541  -9.566  12.571
ATOM     86  O   SER B  10      -8.920 -10.707  12.293
ATOM     87  CB  SER B  10      -6.700  -8.698  11.059
ATOM     88  OG  SER B  10      -5.870  -7.557  11.125
ATOM     89  N   PRO B  11      -9.283  -8.321  12.456
ATOM     90  CA  PRO B  11     -10.716  -8.207  12.560
ATOM     91  C   PRO B  11     -11.321  -9.124  11.629
ATOM     92  O   PRO B  11     -10.843  -9.207  10.508
ATOM     93  CB  PRO B  11     -11.055  -6.706  12.395
ATOM     94  CG  PRO B  11      -9.934  -6.248  11.472
ATOM     95  CD  PRO B  11      -8.749  -6.967  12.174
ATOM     96  N   PRO B  12     -12.399  -9.901  12.011
ATOM     97  CA  PRO B  12     -12.923 -10.745  10.916
ATOM     98  C   PRO B  12     -13.587  -9.504  10.329
ATOM     99  O   PRO B  12     -14.469  -9.528   9.459
ATOM    100  CB  PRO B  12     -13.946 -11.664  11.605
ATOM    101  CG  PRO B  12     -13.670 -11.461  13.141
ATOM    102  CD  PRO B  12     -13.258 -10.001  13.204
ATOM    103  OXT PRO B  12     -13.315  -8.342  10.661
TER
ENDMDL
