# Supplementary material for: Identification of a peptide ligand for human ALDH3A1 through peptide phage display: Prediction and characterization of protein interaction sites and inhibition of ALDH3A1 enzymatic activity
Source: Front Mol Biosci. 2023 Mar 20;10:1161111. doi: 10.3389/fmolb.2023.1161111 (PMC10067601; doi:10.3389/fmolb.2023.1161111)
Supplement: Supplementary file 1 [file DataSheet1.ZIP › Raw Data/Files/Hmodel_8.pdb]

REMARK Number:  8
REMARK Cluster:  8  8
REMARK Cluster:  1  1
REMARK Ligand Name   :  peptide_models.pdb
REMARK ITScore       :  -214.403
REMARK RMSD          :    95.302
MODEL    1
ATOM      1  N   TRP B   1      15.728   8.318  61.069
ATOM      2  CA  TRP B   1      16.096   7.909  62.464
ATOM      3  C   TRP B   1      16.324   6.420  62.475
ATOM      4  O   TRP B   1      16.204   5.793  63.563
ATOM      5  CB  TRP B   1      15.095   8.520  63.423
ATOM      6  CG  TRP B   1      15.451   9.941  63.747
ATOM      7  CD1 TRP B   1      16.681  10.513  63.527
ATOM      8  CD2 TRP B   1      14.642  10.939  64.373
ATOM      9  NE1 TRP B   1      16.673  11.820  63.964
ATOM     10  CE2 TRP B   1      15.441  12.096  64.498
ATOM     11  CE3 TRP B   1      13.336  10.975  64.840
ATOM     12  CZ2 TRP B   1      14.995  13.293  65.066
ATOM     13  CZ3 TRP B   1      12.872  12.150  65.405
ATOM     14  CH2 TRP B   1      13.674  13.297  65.524
ATOM     15  N   PRO B   2      16.707   5.929  61.322
ATOM     16  CA  PRO B   2      16.917   4.465  61.214
ATOM     17  C   PRO B   2      17.392   3.740  62.467
ATOM     18  O   PRO B   2      18.451   4.116  63.011
ATOM     19  CB  PRO B   2      17.902   4.256  60.067
ATOM     20  CG  PRO B   2      18.149   5.615  59.506
ATOM     21  CD  PRO B   2      16.941   6.430  59.875
ATOM     22  N   THR B   3      16.662   2.750  62.916
ATOM     23  CA  THR B   3      17.011   2.019  64.130
ATOM     24  C   THR B   3      17.475   0.578  63.911
ATOM     25  O   THR B   3      17.974  -0.054  64.847
ATOM     26  CB  THR B   3      15.816   1.967  65.095
ATOM     27  OG1 THR B   3      14.788   1.156  64.523
ATOM     28  CG2 THR B   3      15.261   3.355  65.339
ATOM     29  N   TYR B   4      17.312   0.080  62.700
ATOM     30  CA  TYR B   4      17.716  -1.283  62.376
ATOM     31  C   TYR B   4      19.221  -1.460  62.538
ATOM     32  O   TYR B   4      19.691  -2.527  62.934
ATOM     33  CB  TYR B   4      17.302  -1.634  60.945
ATOM     34  CG  TYR B   4      17.592  -3.068  60.566
ATOM     35  CD1 TYR B   4      16.964  -4.121  61.220
ATOM     36  CD2 TYR B   4      18.495  -3.370  59.554
ATOM     37  CE1 TYR B   4      17.226  -5.433  60.874
ATOM     38  CE2 TYR B   4      18.761  -4.679  59.203
ATOM     39  CZ  TYR B   4      18.126  -5.707  59.867
ATOM     40  OH  TYR B   4      18.390  -7.012  59.520
ATOM     41  N   VAL B   5      19.966  -0.412  62.202
ATOM     42  CA  VAL B   5      21.421  -0.394  62.327
ATOM     43  C   VAL B   5      21.743   0.511  63.523
ATOM     44  O   VAL B   5      21.546   1.722  63.474
ATOM     45  CB  VAL B   5      22.098   0.135  61.027
ATOM     46  CG1 VAL B   5      21.643   1.555  60.694
ATOM     47  CG2 VAL B   5      23.586   0.070  61.153
ATOM     48  N   SER B   6      22.244  -0.109  64.590
ATOM     49  CA  SER B   6      22.604   0.627  65.795
ATOM     50  C   SER B   6      24.115   0.837  65.870
ATOM     51  O   SER B   6      24.887  -0.122  65.833
ATOM     52  CB  SER B   6      22.117  -0.121  67.039
ATOM     53  OG  SER B   6      22.465   0.576  68.223
ATOM     54  N   PRO B   7      24.312   2.121  66.528
ATOM     55  CA  PRO B   7      25.593   2.740  66.752
ATOM     56  C   PRO B   7      26.447   1.804  67.435
ATOM     57  O   PRO B   7      25.969   1.150  68.351
ATOM     58  CB  PRO B   7      25.316   4.090  67.458
ATOM     59  CG  PRO B   7      24.050   3.762  68.239
ATOM     60  CD  PRO B   7      23.279   3.003  67.121
ATOM     61  N   PHE B   8      27.712   1.688  67.030
ATOM     62  CA  PHE B   8      28.712   0.850  67.672
ATOM     63  C   PHE B   8      29.320   1.527  68.890
ATOM     64  O   PHE B   8      28.687   2.405  69.463
ATOM     65  CB  PHE B   8      29.821   0.502  66.673
ATOM     66  CG  PHE B   8      29.377  -0.453  65.639
ATOM     67  CD1 PHE B   8      29.096  -1.777  65.987
ATOM     68  CD2 PHE B   8      29.161  -0.033  64.345
ATOM     69  CE1 PHE B   8      28.617  -2.668  65.045
ATOM     70  CE2 PHE B   8      28.701  -0.919  63.389
ATOM     71  CZ  PHE B   8      28.422  -2.235  63.744
ATOM     72  N   ARG B   9      30.543   1.152  69.243
ATOM     73  CA  ARG B   9      31.291   1.954  70.197
ATOM     74  C   ARG B   9      31.854   3.159  69.421
ATOM     75  O   ARG B   9      32.101   3.073  68.212
ATOM     76  CB  ARG B   9      32.371   1.117  70.879
ATOM     77  CG  ARG B   9      31.817  -0.060  71.659
ATOM     78  CD  ARG B   9      32.896  -0.946  72.289
ATOM     79  NE  ARG B   9      32.261  -2.123  72.909
ATOM     80  CZ  ARG B   9      31.986  -2.221  74.232
ATOM     81  NH1 ARG B   9      32.301  -1.213  75.131
ATOM     82  NH2 ARG B   9      31.389  -3.341  74.663
ATOM     83  N   SER B  10      32.055   4.259  70.122
ATOM     84  CA  SER B  10      32.591   5.457  69.502
ATOM     85  C   SER B  10      34.109   5.405  69.476
ATOM     86  O   SER B  10      34.760   5.306  70.517
ATOM     87  CB  SER B  10      32.105   6.702  70.238
ATOM     88  OG  SER B  10      32.925   6.999  71.356
ATOM     89  N   PRO B  11      34.756   5.559  68.259
ATOM     90  CA  PRO B  11      36.042   4.849  68.064
ATOM     91  C   PRO B  11      37.229   5.620  68.631
ATOM     92  O   PRO B  11      37.140   6.243  69.708
ATOM     93  CB  PRO B  11      36.161   4.754  66.528
ATOM     94  CG  PRO B  11      35.532   6.066  66.049
ATOM     95  CD  PRO B  11      34.447   6.426  67.095
ATOM     96  N   PRO B  12      38.538   5.543  68.085
ATOM     97  CA  PRO B  12      39.669   6.240  68.732
ATOM     98  C   PRO B  12      39.534   7.766  68.713
ATOM     99  O   PRO B  12      39.287   8.296  67.616
ATOM    100  CB  PRO B  12      40.954   5.708  68.094
ATOM    101  CG  PRO B  12      40.547   5.133  66.746
ATOM    102  CD  PRO B  12      39.102   4.737  66.941
ATOM    103  OXT PRO B  12      39.682   8.358  69.794
TER
ENDMDL
