# Supplementary material for: Identification of a peptide ligand for human ALDH3A1 through peptide phage display: Prediction and characterization of protein interaction sites and inhibition of ALDH3A1 enzymatic activity
Source: Front Mol Biosci. 2023 Mar 20;10:1161111. doi: 10.3389/fmolb.2023.1161111 (PMC10067601; doi:10.3389/fmolb.2023.1161111)
Supplement: Supplementary file 1 [file DataSheet1.ZIP › Raw Data/Files/Hmodel_9.pdb]

REMARK Number:  9
REMARK Cluster:  9  9
REMARK Cluster:  2  2
REMARK Ligand Name   :  peptide_models.pdb
REMARK ITScore       :  -213.480
REMARK RMSD          :    96.622
MODEL    2
ATOM      1  N   TRP B   1      25.540  -9.664  58.654
ATOM      2  CA  TRP B   1      25.819  -8.324  59.187
ATOM      3  C   TRP B   1      24.508  -7.592  59.105
ATOM      4  O   TRP B   1      23.481  -8.192  59.154
ATOM      5  CB  TRP B   1      26.872  -7.485  58.447
ATOM      6  CG  TRP B   1      27.251  -7.796  57.015
ATOM      7  CD1 TRP B   1      27.984  -8.847  56.576
ATOM      8  CD2 TRP B   1      26.996  -6.984  55.858
ATOM      9  NE1 TRP B   1      28.166  -8.773  55.224
ATOM     10  CE2 TRP B   1      27.573  -7.631  54.762
ATOM     11  CE3 TRP B   1      26.327  -5.779  55.647
ATOM     12  CZ2 TRP B   1      27.494  -7.119  53.470
ATOM     13  CZ3 TRP B   1      26.247  -5.279  54.380
ATOM     14  CH2 TRP B   1      26.821  -5.943  53.305
ATOM     15  N   PRO B   2      24.416  -6.170  59.141
ATOM     16  CA  PRO B   2      23.095  -5.508  59.149
ATOM     17  C   PRO B   2      22.295  -5.734  57.862
ATOM     18  O   PRO B   2      22.875  -5.497  56.790
ATOM     19  CB  PRO B   2      23.325  -4.038  59.505
ATOM     20  CG  PRO B   2      24.779  -3.746  59.167
ATOM     21  CD  PRO B   2      25.460  -5.090  59.301
ATOM     22  N   THR B   3      21.077  -6.159  57.961
ATOM     23  CA  THR B   3      20.264  -6.361  56.773
ATOM     24  C   THR B   3      19.519  -5.079  56.459
ATOM     25  O   THR B   3      18.853  -4.980  55.436
ATOM     26  CB  THR B   3      19.261  -7.538  56.917
ATOM     27  OG1 THR B   3      18.528  -7.411  58.142
ATOM     28  CG2 THR B   3      19.996  -8.871  56.875
ATOM     29  N   TYR B   4      19.593  -4.199  57.423
ATOM     30  CA  TYR B   4      18.998  -2.886  57.354
ATOM     31  C   TYR B   4      20.107  -2.023  57.938
ATOM     32  O   TYR B   4      20.425  -0.965  57.358
ATOM     33  CB  TYR B   4      17.709  -2.811  58.200
ATOM     34  CG  TYR B   4      17.868  -2.872  59.715
ATOM     35  CD1 TYR B   4      17.466  -1.798  60.519
ATOM     36  CD2 TYR B   4      18.365  -4.015  60.344
ATOM     37  CE1 TYR B   4      17.556  -1.867  61.914
ATOM     38  CE2 TYR B   4      18.460  -4.095  61.732
ATOM     39  CZ  TYR B   4      18.051  -3.021  62.513
ATOM     40  OH  TYR B   4      18.128  -3.114  63.883
ATOM     41  N   VAL B   5      20.669  -2.432  59.064
ATOM     42  CA  VAL B   5      21.754  -1.690  59.724
ATOM     43  C   VAL B   5      21.869  -2.124  61.181
ATOM     44  O   VAL B   5      21.014  -2.855  61.669
ATOM     45  CB  VAL B   5      21.520  -0.148  59.650
ATOM     46  CG1 VAL B   5      20.137   0.201  60.159
ATOM     47  CG2 VAL B   5      22.594   0.591  60.432
ATOM     48  N   SER B   6      22.907  -1.665  61.872
ATOM     49  CA  SER B   6      23.112  -2.052  63.260
ATOM     50  C   SER B   6      21.938  -1.670  64.170
ATOM     51  O   SER B   6      21.225  -0.699  63.898
ATOM     52  CB  SER B   6      24.414  -1.458  63.769
ATOM     53  OG  SER B   6      25.493  -1.865  62.947
ATOM     54  N   PRO B   7      21.869  -2.435  65.247
ATOM     55  CA  PRO B   7      20.749  -2.197  66.189
ATOM     56  C   PRO B   7      20.230  -0.769  66.302
ATOM     57  O   PRO B   7      21.030   0.135  66.616
ATOM     58  CB  PRO B   7      21.215  -2.706  67.551
ATOM     59  CG  PRO B   7      22.563  -3.298  67.309
ATOM     60  CD  PRO B   7      22.587  -3.668  65.853
ATOM     61  N   PHE B   8      18.957  -0.596  66.059
ATOM     62  CA  PHE B   8      18.248   0.679  66.145
ATOM     63  C   PHE B   8      18.196   1.030  67.639
ATOM     64  O   PHE B   8      18.058   0.135  68.476
ATOM     65  CB  PHE B   8      16.843   0.457  65.575
ATOM     66  CG  PHE B   8      15.916   1.624  65.721
ATOM     67  CD1 PHE B   8      16.294   2.897  65.313
ATOM     68  CD2 PHE B   8      14.643   1.436  66.246
ATOM     69  CE1 PHE B   8      15.415   3.966  65.427
ATOM     70  CE2 PHE B   8      13.758   2.496  66.364
ATOM     71  CZ  PHE B   8      14.145   3.765  65.954
ATOM     72  N   ARG B   9      18.332   2.309  67.946
ATOM     73  CA  ARG B   9      18.328   2.773  69.332
ATOM     74  C   ARG B   9      19.661   2.438  70.004
ATOM     75  O   ARG B   9      20.115   3.147  70.903
ATOM     76  CB  ARG B   9      17.165   2.154  70.115
ATOM     77  CG  ARG B   9      16.832   2.895  71.400
ATOM     78  CD  ARG B   9      16.317   4.302  71.124
ATOM     79  NE  ARG B   9      16.524   5.193  72.263
ATOM     80  CZ  ARG B   9      15.594   5.462  73.180
ATOM     81  NH1 ARG B   9      14.391   4.905  73.109
ATOM     82  NH2 ARG B   9      15.873   6.292  74.177
ATOM     83  N   SER B  10      20.267   1.352  69.551
ATOM     84  CA  SER B  10      21.562   0.948  70.071
ATOM     85  C   SER B  10      22.628   1.868  69.475
ATOM     86  O   SER B  10      22.488   2.367  68.355
ATOM     87  CB  SER B  10      21.866  -0.495  69.688
ATOM     88  OG  SER B  10      23.223  -0.788  69.943
ATOM     89  N   PRO B  11      23.742   2.340  70.221
ATOM     90  CA  PRO B  11      24.693   3.299  69.623
ATOM     91  C   PRO B  11      25.474   2.723  68.436
ATOM     92  O   PRO B  11      26.036   1.629  68.610
ATOM     93  CB  PRO B  11      25.569   3.837  70.757
ATOM     94  CG  PRO B  11      25.488   2.808  71.874
ATOM     95  CD  PRO B  11      24.146   2.146  71.662
ATOM     96  N   PRO B  12      25.509   3.509  67.403
ATOM     97  CA  PRO B  12      26.207   3.016  66.190
ATOM     98  C   PRO B  12      27.385   2.076  66.404
ATOM     99  O   PRO B  12      28.337   2.460  67.115
ATOM    100  CB  PRO B  12      26.644   4.255  65.414
ATOM    101  CG  PRO B  12      26.097   5.414  66.177
ATOM    102  CD  PRO B  12      24.927   4.872  66.950
ATOM    103  OXT PRO B  12      27.360   0.952  65.862
TER
ENDMDL
