# Supplementary material for: Identification of a peptide ligand for human ALDH3A1 through peptide phage display: Prediction and characterization of protein interaction sites and inhibition of ALDH3A1 enzymatic activity
Source: Front Mol Biosci. 2023 Mar 20;10:1161111. doi: 10.3389/fmolb.2023.1161111 (PMC10067601; doi:10.3389/fmolb.2023.1161111)
Supplement: Supplementary file 1 [file DataSheet1.ZIP › Raw Data/Files/model_1.pdb]

REMARK   1 secondary structure assigned by stride 
REMARK   2 stride output converted by stride2pdb version 0.01
HELIX    1   1 SER A    1  SER A   15  1                                  15
HELIX    2   2 LEU A   22  GLN A   37  1                                  16
HELIX    3   3 GLU A   40  ALA A   49  1                                  10
HELIX    4   4 GLU A   55  ALA A   58  1                                   4
HELIX    5   5 VAL A   64  GLU A   69  1                                   6
HELIX    6   6 MET A   73  ALA A   81  1                                   9
HELIX    7   7 PRO A  116  ILE A  128  1                                  13
HELIX    8   8 GLU A  143  GLN A  155  1                                  13
HELIX    9   9 VAL A  169  LYS A  177  1                                   9
HELIX   10  10 THR A  189  ALA A  200  1                                  12
HELIX   11  11 ILE A  231  LYS A  235  1                                   5
HELIX   12  12 GLN A  258  GLU A  269  1                                  12
HELIX   13  13 HIS A  289  LEU A  296  1                                   8
HELIX   14  14 LEU A  347  GLN A  356  1                                  10
HELIX   15  15 ASP A  370  ILE A  377  1                                   8
HELIX   16  16 LYS A  415  THR A  420  1                                   6
HELIX   17  17 LYS B    2  SER B   16  1                                  15
HELIX   18  18 GLN B   23  ALA B   49  1                                  27
HELIX   19  19 VAL B   63  TRP B   80  1                                  18
HELIX   20  20 PRO B  123  ILE B  128  1                                   6
HELIX   21  21 ASN B  144  ILE B  153  1                                  10
HELIX   22  22 THR B  172  LEU B  176  1                                   5
HELIX   23  23 THR B  189  ALA B  200  1                                  12
HELIX   24  24 LEU B  224  LYS B  235  1                                  12
HELIX   25  25 ASN B  257  GLU B  269  1                                  13
HELIX   26  26 HIS B  289  ILE B  297  1                                   9
HELIX   27  27 PRO B  328  GLN B  331  1                                   4
HELIX   28  28 LEU B  347  ALA B  350  1                                   4
HELIX   29  29 PHE B  353  GLN B  356  1                                   4
HELIX   30  30 LYS B  371  GLU B  379  1                                   9
HELIX   31  31 LYS B  415  THR B  420  1                                   6
HELIX   32  32 TRP C    1  SER C    6  1                                   6
HELIX   33  33 ALA A  275  LYS A  277  1                                   3
HELIX   34  34 HIS B  393  THR B  395  1                                   3
HELIX   35  35 GLY B  437  ARG B  441  1                                   5
SHEET    1   1 1 GLU A  84  PRO A  85  0
SHEET    2   2 1 GLU A  96  GLU A 102  0
SHEET    3   3 1 VAL A 106  VAL A 109  0
SHEET    4   4 1 ALA A 133  LEU A 136  0
SHEET    5   5 1 HIS A 182  TYR A 185  0
SHEET    6   6 1 VAL A 206  LEU A 208  0
SHEET    7   7 1 CYS A 216  TYR A 217  0
SHEET    8   8 1 LEU A 250  CYS A 251  0
SHEET    9   9 1 VAL A 302  TYR A 304  0
SHEET   10  10 1 THR A 307  ASP A 309  0
SHEET   11  11 1 TYR A 314  ALA A 316  0
SHEET   12  12 1 ILE A 319  LEU A 320  0
SHEET   13  13 1 VAL A 342  CYS A 343  0
SHEET   14  14 1 ALA A 362  MET A 365  0
SHEET   15  15 1 GLY A 384  ALA A 387  0
SHEET   16  16 1 PHE A 401  GLY A 402  0
SHEET   17  17 1 SER A 411  TYR A 412  0
SHEET   18  18 1 HIS A 423  VAL A 429  0
SHEET   19  19 1 GLU B  84  PRO B  85  0
SHEET   20  20 1 GLU B  96  HIS B 100  0
SHEET   21  21 1 VAL B 106  ILE B 110  0
SHEET   22  22 1 ALA B 133  LYS B 137  0
SHEET   23  23 1 HIS B 182  THR B 186  0
SHEET   24  24 1 VAL B 206  GLU B 209  0
SHEET   25  25 1 PRO B 215  TYR B 217  0
SHEET   26  26 1 TYR B 248  CYS B 251  0
SHEET   27  27 1 VAL B 302  ASP B 309  0
SHEET   28  28 1 TYR B 314  LEU B 320  0
SHEET   29  29 1 VAL B 338  LEU B 339  0
SHEET   30  30 1 ILE B 341  CYS B 343  0
SHEET   31  31 1 ALA B 362  MET B 365  0
SHEET   32  32 1 GLY B 384  ALA B 387  0
SHEET   33  33 1 PHE B 401  GLY B 402  0
SHEET   34  34 1 GLY B 408  MET B 409  0
SHEET   35  35 1 SER B 411  TYR B 412  0
SHEET   36  36 1 ARG B 425  VAL B 429  0
.1KfdEV.B99990003_fit.pdb
EXPDTA    THEORETICAL MODEL, MODELLER 9.24 2020/11/20 01:53:37
ATOM      1  N   SER A   1      25.952  38.970  50.256  1.00  1.00           N
ATOM      2  CA  SER A   1      27.410  39.202  50.155  1.00  1.00           C
ATOM      3  CB  SER A   1      27.823  40.348  51.102  1.00  1.00           C
ATOM      4  OG  SER A   1      27.420  40.075  52.436  1.00  1.00           O
ATOM      5  C   SER A   1      28.182  37.964  50.476  1.00  1.00           C
ATOM      6  O   SER A   1      28.567  37.216  49.578  1.00  1.00           O
ATOM      7  N   LYS A   2      28.422  37.710  51.775  2.00  1.00           N
ATOM      8  CA  LYS A   2      29.171  36.555  52.165  2.00  1.00           C
ATOM      9  CB  LYS A   2      29.266  36.398  53.696  2.00  1.00           C
ATOM     10  CG  LYS A   2      29.935  37.570  54.418  2.00  1.00           C
ATOM     11  CD  LYS A   2      29.698  37.570  55.933  2.00  1.00           C
ATOM     12  CE  LYS A   2      30.604  36.605  56.702  2.00  1.00           C
ATOM     13  NZ  LYS A   2      30.300  36.672  58.149  2.00  1.00           N
ATOM     14  C   LYS A   2      28.399  35.366  51.689  2.00  1.00           C
ATOM     15  O   LYS A   2      28.964  34.455  51.086  2.00  1.00           O
ATOM     16  N   ILE A   3      27.069  35.361  51.928  2.00  1.00           N
ATOM     17  CA  ILE A   3      26.280  34.239  51.506  2.00  1.00           C
ATOM     18  CB  ILE A   3      25.127  33.903  52.425  2.00  1.00           C
ATOM     19  CG1 ILE A   3      24.141  35.074  52.587  2.00  1.00           C
ATOM     20  CG2 ILE A   3      25.721  33.419  53.757  2.00  1.00           C
ATOM     21  CD1 ILE A   3      24.756  36.316  53.232  2.00  1.00           C
ATOM     22  C   ILE A   3      25.779  34.549  50.132  2.00  1.00           C
ATOM     23  O   ILE A   3      24.746  35.185  49.924  2.00  1.00           O
ATOM     24  N   SER A   4      26.563  34.078  49.150  2.00  1.00           N
ATOM     25  CA  SER A   4      26.380  34.258  47.741  2.00  1.00           C
ATOM     26  CB  SER A   4      26.534  35.721  47.293  2.00  1.00           C
ATOM     27  OG  SER A   4      25.511  36.525  47.859  2.00  1.00           O
ATOM     28  C   SER A   4      27.574  33.558  47.220  2.00  1.00           C
ATOM     29  O   SER A   4      27.501  32.626  46.423  2.00  1.00           O
ATOM     30  N   GLU A   5      28.728  34.041  47.707  2.00  1.00           N
ATOM     31  CA  GLU A   5      29.995  33.486  47.379  2.00  1.00           C
ATOM     32  CB  GLU A   5      31.148  34.233  48.067  2.00  1.00           C
ATOM     33  CG  GLU A   5      31.273  35.697  47.638  2.00  1.00           C
ATOM     34  CD  GLU A   5      32.372  36.338  48.477  2.00  1.00           C
ATOM     35  OE1 GLU A   5      33.351  35.622  48.818  2.00  1.00           O
ATOM     36  OE2 GLU A   5      32.246  37.551  48.793  2.00  1.00           O
ATOM     37  C   GLU A   5      29.988  32.084  47.902  2.00  1.00           C
ATOM     38  O   GLU A   5      30.482  31.165  47.250  2.00  1.00           O
ATOM     39  N   ALA A   6      29.398  31.877  49.096  2.00  1.00           N
ATOM     40  CA  ALA A   6      29.386  30.566  49.681  2.00  1.00           C
ATOM     41  CB  ALA A   6      28.656  30.525  51.034  2.00  1.00           C
ATOM     42  C   ALA A   6      28.660  29.659  48.742  2.00  1.00           C
ATOM     43  O   ALA A   6      29.107  28.547  48.462  2.00  1.00           O
ATOM     44  N   VAL A   7      27.519  30.130  48.212  2.00  1.00           N
ATOM     45  CA  VAL A   7      26.738  29.323  47.323  2.00  1.00           C
ATOM     46  CB  VAL A   7      25.466  29.988  46.885  2.00  1.00           C
ATOM     47  CG1 VAL A   7      24.796  29.099  45.822  2.00  1.00           C
ATOM     48  CG2 VAL A   7      24.586  30.241  48.117  2.00  1.00           C
ATOM     49  C   VAL A   7      27.513  29.065  46.081  2.00  1.00           C
ATOM     50  O   VAL A   7      27.585  27.933  45.605  2.00  1.00           O
ATOM     51  N   LYS A   8      28.144  30.119  45.541  2.00  1.00           N
ATOM     52  CA  LYS A   8      28.812  29.988  44.286  2.00  1.00           C
ATOM     53  CB  LYS A   8      29.516  31.291  43.860  2.00  1.00           C
ATOM     54  CG  LYS A   8      28.538  32.417  43.511  2.00  1.00           C
ATOM     55  CD  LYS A   8      29.164  33.816  43.494  2.00  1.00           C
ATOM     56  CE  LYS A   8      30.240  34.022  42.423  2.00  1.00           C
ATOM     57  NZ  LYS A   8      30.774  35.403  42.499  2.00  1.00           N
ATOM     58  C   LYS A   8      29.852  28.928  44.420  2.00  1.00           C
ATOM     59  O   LYS A   8      29.966  28.051  43.564  2.00  1.00           O
ATOM     60  N   ARG A   9      30.621  28.960  45.521  2.00  1.00           N
ATOM     61  CA  ARG A   9      31.648  27.978  45.700  2.00  1.00           C
ATOM     62  CB  ARG A   9      32.517  28.208  46.951  2.00  1.00           C
ATOM     63  CG  ARG A   9      33.636  29.222  46.717  2.00  1.00           C
ATOM     64  CD  ARG A   9      34.773  28.649  45.866  2.00  1.00           C
ATOM     65  NE  ARG A   9      35.748  29.746  45.605  2.00  1.00           N
ATOM     66  CZ  ARG A   9      36.786  29.979  46.460  2.00  1.00           C
ATOM     67  NH1 ARG A   9      36.965  29.191  47.561  2.00  1.00           N
ATOM     68  NH2 ARG A   9      37.653  31.001  46.204  2.00  1.00           N
ATOM     69  C   ARG A   9      31.020  26.618  45.820  2.00  1.00           C
ATOM     70  O   ARG A   9      31.565  25.646  45.305  2.00  1.00           O
ATOM     71  N   ALA A  10      29.864  26.483  46.498  2.00  1.00           N
ATOM     72  CA  ALA A  10      29.292  25.167  46.616  2.00  1.00           C
ATOM     73  CB  ALA A  10      27.972  25.156  47.405  2.00  1.00           C
ATOM     74  C   ALA A  10      28.998  24.691  45.226  2.00  1.00           C
ATOM     75  O   ALA A  10      29.295  23.551  44.871  2.00  1.00           O
ATOM     76  N   ARG A  11      28.427  25.573  44.382  2.00  1.00           N
ATOM     77  CA  ARG A  11      28.134  25.155  43.044  2.00  1.00           C
ATOM     78  CB  ARG A  11      27.444  26.235  42.193  2.00  1.00           C
ATOM     79  CG  ARG A  11      27.212  25.772  40.752  2.00  1.00           C
ATOM     80  CD  ARG A  11      26.524  26.802  39.853  2.00  1.00           C
ATOM     81  NE  ARG A  11      25.103  26.898  40.291  2.00  1.00           N
ATOM     82  CZ  ARG A  11      24.171  26.026  39.804  2.00  1.00           C
ATOM     83  NH1 ARG A  11      24.535  25.062  38.909  2.00  1.00           N
ATOM     84  NH2 ARG A  11      22.874  26.110  40.224  2.00  1.00           N
ATOM     85  C   ARG A  11      29.420  24.823  42.360  2.00  1.00           C
ATOM     86  O   ARG A  11      29.542  23.766  41.745  2.00  1.00           O
ATOM     87  N   ALA A  12      30.437  25.704  42.463  2.00  1.00           N
ATOM     88  CA  ALA A  12      31.663  25.375  41.795  2.00  1.00           C
ATOM     89  CB  ALA A  12      32.499  26.603  41.404  2.00  1.00           C
ATOM     90  C   ALA A  12      32.458  24.591  42.763  2.00  1.00           C
ATOM     91  O   ALA A  12      33.272  25.105  43.527  2.00  1.00           O
ATOM     92  N   ALA A  13      32.254  23.281  42.668  2.00  1.00           N
ATOM     93  CA  ALA A  13      32.788  22.304  43.546  2.00  1.00           C
ATOM     94  CB  ALA A  13      32.321  22.462  44.999  2.00  1.00           C
ATOM     95  C   ALA A  13      32.092  21.102  43.009  2.00  1.00           C
ATOM     96  O   ALA A  13      32.695  20.195  42.442  2.00  1.00           O
ATOM     97  N   PHE A  14      30.758  21.104  43.193  2.00  1.00           N
ATOM     98  CA  PHE A  14      29.873  20.097  42.692  2.00  1.00           C
ATOM     99  CB  PHE A  14      28.402  20.384  43.053  2.00  1.00           C
ATOM    100  CG  PHE A  14      27.538  19.299  42.496  2.00  1.00           C
ATOM    101  CD1 PHE A  14      27.257  18.168  43.229  2.00  1.00           C
ATOM    102  CD2 PHE A  14      27.003  19.413  41.233  2.00  1.00           C
ATOM    103  CE1 PHE A  14      26.459  17.172  42.714  2.00  1.00           C
ATOM    104  CE2 PHE A  14      26.204  18.420  40.712  2.00  1.00           C
ATOM    105  CZ  PHE A  14      25.931  17.295  41.452  2.00  1.00           C
ATOM    106  C   PHE A  14      29.966  20.118  41.219  2.00  1.00           C
ATOM    107  O   PHE A  14      29.994  19.076  40.565  2.00  1.00           O
ATOM    108  N   SER A  15      30.024  21.336  40.667  2.00  1.00           N
ATOM    109  CA  SER A  15      30.117  21.462  39.256  2.00  1.00           C
ATOM    110  CB  SER A  15      30.268  22.922  38.800  2.00  1.00           C
ATOM    111  OG  SER A  15      29.087  23.651  39.101  2.00  1.00           O
ATOM    112  C   SER A  15      31.362  20.731  38.854  2.00  1.00           C
ATOM    113  O   SER A  15      31.430  20.152  37.770  2.00  1.00           O
ATOM    114  N   SER A  16      32.378  20.727  39.741  3.00  1.00           N
ATOM    115  CA  SER A  16      33.628  20.079  39.459  3.00  1.00           C
ATOM    116  CB  SER A  16      34.684  20.272  40.566  3.00  1.00           C
ATOM    117  OG  SER A  16      35.894  19.607  40.227  3.00  1.00           O
ATOM    118  C   SER A  16      33.382  18.607  39.307  3.00  1.00           C
ATOM    119  O   SER A  16      34.003  17.959  38.466  3.00  1.00           O
ATOM    120  N   GLY A  17      32.443  18.044  40.097  3.00  1.00           N
ATOM    121  CA  GLY A  17      32.151  16.641  39.983  3.00  1.00           C
ATOM    122  C   GLY A  17      32.944  15.858  40.982  3.00  1.00           C
ATOM    123  O   GLY A  17      33.089  14.645  40.847  3.00  1.00           O
ATOM    124  N   ARG A  18      33.485  16.531  42.016  3.00  1.00           N
ATOM    125  CA  ARG A  18      34.276  15.869  43.018  3.00  1.00           C
ATOM    126  CB  ARG A  18      34.934  16.847  44.014  3.00  1.00           C
ATOM    127  CG  ARG A  18      35.977  17.783  43.391  3.00  1.00           C
ATOM    128  CD  ARG A  18      37.435  17.344  43.576  3.00  1.00           C
ATOM    129  NE  ARG A  18      37.705  16.226  42.627  3.00  1.00           N
ATOM    130  CZ  ARG A  18      38.934  16.101  42.042  3.00  1.00           C
ATOM    131  NH1 ARG A  18      39.902  17.035  42.272  3.00  1.00           N
ATOM    132  NH2 ARG A  18      39.197  15.034  41.231  3.00  1.00           N
ATOM    133  C   ARG A  18      33.423  14.911  43.805  3.00  1.00           C
ATOM    134  O   ARG A  18      33.874  13.835  44.195  3.00  1.00           O
ATOM    135  N   THR A  19      32.154  15.290  44.038  3.00  1.00           N
ATOM    136  CA  THR A  19      31.209  14.593  44.868  3.00  1.00           C
ATOM    137  CB  THR A  19      29.946  15.385  45.061  3.00  1.00           C
ATOM    138  OG1 THR A  19      30.249  16.647  45.645  3.00  1.00           O
ATOM    139  CG2 THR A  19      29.001  14.601  45.984  3.00  1.00           C
ATOM    140  C   THR A  19      30.847  13.234  44.315  3.00  1.00           C
ATOM    141  O   THR A  19      30.527  12.319  45.073  3.00  1.00           O
ATOM    142  N   ARG A  20      30.916  13.057  42.982  1.00  1.00           N
ATOM    143  CA  ARG A  20      30.375  11.927  42.272  1.00  1.00           C
ATOM    144  CB  ARG A  20      30.477  12.131  40.747  1.00  1.00           C
ATOM    145  CG  ARG A  20      29.448  13.164  40.262  1.00  1.00           C
ATOM    146  CD  ARG A  20      29.611  13.665  38.822  1.00  1.00           C
ATOM    147  NE  ARG A  20      28.348  14.383  38.470  1.00  1.00           N
ATOM    148  CZ  ARG A  20      28.356  15.562  37.779  1.00  1.00           C
ATOM    149  NH1 ARG A  20      29.536  16.137  37.403  1.00  1.00           N
ATOM    150  NH2 ARG A  20      27.176  16.174  37.465  1.00  1.00           N
ATOM    151  C   ARG A  20      30.868  10.562  42.637  1.00  1.00           C
ATOM    152  O   ARG A  20      30.022   9.671  42.705  1.00  1.00           O
ATOM    153  N   PRO A  21      32.101  10.259  42.898  1.00  1.00           N
ATOM    154  CA  PRO A  21      32.394   8.888  43.218  1.00  1.00           C
ATOM    155  CD  PRO A  21      33.245  10.949  42.336  1.00  1.00           C
ATOM    156  CB  PRO A  21      33.921   8.764  43.151  1.00  1.00           C
ATOM    157  CG  PRO A  21      34.432  10.211  42.977  1.00  1.00           C
ATOM    158  C   PRO A  21      31.775   8.578  44.546  1.00  1.00           C
ATOM    159  O   PRO A  21      31.603   9.493  45.351  1.00  1.00           O
ATOM    160  N   LEU A  22      31.417   7.300  44.786  2.00  1.00           N
ATOM    161  CA  LEU A  22      30.773   6.872  45.999  2.00  1.00           C
ATOM    162  CB  LEU A  22      30.473   5.363  45.997  2.00  1.00           C
ATOM    163  CG  LEU A  22      29.466   4.905  44.922  2.00  1.00           C
ATOM    164  CD1 LEU A  22      29.233   3.389  45.003  2.00  1.00           C
ATOM    165  CD2 LEU A  22      28.150   5.696  44.999  2.00  1.00           C
ATOM    166  C   LEU A  22      31.734   7.124  47.130  2.00  1.00           C
ATOM    167  O   LEU A  22      31.332   7.490  48.234  2.00  1.00           O
ATOM    168  N   GLN A  23      33.043   6.946  46.865  2.00  1.00           N
ATOM    169  CA  GLN A  23      34.090   7.016  47.853  2.00  1.00           C
ATOM    170  CB  GLN A  23      35.467   6.735  47.229  2.00  1.00           C
ATOM    171  CG  GLN A  23      35.867   7.777  46.182  2.00  1.00           C
ATOM    172  CD  GLN A  23      37.171   7.333  45.536  2.00  1.00           C
ATOM    173  OE1 GLN A  23      37.227   7.098  44.331  2.00  1.00           O
ATOM    174  NE2 GLN A  23      38.249   7.215  46.356  2.00  1.00           N
ATOM    175  C   GLN A  23      34.160   8.351  48.516  2.00  1.00           C
ATOM    176  O   GLN A  23      34.288   8.436  49.738  2.00  1.00           O
ATOM    177  N   PHE A  24      34.060   9.436  47.738  2.00  1.00           N
ATOM    178  CA  PHE A  24      34.177  10.744  48.307  2.00  1.00           C
ATOM    179  CB  PHE A  24      33.973  11.823  47.239  2.00  1.00           C
ATOM    180  CG  PHE A  24      34.345  13.103  47.875  2.00  1.00           C
ATOM    181  CD1 PHE A  24      35.671  13.445  47.978  2.00  1.00           C
ATOM    182  CD2 PHE A  24      33.381  13.951  48.362  2.00  1.00           C
ATOM    183  CE1 PHE A  24      36.040  14.627  48.566  2.00  1.00           C
ATOM    184  CE2 PHE A  24      33.743  15.136  48.953  2.00  1.00           C
ATOM    185  CZ  PHE A  24      35.072  15.468  49.052  2.00  1.00           C
ATOM    186  C   PHE A  24      33.067  10.853  49.279  2.00  1.00           C
ATOM    187  O   PHE A  24      33.208  11.389  50.375  2.00  1.00           O
ATOM    188  N   ARG A  25      31.912  10.321  48.876  2.00  1.00           N
ATOM    189  CA  ARG A  25      30.755  10.407  49.693  2.00  1.00           C
ATOM    190  CB  ARG A  25      29.527   9.807  48.988  2.00  1.00           C
ATOM    191  CG  ARG A  25      29.202  10.525  47.675  2.00  1.00           C
ATOM    192  CD  ARG A  25      28.082   9.877  46.859  2.00  1.00           C
ATOM    193  NE  ARG A  25      27.905  10.698  45.629  2.00  1.00           N
ATOM    194  CZ  ARG A  25      27.183  10.210  44.579  2.00  1.00           C
ATOM    195  NH1 ARG A  25      26.601   8.979  44.671  2.00  1.00           N
ATOM    196  NH2 ARG A  25      27.039  10.951  43.442  2.00  1.00           N
ATOM    197  C   ARG A  25      30.975   9.668  50.969  2.00  1.00           C
ATOM    198  O   ARG A  25      30.617  10.145  52.044  2.00  1.00           O
ATOM    199  N   ILE A  26      31.598   8.485  50.885  2.00  1.00           N
ATOM    200  CA  ILE A  26      31.778   7.687  52.057  2.00  1.00           C
ATOM    201  CB  ILE A  26      32.554   6.432  51.776  2.00  1.00           C
ATOM    202  CG1 ILE A  26      31.836   5.545  50.746  2.00  1.00           C
ATOM    203  CG2 ILE A  26      32.811   5.733  53.120  2.00  1.00           C
ATOM    204  CD1 ILE A  26      30.497   5.000  51.235  2.00  1.00           C
ATOM    205  C   ILE A  26      32.617   8.454  53.020  2.00  1.00           C
ATOM    206  O   ILE A  26      32.312   8.513  54.210  2.00  1.00           O
ATOM    207  N   GLN A  27      33.697   9.083  52.522  2.00  1.00           N
ATOM    208  CA  GLN A  27      34.585   9.763  53.414  2.00  1.00           C
ATOM    209  CB  GLN A  27      35.850  10.320  52.726  2.00  1.00           C
ATOM    210  CG  GLN A  27      35.596  11.427  51.707  2.00  1.00           C
ATOM    211  CD  GLN A  27      36.901  11.695  50.966  2.00  1.00           C
ATOM    212  OE1 GLN A  27      37.737  12.478  51.413  2.00  1.00           O
ATOM    213  NE2 GLN A  27      37.081  11.019  49.799  2.00  1.00           N
ATOM    214  C   GLN A  27      33.836  10.876  54.092  2.00  1.00           C
ATOM    215  O   GLN A  27      34.009  11.089  55.291  2.00  1.00           O
ATOM    216  N   GLN A  28      32.962  11.606  53.365  2.00  1.00           N
ATOM    217  CA  GLN A  28      32.265  12.694  54.001  2.00  1.00           C
ATOM    218  CB  GLN A  28      31.344  13.503  53.072  2.00  1.00           C
ATOM    219  CG  GLN A  28      30.694  14.691  53.792  2.00  1.00           C
ATOM    220  CD  GLN A  28      29.797  15.426  52.808  2.00  1.00           C
ATOM    221  OE1 GLN A  28      29.677  15.030  51.650  2.00  1.00           O
ATOM    222  NE2 GLN A  28      29.148  16.526  53.276  2.00  1.00           N
ATOM    223  C   GLN A  28      31.397  12.123  55.077  2.00  1.00           C
ATOM    224  O   GLN A  28      31.307  12.667  56.176  2.00  1.00           O
ATOM    225  N   LEU A  29      30.754  10.981  54.777  2.00  1.00           N
ATOM    226  CA  LEU A  29      29.873  10.302  55.682  2.00  1.00           C
ATOM    227  CB  LEU A  29      29.342   9.010  55.029  2.00  1.00           C
ATOM    228  CG  LEU A  29      28.384   8.158  55.877  2.00  1.00           C
ATOM    229  CD1 LEU A  29      29.123   7.463  57.032  2.00  1.00           C
ATOM    230  CD2 LEU A  29      27.155   8.968  56.311  2.00  1.00           C
ATOM    231  C   LEU A  29      30.704   9.947  56.867  2.00  1.00           C
ATOM    232  O   LEU A  29      30.260  10.048  58.009  2.00  1.00           O
ATOM    233  N   GLU A  30      31.955   9.535  56.597  2.00  1.00           N
ATOM    234  CA  GLU A  30      32.889   9.153  57.612  2.00  1.00           C
ATOM    235  CB  GLU A  30      34.237   8.697  57.026  2.00  1.00           C
ATOM    236  CG  GLU A  30      35.341   8.528  58.072  2.00  1.00           C
ATOM    237  CD  GLU A  30      35.063   7.258  58.856  2.00  1.00           C
ATOM    238  OE1 GLU A  30      34.034   6.596  58.555  2.00  1.00           O
ATOM    239  OE2 GLU A  30      35.874   6.933  59.763  2.00  1.00           O
ATOM    240  C   GLU A  30      33.201  10.322  58.503  2.00  1.00           C
ATOM    241  O   GLU A  30      33.207  10.176  59.724  2.00  1.00           O
ATOM    242  N   ALA A  31      33.450  11.520  57.931  2.00  1.00           N
ATOM    243  CA  ALA A  31      33.861  12.649  58.734  2.00  1.00           C
ATOM    244  CB  ALA A  31      34.145  13.913  57.903  2.00  1.00           C
ATOM    245  C   ALA A  31      32.773  12.975  59.700  2.00  1.00           C
ATOM    246  O   ALA A  31      33.036  13.272  60.864  2.00  1.00           O
ATOM    247  N   LEU A  32      31.511  12.911  59.242  2.00  1.00           N
ATOM    248  CA  LEU A  32      30.411  13.202  60.109  2.00  1.00           C
ATOM    249  CB  LEU A  32      29.047  12.989  59.423  2.00  1.00           C
ATOM    250  CG  LEU A  32      28.740  13.928  58.237  2.00  1.00           C
ATOM    251  CD1 LEU A  32      27.365  13.613  57.626  2.00  1.00           C
ATOM    252  CD2 LEU A  32      28.842  15.405  58.634  2.00  1.00           C
ATOM    253  C   LEU A  32      30.496  12.191  61.226  2.00  1.00           C
ATOM    254  O   LEU A  32      30.258  12.514  62.389  2.00  1.00           O
ATOM    255  N   GLN A  33      30.870  10.933  60.897  2.00  1.00           N
ATOM    256  CA  GLN A  33      30.926   9.884  61.885  2.00  1.00           C
ATOM    257  CB  GLN A  33      31.454   8.550  61.334  2.00  1.00           C
ATOM    258  CG  GLN A  33      31.526   7.443  62.390  2.00  1.00           C
ATOM    259  CD  GLN A  33      32.150   6.222  61.732  2.00  1.00           C
ATOM    260  OE1 GLN A  33      33.247   5.797  62.093  2.00  1.00           O
ATOM    261  NE2 GLN A  33      31.436   5.647  60.728  2.00  1.00           N
ATOM    262  C   GLN A  33      31.889  10.284  62.957  2.00  1.00           C
ATOM    263  O   GLN A  33      31.579  10.195  64.143  2.00  1.00           O
ATOM    264  N   ARG A  34      33.085  10.756  62.562  2.00  1.00           N
ATOM    265  CA  ARG A  34      34.088  11.149  63.510  2.00  1.00           C
ATOM    266  CB  ARG A  34      35.409  11.557  62.836  2.00  1.00           C
ATOM    267  CG  ARG A  34      36.162  10.390  62.200  2.00  1.00           C
ATOM    268  CD  ARG A  34      37.506  10.790  61.589  2.00  1.00           C
ATOM    269  NE  ARG A  34      37.246  11.505  60.306  2.00  1.00           N
ATOM    270  CZ  ARG A  34      37.034  12.853  60.289  2.00  1.00           C
ATOM    271  NH1 ARG A  34      36.974  13.555  61.457  2.00  1.00           N
ATOM    272  NH2 ARG A  34      36.901  13.505  59.096  2.00  1.00           N
ATOM    273  C   ARG A  34      33.597  12.348  64.248  2.00  1.00           C
ATOM    274  O   ARG A  34      33.836  12.485  65.442  2.00  1.00           O
ATOM    275  N   LEU A  35      32.900  13.260  63.554  2.00  1.00           N
ATOM    276  CA  LEU A  35      32.400  14.433  64.207  2.00  1.00           C
ATOM    277  CB  LEU A  35      31.502  15.288  63.300  2.00  1.00           C
ATOM    278  CG  LEU A  35      30.516  16.129  64.141  2.00  1.00           C
ATOM    279  CD1 LEU A  35      31.234  17.076  65.095  2.00  1.00           C
ATOM    280  CD2 LEU A  35      29.465  16.842  63.287  2.00  1.00           C
ATOM    281  C   LEU A  35      31.481  14.044  65.309  2.00  1.00           C
ATOM    282  O   LEU A  35      31.515  14.663  66.364  2.00  1.00           O
ATOM    283  N   ILE A  36      30.584  13.066  65.096  2.00  1.00           N
ATOM    284  CA  ILE A  36      29.707  12.749  66.184  2.00  1.00           C
ATOM    285  CB  ILE A  36      28.565  11.838  65.832  2.00  1.00           C
ATOM    286  CG1 ILE A  36      27.611  11.722  67.037  2.00  1.00           C
ATOM    287  CG2 ILE A  36      29.130  10.492  65.350  2.00  1.00           C
ATOM    288  CD1 ILE A  36      26.917  13.033  67.406  2.00  1.00           C
ATOM    289  C   ILE A  36      30.474  12.119  67.298  2.00  1.00           C
ATOM    290  O   ILE A  36      30.323  12.501  68.457  2.00  1.00           O
ATOM    291  N   GLN A  37      31.345  11.143  66.979  2.00  1.00           N
ATOM    292  CA  GLN A  37      32.021  10.464  68.039  2.00  1.00           C
ATOM    293  CB  GLN A  37      32.762   9.194  67.573  2.00  1.00           C
ATOM    294  CG  GLN A  37      33.861   9.395  66.532  2.00  1.00           C
ATOM    295  CD  GLN A  37      34.337   8.000  66.144  2.00  1.00           C
ATOM    296  OE1 GLN A  37      34.450   7.114  66.990  2.00  1.00           O
ATOM    297  NE2 GLN A  37      34.602   7.788  64.827  2.00  1.00           N
ATOM    298  C   GLN A  37      32.921  11.396  68.766  2.00  1.00           C
ATOM    299  O   GLN A  37      32.948  11.419  69.995  2.00  1.00           O
ATOM    300  N   GLU A  38      33.668  12.214  68.021  2.00  1.00           N
ATOM    301  CA  GLU A  38      34.473  13.218  68.630  2.00  1.00           C
ATOM    302  CB  GLU A  38      35.505  13.845  67.676  2.00  1.00           C
ATOM    303  CG  GLU A  38      36.378  14.919  68.330  2.00  1.00           C
ATOM    304  CD  GLU A  38      37.316  14.225  69.308  2.00  1.00           C
ATOM    305  OE1 GLU A  38      37.006  13.070  69.703  2.00  1.00           O
ATOM    306  OE2 GLU A  38      38.351  14.842  69.675  2.00  1.00           O
ATOM    307  C   GLU A  38      33.486  14.273  69.000  2.00  1.00           C
ATOM    308  O   GLU A  38      32.309  14.149  68.678  2.00  1.00           O
ATOM    309  N   GLN A  39      33.908  15.255  69.810  3.00  1.00           N
ATOM    310  CA  GLN A  39      33.126  16.408  70.153  3.00  1.00           C
ATOM    311  CB  GLN A  39      33.074  17.500  69.073  3.00  1.00           C
ATOM    312  CG  GLN A  39      32.254  17.142  67.847  3.00  1.00           C
ATOM    313  CD  GLN A  39      30.959  17.935  67.939  3.00  1.00           C
ATOM    314  OE1 GLN A  39      29.870  17.407  67.722  3.00  1.00           O
ATOM    315  NE2 GLN A  39      31.087  19.249  68.266  3.00  1.00           N
ATOM    316  C   GLN A  39      31.758  16.021  70.588  3.00  1.00           C
ATOM    317  O   GLN A  39      30.803  16.781  70.436  3.00  1.00           O
ATOM    318  N   GLU A  40      31.644  14.814  71.163  2.00  1.00           N
ATOM    319  CA  GLU A  40      30.391  14.331  71.654  2.00  1.00           C
ATOM    320  CB  GLU A  40      30.526  12.876  72.140  2.00  1.00           C
ATOM    321  CG  GLU A  40      29.255  12.206  72.662  2.00  1.00           C
ATOM    322  CD  GLU A  40      29.609  10.735  72.848  2.00  1.00           C
ATOM    323  OE1 GLU A  40      30.008  10.104  71.832  2.00  1.00           O
ATOM    324  OE2 GLU A  40      29.503  10.224  73.995  2.00  1.00           O
ATOM    325  C   GLU A  40      30.039  15.196  72.812  2.00  1.00           C
ATOM    326  O   GLU A  40      28.886  15.584  72.989  2.00  1.00           O
ATOM    327  N   GLN A  41      31.055  15.526  73.631  2.00  1.00           N
ATOM    328  CA  GLN A  41      30.833  16.320  74.801  2.00  1.00           C
ATOM    329  CB  GLN A  41      32.040  16.355  75.761  2.00  1.00           C
ATOM    330  CG  GLN A  41      33.300  17.008  75.196  2.00  1.00           C
ATOM    331  CD  GLN A  41      34.403  16.857  76.239  2.00  1.00           C
ATOM    332  OE1 GLN A  41      34.385  15.935  77.054  2.00  1.00           O
ATOM    333  NE2 GLN A  41      35.398  17.783  76.208  2.00  1.00           N
ATOM    334  C   GLN A  41      30.442  17.715  74.410  2.00  1.00           C
ATOM    335  O   GLN A  41      29.582  18.324  75.044  2.00  1.00           O
ATOM    336  N   GLU A  42      31.059  18.251  73.339  2.00  1.00           N
ATOM    337  CA  GLU A  42      30.806  19.598  72.903  2.00  1.00           C
ATOM    338  CB  GLU A  42      31.678  19.961  71.689  2.00  1.00           C
ATOM    339  CG  GLU A  42      31.859  21.463  71.508  2.00  1.00           C
ATOM    340  CD  GLU A  42      32.815  21.897  72.609  2.00  1.00           C
ATOM    341  OE1 GLU A  42      34.048  21.708  72.426  2.00  1.00           O
ATOM    342  OE2 GLU A  42      32.324  22.406  73.651  2.00  1.00           O
ATOM    343  C   GLU A  42      29.358  19.700  72.498  2.00  1.00           C
ATOM    344  O   GLU A  42      28.671  20.655  72.857  2.00  1.00           O
ATOM    345  N   LEU A  43      28.847  18.693  71.755  2.00  1.00           N
ATOM    346  CA  LEU A  43      27.487  18.667  71.268  2.00  1.00           C
ATOM    347  CB  LEU A  43      27.246  17.420  70.387  2.00  1.00           C
ATOM    348  CG  LEU A  43      25.852  17.287  69.740  2.00  1.00           C
ATOM    349  CD1 LEU A  43      24.761  17.021  70.783  2.00  1.00           C
ATOM    350  CD2 LEU A  43      25.535  18.480  68.825  2.00  1.00           C
ATOM    351  C   LEU A  43      26.581  18.614  72.465  2.00  1.00           C
ATOM    352  O   LEU A  43      25.574  19.318  72.518  2.00  1.00           O
ATOM    353  N   VAL A  44      26.934  17.788  73.475  2.00  1.00           N
ATOM    354  CA  VAL A  44      26.120  17.640  74.653  2.00  1.00           C
ATOM    355  CB  VAL A  44      26.700  16.685  75.651  2.00  1.00           C
ATOM    356  CG1 VAL A  44      25.802  16.707  76.897  2.00  1.00           C
ATOM    357  CG2 VAL A  44      26.838  15.298  75.002  2.00  1.00           C
ATOM    358  C   VAL A  44      26.048  18.976  75.332  2.00  1.00           C
ATOM    359  O   VAL A  44      24.979  19.400  75.769  2.00  1.00           O
ATOM    360  N   GLY A  45      27.190  19.685  75.421  2.00  1.00           N
ATOM    361  CA  GLY A  45      27.214  20.934  76.128  2.00  1.00           C
ATOM    362  C   GLY A  45      26.284  21.891  75.465  2.00  1.00           C
ATOM    363  O   GLY A  45      25.489  22.556  76.127  2.00  1.00           O
ATOM    364  N   ALA A  46      26.366  21.985  74.128  2.00  1.00           N
ATOM    365  CA  ALA A  46      25.532  22.908  73.420  2.00  1.00           C
ATOM    366  CB  ALA A  46      25.842  22.964  71.914  2.00  1.00           C
ATOM    367  C   ALA A  46      24.114  22.478  73.567  2.00  1.00           C
ATOM    368  O   ALA A  46      23.233  23.309  73.782  2.00  1.00           O
ATOM    369  N   LEU A  47      23.855  21.157  73.469  2.00  1.00           N
ATOM    370  CA  LEU A  47      22.494  20.724  73.563  2.00  1.00           C
ATOM    371  CB  LEU A  47      22.285  19.208  73.412  2.00  1.00           C
ATOM    372  CG  LEU A  47      22.538  18.685  71.985  2.00  1.00           C
ATOM    373  CD1 LEU A  47      22.023  17.244  71.833  2.00  1.00           C
ATOM    374  CD2 LEU A  47      21.974  19.639  70.918  2.00  1.00           C
ATOM    375  C   LEU A  47      22.005  21.132  74.907  2.00  1.00           C
ATOM    376  O   LEU A  47      20.918  21.691  75.031  2.00  1.00           O
ATOM    377  N   ALA A  48      22.828  20.911  75.945  2.00  1.00           N
ATOM    378  CA  ALA A  48      22.427  21.224  77.282  2.00  1.00           C
ATOM    379  CB  ALA A  48      23.496  20.849  78.324  2.00  1.00           C
ATOM    380  C   ALA A  48      22.193  22.697  77.418  2.00  1.00           C
ATOM    381  O   ALA A  48      21.207  23.126  78.016  2.00  1.00           O
ATOM    382  N   ALA A  49      23.086  23.517  76.837  2.00  1.00           N
ATOM    383  CA  ALA A  49      22.982  24.931  77.032  2.00  1.00           C
ATOM    384  CB  ALA A  49      24.093  25.708  76.304  2.00  1.00           C
ATOM    385  C   ALA A  49      21.665  25.411  76.498  2.00  1.00           C
ATOM    386  O   ALA A  49      20.965  26.160  77.176  2.00  1.00           O
ATOM    387  N   ASP A  50      21.267  24.976  75.283  2.00  1.00           N
ATOM    388  CA  ASP A  50      20.005  25.417  74.751  2.00  1.00           C
ATOM    389  CB  ASP A  50      19.808  25.132  73.249  2.00  1.00           C
ATOM    390  CG  ASP A  50      20.567  26.187  72.452  2.00  1.00           C
ATOM    391  OD1 ASP A  50      20.356  27.399  72.725  2.00  1.00           O
ATOM    392  OD2 ASP A  50      21.368  25.792  71.564  2.00  1.00           O
ATOM    393  C   ASP A  50      18.950  24.675  75.502  2.00  1.00           C
ATOM    394  O   ASP A  50      18.864  24.811  76.722  2.00  1.00           O
ATOM    395  N   LEU A  51      18.108  23.886  74.794  2.00  1.00           N
ATOM    396  CA  LEU A  51      17.100  23.144  75.497  2.00  1.00           C
ATOM    397  CB  LEU A  51      16.292  22.174  74.616  2.00  1.00           C
ATOM    398  CG  LEU A  51      15.697  22.829  73.362  2.00  1.00           C
ATOM    399  CD1 LEU A  51      16.823  23.172  72.376  2.00  1.00           C
ATOM    400  CD2 LEU A  51      14.588  21.969  72.732  2.00  1.00           C
ATOM    401  C   LEU A  51      17.889  22.282  76.436  2.00  1.00           C
ATOM    402  O   LEU A  51      18.599  21.381  75.995  2.00  1.00           O
ATOM    403  N   HIS A  52      17.778  22.543  77.759  1.00  1.00           N
ATOM    404  CA  HIS A  52      18.579  21.860  78.741  1.00  1.00           C
ATOM    405  ND1 HIS A  52      18.844  20.667  82.064  1.00  1.00           N
ATOM    406  CG  HIS A  52      19.107  21.755  81.261  1.00  1.00           C
ATOM    407  CB  HIS A  52      18.187  22.250  80.182  1.00  1.00           C
ATOM    408  NE2 HIS A  52      20.802  21.487  82.728  1.00  1.00           N
ATOM    409  CD2 HIS A  52      20.308  22.242  81.680  1.00  1.00           C
ATOM    410  CE1 HIS A  52      19.889  20.553  82.923  1.00  1.00           C
ATOM    411  C   HIS A  52      18.356  20.401  78.539  1.00  1.00           C
ATOM    412  O   HIS A  52      17.246  19.899  78.699  1.00  1.00           O
ATOM    413  N   LYS A  53      19.432  19.696  78.142  1.00  1.00           N
ATOM    414  CA  LYS A  53      19.389  18.279  77.943  1.00  1.00           C
ATOM    415  CB  LYS A  53      19.560  17.815  76.489  1.00  1.00           C
ATOM    416  CG  LYS A  53      18.265  17.913  75.685  1.00  1.00           C
ATOM    417  CD  LYS A  53      18.458  17.764  74.177  1.00  1.00           C
ATOM    418  CE  LYS A  53      17.139  17.558  73.432  1.00  1.00           C
ATOM    419  NZ  LYS A  53      16.113  18.475  73.974  1.00  1.00           N
ATOM    420  C   LYS A  53      20.516  17.726  78.737  1.00  1.00           C
ATOM    421  O   LYS A  53      21.400  18.459  79.180  1.00  1.00           O
ATOM    422  N   ASN A  54      20.485  16.406  78.966  1.00  1.00           N
ATOM    423  CA  ASN A  54      21.524  15.773  79.709  1.00  1.00           C
ATOM    424  CB  ASN A  54      21.011  14.734  80.718  1.00  1.00           C
ATOM    425  CG  ASN A  54      20.202  15.464  81.779  1.00  1.00           C
ATOM    426  OD1 ASN A  54      20.662  16.443  82.367  1.00  1.00           O
ATOM    427  ND2 ASN A  54      18.956  14.978  82.027  1.00  1.00           N
ATOM    428  C   ASN A  54      22.329  15.041  78.715  1.00  1.00           C
ATOM    429  O   ASN A  54      22.034  15.056  77.521  1.00  1.00           O
ATOM    430  N   GLU A  55      23.397  14.399  79.196  2.00  1.00           N
ATOM    431  CA  GLU A  55      24.204  13.681  78.277  2.00  1.00           C
ATOM    432  CB  GLU A  55      25.334  12.892  78.961  2.00  1.00           C
ATOM    433  CG  GLU A  55      26.414  13.742  79.629  2.00  1.00           C
ATOM    434  CD  GLU A  55      27.373  12.781  80.319  2.00  1.00           C
ATOM    435  OE1 GLU A  55      26.950  11.626  80.600  2.00  1.00           O
ATOM    436  OE2 GLU A  55      28.536  13.186  80.578  2.00  1.00           O
ATOM    437  C   GLU A  55      23.325  12.641  77.659  2.00  1.00           C
ATOM    438  O   GLU A  55      23.301  12.461  76.444  2.00  1.00           O
ATOM    439  N   TRP A  56      22.547  11.961  78.517  2.00  1.00           N
ATOM    440  CA  TRP A  56      21.723  10.839  78.176  2.00  1.00           C
ATOM    441  CB  TRP A  56      21.121  10.191  79.436  2.00  1.00           C
ATOM    442  CG  TRP A  56      20.337   8.922  79.203  2.00  1.00           C
ATOM    443  CD2 TRP A  56      20.898   7.607  79.327  2.00  1.00           C
ATOM    444  CD1 TRP A  56      19.023   8.754  78.883  2.00  1.00           C
ATOM    445  NE1 TRP A  56      18.729   7.413  78.798  2.00  1.00           N
ATOM    446  CE2 TRP A  56      19.875   6.696  79.071  2.00  1.00           C
ATOM    447  CE3 TRP A  56      22.162   7.192  79.636  2.00  1.00           C
ATOM    448  CZ2 TRP A  56      20.101   5.351  79.119  2.00  1.00           C
ATOM    449  CZ3 TRP A  56      22.389   5.835  79.681  2.00  1.00           C
ATOM    450  CH2 TRP A  56      21.377   4.933  79.427  2.00  1.00           C
ATOM    451  C   TRP A  56      20.594  11.194  77.277  2.00  1.00           C
ATOM    452  O   TRP A  56      20.244  10.380  76.432  2.00  1.00           O
ATOM    453  N   ASN A  57      19.921  12.340  77.497  2.00  1.00           N
ATOM    454  CA  ASN A  57      18.854  12.757  76.626  2.00  1.00           C
ATOM    455  CB  ASN A  57      17.993  13.884  77.225  2.00  1.00           C
ATOM    456  CG  ASN A  57      17.103  13.271  78.300  2.00  1.00           C
ATOM    457  OD1 ASN A  57      17.574  12.848  79.355  2.00  1.00           O
ATOM    458  ND2 ASN A  57      15.773  13.219  78.023  2.00  1.00           N
ATOM    459  C   ASN A  57      19.442  13.249  75.331  2.00  1.00           C
ATOM    460  O   ASN A  57      18.845  13.069  74.271  2.00  1.00           O
ATOM    461  N   ALA A  58      20.634  13.887  75.385  2.00  1.00           N
ATOM    462  CA  ALA A  58      21.254  14.464  74.216  2.00  1.00           C
ATOM    463  CB  ALA A  58      22.597  15.150  74.528  2.00  1.00           C
ATOM    464  C   ALA A  58      21.518  13.374  73.229  2.00  1.00           C
ATOM    465  O   ALA A  58      21.284  13.543  72.033  2.00  1.00           O
ATOM    466  N   TYR A  59      21.994  12.214  73.717  2.00  1.00           N
ATOM    467  CA  TYR A  59      22.126  11.065  72.872  2.00  1.00           C
ATOM    468  CB  TYR A  59      23.373  10.175  73.089  2.00  1.00           C
ATOM    469  CG  TYR A  59      23.634   9.899  74.530  2.00  1.00           C
ATOM    470  CD1 TYR A  59      22.874   9.026  75.275  2.00  1.00           C
ATOM    471  CD2 TYR A  59      24.707  10.516  75.126  2.00  1.00           C
ATOM    472  CE1 TYR A  59      23.168   8.798  76.601  2.00  1.00           C
ATOM    473  CE2 TYR A  59      25.007  10.295  76.446  2.00  1.00           C
ATOM    474  CZ  TYR A  59      24.235   9.438  77.186  2.00  1.00           C
ATOM    475  OH  TYR A  59      24.551   9.220  78.543  2.00  1.00           O
ATOM    476  C   TYR A  59      20.877  10.351  73.212  2.00  1.00           C
ATOM    477  O   TYR A  59      20.101  10.879  73.998  2.00  1.00           O
ATOM    478  N   TYR A  60      20.555   9.235  72.550  2.00  1.00           N
ATOM    479  CA  TYR A  60      19.366   8.535  72.933  2.00  1.00           C
ATOM    480  CB  TYR A  60      19.461   7.840  74.301  2.00  1.00           C
ATOM    481  CG  TYR A  60      20.270   6.616  74.064  2.00  1.00           C
ATOM    482  CD1 TYR A  60      21.641   6.672  73.999  2.00  1.00           C
ATOM    483  CD2 TYR A  60      19.643   5.405  73.893  2.00  1.00           C
ATOM    484  CE1 TYR A  60      22.377   5.535  73.772  2.00  1.00           C
ATOM    485  CE2 TYR A  60      20.371   4.263  73.666  2.00  1.00           C
ATOM    486  CZ  TYR A  60      21.741   4.329  73.608  2.00  1.00           C
ATOM    487  OH  TYR A  60      22.503   3.165  73.376  2.00  1.00           O
ATOM    488  C   TYR A  60      18.129   9.353  72.897  2.00  1.00           C
ATOM    489  O   TYR A  60      17.271   9.270  73.775  2.00  1.00           O
ATOM    490  N   GLU A  61      18.018  10.171  71.856  3.00  1.00           N
ATOM    491  CA  GLU A  61      16.873  10.984  71.646  3.00  1.00           C
ATOM    492  CB  GLU A  61      16.783  12.149  72.643  3.00  1.00           C
ATOM    493  CG  GLU A  61      15.415  12.830  72.692  3.00  1.00           C
ATOM    494  CD  GLU A  61      15.462  13.830  73.839  3.00  1.00           C
ATOM    495  OE1 GLU A  61      15.822  13.416  74.974  3.00  1.00           O
ATOM    496  OE2 GLU A  61      15.149  15.024  73.592  3.00  1.00           O
ATOM    497  C   GLU A  61      17.201  11.519  70.311  3.00  1.00           C
ATOM    498  O   GLU A  61      16.593  11.176  69.298  3.00  1.00           O
ATOM    499  N   GLU A  62      18.217  12.390  70.308  3.00  1.00           N
ATOM    500  CA  GLU A  62      18.784  12.829  69.084  3.00  1.00           C
ATOM    501  CB  GLU A  62      18.809  14.353  68.873  3.00  1.00           C
ATOM    502  CG  GLU A  62      19.720  15.118  69.831  3.00  1.00           C
ATOM    503  CD  GLU A  62      19.809  16.540  69.303  3.00  1.00           C
ATOM    504  OE1 GLU A  62      18.750  17.073  68.878  3.00  1.00           O
ATOM    505  OE2 GLU A  62      20.935  17.105  69.306  3.00  1.00           O
ATOM    506  C   GLU A  62      20.194  12.356  69.164  3.00  1.00           C
ATOM    507  O   GLU A  62      20.563  11.769  70.180  3.00  1.00           O
ATOM    508  N   VAL A  63      20.985  12.538  68.081  2.00  1.00           N
ATOM    509  CA  VAL A  63      22.368  12.135  68.054  2.00  1.00           C
ATOM    510  CB  VAL A  63      23.110  12.228  69.363  2.00  1.00           C
ATOM    511  CG1 VAL A  63      24.510  11.611  69.195  2.00  1.00           C
ATOM    512  CG2 VAL A  63      23.129  13.698  69.812  2.00  1.00           C
ATOM    513  C   VAL A  63      22.411  10.727  67.577  2.00  1.00           C
ATOM    514  O   VAL A  63      23.026  10.417  66.560  2.00  1.00           O
ATOM    515  N   VAL A  64      21.735   9.827  68.308  2.00  1.00           N
ATOM    516  CA  VAL A  64      21.747   8.448  67.938  2.00  1.00           C
ATOM    517  CB  VAL A  64      20.865   7.603  68.817  2.00  1.00           C
ATOM    518  CG1 VAL A  64      19.408   8.088  68.697  2.00  1.00           C
ATOM    519  CG2 VAL A  64      21.060   6.129  68.426  2.00  1.00           C
ATOM    520  C   VAL A  64      21.217   8.357  66.542  2.00  1.00           C
ATOM    521  O   VAL A  64      21.721   7.586  65.728  2.00  1.00           O
ATOM    522  N   TYR A  65      20.197   9.174  66.221  2.00  1.00           N
ATOM    523  CA  TYR A  65      19.550   9.107  64.945  2.00  1.00           C
ATOM    524  CB  TYR A  65      18.375  10.085  64.823  2.00  1.00           C
ATOM    525  CG  TYR A  65      17.622   9.652  63.617  2.00  1.00           C
ATOM    526  CD1 TYR A  65      16.752   8.594  63.717  2.00  1.00           C
ATOM    527  CD2 TYR A  65      17.783  10.279  62.403  2.00  1.00           C
ATOM    528  CE1 TYR A  65      16.041   8.165  62.623  2.00  1.00           C
ATOM    529  CE2 TYR A  65      17.073   9.852  61.306  2.00  1.00           C
ATOM    530  CZ  TYR A  65      16.200   8.796  61.414  2.00  1.00           C
ATOM    531  OH  TYR A  65      15.469   8.357  60.290  2.00  1.00           O
ATOM    532  C   TYR A  65      20.558   9.457  63.889  2.00  1.00           C
ATOM    533  O   TYR A  65      20.601   8.827  62.833  2.00  1.00           O
ATOM    534  N   VAL A  66      21.408  10.476  64.128  2.00  1.00           N
ATOM    535  CA  VAL A  66      22.323  10.825  63.077  2.00  1.00           C
ATOM    536  CB  VAL A  66      23.165  12.046  63.342  2.00  1.00           C
ATOM    537  CG1 VAL A  66      22.228  13.244  63.573  2.00  1.00           C
ATOM    538  CG2 VAL A  66      24.162  11.768  64.474  2.00  1.00           C
ATOM    539  C   VAL A  66      23.229   9.660  62.800  2.00  1.00           C
ATOM    540  O   VAL A  66      23.427   9.285  61.645  2.00  1.00           O
ATOM    541  N   LEU A  67      23.790   9.033  63.850  2.00  1.00           N
ATOM    542  CA  LEU A  67      24.707   7.940  63.670  2.00  1.00           C
ATOM    543  CB  LEU A  67      25.387   7.548  64.999  2.00  1.00           C
ATOM    544  CG  LEU A  67      26.660   6.683  64.873  2.00  1.00           C
ATOM    545  CD1 LEU A  67      27.238   6.365  66.261  2.00  1.00           C
ATOM    546  CD2 LEU A  67      26.439   5.419  64.032  2.00  1.00           C
ATOM    547  C   LEU A  67      23.935   6.776  63.101  2.00  1.00           C
ATOM    548  O   LEU A  67      24.435   6.031  62.265  2.00  1.00           O
ATOM    549  N   GLU A  68      22.669   6.573  63.508  2.00  1.00           N
ATOM    550  CA  GLU A  68      21.978   5.414  63.006  2.00  1.00           C
ATOM    551  CB  GLU A  68      20.596   5.203  63.654  2.00  1.00           C
ATOM    552  CG  GLU A  68      19.614   6.362  63.494  2.00  1.00           C
ATOM    553  CD  GLU A  68      18.408   6.060  64.373  2.00  1.00           C
ATOM    554  OE1 GLU A  68      18.437   6.448  65.571  2.00  1.00           O
ATOM    555  OE2 GLU A  68      17.447   5.428  63.861  2.00  1.00           O
ATOM    556  C   GLU A  68      21.851   5.473  61.503  2.00  1.00           C
ATOM    557  O   GLU A  68      22.132   4.487  60.826  2.00  1.00           O
ATOM    558  N   GLU A  69      21.446   6.627  60.933  2.00  1.00           N
ATOM    559  CA  GLU A  69      21.292   6.791  59.504  2.00  1.00           C
ATOM    560  CB  GLU A  69      20.668   8.150  59.140  2.00  1.00           C
ATOM    561  CG  GLU A  69      19.190   8.281  59.511  2.00  1.00           C
ATOM    562  CD  GLU A  69      18.376   8.061  58.245  2.00  1.00           C
ATOM    563  OE1 GLU A  69      18.357   8.994  57.399  2.00  1.00           O
ATOM    564  OE2 GLU A  69      17.768   6.966  58.102  2.00  1.00           O
ATOM    565  C   GLU A  69      22.639   6.751  58.846  2.00  1.00           C
ATOM    566  O   GLU A  69      22.775   6.239  57.736  2.00  1.00           O
ATOM    567  N   ILE A  70      23.672   7.308  59.511  2.00  1.00           N
ATOM    568  CA  ILE A  70      24.999   7.364  58.954  2.00  1.00           C
ATOM    569  CB  ILE A  70      25.813   8.461  59.574  2.00  1.00           C
ATOM    570  CG1 ILE A  70      25.235   9.843  59.246  2.00  1.00           C
ATOM    571  CG2 ILE A  70      27.279   8.271  59.173  2.00  1.00           C
ATOM    572  CD1 ILE A  70      25.842  10.958  60.097  2.00  1.00           C
ATOM    573  C   ILE A  70      25.663   6.105  59.380  2.00  1.00           C
ATOM    574  O   ILE A  70      26.197   5.993  60.479  2.00  1.00           O
ATOM    575  N   GLU A  71      25.717   5.174  58.427  2.00  1.00           N
ATOM    576  CA  GLU A  71      25.976   3.787  58.611  2.00  1.00           C
ATOM    577  CB  GLU A  71      26.429   3.316  60.006  2.00  1.00           C
ATOM    578  CG  GLU A  71      27.875   3.696  60.342  2.00  1.00           C
ATOM    579  CD  GLU A  71      28.284   2.895  61.569  2.00  1.00           C
ATOM    580  OE1 GLU A  71      28.135   1.644  61.529  2.00  1.00           O
ATOM    581  OE2 GLU A  71      28.752   3.517  62.560  2.00  1.00           O
ATOM    582  C   GLU A  71      24.565   3.413  58.398  2.00  1.00           C
ATOM    583  O   GLU A  71      23.678   4.141  58.838  2.00  1.00           O
ATOM    584  N   TYR A  72      24.322   2.307  57.706  2.00  1.00           N
ATOM    585  CA  TYR A  72      23.018   1.963  57.246  2.00  1.00           C
ATOM    586  CB  TYR A  72      21.859   2.210  58.235  2.00  1.00           C
ATOM    587  CG  TYR A  72      20.593   1.910  57.508  2.00  1.00           C
ATOM    588  CD1 TYR A  72      20.112   0.624  57.417  2.00  1.00           C
ATOM    589  CD2 TYR A  72      19.888   2.931  56.912  2.00  1.00           C
ATOM    590  CE1 TYR A  72      18.943   0.361  56.741  2.00  1.00           C
ATOM    591  CE2 TYR A  72      18.722   2.675  56.235  2.00  1.00           C
ATOM    592  CZ  TYR A  72      18.248   1.389  56.150  2.00  1.00           C
ATOM    593  OH  TYR A  72      17.049   1.126  55.454  2.00  1.00           O
ATOM    594  C   TYR A  72      22.756   2.732  55.984  2.00  1.00           C
ATOM    595  O   TYR A  72      22.191   2.180  55.041  2.00  1.00           O
ATOM    596  N   MET A  73      23.163   4.017  55.899  2.00  1.00           N
ATOM    597  CA  MET A  73      23.078   4.697  54.632  2.00  1.00           C
ATOM    598  CB  MET A  73      23.167   6.224  54.753  2.00  1.00           C
ATOM    599  CG  MET A  73      22.785   6.943  53.461  2.00  1.00           C
ATOM    600  SD  MET A  73      22.491   8.717  53.680  2.00  1.00           S
ATOM    601  CE  MET A  73      20.864   8.538  54.471  2.00  1.00           C
ATOM    602  C   MET A  73      24.217   4.195  53.805  2.00  1.00           C
ATOM    603  O   MET A  73      24.094   3.954  52.605  2.00  1.00           O
ATOM    604  N   ILE A  74      25.367   4.002  54.481  2.00  1.00           N
ATOM    605  CA  ILE A  74      26.607   3.626  53.869  2.00  1.00           C
ATOM    606  CB  ILE A  74      27.740   3.614  54.858  2.00  1.00           C
ATOM    607  CG1 ILE A  74      29.063   3.266  54.157  2.00  1.00           C
ATOM    608  CG2 ILE A  74      27.369   2.681  56.024  2.00  1.00           C
ATOM    609  CD1 ILE A  74      30.294   3.505  55.031  2.00  1.00           C
ATOM    610  C   ILE A  74      26.512   2.265  53.265  2.00  1.00           C
ATOM    611  O   ILE A  74      26.901   2.066  52.115  2.00  1.00           O
ATOM    612  N   GLN A  75      25.966   1.289  54.010  2.00  1.00           N
ATOM    613  CA  GLN A  75      25.988  -0.036  53.477  2.00  1.00           C
ATOM    614  CB  GLN A  75      25.493  -1.129  54.444  2.00  1.00           C
ATOM    615  CG  GLN A  75      24.013  -1.071  54.823  2.00  1.00           C
ATOM    616  CD  GLN A  75      23.726  -2.300  55.679  2.00  1.00           C
ATOM    617  OE1 GLN A  75      23.803  -2.253  56.905  2.00  1.00           O
ATOM    618  NE2 GLN A  75      23.402  -3.440  55.010  2.00  1.00           N
ATOM    619  C   GLN A  75      25.148  -0.071  52.233  2.00  1.00           C
ATOM    620  O   GLN A  75      25.537  -0.659  51.227  2.00  1.00           O
ATOM    621  N   LYS A  76      23.979   0.593  52.277  2.00  1.00           N
ATOM    622  CA  LYS A  76      23.024   0.622  51.201  2.00  1.00           C
ATOM    623  CB  LYS A  76      21.660   1.226  51.584  2.00  1.00           C
ATOM    624  CG  LYS A  76      20.690   0.221  52.205  2.00  1.00           C
ATOM    625  CD  LYS A  76      21.086  -0.288  53.588  2.00  1.00           C
ATOM    626  CE  LYS A  76      20.186  -1.427  54.067  2.00  1.00           C
ATOM    627  NZ  LYS A  76      20.613  -2.698  53.437  2.00  1.00           N
ATOM    628  C   LYS A  76      23.511   1.382  50.002  2.00  1.00           C
ATOM    629  O   LYS A  76      23.080   1.112  48.884  2.00  1.00           O
ATOM    630  N   LEU A  77      24.433   2.340  50.189  2.00  1.00           N
ATOM    631  CA  LEU A  77      24.732   3.289  49.150  2.00  1.00           C
ATOM    632  CB  LEU A  77      25.844   4.270  49.572  2.00  1.00           C
ATOM    633  CG  LEU A  77      26.080   5.422  48.578  2.00  1.00           C
ATOM    634  CD1 LEU A  77      24.810   6.276  48.420  2.00  1.00           C
ATOM    635  CD2 LEU A  77      27.308   6.262  48.971  2.00  1.00           C
ATOM    636  C   LEU A  77      25.103   2.701  47.829  2.00  1.00           C
ATOM    637  O   LEU A  77      24.462   3.080  46.849  2.00  1.00           O
ATOM    638  N   PRO A  78      26.052   1.815  47.693  2.00  1.00           N
ATOM    639  CA  PRO A  78      26.379   1.290  46.398  2.00  1.00           C
ATOM    640  CD  PRO A  78      26.544   0.966  48.766  2.00  1.00           C
ATOM    641  CB  PRO A  78      27.458   0.238  46.645  2.00  1.00           C
ATOM    642  CG  PRO A  78      27.133  -0.267  48.060  2.00  1.00           C
ATOM    643  C   PRO A  78      25.188   0.701  45.722  2.00  1.00           C
ATOM    644  O   PRO A  78      25.085   0.814  44.501  2.00  1.00           O
ATOM    645  N   GLU A  79      24.290   0.048  46.477  2.00  1.00           N
ATOM    646  CA  GLU A  79      23.145  -0.538  45.848  2.00  1.00           C
ATOM    647  CB  GLU A  79      22.288  -1.373  46.813  2.00  1.00           C
ATOM    648  CG  GLU A  79      21.078  -2.027  46.141  2.00  1.00           C
ATOM    649  CD  GLU A  79      20.142  -2.521  47.237  2.00  1.00           C
ATOM    650  OE1 GLU A  79      19.413  -1.666  47.807  2.00  1.00           O
ATOM    651  OE2 GLU A  79      20.143  -3.748  47.522  2.00  1.00           O
ATOM    652  C   GLU A  79      22.271   0.553  45.341  2.00  1.00           C
ATOM    653  O   GLU A  79      21.783   0.504  44.213  2.00  1.00           O
ATOM    654  N   TRP A  80      22.080   1.593  46.170  2.00  1.00           N
ATOM    655  CA  TRP A  80      21.176   2.639  45.822  2.00  1.00           C
ATOM    656  CB  TRP A  80      20.963   3.685  46.932  2.00  1.00           C
ATOM    657  CG  TRP A  80      20.055   3.204  48.037  2.00  1.00           C
ATOM    658  CD2 TRP A  80      18.657   2.959  47.831  2.00  1.00           C
ATOM    659  CD1 TRP A  80      20.318   2.891  49.339  2.00  1.00           C
ATOM    660  NE1 TRP A  80      19.163   2.473  49.961  2.00  1.00           N
ATOM    661  CE2 TRP A  80      18.136   2.506  49.041  2.00  1.00           C
ATOM    662  CE3 TRP A  80      17.875   3.094  46.720  2.00  1.00           C
ATOM    663  CZ2 TRP A  80      16.816   2.182  49.156  2.00  1.00           C
ATOM    664  CZ3 TRP A  80      16.542   2.769  46.843  2.00  1.00           C
ATOM    665  CH2 TRP A  80      16.024   2.321  48.039  2.00  1.00           C
ATOM    666  C   TRP A  80      21.626   3.356  44.593  2.00  1.00           C
ATOM    667  O   TRP A  80      20.821   3.649  43.713  2.00  1.00           O
ATOM    668  N   ALA A  81      22.929   3.641  44.478  2.00  1.00           N
ATOM    669  CA  ALA A  81      23.371   4.417  43.359  2.00  1.00           C
ATOM    670  CB  ALA A  81      24.890   4.661  43.358  2.00  1.00           C
ATOM    671  C   ALA A  81      23.051   3.693  42.091  2.00  1.00           C
ATOM    672  O   ALA A  81      22.663   4.306  41.097  2.00  1.00           O
ATOM    673  N   ALA A  82      23.184   2.355  42.110  1.00  1.00           N
ATOM    674  CA  ALA A  82      23.043   1.553  40.929  1.00  1.00           C
ATOM    675  CB  ALA A  82      23.058   0.041  41.213  1.00  1.00           C
ATOM    676  C   ALA A  82      21.774   1.862  40.220  1.00  1.00           C
ATOM    677  O   ALA A  82      20.743   2.143  40.828  1.00  1.00           O
ATOM    678  N   ASP A  83      21.854   1.836  38.876  1.00  1.00           N
ATOM    679  CA  ASP A  83      20.713   2.065  38.050  1.00  1.00           C
ATOM    680  CB  ASP A  83      21.066   2.229  36.554  1.00  1.00           C
ATOM    681  CG  ASP A  83      21.834   1.013  36.026  1.00  1.00           C
ATOM    682  OD1 ASP A  83      21.464  -0.146  36.353  1.00  1.00           O
ATOM    683  OD2 ASP A  83      22.808   1.239  35.260  1.00  1.00           O
ATOM    684  C   ASP A  83      19.803   0.901  38.256  1.00  1.00           C
ATOM    685  O   ASP A  83      20.257  -0.194  38.584  1.00  1.00           O
ATOM    686  N   GLU A  84      18.479   1.103  38.119  4.00  1.00           N
ATOM    687  CA  GLU A  84      17.645  -0.034  38.339  4.00  1.00           C
ATOM    688  CB  GLU A  84      16.749   0.061  39.586  4.00  1.00           C
ATOM    689  CG  GLU A  84      17.574  -0.107  40.866  4.00  1.00           C
ATOM    690  CD  GLU A  84      16.667  -0.058  42.086  4.00  1.00           C
ATOM    691  OE1 GLU A  84      16.285   1.068  42.503  4.00  1.00           O
ATOM    692  OE2 GLU A  84      16.352  -1.153  42.623  4.00  1.00           O
ATOM    693  C   GLU A  84      16.804  -0.302  37.140  4.00  1.00           C
ATOM    694  O   GLU A  84      16.185   0.591  36.565  4.00  1.00           O
ATOM    695  N   PRO A  85      16.818  -1.551  36.754  4.00  1.00           N
ATOM    696  CA  PRO A  85      16.041  -1.974  35.626  4.00  1.00           C
ATOM    697  CD  PRO A  85      18.020  -2.354  36.909  4.00  1.00           C
ATOM    698  CB  PRO A  85      16.561  -3.353  35.239  4.00  1.00           C
ATOM    699  CG  PRO A  85      18.024  -3.324  35.716  4.00  1.00           C
ATOM    700  C   PRO A  85      14.624  -1.953  36.055  4.00  1.00           C
ATOM    701  O   PRO A  85      14.357  -2.205  37.229  4.00  1.00           O
ATOM    702  N   VAL A  86      13.710  -1.652  35.125  1.00  1.00           N
ATOM    703  CA  VAL A  86      12.321  -1.607  35.438  1.00  1.00           C
ATOM    704  CB  VAL A  86      11.722  -0.256  35.156  1.00  1.00           C
ATOM    705  CG1 VAL A  86      10.224  -0.254  35.506  1.00  1.00           C
ATOM    706  CG2 VAL A  86      12.540   0.793  35.928  1.00  1.00           C
ATOM    707  C   VAL A  86      11.720  -2.627  34.520  1.00  1.00           C
ATOM    708  O   VAL A  86      12.408  -3.150  33.645  1.00  1.00           O
ATOM    709  N   GLU A  87      10.429  -2.948  34.703  1.00  1.00           N
ATOM    710  CA  GLU A  87       9.789  -3.967  33.925  1.00  1.00           C
ATOM    711  CB  GLU A  87       8.303  -4.158  34.305  1.00  1.00           C
ATOM    712  CG  GLU A  87       7.478  -2.864  34.358  1.00  1.00           C
ATOM    713  CD  GLU A  87       6.810  -2.592  33.015  1.00  1.00           C
ATOM    714  OE1 GLU A  87       7.495  -2.079  32.093  1.00  1.00           O
ATOM    715  OE2 GLU A  87       5.590  -2.884  32.904  1.00  1.00           O
ATOM    716  C   GLU A  87       9.912  -3.670  32.470  1.00  1.00           C
ATOM    717  O   GLU A  87       9.990  -2.517  32.049  1.00  1.00           O
ATOM    718  N   LYS A  88       9.999  -4.753  31.672  1.00  1.00           N
ATOM    719  CA  LYS A  88      10.110  -4.659  30.248  1.00  1.00           C
ATOM    720  CB  LYS A  88      11.053  -5.714  29.639  1.00  1.00           C
ATOM    721  CG  LYS A  88      12.524  -5.557  30.031  1.00  1.00           C
ATOM    722  CD  LYS A  88      13.359  -6.811  29.753  1.00  1.00           C
ATOM    723  CE  LYS A  88      14.862  -6.622  29.966  1.00  1.00           C
ATOM    724  NZ  LYS A  88      15.449  -5.919  28.804  1.00  1.00           N
ATOM    725  C   LYS A  88       8.765  -4.922  29.686  1.00  1.00           C
ATOM    726  O   LYS A  88       7.906  -5.528  30.325  1.00  1.00           O
ATOM    727  N   THR A  89       8.551  -4.436  28.458  1.00  1.00           N
ATOM    728  CA  THR A  89       7.310  -4.689  27.814  1.00  1.00           C
ATOM    729  CB  THR A  89       6.580  -3.450  27.393  1.00  1.00           C
ATOM    730  OG1 THR A  89       5.282  -3.779  26.920  1.00  1.00           O
ATOM    731  CG2 THR A  89       7.389  -2.751  26.289  1.00  1.00           C
ATOM    732  C   THR A  89       7.667  -5.448  26.598  1.00  1.00           C
ATOM    733  O   THR A  89       8.836  -5.546  26.232  1.00  1.00           O
ATOM    734  N   PRO A  90       6.706  -6.033  25.971  2.00  1.00           N
ATOM    735  CA  PRO A  90       7.050  -6.746  24.784  2.00  1.00           C
ATOM    736  CD  PRO A  90       5.577  -6.625  26.670  2.00  1.00           C
ATOM    737  CB  PRO A  90       5.829  -7.593  24.449  2.00  1.00           C
ATOM    738  CG  PRO A  90       5.179  -7.847  25.824  2.00  1.00           C
ATOM    739  C   PRO A  90       7.302  -5.610  23.851  2.00  1.00           C
ATOM    740  O   PRO A  90       6.906  -4.488  24.166  2.00  1.00           O
ATOM    741  N   GLN A  91       7.962  -5.858  22.715  2.00  1.00           N
ATOM    742  CA  GLN A  91       8.245  -4.792  21.805  2.00  1.00           C
ATOM    743  CB  GLN A  91       7.015  -3.924  21.500  2.00  1.00           C
ATOM    744  CG  GLN A  91       5.898  -4.722  20.834  2.00  1.00           C
ATOM    745  CD  GLN A  91       4.642  -3.871  20.848  2.00  1.00           C
ATOM    746  OE1 GLN A  91       3.624  -4.243  20.267  2.00  1.00           O
ATOM    747  NE2 GLN A  91       4.709  -2.700  21.536  2.00  1.00           N
ATOM    748  C   GLN A  91       9.325  -3.922  22.363  2.00  1.00           C
ATOM    749  O   GLN A  91       9.669  -2.905  21.761  2.00  1.00           O
ATOM    750  N   THR A  92       9.915  -4.297  23.514  2.00  1.00           N
ATOM    751  CA  THR A  92      11.046  -3.543  23.977  2.00  1.00           C
ATOM    752  CB  THR A  92      10.705  -2.533  25.038  2.00  1.00           C
ATOM    753  OG1 THR A  92      11.812  -1.671  25.256  2.00  1.00           O
ATOM    754  CG2 THR A  92      10.338  -3.257  26.343  2.00  1.00           C
ATOM    755  C   THR A  92      12.011  -4.525  24.573  2.00  1.00           C
ATOM    756  O   THR A  92      12.777  -4.185  25.475  2.00  1.00           O
ATOM    757  N   GLN A  93      12.015  -5.775  24.061  3.00  1.00           N
ATOM    758  CA  GLN A  93      12.863  -6.793  24.619  3.00  1.00           C
ATOM    759  CB  GLN A  93      12.641  -8.189  24.014  3.00  1.00           C
ATOM    760  CG  GLN A  93      13.048  -8.319  22.548  3.00  1.00           C
ATOM    761  CD  GLN A  93      12.869  -9.781  22.169  3.00  1.00           C
ATOM    762  OE1 GLN A  93      11.754 -10.303  22.163  3.00  1.00           O
ATOM    763  NE2 GLN A  93      14.001 -10.471  21.864  3.00  1.00           N
ATOM    764  C   GLN A  93      14.292  -6.414  24.385  3.00  1.00           C
ATOM    765  O   GLN A  93      15.126  -6.519  25.282  3.00  1.00           O
ATOM    766  N   GLN A  94      14.608  -5.929  23.171  3.00  1.00           N
ATOM    767  CA  GLN A  94      15.967  -5.614  22.831  3.00  1.00           C
ATOM    768  CB  GLN A  94      16.160  -5.178  21.369  3.00  1.00           C
ATOM    769  CG  GLN A  94      15.930  -6.297  20.357  3.00  1.00           C
ATOM    770  CD  GLN A  94      16.348  -5.774  18.992  3.00  1.00           C
ATOM    771  OE1 GLN A  94      16.843  -4.655  18.865  3.00  1.00           O
ATOM    772  NE2 GLN A  94      16.151  -6.611  17.939  3.00  1.00           N
ATOM    773  C   GLN A  94      16.463  -4.470  23.671  3.00  1.00           C
ATOM    774  O   GLN A  94      17.626  -4.452  24.071  3.00  1.00           O
ATOM    775  N   ASP A  95      15.587  -3.490  23.967  1.00  1.00           N
ATOM    776  CA  ASP A  95      15.967  -2.273  24.640  1.00  1.00           C
ATOM    777  CB  ASP A  95      14.811  -1.264  24.738  1.00  1.00           C
ATOM    778  CG  ASP A  95      14.390  -0.859  23.336  1.00  1.00           C
ATOM    779  OD1 ASP A  95      15.076  -1.275  22.363  1.00  1.00           O
ATOM    780  OD2 ASP A  95      13.372  -0.127  23.219  1.00  1.00           O
ATOM    781  C   ASP A  95      16.368  -2.558  26.062  1.00  1.00           C
ATOM    782  O   ASP A  95      16.093  -3.630  26.598  1.00  1.00           O
ATOM    783  N   GLU A  96      17.076  -1.582  26.689  4.00  1.00           N
ATOM    784  CA  GLU A  96      17.459  -1.628  28.080  4.00  1.00           C
ATOM    785  CB  GLU A  96      18.953  -1.391  28.350  4.00  1.00           C
ATOM    786  CG  GLU A  96      19.852  -2.519  27.847  4.00  1.00           C
ATOM    787  CD  GLU A  96      21.291  -2.159  28.186  4.00  1.00           C
ATOM    788  OE1 GLU A  96      21.513  -1.061  28.766  4.00  1.00           O
ATOM    789  OE2 GLU A  96      22.190  -2.985  27.875  4.00  1.00           O
ATOM    790  C   GLU A  96      16.726  -0.498  28.739  4.00  1.00           C
ATOM    791  O   GLU A  96      16.717   0.620  28.226  4.00  1.00           O
ATOM    792  N   LEU A  97      16.070  -0.764  29.888  4.00  1.00           N
ATOM    793  CA  LEU A  97      15.340   0.275  30.564  4.00  1.00           C
ATOM    794  CB  LEU A  97      13.851  -0.052  30.773  4.00  1.00           C
ATOM    795  CG  LEU A  97      13.040  -0.081  29.468  4.00  1.00           C
ATOM    796  CD1 LEU A  97      12.946   1.324  28.853  4.00  1.00           C
ATOM    797  CD2 LEU A  97      13.594  -1.126  28.488  4.00  1.00           C
ATOM    798  C   LEU A  97      15.918   0.470  31.922  4.00  1.00           C
ATOM    799  O   LEU A  97      16.051  -0.483  32.688  4.00  1.00           O
ATOM    800  N   TYR A  98      16.306   1.716  32.257  4.00  1.00           N
ATOM    801  CA  TYR A  98      16.793   1.904  33.587  4.00  1.00           C
ATOM    802  CB  TYR A  98      18.307   1.642  33.751  4.00  1.00           C
ATOM    803  CG  TYR A  98      19.103   2.497  32.820  4.00  1.00           C
ATOM    804  CD1 TYR A  98      19.214   2.166  31.488  4.00  1.00           C
ATOM    805  CD2 TYR A  98      19.763   3.612  33.281  4.00  1.00           C
ATOM    806  CE1 TYR A  98      19.953   2.943  30.628  4.00  1.00           C
ATOM    807  CE2 TYR A  98      20.504   4.393  32.426  4.00  1.00           C
ATOM    808  CZ  TYR A  98      20.600   4.061  31.096  4.00  1.00           C
ATOM    809  OH  TYR A  98      21.363   4.862  30.219  4.00  1.00           O
ATOM    810  C   TYR A  98      16.470   3.259  34.096  4.00  1.00           C
ATOM    811  O   TYR A  98      16.297   4.213  33.340  4.00  1.00           O
ATOM    812  N   ILE A  99      16.364   3.342  35.434  4.00  1.00           N
ATOM    813  CA  ILE A  99      16.147   4.585  36.094  4.00  1.00           C
ATOM    814  CB  ILE A  99      15.066   4.507  37.143  4.00  1.00           C
ATOM    815  CG1 ILE A  99      14.810   5.888  37.768  4.00  1.00           C
ATOM    816  CG2 ILE A  99      15.396   3.382  38.140  4.00  1.00           C
ATOM    817  CD1 ILE A  99      14.124   6.870  36.819  4.00  1.00           C
ATOM    818  C   ILE A  99      17.480   4.911  36.725  4.00  1.00           C
ATOM    819  O   ILE A  99      17.940   4.243  37.649  4.00  1.00           O
ATOM    820  N   HIS A 100      18.170   5.937  36.191  4.00  1.00           N
ATOM    821  CA  HIS A 100      19.479   6.293  36.669  4.00  1.00           C
ATOM    822  ND1 HIS A 100      22.292   8.184  36.692  4.00  1.00           N
ATOM    823  CG  HIS A 100      21.766   7.179  35.913  4.00  1.00           C
ATOM    824  CB  HIS A 100      20.306   7.031  35.598  4.00  1.00           C
ATOM    825  NE2 HIS A 100      24.006   6.929  36.035  4.00  1.00           N
ATOM    826  CD2 HIS A 100      22.827   6.422  35.519  4.00  1.00           C
ATOM    827  CE1 HIS A 100      23.634   7.986  36.733  4.00  1.00           C
ATOM    828  C   HIS A 100      19.305   7.208  37.831  4.00  1.00           C
ATOM    829  O   HIS A 100      18.303   7.913  37.933  4.00  1.00           O
ATOM    830  N   SER A 101      20.282   7.207  38.754  4.00  1.00           N
ATOM    831  CA  SER A 101      20.177   8.090  39.874  4.00  1.00           C
ATOM    832  CB  SER A 101      20.435   7.409  41.230  4.00  1.00           C
ATOM    833  OG  SER A 101      19.464   6.400  41.468  4.00  1.00           O
ATOM    834  C   SER A 101      21.224   9.139  39.702  4.00  1.00           C
ATOM    835  O   SER A 101      22.340   8.861  39.263  4.00  1.00           O
ATOM    836  N   GLU A 102      20.877  10.393  40.037  4.00  1.00           N
ATOM    837  CA  GLU A 102      21.812  11.464  39.882  4.00  1.00           C
ATOM    838  CB  GLU A 102      21.518  12.339  38.649  4.00  1.00           C
ATOM    839  CG  GLU A 102      20.098  12.912  38.640  4.00  1.00           C
ATOM    840  CD  GLU A 102      19.904  13.711  37.358  4.00  1.00           C
ATOM    841  OE1 GLU A 102      20.929  14.081  36.725  4.00  1.00           O
ATOM    842  OE2 GLU A 102      18.723  13.962  36.996  4.00  1.00           O
ATOM    843  C   GLU A 102      21.713  12.341  41.108  4.00  1.00           C
ATOM    844  O   GLU A 102      20.795  12.228  41.918  4.00  1.00           O
ATOM    845  N   PRO A 103      22.691  13.198  41.246  4.00  1.00           N
ATOM    846  CA  PRO A 103      22.840  14.105  42.365  4.00  1.00           C
ATOM    847  CD  PRO A 103      23.950  12.966  40.560  4.00  1.00           C
ATOM    848  CB  PRO A 103      24.307  14.555  42.334  4.00  1.00           C
ATOM    849  CG  PRO A 103      24.817  14.173  40.936  4.00  1.00           C
ATOM    850  C   PRO A 103      21.952  15.247  42.740  4.00  1.00           C
ATOM    851  O   PRO A 103      21.821  15.483  43.937  4.00  1.00           O
ATOM    852  N   LEU A 104      21.336  15.973  41.803  1.00  1.00           N
ATOM    853  CA  LEU A 104      20.518  17.088  42.197  1.00  1.00           C
ATOM    854  CB  LEU A 104      19.461  16.708  43.254  1.00  1.00           C
ATOM    855  CG  LEU A 104      18.381  17.786  43.468  1.00  1.00           C
ATOM    856  CD1 LEU A 104      17.627  18.066  42.156  1.00  1.00           C
ATOM    857  CD2 LEU A 104      17.437  17.410  44.624  1.00  1.00           C
ATOM    858  C   LEU A 104      21.279  18.302  42.631  1.00  1.00           C
ATOM    859  O   LEU A 104      20.709  19.212  43.230  1.00  1.00           O
ATOM    860  N   GLY A 105      22.586  18.372  42.336  1.00  1.00           N
ATOM    861  CA  GLY A 105      23.266  19.618  42.547  1.00  1.00           C
ATOM    862  C   GLY A 105      23.218  20.024  43.991  1.00  1.00           C
ATOM    863  O   GLY A 105      23.298  19.192  44.892  1.00  1.00           O
ATOM    864  N   VAL A 106      23.078  21.347  44.229  4.00  1.00           N
ATOM    865  CA  VAL A 106      23.116  21.918  45.550  4.00  1.00           C
ATOM    866  CB  VAL A 106      23.275  23.410  45.544  4.00  1.00           C
ATOM    867  CG1 VAL A 106      24.632  23.759  44.912  4.00  1.00           C
ATOM    868  CG2 VAL A 106      22.070  24.021  44.810  4.00  1.00           C
ATOM    869  C   VAL A 106      21.840  21.604  46.291  4.00  1.00           C
ATOM    870  O   VAL A 106      20.748  21.648  45.725  4.00  1.00           O
ATOM    871  N   VAL A 107      21.969  21.252  47.593  4.00  1.00           N
ATOM    872  CA  VAL A 107      20.863  20.997  48.486  4.00  1.00           C
ATOM    873  CB  VAL A 107      20.888  19.626  49.096  4.00  1.00           C
ATOM    874  CG1 VAL A 107      22.229  19.432  49.826  4.00  1.00           C
ATOM    875  CG2 VAL A 107      19.669  19.487  50.023  4.00  1.00           C
ATOM    876  C   VAL A 107      21.039  21.988  49.615  4.00  1.00           C
ATOM    877  O   VAL A 107      22.143  22.155  50.130  4.00  1.00           O
ATOM    878  N   LEU A 108      19.964  22.707  50.008  4.00  1.00           N
ATOM    879  CA  LEU A 108      20.055  23.632  51.111  4.00  1.00           C
ATOM    880  CB  LEU A 108      19.534  25.037  50.777  4.00  1.00           C
ATOM    881  CG  LEU A 108      19.570  25.993  51.982  4.00  1.00           C
ATOM    882  CD1 LEU A 108      21.008  26.219  52.468  4.00  1.00           C
ATOM    883  CD2 LEU A 108      18.821  27.301  51.681  4.00  1.00           C
ATOM    884  C   LEU A 108      19.154  23.071  52.201  4.00  1.00           C
ATOM    885  O   LEU A 108      17.964  22.876  51.960  4.00  1.00           O
ATOM    886  N   VAL A 109      19.687  22.775  53.421  4.00  1.00           N
ATOM    887  CA  VAL A 109      18.883  22.267  54.524  4.00  1.00           C
ATOM    888  CB  VAL A 109      19.543  21.170  55.307  4.00  1.00           C
ATOM    889  CG1 VAL A 109      18.638  20.813  56.499  4.00  1.00           C
ATOM    890  CG2 VAL A 109      19.814  19.987  54.361  4.00  1.00           C
ATOM    891  C   VAL A 109      18.665  23.447  55.451  4.00  1.00           C
ATOM    892  O   VAL A 109      19.628  24.032  55.944  4.00  1.00           O
ATOM    893  N   ILE A 110      17.385  23.838  55.683  4.00  1.00           N
ATOM    894  CA  ILE A 110      17.005  25.019  56.438  4.00  1.00           C
ATOM    895  CB  ILE A 110      15.561  25.387  56.296  4.00  1.00           C
ATOM    896  CG1 ILE A 110      15.207  25.670  54.828  4.00  1.00           C
ATOM    897  CG2 ILE A 110      15.330  26.604  57.209  4.00  1.00           C
ATOM    898  CD1 ILE A 110      15.957  26.868  54.248  4.00  1.00           C
ATOM    899  C   ILE A 110      17.259  24.950  57.918  4.00  1.00           C
ATOM    900  O   ILE A 110      17.726  25.932  58.489  4.00  1.00           O
ATOM    901  N   GLY A 111      16.887  23.847  58.603  1.00  1.00           N
ATOM    902  CA  GLY A 111      17.187  23.730  60.009  1.00  1.00           C
ATOM    903  C   GLY A 111      16.119  24.317  60.871  1.00  1.00           C
ATOM    904  O   GLY A 111      15.314  25.143  60.443  1.00  1.00           O
ATOM    905  N   THR A 112      16.106  23.863  62.142  1.00  1.00           N
ATOM    906  CA  THR A 112      15.200  24.362  63.132  1.00  1.00           C
ATOM    907  CB  THR A 112      13.895  23.631  63.187  1.00  1.00           C
ATOM    908  OG1 THR A 112      12.965  24.354  63.979  1.00  1.00           O
ATOM    909  CG2 THR A 112      14.150  22.251  63.810  1.00  1.00           C
ATOM    910  C   THR A 112      15.850  24.160  64.464  1.00  1.00           C
ATOM    911  O   THR A 112      16.822  23.418  64.594  1.00  1.00           O
ATOM    912  N   TRP A 113      15.325  24.864  65.483  1.00  1.00           N
ATOM    913  CA  TRP A 113      15.783  24.821  66.843  1.00  1.00           C
ATOM    914  CB  TRP A 113      15.002  25.819  67.728  1.00  1.00           C
ATOM    915  CG  TRP A 113      15.057  25.540  69.221  1.00  1.00           C
ATOM    916  CD2 TRP A 113      15.880  26.215  70.185  1.00  1.00           C
ATOM    917  CD1 TRP A 113      14.308  24.644  69.930  1.00  1.00           C
ATOM    918  NE1 TRP A 113      14.635  24.695  71.259  1.00  1.00           N
ATOM    919  CE2 TRP A 113      15.592  25.668  71.436  1.00  1.00           C
ATOM    920  CE3 TRP A 113      16.797  27.211  70.049  1.00  1.00           C
ATOM    921  CZ2 TRP A 113      16.217  26.106  72.568  1.00  1.00           C
ATOM    922  CZ3 TRP A 113      17.424  27.642  71.195  1.00  1.00           C
ATOM    923  CH2 TRP A 113      17.148  27.108  72.433  1.00  1.00           C
ATOM    924  C   TRP A 113      15.585  23.531  67.524  1.00  1.00           C
ATOM    925  O   TRP A 113      16.547  22.945  68.018  1.00  1.00           O
ATOM    926  N   ASN A 114      14.316  23.081  67.579  1.00  1.00           N
ATOM    927  CA  ASN A 114      14.009  21.918  68.348  1.00  1.00           C
ATOM    928  CB  ASN A 114      12.532  21.517  68.235  1.00  1.00           C
ATOM    929  CG  ASN A 114      11.715  22.739  68.634  1.00  1.00           C
ATOM    930  OD1 ASN A 114      11.309  23.533  67.788  1.00  1.00           O
ATOM    931  ND2 ASN A 114      11.476  22.914  69.957  1.00  1.00           N
ATOM    932  C   ASN A 114      14.829  20.870  67.692  1.00  1.00           C
ATOM    933  O   ASN A 114      14.723  20.636  66.489  1.00  1.00           O
ATOM    934  N   TYR A 115      15.690  20.223  68.484  1.00  1.00           N
ATOM    935  CA  TYR A 115      16.555  19.239  67.924  1.00  1.00           C
ATOM    936  CB  TYR A 115      15.789  18.124  67.181  1.00  1.00           C
ATOM    937  CG  TYR A 115      14.971  17.341  68.146  1.00  1.00           C
ATOM    938  CD1 TYR A 115      15.516  16.252  68.782  1.00  1.00           C
ATOM    939  CD2 TYR A 115      13.663  17.690  68.407  1.00  1.00           C
ATOM    940  CE1 TYR A 115      14.770  15.523  69.674  1.00  1.00           C
ATOM    941  CE2 TYR A 115      12.911  16.964  69.299  1.00  1.00           C
ATOM    942  CZ  TYR A 115      13.470  15.879  69.930  1.00  1.00           C
ATOM    943  OH  TYR A 115      12.717  15.123  70.848  1.00  1.00           O
ATOM    944  C   TYR A 115      17.534  19.800  66.913  1.00  1.00           C
ATOM    945  O   TYR A 115      17.649  19.249  65.820  1.00  1.00           O
ATOM    946  N   PRO A 116      18.263  20.846  67.208  3.00  1.00           N
ATOM    947  CA  PRO A 116      19.199  21.421  66.261  3.00  1.00           C
ATOM    948  CD  PRO A 116      18.644  21.134  68.582  3.00  1.00           C
ATOM    949  CB  PRO A 116      19.946  22.489  67.047  3.00  1.00           C
ATOM    950  CG  PRO A 116      19.963  21.917  68.477  3.00  1.00           C
ATOM    951  C   PRO A 116      20.144  20.460  65.610  3.00  1.00           C
ATOM    952  O   PRO A 116      20.240  20.476  64.384  3.00  1.00           O
ATOM    953  N   PHE A 117      20.865  19.619  66.375  3.00  1.00           N
ATOM    954  CA  PHE A 117      21.765  18.727  65.702  3.00  1.00           C
ATOM    955  CB  PHE A 117      23.024  18.434  66.532  3.00  1.00           C
ATOM    956  CG  PHE A 117      23.930  17.537  65.761  3.00  1.00           C
ATOM    957  CD1 PHE A 117      23.830  16.167  65.862  3.00  1.00           C
ATOM    958  CD2 PHE A 117      24.883  18.081  64.933  3.00  1.00           C
ATOM    959  CE1 PHE A 117      24.678  15.355  65.146  3.00  1.00           C
ATOM    960  CE2 PHE A 117      25.734  17.274  64.218  3.00  1.00           C
ATOM    961  CZ  PHE A 117      25.629  15.909  64.327  3.00  1.00           C
ATOM    962  C   PHE A 117      21.005  17.440  65.614  3.00  1.00           C
ATOM    963  O   PHE A 117      21.030  16.625  66.535  3.00  1.00           O
ATOM    964  N   ASN A 118      20.296  17.247  64.488  2.00  1.00           N
ATOM    965  CA  ASN A 118      19.448  16.116  64.233  2.00  1.00           C
ATOM    966  CB  ASN A 118      18.338  15.951  65.285  2.00  1.00           C
ATOM    967  CG  ASN A 118      17.515  14.728  64.913  2.00  1.00           C
ATOM    968  OD1 ASN A 118      16.681  14.770  64.009  2.00  1.00           O
ATOM    969  ND2 ASN A 118      17.765  13.596  65.624  2.00  1.00           N
ATOM    970  C   ASN A 118      18.776  16.532  62.952  2.00  1.00           C
ATOM    971  O   ASN A 118      18.988  15.945  61.894  2.00  1.00           O
ATOM    972  N   LEU A 119      17.940  17.592  63.047  2.00  1.00           N
ATOM    973  CA  LEU A 119      17.165  18.164  61.974  2.00  1.00           C
ATOM    974  CB  LEU A 119      16.125  19.169  62.500  2.00  1.00           C
ATOM    975  CG  LEU A 119      15.168  18.481  63.498  2.00  1.00           C
ATOM    976  CD1 LEU A 119      13.915  19.317  63.789  2.00  1.00           C
ATOM    977  CD2 LEU A 119      14.846  17.044  63.063  2.00  1.00           C
ATOM    978  C   LEU A 119      18.049  18.787  60.926  2.00  1.00           C
ATOM    979  O   LEU A 119      17.728  18.723  59.743  2.00  1.00           O
ATOM    980  N   THR A 120      19.139  19.486  61.298  2.00  1.00           N
ATOM    981  CA  THR A 120      19.957  20.024  60.242  2.00  1.00           C
ATOM    982  CB  THR A 120      20.775  21.191  60.725  2.00  1.00           C
ATOM    983  OG1 THR A 120      21.101  22.027  59.633  2.00  1.00           O
ATOM    984  CG2 THR A 120      22.053  20.709  61.425  2.00  1.00           C
ATOM    985  C   THR A 120      20.815  18.927  59.638  2.00  1.00           C
ATOM    986  O   THR A 120      20.857  18.772  58.418  2.00  1.00           O
ATOM    987  N   ILE A 121      21.496  18.114  60.488  2.00  1.00           N
ATOM    988  CA  ILE A 121      22.434  17.098  60.057  2.00  1.00           C
ATOM    989  CB  ILE A 121      23.356  16.607  61.139  2.00  1.00           C
ATOM    990  CG1 ILE A 121      24.495  15.797  60.493  2.00  1.00           C
ATOM    991  CG2 ILE A 121      22.541  15.833  62.188  2.00  1.00           C
ATOM    992  CD1 ILE A 121      25.685  15.531  61.411  2.00  1.00           C
ATOM    993  C   ILE A 121      21.785  15.903  59.410  2.00  1.00           C
ATOM    994  O   ILE A 121      22.256  15.443  58.372  2.00  1.00           O
ATOM    995  N   GLN A 122      20.678  15.378  59.981  2.00  1.00           N
ATOM    996  CA  GLN A 122      20.064  14.177  59.463  2.00  1.00           C
ATOM    997  CB  GLN A 122      18.751  13.811  60.183  2.00  1.00           C
ATOM    998  CG  GLN A 122      17.934  12.747  59.448  2.00  1.00           C
ATOM    999  CD  GLN A 122      16.478  12.956  59.842  2.00  1.00           C
ATOM   1000  OE1 GLN A 122      15.785  12.032  60.263  2.00  1.00           O
ATOM   1001  NE2 GLN A 122      15.992  14.216  59.680  2.00  1.00           N
ATOM   1002  C   GLN A 122      19.728  14.445  58.040  2.00  1.00           C
ATOM   1003  O   GLN A 122      19.905  13.557  57.215  2.00  1.00           O
ATOM   1004  N   PRO A 123      19.224  15.600  57.698  2.00  1.00           N
ATOM   1005  CA  PRO A 123      18.971  15.821  56.309  2.00  1.00           C
ATOM   1006  CD  PRO A 123      18.216  16.254  58.512  2.00  1.00           C
ATOM   1007  CB  PRO A 123      18.070  17.046  56.223  2.00  1.00           C
ATOM   1008  CG  PRO A 123      17.267  16.963  57.531  2.00  1.00           C
ATOM   1009  C   PRO A 123      20.234  15.887  55.497  2.00  1.00           C
ATOM   1010  O   PRO A 123      20.215  15.452  54.347  2.00  1.00           O
ATOM   1011  N   MET A 124      21.335  16.435  56.058  2.00  1.00           N
ATOM   1012  CA  MET A 124      22.569  16.523  55.325  2.00  1.00           C
ATOM   1013  CB  MET A 124      23.688  17.228  56.112  2.00  1.00           C
ATOM   1014  CG  MET A 124      23.467  18.722  56.343  2.00  1.00           C
ATOM   1015  SD  MET A 124      24.784  19.508  57.317  2.00  1.00           S
ATOM   1016  CE  MET A 124      26.080  19.164  56.093  2.00  1.00           C
ATOM   1017  C   MET A 124      23.066  15.147  55.065  2.00  1.00           C
ATOM   1018  O   MET A 124      23.422  14.840  53.937  2.00  1.00           O
ATOM   1019  N   VAL A 125      23.106  14.263  56.083  2.00  1.00           N
ATOM   1020  CA  VAL A 125      23.505  12.924  55.756  2.00  1.00           C
ATOM   1021  CB  VAL A 125      23.562  12.001  56.937  2.00  1.00           C
ATOM   1022  CG1 VAL A 125      24.607  12.539  57.929  2.00  1.00           C
ATOM   1023  CG2 VAL A 125      22.151  11.868  57.533  2.00  1.00           C
ATOM   1024  C   VAL A 125      22.347  12.516  54.911  2.00  1.00           C
ATOM   1025  O   VAL A 125      21.211  12.898  55.172  2.00  1.00           O
ATOM   1026  N   GLY A 126      22.570  11.785  53.824  2.00  1.00           N
ATOM   1027  CA  GLY A 126      21.413  11.508  53.035  2.00  1.00           C
ATOM   1028  C   GLY A 126      21.542  12.391  51.838  2.00  1.00           C
ATOM   1029  O   GLY A 126      21.590  11.924  50.701  2.00  1.00           O
ATOM   1030  N   ALA A 127      21.614  13.713  52.075  2.00  1.00           N
ATOM   1031  CA  ALA A 127      21.849  14.648  51.016  2.00  1.00           C
ATOM   1032  CB  ALA A 127      21.778  16.107  51.492  2.00  1.00           C
ATOM   1033  C   ALA A 127      23.238  14.407  50.564  2.00  1.00           C
ATOM   1034  O   ALA A 127      23.525  14.460  49.374  2.00  1.00           O
ATOM   1035  N   ILE A 128      24.124  14.165  51.547  2.00  1.00           N
ATOM   1036  CA  ILE A 128      25.521  13.918  51.394  2.00  1.00           C
ATOM   1037  CB  ILE A 128      26.253  13.802  52.697  2.00  1.00           C
ATOM   1038  CG1 ILE A 128      25.744  12.601  53.502  2.00  1.00           C
ATOM   1039  CG2 ILE A 128      26.119  15.142  53.442  2.00  1.00           C
ATOM   1040  CD1 ILE A 128      26.635  12.264  54.692  2.00  1.00           C
ATOM   1041  C   ILE A 128      25.653  12.617  50.662  2.00  1.00           C
ATOM   1042  O   ILE A 128      26.487  12.487  49.768  2.00  1.00           O
ATOM   1043  N   ALA A 129      24.822  11.613  51.025  2.00  1.00           N
ATOM   1044  CA  ALA A 129      24.941  10.310  50.429  2.00  1.00           C
ATOM   1045  CB  ALA A 129      23.977   9.282  51.048  2.00  1.00           C
ATOM   1046  C   ALA A 129      24.661  10.371  48.974  2.00  1.00           C
ATOM   1047  O   ALA A 129      25.447   9.877  48.169  2.00  1.00           O
ATOM   1048  N   ALA A 130      23.535  10.991  48.582  3.00  1.00           N
ATOM   1049  CA  ALA A 130      23.377  11.179  47.179  3.00  1.00           C
ATOM   1050  CB  ALA A 130      22.047  11.841  46.788  3.00  1.00           C
ATOM   1051  C   ALA A 130      24.469  12.182  46.964  3.00  1.00           C
ATOM   1052  O   ALA A 130      24.817  12.887  47.904  3.00  1.00           O
ATOM   1053  N   GLY A 131      25.115  12.277  45.793  3.00  1.00           N
ATOM   1054  CA  GLY A 131      26.125  13.302  45.787  3.00  1.00           C
ATOM   1055  C   GLY A 131      25.383  14.586  45.831  3.00  1.00           C
ATOM   1056  O   GLY A 131      24.371  14.754  45.153  3.00  1.00           O
ATOM   1057  N   ASN A 132      25.864  15.529  46.652  1.00  1.00           N
ATOM   1058  CA  ASN A 132      25.169  16.770  46.732  1.00  1.00           C
ATOM   1059  CB  ASN A 132      24.080  16.806  47.811  1.00  1.00           C
ATOM   1060  CG  ASN A 132      24.769  16.893  49.169  1.00  1.00           C
ATOM   1061  OD1 ASN A 132      24.453  17.761  49.981  1.00  1.00           O
ATOM   1062  ND2 ASN A 132      25.736  15.976  49.433  1.00  1.00           N
ATOM   1063  C   ASN A 132      26.185  17.761  47.248  1.00  1.00           C
ATOM   1064  O   ASN A 132      27.241  17.368  47.741  1.00  1.00           O
ATOM   1065  N   ALA A 133      25.913  19.077  47.116  4.00  1.00           N
ATOM   1066  CA  ALA A 133      26.704  20.080  47.785  4.00  1.00           C
ATOM   1067  CB  ALA A 133      27.140  21.244  46.876  4.00  1.00           C
ATOM   1068  C   ALA A 133      25.712  20.604  48.758  4.00  1.00           C
ATOM   1069  O   ALA A 133      24.660  21.103  48.363  4.00  1.00           O
ATOM   1070  N   VAL A 134      26.002  20.495  50.065  4.00  1.00           N
ATOM   1071  CA  VAL A 134      24.964  20.875  50.967  4.00  1.00           C
ATOM   1072  CB  VAL A 134      24.704  19.876  52.054  4.00  1.00           C
ATOM   1073  CG1 VAL A 134      26.012  19.610  52.813  4.00  1.00           C
ATOM   1074  CG2 VAL A 134      23.573  20.426  52.939  4.00  1.00           C
ATOM   1075  C   VAL A 134      25.287  22.190  51.598  4.00  1.00           C
ATOM   1076  O   VAL A 134      26.397  22.417  52.078  4.00  1.00           O
ATOM   1077  N   VAL A 135      24.298  23.108  51.574  4.00  1.00           N
ATOM   1078  CA  VAL A 135      24.414  24.385  52.216  4.00  1.00           C
ATOM   1079  CB  VAL A 135      23.848  25.519  51.411  4.00  1.00           C
ATOM   1080  CG1 VAL A 135      23.895  26.788  52.269  4.00  1.00           C
ATOM   1081  CG2 VAL A 135      24.635  25.641  50.095  4.00  1.00           C
ATOM   1082  C   VAL A 135      23.567  24.239  53.433  4.00  1.00           C
ATOM   1083  O   VAL A 135      22.442  23.748  53.343  4.00  1.00           O
ATOM   1084  N   LEU A 136      24.071  24.639  54.615  4.00  1.00           N
ATOM   1085  CA  LEU A 136      23.255  24.357  55.757  4.00  1.00           C
ATOM   1086  CB  LEU A 136      23.955  23.439  56.753  4.00  1.00           C
ATOM   1087  CG  LEU A 136      22.999  22.806  57.757  4.00  1.00           C
ATOM   1088  CD1 LEU A 136      22.036  21.852  57.027  4.00  1.00           C
ATOM   1089  CD2 LEU A 136      23.771  22.139  58.906  4.00  1.00           C
ATOM   1090  C   LEU A 136      22.947  25.621  56.463  4.00  1.00           C
ATOM   1091  O   LEU A 136      23.764  26.537  56.534  4.00  1.00           O
ATOM   1092  N   LYS A 137      21.714  25.689  56.987  4.00  1.00           N
ATOM   1093  CA  LYS A 137      21.295  26.811  57.757  4.00  1.00           C
ATOM   1094  CB  LYS A 137      20.036  27.489  57.192  4.00  1.00           C
ATOM   1095  CG  LYS A 137      19.567  28.701  57.997  4.00  1.00           C
ATOM   1096  CD  LYS A 137      20.436  29.934  57.766  4.00  1.00           C
ATOM   1097  CE  LYS A 137      20.251  30.526  56.368  4.00  1.00           C
ATOM   1098  NZ  LYS A 137      21.163  31.674  56.180  4.00  1.00           N
ATOM   1099  C   LYS A 137      20.874  26.243  59.076  4.00  1.00           C
ATOM   1100  O   LYS A 137      20.074  25.313  59.129  4.00  1.00           O
ATOM   1101  N   PRO A 138      21.445  26.674  60.151  1.00  1.00           N
ATOM   1102  CA  PRO A 138      20.848  26.305  61.406  1.00  1.00           C
ATOM   1103  CD  PRO A 138      22.895  26.698  60.229  1.00  1.00           C
ATOM   1104  CB  PRO A 138      22.004  26.023  62.368  1.00  1.00           C
ATOM   1105  CG  PRO A 138      23.206  26.740  61.732  1.00  1.00           C
ATOM   1106  C   PRO A 138      20.036  27.494  61.813  1.00  1.00           C
ATOM   1107  O   PRO A 138      20.243  28.562  61.238  1.00  1.00           O
ATOM   1108  N   SER A 139      19.111  27.356  62.781  1.00  1.00           N
ATOM   1109  CA  SER A 139      18.426  28.523  63.255  1.00  1.00           C
ATOM   1110  CB  SER A 139      17.080  28.220  63.931  1.00  1.00           C
ATOM   1111  OG  SER A 139      16.505  29.423  64.418  1.00  1.00           O
ATOM   1112  C   SER A 139      19.322  29.096  64.309  1.00  1.00           C
ATOM   1113  O   SER A 139      20.045  28.366  64.984  1.00  1.00           O
ATOM   1114  N   GLU A 140      19.305  30.432  64.454  3.00  1.00           N
ATOM   1115  CA  GLU A 140      20.095  31.167  65.403  3.00  1.00           C
ATOM   1116  CB  GLU A 140      20.065  32.680  65.114  3.00  1.00           C
ATOM   1117  CG  GLU A 140      21.047  33.516  65.938  3.00  1.00           C
ATOM   1118  CD  GLU A 140      20.890  34.964  65.490  3.00  1.00           C
ATOM   1119  OE1 GLU A 140      21.314  35.271  64.344  3.00  1.00           O
ATOM   1120  OE2 GLU A 140      20.335  35.779  66.276  3.00  1.00           O
ATOM   1121  C   GLU A 140      19.567  30.941  66.772  3.00  1.00           C
ATOM   1122  O   GLU A 140      20.305  31.066  67.749  3.00  1.00           O
ATOM   1123  N   LEU A 141      18.267  30.606  66.870  3.00  1.00           N
ATOM   1124  CA  LEU A 141      17.646  30.482  68.151  3.00  1.00           C
ATOM   1125  CB  LEU A 141      16.195  29.974  68.095  3.00  1.00           C
ATOM   1126  CG  LEU A 141      15.204  30.998  67.516  3.00  1.00           C
ATOM   1127  CD1 LEU A 141      13.771  30.440  67.505  3.00  1.00           C
ATOM   1128  CD2 LEU A 141      15.314  32.343  68.253  3.00  1.00           C
ATOM   1129  C   LEU A 141      18.421  29.510  68.968  3.00  1.00           C
ATOM   1130  O   LEU A 141      18.728  29.795  70.124  3.00  1.00           O
ATOM   1131  N   SER A 142      18.789  28.346  68.406  1.00  1.00           N
ATOM   1132  CA  SER A 142      19.625  27.520  69.221  1.00  1.00           C
ATOM   1133  CB  SER A 142      19.536  26.021  68.868  1.00  1.00           C
ATOM   1134  OG  SER A 142      19.870  25.799  67.505  1.00  1.00           O
ATOM   1135  C   SER A 142      21.001  28.029  68.917  1.00  1.00           C
ATOM   1136  O   SER A 142      21.713  27.507  68.062  1.00  1.00           O
ATOM   1137  N   GLU A 143      21.399  29.100  69.633  2.00  1.00           N
ATOM   1138  CA  GLU A 143      22.644  29.761  69.372  2.00  1.00           C
ATOM   1139  CB  GLU A 143      22.838  31.008  70.251  2.00  1.00           C
ATOM   1140  CG  GLU A 143      24.039  31.871  69.858  2.00  1.00           C
ATOM   1141  CD  GLU A 143      23.565  32.900  68.841  2.00  1.00           C
ATOM   1142  OE1 GLU A 143      22.334  32.942  68.574  2.00  1.00           O
ATOM   1143  OE2 GLU A 143      24.424  33.663  68.323  2.00  1.00           O
ATOM   1144  C   GLU A 143      23.776  28.830  69.676  2.00  1.00           C
ATOM   1145  O   GLU A 143      24.688  28.672  68.865  2.00  1.00           O
ATOM   1146  N   ASN A 144      23.744  28.164  70.850  2.00  1.00           N
ATOM   1147  CA  ASN A 144      24.839  27.299  71.182  2.00  1.00           C
ATOM   1148  CB  ASN A 144      25.094  27.192  72.697  2.00  1.00           C
ATOM   1149  CG  ASN A 144      25.445  28.585  73.204  2.00  1.00           C
ATOM   1150  OD1 ASN A 144      25.254  29.578  72.504  2.00  1.00           O
ATOM   1151  ND2 ASN A 144      25.970  28.664  74.456  2.00  1.00           N
ATOM   1152  C   ASN A 144      24.472  25.941  70.691  2.00  1.00           C
ATOM   1153  O   ASN A 144      23.958  25.096  71.422  2.00  1.00           O
ATOM   1154  N   MET A 145      24.733  25.731  69.396  2.00  1.00           N
ATOM   1155  CA  MET A 145      24.502  24.522  68.671  2.00  1.00           C
ATOM   1156  CB  MET A 145      23.032  24.082  68.629  2.00  1.00           C
ATOM   1157  CG  MET A 145      22.849  22.781  67.847  2.00  1.00           C
ATOM   1158  SD  MET A 145      22.939  22.969  66.040  2.00  1.00           S
ATOM   1159  CE  MET A 145      23.398  21.244  65.710  2.00  1.00           C
ATOM   1160  C   MET A 145      24.906  24.957  67.305  2.00  1.00           C
ATOM   1161  O   MET A 145      25.749  24.347  66.650  2.00  1.00           O
ATOM   1162  N   ALA A 146      24.297  26.079  66.868  2.00  1.00           N
ATOM   1163  CA  ALA A 146      24.566  26.680  65.597  2.00  1.00           C
ATOM   1164  CB  ALA A 146      23.700  27.924  65.336  2.00  1.00           C
ATOM   1165  C   ALA A 146      26.010  27.113  65.575  2.00  1.00           C
ATOM   1166  O   ALA A 146      26.718  26.881  64.595  2.00  1.00           O
ATOM   1167  N   SER A 147      26.492  27.734  66.673  2.00  1.00           N
ATOM   1168  CA  SER A 147      27.851  28.213  66.751  2.00  1.00           C
ATOM   1169  CB  SER A 147      28.151  28.921  68.081  2.00  1.00           C
ATOM   1170  OG  SER A 147      28.053  28.001  69.158  2.00  1.00           O
ATOM   1171  C   SER A 147      28.751  27.022  66.654  2.00  1.00           C
ATOM   1172  O   SER A 147      29.769  27.058  65.964  2.00  1.00           O
ATOM   1173  N   LEU A 148      28.382  25.922  67.337  2.00  1.00           N
ATOM   1174  CA  LEU A 148      29.170  24.721  67.321  2.00  1.00           C
ATOM   1175  CB  LEU A 148      28.560  23.598  68.180  2.00  1.00           C
ATOM   1176  CG  LEU A 148      29.371  22.285  68.177  2.00  1.00           C
ATOM   1177  CD1 LEU A 148      30.720  22.441  68.897  2.00  1.00           C
ATOM   1178  CD2 LEU A 148      28.533  21.119  68.726  2.00  1.00           C
ATOM   1179  C   LEU A 148      29.199  24.199  65.916  2.00  1.00           C
ATOM   1180  O   LEU A 148      30.236  23.747  65.434  2.00  1.00           O
ATOM   1181  N   LEU A 149      28.053  24.235  65.214  2.00  1.00           N
ATOM   1182  CA  LEU A 149      28.042  23.713  63.878  2.00  1.00           C
ATOM   1183  CB  LEU A 149      26.657  23.777  63.223  2.00  1.00           C
ATOM   1184  CG  LEU A 149      25.607  22.936  63.967  2.00  1.00           C
ATOM   1185  CD1 LEU A 149      24.251  22.983  63.245  2.00  1.00           C
ATOM   1186  CD2 LEU A 149      26.114  21.507  64.229  2.00  1.00           C
ATOM   1187  C   LEU A 149      28.958  24.557  63.071  2.00  1.00           C
ATOM   1188  O   LEU A 149      29.738  24.039  62.274  2.00  1.00           O
ATOM   1189  N   ALA A 150      28.907  25.889  63.265  2.00  1.00           N
ATOM   1190  CA  ALA A 150      29.779  26.679  62.458  2.00  1.00           C
ATOM   1191  CB  ALA A 150      29.298  28.131  62.295  2.00  1.00           C
ATOM   1192  C   ALA A 150      31.107  26.714  63.120  2.00  1.00           C
ATOM   1193  O   ALA A 150      31.608  27.770  63.505  2.00  1.00           O
ATOM   1194  N   THR A 151      31.717  25.527  63.233  2.00  1.00           N
ATOM   1195  CA  THR A 151      33.044  25.421  63.738  2.00  1.00           C
ATOM   1196  CB  THR A 151      33.243  25.837  65.183  2.00  1.00           C
ATOM   1197  OG1 THR A 151      34.630  26.007  65.437  2.00  1.00           O
ATOM   1198  CG2 THR A 151      32.651  24.814  66.164  2.00  1.00           C
ATOM   1199  C   THR A 151      33.461  24.010  63.494  2.00  1.00           C
ATOM   1200  O   THR A 151      34.479  23.753  62.852  2.00  1.00           O
ATOM   1201  N   ILE A 152      32.654  23.044  63.980  2.00  1.00           N
ATOM   1202  CA  ILE A 152      33.068  21.689  63.820  2.00  1.00           C
ATOM   1203  CB  ILE A 152      32.176  20.694  64.471  2.00  1.00           C
ATOM   1204  CG1 ILE A 152      31.948  21.045  65.954  2.00  1.00           C
ATOM   1205  CG2 ILE A 152      32.885  19.349  64.267  2.00  1.00           C
ATOM   1206  CD1 ILE A 152      33.238  21.172  66.766  2.00  1.00           C
ATOM   1207  C   ILE A 152      33.110  21.370  62.362  2.00  1.00           C
ATOM   1208  O   ILE A 152      34.128  20.898  61.856  2.00  1.00           O
ATOM   1209  N   ILE A 153      32.001  21.628  61.644  2.00  1.00           N
ATOM   1210  CA  ILE A 153      32.056  21.544  60.215  2.00  1.00           C
ATOM   1211  CB  ILE A 153      30.754  21.301  59.521  2.00  1.00           C
ATOM   1212  CG1 ILE A 153      30.045  20.040  60.033  2.00  1.00           C
ATOM   1213  CG2 ILE A 153      31.114  21.213  58.031  2.00  1.00           C
ATOM   1214  CD1 ILE A 153      29.581  20.147  61.487  2.00  1.00           C
ATOM   1215  C   ILE A 153      32.354  22.991  59.973  2.00  1.00           C
ATOM   1216  O   ILE A 153      31.704  23.772  60.667  2.00  1.00           O
ATOM   1217  N   PRO A 154      33.213  23.525  59.139  2.00  1.00           N
ATOM   1218  CA  PRO A 154      34.067  22.902  58.163  2.00  1.00           C
ATOM   1219  CD  PRO A 154      33.380  24.970  59.158  2.00  1.00           C
ATOM   1220  CB  PRO A 154      34.578  24.048  57.287  2.00  1.00           C
ATOM   1221  CG  PRO A 154      34.569  25.258  58.231  2.00  1.00           C
ATOM   1222  C   PRO A 154      35.223  22.089  58.647  2.00  1.00           C
ATOM   1223  O   PRO A 154      35.849  21.462  57.793  2.00  1.00           O
ATOM   1224  N   GLN A 155      35.547  22.081  59.956  2.00  1.00           N
ATOM   1225  CA  GLN A 155      36.755  21.422  60.376  2.00  1.00           C
ATOM   1226  CB  GLN A 155      36.953  21.429  61.903  2.00  1.00           C
ATOM   1227  CG  GLN A 155      38.325  20.906  62.338  2.00  1.00           C
ATOM   1228  CD  GLN A 155      38.433  21.047  63.850  2.00  1.00           C
ATOM   1229  OE1 GLN A 155      37.444  20.934  64.572  2.00  1.00           O
ATOM   1230  NE2 GLN A 155      39.672  21.313  64.345  2.00  1.00           N
ATOM   1231  C   GLN A 155      36.708  20.016  59.935  2.00  1.00           C
ATOM   1232  O   GLN A 155      37.670  19.502  59.364  2.00  1.00           O
ATOM   1233  N   TYR A 156      35.572  19.352  60.162  2.00  1.00           N
ATOM   1234  CA  TYR A 156      35.496  18.080  59.549  2.00  1.00           C
ATOM   1235  CB  TYR A 156      34.992  16.936  60.468  2.00  1.00           C
ATOM   1236  CG  TYR A 156      33.519  17.044  60.542  2.00  1.00           C
ATOM   1237  CD1 TYR A 156      32.904  17.851  61.469  2.00  1.00           C
ATOM   1238  CD2 TYR A 156      32.763  16.339  59.638  2.00  1.00           C
ATOM   1239  CE1 TYR A 156      31.535  17.946  61.487  2.00  1.00           C
ATOM   1240  CE2 TYR A 156      31.400  16.436  59.657  2.00  1.00           C
ATOM   1241  CZ  TYR A 156      30.783  17.243  60.574  2.00  1.00           C
ATOM   1242  OH  TYR A 156      29.376  17.334  60.566  2.00  1.00           O
ATOM   1243  C   TYR A 156      34.525  18.372  58.468  2.00  1.00           C
ATOM   1244  O   TYR A 156      33.529  19.055  58.709  2.00  1.00           O
ATOM   1245  N   LEU A 157      34.881  17.971  57.236  1.00  1.00           N
ATOM   1246  CA  LEU A 157      34.086  18.131  56.058  1.00  1.00           C
ATOM   1247  CB  LEU A 157      32.633  18.637  56.192  1.00  1.00           C
ATOM   1248  CG  LEU A 157      31.694  17.654  56.910  1.00  1.00           C
ATOM   1249  CD1 LEU A 157      30.266  18.217  57.006  1.00  1.00           C
ATOM   1250  CD2 LEU A 157      31.743  16.264  56.256  1.00  1.00           C
ATOM   1251  C   LEU A 157      34.770  19.059  55.101  1.00  1.00           C
ATOM   1252  O   LEU A 157      35.774  19.686  55.432  1.00  1.00           O
ATOM   1253  N   ASP A 158      34.240  19.129  53.857  1.00  1.00           N
ATOM   1254  CA  ASP A 158      34.746  20.018  52.843  1.00  1.00           C
ATOM   1255  CB  ASP A 158      34.226  19.739  51.426  1.00  1.00           C
ATOM   1256  CG  ASP A 158      34.842  18.468  50.880  1.00  1.00           C
ATOM   1257  OD1 ASP A 158      35.908  18.034  51.392  1.00  1.00           O
ATOM   1258  OD2 ASP A 158      34.239  17.921  49.921  1.00  1.00           O
ATOM   1259  C   ASP A 158      34.232  21.381  53.153  1.00  1.00           C
ATOM   1260  O   ASP A 158      33.049  21.562  53.436  1.00  1.00           O
ATOM   1261  N   LYS A 159      35.122  22.387  53.117  3.00  1.00           N
ATOM   1262  CA  LYS A 159      34.678  23.718  53.392  3.00  1.00           C
ATOM   1263  CB  LYS A 159      35.825  24.737  53.401  3.00  1.00           C
ATOM   1264  CG  LYS A 159      36.926  24.417  54.411  3.00  1.00           C
ATOM   1265  CD  LYS A 159      38.198  25.236  54.191  3.00  1.00           C
ATOM   1266  CE  LYS A 159      38.306  26.446  55.118  3.00  1.00           C
ATOM   1267  NZ  LYS A 159      38.769  26.007  56.454  3.00  1.00           N
ATOM   1268  C   LYS A 159      33.749  24.164  52.298  3.00  1.00           C
ATOM   1269  O   LYS A 159      32.625  24.592  52.559  3.00  1.00           O
ATOM   1270  N   ASP A 160      34.205  24.043  51.031  3.00  1.00           N
ATOM   1271  CA  ASP A 160      33.476  24.569  49.910  3.00  1.00           C
ATOM   1272  CB  ASP A 160      34.292  24.580  48.607  3.00  1.00           C
ATOM   1273  CG  ASP A 160      35.348  25.660  48.800  3.00  1.00           C
ATOM   1274  OD1 ASP A 160      35.452  26.164  49.951  3.00  1.00           O
ATOM   1275  OD2 ASP A 160      36.053  26.004  47.815  3.00  1.00           O
ATOM   1276  C   ASP A 160      32.189  23.856  49.674  3.00  1.00           C
ATOM   1277  O   ASP A 160      31.138  24.481  49.541  3.00  1.00           O
ATOM   1278  N   LEU A 161      32.232  22.518  49.644  3.00  1.00           N
ATOM   1279  CA  LEU A 161      31.055  21.771  49.324  3.00  1.00           C
ATOM   1280  CB  LEU A 161      31.375  20.258  49.302  3.00  1.00           C
ATOM   1281  CG  LEU A 161      30.216  19.290  48.976  3.00  1.00           C
ATOM   1282  CD1 LEU A 161      29.175  19.202  50.107  3.00  1.00           C
ATOM   1283  CD2 LEU A 161      29.602  19.609  47.607  3.00  1.00           C
ATOM   1284  C   LEU A 161      30.006  22.007  50.376  3.00  1.00           C
ATOM   1285  O   LEU A 161      28.869  22.345  50.049  3.00  1.00           O
ATOM   1286  N   TYR A 162      30.351  21.849  51.674  1.00  1.00           N
ATOM   1287  CA  TYR A 162      29.355  22.040  52.696  1.00  1.00           C
ATOM   1288  CB  TYR A 162      29.183  20.846  53.647  1.00  1.00           C
ATOM   1289  CG  TYR A 162      28.412  21.362  54.810  1.00  1.00           C
ATOM   1290  CD1 TYR A 162      27.061  21.588  54.727  1.00  1.00           C
ATOM   1291  CD2 TYR A 162      29.058  21.658  55.984  1.00  1.00           C
ATOM   1292  CE1 TYR A 162      26.375  22.077  55.811  1.00  1.00           C
ATOM   1293  CE2 TYR A 162      28.380  22.145  57.074  1.00  1.00           C
ATOM   1294  CZ  TYR A 162      27.030  22.354  56.987  1.00  1.00           C
ATOM   1295  OH  TYR A 162      26.326  22.855  58.099  1.00  1.00           O
ATOM   1296  C   TYR A 162      29.722  23.233  53.517  1.00  1.00           C
ATOM   1297  O   TYR A 162      30.627  23.196  54.349  1.00  1.00           O
ATOM   1298  N   PRO A 163      29.056  24.316  53.233  1.00  1.00           N
ATOM   1299  CA  PRO A 163      29.284  25.526  53.979  1.00  1.00           C
ATOM   1300  CD  PRO A 163      28.720  24.596  51.845  1.00  1.00           C
ATOM   1301  CB  PRO A 163      29.160  26.676  52.978  1.00  1.00           C
ATOM   1302  CG  PRO A 163      28.342  26.083  51.821  1.00  1.00           C
ATOM   1303  C   PRO A 163      28.272  25.614  55.068  1.00  1.00           C
ATOM   1304  O   PRO A 163      27.295  24.868  55.035  1.00  1.00           O
ATOM   1305  N   VAL A 164      28.495  26.512  56.044  4.00  1.00           N
ATOM   1306  CA  VAL A 164      27.506  26.792  57.040  4.00  1.00           C
ATOM   1307  CB  VAL A 164      27.993  26.637  58.455  4.00  1.00           C
ATOM   1308  CG1 VAL A 164      29.157  27.612  58.708  4.00  1.00           C
ATOM   1309  CG2 VAL A 164      26.796  26.853  59.397  4.00  1.00           C
ATOM   1310  C   VAL A 164      27.182  28.232  56.818  4.00  1.00           C
ATOM   1311  O   VAL A 164      28.080  29.054  56.642  4.00  1.00           O
ATOM   1312  N   ILE A 165      25.886  28.585  56.779  1.00  1.00           N
ATOM   1313  CA  ILE A 165      25.578  29.969  56.583  1.00  1.00           C
ATOM   1314  CB  ILE A 165      24.603  30.247  55.474  1.00  1.00           C
ATOM   1315  CG1 ILE A 165      25.249  29.923  54.115  1.00  1.00           C
ATOM   1316  CG2 ILE A 165      24.143  31.711  55.610  1.00  1.00           C
ATOM   1317  CD1 ILE A 165      25.639  28.455  53.955  1.00  1.00           C
ATOM   1318  C   ILE A 165      24.993  30.472  57.867  1.00  1.00           C
ATOM   1319  O   ILE A 165      24.138  29.822  58.468  1.00  1.00           O
ATOM   1320  N   ASN A 166      25.472  31.645  58.330  1.00  1.00           N
ATOM   1321  CA  ASN A 166      25.055  32.172  59.599  1.00  1.00           C
ATOM   1322  CB  ASN A 166      26.153  32.926  60.372  1.00  1.00           C
ATOM   1323  CG  ASN A 166      26.386  34.257  59.668  1.00  1.00           C
ATOM   1324  OD1 ASN A 166      26.239  35.324  60.265  1.00  1.00           O
ATOM   1325  ND2 ASN A 166      26.750  34.197  58.360  1.00  1.00           N
ATOM   1326  C   ASN A 166      23.981  33.178  59.391  1.00  1.00           C
ATOM   1327  O   ASN A 166      23.522  33.412  58.274  1.00  1.00           O
ATOM   1328  N   GLY A 167      23.541  33.781  60.512  1.00  1.00           N
ATOM   1329  CA  GLY A 167      22.575  34.834  60.475  1.00  1.00           C
ATOM   1330  C   GLY A 167      21.232  34.290  60.802  1.00  1.00           C
ATOM   1331  O   GLY A 167      21.023  33.080  60.866  1.00  1.00           O
ATOM   1332  N   GLY A 168      20.280  35.214  61.024  1.00  1.00           N
ATOM   1333  CA  GLY A 168      18.948  34.857  61.394  1.00  1.00           C
ATOM   1334  C   GLY A 168      18.053  35.048  60.216  1.00  1.00           C
ATOM   1335  O   GLY A 168      18.342  34.602  59.106  1.00  1.00           O
ATOM   1336  N   VAL A 169      16.922  35.734  60.465  2.00  1.00           N
ATOM   1337  CA  VAL A 169      15.875  35.935  59.508  2.00  1.00           C
ATOM   1338  CB  VAL A 169      14.770  36.787  60.048  2.00  1.00           C
ATOM   1339  CG1 VAL A 169      13.757  37.024  58.916  2.00  1.00           C
ATOM   1340  CG2 VAL A 169      14.186  36.108  61.297  2.00  1.00           C
ATOM   1341  C   VAL A 169      16.332  36.619  58.253  2.00  1.00           C
ATOM   1342  O   VAL A 169      16.157  36.035  57.184  2.00  1.00           O
ATOM   1343  N   PRO A 170      16.913  37.796  58.284  2.00  1.00           N
ATOM   1344  CA  PRO A 170      17.326  38.441  57.068  2.00  1.00           C
ATOM   1345  CD  PRO A 170      17.593  38.351  59.447  2.00  1.00           C
ATOM   1346  CB  PRO A 170      18.052  39.714  57.500  2.00  1.00           C
ATOM   1347  CG  PRO A 170      18.626  39.338  58.879  2.00  1.00           C
ATOM   1348  C   PRO A 170      18.207  37.567  56.227  2.00  1.00           C
ATOM   1349  O   PRO A 170      18.047  37.579  55.007  2.00  1.00           O
ATOM   1350  N   GLU A 171      19.148  36.820  56.834  2.00  1.00           N
ATOM   1351  CA  GLU A 171      20.041  36.011  56.051  2.00  1.00           C
ATOM   1352  CB  GLU A 171      21.160  35.377  56.891  2.00  1.00           C
ATOM   1353  CG  GLU A 171      22.035  36.402  57.616  2.00  1.00           C
ATOM   1354  CD  GLU A 171      22.706  37.292  56.581  2.00  1.00           C
ATOM   1355  OE1 GLU A 171      23.415  36.742  55.699  2.00  1.00           O
ATOM   1356  OE2 GLU A 171      22.515  38.535  56.660  2.00  1.00           O
ATOM   1357  C   GLU A 171      19.268  34.892  55.433  2.00  1.00           C
ATOM   1358  O   GLU A 171      19.446  34.589  54.256  2.00  1.00           O
ATOM   1359  N   THR A 172      18.363  34.263  56.213  2.00  1.00           N
ATOM   1360  CA  THR A 172      17.638  33.129  55.716  2.00  1.00           C
ATOM   1361  CB  THR A 172      16.668  32.557  56.712  2.00  1.00           C
ATOM   1362  OG1 THR A 172      17.349  32.157  57.891  2.00  1.00           O
ATOM   1363  CG2 THR A 172      15.974  31.340  56.078  2.00  1.00           C
ATOM   1364  C   THR A 172      16.855  33.588  54.514  2.00  1.00           C
ATOM   1365  O   THR A 172      16.871  32.931  53.475  2.00  1.00           O
ATOM   1366  N   THR A 173      16.174  34.752  54.609  2.00  1.00           N
ATOM   1367  CA  THR A 173      15.371  35.237  53.514  2.00  1.00           C
ATOM   1368  CB  THR A 173      14.613  36.493  53.845  2.00  1.00           C
ATOM   1369  OG1 THR A 173      15.512  37.558  54.120  2.00  1.00           O
ATOM   1370  CG2 THR A 173      13.717  36.216  55.066  2.00  1.00           C
ATOM   1371  C   THR A 173      16.267  35.521  52.349  2.00  1.00           C
ATOM   1372  O   THR A 173      15.946  35.188  51.210  2.00  1.00           O
ATOM   1373  N   GLU A 174      17.439  36.124  52.619  2.00  1.00           N
ATOM   1374  CA  GLU A 174      18.363  36.505  51.588  2.00  1.00           C
ATOM   1375  CB  GLU A 174      19.625  37.163  52.174  2.00  1.00           C
ATOM   1376  CG  GLU A 174      20.638  37.640  51.133  2.00  1.00           C
ATOM   1377  CD  GLU A 174      21.810  38.264  51.882  2.00  1.00           C
ATOM   1378  OE1 GLU A 174      21.556  39.063  52.823  2.00  1.00           O
ATOM   1379  OE2 GLU A 174      22.976  37.954  51.518  2.00  1.00           O
ATOM   1380  C   GLU A 174      18.816  35.275  50.856  2.00  1.00           C
ATOM   1381  O   GLU A 174      18.871  35.254  49.628  2.00  1.00           O
ATOM   1382  N   LEU A 175      19.125  34.208  51.615  2.00  1.00           N
ATOM   1383  CA  LEU A 175      19.659  32.968  51.121  2.00  1.00           C
ATOM   1384  CB  LEU A 175      20.006  31.989  52.255  2.00  1.00           C
ATOM   1385  CG  LEU A 175      20.565  30.640  51.765  2.00  1.00           C
ATOM   1386  CD1 LEU A 175      21.878  30.819  50.987  2.00  1.00           C
ATOM   1387  CD2 LEU A 175      20.690  29.644  52.929  2.00  1.00           C
ATOM   1388  C   LEU A 175      18.682  32.288  50.244  2.00  1.00           C
ATOM   1389  O   LEU A 175      19.062  31.618  49.284  2.00  1.00           O
ATOM   1390  N   LEU A 176      17.393  32.449  50.564  3.00  1.00           N
ATOM   1391  CA  LEU A 176      16.363  31.811  49.814  3.00  1.00           C
ATOM   1392  CB  LEU A 176      14.957  32.286  50.234  3.00  1.00           C
ATOM   1393  CG  LEU A 176      14.620  32.099  51.728  3.00  1.00           C
ATOM   1394  CD1 LEU A 176      13.200  32.600  52.044  3.00  1.00           C
ATOM   1395  CD2 LEU A 176      14.863  30.655  52.192  3.00  1.00           C
ATOM   1396  C   LEU A 176      16.552  32.300  48.428  3.00  1.00           C
ATOM   1397  O   LEU A 176      16.342  31.575  47.456  3.00  1.00           O
ATOM   1398  N   LYS A 177      16.996  33.563  48.324  3.00  1.00           N
ATOM   1399  CA  LYS A 177      17.187  34.175  47.054  3.00  1.00           C
ATOM   1400  CB  LYS A 177      17.698  35.623  47.130  3.00  1.00           C
ATOM   1401  CG  LYS A 177      16.660  36.576  47.724  3.00  1.00           C
ATOM   1402  CD  LYS A 177      17.174  38.003  47.897  3.00  1.00           C
ATOM   1403  CE  LYS A 177      18.450  38.095  48.732  3.00  1.00           C
ATOM   1404  NZ  LYS A 177      18.958  39.485  48.715  3.00  1.00           N
ATOM   1405  C   LYS A 177      18.175  33.359  46.274  3.00  1.00           C
ATOM   1406  O   LYS A 177      18.038  33.217  45.060  3.00  1.00           O
ATOM   1407  N   GLU A 178      19.192  32.778  46.939  1.00  1.00           N
ATOM   1408  CA  GLU A 178      20.165  32.011  46.208  1.00  1.00           C
ATOM   1409  CB  GLU A 178      21.300  31.423  47.061  1.00  1.00           C
ATOM   1410  CG  GLU A 178      22.307  32.482  47.509  1.00  1.00           C
ATOM   1411  CD  GLU A 178      22.976  33.005  46.248  1.00  1.00           C
ATOM   1412  OE1 GLU A 178      23.696  32.208  45.591  1.00  1.00           O
ATOM   1413  OE2 GLU A 178      22.765  34.202  45.918  1.00  1.00           O
ATOM   1414  C   GLU A 178      19.489  30.903  45.498  1.00  1.00           C
ATOM   1415  O   GLU A 178      18.461  30.384  45.930  1.00  1.00           O
ATOM   1416  N   ARG A 179      20.066  30.533  44.342  1.00  1.00           N
ATOM   1417  CA  ARG A 179      19.451  29.514  43.566  1.00  1.00           C
ATOM   1418  CB  ARG A 179      19.613  29.711  42.048  1.00  1.00           C
ATOM   1419  CG  ARG A 179      18.897  30.960  41.524  1.00  1.00           C
ATOM   1420  CD  ARG A 179      18.991  31.141  40.007  1.00  1.00           C
ATOM   1421  NE  ARG A 179      20.430  31.268  39.646  1.00  1.00           N
ATOM   1422  CZ  ARG A 179      20.801  31.174  38.337  1.00  1.00           C
ATOM   1423  NH1 ARG A 179      19.849  31.003  37.375  1.00  1.00           N
ATOM   1424  NH2 ARG A 179      22.119  31.242  37.988  1.00  1.00           N
ATOM   1425  C   ARG A 179      20.027  28.209  43.942  1.00  1.00           C
ATOM   1426  O   ARG A 179      21.202  27.924  43.714  1.00  1.00           O
ATOM   1427  N   PHE A 180      19.170  27.379  44.551  1.00  1.00           N
ATOM   1428  CA  PHE A 180      19.589  26.085  44.949  1.00  1.00           C
ATOM   1429  CB  PHE A 180      19.927  25.989  46.450  1.00  1.00           C
ATOM   1430  CG  PHE A 180      18.945  26.829  47.188  1.00  1.00           C
ATOM   1431  CD1 PHE A 180      17.667  26.399  47.456  1.00  1.00           C
ATOM   1432  CD2 PHE A 180      19.331  28.078  47.619  1.00  1.00           C
ATOM   1433  CE1 PHE A 180      16.798  27.216  48.141  1.00  1.00           C
ATOM   1434  CE2 PHE A 180      18.465  28.894  48.303  1.00  1.00           C
ATOM   1435  CZ  PHE A 180      17.189  28.462  48.566  1.00  1.00           C
ATOM   1436  C   PHE A 180      18.588  25.055  44.518  1.00  1.00           C
ATOM   1437  O   PHE A 180      17.385  25.308  44.468  1.00  1.00           O
ATOM   1438  N   ASP A 181      19.103  23.856  44.171  1.00  1.00           N
ATOM   1439  CA  ASP A 181      18.346  22.777  43.595  1.00  1.00           C
ATOM   1440  CB  ASP A 181      19.242  21.610  43.158  1.00  1.00           C
ATOM   1441  CG  ASP A 181      20.044  22.117  41.967  1.00  1.00           C
ATOM   1442  OD1 ASP A 181      19.769  23.266  41.526  1.00  1.00           O
ATOM   1443  OD2 ASP A 181      20.943  21.376  41.488  1.00  1.00           O
ATOM   1444  C   ASP A 181      17.287  22.246  44.507  1.00  1.00           C
ATOM   1445  O   ASP A 181      16.139  22.104  44.092  1.00  1.00           O
ATOM   1446  N   HIS A 182      17.607  21.954  45.782  4.00  1.00           N
ATOM   1447  CA  HIS A 182      16.565  21.344  46.557  4.00  1.00           C
ATOM   1448  ND1 HIS A 182      14.872  19.184  48.313  4.00  1.00           N
ATOM   1449  CG  HIS A 182      15.601  19.049  47.152  4.00  1.00           C
ATOM   1450  CB  HIS A 182      16.823  19.844  46.800  4.00  1.00           C
ATOM   1451  NE2 HIS A 182      13.889  17.577  47.130  4.00  1.00           N
ATOM   1452  CD2 HIS A 182      14.985  18.062  46.442  4.00  1.00           C
ATOM   1453  CE1 HIS A 182      13.861  18.280  48.248  4.00  1.00           C
ATOM   1454  C   HIS A 182      16.538  21.995  47.885  4.00  1.00           C
ATOM   1455  O   HIS A 182      17.567  22.423  48.407  4.00  1.00           O
ATOM   1456  N   ILE A 183      15.334  22.097  48.469  4.00  1.00           N
ATOM   1457  CA  ILE A 183      15.276  22.709  49.751  4.00  1.00           C
ATOM   1458  CB  ILE A 183      14.445  23.955  49.799  4.00  1.00           C
ATOM   1459  CG1 ILE A 183      14.991  24.998  48.822  4.00  1.00           C
ATOM   1460  CG2 ILE A 183      14.406  24.444  51.257  4.00  1.00           C
ATOM   1461  CD1 ILE A 183      14.070  26.204  48.645  4.00  1.00           C
ATOM   1462  C   ILE A 183      14.620  21.765  50.689  4.00  1.00           C
ATOM   1463  O   ILE A 183      13.573  21.194  50.389  4.00  1.00           O
ATOM   1464  N   LEU A 184      15.246  21.566  51.860  4.00  1.00           N
ATOM   1465  CA  LEU A 184      14.624  20.763  52.859  4.00  1.00           C
ATOM   1466  CB  LEU A 184      15.489  19.589  53.351  4.00  1.00           C
ATOM   1467  CG  LEU A 184      15.717  18.507  52.278  4.00  1.00           C
ATOM   1468  CD1 LEU A 184      14.398  17.813  51.904  4.00  1.00           C
ATOM   1469  CD2 LEU A 184      16.463  19.066  51.056  4.00  1.00           C
ATOM   1470  C   LEU A 184      14.389  21.675  54.020  4.00  1.00           C
ATOM   1471  O   LEU A 184      15.311  22.342  54.486  4.00  1.00           O
ATOM   1472  N   TYR A 185      13.137  21.743  54.514  4.00  1.00           N
ATOM   1473  CA  TYR A 185      12.860  22.672  55.572  4.00  1.00           C
ATOM   1474  CB  TYR A 185      12.112  23.909  55.041  4.00  1.00           C
ATOM   1475  CG  TYR A 185      11.693  24.782  56.170  4.00  1.00           C
ATOM   1476  CD1 TYR A 185      12.583  25.645  56.762  4.00  1.00           C
ATOM   1477  CD2 TYR A 185      10.396  24.748  56.625  4.00  1.00           C
ATOM   1478  CE1 TYR A 185      12.196  26.458  57.799  4.00  1.00           C
ATOM   1479  CE2 TYR A 185      10.000  25.558  57.662  4.00  1.00           C
ATOM   1480  CZ  TYR A 185      10.902  26.412  58.252  4.00  1.00           C
ATOM   1481  OH  TYR A 185      10.500  27.245  59.316  4.00  1.00           O
ATOM   1482  C   TYR A 185      12.023  22.046  56.616  4.00  1.00           C
ATOM   1483  O   TYR A 185      11.115  21.260  56.346  4.00  1.00           O
ATOM   1484  N   THR A 186      12.352  22.387  57.867  4.00  1.00           N
ATOM   1485  CA  THR A 186      11.535  21.986  58.953  4.00  1.00           C
ATOM   1486  CB  THR A 186      12.237  21.161  59.991  4.00  1.00           C
ATOM   1487  OG1 THR A 186      11.297  20.672  60.936  4.00  1.00           O
ATOM   1488  CG2 THR A 186      13.294  22.030  60.692  4.00  1.00           C
ATOM   1489  C   THR A 186      11.137  23.277  59.582  4.00  1.00           C
ATOM   1490  O   THR A 186      11.935  24.212  59.637  4.00  1.00           O
ATOM   1491  N   GLY A 187       9.880  23.384  60.046  1.00  1.00           N
ATOM   1492  CA  GLY A 187       9.491  24.641  60.605  1.00  1.00           C
ATOM   1493  C   GLY A 187       7.991  24.730  60.571  1.00  1.00           C
ATOM   1494  O   GLY A 187       7.299  23.720  60.456  1.00  1.00           O
ATOM   1495  N   SER A 188       7.451  25.964  60.666  1.00  1.00           N
ATOM   1496  CA  SER A 188       6.030  26.152  60.757  1.00  1.00           C
ATOM   1497  CB  SER A 188       5.628  27.443  61.493  1.00  1.00           C
ATOM   1498  OG  SER A 188       6.038  28.580  60.751  1.00  1.00           O
ATOM   1499  C   SER A 188       5.374  26.151  59.415  1.00  1.00           C
ATOM   1500  O   SER A 188       6.009  26.391  58.391  1.00  1.00           O
ATOM   1501  N   THR A 189       4.050  25.871  59.413  2.00  1.00           N
ATOM   1502  CA  THR A 189       3.253  25.818  58.220  2.00  1.00           C
ATOM   1503  CB  THR A 189       1.830  25.407  58.486  2.00  1.00           C
ATOM   1504  OG1 THR A 189       1.120  25.272  57.263  2.00  1.00           O
ATOM   1505  CG2 THR A 189       1.156  26.451  59.392  2.00  1.00           C
ATOM   1506  C   THR A 189       3.250  27.193  57.613  2.00  1.00           C
ATOM   1507  O   THR A 189       3.382  27.344  56.400  2.00  1.00           O
ATOM   1508  N   GLY A 190       3.125  28.245  58.450  2.00  1.00           N
ATOM   1509  CA  GLY A 190       3.041  29.579  57.925  2.00  1.00           C
ATOM   1510  C   GLY A 190       4.300  29.910  57.181  2.00  1.00           C
ATOM   1511  O   GLY A 190       4.252  30.416  56.062  2.00  1.00           O
ATOM   1512  N   VAL A 191       5.467  29.627  57.791  2.00  1.00           N
ATOM   1513  CA  VAL A 191       6.736  29.937  57.192  2.00  1.00           C
ATOM   1514  CB  VAL A 191       7.894  29.760  58.132  2.00  1.00           C
ATOM   1515  CG1 VAL A 191       7.724  30.742  59.303  2.00  1.00           C
ATOM   1516  CG2 VAL A 191       7.978  28.289  58.564  2.00  1.00           C
ATOM   1517  C   VAL A 191       6.956  29.054  56.017  2.00  1.00           C
ATOM   1518  O   VAL A 191       7.577  29.455  55.033  2.00  1.00           O
ATOM   1519  N   GLY A 192       6.434  27.821  56.091  2.00  1.00           N
ATOM   1520  CA  GLY A 192       6.645  26.861  55.054  2.00  1.00           C
ATOM   1521  C   GLY A 192       6.114  27.447  53.787  2.00  1.00           C
ATOM   1522  O   GLY A 192       6.659  27.215  52.708  2.00  1.00           O
ATOM   1523  N   LYS A 193       5.029  28.232  53.892  2.00  1.00           N
ATOM   1524  CA  LYS A 193       4.424  28.803  52.726  2.00  1.00           C
ATOM   1525  CB  LYS A 193       3.329  29.830  53.066  2.00  1.00           C
ATOM   1526  CG  LYS A 193       2.135  29.302  53.864  2.00  1.00           C
ATOM   1527  CD  LYS A 193       1.297  30.438  54.463  2.00  1.00           C
ATOM   1528  CE  LYS A 193      -0.010  29.995  55.127  2.00  1.00           C
ATOM   1529  NZ  LYS A 193       0.257  29.446  56.476  2.00  1.00           N
ATOM   1530  C   LYS A 193       5.483  29.604  52.020  2.00  1.00           C
ATOM   1531  O   LYS A 193       5.644  29.499  50.806  2.00  1.00           O
ATOM   1532  N   ILE A 194       6.250  30.410  52.783  2.00  1.00           N
ATOM   1533  CA  ILE A 194       7.238  31.313  52.249  2.00  1.00           C
ATOM   1534  CB  ILE A 194       7.913  32.124  53.318  2.00  1.00           C
ATOM   1535  CG1 ILE A 194       6.886  32.943  54.118  2.00  1.00           C
ATOM   1536  CG2 ILE A 194       9.007  32.974  52.646  2.00  1.00           C
ATOM   1537  CD1 ILE A 194       7.447  33.521  55.418  2.00  1.00           C
ATOM   1538  C   ILE A 194       8.327  30.564  51.576  2.00  1.00           C
ATOM   1539  O   ILE A 194       8.768  30.930  50.488  2.00  1.00           O
ATOM   1540  N   ILE A 195       8.791  29.483  52.211  2.00  1.00           N
ATOM   1541  CA  ILE A 195       9.903  28.775  51.667  2.00  1.00           C
ATOM   1542  CB  ILE A 195      10.273  27.577  52.488  2.00  1.00           C
ATOM   1543  CG1 ILE A 195      10.572  28.008  53.935  2.00  1.00           C
ATOM   1544  CG2 ILE A 195      11.456  26.872  51.801  2.00  1.00           C
ATOM   1545  CD1 ILE A 195      11.709  29.022  54.055  2.00  1.00           C
ATOM   1546  C   ILE A 195       9.502  28.295  50.333  2.00  1.00           C
ATOM   1547  O   ILE A 195      10.272  28.325  49.375  2.00  1.00           O
ATOM   1548  N   MET A 196       8.259  27.830  50.239  2.00  1.00           N
ATOM   1549  CA  MET A 196       7.848  27.337  48.979  2.00  1.00           C
ATOM   1550  CB  MET A 196       6.412  26.790  49.016  2.00  1.00           C
ATOM   1551  CG  MET A 196       5.956  26.077  47.740  2.00  1.00           C
ATOM   1552  SD  MET A 196       6.712  24.447  47.457  2.00  1.00           S
ATOM   1553  CE  MET A 196       8.064  25.064  46.413  2.00  1.00           C
ATOM   1554  C   MET A 196       7.875  28.438  47.976  2.00  1.00           C
ATOM   1555  O   MET A 196       8.347  28.243  46.858  2.00  1.00           O
ATOM   1556  N   THR A 197       7.378  29.634  48.340  2.00  1.00           N
ATOM   1557  CA  THR A 197       7.343  30.662  47.343  2.00  1.00           C
ATOM   1558  CB  THR A 197       6.723  31.936  47.836  2.00  1.00           C
ATOM   1559  OG1 THR A 197       7.513  32.495  48.872  2.00  1.00           O
ATOM   1560  CG2 THR A 197       5.306  31.633  48.358  2.00  1.00           C
ATOM   1561  C   THR A 197       8.746  30.955  46.941  2.00  1.00           C
ATOM   1562  O   THR A 197       9.072  30.949  45.754  2.00  1.00           O
ATOM   1563  N   ALA A 198       9.637  31.187  47.921  2.00  1.00           N
ATOM   1564  CA  ALA A 198      10.981  31.406  47.495  2.00  1.00           C
ATOM   1565  CB  ALA A 198      11.835  32.148  48.535  2.00  1.00           C
ATOM   1566  C   ALA A 198      11.527  30.048  47.358  2.00  1.00           C
ATOM   1567  O   ALA A 198      12.201  29.512  48.235  2.00  1.00           O
ATOM   1568  N   ALA A 199      11.233  29.483  46.193  2.00  1.00           N
ATOM   1569  CA  ALA A 199      11.576  28.156  45.843  2.00  1.00           C
ATOM   1570  CB  ALA A 199      10.827  27.085  46.653  2.00  1.00           C
ATOM   1571  C   ALA A 199      11.049  28.108  44.448  2.00  1.00           C
ATOM   1572  O   ALA A 199      11.722  27.672  43.520  2.00  1.00           O
ATOM   1573  N   ALA A 200       9.795  28.585  44.290  2.00  1.00           N
ATOM   1574  CA  ALA A 200       9.135  28.649  43.019  2.00  1.00           C
ATOM   1575  CB  ALA A 200       7.703  29.208  43.119  2.00  1.00           C
ATOM   1576  C   ALA A 200       9.917  29.544  42.122  2.00  1.00           C
ATOM   1577  O   ALA A 200      10.137  29.210  40.959  2.00  1.00           O
ATOM   1578  N   LYS A 201      10.352  30.711  42.641  3.00  1.00           N
ATOM   1579  CA  LYS A 201      11.236  31.517  41.855  3.00  1.00           C
ATOM   1580  CB  LYS A 201      11.805  32.717  42.622  3.00  1.00           C
ATOM   1581  CG  LYS A 201      10.756  33.661  43.201  3.00  1.00           C
ATOM   1582  CD  LYS A 201      11.347  34.570  44.276  3.00  1.00           C
ATOM   1583  CE  LYS A 201      10.304  35.401  45.018  3.00  1.00           C
ATOM   1584  NZ  LYS A 201      10.974  36.236  46.038  3.00  1.00           N
ATOM   1585  C   LYS A 201      12.380  30.563  41.747  3.00  1.00           C
ATOM   1586  O   LYS A 201      12.714  29.929  42.747  3.00  1.00           O
ATOM   1587  N   HIS A 202      13.025  30.436  40.570  3.00  1.00           N
ATOM   1588  CA  HIS A 202      14.034  29.418  40.438  3.00  1.00           C
ATOM   1589  ND1 HIS A 202      17.315  28.819  39.910  3.00  1.00           N
ATOM   1590  CG  HIS A 202      16.378  28.644  40.903  3.00  1.00           C
ATOM   1591  CB  HIS A 202      15.322  29.657  41.247  3.00  1.00           C
ATOM   1592  NE2 HIS A 202      17.691  26.810  40.785  3.00  1.00           N
ATOM   1593  CD2 HIS A 202      16.621  27.411  41.428  3.00  1.00           C
ATOM   1594  CE1 HIS A 202      18.074  27.695  39.883  3.00  1.00           C
ATOM   1595  C   HIS A 202      13.457  28.102  40.864  3.00  1.00           C
ATOM   1596  O   HIS A 202      13.733  27.680  41.987  3.00  1.00           O
ATOM   1597  N   LEU A 203      12.632  27.468  39.976  3.00  1.00           N
ATOM   1598  CA  LEU A 203      11.915  26.219  40.176  3.00  1.00           C
ATOM   1599  CB  LEU A 203      11.550  25.521  38.839  3.00  1.00           C
ATOM   1600  CG  LEU A 203      10.774  24.180  38.930  3.00  1.00           C
ATOM   1601  CD1 LEU A 203      10.314  23.719  37.536  3.00  1.00           C
ATOM   1602  CD2 LEU A 203      11.566  23.066  39.639  3.00  1.00           C
ATOM   1603  C   LEU A 203      12.848  25.333  40.986  3.00  1.00           C
ATOM   1604  O   LEU A 203      13.969  25.051  40.567  3.00  1.00           O
ATOM   1605  N   THR A 204      12.401  24.902  42.196  1.00  1.00           N
ATOM   1606  CA  THR A 204      13.202  24.198  43.180  1.00  1.00           C
ATOM   1607  CB  THR A 204      12.793  24.484  44.596  1.00  1.00           C
ATOM   1608  OG1 THR A 204      11.390  24.340  44.753  1.00  1.00           O
ATOM   1609  CG2 THR A 204      13.249  25.903  44.966  1.00  1.00           C
ATOM   1610  C   THR A 204      13.258  22.700  42.943  1.00  1.00           C
ATOM   1611  O   THR A 204      13.994  22.392  42.007  1.00  1.00           O
ATOM   1612  N   PRO A 205      12.663  21.654  43.551  1.00  1.00           N
ATOM   1613  CA  PRO A 205      11.663  21.541  44.621  1.00  1.00           C
ATOM   1614  CD  PRO A 205      12.845  20.372  42.885  1.00  1.00           C
ATOM   1615  CB  PRO A 205      10.989  20.188  44.404  1.00  1.00           C
ATOM   1616  CG  PRO A 205      12.074  19.343  43.722  1.00  1.00           C
ATOM   1617  C   PRO A 205      12.069  21.623  46.061  1.00  1.00           C
ATOM   1618  O   PRO A 205      13.258  21.716  46.360  1.00  1.00           O
ATOM   1619  N   VAL A 206      11.048  21.563  46.963  4.00  1.00           N
ATOM   1620  CA  VAL A 206      11.237  21.586  48.390  4.00  1.00           C
ATOM   1621  CB  VAL A 206      10.862  22.897  49.013  4.00  1.00           C
ATOM   1622  CG1 VAL A 206      11.804  23.988  48.474  4.00  1.00           C
ATOM   1623  CG2 VAL A 206       9.378  23.163  48.715  4.00  1.00           C
ATOM   1624  C   VAL A 206      10.428  20.528  49.067  4.00  1.00           C
ATOM   1625  O   VAL A 206       9.359  20.133  48.606  4.00  1.00           O
ATOM   1626  N   THR A 207      10.975  20.037  50.198  4.00  1.00           N
ATOM   1627  CA  THR A 207      10.311  19.100  51.053  4.00  1.00           C
ATOM   1628  CB  THR A 207      11.148  17.914  51.436  4.00  1.00           C
ATOM   1629  OG1 THR A 207      11.522  17.173  50.285  4.00  1.00           O
ATOM   1630  CG2 THR A 207      10.336  17.035  52.403  4.00  1.00           C
ATOM   1631  C   THR A 207      10.059  19.877  52.326  4.00  1.00           C
ATOM   1632  O   THR A 207      10.979  20.505  52.847  4.00  1.00           O
ATOM   1633  N   LEU A 208       8.813  19.901  52.862  4.00  1.00           N
ATOM   1634  CA  LEU A 208       8.610  20.690  54.058  4.00  1.00           C
ATOM   1635  CB  LEU A 208       7.780  21.964  53.823  4.00  1.00           C
ATOM   1636  CG  LEU A 208       8.445  22.967  52.859  4.00  1.00           C
ATOM   1637  CD1 LEU A 208       8.550  22.386  51.442  4.00  1.00           C
ATOM   1638  CD2 LEU A 208       7.738  24.331  52.884  4.00  1.00           C
ATOM   1639  C   LEU A 208       7.898  19.865  55.116  4.00  1.00           C
ATOM   1640  O   LEU A 208       6.796  19.372  54.878  4.00  1.00           O
ATOM   1641  N   GLU A 209       8.517  19.691  56.316  4.00  1.00           N
ATOM   1642  CA  GLU A 209       7.976  18.903  57.412  4.00  1.00           C
ATOM   1643  CB  GLU A 209       9.003  18.692  58.535  4.00  1.00           C
ATOM   1644  CG  GLU A 209      10.320  18.104  58.030  4.00  1.00           C
ATOM   1645  CD  GLU A 209      10.000  17.137  56.901  4.00  1.00           C
ATOM   1646  OE1 GLU A 209       9.199  16.192  57.133  4.00  1.00           O
ATOM   1647  OE2 GLU A 209      10.546  17.341  55.783  4.00  1.00           O
ATOM   1648  C   GLU A 209       6.784  19.546  58.059  4.00  1.00           C
ATOM   1649  O   GLU A 209       5.708  18.955  58.144  4.00  1.00           O
ATOM   1650  N   LEU A 210       6.955  20.801  58.510  1.00  1.00           N
ATOM   1651  CA  LEU A 210       5.944  21.580  59.169  1.00  1.00           C
ATOM   1652  CB  LEU A 210       4.786  22.038  58.262  1.00  1.00           C
ATOM   1653  CG  LEU A 210       5.213  22.730  56.958  1.00  1.00           C
ATOM   1654  CD1 LEU A 210       6.139  23.926  57.209  1.00  1.00           C
ATOM   1655  CD2 LEU A 210       5.776  21.715  55.964  1.00  1.00           C
ATOM   1656  C   LEU A 210       5.283  20.877  60.294  1.00  1.00           C
ATOM   1657  O   LEU A 210       5.707  19.815  60.746  1.00  1.00           O
ATOM   1658  N   GLY A 211       4.197  21.516  60.779  1.00  1.00           N
ATOM   1659  CA  GLY A 211       3.481  21.011  61.903  1.00  1.00           C
ATOM   1660  C   GLY A 211       2.024  21.251  61.760  1.00  1.00           C
ATOM   1661  O   GLY A 211       1.518  21.644  60.711  1.00  1.00           O
ATOM   1662  N   GLY A 212       1.328  20.978  62.875  1.00  1.00           N
ATOM   1663  CA  GLY A 212      -0.085  21.102  63.025  1.00  1.00           C
ATOM   1664  C   GLY A 212      -0.365  20.347  64.289  1.00  1.00           C
ATOM   1665  O   GLY A 212       0.556  19.803  64.896  1.00  1.00           O
ATOM   1666  N   LYS A 213      -1.638  20.278  64.723  1.00  1.00           N
ATOM   1667  CA  LYS A 213      -1.937  19.628  65.970  1.00  1.00           C
ATOM   1668  CB  LYS A 213      -3.324  20.018  66.517  1.00  1.00           C
ATOM   1669  CG  LYS A 213      -3.445  19.892  68.035  1.00  1.00           C
ATOM   1670  CD  LYS A 213      -2.471  20.831  68.755  1.00  1.00           C
ATOM   1671  CE  LYS A 213      -2.848  21.154  70.199  1.00  1.00           C
ATOM   1672  NZ  LYS A 213      -3.744  22.331  70.214  1.00  1.00           N
ATOM   1673  C   LYS A 213      -1.923  18.149  65.754  1.00  1.00           C
ATOM   1674  O   LYS A 213      -2.398  17.669  64.730  1.00  1.00           O
ATOM   1675  N   SER A 214      -1.372  17.384  66.722  1.00  1.00           N
ATOM   1676  CA  SER A 214      -1.320  15.956  66.605  1.00  1.00           C
ATOM   1677  CB  SER A 214       0.013  15.371  67.112  1.00  1.00           C
ATOM   1678  OG  SER A 214       0.005  13.957  67.011  1.00  1.00           O
ATOM   1679  C   SER A 214      -2.389  15.411  67.488  1.00  1.00           C
ATOM   1680  O   SER A 214      -2.364  15.580  68.704  1.00  1.00           O
ATOM   1681  N   PRO A 215      -3.338  14.768  66.881  4.00  1.00           N
ATOM   1682  CA  PRO A 215      -4.402  14.215  67.666  4.00  1.00           C
ATOM   1683  CD  PRO A 215      -3.825  15.270  65.603  4.00  1.00           C
ATOM   1684  CB  PRO A 215      -5.583  14.033  66.724  4.00  1.00           C
ATOM   1685  CG  PRO A 215      -5.352  15.111  65.651  4.00  1.00           C
ATOM   1686  C   PRO A 215      -4.024  12.975  68.376  4.00  1.00           C
ATOM   1687  O   PRO A 215      -3.197  12.209  67.885  4.00  1.00           O
ATOM   1688  N   CYS A 216      -4.631  12.783  69.547  4.00  1.00           N
ATOM   1689  CA  CYS A 216      -4.416  11.595  70.289  4.00  1.00           C
ATOM   1690  CB  CYS A 216      -3.566  11.833  71.547  4.00  1.00           C
ATOM   1691  SG  CYS A 216      -3.498  10.388  72.644  4.00  1.00           S
ATOM   1692  C   CYS A 216      -5.769  11.201  70.756  4.00  1.00           C
ATOM   1693  O   CYS A 216      -6.411  11.949  71.487  4.00  1.00           O
ATOM   1694  N   TYR A 217      -6.251  10.020  70.342  4.00  1.00           N
ATOM   1695  CA  TYR A 217      -7.555   9.661  70.796  4.00  1.00           C
ATOM   1696  CB  TYR A 217      -8.512   9.322  69.639  4.00  1.00           C
ATOM   1697  CG  TYR A 217      -9.863   9.062  70.207  4.00  1.00           C
ATOM   1698  CD1 TYR A 217     -10.688  10.115  70.531  4.00  1.00           C
ATOM   1699  CD2 TYR A 217     -10.311   7.776  70.403  4.00  1.00           C
ATOM   1700  CE1 TYR A 217     -11.939   9.891  71.054  4.00  1.00           C
ATOM   1701  CE2 TYR A 217     -11.560   7.545  70.926  4.00  1.00           C
ATOM   1702  CZ  TYR A 217     -12.375   8.604  71.252  4.00  1.00           C
ATOM   1703  OH  TYR A 217     -13.659   8.373  71.789  4.00  1.00           O
ATOM   1704  C   TYR A 217      -7.376   8.423  71.633  4.00  1.00           C
ATOM   1705  O   TYR A 217      -6.865   7.408  71.163  4.00  1.00           O
ATOM   1706  N   VAL A 218      -7.786   8.499  72.915  4.00  1.00           N
ATOM   1707  CA  VAL A 218      -7.607   7.455  73.890  4.00  1.00           C
ATOM   1708  CB  VAL A 218      -7.981   7.907  75.273  4.00  1.00           C
ATOM   1709  CG1 VAL A 218      -7.824   6.717  76.234  4.00  1.00           C
ATOM   1710  CG2 VAL A 218      -7.140   9.142  75.643  4.00  1.00           C
ATOM   1711  C   VAL A 218      -8.426   6.231  73.602  4.00  1.00           C
ATOM   1712  O   VAL A 218      -7.928   5.115  73.743  4.00  1.00           O
ATOM   1713  N   ASP A 219      -9.700   6.392  73.196  1.00  1.00           N
ATOM   1714  CA  ASP A 219     -10.546   5.246  73.007  1.00  1.00           C
ATOM   1715  CB  ASP A 219      -9.920   4.145  72.128  1.00  1.00           C
ATOM   1716  CG  ASP A 219     -11.027   3.192  71.700  1.00  1.00           C
ATOM   1717  OD1 ASP A 219     -12.159   3.306  72.240  1.00  1.00           O
ATOM   1718  OD2 ASP A 219     -10.758   2.336  70.817  1.00  1.00           O
ATOM   1719  C   ASP A 219     -10.828   4.702  74.360  1.00  1.00           C
ATOM   1720  O   ASP A 219      -9.950   4.164  75.030  1.00  1.00           O
ATOM   1721  N   LYS A 220     -12.087   4.847  74.806  3.00  1.00           N
ATOM   1722  CA  LYS A 220     -12.449   4.314  76.080  3.00  1.00           C
ATOM   1723  CB  LYS A 220     -13.917   4.585  76.464  3.00  1.00           C
ATOM   1724  CG  LYS A 220     -14.953   3.885  75.578  3.00  1.00           C
ATOM   1725  CD  LYS A 220     -15.164   2.400  75.888  3.00  1.00           C
ATOM   1726  CE  LYS A 220     -16.067   1.697  74.874  3.00  1.00           C
ATOM   1727  NZ  LYS A 220     -17.358   2.412  74.768  3.00  1.00           N
ATOM   1728  C   LYS A 220     -12.256   2.838  75.933  3.00  1.00           C
ATOM   1729  O   LYS A 220     -12.102   2.326  74.824  3.00  1.00           O
ATOM   1730  N   ASN A 221     -12.263   2.103  77.056  3.00  1.00           N
ATOM   1731  CA  ASN A 221     -12.097   0.683  76.976  3.00  1.00           C
ATOM   1732  CB  ASN A 221     -13.114   0.024  76.026  3.00  1.00           C
ATOM   1733  CG  ASN A 221     -13.109  -1.478  76.271  3.00  1.00           C
ATOM   1734  OD1 ASN A 221     -12.283  -1.996  77.021  3.00  1.00           O
ATOM   1735  ND2 ASN A 221     -14.059  -2.203  75.619  3.00  1.00           N
ATOM   1736  C   ASN A 221     -10.724   0.313  76.516  3.00  1.00           C
ATOM   1737  O   ASN A 221     -10.562  -0.601  75.709  3.00  1.00           O
ATOM   1738  N   CYS A 222      -9.692   1.014  77.030  1.00  1.00           N
ATOM   1739  CA  CYS A 222      -8.337   0.669  76.703  1.00  1.00           C
ATOM   1740  CB  CYS A 222      -7.585   1.762  75.925  1.00  1.00           C
ATOM   1741  SG  CYS A 222      -8.249   1.990  74.249  1.00  1.00           S
ATOM   1742  C   CYS A 222      -7.603   0.445  77.984  1.00  1.00           C
ATOM   1743  O   CYS A 222      -8.176   0.581  79.063  1.00  1.00           O
ATOM   1744  N   ASP A 223      -6.316   0.049  77.902  1.00  1.00           N
ATOM   1745  CA  ASP A 223      -5.555  -0.100  79.110  1.00  1.00           C
ATOM   1746  CB  ASP A 223      -4.363  -1.057  78.994  1.00  1.00           C
ATOM   1747  CG  ASP A 223      -3.892  -1.364  80.408  1.00  1.00           C
ATOM   1748  OD1 ASP A 223      -4.576  -0.930  81.374  1.00  1.00           O
ATOM   1749  OD2 ASP A 223      -2.840  -2.043  80.539  1.00  1.00           O
ATOM   1750  C   ASP A 223      -5.024   1.249  79.379  1.00  1.00           C
ATOM   1751  O   ASP A 223      -4.052   1.693  78.772  1.00  1.00           O
ATOM   1752  N   LEU A 224      -5.689   1.944  80.304  2.00  1.00           N
ATOM   1753  CA  LEU A 224      -5.343   3.289  80.593  2.00  1.00           C
ATOM   1754  CB  LEU A 224      -6.359   3.981  81.520  2.00  1.00           C
ATOM   1755  CG  LEU A 224      -7.753   4.119  80.871  2.00  1.00           C
ATOM   1756  CD1 LEU A 224      -8.436   2.756  80.705  2.00  1.00           C
ATOM   1757  CD2 LEU A 224      -8.633   5.135  81.608  2.00  1.00           C
ATOM   1758  C   LEU A 224      -3.991   3.352  81.216  2.00  1.00           C
ATOM   1759  O   LEU A 224      -3.280   4.342  81.054  2.00  1.00           O
ATOM   1760  N   ASP A 225      -3.606   2.311  81.973  2.00  1.00           N
ATOM   1761  CA  ASP A 225      -2.365   2.362  82.688  2.00  1.00           C
ATOM   1762  CB  ASP A 225      -2.089   1.056  83.461  2.00  1.00           C
ATOM   1763  CG  ASP A 225      -3.178   0.816  84.499  2.00  1.00           C
ATOM   1764  OD1 ASP A 225      -4.310   1.334  84.305  2.00  1.00           O
ATOM   1765  OD2 ASP A 225      -2.888   0.107  85.501  2.00  1.00           O
ATOM   1766  C   ASP A 225      -1.204   2.516  81.761  2.00  1.00           C
ATOM   1767  O   ASP A 225      -0.417   3.451  81.888  2.00  1.00           O
ATOM   1768  N   VAL A 226      -1.073   1.583  80.804  2.00  1.00           N
ATOM   1769  CA  VAL A 226       0.023   1.571  79.881  2.00  1.00           C
ATOM   1770  CB  VAL A 226       0.130   0.284  79.120  2.00  1.00           C
ATOM   1771  CG1 VAL A 226       0.439  -0.834  80.127  2.00  1.00           C
ATOM   1772  CG2 VAL A 226      -1.163   0.061  78.318  2.00  1.00           C
ATOM   1773  C   VAL A 226      -0.108   2.674  78.905  2.00  1.00           C
ATOM   1774  O   VAL A 226       0.895   3.140  78.375  2.00  1.00           O
ATOM   1775  N   ALA A 227      -1.351   3.063  78.570  2.00  1.00           N
ATOM   1776  CA  ALA A 227      -1.545   4.244  77.783  2.00  1.00           C
ATOM   1777  CB  ALA A 227      -2.975   4.399  77.243  2.00  1.00           C
ATOM   1778  C   ALA A 227      -1.320   5.306  78.819  2.00  1.00           C
ATOM   1779  O   ALA A 227      -1.080   4.976  79.978  2.00  1.00           O
ATOM   1780  N   CYS A 228      -1.320   6.598  78.457  2.00  1.00           N
ATOM   1781  CA  CYS A 228      -1.100   7.598  79.470  2.00  1.00           C
ATOM   1782  CB  CYS A 228      -1.881   7.435  80.795  2.00  1.00           C
ATOM   1783  SG  CYS A 228      -3.670   7.681  80.587  2.00  1.00           S
ATOM   1784  C   CYS A 228       0.358   7.671  79.743  2.00  1.00           C
ATOM   1785  O   CYS A 228       1.028   8.570  79.248  2.00  1.00           O
ATOM   1786  N   ARG A 229       0.910   6.749  80.562  2.00  1.00           N
ATOM   1787  CA  ARG A 229       2.344   6.656  80.500  2.00  1.00           C
ATOM   1788  CB  ARG A 229       2.946   5.516  81.337  2.00  1.00           C
ATOM   1789  CG  ARG A 229       4.465   5.404  81.195  2.00  1.00           C
ATOM   1790  CD  ARG A 229       5.016   4.050  81.640  2.00  1.00           C
ATOM   1791  NE  ARG A 229       4.840   3.114  80.496  2.00  1.00           N
ATOM   1792  CZ  ARG A 229       4.888   1.767  80.707  2.00  1.00           C
ATOM   1793  NH1 ARG A 229       5.077   1.289  81.972  2.00  1.00           N
ATOM   1794  NH2 ARG A 229       4.751   0.904  79.659  2.00  1.00           N
ATOM   1795  C   ARG A 229       2.431   6.223  79.068  2.00  1.00           C
ATOM   1796  O   ARG A 229       1.532   5.552  78.570  2.00  1.00           O
ATOM   1797  N   ARG A 230       3.504   6.568  78.361  2.00  1.00           N
ATOM   1798  CA  ARG A 230       3.601   6.386  76.940  2.00  1.00           C
ATOM   1799  CB  ARG A 230       3.009   5.090  76.336  2.00  1.00           C
ATOM   1800  CG  ARG A 230       3.721   3.823  76.815  2.00  1.00           C
ATOM   1801  CD  ARG A 230       3.701   2.662  75.814  2.00  1.00           C
ATOM   1802  NE  ARG A 230       2.286   2.322  75.496  2.00  1.00           N
ATOM   1803  CZ  ARG A 230       1.671   2.884  74.413  2.00  1.00           C
ATOM   1804  NH1 ARG A 230       2.336   3.795  73.643  2.00  1.00           N
ATOM   1805  NH2 ARG A 230       0.398   2.516  74.088  2.00  1.00           N
ATOM   1806  C   ARG A 230       2.980   7.588  76.269  2.00  1.00           C
ATOM   1807  O   ARG A 230       3.447   7.989  75.208  2.00  1.00           O
ATOM   1808  N   ILE A 231       1.908   8.202  76.819  2.00  1.00           N
ATOM   1809  CA  ILE A 231       1.414   9.467  76.308  2.00  1.00           C
ATOM   1810  CB  ILE A 231      -0.028   9.699  76.664  2.00  1.00           C
ATOM   1811  CG1 ILE A 231      -0.921   8.620  76.028  2.00  1.00           C
ATOM   1812  CG2 ILE A 231      -0.402  11.130  76.245  2.00  1.00           C
ATOM   1813  CD1 ILE A 231      -2.347   8.599  76.582  2.00  1.00           C
ATOM   1814  C   ILE A 231       2.193  10.591  76.865  2.00  1.00           C
ATOM   1815  O   ILE A 231       2.660  11.472  76.145  2.00  1.00           O
ATOM   1816  N   ALA A 232       2.343  10.561  78.201  2.00  1.00           N
ATOM   1817  CA  ALA A 232       2.986  11.642  78.856  2.00  1.00           C
ATOM   1818  CB  ALA A 232       3.128  11.442  80.372  2.00  1.00           C
ATOM   1819  C   ALA A 232       4.359  11.656  78.285  2.00  1.00           C
ATOM   1820  O   ALA A 232       4.829  12.679  77.792  2.00  1.00           O
ATOM   1821  N   TRP A 233       5.021  10.483  78.292  2.00  1.00           N
ATOM   1822  CA  TRP A 233       6.256  10.405  77.580  2.00  1.00           C
ATOM   1823  CB  TRP A 233       6.897   9.011  77.668  2.00  1.00           C
ATOM   1824  CG  TRP A 233       8.013   8.750  76.687  2.00  1.00           C
ATOM   1825  CD2 TRP A 233       7.876   7.850  75.577  2.00  1.00           C
ATOM   1826  CD1 TRP A 233       9.290   9.229  76.642  2.00  1.00           C
ATOM   1827  NE1 TRP A 233       9.956   8.687  75.567  2.00  1.00           N
ATOM   1828  CE2 TRP A 233       9.097   7.834  74.905  2.00  1.00           C
ATOM   1829  CE3 TRP A 233       6.819   7.093  75.158  2.00  1.00           C
ATOM   1830  CZ2 TRP A 233       9.279   7.057  73.796  2.00  1.00           C
ATOM   1831  CZ3 TRP A 233       7.004   6.316  74.036  2.00  1.00           C
ATOM   1832  CH2 TRP A 233       8.210   6.299  73.369  2.00  1.00           C
ATOM   1833  C   TRP A 233       5.773  10.647  76.187  2.00  1.00           C
ATOM   1834  O   TRP A 233       4.787  10.052  75.767  2.00  1.00           O
ATOM   1835  N   GLY A 234       6.412  11.552  75.433  2.00  1.00           N
ATOM   1836  CA  GLY A 234       5.921  11.858  74.118  2.00  1.00           C
ATOM   1837  C   GLY A 234       5.489  13.308  74.158  2.00  1.00           C
ATOM   1838  O   GLY A 234       6.084  14.139  73.475  2.00  1.00           O
ATOM   1839  N   LYS A 235       4.449  13.663  74.957  2.00  1.00           N
ATOM   1840  CA  LYS A 235       4.070  15.054  75.094  2.00  1.00           C
ATOM   1841  CB  LYS A 235       2.749  15.266  75.854  2.00  1.00           C
ATOM   1842  CG  LYS A 235       2.511  16.734  76.210  2.00  1.00           C
ATOM   1843  CD  LYS A 235       2.484  17.671  75.001  2.00  1.00           C
ATOM   1844  CE  LYS A 235       1.119  17.804  74.329  2.00  1.00           C
ATOM   1845  NZ  LYS A 235       1.228  18.750  73.197  2.00  1.00           N
ATOM   1846  C   LYS A 235       5.147  15.736  75.846  2.00  1.00           C
ATOM   1847  O   LYS A 235       5.670  16.763  75.414  2.00  1.00           O
ATOM   1848  N   PHE A 236       5.525  15.155  76.998  2.00  1.00           N
ATOM   1849  CA  PHE A 236       6.619  15.747  77.683  2.00  1.00           C
ATOM   1850  CB  PHE A 236       6.628  15.624  79.232  2.00  1.00           C
ATOM   1851  CG  PHE A 236       6.829  14.220  79.723  2.00  1.00           C
ATOM   1852  CD1 PHE A 236       8.077  13.634  79.731  2.00  1.00           C
ATOM   1853  CD2 PHE A 236       5.774  13.496  80.232  2.00  1.00           C
ATOM   1854  CE1 PHE A 236       8.271  12.352  80.189  2.00  1.00           C
ATOM   1855  CE2 PHE A 236       5.961  12.212  80.694  2.00  1.00           C
ATOM   1856  CZ  PHE A 236       7.206  11.633  80.672  2.00  1.00           C
ATOM   1857  C   PHE A 236       7.803  15.016  77.157  2.00  1.00           C
ATOM   1858  O   PHE A 236       7.732  13.822  76.873  2.00  1.00           O
ATOM   1859  N   MET A 237       8.919  15.732  76.976  2.00  1.00           N
ATOM   1860  CA  MET A 237      10.088  15.094  76.461  2.00  1.00           C
ATOM   1861  CB  MET A 237       9.923  14.586  75.024  2.00  1.00           C
ATOM   1862  CG  MET A 237      11.116  13.761  74.544  2.00  1.00           C
ATOM   1863  SD  MET A 237      10.778  12.775  73.058  2.00  1.00           S
ATOM   1864  CE  MET A 237      10.374  14.226  72.045  2.00  1.00           C
ATOM   1865  C   MET A 237      11.131  16.123  76.484  2.00  1.00           C
ATOM   1866  O   MET A 237      11.857  16.258  77.468  2.00  1.00           O
ATOM   1867  N   ASN A 238      11.252  16.849  75.363  2.00  1.00           N
ATOM   1868  CA  ASN A 238      12.203  17.899  75.401  2.00  1.00           C
ATOM   1869  CB  ASN A 238      12.244  18.770  74.134  2.00  1.00           C
ATOM   1870  CG  ASN A 238      13.025  18.051  73.049  2.00  1.00           C
ATOM   1871  OD1 ASN A 238      13.500  16.933  73.238  2.00  1.00           O
ATOM   1872  ND2 ASN A 238      13.183  18.727  71.879  2.00  1.00           N
ATOM   1873  C   ASN A 238      11.752  18.808  76.508  2.00  1.00           C
ATOM   1874  O   ASN A 238      12.501  19.120  77.432  2.00  1.00           O
ATOM   1875  N   SER A 239      10.475  19.214  76.412  2.00  1.00           N
ATOM   1876  CA  SER A 239       9.673  20.005  77.306  2.00  1.00           C
ATOM   1877  CB  SER A 239      10.283  21.358  77.687  2.00  1.00           C
ATOM   1878  OG  SER A 239      11.384  21.155  78.553  2.00  1.00           O
ATOM   1879  C   SER A 239       8.547  20.305  76.380  2.00  1.00           C
ATOM   1880  O   SER A 239       8.142  21.451  76.204  2.00  1.00           O
ATOM   1881  N   GLY A 240       8.059  19.246  75.710  2.00  1.00           N
ATOM   1882  CA  GLY A 240       6.972  19.375  74.795  2.00  1.00           C
ATOM   1883  C   GLY A 240       7.414  20.037  73.548  2.00  1.00           C
ATOM   1884  O   GLY A 240       6.594  20.561  72.797  2.00  1.00           O
ATOM   1885  N   GLN A 241       8.725  20.047  73.281  1.00  1.00           N
ATOM   1886  CA  GLN A 241       9.077  20.676  72.058  1.00  1.00           C
ATOM   1887  CB  GLN A 241      10.338  21.534  72.178  1.00  1.00           C
ATOM   1888  CG  GLN A 241      10.158  22.737  73.100  1.00  1.00           C
ATOM   1889  CD  GLN A 241       9.033  23.584  72.526  1.00  1.00           C
ATOM   1890  OE1 GLN A 241       9.111  24.063  71.396  1.00  1.00           O
ATOM   1891  NE2 GLN A 241       7.946  23.764  73.323  1.00  1.00           N
ATOM   1892  C   GLN A 241       9.358  19.602  71.057  1.00  1.00           C
ATOM   1893  O   GLN A 241      10.487  19.129  70.944  1.00  1.00           O
ATOM   1894  N   THR A 242       8.325  19.172  70.303  1.00  1.00           N
ATOM   1895  CA  THR A 242       8.598  18.192  69.298  1.00  1.00           C
ATOM   1896  CB  THR A 242       8.527  16.779  69.789  1.00  1.00           C
ATOM   1897  OG1 THR A 242       9.408  16.597  70.888  1.00  1.00           O
ATOM   1898  CG2 THR A 242       8.947  15.854  68.634  1.00  1.00           C
ATOM   1899  C   THR A 242       7.607  18.338  68.216  1.00  1.00           C
ATOM   1900  O   THR A 242       6.463  18.727  68.451  1.00  1.00           O
ATOM   1901  N   CYS A 243       8.039  18.040  66.981  3.00  1.00           N
ATOM   1902  CA  CYS A 243       7.115  18.138  65.907  3.00  1.00           C
ATOM   1903  CB  CYS A 243       7.745  17.796  64.547  3.00  1.00           C
ATOM   1904  SG  CYS A 243       9.033  18.988  64.076  3.00  1.00           S
ATOM   1905  C   CYS A 243       6.028  17.131  66.171  3.00  1.00           C
ATOM   1906  O   CYS A 243       4.847  17.468  66.207  3.00  1.00           O
ATOM   1907  N   VAL A 244       6.415  15.854  66.387  3.00  1.00           N
ATOM   1908  CA  VAL A 244       5.471  14.833  66.759  3.00  1.00           C
ATOM   1909  CB  VAL A 244       6.016  13.448  66.611  3.00  1.00           C
ATOM   1910  CG1 VAL A 244       4.973  12.436  67.117  3.00  1.00           C
ATOM   1911  CG2 VAL A 244       6.427  13.263  65.142  3.00  1.00           C
ATOM   1912  C   VAL A 244       5.302  15.113  68.221  3.00  1.00           C
ATOM   1913  O   VAL A 244       6.224  15.627  68.850  3.00  1.00           O
ATOM   1914  N   ALA A 245       4.137  14.815  68.820  1.00  1.00           N
ATOM   1915  CA  ALA A 245       3.956  15.194  70.196  1.00  1.00           C
ATOM   1916  CB  ALA A 245       2.997  16.383  70.347  1.00  1.00           C
ATOM   1917  C   ALA A 245       3.500  13.969  70.961  1.00  1.00           C
ATOM   1918  O   ALA A 245       4.411  13.262  71.385  1.00  1.00           O
ATOM   1919  N   PRO A 246       2.263  13.557  71.232  1.00  1.00           N
ATOM   1920  CA  PRO A 246       1.024  14.187  70.822  1.00  1.00           C
ATOM   1921  CD  PRO A 246       2.103  12.109  71.278  1.00  1.00           C
ATOM   1922  CB  PRO A 246      -0.046  13.097  70.812  1.00  1.00           C
ATOM   1923  CG  PRO A 246       0.751  11.802  70.619  1.00  1.00           C
ATOM   1924  C   PRO A 246       0.581  15.380  71.627  1.00  1.00           C
ATOM   1925  O   PRO A 246       1.065  15.567  72.742  1.00  1.00           O
ATOM   1926  N   ASP A 247      -0.339  16.193  71.054  1.00  1.00           N
ATOM   1927  CA  ASP A 247      -0.823  17.428  71.619  1.00  1.00           C
ATOM   1928  CB  ASP A 247      -1.269  18.423  70.536  1.00  1.00           C
ATOM   1929  CG  ASP A 247      -0.020  18.869  69.786  1.00  1.00           C
ATOM   1930  OD1 ASP A 247       1.094  18.731  70.358  1.00  1.00           O
ATOM   1931  OD2 ASP A 247      -0.159  19.351  68.629  1.00  1.00           O
ATOM   1932  C   ASP A 247      -2.014  17.159  72.515  1.00  1.00           C
ATOM   1933  O   ASP A 247      -1.870  16.854  73.697  1.00  1.00           O
ATOM   1934  N   TYR A 248      -3.227  17.257  71.929  4.00  1.00           N
ATOM   1935  CA  TYR A 248      -4.527  17.310  72.561  4.00  1.00           C
ATOM   1936  CB  TYR A 248      -5.651  17.678  71.578  4.00  1.00           C
ATOM   1937  CG  TYR A 248      -6.108  19.051  71.916  4.00  1.00           C
ATOM   1938  CD1 TYR A 248      -5.561  20.187  71.369  4.00  1.00           C
ATOM   1939  CD2 TYR A 248      -7.120  19.180  72.835  4.00  1.00           C
ATOM   1940  CE1 TYR A 248      -6.038  21.427  71.739  4.00  1.00           C
ATOM   1941  CE2 TYR A 248      -7.590  20.414  73.201  4.00  1.00           C
ATOM   1942  CZ  TYR A 248      -7.054  21.544  72.655  4.00  1.00           C
ATOM   1943  OH  TYR A 248      -7.546  22.808  73.041  4.00  1.00           O
ATOM   1944  C   TYR A 248      -5.121  16.208  73.382  4.00  1.00           C
ATOM   1945  O   TYR A 248      -5.619  16.502  74.461  4.00  1.00           O
ATOM   1946  N   ILE A 249      -5.151  14.941  72.957  4.00  1.00           N
ATOM   1947  CA  ILE A 249      -5.964  14.008  73.705  4.00  1.00           C
ATOM   1948  CB  ILE A 249      -5.641  13.862  75.168  4.00  1.00           C
ATOM   1949  CG1 ILE A 249      -4.253  13.213  75.340  4.00  1.00           C
ATOM   1950  CG2 ILE A 249      -6.785  13.070  75.824  4.00  1.00           C
ATOM   1951  CD1 ILE A 249      -3.732  13.207  76.777  4.00  1.00           C
ATOM   1952  C   ILE A 249      -7.388  14.338  73.509  4.00  1.00           C
ATOM   1953  O   ILE A 249      -7.868  15.423  73.834  4.00  1.00           O
ATOM   1954  N   LEU A 250      -8.086  13.359  72.919  4.00  1.00           N
ATOM   1955  CA  LEU A 250      -9.480  13.429  72.654  4.00  1.00           C
ATOM   1956  CB  LEU A 250      -9.818  13.244  71.163  4.00  1.00           C
ATOM   1957  CG  LEU A 250      -9.159  14.291  70.244  4.00  1.00           C
ATOM   1958  CD1 LEU A 250      -9.536  14.081  68.766  4.00  1.00           C
ATOM   1959  CD2 LEU A 250      -9.436  15.715  70.747  4.00  1.00           C
ATOM   1960  C   LEU A 250     -10.035  12.229  73.372  4.00  1.00           C
ATOM   1961  O   LEU A 250      -9.490  11.135  73.241  4.00  1.00           O
ATOM   1962  N   CYS A 251     -11.116  12.379  74.170  4.00  1.00           N
ATOM   1963  CA  CYS A 251     -11.576  11.206  74.868  4.00  1.00           C
ATOM   1964  CB  CYS A 251     -10.905  11.017  76.237  4.00  1.00           C
ATOM   1965  SG  CYS A 251     -11.219  12.415  77.357  4.00  1.00           S
ATOM   1966  C   CYS A 251     -13.034  11.280  75.118  4.00  1.00           C
ATOM   1967  O   CYS A 251     -13.644  12.345  75.087  4.00  1.00           O
ATOM   1968  N   ASP A 252     -13.625  10.105  75.386  1.00  1.00           N
ATOM   1969  CA  ASP A 252     -15.006  10.075  75.728  1.00  1.00           C
ATOM   1970  CB  ASP A 252     -15.579   8.657  75.878  1.00  1.00           C
ATOM   1971  CG  ASP A 252     -15.617   8.002  74.512  1.00  1.00           C
ATOM   1972  OD1 ASP A 252     -14.551   7.492  74.078  1.00  1.00           O
ATOM   1973  OD2 ASP A 252     -16.713   7.984  73.890  1.00  1.00           O
ATOM   1974  C   ASP A 252     -15.051  10.661  77.102  1.00  1.00           C
ATOM   1975  O   ASP A 252     -14.015  10.813  77.745  1.00  1.00           O
ATOM   1976  N   PRO A 253     -16.198  11.046  77.572  2.00  1.00           N
ATOM   1977  CA  PRO A 253     -16.242  11.515  78.928  2.00  1.00           C
ATOM   1978  CD  PRO A 253     -17.142  11.756  76.723  2.00  1.00           C
ATOM   1979  CB  PRO A 253     -17.533  12.319  79.052  2.00  1.00           C
ATOM   1980  CG  PRO A 253     -17.774  12.834  77.622  2.00  1.00           C
ATOM   1981  C   PRO A 253     -16.211  10.258  79.733  2.00  1.00           C
ATOM   1982  O   PRO A 253     -16.272   9.178  79.147  2.00  1.00           O
ATOM   1983  N   SER A 254     -16.104  10.374  81.064  2.00  1.00           N
ATOM   1984  CA  SER A 254     -16.030   9.251  81.951  2.00  1.00           C
ATOM   1985  CB  SER A 254     -16.986   8.105  81.569  2.00  1.00           C
ATOM   1986  OG  SER A 254     -18.336   8.535  81.672  2.00  1.00           O
ATOM   1987  C   SER A 254     -14.628   8.724  81.918  2.00  1.00           C
ATOM   1988  O   SER A 254     -14.136   8.218  82.925  2.00  1.00           O
ATOM   1989  N   ILE A 255     -13.921   8.843  80.780  2.00  1.00           N
ATOM   1990  CA  ILE A 255     -12.547   8.430  80.812  2.00  1.00           C
ATOM   1991  CB  ILE A 255     -11.915   8.193  79.464  2.00  1.00           C
ATOM   1992  CG1 ILE A 255     -10.565   7.476  79.638  2.00  1.00           C
ATOM   1993  CG2 ILE A 255     -11.799   9.520  78.702  2.00  1.00           C
ATOM   1994  CD1 ILE A 255      -9.933   7.047  78.315  2.00  1.00           C
ATOM   1995  C   ILE A 255     -11.768   9.465  81.517  2.00  1.00           C
ATOM   1996  O   ILE A 255     -10.874   9.162  82.308  2.00  1.00           O
ATOM   1997  N   GLN A 256     -12.115  10.729  81.222  2.00  1.00           N
ATOM   1998  CA  GLN A 256     -11.425  11.832  81.785  2.00  1.00           C
ATOM   1999  CB  GLN A 256     -12.034  13.191  81.394  2.00  1.00           C
ATOM   2000  CG  GLN A 256     -11.326  14.416  81.977  2.00  1.00           C
ATOM   2001  CD  GLN A 256     -12.083  15.637  81.467  2.00  1.00           C
ATOM   2002  OE1 GLN A 256     -12.368  15.746  80.274  2.00  1.00           O
ATOM   2003  NE2 GLN A 256     -12.433  16.573  82.389  2.00  1.00           N
ATOM   2004  C   GLN A 256     -11.547  11.638  83.248  2.00  1.00           C
ATOM   2005  O   GLN A 256     -12.446  10.948  83.726  2.00  1.00           O
ATOM   2006  N   ASN A 257     -10.597  12.229  83.976  2.00  1.00           N
ATOM   2007  CA  ASN A 257     -10.454  12.075  85.384  2.00  1.00           C
ATOM   2008  CB  ASN A 257     -11.795  12.075  86.135  2.00  1.00           C
ATOM   2009  CG  ASN A 257     -12.389  13.460  85.933  2.00  1.00           C
ATOM   2010  OD1 ASN A 257     -11.666  14.427  85.695  2.00  1.00           O
ATOM   2011  ND2 ASN A 257     -13.741  13.563  86.018  2.00  1.00           N
ATOM   2012  C   ASN A 257      -9.741  10.784  85.617  2.00  1.00           C
ATOM   2013  O   ASN A 257      -9.035  10.642  86.612  2.00  1.00           O
ATOM   2014  N   GLN A 258      -9.877   9.805  84.700  2.00  1.00           N
ATOM   2015  CA  GLN A 258      -9.083   8.620  84.846  2.00  1.00           C
ATOM   2016  CB  GLN A 258      -9.626   7.406  84.078  2.00  1.00           C
ATOM   2017  CG  GLN A 258      -8.843   6.124  84.372  2.00  1.00           C
ATOM   2018  CD  GLN A 258      -9.101   5.728  85.820  2.00  1.00           C
ATOM   2019  OE1 GLN A 258      -8.504   4.783  86.334  2.00  1.00           O
ATOM   2020  NE2 GLN A 258     -10.014   6.471  86.502  2.00  1.00           N
ATOM   2021  C   GLN A 258      -7.712   8.909  84.345  2.00  1.00           C
ATOM   2022  O   GLN A 258      -6.709   8.544  84.956  2.00  1.00           O
ATOM   2023  N   ILE A 259      -7.676   9.609  83.197  2.00  1.00           N
ATOM   2024  CA  ILE A 259      -6.488   9.977  82.489  2.00  1.00           C
ATOM   2025  CB  ILE A 259      -6.816  10.669  81.187  2.00  1.00           C
ATOM   2026  CG1 ILE A 259      -5.568  10.892  80.311  2.00  1.00           C
ATOM   2027  CG2 ILE A 259      -7.620  11.943  81.505  2.00  1.00           C
ATOM   2028  CD1 ILE A 259      -4.540  11.881  80.865  2.00  1.00           C
ATOM   2029  C   ILE A 259      -5.720  10.907  83.374  2.00  1.00           C
ATOM   2030  O   ILE A 259      -4.497  10.817  83.470  2.00  1.00           O
ATOM   2031  N   VAL A 260      -6.430  11.819  84.065  2.00  1.00           N
ATOM   2032  CA  VAL A 260      -5.772  12.812  84.864  2.00  1.00           C
ATOM   2033  CB  VAL A 260      -6.736  13.671  85.622  2.00  1.00           C
ATOM   2034  CG1 VAL A 260      -5.932  14.607  86.539  2.00  1.00           C
ATOM   2035  CG2 VAL A 260      -7.643  14.399  84.620  2.00  1.00           C
ATOM   2036  C   VAL A 260      -4.904  12.134  85.890  2.00  1.00           C
ATOM   2037  O   VAL A 260      -3.722  12.454  86.008  2.00  1.00           O
ATOM   2038  N   GLU A 261      -5.456  11.164  86.650  2.00  1.00           N
ATOM   2039  CA  GLU A 261      -4.709  10.511  87.699  2.00  1.00           C
ATOM   2040  CB  GLU A 261      -5.536   9.477  88.478  2.00  1.00           C
ATOM   2041  CG  GLU A 261      -6.645  10.064  89.347  2.00  1.00           C
ATOM   2042  CD  GLU A 261      -7.340   8.893  90.029  2.00  1.00           C
ATOM   2043  OE1 GLU A 261      -7.042   7.726  89.658  2.00  1.00           O
ATOM   2044  OE2 GLU A 261      -8.178   9.152  90.933  2.00  1.00           O
ATOM   2045  C   GLU A 261      -3.581   9.741  87.092  2.00  1.00           C
ATOM   2046  O   GLU A 261      -2.451   9.783  87.577  2.00  1.00           O
ATOM   2047  N   LYS A 262      -3.869   9.026  85.989  2.00  1.00           N
ATOM   2048  CA  LYS A 262      -2.905   8.168  85.366  2.00  1.00           C
ATOM   2049  CB  LYS A 262      -3.486   7.463  84.129  2.00  1.00           C
ATOM   2050  CG  LYS A 262      -2.588   6.358  83.579  2.00  1.00           C
ATOM   2051  CD  LYS A 262      -2.463   5.177  84.539  2.00  1.00           C
ATOM   2052  CE  LYS A 262      -3.791   4.774  85.183  2.00  1.00           C
ATOM   2053  NZ  LYS A 262      -3.585   3.585  86.038  2.00  1.00           N
ATOM   2054  C   LYS A 262      -1.748   8.999  84.908  2.00  1.00           C
ATOM   2055  O   LYS A 262      -0.593   8.621  85.098  2.00  1.00           O
ATOM   2056  N   LEU A 263      -2.021  10.176  84.312  2.00  1.00           N
ATOM   2057  CA  LEU A 263      -0.935  10.950  83.786  2.00  1.00           C
ATOM   2058  CB  LEU A 263      -1.371  12.225  83.042  2.00  1.00           C
ATOM   2059  CG  LEU A 263      -0.186  12.917  82.338  2.00  1.00           C
ATOM   2060  CD1 LEU A 263       0.369  12.033  81.215  2.00  1.00           C
ATOM   2061  CD2 LEU A 263      -0.548  14.322  81.841  2.00  1.00           C
ATOM   2062  C   LEU A 263      -0.033  11.367  84.915  2.00  1.00           C
ATOM   2063  O   LEU A 263       1.183  11.218  84.824  2.00  1.00           O
ATOM   2064  N   LYS A 264      -0.610  11.833  86.043  2.00  1.00           N
ATOM   2065  CA  LYS A 264       0.180  12.373  87.120  2.00  1.00           C
ATOM   2066  CB  LYS A 264      -0.635  12.914  88.309  2.00  1.00           C
ATOM   2067  CG  LYS A 264       0.263  13.583  89.354  2.00  1.00           C
ATOM   2068  CD  LYS A 264      -0.462  14.544  90.296  2.00  1.00           C
ATOM   2069  CE  LYS A 264       0.493  15.268  91.250  2.00  1.00           C
ATOM   2070  NZ  LYS A 264      -0.217  16.346  91.973  2.00  1.00           N
ATOM   2071  C   LYS A 264       1.095  11.336  87.638  2.00  1.00           C
ATOM   2072  O   LYS A 264       2.204  11.648  88.071  2.00  1.00           O
ATOM   2073  N   LYS A 265       0.654  10.072  87.609  2.00  1.00           N
ATOM   2074  CA  LYS A 265       1.485   9.053  88.151  2.00  1.00           C
ATOM   2075  CB  LYS A 265       0.858   7.653  88.051  2.00  1.00           C
ATOM   2076  CG  LYS A 265      -0.400   7.520  88.915  2.00  1.00           C
ATOM   2077  CD  LYS A 265      -1.213   6.251  88.655  2.00  1.00           C
ATOM   2078  CE  LYS A 265      -0.858   5.093  89.591  2.00  1.00           C
ATOM   2079  NZ  LYS A 265      -1.419   5.340  90.939  2.00  1.00           N
ATOM   2080  C   LYS A 265       2.777   9.059  87.407  2.00  1.00           C
ATOM   2081  O   LYS A 265       3.851   9.012  88.006  2.00  1.00           O
ATOM   2082  N   SER A 266       2.703   9.147  86.073  2.00  1.00           N
ATOM   2083  CA  SER A 266       3.896   9.166  85.286  2.00  1.00           C
ATOM   2084  CB  SER A 266       3.592   9.120  83.778  2.00  1.00           C
ATOM   2085  OG  SER A 266       2.917   7.914  83.451  2.00  1.00           O
ATOM   2086  C   SER A 266       4.626  10.442  85.546  2.00  1.00           C
ATOM   2087  O   SER A 266       5.843  10.460  85.711  2.00  1.00           O
ATOM   2088  N   LEU A 267       3.875  11.550  85.637  2.00  1.00           N
ATOM   2089  CA  LEU A 267       4.455  12.845  85.817  2.00  1.00           C
ATOM   2090  CB  LEU A 267       3.407  13.970  85.872  2.00  1.00           C
ATOM   2091  CG  LEU A 267       2.944  14.458  84.486  2.00  1.00           C
ATOM   2092  CD1 LEU A 267       2.453  13.307  83.600  2.00  1.00           C
ATOM   2093  CD2 LEU A 267       1.900  15.578  84.621  2.00  1.00           C
ATOM   2094  C   LEU A 267       5.219  12.865  87.103  2.00  1.00           C
ATOM   2095  O   LEU A 267       6.130  13.670  87.258  2.00  1.00           O
ATOM   2096  N   LYS A 268       4.803  12.098  88.124  2.00  1.00           N
ATOM   2097  CA  LYS A 268       5.634  12.049  89.294  2.00  1.00           C
ATOM   2098  CB  LYS A 268       4.936  11.422  90.511  2.00  1.00           C
ATOM   2099  CG  LYS A 268       5.796  11.461  91.775  2.00  1.00           C
ATOM   2100  CD  LYS A 268       5.040  11.074  93.045  2.00  1.00           C
ATOM   2101  CE  LYS A 268       4.941   9.562  93.245  2.00  1.00           C
ATOM   2102  NZ  LYS A 268       4.223   9.271  94.504  2.00  1.00           N
ATOM   2103  C   LYS A 268       6.866  11.214  89.036  2.00  1.00           C
ATOM   2104  O   LYS A 268       7.969  11.575  89.443  2.00  1.00           O
ATOM   2105  N   GLU A 269       6.711  10.049  88.368  2.00  1.00           N
ATOM   2106  CA  GLU A 269       7.814   9.138  88.159  2.00  1.00           C
ATOM   2107  CB  GLU A 269       7.361   7.890  87.383  2.00  1.00           C
ATOM   2108  CG  GLU A 269       8.495   6.932  87.022  2.00  1.00           C
ATOM   2109  CD  GLU A 269       8.719   5.991  88.194  2.00  1.00           C
ATOM   2110  OE1 GLU A 269       7.997   6.133  89.216  2.00  1.00           O
ATOM   2111  OE2 GLU A 269       9.611   5.110  88.074  2.00  1.00           O
ATOM   2112  C   GLU A 269       8.846   9.796  87.330  2.00  1.00           C
ATOM   2113  O   GLU A 269      10.011   9.896  87.711  2.00  1.00           O
ATOM   2114  N   PHE A 270       8.411  10.287  86.167  2.00  1.00           N
ATOM   2115  CA  PHE A 270       9.283  11.008  85.313  2.00  1.00           C
ATOM   2116  CB  PHE A 270       8.785  11.048  83.856  2.00  1.00           C
ATOM   2117  CG  PHE A 270       9.560  12.065  83.081  2.00  1.00           C
ATOM   2118  CD1 PHE A 270       9.157  13.382  83.060  2.00  1.00           C
ATOM   2119  CD2 PHE A 270      10.684  11.718  82.372  2.00  1.00           C
ATOM   2120  CE1 PHE A 270       9.856  14.329  82.347  2.00  1.00           C
ATOM   2121  CE2 PHE A 270      11.387  12.661  81.658  2.00  1.00           C
ATOM   2122  CZ  PHE A 270      10.978  13.971  81.643  2.00  1.00           C
ATOM   2123  C   PHE A 270       9.165  12.369  85.830  2.00  1.00           C
ATOM   2124  O   PHE A 270       8.070  12.907  85.877  2.00  1.00           O
ATOM   2125  N   TYR A 271      10.297  12.962  86.192  2.00  1.00           N
ATOM   2126  CA  TYR A 271      10.343  14.207  86.873  2.00  1.00           C
ATOM   2127  CB  TYR A 271       9.945  15.495  86.104  2.00  1.00           C
ATOM   2128  CG  TYR A 271       8.480  15.754  85.996  2.00  1.00           C
ATOM   2129  CD1 TYR A 271       7.819  16.373  87.034  2.00  1.00           C
ATOM   2130  CD2 TYR A 271       7.767  15.415  84.869  2.00  1.00           C
ATOM   2131  CE1 TYR A 271       6.472  16.642  86.957  2.00  1.00           C
ATOM   2132  CE2 TYR A 271       6.421  15.677  84.788  2.00  1.00           C
ATOM   2133  CZ  TYR A 271       5.769  16.292  85.831  2.00  1.00           C
ATOM   2134  OH  TYR A 271       4.386  16.568  85.741  2.00  1.00           O
ATOM   2135  C   TYR A 271       9.637  14.085  88.168  2.00  1.00           C
ATOM   2136  O   TYR A 271       8.464  13.735  88.238  2.00  1.00           O
ATOM   2137  N   GLY A 272      10.362  14.427  89.246  1.00  1.00           N
ATOM   2138  CA  GLY A 272       9.876  14.211  90.569  1.00  1.00           C
ATOM   2139  C   GLY A 272       8.756  15.157  90.807  1.00  1.00           C
ATOM   2140  O   GLY A 272       8.165  15.693  89.871  1.00  1.00           O
ATOM   2141  N   GLU A 273       8.430  15.372  92.091  1.00  1.00           N
ATOM   2142  CA  GLU A 273       7.287  16.162  92.409  1.00  1.00           C
ATOM   2143  CB  GLU A 273       7.126  16.356  93.927  1.00  1.00           C
ATOM   2144  CG  GLU A 273       5.714  16.755  94.352  1.00  1.00           C
ATOM   2145  CD  GLU A 273       4.917  15.466  94.490  1.00  1.00           C
ATOM   2146  OE1 GLU A 273       5.523  14.376  94.304  1.00  1.00           O
ATOM   2147  OE2 GLU A 273       3.696  15.553  94.789  1.00  1.00           O
ATOM   2148  C   GLU A 273       7.472  17.516  91.799  1.00  1.00           C
ATOM   2149  O   GLU A 273       6.592  18.013  91.097  1.00  1.00           O
ATOM   2150  N   ASP A 274       8.637  18.150  92.037  1.00  1.00           N
ATOM   2151  CA  ASP A 274       8.906  19.396  91.383  1.00  1.00           C
ATOM   2152  CB  ASP A 274       9.628  20.441  92.253  1.00  1.00           C
ATOM   2153  CG  ASP A 274       8.629  20.993  93.258  1.00  1.00           C
ATOM   2154  OD1 ASP A 274       7.499  20.442  93.327  1.00  1.00           O
ATOM   2155  OD2 ASP A 274       8.982  21.972  93.968  1.00  1.00           O
ATOM   2156  C   ASP A 274       9.819  19.040  90.273  1.00  1.00           C
ATOM   2157  O   ASP A 274      10.961  18.630  90.479  1.00  1.00           O
ATOM   2158  N   ALA A 275       9.303  19.187  89.051  2.00  1.00           N
ATOM   2159  CA  ALA A 275      10.005  18.822  87.868  2.00  1.00           C
ATOM   2160  CB  ALA A 275       9.163  19.004  86.596  2.00  1.00           C
ATOM   2161  C   ALA A 275      11.220  19.671  87.728  2.00  1.00           C
ATOM   2162  O   ALA A 275      12.230  19.233  87.178  2.00  1.00           O
ATOM   2163  N   LYS A 276      11.149  20.913  88.236  2.00  1.00           N
ATOM   2164  CA  LYS A 276      12.191  21.865  88.020  2.00  1.00           C
ATOM   2165  CB  LYS A 276      11.934  23.213  88.732  2.00  1.00           C
ATOM   2166  CG  LYS A 276      11.557  23.114  90.214  2.00  1.00           C
ATOM   2167  CD  LYS A 276      12.704  22.714  91.140  2.00  1.00           C
ATOM   2168  CE  LYS A 276      12.272  22.523  92.595  2.00  1.00           C
ATOM   2169  NZ  LYS A 276      13.404  22.007  93.394  2.00  1.00           N
ATOM   2170  C   LYS A 276      13.523  21.295  88.432  2.00  1.00           C
ATOM   2171  O   LYS A 276      14.516  21.482  87.731  2.00  1.00           O
ATOM   2172  N   LYS A 277      13.593  20.557  89.551  2.00  1.00           N
ATOM   2173  CA  LYS A 277      14.857  20.026  89.981  2.00  1.00           C
ATOM   2174  CB  LYS A 277      14.805  19.413  91.393  2.00  1.00           C
ATOM   2175  CG  LYS A 277      13.944  18.157  91.512  2.00  1.00           C
ATOM   2176  CD  LYS A 277      14.077  17.475  92.876  2.00  1.00           C
ATOM   2177  CE  LYS A 277      15.483  16.955  93.177  2.00  1.00           C
ATOM   2178  NZ  LYS A 277      15.513  16.354  94.529  2.00  1.00           N
ATOM   2179  C   LYS A 277      15.386  18.985  89.022  2.00  1.00           C
ATOM   2180  O   LYS A 277      16.593  18.915  88.796  2.00  1.00           O
ATOM   2181  N   SER A 278      14.506  18.164  88.408  1.00  1.00           N
ATOM   2182  CA  SER A 278      14.917  17.029  87.611  1.00  1.00           C
ATOM   2183  CB  SER A 278      13.738  16.278  86.964  1.00  1.00           C
ATOM   2184  OG  SER A 278      12.857  15.783  87.961  1.00  1.00           O
ATOM   2185  C   SER A 278      15.852  17.408  86.497  1.00  1.00           C
ATOM   2186  O   SER A 278      15.731  18.469  85.887  1.00  1.00           O
ATOM   2187  N   ARG A 279      16.833  16.507  86.242  3.00  1.00           N
ATOM   2188  CA  ARG A 279      17.839  16.591  85.211  3.00  1.00           C
ATOM   2189  CB  ARG A 279      18.863  15.449  85.302  3.00  1.00           C
ATOM   2190  CG  ARG A 279      18.242  14.065  85.102  3.00  1.00           C
ATOM   2191  CD  ARG A 279      19.269  12.939  85.195  3.00  1.00           C
ATOM   2192  NE  ARG A 279      20.376  13.303  84.271  3.00  1.00           N
ATOM   2193  CZ  ARG A 279      21.605  12.725  84.402  3.00  1.00           C
ATOM   2194  NH1 ARG A 279      21.810  11.750  85.334  3.00  1.00           N
ATOM   2195  NH2 ARG A 279      22.629  13.132  83.598  3.00  1.00           N
ATOM   2196  C   ARG A 279      17.169  16.466  83.877  3.00  1.00           C
ATOM   2197  O   ARG A 279      17.488  17.180  82.928  3.00  1.00           O
ATOM   2198  N   ASP A 280      16.192  15.547  83.794  3.00  1.00           N
ATOM   2199  CA  ASP A 280      15.538  15.189  82.569  3.00  1.00           C
ATOM   2200  CB  ASP A 280      14.698  13.902  82.712  3.00  1.00           C
ATOM   2201  CG  ASP A 280      13.673  14.069  83.822  3.00  1.00           C
ATOM   2202  OD1 ASP A 280      13.558  15.195  84.375  3.00  1.00           O
ATOM   2203  OD2 ASP A 280      12.998  13.056  84.146  3.00  1.00           O
ATOM   2204  C   ASP A 280      14.711  16.295  81.950  3.00  1.00           C
ATOM   2205  O   ASP A 280      14.660  16.399  80.726  3.00  1.00           O
ATOM   2206  N   TYR A 281      14.047  17.165  82.734  1.00  1.00           N
ATOM   2207  CA  TYR A 281      13.167  18.140  82.138  1.00  1.00           C
ATOM   2208  CB  TYR A 281      12.195  18.771  83.147  1.00  1.00           C
ATOM   2209  CG  TYR A 281      11.325  19.727  82.413  1.00  1.00           C
ATOM   2210  CD1 TYR A 281      10.377  19.263  81.528  1.00  1.00           C
ATOM   2211  CD2 TYR A 281      11.437  21.079  82.630  1.00  1.00           C
ATOM   2212  CE1 TYR A 281       9.564  20.140  80.855  1.00  1.00           C
ATOM   2213  CE2 TYR A 281      10.625  21.961  81.959  1.00  1.00           C
ATOM   2214  CZ  TYR A 281       9.689  21.492  81.070  1.00  1.00           C
ATOM   2215  OH  TYR A 281       8.854  22.395  80.381  1.00  1.00           O
ATOM   2216  C   TYR A 281      13.940  19.219  81.458  1.00  1.00           C
ATOM   2217  O   TYR A 281      15.032  19.592  81.883  1.00  1.00           O
ATOM   2218  N   GLY A 282      13.378  19.728  80.343  1.00  1.00           N
ATOM   2219  CA  GLY A 282      14.045  20.707  79.535  1.00  1.00           C
ATOM   2220  C   GLY A 282      13.624  22.105  79.872  1.00  1.00           C
ATOM   2221  O   GLY A 282      13.177  22.407  80.977  1.00  1.00           O
ATOM   2222  N   ARG A 283      13.794  23.002  78.877  1.00  1.00           N
ATOM   2223  CA  ARG A 283      13.411  24.386  78.946  1.00  1.00           C
ATOM   2224  CB  ARG A 283      14.601  25.361  78.907  1.00  1.00           C
ATOM   2225  CG  ARG A 283      15.676  25.106  79.963  1.00  1.00           C
ATOM   2226  CD  ARG A 283      16.914  25.997  79.801  1.00  1.00           C
ATOM   2227  NE  ARG A 283      16.810  27.117  80.780  1.00  1.00           N
ATOM   2228  CZ  ARG A 283      17.817  28.033  80.900  1.00  1.00           C
ATOM   2229  NH1 ARG A 283      18.902  27.977  80.075  1.00  1.00           N
ATOM   2230  NH2 ARG A 283      17.745  29.007  81.855  1.00  1.00           N
ATOM   2231  C   ARG A 283      12.704  24.627  77.660  1.00  1.00           C
ATOM   2232  O   ARG A 283      12.831  23.821  76.738  1.00  1.00           O
ATOM   2233  N   ILE A 284      11.920  25.717  77.536  1.00  1.00           N
ATOM   2234  CA  ILE A 284      11.265  25.745  76.269  1.00  1.00           C
ATOM   2235  CB  ILE A 284      10.122  26.711  76.140  1.00  1.00           C
ATOM   2236  CG1 ILE A 284       8.927  26.196  76.959  1.00  1.00           C
ATOM   2237  CG2 ILE A 284       9.797  26.884  74.646  1.00  1.00           C
ATOM   2238  CD1 ILE A 284       8.441  24.820  76.497  1.00  1.00           C
ATOM   2239  C   ILE A 284      12.198  25.951  75.128  1.00  1.00           C
ATOM   2240  O   ILE A 284      12.393  25.059  74.304  1.00  1.00           O
ATOM   2241  N   ILE A 285      12.844  27.118  75.129  1.00  1.00           N
ATOM   2242  CA  ILE A 285      13.702  27.660  74.119  1.00  1.00           C
ATOM   2243  CB  ILE A 285      12.986  27.903  72.805  1.00  1.00           C
ATOM   2244  CG1 ILE A 285      11.686  28.710  73.013  1.00  1.00           C
ATOM   2245  CG2 ILE A 285      12.771  26.579  72.070  1.00  1.00           C
ATOM   2246  CD1 ILE A 285      11.158  29.343  71.729  1.00  1.00           C
ATOM   2247  C   ILE A 285      13.939  29.005  74.727  1.00  1.00           C
ATOM   2248  O   ILE A 285      14.114  29.116  75.939  1.00  1.00           O
ATOM   2249  N   SER A 286      13.964  30.066  73.901  1.00  1.00           N
ATOM   2250  CA  SER A 286      14.084  31.384  74.434  1.00  1.00           C
ATOM   2251  CB  SER A 286      14.914  32.328  73.546  1.00  1.00           C
ATOM   2252  OG  SER A 286      14.255  32.540  72.305  1.00  1.00           O
ATOM   2253  C   SER A 286      12.764  32.035  74.646  1.00  1.00           C
ATOM   2254  O   SER A 286      11.709  31.454  74.395  1.00  1.00           O
ATOM   2255  N   ALA A 287      12.819  33.289  75.152  2.00  1.00           N
ATOM   2256  CA  ALA A 287      11.628  34.051  75.359  2.00  1.00           C
ATOM   2257  CB  ALA A 287      11.882  35.473  75.889  2.00  1.00           C
ATOM   2258  C   ALA A 287      11.024  34.175  74.013  2.00  1.00           C
ATOM   2259  O   ALA A 287      11.696  34.538  73.048  2.00  1.00           O
ATOM   2260  N   ARG A 288       9.726  33.856  73.940  2.00  1.00           N
ATOM   2261  CA  ARG A 288       8.996  33.795  72.715  2.00  1.00           C
ATOM   2262  CB  ARG A 288       9.816  33.271  71.520  2.00  1.00           C
ATOM   2263  CG  ARG A 288       9.034  33.210  70.205  2.00  1.00           C
ATOM   2264  CD  ARG A 288       9.887  32.848  68.984  2.00  1.00           C
ATOM   2265  NE  ARG A 288       9.968  31.361  68.888  2.00  1.00           N
ATOM   2266  CZ  ARG A 288      10.057  30.761  67.664  2.00  1.00           C
ATOM   2267  NH1 ARG A 288      10.026  31.517  66.526  2.00  1.00           N
ATOM   2268  NH2 ARG A 288      10.178  29.404  67.573  2.00  1.00           N
ATOM   2269  C   ARG A 288       8.001  32.738  73.037  2.00  1.00           C
ATOM   2270  O   ARG A 288       6.841  33.008  73.342  2.00  1.00           O
ATOM   2271  N   HIS A 289       8.477  31.479  72.979  2.00  1.00           N
ATOM   2272  CA  HIS A 289       7.680  30.346  73.328  2.00  1.00           C
ATOM   2273  ND1 HIS A 289       6.923  27.479  71.646  2.00  1.00           N
ATOM   2274  CG  HIS A 289       7.998  28.328  71.789  2.00  1.00           C
ATOM   2275  CB  HIS A 289       8.351  28.978  73.099  2.00  1.00           C
ATOM   2276  NE2 HIS A 289       7.909  27.586  69.658  2.00  1.00           N
ATOM   2277  CD2 HIS A 289       8.587  28.383  70.563  2.00  1.00           C
ATOM   2278  CE1 HIS A 289       6.917  27.063  70.354  2.00  1.00           C
ATOM   2279  C   HIS A 289       7.291  30.414  74.765  2.00  1.00           C
ATOM   2280  O   HIS A 289       6.173  30.050  75.125  2.00  1.00           O
ATOM   2281  N   PHE A 290       8.197  30.900  75.627  2.00  1.00           N
ATOM   2282  CA  PHE A 290       7.913  30.900  77.030  2.00  1.00           C
ATOM   2283  CB  PHE A 290       9.029  31.559  77.860  2.00  1.00           C
ATOM   2284  CG  PHE A 290       8.454  31.825  79.209  2.00  1.00           C
ATOM   2285  CD1 PHE A 290       8.361  30.841  80.167  2.00  1.00           C
ATOM   2286  CD2 PHE A 290       8.002  33.088  79.516  2.00  1.00           C
ATOM   2287  CE1 PHE A 290       7.824  31.113  81.403  2.00  1.00           C
ATOM   2288  CE2 PHE A 290       7.464  33.367  80.751  2.00  1.00           C
ATOM   2289  CZ  PHE A 290       7.373  32.377  81.699  2.00  1.00           C
ATOM   2290  C   PHE A 290       6.657  31.643  77.307  2.00  1.00           C
ATOM   2291  O   PHE A 290       5.762  31.128  77.975  2.00  1.00           O
ATOM   2292  N   GLN A 291       6.546  32.872  76.786  2.00  1.00           N
ATOM   2293  CA  GLN A 291       5.402  33.665  77.107  2.00  1.00           C
ATOM   2294  CB  GLN A 291       5.515  35.102  76.567  2.00  1.00           C
ATOM   2295  CG  GLN A 291       4.314  35.998  76.884  2.00  1.00           C
ATOM   2296  CD  GLN A 291       4.619  37.383  76.327  2.00  1.00           C
ATOM   2297  OE1 GLN A 291       5.688  37.612  75.761  2.00  1.00           O
ATOM   2298  NE2 GLN A 291       3.666  38.338  76.494  2.00  1.00           N
ATOM   2299  C   GLN A 291       4.160  33.060  76.543  2.00  1.00           C
ATOM   2300  O   GLN A 291       3.141  32.973  77.227  2.00  1.00           O
ATOM   2301  N   ARG A 292       4.217  32.603  75.280  2.00  1.00           N
ATOM   2302  CA  ARG A 292       3.027  32.119  74.645  2.00  1.00           C
ATOM   2303  CB  ARG A 292       3.242  31.693  73.186  2.00  1.00           C
ATOM   2304  CG  ARG A 292       3.595  32.836  72.236  2.00  1.00           C
ATOM   2305  CD  ARG A 292       3.609  32.391  70.772  2.00  1.00           C
ATOM   2306  NE  ARG A 292       3.992  33.569  69.947  2.00  1.00           N
ATOM   2307  CZ  ARG A 292       4.204  33.422  68.607  2.00  1.00           C
ATOM   2308  NH1 ARG A 292       4.011  32.210  68.010  2.00  1.00           N
ATOM   2309  NH2 ARG A 292       4.613  34.491  67.863  2.00  1.00           N
ATOM   2310  C   ARG A 292       2.512  30.912  75.368  2.00  1.00           C
ATOM   2311  O   ARG A 292       1.319  30.826  75.654  2.00  1.00           O
ATOM   2312  N   VAL A 293       3.401  29.957  75.712  2.00  1.00           N
ATOM   2313  CA  VAL A 293       2.949  28.746  76.344  2.00  1.00           C
ATOM   2314  CB  VAL A 293       4.064  27.807  76.704  2.00  1.00           C
ATOM   2315  CG1 VAL A 293       3.475  26.624  77.492  2.00  1.00           C
ATOM   2316  CG2 VAL A 293       4.788  27.393  75.411  2.00  1.00           C
ATOM   2317  C   VAL A 293       2.277  29.148  77.606  2.00  1.00           C
ATOM   2318  O   VAL A 293       1.216  28.631  77.950  2.00  1.00           O
ATOM   2319  N   MET A 294       2.876  30.112  78.322  2.00  1.00           N
ATOM   2320  CA  MET A 294       2.304  30.511  79.566  2.00  1.00           C
ATOM   2321  CB  MET A 294       3.166  31.533  80.328  2.00  1.00           C
ATOM   2322  CG  MET A 294       2.788  31.655  81.807  2.00  1.00           C
ATOM   2323  SD  MET A 294       3.995  32.564  82.821  2.00  1.00           S
ATOM   2324  CE  MET A 294       3.170  32.260  84.411  2.00  1.00           C
ATOM   2325  C   MET A 294       0.951  31.098  79.296  2.00  1.00           C
ATOM   2326  O   MET A 294       0.003  30.844  80.035  2.00  1.00           O
ATOM   2327  N   GLY A 295       0.823  31.886  78.212  2.00  1.00           N
ATOM   2328  CA  GLY A 295      -0.428  32.501  77.858  2.00  1.00           C
ATOM   2329  C   GLY A 295      -1.420  31.439  77.541  2.00  1.00           C
ATOM   2330  O   GLY A 295      -2.600  31.564  77.867  2.00  1.00           O
ATOM   2331  N   LEU A 296      -0.963  30.352  76.894  2.00  1.00           N
ATOM   2332  CA  LEU A 296      -1.877  29.332  76.480  2.00  1.00           C
ATOM   2333  CB  LEU A 296      -1.176  28.149  75.793  2.00  1.00           C
ATOM   2334  CG  LEU A 296      -0.403  28.561  74.525  2.00  1.00           C
ATOM   2335  CD1 LEU A 296       0.105  27.332  73.756  2.00  1.00           C
ATOM   2336  CD2 LEU A 296      -1.224  29.524  73.650  2.00  1.00           C
ATOM   2337  C   LEU A 296      -2.558  28.823  77.708  2.00  1.00           C
ATOM   2338  O   LEU A 296      -3.776  28.653  77.720  2.00  1.00           O
ATOM   2339  N   ILE A 297      -1.800  28.590  78.795  2.00  1.00           N
ATOM   2340  CA  ILE A 297      -2.473  28.151  79.980  2.00  1.00           C
ATOM   2341  CB  ILE A 297      -1.684  27.140  80.790  2.00  1.00           C
ATOM   2342  CG1 ILE A 297      -2.528  26.549  81.939  2.00  1.00           C
ATOM   2343  CG2 ILE A 297      -0.335  27.744  81.218  2.00  1.00           C
ATOM   2344  CD1 ILE A 297      -2.924  27.536  83.039  2.00  1.00           C
ATOM   2345  C   ILE A 297      -2.756  29.390  80.766  2.00  1.00           C
ATOM   2346  O   ILE A 297      -1.907  29.960  81.449  2.00  1.00           O
ATOM   2347  N   GLU A 298      -4.013  29.845  80.659  3.00  1.00           N
ATOM   2348  CA  GLU A 298      -4.479  31.027  81.308  3.00  1.00           C
ATOM   2349  CB  GLU A 298      -5.021  32.077  80.325  3.00  1.00           C
ATOM   2350  CG  GLU A 298      -5.532  33.353  80.996  3.00  1.00           C
ATOM   2351  CD  GLU A 298      -6.181  34.212  79.920  3.00  1.00           C
ATOM   2352  OE1 GLU A 298      -5.468  34.584  78.949  3.00  1.00           O
ATOM   2353  OE2 GLU A 298      -7.399  34.510  80.054  3.00  1.00           O
ATOM   2354  C   GLU A 298      -5.641  30.570  82.127  3.00  1.00           C
ATOM   2355  O   GLU A 298      -5.490  29.911  83.155  3.00  1.00           O
ATOM   2356  N   GLY A 299      -6.849  30.928  81.660  3.00  1.00           N
ATOM   2357  CA  GLY A 299      -8.085  30.620  82.313  3.00  1.00           C
ATOM   2358  C   GLY A 299      -8.315  29.137  82.394  3.00  1.00           C
ATOM   2359  O   GLY A 299      -8.906  28.665  83.364  3.00  1.00           O
ATOM   2360  N   GLN A 300      -7.873  28.369  81.374  1.00  1.00           N
ATOM   2361  CA  GLN A 300      -8.149  26.956  81.286  1.00  1.00           C
ATOM   2362  CB  GLN A 300      -7.404  26.251  80.139  1.00  1.00           C
ATOM   2363  CG  GLN A 300      -7.948  26.623  78.756  1.00  1.00           C
ATOM   2364  CD  GLN A 300      -7.796  28.127  78.564  1.00  1.00           C
ATOM   2365  OE1 GLN A 300      -6.689  28.641  78.419  1.00  1.00           O
ATOM   2366  NE2 GLN A 300      -8.944  28.857  78.573  1.00  1.00           N
ATOM   2367  C   GLN A 300      -7.794  26.289  82.578  1.00  1.00           C
ATOM   2368  O   GLN A 300      -6.806  26.643  83.218  1.00  1.00           O
ATOM   2369  N   LYS A 301      -8.615  25.297  82.995  4.00  1.00           N
ATOM   2370  CA  LYS A 301      -8.434  24.691  84.285  4.00  1.00           C
ATOM   2371  CB  LYS A 301      -9.607  23.812  84.746  4.00  1.00           C
ATOM   2372  CG  LYS A 301      -9.693  23.779  86.269  4.00  1.00           C
ATOM   2373  CD  LYS A 301     -10.122  25.140  86.826  4.00  1.00           C
ATOM   2374  CE  LYS A 301      -9.783  25.353  88.299  4.00  1.00           C
ATOM   2375  NZ  LYS A 301      -8.395  25.854  88.421  4.00  1.00           N
ATOM   2376  C   LYS A 301      -7.191  23.850  84.278  4.00  1.00           C
ATOM   2377  O   LYS A 301      -6.941  23.109  83.329  4.00  1.00           O
ATOM   2378  N   VAL A 302      -6.364  23.948  85.346  4.00  1.00           N
ATOM   2379  CA  VAL A 302      -5.157  23.164  85.386  4.00  1.00           C
ATOM   2380  CB  VAL A 302      -3.928  23.972  85.692  4.00  1.00           C
ATOM   2381  CG1 VAL A 302      -2.734  23.016  85.832  4.00  1.00           C
ATOM   2382  CG2 VAL A 302      -3.751  25.039  84.600  4.00  1.00           C
ATOM   2383  C   VAL A 302      -5.274  22.152  86.487  4.00  1.00           C
ATOM   2384  O   VAL A 302      -5.272  22.505  87.665  4.00  1.00           O
ATOM   2385  N   ALA A 303      -5.402  20.857  86.126  4.00  1.00           N
ATOM   2386  CA  ALA A 303      -5.436  19.817  87.117  4.00  1.00           C
ATOM   2387  CB  ALA A 303      -5.725  18.431  86.518  4.00  1.00           C
ATOM   2388  C   ALA A 303      -4.074  19.756  87.749  4.00  1.00           C
ATOM   2389  O   ALA A 303      -3.955  19.721  88.973  4.00  1.00           O
ATOM   2390  N   TYR A 304      -2.998  19.767  86.925  4.00  1.00           N
ATOM   2391  CA  TYR A 304      -1.677  19.675  87.491  4.00  1.00           C
ATOM   2392  CB  TYR A 304      -1.030  18.283  87.378  4.00  1.00           C
ATOM   2393  CG  TYR A 304       0.310  18.390  88.025  4.00  1.00           C
ATOM   2394  CD1 TYR A 304       0.401  18.610  89.381  4.00  1.00           C
ATOM   2395  CD2 TYR A 304       1.470  18.250  87.296  4.00  1.00           C
ATOM   2396  CE1 TYR A 304       1.626  18.712  89.996  4.00  1.00           C
ATOM   2397  CE2 TYR A 304       2.699  18.350  87.907  4.00  1.00           C
ATOM   2398  CZ  TYR A 304       2.780  18.581  89.260  4.00  1.00           C
ATOM   2399  OH  TYR A 304       4.040  18.685  89.888  4.00  1.00           O
ATOM   2400  C   TYR A 304      -0.768  20.669  86.845  4.00  1.00           C
ATOM   2401  O   TYR A 304      -0.896  20.982  85.662  4.00  1.00           O
ATOM   2402  N   GLY A 305       0.181  21.199  87.643  1.00  1.00           N
ATOM   2403  CA  GLY A 305       1.169  22.121  87.157  1.00  1.00           C
ATOM   2404  C   GLY A 305       0.542  23.459  86.909  1.00  1.00           C
ATOM   2405  O   GLY A 305      -0.372  23.868  87.622  1.00  1.00           O
ATOM   2406  N   GLY A 306       1.032  24.178  85.871  1.00  1.00           N
ATOM   2407  CA  GLY A 306       0.492  25.467  85.525  1.00  1.00           C
ATOM   2408  C   GLY A 306       1.391  26.577  85.983  1.00  1.00           C
ATOM   2409  O   GLY A 306       1.048  27.750  85.838  1.00  1.00           O
ATOM   2410  N   THR A 307       2.571  26.262  86.546  1.00  1.00           N
ATOM   2411  CA  THR A 307       3.416  27.338  86.985  1.00  1.00           C
ATOM   2412  CB  THR A 307       3.728  27.266  88.454  1.00  1.00           C
ATOM   2413  OG1 THR A 307       2.527  27.317  89.212  1.00  1.00           O
ATOM   2414  CG2 THR A 307       4.637  28.443  88.839  1.00  1.00           C
ATOM   2415  C   THR A 307       4.706  27.248  86.247  1.00  1.00           C
ATOM   2416  O   THR A 307       5.085  26.180  85.771  1.00  1.00           O
ATOM   2417  N   GLY A 308       5.414  28.389  86.126  4.00  1.00           N
ATOM   2418  CA  GLY A 308       6.655  28.360  85.418  4.00  1.00           C
ATOM   2419  C   GLY A 308       7.518  29.504  85.841  4.00  1.00           C
ATOM   2420  O   GLY A 308       7.086  30.399  86.566  4.00  1.00           O
ATOM   2421  N   ASP A 309       8.787  29.481  85.382  4.00  1.00           N
ATOM   2422  CA  ASP A 309       9.719  30.516  85.714  4.00  1.00           C
ATOM   2423  CB  ASP A 309      10.986  29.996  86.417  4.00  1.00           C
ATOM   2424  CG  ASP A 309      10.581  29.534  87.811  4.00  1.00           C
ATOM   2425  OD1 ASP A 309       9.356  29.561  88.102  4.00  1.00           O
ATOM   2426  OD2 ASP A 309      11.485  29.157  88.605  4.00  1.00           O
ATOM   2427  C   ASP A 309      10.142  31.213  84.457  4.00  1.00           C
ATOM   2428  O   ASP A 309      10.637  30.591  83.519  4.00  1.00           O
ATOM   2429  N   ALA A 310       9.928  32.544  84.405  3.00  1.00           N
ATOM   2430  CA  ALA A 310      10.266  33.324  83.247  3.00  1.00           C
ATOM   2431  CB  ALA A 310       9.782  34.782  83.343  3.00  1.00           C
ATOM   2432  C   ALA A 310      11.752  33.364  83.038  3.00  1.00           C
ATOM   2433  O   ALA A 310      12.228  33.189  81.916  3.00  1.00           O
ATOM   2434  N   ALA A 311      12.529  33.569  84.120  3.00  1.00           N
ATOM   2435  CA  ALA A 311      13.944  33.771  83.970  3.00  1.00           C
ATOM   2436  CB  ALA A 311      14.648  34.043  85.311  3.00  1.00           C
ATOM   2437  C   ALA A 311      14.594  32.570  83.364  3.00  1.00           C
ATOM   2438  O   ALA A 311      15.320  32.672  82.376  3.00  1.00           O
ATOM   2439  N   THR A 312      14.320  31.387  83.932  3.00  1.00           N
ATOM   2440  CA  THR A 312      14.911  30.162  83.482  3.00  1.00           C
ATOM   2441  CB  THR A 312      14.740  29.030  84.448  3.00  1.00           C
ATOM   2442  OG1 THR A 312      15.448  27.890  83.986  3.00  1.00           O
ATOM   2443  CG2 THR A 312      13.243  28.715  84.578  3.00  1.00           C
ATOM   2444  C   THR A 312      14.293  29.741  82.196  3.00  1.00           C
ATOM   2445  O   THR A 312      14.895  28.999  81.422  3.00  1.00           O
ATOM   2446  N   ARG A 313      13.072  30.225  81.922  3.00  1.00           N
ATOM   2447  CA  ARG A 313      12.333  29.717  80.811  3.00  1.00           C
ATOM   2448  CB  ARG A 313      13.038  29.795  79.448  3.00  1.00           C
ATOM   2449  CG  ARG A 313      12.060  29.671  78.272  3.00  1.00           C
ATOM   2450  CD  ARG A 313      11.182  28.415  78.292  3.00  1.00           C
ATOM   2451  NE  ARG A 313       9.955  28.717  79.086  3.00  1.00           N
ATOM   2452  CZ  ARG A 313       9.262  27.717  79.710  3.00  1.00           C
ATOM   2453  NH1 ARG A 313       9.739  26.438  79.694  3.00  1.00           N
ATOM   2454  NH2 ARG A 313       8.092  27.994  80.357  3.00  1.00           N
ATOM   2455  C   ARG A 313      12.025  28.276  81.110  3.00  1.00           C
ATOM   2456  O   ARG A 313      12.499  27.356  80.446  3.00  1.00           O
ATOM   2457  N   TYR A 314      11.239  28.070  82.189  4.00  1.00           N
ATOM   2458  CA  TYR A 314      10.810  26.780  82.656  4.00  1.00           C
ATOM   2459  CB  TYR A 314      11.473  26.439  84.001  4.00  1.00           C
ATOM   2460  CG  TYR A 314      10.652  25.459  84.758  4.00  1.00           C
ATOM   2461  CD1 TYR A 314      10.708  24.113  84.497  4.00  1.00           C
ATOM   2462  CD2 TYR A 314       9.828  25.917  85.759  4.00  1.00           C
ATOM   2463  CE1 TYR A 314       9.936  23.238  85.227  4.00  1.00           C
ATOM   2464  CE2 TYR A 314       9.055  25.048  86.490  4.00  1.00           C
ATOM   2465  CZ  TYR A 314       9.109  23.704  86.222  4.00  1.00           C
ATOM   2466  OH  TYR A 314       8.317  22.806  86.970  4.00  1.00           O
ATOM   2467  C   TYR A 314       9.322  26.779  82.878  4.00  1.00           C
ATOM   2468  O   TYR A 314       8.762  27.744  83.398  4.00  1.00           O
ATOM   2469  N   ILE A 315       8.637  25.687  82.458  4.00  1.00           N
ATOM   2470  CA  ILE A 315       7.222  25.537  82.689  4.00  1.00           C
ATOM   2471  CB  ILE A 315       6.400  25.872  81.478  4.00  1.00           C
ATOM   2472  CG1 ILE A 315       4.930  26.175  81.835  4.00  1.00           C
ATOM   2473  CG2 ILE A 315       6.637  24.772  80.442  4.00  1.00           C
ATOM   2474  CD1 ILE A 315       4.165  25.059  82.536  4.00  1.00           C
ATOM   2475  C   ILE A 315       6.995  24.100  83.117  4.00  1.00           C
ATOM   2476  O   ILE A 315       7.565  23.182  82.531  4.00  1.00           O
ATOM   2477  N   ALA A 316       6.166  23.869  84.165  1.00  1.00           N
ATOM   2478  CA  ALA A 316       5.919  22.551  84.723  1.00  1.00           C
ATOM   2479  CB  ALA A 316       5.278  22.584  86.118  1.00  1.00           C
ATOM   2480  C   ALA A 316       4.979  21.790  83.830  1.00  1.00           C
ATOM   2481  O   ALA A 316       4.266  22.374  83.020  1.00  1.00           O
ATOM   2482  N   PRO A 317       4.962  20.485  83.933  1.00  1.00           N
ATOM   2483  CA  PRO A 317       4.057  19.715  83.115  1.00  1.00           C
ATOM   2484  CD  PRO A 317       6.162  19.742  84.266  1.00  1.00           C
ATOM   2485  CB  PRO A 317       4.476  18.265  83.287  1.00  1.00           C
ATOM   2486  CG  PRO A 317       5.988  18.391  83.556  1.00  1.00           C
ATOM   2487  C   PRO A 317       2.685  20.073  83.568  1.00  1.00           C
ATOM   2488  O   PRO A 317       2.464  20.105  84.778  1.00  1.00           O
ATOM   2489  N   THR A 318       1.753  20.354  82.635  4.00  1.00           N
ATOM   2490  CA  THR A 318       0.457  20.769  83.078  4.00  1.00           C
ATOM   2491  CB  THR A 318       0.184  22.221  82.811  4.00  1.00           C
ATOM   2492  OG1 THR A 318       1.169  23.030  83.437  4.00  1.00           O
ATOM   2493  CG2 THR A 318      -1.209  22.573  83.354  4.00  1.00           C
ATOM   2494  C   THR A 318      -0.561  19.987  82.336  4.00  1.00           C
ATOM   2495  O   THR A 318      -0.390  19.667  81.161  4.00  1.00           O
ATOM   2496  N   ILE A 319      -1.653  19.639  83.032  4.00  1.00           N
ATOM   2497  CA  ILE A 319      -2.710  18.964  82.361  4.00  1.00           C
ATOM   2498  CB  ILE A 319      -3.052  17.621  82.930  4.00  1.00           C
ATOM   2499  CG1 ILE A 319      -3.649  17.743  84.339  4.00  1.00           C
ATOM   2500  CG2 ILE A 319      -1.765  16.786  82.899  4.00  1.00           C
ATOM   2501  CD1 ILE A 319      -4.350  16.466  84.799  4.00  1.00           C
ATOM   2502  C   ILE A 319      -3.894  19.835  82.558  4.00  1.00           C
ATOM   2503  O   ILE A 319      -4.116  20.356  83.650  4.00  1.00           O
ATOM   2504  N   LEU A 320      -4.672  20.057  81.490  4.00  1.00           N
ATOM   2505  CA  LEU A 320      -5.814  20.888  81.666  4.00  1.00           C
ATOM   2506  CB  LEU A 320      -5.889  22.060  80.674  4.00  1.00           C
ATOM   2507  CG  LEU A 320      -4.700  23.029  80.820  4.00  1.00           C
ATOM   2508  CD1 LEU A 320      -4.906  24.309  79.994  4.00  1.00           C
ATOM   2509  CD2 LEU A 320      -4.389  23.302  82.300  4.00  1.00           C
ATOM   2510  C   LEU A 320      -7.019  20.027  81.475  4.00  1.00           C
ATOM   2511  O   LEU A 320      -6.929  18.933  80.920  4.00  1.00           O
ATOM   2512  N   THR A 321      -8.185  20.502  81.953  4.00  1.00           N
ATOM   2513  CA  THR A 321      -9.386  19.720  81.917  4.00  1.00           C
ATOM   2514  CB  THR A 321     -10.219  19.914  83.165  4.00  1.00           C
ATOM   2515  OG1 THR A 321     -11.228  18.920  83.256  4.00  1.00           O
ATOM   2516  CG2 THR A 321     -10.832  21.328  83.185  4.00  1.00           C
ATOM   2517  C   THR A 321     -10.185  20.059  80.703  4.00  1.00           C
ATOM   2518  O   THR A 321      -9.627  20.390  79.657  4.00  1.00           O
ATOM   2519  N   ASP A 322     -11.525  19.958  80.831  1.00  1.00           N
ATOM   2520  CA  ASP A 322     -12.445  20.165  79.760  1.00  1.00           C
ATOM   2521  CB  ASP A 322     -13.914  20.266  80.204  1.00  1.00           C
ATOM   2522  CG  ASP A 322     -14.778  20.170  78.954  1.00  1.00           C
ATOM   2523  OD1 ASP A 322     -14.637  21.043  78.057  1.00  1.00           O
ATOM   2524  OD2 ASP A 322     -15.581  19.202  78.873  1.00  1.00           O
ATOM   2525  C   ASP A 322     -12.086  21.405  79.029  1.00  1.00           C
ATOM   2526  O   ASP A 322     -12.285  22.524  79.501  1.00  1.00           O
ATOM   2527  N   VAL A 323     -11.527  21.187  77.828  1.00  1.00           N
ATOM   2528  CA  VAL A 323     -11.083  22.222  76.957  1.00  1.00           C
ATOM   2529  CB  VAL A 323     -10.010  21.759  76.007  1.00  1.00           C
ATOM   2530  CG1 VAL A 323      -9.632  22.888  75.030  1.00  1.00           C
ATOM   2531  CG2 VAL A 323      -8.823  21.276  76.856  1.00  1.00           C
ATOM   2532  C   VAL A 323     -12.275  22.698  76.162  1.00  1.00           C
ATOM   2533  O   VAL A 323     -13.281  21.996  76.071  1.00  1.00           O
ATOM   2534  N   ASP A 324     -12.194  23.922  75.579  1.00  1.00           N
ATOM   2535  CA  ASP A 324     -13.333  24.556  74.964  1.00  1.00           C
ATOM   2536  CB  ASP A 324     -13.021  25.986  74.485  1.00  1.00           C
ATOM   2537  CG  ASP A 324     -14.346  26.730  74.363  1.00  1.00           C
ATOM   2538  OD1 ASP A 324     -15.398  26.042  74.283  1.00  1.00           O
ATOM   2539  OD2 ASP A 324     -14.326  27.990  74.346  1.00  1.00           O
ATOM   2540  C   ASP A 324     -13.959  23.752  73.847  1.00  1.00           C
ATOM   2541  O   ASP A 324     -15.052  23.272  74.138  1.00  1.00           O
ATOM   2542  N   PRO A 325     -13.526  23.479  72.618  3.00  1.00           N
ATOM   2543  CA  PRO A 325     -12.364  23.982  71.907  3.00  1.00           C
ATOM   2544  CD  PRO A 325     -13.943  22.193  72.078  3.00  1.00           C
ATOM   2545  CB  PRO A 325     -12.144  23.053  70.716  3.00  1.00           C
ATOM   2546  CG  PRO A 325     -12.814  21.741  71.142  3.00  1.00           C
ATOM   2547  C   PRO A 325     -12.663  25.375  71.466  3.00  1.00           C
ATOM   2548  O   PRO A 325     -13.711  25.896  71.838  3.00  1.00           O
ATOM   2549  N   GLN A 326     -11.802  25.950  70.600  3.00  1.00           N
ATOM   2550  CA  GLN A 326     -11.891  27.318  70.170  3.00  1.00           C
ATOM   2551  CB  GLN A 326     -13.334  27.799  69.916  3.00  1.00           C
ATOM   2552  CG  GLN A 326     -14.135  26.930  68.942  3.00  1.00           C
ATOM   2553  CD  GLN A 326     -13.558  27.108  67.548  3.00  1.00           C
ATOM   2554  OE1 GLN A 326     -12.365  27.355  67.383  3.00  1.00           O
ATOM   2555  NE2 GLN A 326     -14.429  26.975  66.510  3.00  1.00           N
ATOM   2556  C   GLN A 326     -11.329  28.197  71.254  3.00  1.00           C
ATOM   2557  O   GLN A 326     -11.653  29.381  71.337  3.00  1.00           O
ATOM   2558  N   SER A 327     -10.450  27.633  72.111  1.00  1.00           N
ATOM   2559  CA  SER A 327      -9.803  28.402  73.145  1.00  1.00           C
ATOM   2560  CB  SER A 327     -10.116  27.882  74.557  1.00  1.00           C
ATOM   2561  OG  SER A 327      -9.458  28.669  75.538  1.00  1.00           O
ATOM   2562  C   SER A 327      -8.324  28.278  72.922  1.00  1.00           C
ATOM   2563  O   SER A 327      -7.852  27.184  72.617  1.00  1.00           O
ATOM   2564  N   PRO A 328      -7.578  29.361  73.046  2.00  1.00           N
ATOM   2565  CA  PRO A 328      -6.148  29.316  72.858  2.00  1.00           C
ATOM   2566  CD  PRO A 328      -7.974  30.483  73.884  2.00  1.00           C
ATOM   2567  CB  PRO A 328      -5.635  30.698  73.254  2.00  1.00           C
ATOM   2568  CG  PRO A 328      -6.653  31.149  74.317  2.00  1.00           C
ATOM   2569  C   PRO A 328      -5.588  28.232  73.726  2.00  1.00           C
ATOM   2570  O   PRO A 328      -5.593  28.384  74.945  2.00  1.00           O
ATOM   2571  N   VAL A 329      -5.088  27.165  73.071  2.00  1.00           N
ATOM   2572  CA  VAL A 329      -4.551  25.911  73.534  2.00  1.00           C
ATOM   2573  CB  VAL A 329      -5.362  25.188  74.585  2.00  1.00           C
ATOM   2574  CG1 VAL A 329      -4.822  23.750  74.661  2.00  1.00           C
ATOM   2575  CG2 VAL A 329      -5.232  25.882  75.949  2.00  1.00           C
ATOM   2576  C   VAL A 329      -4.777  25.123  72.280  2.00  1.00           C
ATOM   2577  O   VAL A 329      -3.856  24.638  71.624  2.00  1.00           O
ATOM   2578  N   MET A 330      -6.082  25.033  71.932  2.00  1.00           N
ATOM   2579  CA  MET A 330      -6.671  24.293  70.850  2.00  1.00           C
ATOM   2580  CB  MET A 330      -8.212  24.400  70.857  2.00  1.00           C
ATOM   2581  CG  MET A 330      -8.946  23.396  69.957  2.00  1.00           C
ATOM   2582  SD  MET A 330      -8.780  23.661  68.164  2.00  1.00           S
ATOM   2583  CE  MET A 330      -9.684  25.236  68.161  2.00  1.00           C
ATOM   2584  C   MET A 330      -6.224  24.719  69.485  2.00  1.00           C
ATOM   2585  O   MET A 330      -5.806  23.884  68.686  2.00  1.00           O
ATOM   2586  N   GLN A 331      -6.278  26.025  69.180  3.00  1.00           N
ATOM   2587  CA  GLN A 331      -6.055  26.457  67.828  3.00  1.00           C
ATOM   2588  CB  GLN A 331      -6.398  27.944  67.618  3.00  1.00           C
ATOM   2589  CG  GLN A 331      -7.899  28.227  67.761  3.00  1.00           C
ATOM   2590  CD  GLN A 331      -8.155  29.714  67.542  3.00  1.00           C
ATOM   2591  OE1 GLN A 331      -7.784  30.546  68.364  3.00  1.00           O
ATOM   2592  NE2 GLN A 331      -8.812  30.056  66.399  3.00  1.00           N
ATOM   2593  C   GLN A 331      -4.650  26.229  67.372  3.00  1.00           C
ATOM   2594  O   GLN A 331      -4.432  25.817  66.235  3.00  1.00           O
ATOM   2595  N   GLU A 332      -3.647  26.463  68.238  1.00  1.00           N
ATOM   2596  CA  GLU A 332      -2.311  26.407  67.723  1.00  1.00           C
ATOM   2597  CB  GLU A 332      -1.475  27.641  68.100  1.00  1.00           C
ATOM   2598  CG  GLU A 332      -1.952  28.918  67.409  1.00  1.00           C
ATOM   2599  CD  GLU A 332      -1.075  30.062  67.889  1.00  1.00           C
ATOM   2600  OE1 GLU A 332      -0.264  29.829  68.825  1.00  1.00           O
ATOM   2601  OE2 GLU A 332      -1.205  31.184  67.330  1.00  1.00           O
ATOM   2602  C   GLU A 332      -1.573  25.208  68.215  1.00  1.00           C
ATOM   2603  O   GLU A 332      -1.947  24.590  69.210  1.00  1.00           O
ATOM   2604  N   GLU A 333      -0.496  24.841  67.485  1.00  1.00           N
ATOM   2605  CA  GLU A 333       0.325  23.748  67.908  1.00  1.00           C
ATOM   2606  CB  GLU A 333       1.543  23.451  67.014  1.00  1.00           C
ATOM   2607  CG  GLU A 333       1.190  22.839  65.657  1.00  1.00           C
ATOM   2608  CD  GLU A 333       0.976  23.961  64.653  1.00  1.00           C
ATOM   2609  OE1 GLU A 333       0.331  24.980  65.014  1.00  1.00           O
ATOM   2610  OE2 GLU A 333       1.467  23.816  63.502  1.00  1.00           O
ATOM   2611  C   GLU A 333       0.826  24.170  69.233  1.00  1.00           C
ATOM   2612  O   GLU A 333       1.332  25.280  69.386  1.00  1.00           O
ATOM   2613  N   ILE A 334       0.677  23.304  70.247  1.00  1.00           N
ATOM   2614  CA  ILE A 334       1.142  23.746  71.518  1.00  1.00           C
ATOM   2615  CB  ILE A 334       0.291  23.292  72.664  1.00  1.00           C
ATOM   2616  CG1 ILE A 334      -1.148  23.812  72.524  1.00  1.00           C
ATOM   2617  CG2 ILE A 334       0.996  23.728  73.960  1.00  1.00           C
ATOM   2618  CD1 ILE A 334      -2.132  23.126  73.472  1.00  1.00           C
ATOM   2619  C   ILE A 334       2.456  23.098  71.727  1.00  1.00           C
ATOM   2620  O   ILE A 334       2.536  21.997  72.269  1.00  1.00           O
ATOM   2621  N   PHE A 335       3.538  23.756  71.285  1.00  1.00           N
ATOM   2622  CA  PHE A 335       4.789  23.170  71.627  1.00  1.00           C
ATOM   2623  CB  PHE A 335       5.999  23.747  70.869  1.00  1.00           C
ATOM   2624  CG  PHE A 335       5.788  23.528  69.410  1.00  1.00           C
ATOM   2625  CD1 PHE A 335       6.096  22.319  68.831  1.00  1.00           C
ATOM   2626  CD2 PHE A 335       5.269  24.535  68.628  1.00  1.00           C
ATOM   2627  CE1 PHE A 335       5.898  22.119  67.486  1.00  1.00           C
ATOM   2628  CE2 PHE A 335       5.071  24.340  67.281  1.00  1.00           C
ATOM   2629  CZ  PHE A 335       5.387  23.132  66.709  1.00  1.00           C
ATOM   2630  C   PHE A 335       4.929  23.590  73.053  1.00  1.00           C
ATOM   2631  O   PHE A 335       4.586  24.720  73.402  1.00  1.00           O
ATOM   2632  N   GLY A 336       5.407  22.699  73.935  1.00  1.00           N
ATOM   2633  CA  GLY A 336       5.537  23.122  75.300  1.00  1.00           C
ATOM   2634  C   GLY A 336       4.506  22.430  76.121  1.00  1.00           C
ATOM   2635  O   GLY A 336       3.333  22.355  75.758  1.00  1.00           O
ATOM   2636  N   PRO A 337       4.946  21.941  77.252  1.00  1.00           N
ATOM   2637  CA  PRO A 337       4.086  21.235  78.146  1.00  1.00           C
ATOM   2638  CD  PRO A 337       6.137  22.435  77.924  1.00  1.00           C
ATOM   2639  CB  PRO A 337       4.933  20.890  79.367  1.00  1.00           C
ATOM   2640  CG  PRO A 337       5.961  22.028  79.399  1.00  1.00           C
ATOM   2641  C   PRO A 337       2.840  21.980  78.457  1.00  1.00           C
ATOM   2642  O   PRO A 337       2.873  22.984  79.168  1.00  1.00           O
ATOM   2643  N   VAL A 338       1.734  21.458  77.909  4.00  1.00           N
ATOM   2644  CA  VAL A 338       0.380  21.857  78.111  4.00  1.00           C
ATOM   2645  CB  VAL A 338      -0.044  23.049  77.304  4.00  1.00           C
ATOM   2646  CG1 VAL A 338      -1.560  23.252  77.481  4.00  1.00           C
ATOM   2647  CG2 VAL A 338       0.799  24.256  77.748  4.00  1.00           C
ATOM   2648  C   VAL A 338      -0.341  20.671  77.549  4.00  1.00           C
ATOM   2649  O   VAL A 338       0.054  20.149  76.507  4.00  1.00           O
ATOM   2650  N   LEU A 339      -1.396  20.176  78.215  4.00  1.00           N
ATOM   2651  CA  LEU A 339      -2.021  19.012  77.672  4.00  1.00           C
ATOM   2652  CB  LEU A 339      -1.590  17.756  78.471  4.00  1.00           C
ATOM   2653  CG  LEU A 339      -1.903  16.371  77.871  4.00  1.00           C
ATOM   2654  CD1 LEU A 339      -1.579  15.256  78.880  4.00  1.00           C
ATOM   2655  CD2 LEU A 339      -3.324  16.268  77.315  4.00  1.00           C
ATOM   2656  C   LEU A 339      -3.481  19.237  77.899  4.00  1.00           C
ATOM   2657  O   LEU A 339      -3.959  19.223  79.031  4.00  1.00           O
ATOM   2658  N   PRO A 340      -4.187  19.490  76.843  4.00  1.00           N
ATOM   2659  CA  PRO A 340      -5.598  19.724  76.968  4.00  1.00           C
ATOM   2660  CD  PRO A 340      -3.614  20.258  75.747  4.00  1.00           C
ATOM   2661  CB  PRO A 340      -6.006  20.590  75.777  4.00  1.00           C
ATOM   2662  CG  PRO A 340      -4.804  20.528  74.817  4.00  1.00           C
ATOM   2663  C   PRO A 340      -6.334  18.445  77.068  4.00  1.00           C
ATOM   2664  O   PRO A 340      -5.755  17.402  76.795  4.00  1.00           O
ATOM   2665  N   ILE A 341      -7.579  18.477  77.545  4.00  1.00           N
ATOM   2666  CA  ILE A 341      -8.330  17.271  77.457  4.00  1.00           C
ATOM   2667  CB  ILE A 341      -8.614  16.646  78.791  4.00  1.00           C
ATOM   2668  CG1 ILE A 341      -7.296  16.252  79.475  4.00  1.00           C
ATOM   2669  CG2 ILE A 341      -9.572  15.463  78.582  4.00  1.00           C
ATOM   2670  CD1 ILE A 341      -7.472  15.861  80.939  4.00  1.00           C
ATOM   2671  C   ILE A 341      -9.636  17.711  76.870  4.00  1.00           C
ATOM   2672  O   ILE A 341     -10.374  18.460  77.506  4.00  1.00           O
ATOM   2673  N   VAL A 342      -9.960  17.281  75.634  4.00  1.00           N
ATOM   2674  CA  VAL A 342     -11.213  17.693  75.061  4.00  1.00           C
ATOM   2675  CB  VAL A 342     -11.111  18.254  73.673  4.00  1.00           C
ATOM   2676  CG1 VAL A 342     -12.521  18.472  73.098  4.00  1.00           C
ATOM   2677  CG2 VAL A 342     -10.333  19.564  73.769  4.00  1.00           C
ATOM   2678  C   VAL A 342     -12.052  16.458  74.978  4.00  1.00           C
ATOM   2679  O   VAL A 342     -11.577  15.408  74.550  4.00  1.00           O
ATOM   2680  N   CYS A 343     -13.326  16.554  75.405  4.00  1.00           N
ATOM   2681  CA  CYS A 343     -14.196  15.411  75.417  4.00  1.00           C
ATOM   2682  CB  CYS A 343     -15.317  15.521  76.461  4.00  1.00           C
ATOM   2683  SG  CYS A 343     -16.382  16.964  76.169  4.00  1.00           S
ATOM   2684  C   CYS A 343     -14.847  15.245  74.068  4.00  1.00           C
ATOM   2685  O   CYS A 343     -15.095  16.218  73.359  4.00  1.00           O
ATOM   2686  N   VAL A 344     -15.113  13.977  73.676  1.00  1.00           N
ATOM   2687  CA  VAL A 344     -15.801  13.651  72.454  1.00  1.00           C
ATOM   2688  CB  VAL A 344     -14.866  13.429  71.301  1.00  1.00           C
ATOM   2689  CG1 VAL A 344     -13.941  12.252  71.649  1.00  1.00           C
ATOM   2690  CG2 VAL A 344     -15.694  13.208  70.025  1.00  1.00           C
ATOM   2691  C   VAL A 344     -16.540  12.373  72.693  1.00  1.00           C
ATOM   2692  O   VAL A 344     -16.002  11.433  73.276  1.00  1.00           O
ATOM   2693  N   ARG A 345     -17.816  12.334  72.264  1.00  1.00           N
ATOM   2694  CA  ARG A 345     -18.691  11.216  72.472  1.00  1.00           C
ATOM   2695  CB  ARG A 345     -20.161  11.550  72.172  1.00  1.00           C
ATOM   2696  CG  ARG A 345     -20.818  12.461  73.207  1.00  1.00           C
ATOM   2697  CD  ARG A 345     -22.276  12.769  72.875  1.00  1.00           C
ATOM   2698  NE  ARG A 345     -22.944  11.475  72.558  1.00  1.00           N
ATOM   2699  CZ  ARG A 345     -24.196  11.484  72.017  1.00  1.00           C
ATOM   2700  NH1 ARG A 345     -24.825  12.675  71.798  1.00  1.00           N
ATOM   2701  NH2 ARG A 345     -24.813  10.313  71.685  1.00  1.00           N
ATOM   2702  C   ARG A 345     -18.374   9.998  71.661  1.00  1.00           C
ATOM   2703  O   ARG A 345     -18.393   8.886  72.187  1.00  1.00           O
ATOM   2704  N   SER A 346     -18.068  10.138  70.359  1.00  1.00           N
ATOM   2705  CA  SER A 346     -17.969   8.910  69.624  1.00  1.00           C
ATOM   2706  CB  SER A 346     -19.128   8.696  68.633  1.00  1.00           C
ATOM   2707  OG  SER A 346     -20.365   8.617  69.327  1.00  1.00           O
ATOM   2708  C   SER A 346     -16.721   8.889  68.835  1.00  1.00           C
ATOM   2709  O   SER A 346     -15.993   9.876  68.733  1.00  1.00           O
ATOM   2710  N   LEU A 347     -16.454   7.703  68.271  2.00  1.00           N
ATOM   2711  CA  LEU A 347     -15.319   7.502  67.442  2.00  1.00           C
ATOM   2712  CB  LEU A 347     -15.261   6.085  66.844  2.00  1.00           C
ATOM   2713  CG  LEU A 347     -15.233   4.956  67.889  2.00  1.00           C
ATOM   2714  CD1 LEU A 347     -13.972   5.037  68.761  2.00  1.00           C
ATOM   2715  CD2 LEU A 347     -16.539   4.910  68.700  2.00  1.00           C
ATOM   2716  C   LEU A 347     -15.524   8.416  66.277  2.00  1.00           C
ATOM   2717  O   LEU A 347     -14.595   9.066  65.804  2.00  1.00           O
ATOM   2718  N   GLU A 348     -16.785   8.483  65.806  2.00  1.00           N
ATOM   2719  CA  GLU A 348     -17.176   9.237  64.648  2.00  1.00           C
ATOM   2720  CB  GLU A 348     -18.674   9.065  64.355  2.00  1.00           C
ATOM   2721  CG  GLU A 348     -19.041   7.633  63.957  2.00  1.00           C
ATOM   2722  CD  GLU A 348     -20.540   7.452  64.155  2.00  1.00           C
ATOM   2723  OE1 GLU A 348     -21.100   8.127  65.059  2.00  1.00           O
ATOM   2724  OE2 GLU A 348     -21.143   6.632  63.413  2.00  1.00           O
ATOM   2725  C   GLU A 348     -16.930  10.701  64.866  2.00  1.00           C
ATOM   2726  O   GLU A 348     -16.355  11.366  64.006  2.00  1.00           O
ATOM   2727  N   GLU A 349     -17.340  11.248  66.027  2.00  1.00           N
ATOM   2728  CA  GLU A 349     -17.160  12.657  66.247  2.00  1.00           C
ATOM   2729  CB  GLU A 349     -17.741  13.142  67.583  2.00  1.00           C
ATOM   2730  CG  GLU A 349     -17.549  14.642  67.812  2.00  1.00           C
ATOM   2731  CD  GLU A 349     -18.410  15.053  68.997  2.00  1.00           C
ATOM   2732  OE1 GLU A 349     -19.223  14.208  69.458  2.00  1.00           O
ATOM   2733  OE2 GLU A 349     -18.271  16.219  69.456  2.00  1.00           O
ATOM   2734  C   GLU A 349     -15.693  12.925  66.250  2.00  1.00           C
ATOM   2735  O   GLU A 349     -15.226  13.901  65.665  2.00  1.00           O
ATOM   2736  N   ALA A 350     -14.919  12.037  66.894  2.00  1.00           N
ATOM   2737  CA  ALA A 350     -13.504  12.236  66.964  2.00  1.00           C
ATOM   2738  CB  ALA A 350     -12.785  11.124  67.746  2.00  1.00           C
ATOM   2739  C   ALA A 350     -12.977  12.219  65.563  2.00  1.00           C
ATOM   2740  O   ALA A 350     -12.125  13.030  65.203  2.00  1.00           O
ATOM   2741  N   ILE A 351     -13.495  11.301  64.722  2.00  1.00           N
ATOM   2742  CA  ILE A 351     -13.025  11.196  63.369  2.00  1.00           C
ATOM   2743  CB  ILE A 351     -13.769  10.164  62.566  2.00  1.00           C
ATOM   2744  CG1 ILE A 351     -13.613   8.754  63.160  2.00  1.00           C
ATOM   2745  CG2 ILE A 351     -13.287  10.283  61.111  2.00  1.00           C
ATOM   2746  CD1 ILE A 351     -14.586   7.734  62.562  2.00  1.00           C
ATOM   2747  C   ILE A 351     -13.321  12.507  62.698  2.00  1.00           C
ATOM   2748  O   ILE A 351     -12.467  13.070  62.013  2.00  1.00           O
ATOM   2749  N   GLN A 352     -14.547  13.031  62.907  2.00  1.00           N
ATOM   2750  CA  GLN A 352     -15.012  14.249  62.295  2.00  1.00           C
ATOM   2751  CB  GLN A 352     -16.425  14.628  62.772  2.00  1.00           C
ATOM   2752  CG  GLN A 352     -16.907  15.985  62.257  2.00  1.00           C
ATOM   2753  CD  GLN A 352     -18.114  16.411  63.084  2.00  1.00           C
ATOM   2754  OE1 GLN A 352     -18.203  16.113  64.274  2.00  1.00           O
ATOM   2755  NE2 GLN A 352     -19.068  17.136  62.440  2.00  1.00           N
ATOM   2756  C   GLN A 352     -14.123  15.381  62.733  2.00  1.00           C
ATOM   2757  O   GLN A 352     -13.671  16.181  61.916  2.00  1.00           O
ATOM   2758  N   PHE A 353     -13.825  15.440  64.044  2.00  1.00           N
ATOM   2759  CA  PHE A 353     -13.075  16.501  64.664  2.00  1.00           C
ATOM   2760  CB  PHE A 353     -12.962  16.238  66.178  2.00  1.00           C
ATOM   2761  CG  PHE A 353     -12.233  17.328  66.885  2.00  1.00           C
ATOM   2762  CD1 PHE A 353     -12.826  18.552  67.093  2.00  1.00           C
ATOM   2763  CD2 PHE A 353     -10.970  17.105  67.385  2.00  1.00           C
ATOM   2764  CE1 PHE A 353     -12.153  19.549  67.761  2.00  1.00           C
ATOM   2765  CE2 PHE A 353     -10.293  18.097  68.053  2.00  1.00           C
ATOM   2766  CZ  PHE A 353     -10.885  19.323  68.240  2.00  1.00           C
ATOM   2767  C   PHE A 353     -11.715  16.534  64.068  2.00  1.00           C
ATOM   2768  O   PHE A 353     -11.216  17.594  63.696  2.00  1.00           O
ATOM   2769  N   ILE A 354     -11.080  15.362  63.932  2.00  1.00           N
ATOM   2770  CA  ILE A 354      -9.753  15.397  63.412  2.00  1.00           C
ATOM   2771  CB  ILE A 354      -9.066  14.052  63.434  2.00  1.00           C
ATOM   2772  CG1 ILE A 354      -7.542  14.210  63.270  2.00  1.00           C
ATOM   2773  CG2 ILE A 354      -9.709  13.143  62.375  2.00  1.00           C
ATOM   2774  CD1 ILE A 354      -7.095  14.789  61.926  2.00  1.00           C
ATOM   2775  C   ILE A 354      -9.811  15.928  62.010  2.00  1.00           C
ATOM   2776  O   ILE A 354      -8.996  16.762  61.620  2.00  1.00           O
ATOM   2777  N   ASN A 355     -10.810  15.475  61.230  2.00  1.00           N
ATOM   2778  CA  ASN A 355     -10.961  15.828  59.845  2.00  1.00           C
ATOM   2779  CB  ASN A 355     -12.131  15.090  59.169  2.00  1.00           C
ATOM   2780  CG  ASN A 355     -12.183  15.522  57.707  2.00  1.00           C
ATOM   2781  OD1 ASN A 355     -12.571  16.645  57.388  2.00  1.00           O
ATOM   2782  ND2 ASN A 355     -11.769  14.609  56.789  2.00  1.00           N
ATOM   2783  C   ASN A 355     -11.220  17.284  59.690  2.00  1.00           C
ATOM   2784  O   ASN A 355     -10.729  17.897  58.742  2.00  1.00           O
ATOM   2785  N   GLN A 356     -11.984  17.884  60.619  2.00  1.00           N
ATOM   2786  CA  GLN A 356     -12.378  19.243  60.408  2.00  1.00           C
ATOM   2787  CB  GLN A 356     -13.262  19.811  61.533  2.00  1.00           C
ATOM   2788  CG  GLN A 356     -13.783  21.224  61.246  2.00  1.00           C
ATOM   2789  CD  GLN A 356     -14.815  21.161  60.122  2.00  1.00           C
ATOM   2790  OE1 GLN A 356     -15.960  21.577  60.290  2.00  1.00           O
ATOM   2791  NE2 GLN A 356     -14.399  20.641  58.935  2.00  1.00           N
ATOM   2792  C   GLN A 356     -11.170  20.112  60.288  2.00  1.00           C
ATOM   2793  O   GLN A 356     -11.088  20.940  59.381  2.00  1.00           O
ATOM   2794  N   ARG A 357     -10.184  19.934  61.179  1.00  1.00           N
ATOM   2795  CA  ARG A 357      -9.002  20.735  61.081  1.00  1.00           C
ATOM   2796  CB  ARG A 357      -8.261  20.909  62.420  1.00  1.00           C
ATOM   2797  CG  ARG A 357      -8.956  21.889  63.372  1.00  1.00           C
ATOM   2798  CD  ARG A 357      -8.165  23.175  63.637  1.00  1.00           C
ATOM   2799  NE  ARG A 357      -7.730  23.750  62.332  1.00  1.00           N
ATOM   2800  CZ  ARG A 357      -7.222  25.017  62.292  1.00  1.00           C
ATOM   2801  NH1 ARG A 357      -7.155  25.761  63.435  1.00  1.00           N
ATOM   2802  NH2 ARG A 357      -6.775  25.543  61.115  1.00  1.00           N
ATOM   2803  C   ARG A 357      -8.091  20.059  60.094  1.00  1.00           C
ATOM   2804  O   ARG A 357      -8.383  18.960  59.624  1.00  1.00           O
ATOM   2805  N   GLU A 358      -6.969  20.723  59.738  1.00  1.00           N
ATOM   2806  CA  GLU A 358      -6.035  20.253  58.747  1.00  1.00           C
ATOM   2807  CB  GLU A 358      -4.979  21.295  58.328  1.00  1.00           C
ATOM   2808  CG  GLU A 358      -4.004  21.687  59.442  1.00  1.00           C
ATOM   2809  CD  GLU A 358      -4.640  22.759  60.317  1.00  1.00           C
ATOM   2810  OE1 GLU A 358      -5.527  23.497  59.813  1.00  1.00           O
ATOM   2811  OE2 GLU A 358      -4.236  22.857  61.507  1.00  1.00           O
ATOM   2812  C   GLU A 358      -5.282  19.058  59.254  1.00  1.00           C
ATOM   2813  O   GLU A 358      -5.348  18.705  60.431  1.00  1.00           O
ATOM   2814  N   LYS A 359      -4.558  18.399  58.319  1.00  1.00           N
ATOM   2815  CA  LYS A 359      -3.798  17.188  58.505  1.00  1.00           C
ATOM   2816  CB  LYS A 359      -3.211  16.667  57.186  1.00  1.00           C
ATOM   2817  CG  LYS A 359      -4.246  16.444  56.083  1.00  1.00           C
ATOM   2818  CD  LYS A 359      -3.616  16.368  54.691  1.00  1.00           C
ATOM   2819  CE  LYS A 359      -4.630  16.459  53.552  1.00  1.00           C
ATOM   2820  NZ  LYS A 359      -3.918  16.662  52.271  1.00  1.00           N
ATOM   2821  C   LYS A 359      -2.634  17.430  59.391  1.00  1.00           C
ATOM   2822  O   LYS A 359      -1.911  18.423  59.301  1.00  1.00           O
ATOM   2823  N   PRO A 360      -2.503  16.501  60.284  1.00  1.00           N
ATOM   2824  CA  PRO A 360      -1.423  16.560  61.219  1.00  1.00           C
ATOM   2825  CD  PRO A 360      -3.694  15.907  60.869  1.00  1.00           C
ATOM   2826  CB  PRO A 360      -1.957  15.978  62.526  1.00  1.00           C
ATOM   2827  CG  PRO A 360      -3.190  15.164  62.112  1.00  1.00           C
ATOM   2828  C   PRO A 360      -0.240  15.817  60.765  1.00  1.00           C
ATOM   2829  O   PRO A 360      -0.354  14.970  59.882  1.00  1.00           O
ATOM   2830  N   LEU A 361       0.915  16.132  61.357  1.00  1.00           N
ATOM   2831  CA  LEU A 361       2.016  15.297  61.057  1.00  1.00           C
ATOM   2832  CB  LEU A 361       3.344  15.740  61.697  1.00  1.00           C
ATOM   2833  CG  LEU A 361       3.986  16.990  61.079  1.00  1.00           C
ATOM   2834  CD1 LEU A 361       5.322  17.309  61.771  1.00  1.00           C
ATOM   2835  CD2 LEU A 361       4.127  16.846  59.556  1.00  1.00           C
ATOM   2836  C   LEU A 361       1.719  13.978  61.654  1.00  1.00           C
ATOM   2837  O   LEU A 361       1.864  12.940  61.009  1.00  1.00           O
ATOM   2838  N   ALA A 362       1.252  13.993  62.914  4.00  1.00           N
ATOM   2839  CA  ALA A 362       1.098  12.729  63.545  4.00  1.00           C
ATOM   2840  CB  ALA A 362       2.123  12.485  64.666  4.00  1.00           C
ATOM   2841  C   ALA A 362      -0.257  12.584  64.152  4.00  1.00           C
ATOM   2842  O   ALA A 362      -0.871  13.543  64.616  4.00  1.00           O
ATOM   2843  N   LEU A 363      -0.765  11.339  64.110  4.00  1.00           N
ATOM   2844  CA  LEU A 363      -1.990  10.983  64.752  4.00  1.00           C
ATOM   2845  CB  LEU A 363      -3.121  10.540  63.806  4.00  1.00           C
ATOM   2846  CG  LEU A 363      -3.793  11.678  63.014  4.00  1.00           C
ATOM   2847  CD1 LEU A 363      -4.902  11.131  62.101  4.00  1.00           C
ATOM   2848  CD2 LEU A 363      -4.318  12.777  63.952  4.00  1.00           C
ATOM   2849  C   LEU A 363      -1.667   9.798  65.601  4.00  1.00           C
ATOM   2850  O   LEU A 363      -0.962   8.886  65.172  4.00  1.00           O
ATOM   2851  N   TYR A 364      -2.161   9.795  66.850  4.00  1.00           N
ATOM   2852  CA  TYR A 364      -1.885   8.696  67.722  4.00  1.00           C
ATOM   2853  CB  TYR A 364      -1.034   9.119  68.931  4.00  1.00           C
ATOM   2854  CG  TYR A 364      -1.112   8.084  69.996  4.00  1.00           C
ATOM   2855  CD1 TYR A 364      -0.670   6.796  69.806  4.00  1.00           C
ATOM   2856  CD2 TYR A 364      -1.606   8.439  71.226  4.00  1.00           C
ATOM   2857  CE1 TYR A 364      -0.753   5.881  70.832  4.00  1.00           C
ATOM   2858  CE2 TYR A 364      -1.692   7.535  72.254  4.00  1.00           C
ATOM   2859  CZ  TYR A 364      -1.266   6.248  72.054  4.00  1.00           C
ATOM   2860  OH  TYR A 364      -1.349   5.311  73.104  4.00  1.00           O
ATOM   2861  C   TYR A 364      -3.164   8.131  68.179  4.00  1.00           C
ATOM   2862  O   TYR A 364      -4.011   8.824  68.743  4.00  1.00           O
ATOM   2863  N   MET A 365      -3.328   6.829  67.918  4.00  1.00           N
ATOM   2864  CA  MET A 365      -4.520   6.182  68.331  4.00  1.00           C
ATOM   2865  CB  MET A 365      -5.255   5.465  67.190  4.00  1.00           C
ATOM   2866  CG  MET A 365      -6.530   4.769  67.663  4.00  1.00           C
ATOM   2867  SD  MET A 365      -7.857   5.904  68.164  4.00  1.00           S
ATOM   2868  CE  MET A 365      -8.844   4.629  68.997  4.00  1.00           C
ATOM   2869  C   MET A 365      -4.147   5.147  69.316  4.00  1.00           C
ATOM   2870  O   MET A 365      -3.290   4.303  69.058  4.00  1.00           O
ATOM   2871  N   PHE A 366      -4.781   5.207  70.496  4.00  1.00           N
ATOM   2872  CA  PHE A 366      -4.522   4.191  71.457  4.00  1.00           C
ATOM   2873  CB  PHE A 366      -4.258   4.730  72.872  4.00  1.00           C
ATOM   2874  CG  PHE A 366      -3.950   3.573  73.760  4.00  1.00           C
ATOM   2875  CD1 PHE A 366      -2.721   2.961  73.692  4.00  1.00           C
ATOM   2876  CD2 PHE A 366      -4.871   3.111  74.673  4.00  1.00           C
ATOM   2877  CE1 PHE A 366      -2.419   1.898  74.508  4.00  1.00           C
ATOM   2878  CE2 PHE A 366      -4.574   2.046  75.493  4.00  1.00           C
ATOM   2879  CZ  PHE A 366      -3.345   1.437  75.411  4.00  1.00           C
ATOM   2880  C   PHE A 366      -5.775   3.379  71.511  4.00  1.00           C
ATOM   2881  O   PHE A 366      -6.850   3.906  71.791  4.00  1.00           O
ATOM   2882  N   SER A 367      -5.690   2.072  71.207  1.00  1.00           N
ATOM   2883  CA  SER A 367      -6.895   1.300  71.267  1.00  1.00           C
ATOM   2884  CB  SER A 367      -7.792   1.508  70.035  1.00  1.00           C
ATOM   2885  OG  SER A 367      -8.931   0.663  70.110  1.00  1.00           O
ATOM   2886  C   SER A 367      -6.518  -0.141  71.276  1.00  1.00           C
ATOM   2887  O   SER A 367      -5.566  -0.556  70.617  1.00  1.00           O
ATOM   2888  N   SER A 368      -7.255  -0.939  72.065  1.00  1.00           N
ATOM   2889  CA  SER A 368      -7.047  -2.352  72.101  1.00  1.00           C
ATOM   2890  CB  SER A 368      -7.767  -3.017  73.283  1.00  1.00           C
ATOM   2891  OG  SER A 368      -9.165  -2.789  73.182  1.00  1.00           O
ATOM   2892  C   SER A 368      -7.619  -2.939  70.856  1.00  1.00           C
ATOM   2893  O   SER A 368      -7.105  -3.924  70.330  1.00  1.00           O
ATOM   2894  N   ASN A 369      -8.704  -2.327  70.349  1.00  1.00           N
ATOM   2895  CA  ASN A 369      -9.384  -2.886  69.222  1.00  1.00           C
ATOM   2896  CB  ASN A 369     -10.784  -2.285  69.007  1.00  1.00           C
ATOM   2897  CG  ASN A 369     -11.624  -2.553  70.246  1.00  1.00           C
ATOM   2898  OD1 ASN A 369     -11.782  -1.682  71.100  1.00  1.00           O
ATOM   2899  ND2 ASN A 369     -12.183  -3.788  70.350  1.00  1.00           N
ATOM   2900  C   ASN A 369      -8.606  -2.570  67.979  1.00  1.00           C
ATOM   2901  O   ASN A 369      -8.271  -1.414  67.727  1.00  1.00           O
ATOM   2902  N   ASP A 370      -8.280  -3.611  67.181  2.00  1.00           N
ATOM   2903  CA  ASP A 370      -7.587  -3.421  65.936  2.00  1.00           C
ATOM   2904  CB  ASP A 370      -7.012  -4.721  65.326  2.00  1.00           C
ATOM   2905  CG  ASP A 370      -8.120  -5.704  64.980  2.00  1.00           C
ATOM   2906  OD1 ASP A 370      -9.216  -5.616  65.593  2.00  1.00           O
ATOM   2907  OD2 ASP A 370      -7.877  -6.569  64.096  2.00  1.00           O
ATOM   2908  C   ASP A 370      -8.507  -2.761  64.947  2.00  1.00           C
ATOM   2909  O   ASP A 370      -8.091  -1.890  64.185  2.00  1.00           O
ATOM   2910  N   LYS A 371      -9.798  -3.143  64.952  2.00  1.00           N
ATOM   2911  CA  LYS A 371     -10.748  -2.635  63.998  2.00  1.00           C
ATOM   2912  CB  LYS A 371     -12.116  -3.322  64.134  2.00  1.00           C
ATOM   2913  CG  LYS A 371     -12.956  -3.250  62.861  2.00  1.00           C
ATOM   2914  CD  LYS A 371     -14.076  -4.292  62.821  2.00  1.00           C
ATOM   2915  CE  LYS A 371     -14.811  -4.343  61.481  2.00  1.00           C
ATOM   2916  NZ  LYS A 371     -15.653  -5.559  61.407  2.00  1.00           N
ATOM   2917  C   LYS A 371     -10.903  -1.164  64.192  2.00  1.00           C
ATOM   2918  O   LYS A 371     -11.003  -0.415  63.223  2.00  1.00           O
ATOM   2919  N   VAL A 372     -10.908  -0.705  65.457  2.00  1.00           N
ATOM   2920  CA  VAL A 372     -11.067   0.695  65.709  2.00  1.00           C
ATOM   2921  CB  VAL A 372     -11.053   1.040  67.171  2.00  1.00           C
ATOM   2922  CG1 VAL A 372     -11.158   2.568  67.321  2.00  1.00           C
ATOM   2923  CG2 VAL A 372     -12.188   0.265  67.861  2.00  1.00           C
ATOM   2924  C   VAL A 372      -9.912   1.396  65.062  2.00  1.00           C
ATOM   2925  O   VAL A 372     -10.079   2.456  64.461  2.00  1.00           O
ATOM   2926  N   ILE A 373      -8.700   0.810  65.151  2.00  1.00           N
ATOM   2927  CA  ILE A 373      -7.548   1.474  64.611  2.00  1.00           C
ATOM   2928  CB  ILE A 373      -6.258   0.744  64.849  2.00  1.00           C
ATOM   2929  CG1 ILE A 373      -5.931   0.690  66.353  2.00  1.00           C
ATOM   2930  CG2 ILE A 373      -5.174   1.430  64.003  2.00  1.00           C
ATOM   2931  CD1 ILE A 373      -4.781  -0.257  66.697  2.00  1.00           C
ATOM   2932  C   ILE A 373      -7.690   1.645  63.126  2.00  1.00           C
ATOM   2933  O   ILE A 373      -7.478   2.736  62.599  2.00  1.00           O
ATOM   2934  N   LYS A 374      -8.075   0.579  62.406  2.00  1.00           N
ATOM   2935  CA  LYS A 374      -8.144   0.642  60.972  2.00  1.00           C
ATOM   2936  CB  LYS A 374      -8.460  -0.733  60.361  2.00  1.00           C
ATOM   2937  CG  LYS A 374      -7.382  -1.770  60.683  2.00  1.00           C
ATOM   2938  CD  LYS A 374      -7.801  -3.221  60.432  2.00  1.00           C
ATOM   2939  CE  LYS A 374      -6.708  -4.235  60.779  2.00  1.00           C
ATOM   2940  NZ  LYS A 374      -7.275  -5.603  60.818  2.00  1.00           N
ATOM   2941  C   LYS A 374      -9.211   1.605  60.545  2.00  1.00           C
ATOM   2942  O   LYS A 374      -9.027   2.355  59.586  2.00  1.00           O
ATOM   2943  N   LYS A 375     -10.357   1.625  61.253  2.00  1.00           N
ATOM   2944  CA  LYS A 375     -11.446   2.472  60.850  2.00  1.00           C
ATOM   2945  CB  LYS A 375     -12.637   2.419  61.823  2.00  1.00           C
ATOM   2946  CG  LYS A 375     -13.376   1.079  61.864  2.00  1.00           C
ATOM   2947  CD  LYS A 375     -14.300   0.944  63.077  2.00  1.00           C
ATOM   2948  CE  LYS A 375     -15.203  -0.288  63.036  2.00  1.00           C
ATOM   2949  NZ  LYS A 375     -16.303  -0.071  62.071  2.00  1.00           N
ATOM   2950  C   LYS A 375     -10.951   3.881  60.864  2.00  1.00           C
ATOM   2951  O   LYS A 375     -11.172   4.639  59.921  2.00  1.00           O
ATOM   2952  N   MET A 376     -10.238   4.256  61.940  2.00  1.00           N
ATOM   2953  CA  MET A 376      -9.789   5.606  62.112  2.00  1.00           C
ATOM   2954  CB  MET A 376      -9.072   5.784  63.463  2.00  1.00           C
ATOM   2955  CG  MET A 376      -8.574   7.201  63.748  2.00  1.00           C
ATOM   2956  SD  MET A 376      -9.887   8.414  64.081  2.00  1.00           S
ATOM   2957  CE  MET A 376      -8.754   9.743  64.579  2.00  1.00           C
ATOM   2958  C   MET A 376      -8.827   5.986  61.021  2.00  1.00           C
ATOM   2959  O   MET A 376      -8.972   7.040  60.402  2.00  1.00           O
ATOM   2960  N   ILE A 377      -7.832   5.125  60.730  2.00  1.00           N
ATOM   2961  CA  ILE A 377      -6.837   5.473  59.752  2.00  1.00           C
ATOM   2962  CB  ILE A 377      -5.677   4.500  59.725  2.00  1.00           C
ATOM   2963  CG1 ILE A 377      -6.094   3.060  59.371  2.00  1.00           C
ATOM   2964  CG2 ILE A 377      -4.983   4.602  61.092  2.00  1.00           C
ATOM   2965  CD1 ILE A 377      -6.285   2.784  57.881  2.00  1.00           C
ATOM   2966  C   ILE A 377      -7.486   5.596  58.410  2.00  1.00           C
ATOM   2967  O   ILE A 377      -7.212   6.546  57.678  2.00  1.00           O
ATOM   2968  N   ALA A 378      -8.379   4.655  58.046  2.00  1.00           N
ATOM   2969  CA  ALA A 378      -9.030   4.822  56.782  2.00  1.00           C
ATOM   2970  CB  ALA A 378      -9.538   3.500  56.178  2.00  1.00           C
ATOM   2971  C   ALA A 378     -10.207   5.666  57.086  2.00  1.00           C
ATOM   2972  O   ALA A 378     -11.276   5.174  57.441  2.00  1.00           O
ATOM   2973  N   GLU A 379     -10.015   6.985  56.953  2.00  1.00           N
ATOM   2974  CA  GLU A 379     -11.043   7.927  57.246  2.00  1.00           C
ATOM   2975  CB  GLU A 379     -11.609   7.819  58.671  2.00  1.00           C
ATOM   2976  CG  GLU A 379     -12.996   8.457  58.804  2.00  1.00           C
ATOM   2977  CD  GLU A 379     -13.981   7.574  58.043  2.00  1.00           C
ATOM   2978  OE1 GLU A 379     -13.677   6.364  57.868  2.00  1.00           O
ATOM   2979  OE2 GLU A 379     -15.050   8.097  57.629  2.00  1.00           O
ATOM   2980  C   GLU A 379     -10.363   9.235  57.114  2.00  1.00           C
ATOM   2981  O   GLU A 379     -10.670  10.037  56.233  2.00  1.00           O
ATOM   2982  N   THR A 380      -9.384   9.461  58.005  1.00  1.00           N
ATOM   2983  CA  THR A 380      -8.693  10.704  57.976  1.00  1.00           C
ATOM   2984  CB  THR A 380      -8.657  11.400  59.300  1.00  1.00           C
ATOM   2985  OG1 THR A 380      -7.992  10.594  60.261  1.00  1.00           O
ATOM   2986  CG2 THR A 380     -10.105  11.675  59.739  1.00  1.00           C
ATOM   2987  C   THR A 380      -7.300  10.515  57.518  1.00  1.00           C
ATOM   2988  O   THR A 380      -6.818   9.395  57.355  1.00  1.00           O
ATOM   2989  N   SER A 381      -6.624  11.653  57.274  1.00  1.00           N
ATOM   2990  CA  SER A 381      -5.291  11.588  56.781  1.00  1.00           C
ATOM   2991  CB  SER A 381      -5.081  12.337  55.452  1.00  1.00           C
ATOM   2992  OG  SER A 381      -5.276  13.732  55.633  1.00  1.00           O
ATOM   2993  C   SER A 381      -4.360  12.207  57.777  1.00  1.00           C
ATOM   2994  O   SER A 381      -4.723  13.123  58.514  1.00  1.00           O
ATOM   2995  N   SER A 382      -3.126  11.668  57.833  1.00  1.00           N
ATOM   2996  CA  SER A 382      -2.064  12.181  58.653  1.00  1.00           C
ATOM   2997  CB  SER A 382      -1.996  11.553  60.054  1.00  1.00           C
ATOM   2998  OG  SER A 382      -0.919  12.124  60.782  1.00  1.00           O
ATOM   2999  C   SER A 382      -0.828  11.789  57.944  1.00  1.00           C
ATOM   3000  O   SER A 382      -0.820  10.832  57.171  1.00  1.00           O
ATOM   3001  N   GLY A 383       0.255  12.540  58.173  1.00  1.00           N
ATOM   3002  CA  GLY A 383       1.449  12.206  57.478  1.00  1.00           C
ATOM   3003  C   GLY A 383       1.915  10.846  57.913  1.00  1.00           C
ATOM   3004  O   GLY A 383       2.297  10.022  57.084  1.00  1.00           O
ATOM   3005  N   GLY A 384       1.892  10.572  59.234  4.00  1.00           N
ATOM   3006  CA  GLY A 384       2.335   9.297  59.736  4.00  1.00           C
ATOM   3007  C   GLY A 384       1.442   8.978  60.876  4.00  1.00           C
ATOM   3008  O   GLY A 384       0.877   9.875  61.499  4.00  1.00           O
ATOM   3009  N   VAL A 385       1.290   7.682  61.192  4.00  1.00           N
ATOM   3010  CA  VAL A 385       0.395   7.413  62.268  4.00  1.00           C
ATOM   3011  CB  VAL A 385      -0.943   6.918  61.811  4.00  1.00           C
ATOM   3012  CG1 VAL A 385      -1.796   6.607  63.052  4.00  1.00           C
ATOM   3013  CG2 VAL A 385      -1.556   7.970  60.869  4.00  1.00           C
ATOM   3014  C   VAL A 385       0.966   6.370  63.150  4.00  1.00           C
ATOM   3015  O   VAL A 385       1.692   5.482  62.707  4.00  1.00           O
ATOM   3016  N   ALA A 386       0.647   6.477  64.452  4.00  1.00           N
ATOM   3017  CA  ALA A 386       1.102   5.493  65.370  4.00  1.00           C
ATOM   3018  CB  ALA A 386       2.172   6.012  66.344  4.00  1.00           C
ATOM   3019  C   ALA A 386      -0.068   5.062  66.187  4.00  1.00           C
ATOM   3020  O   ALA A 386      -0.886   5.877  66.610  4.00  1.00           O
ATOM   3021  N   ALA A 387      -0.181   3.740  66.406  4.00  1.00           N
ATOM   3022  CA  ALA A 387      -1.209   3.226  67.257  4.00  1.00           C
ATOM   3023  CB  ALA A 387      -2.011   2.075  66.625  4.00  1.00           C
ATOM   3024  C   ALA A 387      -0.451   2.684  68.428  4.00  1.00           C
ATOM   3025  O   ALA A 387       0.550   1.990  68.256  4.00  1.00           O
ATOM   3026  N   ASN A 388      -0.889   3.010  69.658  1.00  1.00           N
ATOM   3027  CA  ASN A 388      -0.258   2.448  70.817  1.00  1.00           C
ATOM   3028  CB  ASN A 388      -0.198   0.920  70.674  1.00  1.00           C
ATOM   3029  CG  ASN A 388      -0.111   0.331  72.057  1.00  1.00           C
ATOM   3030  OD1 ASN A 388       0.966   0.146  72.619  1.00  1.00           O
ATOM   3031  ND2 ASN A 388      -1.309   0.050  72.626  1.00  1.00           N
ATOM   3032  C   ASN A 388       1.156   2.937  70.983  1.00  1.00           C
ATOM   3033  O   ASN A 388       1.993   2.213  71.521  1.00  1.00           O
ATOM   3034  N   ASP A 389       1.476   4.171  70.536  1.00  1.00           N
ATOM   3035  CA  ASP A 389       2.814   4.660  70.738  1.00  1.00           C
ATOM   3036  CB  ASP A 389       3.826   4.183  69.677  1.00  1.00           C
ATOM   3037  CG  ASP A 389       4.213   2.745  69.995  1.00  1.00           C
ATOM   3038  OD1 ASP A 389       4.645   2.505  71.154  1.00  1.00           O
ATOM   3039  OD2 ASP A 389       4.101   1.876  69.091  1.00  1.00           O
ATOM   3040  C   ASP A 389       2.823   6.137  70.692  1.00  1.00           C
ATOM   3041  O   ASP A 389       1.869   6.801  71.093  1.00  1.00           O
ATOM   3042  N   VAL A 390       3.950   6.677  70.188  1.00  1.00           N
ATOM   3043  CA  VAL A 390       4.138   8.089  70.193  1.00  1.00           C
ATOM   3044  CB  VAL A 390       4.878   8.557  71.413  1.00  1.00           C
ATOM   3045  CG1 VAL A 390       4.855  10.098  71.511  1.00  1.00           C
ATOM   3046  CG2 VAL A 390       4.280   7.830  72.618  1.00  1.00           C
ATOM   3047  C   VAL A 390       4.977   8.448  68.988  1.00  1.00           C
ATOM   3048  O   VAL A 390       4.600   8.208  67.842  1.00  1.00           O
ATOM   3049  N   ILE A 391       6.156   9.044  69.263  1.00  1.00           N
ATOM   3050  CA  ILE A 391       7.152   9.594  68.385  1.00  1.00           C
ATOM   3051  CB  ILE A 391       8.272  10.259  69.126  1.00  1.00           C
ATOM   3052  CG1 ILE A 391       7.723  11.456  69.918  1.00  1.00           C
ATOM   3053  CG2 ILE A 391       9.364  10.639  68.112  1.00  1.00           C
ATOM   3054  CD1 ILE A 391       8.743  12.078  70.862  1.00  1.00           C
ATOM   3055  C   ILE A 391       7.735   8.529  67.480  1.00  1.00           C
ATOM   3056  O   ILE A 391       8.211   8.838  66.389  1.00  1.00           O
ATOM   3057  N   VAL A 392       7.681   7.246  67.894  2.00  1.00           N
ATOM   3058  CA  VAL A 392       8.377   6.107  67.335  2.00  1.00           C
ATOM   3059  CB  VAL A 392       7.839   4.804  67.856  2.00  1.00           C
ATOM   3060  CG1 VAL A 392       8.575   3.654  67.151  2.00  1.00           C
ATOM   3061  CG2 VAL A 392       7.961   4.786  69.389  2.00  1.00           C
ATOM   3062  C   VAL A 392       8.316   5.989  65.838  2.00  1.00           C
ATOM   3063  O   VAL A 392       9.316   5.584  65.247  2.00  1.00           O
ATOM   3064  N   HIS A 393       7.188   6.316  65.175  2.00  1.00           N
ATOM   3065  CA  HIS A 393       7.106   6.139  63.742  2.00  1.00           C
ATOM   3066  ND1 HIS A 393       4.857   8.259  64.913  2.00  1.00           N
ATOM   3067  CG  HIS A 393       5.421   8.037  63.677  2.00  1.00           C
ATOM   3068  CB  HIS A 393       5.784   6.673  63.166  2.00  1.00           C
ATOM   3069  NE2 HIS A 393       5.047  10.247  63.939  2.00  1.00           N
ATOM   3070  CD2 HIS A 393       5.532   9.264  63.094  2.00  1.00           C
ATOM   3071  CE1 HIS A 393       4.653   9.596  65.018  2.00  1.00           C
ATOM   3072  C   HIS A 393       8.229   6.882  63.110  2.00  1.00           C
ATOM   3073  O   HIS A 393       8.843   6.387  62.165  2.00  1.00           O
ATOM   3074  N   ILE A 394       8.556   8.083  63.608  2.00  1.00           N
ATOM   3075  CA  ILE A 394       9.698   8.676  62.995  2.00  1.00           C
ATOM   3076  CB  ILE A 394       9.639  10.184  62.904  2.00  1.00           C
ATOM   3077  CG1 ILE A 394      10.913  10.724  62.226  2.00  1.00           C
ATOM   3078  CG2 ILE A 394       9.342  10.786  64.288  2.00  1.00           C
ATOM   3079  CD1 ILE A 394      10.874  12.220  61.903  2.00  1.00           C
ATOM   3080  C   ILE A 394      10.891   8.271  63.805  2.00  1.00           C
ATOM   3081  O   ILE A 394      11.292   8.931  64.763  2.00  1.00           O
ATOM   3082  N   THR A 395      11.476   7.121  63.425  1.00  1.00           N
ATOM   3083  CA  THR A 395      12.637   6.579  64.067  1.00  1.00           C
ATOM   3084  CB  THR A 395      12.287   5.786  65.291  1.00  1.00           C
ATOM   3085  OG1 THR A 395      11.577   6.615  66.197  1.00  1.00           O
ATOM   3086  CG2 THR A 395      13.577   5.268  65.953  1.00  1.00           C
ATOM   3087  C   THR A 395      13.211   5.625  63.055  1.00  1.00           C
ATOM   3088  O   THR A 395      14.380   5.707  62.683  1.00  1.00           O
ATOM   3089  N   LEU A 396      12.352   4.697  62.574  1.00  1.00           N
ATOM   3090  CA  LEU A 396      12.703   3.639  61.663  1.00  1.00           C
ATOM   3091  CB  LEU A 396      11.606   2.574  61.497  1.00  1.00           C
ATOM   3092  CG  LEU A 396      11.977   1.480  60.476  1.00  1.00           C
ATOM   3093  CD1 LEU A 396      13.194   0.666  60.940  1.00  1.00           C
ATOM   3094  CD2 LEU A 396      10.764   0.604  60.123  1.00  1.00           C
ATOM   3095  C   LEU A 396      12.993   4.151  60.281  1.00  1.00           C
ATOM   3096  O   LEU A 396      12.407   5.128  59.816  1.00  1.00           O
ATOM   3097  N   HIS A 397      13.953   3.473  59.607  3.00  1.00           N
ATOM   3098  CA  HIS A 397      14.398   3.771  58.270  3.00  1.00           C
ATOM   3099  ND1 HIS A 397      17.354   4.434  59.038  3.00  1.00           N
ATOM   3100  CG  HIS A 397      16.787   3.200  58.811  3.00  1.00           C
ATOM   3101  CB  HIS A 397      15.642   2.963  57.872  3.00  1.00           C
ATOM   3102  NE2 HIS A 397      18.466   2.981  60.302  3.00  1.00           N
ATOM   3103  CD2 HIS A 397      17.477   2.324  59.592  3.00  1.00           C
ATOM   3104  CE1 HIS A 397      18.352   4.246  59.937  3.00  1.00           C
ATOM   3105  C   HIS A 397      13.315   3.473  57.268  3.00  1.00           C
ATOM   3106  O   HIS A 397      13.033   4.300  56.404  3.00  1.00           O
ATOM   3107  N   SER A 398      12.660   2.294  57.371  3.00  1.00           N
ATOM   3108  CA  SER A 398      11.676   1.878  56.401  3.00  1.00           C
ATOM   3109  CB  SER A 398      11.137   0.464  56.670  3.00  1.00           C
ATOM   3110  OG  SER A 398      12.185  -0.481  56.506  3.00  1.00           O
ATOM   3111  C   SER A 398      10.542   2.837  56.423  3.00  1.00           C
ATOM   3112  O   SER A 398       9.996   3.192  55.380  3.00  1.00           O
ATOM   3113  N   LEU A 399      10.170   3.297  57.625  1.00  1.00           N
ATOM   3114  CA  LEU A 399       9.094   4.231  57.713  1.00  1.00           C
ATOM   3115  CB  LEU A 399       8.755   4.591  59.169  1.00  1.00           C
ATOM   3116  CG  LEU A 399       8.312   3.400  60.031  1.00  1.00           C
ATOM   3117  CD1 LEU A 399       8.085   3.832  61.487  1.00  1.00           C
ATOM   3118  CD2 LEU A 399       7.077   2.708  59.432  1.00  1.00           C
ATOM   3119  C   LEU A 399       9.577   5.489  57.100  1.00  1.00           C
ATOM   3120  O   LEU A 399      10.693   5.945  57.347  1.00  1.00           O
ATOM   3121  N   PRO A 400       8.754   6.031  56.264  1.00  1.00           N
ATOM   3122  CA  PRO A 400       9.090   7.266  55.629  1.00  1.00           C
ATOM   3123  CD  PRO A 400       7.825   5.236  55.483  1.00  1.00           C
ATOM   3124  CB  PRO A 400       8.263   7.325  54.342  1.00  1.00           C
ATOM   3125  CG  PRO A 400       7.173   6.254  54.534  1.00  1.00           C
ATOM   3126  C   PRO A 400       8.749   8.317  56.616  1.00  1.00           C
ATOM   3127  O   PRO A 400       7.892   8.074  57.464  1.00  1.00           O
ATOM   3128  N   PHE A 401       9.411   9.480  56.551  4.00  1.00           N
ATOM   3129  CA  PHE A 401       9.021  10.485  57.479  4.00  1.00           C
ATOM   3130  CB  PHE A 401      10.149  11.020  58.366  4.00  1.00           C
ATOM   3131  CG  PHE A 401       9.472  11.955  59.304  4.00  1.00           C
ATOM   3132  CD1 PHE A 401       8.593  11.451  60.237  4.00  1.00           C
ATOM   3133  CD2 PHE A 401       9.705  13.313  59.258  4.00  1.00           C
ATOM   3134  CE1 PHE A 401       7.961  12.290  61.124  4.00  1.00           C
ATOM   3135  CE2 PHE A 401       9.070  14.152  60.145  4.00  1.00           C
ATOM   3136  CZ  PHE A 401       8.201  13.642  61.081  4.00  1.00           C
ATOM   3137  C   PHE A 401       8.498  11.622  56.657  4.00  1.00           C
ATOM   3138  O   PHE A 401       9.020  11.902  55.580  4.00  1.00           O
ATOM   3139  N   GLY A 402       7.426  12.294  57.127  1.00  1.00           N
ATOM   3140  CA  GLY A 402       6.901  13.387  56.355  1.00  1.00           C
ATOM   3141  C   GLY A 402       5.485  13.606  56.741  1.00  1.00           C
ATOM   3142  O   GLY A 402       4.998  13.060  57.728  1.00  1.00           O
ATOM   3143  N   GLY A 403       4.786  14.434  55.944  1.00  1.00           N
ATOM   3144  CA  GLY A 403       3.421  14.720  56.237  1.00  1.00           C
ATOM   3145  C   GLY A 403       2.772  15.194  54.968  1.00  1.00           C
ATOM   3146  O   GLY A 403       3.432  15.315  53.939  1.00  1.00           O
ATOM   3147  N   VAL A 404       1.442  15.439  54.998  1.00  1.00           N
ATOM   3148  CA  VAL A 404       0.780  15.972  53.836  1.00  1.00           C
ATOM   3149  CB  VAL A 404       0.097  14.936  52.994  1.00  1.00           C
ATOM   3150  CG1 VAL A 404      -0.713  15.645  51.893  1.00  1.00           C
ATOM   3151  CG2 VAL A 404       1.185  13.999  52.444  1.00  1.00           C
ATOM   3152  C   VAL A 404      -0.235  16.965  54.302  1.00  1.00           C
ATOM   3153  O   VAL A 404      -0.869  16.775  55.339  1.00  1.00           O
ATOM   3154  N   GLY A 405      -0.407  18.066  53.540  2.00  1.00           N
ATOM   3155  CA  GLY A 405      -1.373  19.056  53.918  2.00  1.00           C
ATOM   3156  C   GLY A 405      -0.663  20.215  54.542  2.00  1.00           C
ATOM   3157  O   GLY A 405       0.420  20.599  54.104  2.00  1.00           O
ATOM   3158  N   ASN A 406      -1.281  20.830  55.573  2.00  1.00           N
ATOM   3159  CA  ASN A 406      -0.623  21.926  56.223  2.00  1.00           C
ATOM   3160  CB  ASN A 406      -1.419  22.512  57.397  2.00  1.00           C
ATOM   3161  CG  ASN A 406      -2.556  23.331  56.802  2.00  1.00           C
ATOM   3162  OD1 ASN A 406      -2.751  23.364  55.587  2.00  1.00           O
ATOM   3163  ND2 ASN A 406      -3.319  24.027  57.685  2.00  1.00           N
ATOM   3164  C   ASN A 406       0.646  21.352  56.730  2.00  1.00           C
ATOM   3165  O   ASN A 406       1.709  21.957  56.597  2.00  1.00           O
ATOM   3166  N   SER A 407       0.571  20.151  57.332  2.00  1.00           N
ATOM   3167  CA  SER A 407       1.827  19.534  57.587  2.00  1.00           C
ATOM   3168  CB  SER A 407       1.724  18.192  58.331  2.00  1.00           C
ATOM   3169  OG  SER A 407       0.958  17.276  57.567  2.00  1.00           O
ATOM   3170  C   SER A 407       2.301  19.310  56.204  2.00  1.00           C
ATOM   3171  O   SER A 407       1.587  18.743  55.378  2.00  1.00           O
ATOM   3172  N   GLY A 408       3.530  19.743  55.917  4.00  1.00           N
ATOM   3173  CA  GLY A 408       3.885  19.822  54.539  4.00  1.00           C
ATOM   3174  C   GLY A 408       4.331  18.543  53.966  4.00  1.00           C
ATOM   3175  O   GLY A 408       4.454  17.522  54.639  4.00  1.00           O
ATOM   3176  N   MET A 409       4.619  18.631  52.657  4.00  1.00           N
ATOM   3177  CA  MET A 409       4.922  17.494  51.866  4.00  1.00           C
ATOM   3178  CB  MET A 409       4.425  17.577  50.410  4.00  1.00           C
ATOM   3179  CG  MET A 409       5.197  18.563  49.531  4.00  1.00           C
ATOM   3180  SD  MET A 409       4.749  18.487  47.770  4.00  1.00           S
ATOM   3181  CE  MET A 409       5.444  16.827  47.523  4.00  1.00           C
ATOM   3182  C   MET A 409       6.380  17.174  51.809  4.00  1.00           C
ATOM   3183  O   MET A 409       7.220  17.870  52.378  4.00  1.00           O
ATOM   3184  N   GLY A 410       6.683  16.052  51.115  1.00  1.00           N
ATOM   3185  CA  GLY A 410       8.014  15.560  50.895  1.00  1.00           C
ATOM   3186  C   GLY A 410       8.304  14.544  51.941  1.00  1.00           C
ATOM   3187  O   GLY A 410       7.537  14.386  52.890  1.00  1.00           O
ATOM   3188  N   SER A 411       9.426  13.807  51.792  1.00  1.00           N
ATOM   3189  CA  SER A 411       9.669  12.817  52.792  1.00  1.00           C
ATOM   3190  CB  SER A 411       8.972  11.479  52.497  1.00  1.00           C
ATOM   3191  OG  SER A 411       9.486  10.913  51.300  1.00  1.00           O
ATOM   3192  C   SER A 411      11.116  12.511  52.931  1.00  1.00           C
ATOM   3193  O   SER A 411      11.887  12.618  51.980  1.00  1.00           O
ATOM   3194  N   TYR A 412      11.524  12.141  54.165  4.00  1.00           N
ATOM   3195  CA  TYR A 412      12.875  11.706  54.304  4.00  1.00           C
ATOM   3196  CB  TYR A 412      13.938  12.811  54.456  4.00  1.00           C
ATOM   3197  CG  TYR A 412      13.682  13.615  55.675  4.00  1.00           C
ATOM   3198  CD1 TYR A 412      13.899  13.084  56.922  4.00  1.00           C
ATOM   3199  CD2 TYR A 412      13.255  14.917  55.557  4.00  1.00           C
ATOM   3200  CE1 TYR A 412      13.668  13.844  58.042  4.00  1.00           C
ATOM   3201  CE2 TYR A 412      13.023  15.682  56.673  4.00  1.00           C
ATOM   3202  CZ  TYR A 412      13.229  15.139  57.919  4.00  1.00           C
ATOM   3203  OH  TYR A 412      12.995  15.910  59.076  4.00  1.00           O
ATOM   3204  C   TYR A 412      13.058  10.707  55.388  4.00  1.00           C
ATOM   3205  O   TYR A 412      12.206  10.502  56.253  4.00  1.00           O
ATOM   3206  N   HIS A 413      14.214  10.028  55.296  1.00  1.00           N
ATOM   3207  CA  HIS A 413      14.681   9.030  56.203  1.00  1.00           C
ATOM   3208  ND1 HIS A 413      12.196   7.780  58.807  1.00  1.00           N
ATOM   3209  CG  HIS A 413      13.097   8.495  58.051  1.00  1.00           C
ATOM   3210  CB  HIS A 413      13.628   8.046  56.727  1.00  1.00           C
ATOM   3211  NE2 HIS A 413      12.724   9.589  59.989  1.00  1.00           N
ATOM   3212  CD2 HIS A 413      13.406   9.600  58.786  1.00  1.00           C
ATOM   3213  CE1 HIS A 413      12.010   8.479  59.955  1.00  1.00           C
ATOM   3214  C   HIS A 413      15.760   8.253  55.507  1.00  1.00           C
ATOM   3215  O   HIS A 413      16.882   8.730  55.348  1.00  1.00           O
ATOM   3216  N   GLY A 414      15.435   7.027  55.055  3.00  1.00           N
ATOM   3217  CA  GLY A 414      16.412   6.146  54.480  3.00  1.00           C
ATOM   3218  C   GLY A 414      16.397   6.257  52.989  3.00  1.00           C
ATOM   3219  O   GLY A 414      16.887   7.225  52.412  3.00  1.00           O
ATOM   3220  N   LYS A 415      15.815   5.232  52.339  2.00  1.00           N
ATOM   3221  CA  LYS A 415      15.756   5.073  50.914  2.00  1.00           C
ATOM   3222  CB  LYS A 415      14.784   3.935  50.565  2.00  1.00           C
ATOM   3223  CG  LYS A 415      15.005   2.681  51.422  2.00  1.00           C
ATOM   3224  CD  LYS A 415      13.828   1.700  51.412  2.00  1.00           C
ATOM   3225  CE  LYS A 415      14.035   0.466  52.297  2.00  1.00           C
ATOM   3226  NZ  LYS A 415      12.753  -0.252  52.490  2.00  1.00           N
ATOM   3227  C   LYS A 415      15.145   6.344  50.417  2.00  1.00           C
ATOM   3228  O   LYS A 415      15.528   6.875  49.377  2.00  1.00           O
ATOM   3229  N   LYS A 416      14.181   6.870  51.191  2.00  1.00           N
ATOM   3230  CA  LYS A 416      13.461   8.058  50.848  2.00  1.00           C
ATOM   3231  CB  LYS A 416      12.410   8.419  51.909  2.00  1.00           C
ATOM   3232  CG  LYS A 416      11.358   7.327  52.102  2.00  1.00           C
ATOM   3233  CD  LYS A 416      11.926   6.049  52.722  2.00  1.00           C
ATOM   3234  CE  LYS A 416      10.903   4.918  52.820  2.00  1.00           C
ATOM   3235  NZ  LYS A 416      10.641   4.366  51.472  2.00  1.00           N
ATOM   3236  C   LYS A 416      14.413   9.221  50.748  2.00  1.00           C
ATOM   3237  O   LYS A 416      14.277  10.046  49.850  2.00  1.00           O
ATOM   3238  N   SER A 417      15.400   9.344  51.661  2.00  1.00           N
ATOM   3239  CA  SER A 417      16.296  10.474  51.596  2.00  1.00           C
ATOM   3240  CB  SER A 417      17.278  10.545  52.780  2.00  1.00           C
ATOM   3241  OG  SER A 417      18.169   9.440  52.748  2.00  1.00           O
ATOM   3242  C   SER A 417      17.091  10.391  50.358  2.00  1.00           C
ATOM   3243  O   SER A 417      17.343  11.391  49.687  2.00  1.00           O
ATOM   3244  N   PHE A 418      17.510   9.175  50.013  2.00  1.00           N
ATOM   3245  CA  PHE A 418      18.299   9.089  48.841  2.00  1.00           C
ATOM   3246  CB  PHE A 418      18.763   7.645  48.570  2.00  1.00           C
ATOM   3247  CG  PHE A 418      19.598   7.624  47.335  2.00  1.00           C
ATOM   3248  CD1 PHE A 418      20.938   7.927  47.401  2.00  1.00           C
ATOM   3249  CD2 PHE A 418      19.050   7.295  46.117  2.00  1.00           C
ATOM   3250  CE1 PHE A 418      21.721   7.909  46.272  2.00  1.00           C
ATOM   3251  CE2 PHE A 418      19.829   7.274  44.984  2.00  1.00           C
ATOM   3252  CZ  PHE A 418      21.167   7.583  45.057  2.00  1.00           C
ATOM   3253  C   PHE A 418      17.447   9.520  47.686  2.00  1.00           C
ATOM   3254  O   PHE A 418      17.875  10.319  46.855  2.00  1.00           O
ATOM   3255  N   GLU A 419      16.197   9.020  47.623  2.00  1.00           N
ATOM   3256  CA  GLU A 419      15.339   9.320  46.512  2.00  1.00           C
ATOM   3257  CB  GLU A 419      14.023   8.519  46.525  2.00  1.00           C
ATOM   3258  CG  GLU A 419      13.097   8.821  47.701  2.00  1.00           C
ATOM   3259  CD  GLU A 419      12.001   7.763  47.710  2.00  1.00           C
ATOM   3260  OE1 GLU A 419      12.190   6.709  47.044  2.00  1.00           O
ATOM   3261  OE2 GLU A 419      10.962   7.991  48.385  2.00  1.00           O
ATOM   3262  C   GLU A 419      15.032  10.788  46.492  2.00  1.00           C
ATOM   3263  O   GLU A 419      15.017  11.411  45.431  2.00  1.00           O
ATOM   3264  N   THR A 420      14.793  11.389  47.672  2.00  1.00           N
ATOM   3265  CA  THR A 420      14.436  12.775  47.723  2.00  1.00           C
ATOM   3266  CB  THR A 420      14.060  13.240  49.103  2.00  1.00           C
ATOM   3267  OG1 THR A 420      13.570  14.571  49.050  2.00  1.00           O
ATOM   3268  CG2 THR A 420      15.274  13.155  50.041  2.00  1.00           C
ATOM   3269  C   THR A 420      15.552  13.597  47.214  2.00  1.00           C
ATOM   3270  O   THR A 420      15.348  14.481  46.383  2.00  1.00           O
ATOM   3271  N   PHE A 421      16.781  13.319  47.667  3.00  1.00           N
ATOM   3272  CA  PHE A 421      17.780  14.183  47.159  3.00  1.00           C
ATOM   3273  CB  PHE A 421      18.828  14.599  48.200  3.00  1.00           C
ATOM   3274  CG  PHE A 421      19.578  15.709  47.562  3.00  1.00           C
ATOM   3275  CD1 PHE A 421      19.020  16.967  47.511  3.00  1.00           C
ATOM   3276  CD2 PHE A 421      20.823  15.502  47.021  3.00  1.00           C
ATOM   3277  CE1 PHE A 421      19.691  18.012  46.923  3.00  1.00           C
ATOM   3278  CE2 PHE A 421      21.493  16.547  46.435  3.00  1.00           C
ATOM   3279  CZ  PHE A 421      20.934  17.800  46.383  3.00  1.00           C
ATOM   3280  C   PHE A 421      18.481  13.462  46.063  3.00  1.00           C
ATOM   3281  O   PHE A 421      19.548  12.889  46.272  3.00  1.00           O
ATOM   3282  N   SER A 422      17.877  13.492  44.860  4.00  1.00           N
ATOM   3283  CA  SER A 422      18.426  12.904  43.674  4.00  1.00           C
ATOM   3284  CB  SER A 422      18.754  11.396  43.757  4.00  1.00           C
ATOM   3285  OG  SER A 422      19.995  11.176  44.410  4.00  1.00           O
ATOM   3286  C   SER A 422      17.401  13.045  42.631  4.00  1.00           C
ATOM   3287  O   SER A 422      16.265  13.430  42.898  4.00  1.00           O
ATOM   3288  N   HIS A 423      17.797  12.753  41.387  4.00  1.00           N
ATOM   3289  CA  HIS A 423      16.793  12.825  40.394  4.00  1.00           C
ATOM   3290  ND1 HIS A 423      16.000  13.262  37.051  4.00  1.00           N
ATOM   3291  CG  HIS A 423      15.948  13.892  38.275  4.00  1.00           C
ATOM   3292  CB  HIS A 423      17.053  13.863  39.290  4.00  1.00           C
ATOM   3293  NE2 HIS A 423      14.010  14.247  37.173  4.00  1.00           N
ATOM   3294  CD2 HIS A 423      14.725  14.488  38.333  4.00  1.00           C
ATOM   3295  CE1 HIS A 423      14.817  13.507  36.434  4.00  1.00           C
ATOM   3296  C   HIS A 423      16.708  11.487  39.724  4.00  1.00           C
ATOM   3297  O   HIS A 423      17.658  11.065  39.067  4.00  1.00           O
ATOM   3298  N   ARG A 424      15.570  10.769  39.875  4.00  1.00           N
ATOM   3299  CA  ARG A 424      15.458   9.521  39.169  4.00  1.00           C
ATOM   3300  CB  ARG A 424      14.264   8.645  39.579  4.00  1.00           C
ATOM   3301  CG  ARG A 424      12.912   9.295  39.305  4.00  1.00           C
ATOM   3302  CD  ARG A 424      12.507  10.306  40.369  4.00  1.00           C
ATOM   3303  NE  ARG A 424      11.193  10.862  39.960  4.00  1.00           N
ATOM   3304  CZ  ARG A 424      10.594  11.801  40.744  4.00  1.00           C
ATOM   3305  NH1 ARG A 424      11.205  12.204  41.897  4.00  1.00           N
ATOM   3306  NH2 ARG A 424       9.389  12.327  40.378  4.00  1.00           N
ATOM   3307  C   ARG A 424      15.256   9.936  37.753  4.00  1.00           C
ATOM   3308  O   ARG A 424      14.349  10.708  37.444  4.00  1.00           O
ATOM   3309  N   ARG A 425      16.122   9.454  36.848  4.00  1.00           N
ATOM   3310  CA  ARG A 425      15.963   9.841  35.480  4.00  1.00           C
ATOM   3311  CB  ARG A 425      17.254  10.332  34.811  4.00  1.00           C
ATOM   3312  CG  ARG A 425      17.037  10.842  33.385  4.00  1.00           C
ATOM   3313  CD  ARG A 425      18.337  10.970  32.594  4.00  1.00           C
ATOM   3314  NE  ARG A 425      19.328  11.615  33.499  4.00  1.00           N
ATOM   3315  CZ  ARG A 425      20.562  11.966  33.034  4.00  1.00           C
ATOM   3316  NH1 ARG A 425      20.865  11.818  31.711  4.00  1.00           N
ATOM   3317  NH2 ARG A 425      21.495  12.461  33.898  4.00  1.00           N
ATOM   3318  C   ARG A 425      15.577   8.600  34.746  4.00  1.00           C
ATOM   3319  O   ARG A 425      16.088   7.514  35.016  4.00  1.00           O
ATOM   3320  N   SER A 426      14.638   8.736  33.796  4.00  1.00           N
ATOM   3321  CA  SER A 426      14.200   7.621  33.010  4.00  1.00           C
ATOM   3322  CB  SER A 426      12.922   7.964  32.241  4.00  1.00           C
ATOM   3323  OG  SER A 426      13.176   9.005  31.309  4.00  1.00           O
ATOM   3324  C   SER A 426      15.285   7.354  32.009  4.00  1.00           C
ATOM   3325  O   SER A 426      15.974   8.279  31.582  4.00  1.00           O
ATOM   3326  N   CYS A 427      15.486   6.078  31.610  4.00  1.00           N
ATOM   3327  CA  CYS A 427      16.536   5.842  30.658  4.00  1.00           C
ATOM   3328  CB  CYS A 427      17.877   5.488  31.320  4.00  1.00           C
ATOM   3329  SG  CYS A 427      18.513   6.845  32.351  4.00  1.00           S
ATOM   3330  C   CYS A 427      16.169   4.706  29.769  4.00  1.00           C
ATOM   3331  O   CYS A 427      15.853   3.613  30.235  4.00  1.00           O
ATOM   3332  N   LEU A 428      16.181   4.946  28.445  4.00  1.00           N
ATOM   3333  CA  LEU A 428      15.968   3.830  27.584  4.00  1.00           C
ATOM   3334  CB  LEU A 428      14.579   3.773  26.900  4.00  1.00           C
ATOM   3335  CG  LEU A 428      14.314   4.748  25.735  4.00  1.00           C
ATOM   3336  CD1 LEU A 428      14.502   6.211  26.166  4.00  1.00           C
ATOM   3337  CD2 LEU A 428      15.075   4.348  24.460  4.00  1.00           C
ATOM   3338  C   LEU A 428      17.066   3.839  26.573  4.00  1.00           C
ATOM   3339  O   LEU A 428      17.331   4.854  25.931  4.00  1.00           O
ATOM   3340  N   VAL A 429      17.781   2.706  26.454  4.00  1.00           N
ATOM   3341  CA  VAL A 429      18.819   2.618  25.474  4.00  1.00           C
ATOM   3342  CB  VAL A 429      20.147   2.190  26.028  4.00  1.00           C
ATOM   3343  CG1 VAL A 429      19.996   0.805  26.680  4.00  1.00           C
ATOM   3344  CG2 VAL A 429      21.181   2.235  24.889  4.00  1.00           C
ATOM   3345  C   VAL A 429      18.356   1.575  24.485  4.00  1.00           C
ATOM   3346  O   VAL A 429      17.960   0.479  24.873  4.00  1.00           O
ATOM   3347  N   ARG A 430      18.357   1.901  23.172  1.00  1.00           N
ATOM   3348  CA  ARG A 430      17.952   0.949  22.167  1.00  1.00           C
ATOM   3349  CB  ARG A 430      16.738   1.376  21.328  1.00  1.00           C
ATOM   3350  CG  ARG A 430      15.453   1.607  22.119  1.00  1.00           C
ATOM   3351  CD  ARG A 430      14.216   1.581  21.223  1.00  1.00           C
ATOM   3352  NE  ARG A 430      14.475   2.505  20.083  1.00  1.00           N
ATOM   3353  CZ  ARG A 430      15.082   2.054  18.944  1.00  1.00           C
ATOM   3354  NH1 ARG A 430      15.403   0.735  18.811  1.00  1.00           N
ATOM   3355  NH2 ARG A 430      15.370   2.928  17.936  1.00  1.00           N
ATOM   3356  C   ARG A 430      19.087   0.893  21.196  1.00  1.00           C
ATOM   3357  O   ARG A 430      19.871   1.835  21.085  1.00  1.00           O
ATOM   3358  N   PRO A 431      19.216  -0.208  20.514  1.00  1.00           N
ATOM   3359  CA  PRO A 431      20.297  -0.323  19.568  1.00  1.00           C
ATOM   3360  CD  PRO A 431      18.930  -1.482  21.160  1.00  1.00           C
ATOM   3361  CB  PRO A 431      20.499  -1.818  19.342  1.00  1.00           C
ATOM   3362  CG  PRO A 431      20.006  -2.455  20.652  1.00  1.00           C
ATOM   3363  C   PRO A 431      20.035   0.428  18.296  1.00  1.00           C
ATOM   3364  O   PRO A 431      18.872   0.681  17.988  1.00  1.00           O
ATOM   3365  N   LEU A 432      21.100   0.806  17.549  1.00  1.00           N
ATOM   3366  CA  LEU A 432      20.881   1.440  16.277  1.00  1.00           C
ATOM   3367  CB  LEU A 432      21.978   2.443  15.845  1.00  1.00           C
ATOM   3368  CG  LEU A 432      23.366   1.852  15.530  1.00  1.00           C
ATOM   3369  CD1 LEU A 432      24.372   2.958  15.170  1.00  1.00           C
ATOM   3370  CD2 LEU A 432      23.858   0.932  16.657  1.00  1.00           C
ATOM   3371  C   LEU A 432      20.833   0.326  15.306  1.00  1.00           C
ATOM   3372  O   LEU A 432      21.823  -0.351  15.039  1.00  1.00           O
ATOM   3373  N   MET A 433      19.628   0.062  14.793  1.00  1.00           N
ATOM   3374  CA  MET A 433      19.525  -0.967  13.820  1.00  1.00           C
ATOM   3375  CB  MET A 433      19.253  -2.373  14.389  1.00  1.00           C
ATOM   3376  CG  MET A 433      20.454  -3.026  15.075  1.00  1.00           C
ATOM   3377  SD  MET A 433      21.794  -3.520  13.948  1.00  1.00           S
ATOM   3378  CE  MET A 433      22.605  -4.641  15.126  1.00  1.00           C
ATOM   3379  C   MET A 433      18.346  -0.618  12.984  1.00  1.00           C
ATOM   3380  O   MET A 433      17.446   0.090  13.432  1.00  1.00           O
ATOM   3381  N   ASN A 434      18.319  -1.089  11.726  1.00  1.00           N
ATOM   3382  CA  ASN A 434      17.138  -0.801  10.984  1.00  1.00           C
ATOM   3383  CB  ASN A 434      17.277  -1.003   9.466  1.00  1.00           C
ATOM   3384  CG  ASN A 434      15.983  -0.517   8.829  1.00  1.00           C
ATOM   3385  OD1 ASN A 434      14.904  -1.032   9.117  1.00  1.00           O
ATOM   3386  ND2 ASN A 434      16.087   0.517   7.951  1.00  1.00           N
ATOM   3387  C   ASN A 434      16.139  -1.780  11.492  1.00  1.00           C
ATOM   3388  O   ASN A 434      16.156  -2.951  11.120  1.00  1.00           O
ATOM   3389  N   ASP A 435      15.234  -1.321  12.378  1.00  1.00           N
ATOM   3390  CA  ASP A 435      14.351  -2.270  12.978  1.00  1.00           C
ATOM   3391  CB  ASP A 435      14.163  -2.075  14.494  1.00  1.00           C
ATOM   3392  CG  ASP A 435      13.532  -3.344  15.058  1.00  1.00           C
ATOM   3393  OD1 ASP A 435      13.199  -4.247  14.245  1.00  1.00           O
ATOM   3394  OD2 ASP A 435      13.374  -3.429  16.305  1.00  1.00           O
ATOM   3395  C   ASP A 435      13.017  -2.210  12.330  1.00  1.00           C
ATOM   3396  O   ASP A 435      12.336  -1.186  12.352  1.00  1.00           O
ATOM   3397  N   GLU A 436      12.626  -3.337  11.710  2.00  1.00           N
ATOM   3398  CA  GLU A 436      11.325  -3.431  11.132  2.00  1.00           C
ATOM   3399  CB  GLU A 436      11.171  -4.655  10.212  2.00  1.00           C
ATOM   3400  CG  GLU A 436      12.084  -4.584   8.983  2.00  1.00           C
ATOM   3401  CD  GLU A 436      12.145  -5.961   8.335  2.00  1.00           C
ATOM   3402  OE1 GLU A 436      11.061  -6.514   8.013  2.00  1.00           O
ATOM   3403  OE2 GLU A 436      13.280  -6.481   8.159  2.00  1.00           O
ATOM   3404  C   GLU A 436      10.421  -3.595  12.303  2.00  1.00           C
ATOM   3405  O   GLU A 436      10.818  -4.133  13.335  2.00  1.00           O
ATOM   3406  N   GLY A 437       9.177  -3.111  12.171  2.00  1.00           N
ATOM   3407  CA  GLY A 437       8.246  -3.155  13.254  2.00  1.00           C
ATOM   3408  C   GLY A 437       8.135  -1.742  13.717  2.00  1.00           C
ATOM   3409  O   GLY A 437       7.054  -1.251  14.038  2.00  1.00           O
ATOM   3410  N   LEU A 438       9.295  -1.066  13.764  2.00  1.00           N
ATOM   3411  CA  LEU A 438       9.419   0.327  14.071  2.00  1.00           C
ATOM   3412  CB  LEU A 438      10.890   0.753  14.238  2.00  1.00           C
ATOM   3413  CG  LEU A 438      11.651  -0.027  15.331  2.00  1.00           C
ATOM   3414  CD1 LEU A 438      13.092   0.488  15.495  2.00  1.00           C
ATOM   3415  CD2 LEU A 438      10.873  -0.054  16.654  2.00  1.00           C
ATOM   3416  C   LEU A 438       8.893   1.052  12.874  2.00  1.00           C
ATOM   3417  O   LEU A 438       8.349   2.152  12.964  2.00  1.00           O
ATOM   3418  N   LYS A 439       9.043   0.387  11.713  2.00  1.00           N
ATOM   3419  CA  LYS A 439       8.759   0.874  10.395  2.00  1.00           C
ATOM   3420  CB  LYS A 439       8.933  -0.225   9.327  2.00  1.00           C
ATOM   3421  CG  LYS A 439       8.653   0.239   7.895  2.00  1.00           C
ATOM   3422  CD  LYS A 439       9.005  -0.796   6.822  2.00  1.00           C
ATOM   3423  CE  LYS A 439      10.492  -1.148   6.741  2.00  1.00           C
ATOM   3424  NZ  LYS A 439      10.703  -2.182   5.703  2.00  1.00           N
ATOM   3425  C   LYS A 439       7.340   1.314  10.346  2.00  1.00           C
ATOM   3426  O   LYS A 439       6.998   2.222   9.588  2.00  1.00           O
ATOM   3427  N   VAL A 440       6.481   0.681  11.160  2.00  1.00           N
ATOM   3428  CA  VAL A 440       5.086   1.001  11.163  2.00  1.00           C
ATOM   3429  CB  VAL A 440       4.356   0.305  12.271  2.00  1.00           C
ATOM   3430  CG1 VAL A 440       2.880   0.732  12.238  2.00  1.00           C
ATOM   3431  CG2 VAL A 440       4.581  -1.208  12.118  2.00  1.00           C
ATOM   3432  C   VAL A 440       4.971   2.469  11.405  2.00  1.00           C
ATOM   3433  O   VAL A 440       4.179   3.145  10.751  2.00  1.00           O
ATOM   3434  N   ARG A 441       5.769   3.013  12.341  2.00  1.00           N
ATOM   3435  CA  ARG A 441       5.697   4.428  12.547  2.00  1.00           C
ATOM   3436  CB  ARG A 441       6.173   4.889  13.930  2.00  1.00           C
ATOM   3437  CG  ARG A 441       5.298   4.474  15.105  2.00  1.00           C
ATOM   3438  CD  ARG A 441       5.727   5.182  16.386  2.00  1.00           C
ATOM   3439  NE  ARG A 441       4.845   4.744  17.502  2.00  1.00           N
ATOM   3440  CZ  ARG A 441       4.754   5.549  18.599  2.00  1.00           C
ATOM   3441  NH1 ARG A 441       5.406   6.748  18.608  2.00  1.00           N
ATOM   3442  NH2 ARG A 441       4.059   5.148  19.702  2.00  1.00           N
ATOM   3443  C   ARG A 441       6.651   5.050  11.623  2.00  1.00           C
ATOM   3444  O   ARG A 441       7.835   5.205  11.917  2.00  1.00           O
ATOM   3445  N   TYR A 442       6.126   5.391  10.455  1.00  1.00           N
ATOM   3446  CA  TYR A 442       6.827   6.152   9.492  1.00  1.00           C
ATOM   3447  CB  TYR A 442       7.355   5.281   8.336  1.00  1.00           C
ATOM   3448  CG  TYR A 442       8.455   5.990   7.620  1.00  1.00           C
ATOM   3449  CD1 TYR A 442       8.213   6.848   6.570  1.00  1.00           C
ATOM   3450  CD2 TYR A 442       9.756   5.777   8.014  1.00  1.00           C
ATOM   3451  CE1 TYR A 442       9.259   7.478   5.932  1.00  1.00           C
ATOM   3452  CE2 TYR A 442      10.803   6.403   7.381  1.00  1.00           C
ATOM   3453  CZ  TYR A 442      10.554   7.258   6.335  1.00  1.00           C
ATOM   3454  OH  TYR A 442      11.626   7.903   5.680  1.00  1.00           O
ATOM   3455  C   TYR A 442       5.660   6.927   9.008  1.00  1.00           C
ATOM   3456  O   TYR A 442       4.526   6.474   9.158  1.00  1.00           O
ATOM   3457  N   PRO A 443       5.849   8.064   8.466  1.00  1.00           N
ATOM   3458  CA  PRO A 443       4.666   8.816   8.187  1.00  1.00           C
ATOM   3459  CD  PRO A 443       6.938   8.913   8.926  1.00  1.00           C
ATOM   3460  CB  PRO A 443       5.126  10.263   8.054  1.00  1.00           C
ATOM   3461  CG  PRO A 443       6.363  10.336   8.962  1.00  1.00           C
ATOM   3462  C   PRO A 443       3.727   8.426   7.117  1.00  1.00           C
ATOM   3463  O   PRO A 443       2.618   8.953   7.187  1.00  1.00           O
ATOM   3464  N   PRO A 444       4.042   7.637   6.134  1.00  1.00           N
ATOM   3465  CA  PRO A 444       3.021   7.339   5.187  1.00  1.00           C
ATOM   3466  CD  PRO A 444       5.371   7.514   5.571  1.00  1.00           C
ATOM   3467  CB  PRO A 444       3.712   6.603   4.035  1.00  1.00           C
ATOM   3468  CG  PRO A 444       5.175   6.419   4.508  1.00  1.00           C
ATOM   3469  C   PRO A 444       2.100   6.526   6.076  1.00  1.00           C
ATOM   3470  O   PRO A 444       2.610   5.737   6.870  1.00  1.00           O
ATOM   3471  N   SER A 445       0.764   6.694   5.986  1.00  1.00           N
ATOM   3472  CA  SER A 445      -0.094   6.140   7.006  1.00  1.00           C
ATOM   3473  CB  SER A 445      -1.593   6.398   6.752  1.00  1.00           C
ATOM   3474  OG  SER A 445      -1.883   7.784   6.837  1.00  1.00           O
ATOM   3475  C   SER A 445       0.095   4.653   7.192  1.00  1.00           C
ATOM   3476  O   SER A 445       0.744   4.314   8.180  1.00  1.00           O
ATOM   3477  N   PRO A 446      -0.376   3.691   6.403  1.00  1.00           N
ATOM   3478  CA  PRO A 446      -1.253   3.842   5.258  1.00  1.00           C
ATOM   3479  CD  PRO A 446       0.417   2.477   6.285  1.00  1.00           C
ATOM   3480  CB  PRO A 446      -0.873   2.745   4.271  1.00  1.00           C
ATOM   3481  CG  PRO A 446      -0.227   1.668   5.149  1.00  1.00           C
ATOM   3482  C   PRO A 446      -2.717   3.784   5.570  1.00  1.00           C
ATOM   3483  O   PRO A 446      -3.089   3.502   6.709  1.00  1.00           O
ATOM   3484  N   ALA A 447      -3.553   4.047   4.539  1.00  1.00           N
ATOM   3485  CA  ALA A 447      -4.986   3.968   4.622  1.00  1.00           C
ATOM   3486  CB  ALA A 447      -5.702   4.980   3.711  1.00  1.00           C
ATOM   3487  C   ALA A 447      -5.400   2.573   4.160  1.00  1.00           C
ATOM   3488  O   ALA A 447      -4.915   1.570   4.747  1.00  1.00           O
ATOM   3489  OXT ALA A 447      -6.219   2.499   3.205  1.00  1.00           O
TER    3490      ALA A 447 
ATOM   3491  N   SER B   1     -17.200  31.975  42.146  1.00  1.00           N
ATOM   3492  CA  SER B   1     -18.513  31.884  41.469  1.00  1.00           C
ATOM   3493  CB  SER B   1     -18.541  32.808  40.241  1.00  1.00           C
ATOM   3494  OG  SER B   1     -18.379  34.158  40.651  1.00  1.00           O
ATOM   3495  C   SER B   1     -18.758  30.482  41.025  1.00  1.00           C
ATOM   3496  O   SER B   1     -18.725  29.548  41.823  1.00  1.00           O
ATOM   3497  N   LYS B   2     -19.013  30.310  39.717  2.00  1.00           N
ATOM   3498  CA  LYS B   2     -19.278  29.013  39.174  2.00  1.00           C
ATOM   3499  CB  LYS B   2     -19.593  29.078  37.671  2.00  1.00           C
ATOM   3500  CG  LYS B   2     -20.200  27.788  37.124  2.00  1.00           C
ATOM   3501  CD  LYS B   2     -21.535  27.438  37.785  2.00  1.00           C
ATOM   3502  CE  LYS B   2     -22.298  28.654  38.318  2.00  1.00           C
ATOM   3503  NZ  LYS B   2     -23.080  29.281  37.231  2.00  1.00           N
ATOM   3504  C   LYS B   2     -18.049  28.196  39.377  2.00  1.00           C
ATOM   3505  O   LYS B   2     -18.122  27.017  39.720  2.00  1.00           O
ATOM   3506  N   ILE B   3     -16.872  28.818  39.186  2.00  1.00           N
ATOM   3507  CA  ILE B   3     -15.656  28.086  39.349  2.00  1.00           C
ATOM   3508  CB  ILE B   3     -14.425  28.892  39.042  2.00  1.00           C
ATOM   3509  CG1 ILE B   3     -13.180  27.991  39.134  2.00  1.00           C
ATOM   3510  CG2 ILE B   3     -14.387  30.123  39.963  2.00  1.00           C
ATOM   3511  CD1 ILE B   3     -11.915  28.615  38.549  2.00  1.00           C
ATOM   3512  C   ILE B   3     -15.565  27.620  40.777  2.00  1.00           C
ATOM   3513  O   ILE B   3     -15.247  26.461  41.034  2.00  1.00           O
ATOM   3514  N   SER B   4     -15.867  28.510  41.744  2.00  1.00           N
ATOM   3515  CA  SER B   4     -15.775  28.198  43.148  2.00  1.00           C
ATOM   3516  CB  SER B   4     -16.136  29.408  44.031  2.00  1.00           C
ATOM   3517  OG  SER B   4     -16.086  29.057  45.407  2.00  1.00           O
ATOM   3518  C   SER B   4     -16.755  27.124  43.472  2.00  1.00           C
ATOM   3519  O   SER B   4     -16.470  26.217  44.251  2.00  1.00           O
ATOM   3520  N   GLU B   5     -17.952  27.189  42.875  2.00  1.00           N
ATOM   3521  CA  GLU B   5     -18.949  26.231  43.235  2.00  1.00           C
ATOM   3522  CB  GLU B   5     -20.306  26.533  42.578  2.00  1.00           C
ATOM   3523  CG  GLU B   5     -21.475  25.733  43.154  2.00  1.00           C
ATOM   3524  CD  GLU B   5     -22.743  26.335  42.568  2.00  1.00           C
ATOM   3525  OE1 GLU B   5     -23.061  27.498  42.936  2.00  1.00           O
ATOM   3526  OE2 GLU B   5     -23.403  25.653  41.739  2.00  1.00           O
ATOM   3527  C   GLU B   5     -18.510  24.857  42.831  2.00  1.00           C
ATOM   3528  O   GLU B   5     -18.664  23.908  43.597  2.00  1.00           O
ATOM   3529  N   ALA B   6     -17.927  24.713  41.624  2.00  1.00           N
ATOM   3530  CA  ALA B   6     -17.535  23.411  41.155  2.00  1.00           C
ATOM   3531  CB  ALA B   6     -16.905  23.439  39.752  2.00  1.00           C
ATOM   3532  C   ALA B   6     -16.511  22.861  42.098  2.00  1.00           C
ATOM   3533  O   ALA B   6     -16.570  21.688  42.465  2.00  1.00           O
ATOM   3534  N   VAL B   7     -15.549  23.697  42.539  2.00  1.00           N
ATOM   3535  CA  VAL B   7     -14.525  23.190  43.406  2.00  1.00           C
ATOM   3536  CB  VAL B   7     -13.422  24.167  43.725  2.00  1.00           C
ATOM   3537  CG1 VAL B   7     -13.943  25.256  44.674  2.00  1.00           C
ATOM   3538  CG2 VAL B   7     -12.229  23.372  44.285  2.00  1.00           C
ATOM   3539  C   VAL B   7     -15.171  22.754  44.676  2.00  1.00           C
ATOM   3540  O   VAL B   7     -14.805  21.735  45.250  2.00  1.00           O
ATOM   3541  N   LYS B   8     -16.174  23.519  45.140  2.00  1.00           N
ATOM   3542  CA  LYS B   8     -16.875  23.213  46.354  2.00  1.00           C
ATOM   3543  CB  LYS B   8     -17.990  24.245  46.619  2.00  1.00           C
ATOM   3544  CG  LYS B   8     -18.811  24.043  47.897  2.00  1.00           C
ATOM   3545  CD  LYS B   8     -19.683  25.259  48.237  2.00  1.00           C
ATOM   3546  CE  LYS B   8     -20.708  25.010  49.348  2.00  1.00           C
ATOM   3547  NZ  LYS B   8     -20.079  25.172  50.677  2.00  1.00           N
ATOM   3548  C   LYS B   8     -17.489  21.858  46.166  2.00  1.00           C
ATOM   3549  O   LYS B   8     -17.392  21.004  47.045  2.00  1.00           O
ATOM   3550  N   ARG B   9     -18.114  21.616  44.993  2.00  1.00           N
ATOM   3551  CA  ARG B   9     -18.746  20.351  44.735  2.00  1.00           C
ATOM   3552  CB  ARG B   9     -19.438  20.299  43.367  2.00  1.00           C
ATOM   3553  CG  ARG B   9     -20.114  18.957  43.090  2.00  1.00           C
ATOM   3554  CD  ARG B   9     -20.799  18.895  41.724  2.00  1.00           C
ATOM   3555  NE  ARG B   9     -21.856  19.944  41.715  2.00  1.00           N
ATOM   3556  CZ  ARG B   9     -22.435  20.337  40.543  2.00  1.00           C
ATOM   3557  NH1 ARG B   9     -22.040  19.789  39.357  2.00  1.00           N
ATOM   3558  NH2 ARG B   9     -23.417  21.286  40.559  2.00  1.00           N
ATOM   3559  C   ARG B   9     -17.722  19.268  44.743  2.00  1.00           C
ATOM   3560  O   ARG B   9     -17.888  18.269  45.441  2.00  1.00           O
ATOM   3561  N   ALA B  10     -16.615  19.435  43.989  2.00  1.00           N
ATOM   3562  CA  ALA B  10     -15.651  18.378  44.026  2.00  1.00           C
ATOM   3563  CB  ALA B  10     -14.708  18.346  42.809  2.00  1.00           C
ATOM   3564  C   ALA B  10     -14.835  18.664  45.233  2.00  1.00           C
ATOM   3565  O   ALA B  10     -13.858  19.409  45.206  2.00  1.00           O
ATOM   3566  N   ARG B  11     -15.252  18.028  46.330  2.00  1.00           N
ATOM   3567  CA  ARG B  11     -14.715  18.197  47.639  2.00  1.00           C
ATOM   3568  CB  ARG B  11     -14.589  19.675  48.039  2.00  1.00           C
ATOM   3569  CG  ARG B  11     -13.868  19.912  49.367  2.00  1.00           C
ATOM   3570  CD  ARG B  11     -13.610  21.396  49.639  2.00  1.00           C
ATOM   3571  NE  ARG B  11     -12.908  21.511  50.948  2.00  1.00           N
ATOM   3572  CZ  ARG B  11     -12.302  22.687  51.288  2.00  1.00           C
ATOM   3573  NH1 ARG B  11     -12.291  23.729  50.409  2.00  1.00           N
ATOM   3574  NH2 ARG B  11     -11.713  22.822  52.513  2.00  1.00           N
ATOM   3575  C   ARG B  11     -15.811  17.573  48.436  2.00  1.00           C
ATOM   3576  O   ARG B  11     -15.614  16.592  49.153  2.00  1.00           O
ATOM   3577  N   ALA B  12     -17.024  18.152  48.294  2.00  1.00           N
ATOM   3578  CA  ALA B  12     -18.191  17.607  48.916  2.00  1.00           C
ATOM   3579  CB  ALA B  12     -19.467  18.407  48.603  2.00  1.00           C
ATOM   3580  C   ALA B  12     -18.362  16.245  48.325  2.00  1.00           C
ATOM   3581  O   ALA B  12     -18.588  15.269  49.039  2.00  1.00           O
ATOM   3582  N   ALA B  13     -18.239  16.145  46.986  2.00  1.00           N
ATOM   3583  CA  ALA B  13     -18.278  14.844  46.390  2.00  1.00           C
ATOM   3584  CB  ALA B  13     -18.770  14.859  44.933  2.00  1.00           C
ATOM   3585  C   ALA B  13     -16.851  14.450  46.388  2.00  1.00           C
ATOM   3586  O   ALA B  13     -16.084  14.781  45.485  2.00  1.00           O
ATOM   3587  N   PHE B  14     -16.482  13.733  47.452  2.00  1.00           N
ATOM   3588  CA  PHE B  14     -15.146  13.326  47.717  2.00  1.00           C
ATOM   3589  CB  PHE B  14     -14.092  14.434  47.566  2.00  1.00           C
ATOM   3590  CG  PHE B  14     -12.840  13.881  48.156  2.00  1.00           C
ATOM   3591  CD1 PHE B  14     -12.146  12.873  47.526  2.00  1.00           C
ATOM   3592  CD2 PHE B  14     -12.357  14.382  49.342  2.00  1.00           C
ATOM   3593  CE1 PHE B  14     -10.992  12.368  48.079  2.00  1.00           C
ATOM   3594  CE2 PHE B  14     -11.203  13.882  49.899  2.00  1.00           C
ATOM   3595  CZ  PHE B  14     -10.521  12.871  49.268  2.00  1.00           C
ATOM   3596  C   PHE B  14     -15.198  12.945  49.157  2.00  1.00           C
ATOM   3597  O   PHE B  14     -14.879  11.825  49.554  2.00  1.00           O
ATOM   3598  N   SER B  15     -15.648  13.920  49.968  2.00  1.00           N
ATOM   3599  CA  SER B  15     -15.758  13.796  51.385  2.00  1.00           C
ATOM   3600  CB  SER B  15     -16.313  15.064  52.054  2.00  1.00           C
ATOM   3601  OG  SER B  15     -17.667  15.259  51.671  2.00  1.00           O
ATOM   3602  C   SER B  15     -16.713  12.683  51.704  2.00  1.00           C
ATOM   3603  O   SER B  15     -16.564  11.997  52.714  2.00  1.00           O
ATOM   3604  N   SER B  16     -17.714  12.460  50.832  3.00  1.00           N
ATOM   3605  CA  SER B  16     -18.715  11.457  51.075  3.00  1.00           C
ATOM   3606  CB  SER B  16     -19.795  11.407  49.982  3.00  1.00           C
ATOM   3607  OG  SER B  16     -19.225  10.971  48.758  3.00  1.00           O
ATOM   3608  C   SER B  16     -18.060  10.109  51.106  3.00  1.00           C
ATOM   3609  O   SER B  16     -18.553   9.201  51.775  3.00  1.00           O
ATOM   3610  N   GLY B  17     -16.920   9.938  50.402  3.00  1.00           N
ATOM   3611  CA  GLY B  17     -16.261   8.658  50.415  3.00  1.00           C
ATOM   3612  C   GLY B  17     -16.671   7.866  49.209  3.00  1.00           C
ATOM   3613  O   GLY B  17     -16.504   6.647  49.172  3.00  1.00           O
ATOM   3614  N   ARG B  18     -17.219   8.548  48.184  3.00  1.00           N
ATOM   3615  CA  ARG B  18     -17.688   7.883  47.000  3.00  1.00           C
ATOM   3616  CB  ARG B  18     -18.222   8.856  45.936  3.00  1.00           C
ATOM   3617  CG  ARG B  18     -19.675   9.301  46.092  3.00  1.00           C
ATOM   3618  CD  ARG B  18     -20.079  10.264  44.971  3.00  1.00           C
ATOM   3619  NE  ARG B  18     -21.565  10.333  44.907  3.00  1.00           N
ATOM   3620  CZ  ARG B  18     -22.169  11.142  43.987  3.00  1.00           C
ATOM   3621  NH1 ARG B  18     -21.413  11.919  43.156  3.00  1.00           N
ATOM   3622  NH2 ARG B  18     -23.530  11.182  43.897  3.00  1.00           N
ATOM   3623  C   ARG B  18     -16.579   7.146  46.312  3.00  1.00           C
ATOM   3624  O   ARG B  18     -16.692   5.954  46.033  3.00  1.00           O
ATOM   3625  N   THR B  19     -15.463   7.849  46.056  3.00  1.00           N
ATOM   3626  CA  THR B  19     -14.360   7.367  45.272  3.00  1.00           C
ATOM   3627  CB  THR B  19     -13.372   8.440  44.915  3.00  1.00           C
ATOM   3628  OG1 THR B  19     -12.442   7.949  43.962  3.00  1.00           O
ATOM   3629  CG2 THR B  19     -12.639   8.887  46.192  3.00  1.00           C
ATOM   3630  C   THR B  19     -13.591   6.274  45.962  3.00  1.00           C
ATOM   3631  O   THR B  19     -12.964   5.449  45.298  3.00  1.00           O
ATOM   3632  N   ARG B  20     -13.630   6.222  47.306  1.00  1.00           N
ATOM   3633  CA  ARG B  20     -12.793   5.371  48.121  1.00  1.00           C
ATOM   3634  CB  ARG B  20     -13.161   5.462  49.617  1.00  1.00           C
ATOM   3635  CG  ARG B  20     -12.277   4.608  50.533  1.00  1.00           C
ATOM   3636  CD  ARG B  20     -12.744   3.159  50.693  1.00  1.00           C
ATOM   3637  NE  ARG B  20     -14.014   3.169  51.474  1.00  1.00           N
ATOM   3638  CZ  ARG B  20     -13.980   3.200  52.839  1.00  1.00           C
ATOM   3639  NH1 ARG B  20     -12.784   3.268  53.493  1.00  1.00           N
ATOM   3640  NH2 ARG B  20     -15.144   3.167  53.551  1.00  1.00           N
ATOM   3641  C   ARG B  20     -12.877   3.899  47.741  1.00  1.00           C
ATOM   3642  O   ARG B  20     -11.852   3.221  47.801  1.00  1.00           O
ATOM   3643  N   PRO B  21     -14.001   3.343  47.360  1.00  1.00           N
ATOM   3644  CA  PRO B  21     -14.096   1.905  47.145  1.00  1.00           C
ATOM   3645  CD  PRO B  21     -15.264   3.887  47.838  1.00  1.00           C
ATOM   3646  CB  PRO B  21     -15.594   1.602  47.104  1.00  1.00           C
ATOM   3647  CG  PRO B  21     -16.216   2.693  47.990  1.00  1.00           C
ATOM   3648  C   PRO B  21     -13.334   1.141  46.087  1.00  1.00           C
ATOM   3649  O   PRO B  21     -13.227  -0.073  46.251  1.00  1.00           O
ATOM   3650  N   LEU B  22     -12.825   1.770  45.009  2.00  1.00           N
ATOM   3651  CA  LEU B  22     -12.102   1.083  43.958  2.00  1.00           C
ATOM   3652  CB  LEU B  22     -11.162  -0.028  44.461  2.00  1.00           C
ATOM   3653  CG  LEU B  22     -10.085   0.473  45.440  2.00  1.00           C
ATOM   3654  CD1 LEU B  22      -9.133  -0.663  45.845  2.00  1.00           C
ATOM   3655  CD2 LEU B  22      -9.354   1.712  44.900  2.00  1.00           C
ATOM   3656  C   LEU B  22     -13.064   0.457  42.998  2.00  1.00           C
ATOM   3657  O   LEU B  22     -12.721   0.219  41.842  2.00  1.00           O
ATOM   3658  N   GLN B  23     -14.302   0.186  43.440  2.00  1.00           N
ATOM   3659  CA  GLN B  23     -15.309  -0.348  42.566  2.00  1.00           C
ATOM   3660  CB  GLN B  23     -16.523  -0.807  43.399  2.00  1.00           C
ATOM   3661  CG  GLN B  23     -17.651  -1.521  42.654  2.00  1.00           C
ATOM   3662  CD  GLN B  23     -18.646  -1.970  43.722  2.00  1.00           C
ATOM   3663  OE1 GLN B  23     -19.661  -1.319  43.961  2.00  1.00           O
ATOM   3664  NE2 GLN B  23     -18.331  -3.105  44.401  2.00  1.00           N
ATOM   3665  C   GLN B  23     -15.732   0.756  41.646  2.00  1.00           C
ATOM   3666  O   GLN B  23     -15.894   0.551  40.445  2.00  1.00           O
ATOM   3667  N   PHE B  24     -15.912   1.971  42.208  2.00  1.00           N
ATOM   3668  CA  PHE B  24     -16.306   3.115  41.434  2.00  1.00           C
ATOM   3669  CB  PHE B  24     -16.521   4.403  42.259  2.00  1.00           C
ATOM   3670  CG  PHE B  24     -17.803   4.335  43.024  2.00  1.00           C
ATOM   3671  CD1 PHE B  24     -17.884   3.645  44.212  2.00  1.00           C
ATOM   3672  CD2 PHE B  24     -18.926   4.985  42.561  2.00  1.00           C
ATOM   3673  CE1 PHE B  24     -19.068   3.594  44.913  2.00  1.00           C
ATOM   3674  CE2 PHE B  24     -20.111   4.939  43.257  2.00  1.00           C
ATOM   3675  CZ  PHE B  24     -20.184   4.239  44.437  2.00  1.00           C
ATOM   3676  C   PHE B  24     -15.186   3.423  40.491  2.00  1.00           C
ATOM   3677  O   PHE B  24     -15.398   3.707  39.313  2.00  1.00           O
ATOM   3678  N   ARG B  25     -13.948   3.335  41.009  2.00  1.00           N
ATOM   3679  CA  ARG B  25     -12.743   3.698  40.319  2.00  1.00           C
ATOM   3680  CB  ARG B  25     -11.536   3.387  41.224  2.00  1.00           C
ATOM   3681  CG  ARG B  25     -10.129   3.657  40.692  2.00  1.00           C
ATOM   3682  CD  ARG B  25      -9.102   3.412  41.804  2.00  1.00           C
ATOM   3683  NE  ARG B  25      -7.726   3.527  41.246  2.00  1.00           N
ATOM   3684  CZ  ARG B  25      -6.654   3.411  42.084  2.00  1.00           C
ATOM   3685  NH1 ARG B  25      -6.850   3.152  43.411  2.00  1.00           N
ATOM   3686  NH2 ARG B  25      -5.387   3.556  41.597  2.00  1.00           N
ATOM   3687  C   ARG B  25     -12.649   2.906  39.050  2.00  1.00           C
ATOM   3688  O   ARG B  25     -12.397   3.470  37.989  2.00  1.00           O
ATOM   3689  N   ILE B  26     -12.888   1.582  39.103  2.00  1.00           N
ATOM   3690  CA  ILE B  26     -12.791   0.791  37.907  2.00  1.00           C
ATOM   3691  CB  ILE B  26     -12.990  -0.684  38.153  2.00  1.00           C
ATOM   3692  CG1 ILE B  26     -12.616  -1.492  36.896  2.00  1.00           C
ATOM   3693  CG2 ILE B  26     -14.426  -0.925  38.652  2.00  1.00           C
ATOM   3694  CD1 ILE B  26     -12.514  -2.999  37.135  2.00  1.00           C
ATOM   3695  C   ILE B  26     -13.839   1.262  36.940  2.00  1.00           C
ATOM   3696  O   ILE B  26     -13.580   1.397  35.745  2.00  1.00           O
ATOM   3697  N   GLN B  27     -15.055   1.545  37.447  2.00  1.00           N
ATOM   3698  CA  GLN B  27     -16.170   1.943  36.634  2.00  1.00           C
ATOM   3699  CB  GLN B  27     -17.446   2.146  37.466  2.00  1.00           C
ATOM   3700  CG  GLN B  27     -17.861   0.871  38.203  2.00  1.00           C
ATOM   3701  CD  GLN B  27     -19.076   1.174  39.066  2.00  1.00           C
ATOM   3702  OE1 GLN B  27     -19.436   0.390  39.942  2.00  1.00           O
ATOM   3703  NE2 GLN B  27     -19.724   2.344  38.819  2.00  1.00           N
ATOM   3704  C   GLN B  27     -15.832   3.242  35.970  2.00  1.00           C
ATOM   3705  O   GLN B  27     -16.129   3.437  34.793  2.00  1.00           O
ATOM   3706  N   GLN B  28     -15.169   4.159  36.702  2.00  1.00           N
ATOM   3707  CA  GLN B  28     -14.894   5.460  36.159  2.00  1.00           C
ATOM   3708  CB  GLN B  28     -14.216   6.377  37.186  2.00  1.00           C
ATOM   3709  CG  GLN B  28     -14.513   7.850  36.921  2.00  1.00           C
ATOM   3710  CD  GLN B  28     -16.012   8.020  37.154  2.00  1.00           C
ATOM   3711  OE1 GLN B  28     -16.824   7.755  36.269  2.00  1.00           O
ATOM   3712  NE2 GLN B  28     -16.393   8.454  38.386  2.00  1.00           N
ATOM   3713  C   GLN B  28     -14.012   5.295  34.978  2.00  1.00           C
ATOM   3714  O   GLN B  28     -14.235   5.902  33.933  2.00  1.00           O
ATOM   3715  N   LEU B  29     -13.003   4.422  35.104  2.00  1.00           N
ATOM   3716  CA  LEU B  29     -12.098   4.265  34.015  2.00  1.00           C
ATOM   3717  CB  LEU B  29     -10.896   3.351  34.322  2.00  1.00           C
ATOM   3718  CG  LEU B  29      -9.796   4.017  35.171  2.00  1.00           C
ATOM   3719  CD1 LEU B  29     -10.310   4.485  36.538  2.00  1.00           C
ATOM   3720  CD2 LEU B  29      -8.571   3.098  35.290  2.00  1.00           C
ATOM   3721  C   LEU B  29     -12.806   3.705  32.807  2.00  1.00           C
ATOM   3722  O   LEU B  29     -12.566   4.162  31.690  2.00  1.00           O
ATOM   3723  N   GLU B  30     -13.722   2.724  32.978  2.00  1.00           N
ATOM   3724  CA  GLU B  30     -14.359   2.130  31.827  2.00  1.00           C
ATOM   3725  CB  GLU B  30     -15.394   1.034  32.140  2.00  1.00           C
ATOM   3726  CG  GLU B  30     -14.795  -0.306  32.565  2.00  1.00           C
ATOM   3727  CD  GLU B  30     -15.888  -1.359  32.408  2.00  1.00           C
ATOM   3728  OE1 GLU B  30     -17.062  -1.062  32.760  2.00  1.00           O
ATOM   3729  OE2 GLU B  30     -15.563  -2.473  31.918  2.00  1.00           O
ATOM   3730  C   GLU B  30     -15.089   3.196  31.094  2.00  1.00           C
ATOM   3731  O   GLU B  30     -15.148   3.192  29.865  2.00  1.00           O
ATOM   3732  N   ALA B  31     -15.669   4.150  31.831  2.00  1.00           N
ATOM   3733  CA  ALA B  31     -16.414   5.163  31.160  2.00  1.00           C
ATOM   3734  CB  ALA B  31     -17.028   6.200  32.116  2.00  1.00           C
ATOM   3735  C   ALA B  31     -15.486   5.889  30.245  2.00  1.00           C
ATOM   3736  O   ALA B  31     -15.854   6.218  29.118  2.00  1.00           O
ATOM   3737  N   LEU B  32     -14.244   6.150  30.692  2.00  1.00           N
ATOM   3738  CA  LEU B  32     -13.373   6.877  29.820  2.00  1.00           C
ATOM   3739  CB  LEU B  32     -11.979   7.198  30.394  2.00  1.00           C
ATOM   3740  CG  LEU B  32     -11.984   8.302  31.467  2.00  1.00           C
ATOM   3741  CD1 LEU B  32     -12.695   7.838  32.745  2.00  1.00           C
ATOM   3742  CD2 LEU B  32     -10.568   8.847  31.712  2.00  1.00           C
ATOM   3743  C   LEU B  32     -13.166   6.083  28.565  2.00  1.00           C
ATOM   3744  O   LEU B  32     -13.213   6.641  27.471  2.00  1.00           O
ATOM   3745  N   GLN B  33     -12.959   4.754  28.677  2.00  1.00           N
ATOM   3746  CA  GLN B  33     -12.673   3.984  27.494  2.00  1.00           C
ATOM   3747  CB  GLN B  33     -12.345   2.504  27.756  2.00  1.00           C
ATOM   3748  CG  GLN B  33     -13.543   1.683  28.236  2.00  1.00           C
ATOM   3749  CD  GLN B  33     -13.143   0.213  28.249  2.00  1.00           C
ATOM   3750  OE1 GLN B  33     -12.067  -0.160  27.785  2.00  1.00           O
ATOM   3751  NE2 GLN B  33     -14.041  -0.650  28.793  2.00  1.00           N
ATOM   3752  C   GLN B  33     -13.851   4.001  26.574  2.00  1.00           C
ATOM   3753  O   GLN B  33     -13.691   4.157  25.365  2.00  1.00           O
ATOM   3754  N   ARG B  34     -15.074   3.859  27.118  2.00  1.00           N
ATOM   3755  CA  ARG B  34     -16.231   3.831  26.269  2.00  1.00           C
ATOM   3756  CB  ARG B  34     -17.558   3.609  27.015  2.00  1.00           C
ATOM   3757  CG  ARG B  34     -17.643   2.259  27.733  2.00  1.00           C
ATOM   3758  CD  ARG B  34     -19.082   1.803  27.981  2.00  1.00           C
ATOM   3759  NE  ARG B  34     -19.807   2.926  28.638  2.00  1.00           N
ATOM   3760  CZ  ARG B  34     -20.278   2.795  29.913  2.00  1.00           C
ATOM   3761  NH1 ARG B  34     -20.093   1.627  30.593  2.00  1.00           N
ATOM   3762  NH2 ARG B  34     -20.942   3.831  30.503  2.00  1.00           N
ATOM   3763  C   ARG B  34     -16.299   5.146  25.582  2.00  1.00           C
ATOM   3764  O   ARG B  34     -16.712   5.230  24.430  2.00  1.00           O
ATOM   3765  N   LEU B  35     -15.904   6.212  26.291  2.00  1.00           N
ATOM   3766  CA  LEU B  35     -15.899   7.544  25.770  2.00  1.00           C
ATOM   3767  CB  LEU B  35     -15.425   8.498  26.872  2.00  1.00           C
ATOM   3768  CG  LEU B  35     -15.385   9.971  26.481  2.00  1.00           C
ATOM   3769  CD1 LEU B  35     -16.793  10.450  26.089  2.00  1.00           C
ATOM   3770  CD2 LEU B  35     -14.731  10.795  27.607  2.00  1.00           C
ATOM   3771  C   LEU B  35     -14.942   7.589  24.625  2.00  1.00           C
ATOM   3772  O   LEU B  35     -15.249   8.117  23.558  2.00  1.00           O
ATOM   3773  N   ILE B  36     -13.749   7.002  24.816  2.00  1.00           N
ATOM   3774  CA  ILE B  36     -12.766   7.007  23.777  2.00  1.00           C
ATOM   3775  CB  ILE B  36     -11.461   6.423  24.229  2.00  1.00           C
ATOM   3776  CG1 ILE B  36     -10.897   7.302  25.366  2.00  1.00           C
ATOM   3777  CG2 ILE B  36     -10.529   6.298  23.008  2.00  1.00           C
ATOM   3778  CD1 ILE B  36      -9.744   6.687  26.157  2.00  1.00           C
ATOM   3779  C   ILE B  36     -13.314   6.218  22.629  2.00  1.00           C
ATOM   3780  O   ILE B  36     -13.193   6.626  21.474  2.00  1.00           O
ATOM   3781  N   GLN B  37     -13.954   5.066  22.920  2.00  1.00           N
ATOM   3782  CA  GLN B  37     -14.488   4.238  21.873  2.00  1.00           C
ATOM   3783  CB  GLN B  37     -15.208   2.977  22.378  2.00  1.00           C
ATOM   3784  CG  GLN B  37     -15.855   2.188  21.232  2.00  1.00           C
ATOM   3785  CD  GLN B  37     -16.913   1.254  21.803  2.00  1.00           C
ATOM   3786  OE1 GLN B  37     -17.108   1.180  23.015  2.00  1.00           O
ATOM   3787  NE2 GLN B  37     -17.628   0.527  20.902  2.00  1.00           N
ATOM   3788  C   GLN B  37     -15.550   4.992  21.129  2.00  1.00           C
ATOM   3789  O   GLN B  37     -15.559   5.022  19.899  2.00  1.00           O
ATOM   3790  N   GLU B  38     -16.463   5.639  21.875  2.00  1.00           N
ATOM   3791  CA  GLU B  38     -17.631   6.254  21.320  2.00  1.00           C
ATOM   3792  CB  GLU B  38     -18.568   6.825  22.393  2.00  1.00           C
ATOM   3793  CG  GLU B  38     -19.814   7.481  21.800  2.00  1.00           C
ATOM   3794  CD  GLU B  38     -20.530   8.213  22.921  2.00  1.00           C
ATOM   3795  OE1 GLU B  38     -20.402   7.779  24.096  2.00  1.00           O
ATOM   3796  OE2 GLU B  38     -21.209   9.229  22.615  2.00  1.00           O
ATOM   3797  C   GLU B  38     -17.300   7.387  20.418  2.00  1.00           C
ATOM   3798  O   GLU B  38     -17.729   7.423  19.264  2.00  1.00           O
ATOM   3799  N   GLN B  39     -16.494   8.337  20.905  3.00  1.00           N
ATOM   3800  CA  GLN B  39     -16.296   9.483  20.082  3.00  1.00           C
ATOM   3801  CB  GLN B  39     -16.385  10.782  20.886  3.00  1.00           C
ATOM   3802  CG  GLN B  39     -15.370  10.793  22.025  3.00  1.00           C
ATOM   3803  CD  GLN B  39     -15.294  12.203  22.571  3.00  1.00           C
ATOM   3804  OE1 GLN B  39     -15.772  13.147  21.946  3.00  1.00           O
ATOM   3805  NE2 GLN B  39     -14.659  12.353  23.762  3.00  1.00           N
ATOM   3806  C   GLN B  39     -14.939   9.418  19.478  3.00  1.00           C
ATOM   3807  O   GLN B  39     -14.178  10.381  19.545  3.00  1.00           O
ATOM   3808  N   GLU B  40     -14.606   8.293  18.830  2.00  1.00           N
ATOM   3809  CA  GLU B  40     -13.316   8.222  18.221  2.00  1.00           C
ATOM   3810  CB  GLU B  40     -13.072   6.875  17.516  2.00  1.00           C
ATOM   3811  CG  GLU B  40     -13.043   5.654  18.437  2.00  1.00           C
ATOM   3812  CD  GLU B  40     -12.956   4.419  17.547  2.00  1.00           C
ATOM   3813  OE1 GLU B  40     -13.852   4.260  16.674  2.00  1.00           O
ATOM   3814  OE2 GLU B  40     -11.996   3.622  17.719  2.00  1.00           O
ATOM   3815  C   GLU B  40     -13.313   9.242  17.132  2.00  1.00           C
ATOM   3816  O   GLU B  40     -12.382  10.031  16.981  2.00  1.00           O
ATOM   3817  N   GLN B  41     -14.415   9.252  16.364  2.00  1.00           N
ATOM   3818  CA  GLN B  41     -14.571  10.097  15.222  2.00  1.00           C
ATOM   3819  CB  GLN B  41     -15.912   9.841  14.515  2.00  1.00           C
ATOM   3820  CG  GLN B  41     -16.040   8.416  13.971  2.00  1.00           C
ATOM   3821  CD  GLN B  41     -17.468   8.218  13.483  2.00  1.00           C
ATOM   3822  OE1 GLN B  41     -17.782   7.229  12.823  2.00  1.00           O
ATOM   3823  NE2 GLN B  41     -18.362   9.188  13.814  2.00  1.00           N
ATOM   3824  C   GLN B  41     -14.561  11.517  15.668  2.00  1.00           C
ATOM   3825  O   GLN B  41     -13.964  12.375  15.023  2.00  1.00           O
ATOM   3826  N   GLU B  42     -15.236  11.819  16.786  2.00  1.00           N
ATOM   3827  CA  GLU B  42     -15.249  13.184  17.203  2.00  1.00           C
ATOM   3828  CB  GLU B  42     -16.200  13.454  18.383  2.00  1.00           C
ATOM   3829  CG  GLU B  42     -17.679  13.313  18.012  2.00  1.00           C
ATOM   3830  CD  GLU B  42     -18.498  13.976  19.110  2.00  1.00           C
ATOM   3831  OE1 GLU B  42     -18.689  15.219  19.025  2.00  1.00           O
ATOM   3832  OE2 GLU B  42     -18.936  13.257  20.047  2.00  1.00           O
ATOM   3833  C   GLU B  42     -13.873  13.592  17.605  2.00  1.00           C
ATOM   3834  O   GLU B  42     -13.426  14.683  17.249  2.00  1.00           O
ATOM   3835  N   LEU B  43     -13.149  12.732  18.350  2.00  1.00           N
ATOM   3836  CA  LEU B  43     -11.829  13.148  18.709  2.00  1.00           C
ATOM   3837  CB  LEU B  43     -10.988  12.151  19.531  2.00  1.00           C
ATOM   3838  CG  LEU B  43     -11.224  12.131  21.052  2.00  1.00           C
ATOM   3839  CD1 LEU B  43     -12.606  11.597  21.426  2.00  1.00           C
ATOM   3840  CD2 LEU B  43     -10.088  11.378  21.762  2.00  1.00           C
ATOM   3841  C   LEU B  43     -11.043  13.342  17.435  2.00  1.00           C
ATOM   3842  O   LEU B  43     -10.366  14.357  17.274  2.00  1.00           O
ATOM   3843  N   VAL B  44     -11.125  12.381  16.484  2.00  1.00           N
ATOM   3844  CA  VAL B  44     -10.396  12.505  15.244  2.00  1.00           C
ATOM   3845  CB  VAL B  44     -10.277  11.207  14.495  2.00  1.00           C
ATOM   3846  CG1 VAL B  44      -9.611  11.481  13.141  2.00  1.00           C
ATOM   3847  CG2 VAL B  44      -9.516  10.182  15.338  2.00  1.00           C
ATOM   3848  C   VAL B  44     -11.250  13.356  14.369  2.00  1.00           C
ATOM   3849  O   VAL B  44     -11.993  12.865  13.520  2.00  1.00           O
ATOM   3850  N   GLY B  45     -11.102  14.675  14.523  2.00  1.00           N
ATOM   3851  CA  GLY B  45     -11.916  15.622  13.837  2.00  1.00           C
ATOM   3852  C   GLY B  45     -11.529  16.889  14.486  2.00  1.00           C
ATOM   3853  O   GLY B  45     -10.984  17.796  13.864  2.00  1.00           O
ATOM   3854  N   ALA B  46     -11.818  16.948  15.793  2.00  1.00           N
ATOM   3855  CA  ALA B  46     -11.442  18.052  16.601  2.00  1.00           C
ATOM   3856  CB  ALA B  46     -11.860  17.867  18.069  2.00  1.00           C
ATOM   3857  C   ALA B  46      -9.955  18.099  16.567  2.00  1.00           C
ATOM   3858  O   ALA B  46      -9.366  19.177  16.503  2.00  1.00           O
ATOM   3859  N   LEU B  47      -9.301  16.919  16.600  2.00  1.00           N
ATOM   3860  CA  LEU B  47      -7.874  16.972  16.591  2.00  1.00           C
ATOM   3861  CB  LEU B  47      -7.159  15.622  16.710  2.00  1.00           C
ATOM   3862  CG  LEU B  47      -5.686  15.795  17.151  2.00  1.00           C
ATOM   3863  CD1 LEU B  47      -4.862  16.667  16.189  2.00  1.00           C
ATOM   3864  CD2 LEU B  47      -5.617  16.321  18.594  2.00  1.00           C
ATOM   3865  C   LEU B  47      -7.505  17.584  15.285  2.00  1.00           C
ATOM   3866  O   LEU B  47      -6.687  18.495  15.238  2.00  1.00           O
ATOM   3867  N   ALA B  48      -8.171  17.153  14.197  2.00  1.00           N
ATOM   3868  CA  ALA B  48      -7.831  17.637  12.891  2.00  1.00           C
ATOM   3869  CB  ALA B  48      -8.727  17.067  11.777  2.00  1.00           C
ATOM   3870  C   ALA B  48      -8.042  19.123  12.891  2.00  1.00           C
ATOM   3871  O   ALA B  48      -7.248  19.870  12.324  2.00  1.00           O
ATOM   3872  N   ALA B  49      -9.121  19.594  13.546  2.00  1.00           N
ATOM   3873  CA  ALA B  49      -9.455  20.991  13.570  2.00  1.00           C
ATOM   3874  CB  ALA B  49     -10.733  21.289  14.373  2.00  1.00           C
ATOM   3875  C   ALA B  49      -8.335  21.730  14.222  2.00  1.00           C
ATOM   3876  O   ALA B  49      -7.974  22.819  13.778  2.00  1.00           O
ATOM   3877  N   ASP B  50      -7.756  21.161  15.299  2.00  1.00           N
ATOM   3878  CA  ASP B  50      -6.667  21.817  15.962  2.00  1.00           C
ATOM   3879  CB  ASP B  50      -6.283  21.178  17.308  2.00  1.00           C
ATOM   3880  CG  ASP B  50      -5.418  22.165  18.082  2.00  1.00           C
ATOM   3881  OD1 ASP B  50      -5.253  23.318  17.601  2.00  1.00           O
ATOM   3882  OD2 ASP B  50      -4.911  21.776  19.168  2.00  1.00           O
ATOM   3883  C   ASP B  50      -5.505  21.676  15.054  2.00  1.00           C
ATOM   3884  O   ASP B  50      -5.553  22.090  13.896  2.00  1.00           O
ATOM   3885  N   LEU B  51      -4.408  21.108  15.573  2.00  1.00           N
ATOM   3886  CA  LEU B  51      -3.312  20.855  14.698  2.00  1.00           C
ATOM   3887  CB  LEU B  51      -2.209  20.001  15.357  2.00  1.00           C
ATOM   3888  CG  LEU B  51      -1.383  20.646  16.485  2.00  1.00           C
ATOM   3889  CD1 LEU B  51      -0.556  19.581  17.225  2.00  1.00           C
ATOM   3890  CD2 LEU B  51      -0.464  21.748  15.948  2.00  1.00           C
ATOM   3891  C   LEU B  51      -3.903  19.924  13.677  2.00  1.00           C
ATOM   3892  O   LEU B  51      -4.499  18.925  14.069  2.00  1.00           O
ATOM   3893  N   HIS B  52      -3.766  20.206  12.358  1.00  1.00           N
ATOM   3894  CA  HIS B  52      -4.380  19.334  11.384  1.00  1.00           C
ATOM   3895  ND1 HIS B  52      -4.951  17.741   8.613  1.00  1.00           N
ATOM   3896  CG  HIS B  52      -5.021  19.074   8.954  1.00  1.00           C
ATOM   3897  CB  HIS B  52      -4.101  19.746   9.927  1.00  1.00           C
ATOM   3898  NE2 HIS B  52      -6.647  18.604   7.462  1.00  1.00           N
ATOM   3899  CD2 HIS B  52      -6.063  19.585   8.241  1.00  1.00           C
ATOM   3900  CE1 HIS B  52      -5.945  17.515   7.718  1.00  1.00           C
ATOM   3901  C   HIS B  52      -3.774  17.988  11.626  1.00  1.00           C
ATOM   3902  O   HIS B  52      -2.556  17.818  11.561  1.00  1.00           O
ATOM   3903  N   LYS B  53      -4.635  17.004  11.948  1.00  1.00           N
ATOM   3904  CA  LYS B  53      -4.186  15.693  12.320  1.00  1.00           C
ATOM   3905  CB  LYS B  53      -4.757  15.175  13.661  1.00  1.00           C
ATOM   3906  CG  LYS B  53      -6.296  15.099  13.756  1.00  1.00           C
ATOM   3907  CD  LYS B  53      -6.990  13.980  12.964  1.00  1.00           C
ATOM   3908  CE  LYS B  53      -8.452  14.253  12.606  1.00  1.00           C
ATOM   3909  NZ  LYS B  53      -8.787  13.590  11.322  1.00  1.00           N
ATOM   3910  C   LYS B  53      -4.676  14.735  11.316  1.00  1.00           C
ATOM   3911  O   LYS B  53      -5.127  15.103  10.231  1.00  1.00           O
ATOM   3912  N   ASN B  54      -4.563  13.448  11.673  1.00  1.00           N
ATOM   3913  CA  ASN B  54      -5.060  12.450  10.797  1.00  1.00           C
ATOM   3914  CB  ASN B  54      -3.909  11.778  10.018  1.00  1.00           C
ATOM   3915  CG  ASN B  54      -4.423  11.082   8.764  1.00  1.00           C
ATOM   3916  OD1 ASN B  54      -3.724  10.261   8.172  1.00  1.00           O
ATOM   3917  ND2 ASN B  54      -5.664  11.429   8.329  1.00  1.00           N
ATOM   3918  C   ASN B  54      -5.744  11.403  11.606  1.00  1.00           C
ATOM   3919  O   ASN B  54      -5.675  11.384  12.834  1.00  1.00           O
ATOM   3920  N   GLU B  55      -6.460  10.511  10.904  2.00  1.00           N
ATOM   3921  CA  GLU B  55      -7.197   9.475  11.552  2.00  1.00           C
ATOM   3922  CB  GLU B  55      -8.073   8.699  10.552  2.00  1.00           C
ATOM   3923  CG  GLU B  55      -9.133   7.815  11.209  2.00  1.00           C
ATOM   3924  CD  GLU B  55     -10.164   7.439  10.149  2.00  1.00           C
ATOM   3925  OE1 GLU B  55     -10.150   8.060   9.052  2.00  1.00           O
ATOM   3926  OE2 GLU B  55     -10.987   6.527  10.429  2.00  1.00           O
ATOM   3927  C   GLU B  55      -6.247   8.529  12.230  2.00  1.00           C
ATOM   3928  O   GLU B  55      -6.509   8.118  13.356  2.00  1.00           O
ATOM   3929  N   TRP B  56      -5.168   8.095  11.535  2.00  1.00           N
ATOM   3930  CA  TRP B  56      -4.119   7.276  12.106  2.00  1.00           C
ATOM   3931  CB  TRP B  56      -3.298   6.515  11.048  2.00  1.00           C
ATOM   3932  CG  TRP B  56      -3.941   5.217  10.616  2.00  1.00           C
ATOM   3933  CD2 TRP B  56      -5.187   5.105   9.907  2.00  1.00           C
ATOM   3934  CD1 TRP B  56      -3.533   3.940  10.874  2.00  1.00           C
ATOM   3935  NE1 TRP B  56      -4.438   3.041  10.362  2.00  1.00           N
ATOM   3936  CE2 TRP B  56      -5.463   3.745   9.769  2.00  1.00           C
ATOM   3937  CE3 TRP B  56      -6.038   6.057   9.423  2.00  1.00           C
ATOM   3938  CZ2 TRP B  56      -6.597   3.314   9.143  2.00  1.00           C
ATOM   3939  CZ3 TRP B  56      -7.177   5.618   8.781  2.00  1.00           C
ATOM   3940  CH2 TRP B  56      -7.450   4.273   8.645  2.00  1.00           C
ATOM   3941  C   TRP B  56      -3.194   8.090  12.971  2.00  1.00           C
ATOM   3942  O   TRP B  56      -2.824   7.634  14.050  2.00  1.00           O
ATOM   3943  N   ASN B  57      -2.793   9.313  12.547  2.00  1.00           N
ATOM   3944  CA  ASN B  57      -1.869  10.092  13.345  2.00  1.00           C
ATOM   3945  CB  ASN B  57      -1.506  11.427  12.681  2.00  1.00           C
ATOM   3946  CG  ASN B  57      -0.342  12.027  13.451  2.00  1.00           C
ATOM   3947  OD1 ASN B  57       0.045  13.170  13.217  2.00  1.00           O
ATOM   3948  ND2 ASN B  57       0.239  11.232  14.388  2.00  1.00           N
ATOM   3949  C   ASN B  57      -2.541  10.404  14.645  2.00  1.00           C
ATOM   3950  O   ASN B  57      -1.999  10.120  15.712  2.00  1.00           O
ATOM   3951  N   ALA B  58      -3.757  10.993  14.594  2.00  1.00           N
ATOM   3952  CA  ALA B  58      -4.503  11.080  15.816  2.00  1.00           C
ATOM   3953  CB  ALA B  58      -5.887  11.727  15.647  2.00  1.00           C
ATOM   3954  C   ALA B  58      -4.690   9.603  16.008  2.00  1.00           C
ATOM   3955  O   ALA B  58      -4.796   8.898  15.016  2.00  1.00           O
ATOM   3956  N   TYR B  59      -4.728   9.048  17.227  2.00  1.00           N
ATOM   3957  CA  TYR B  59      -4.872   7.611  17.306  2.00  1.00           C
ATOM   3958  CB  TYR B  59      -6.111   7.067  16.563  2.00  1.00           C
ATOM   3959  CG  TYR B  59      -7.322   7.496  17.317  2.00  1.00           C
ATOM   3960  CD1 TYR B  59      -7.715   8.812  17.321  2.00  1.00           C
ATOM   3961  CD2 TYR B  59      -8.076   6.575  18.012  2.00  1.00           C
ATOM   3962  CE1 TYR B  59      -8.834   9.203  18.017  2.00  1.00           C
ATOM   3963  CE2 TYR B  59      -9.199   6.965  18.708  2.00  1.00           C
ATOM   3964  CZ  TYR B  59      -9.578   8.285  18.711  2.00  1.00           C
ATOM   3965  OH  TYR B  59     -10.724   8.709  19.416  2.00  1.00           O
ATOM   3966  C   TYR B  59      -3.676   6.818  16.850  2.00  1.00           C
ATOM   3967  O   TYR B  59      -3.812   5.789  16.190  2.00  1.00           O
ATOM   3968  N   TYR B  60      -2.469   7.291  17.200  2.00  1.00           N
ATOM   3969  CA  TYR B  60      -1.202   6.644  16.972  2.00  1.00           C
ATOM   3970  CB  TYR B  60      -0.647   7.030  15.589  2.00  1.00           C
ATOM   3971  CG  TYR B  60       0.387   6.076  15.099  2.00  1.00           C
ATOM   3972  CD1 TYR B  60       0.015   4.807  14.720  2.00  1.00           C
ATOM   3973  CD2 TYR B  60       1.702   6.455  14.963  2.00  1.00           C
ATOM   3974  CE1 TYR B  60       0.944   3.915  14.245  2.00  1.00           C
ATOM   3975  CE2 TYR B  60       2.635   5.567  14.486  2.00  1.00           C
ATOM   3976  CZ  TYR B  60       2.257   4.294  14.129  2.00  1.00           C
ATOM   3977  OH  TYR B  60       3.204   3.372  13.638  2.00  1.00           O
ATOM   3978  C   TYR B  60      -0.436   7.381  18.003  2.00  1.00           C
ATOM   3979  O   TYR B  60      -0.405   7.011  19.175  2.00  1.00           O
ATOM   3980  N   GLU B  61       0.197   8.481  17.565  3.00  1.00           N
ATOM   3981  CA  GLU B  61       0.802   9.347  18.519  3.00  1.00           C
ATOM   3982  CB  GLU B  61       1.739  10.379  17.863  3.00  1.00           C
ATOM   3983  CG  GLU B  61       2.293  11.424  18.832  3.00  1.00           C
ATOM   3984  CD  GLU B  61       3.161  10.706  19.851  3.00  1.00           C
ATOM   3985  OE1 GLU B  61       2.593  10.268  20.887  3.00  1.00           O
ATOM   3986  OE2 GLU B  61       4.392  10.576  19.614  3.00  1.00           O
ATOM   3987  C   GLU B  61      -0.333  10.094  19.151  3.00  1.00           C
ATOM   3988  O   GLU B  61      -0.561  11.251  18.799  3.00  1.00           O
ATOM   3989  N   GLU B  62      -1.073   9.467  20.104  3.00  1.00           N
ATOM   3990  CA  GLU B  62      -2.180  10.209  20.646  3.00  1.00           C
ATOM   3991  CB  GLU B  62      -3.141  10.746  19.560  3.00  1.00           C
ATOM   3992  CG  GLU B  62      -4.098  11.847  20.038  3.00  1.00           C
ATOM   3993  CD  GLU B  62      -3.288  13.087  20.391  3.00  1.00           C
ATOM   3994  OE1 GLU B  62      -2.546  13.592  19.507  3.00  1.00           O
ATOM   3995  OE2 GLU B  62      -3.401  13.543  21.560  3.00  1.00           O
ATOM   3996  C   GLU B  62      -2.989   9.437  21.629  3.00  1.00           C
ATOM   3997  O   GLU B  62      -2.500   8.952  22.648  3.00  1.00           O
ATOM   3998  N   VAL B  63      -4.288   9.335  21.292  2.00  1.00           N
ATOM   3999  CA  VAL B  63      -5.360   8.817  22.082  2.00  1.00           C
ATOM   4000  CB  VAL B  63      -6.657   8.794  21.345  2.00  1.00           C
ATOM   4001  CG1 VAL B  63      -7.049  10.242  21.016  2.00  1.00           C
ATOM   4002  CG2 VAL B  63      -6.482   7.902  20.111  2.00  1.00           C
ATOM   4003  C   VAL B  63      -5.056   7.423  22.498  2.00  1.00           C
ATOM   4004  O   VAL B  63      -5.466   7.004  23.579  2.00  1.00           O
ATOM   4005  N   VAL B  64      -4.336   6.664  21.658  2.00  1.00           N
ATOM   4006  CA  VAL B  64      -4.038   5.310  22.015  2.00  1.00           C
ATOM   4007  CB  VAL B  64      -3.156   4.624  21.016  2.00  1.00           C
ATOM   4008  CG1 VAL B  64      -3.933   4.508  19.694  2.00  1.00           C
ATOM   4009  CG2 VAL B  64      -1.838   5.410  20.900  2.00  1.00           C
ATOM   4010  C   VAL B  64      -3.313   5.334  23.332  2.00  1.00           C
ATOM   4011  O   VAL B  64      -3.562   4.475  24.176  2.00  1.00           O
ATOM   4012  N   TYR B  65      -2.414   6.317  23.573  2.00  1.00           N
ATOM   4013  CA  TYR B  65      -1.757   6.277  24.853  2.00  1.00           C
ATOM   4014  CB  TYR B  65      -0.294   6.731  24.795  2.00  1.00           C
ATOM   4015  CG  TYR B  65       0.325   6.091  25.978  2.00  1.00           C
ATOM   4016  CD1 TYR B  65       0.696   4.774  25.868  2.00  1.00           C
ATOM   4017  CD2 TYR B  65       0.500   6.757  27.168  2.00  1.00           C
ATOM   4018  CE1 TYR B  65       1.260   4.121  26.930  2.00  1.00           C
ATOM   4019  CE2 TYR B  65       1.067   6.105  28.237  2.00  1.00           C
ATOM   4020  CZ  TYR B  65       1.446   4.788  28.112  2.00  1.00           C
ATOM   4021  OH  TYR B  65       2.026   4.094  29.190  2.00  1.00           O
ATOM   4022  C   TYR B  65      -2.529   7.193  25.741  2.00  1.00           C
ATOM   4023  O   TYR B  65      -2.066   8.250  26.170  2.00  1.00           O
ATOM   4024  N   VAL B  66      -3.762   6.742  26.014  2.00  1.00           N
ATOM   4025  CA  VAL B  66      -4.770   7.300  26.859  2.00  1.00           C
ATOM   4026  CB  VAL B  66      -5.755   8.155  26.117  2.00  1.00           C
ATOM   4027  CG1 VAL B  66      -6.856   8.596  27.096  2.00  1.00           C
ATOM   4028  CG2 VAL B  66      -4.992   9.330  25.479  2.00  1.00           C
ATOM   4029  C   VAL B  66      -5.472   6.034  27.266  2.00  1.00           C
ATOM   4030  O   VAL B  66      -5.717   5.777  28.444  2.00  1.00           O
ATOM   4031  N   LEU B  67      -5.784   5.201  26.243  2.00  1.00           N
ATOM   4032  CA  LEU B  67      -6.386   3.896  26.356  2.00  1.00           C
ATOM   4033  CB  LEU B  67      -6.654   3.249  24.981  2.00  1.00           C
ATOM   4034  CG  LEU B  67      -7.709   3.970  24.120  2.00  1.00           C
ATOM   4035  CD1 LEU B  67      -7.915   3.261  22.772  2.00  1.00           C
ATOM   4036  CD2 LEU B  67      -9.026   4.128  24.890  2.00  1.00           C
ATOM   4037  C   LEU B  67      -5.408   2.976  27.067  2.00  1.00           C
ATOM   4038  O   LEU B  67      -5.796   2.190  27.927  2.00  1.00           O
ATOM   4039  N   GLU B  68      -4.098   3.042  26.736  2.00  1.00           N
ATOM   4040  CA  GLU B  68      -3.128   2.138  27.324  2.00  1.00           C
ATOM   4041  CB  GLU B  68      -1.703   2.378  26.807  2.00  1.00           C
ATOM   4042  CG  GLU B  68      -0.653   1.475  27.457  2.00  1.00           C
ATOM   4043  CD  GLU B  68      -0.951   0.032  27.081  2.00  1.00           C
ATOM   4044  OE1 GLU B  68      -2.025  -0.473  27.501  2.00  1.00           O
ATOM   4045  OE2 GLU B  68      -0.109  -0.586  26.374  2.00  1.00           O
ATOM   4046  C   GLU B  68      -3.096   2.366  28.784  2.00  1.00           C
ATOM   4047  O   GLU B  68      -3.111   1.427  29.579  2.00  1.00           O
ATOM   4048  N   GLU B  69      -3.072   3.642  29.178  2.00  1.00           N
ATOM   4049  CA  GLU B  69      -2.994   3.925  30.567  2.00  1.00           C
ATOM   4050  CB  GLU B  69      -2.866   5.426  30.867  2.00  1.00           C
ATOM   4051  CG  GLU B  69      -2.781   5.743  32.362  2.00  1.00           C
ATOM   4052  CD  GLU B  69      -1.433   5.264  32.887  2.00  1.00           C
ATOM   4053  OE1 GLU B  69      -0.430   5.376  32.133  2.00  1.00           O
ATOM   4054  OE2 GLU B  69      -1.389   4.779  34.049  2.00  1.00           O
ATOM   4055  C   GLU B  69      -4.241   3.439  31.226  2.00  1.00           C
ATOM   4056  O   GLU B  69      -4.186   2.906  32.333  2.00  1.00           O
ATOM   4057  N   ILE B  70      -5.407   3.594  30.569  2.00  1.00           N
ATOM   4058  CA  ILE B  70      -6.593   3.191  31.264  2.00  1.00           C
ATOM   4059  CB  ILE B  70      -7.903   3.481  30.580  2.00  1.00           C
ATOM   4060  CG1 ILE B  70      -8.094   2.617  29.331  2.00  1.00           C
ATOM   4061  CG2 ILE B  70      -7.969   4.996  30.313  2.00  1.00           C
ATOM   4062  CD1 ILE B  70      -9.530   2.613  28.813  2.00  1.00           C
ATOM   4063  C   ILE B  70      -6.508   1.714  31.492  2.00  1.00           C
ATOM   4064  O   ILE B  70      -6.850   1.220  32.567  2.00  1.00           O
ATOM   4065  N   GLU B  71      -6.020   0.967  30.485  2.00  1.00           N
ATOM   4066  CA  GLU B  71      -5.999  -0.464  30.568  2.00  1.00           C
ATOM   4067  CB  GLU B  71      -5.358  -1.104  29.331  2.00  1.00           C
ATOM   4068  CG  GLU B  71      -5.319  -2.629  29.402  2.00  1.00           C
ATOM   4069  CD  GLU B  71      -4.386  -3.115  28.307  2.00  1.00           C
ATOM   4070  OE1 GLU B  71      -3.207  -2.670  28.299  2.00  1.00           O
ATOM   4071  OE2 GLU B  71      -4.836  -3.939  27.467  2.00  1.00           O
ATOM   4072  C   GLU B  71      -5.188  -0.951  31.736  2.00  1.00           C
ATOM   4073  O   GLU B  71      -5.693  -1.684  32.585  2.00  1.00           O
ATOM   4074  N   TYR B  72      -3.911  -0.535  31.824  2.00  1.00           N
ATOM   4075  CA  TYR B  72      -3.001  -1.032  32.824  2.00  1.00           C
ATOM   4076  CB  TYR B  72      -1.555  -0.585  32.558  2.00  1.00           C
ATOM   4077  CG  TYR B  72      -0.641  -1.527  33.265  2.00  1.00           C
ATOM   4078  CD1 TYR B  72      -0.490  -2.801  32.768  2.00  1.00           C
ATOM   4079  CD2 TYR B  72       0.079  -1.159  34.380  2.00  1.00           C
ATOM   4080  CE1 TYR B  72       0.348  -3.703  33.374  2.00  1.00           C
ATOM   4081  CE2 TYR B  72       0.922  -2.061  34.993  2.00  1.00           C
ATOM   4082  CZ  TYR B  72       1.056  -3.335  34.488  2.00  1.00           C
ATOM   4083  OH  TYR B  72       1.916  -4.271  35.100  2.00  1.00           O
ATOM   4084  C   TYR B  72      -3.424  -0.523  34.159  2.00  1.00           C
ATOM   4085  O   TYR B  72      -3.333  -1.224  35.167  2.00  1.00           O
ATOM   4086  N   MET B  73      -3.913   0.728  34.189  2.00  1.00           N
ATOM   4087  CA  MET B  73      -4.253   1.354  35.427  2.00  1.00           C
ATOM   4088  CB  MET B  73      -4.909   2.727  35.212  2.00  1.00           C
ATOM   4089  CG  MET B  73      -4.916   3.618  36.452  2.00  1.00           C
ATOM   4090  SD  MET B  73      -3.309   4.385  36.816  2.00  1.00           S
ATOM   4091  CE  MET B  73      -2.574   2.882  37.518  2.00  1.00           C
ATOM   4092  C   MET B  73      -5.268   0.489  36.101  2.00  1.00           C
ATOM   4093  O   MET B  73      -5.151   0.204  37.291  2.00  1.00           O
ATOM   4094  N   ILE B  74      -6.293   0.028  35.357  2.00  1.00           N
ATOM   4095  CA  ILE B  74      -7.233  -0.856  35.983  2.00  1.00           C
ATOM   4096  CB  ILE B  74      -8.662  -0.593  35.601  2.00  1.00           C
ATOM   4097  CG1 ILE B  74      -9.593  -1.586  36.323  2.00  1.00           C
ATOM   4098  CG2 ILE B  74      -8.769  -0.574  34.065  2.00  1.00           C
ATOM   4099  CD1 ILE B  74      -9.643  -1.401  37.841  2.00  1.00           C
ATOM   4100  C   ILE B  74      -6.845  -2.231  35.589  2.00  1.00           C
ATOM   4101  O   ILE B  74      -7.177  -2.749  34.523  2.00  1.00           O
ATOM   4102  N   GLN B  75      -6.072  -2.839  36.491  2.00  1.00           N
ATOM   4103  CA  GLN B  75      -5.548  -4.151  36.347  2.00  1.00           C
ATOM   4104  CB  GLN B  75      -4.560  -4.267  35.173  2.00  1.00           C
ATOM   4105  CG  GLN B  75      -4.356  -5.695  34.654  2.00  1.00           C
ATOM   4106  CD  GLN B  75      -3.331  -6.411  35.515  2.00  1.00           C
ATOM   4107  OE1 GLN B  75      -3.599  -6.778  36.658  2.00  1.00           O
ATOM   4108  NE2 GLN B  75      -2.114  -6.617  34.943  2.00  1.00           N
ATOM   4109  C   GLN B  75      -4.817  -4.272  37.646  2.00  1.00           C
ATOM   4110  O   GLN B  75      -5.133  -5.103  38.498  2.00  1.00           O
ATOM   4111  N   LYS B  76      -3.818  -3.379  37.797  2.00  1.00           N
ATOM   4112  CA  LYS B  76      -2.972  -3.180  38.938  2.00  1.00           C
ATOM   4113  CB  LYS B  76      -1.662  -2.437  38.649  2.00  1.00           C
ATOM   4114  CG  LYS B  76      -0.573  -3.415  38.205  2.00  1.00           C
ATOM   4115  CD  LYS B  76       0.773  -2.774  37.873  2.00  1.00           C
ATOM   4116  CE  LYS B  76       1.919  -3.789  37.842  2.00  1.00           C
ATOM   4117  NZ  LYS B  76       3.187  -3.111  37.494  2.00  1.00           N
ATOM   4118  C   LYS B  76      -3.660  -2.516  40.077  2.00  1.00           C
ATOM   4119  O   LYS B  76      -3.145  -2.558  41.191  2.00  1.00           O
ATOM   4120  N   LEU B  77      -4.825  -1.892  39.842  2.00  1.00           N
ATOM   4121  CA  LEU B  77      -5.451  -1.056  40.832  2.00  1.00           C
ATOM   4122  CB  LEU B  77      -6.861  -0.619  40.391  2.00  1.00           C
ATOM   4123  CG  LEU B  77      -7.580   0.469  41.228  2.00  1.00           C
ATOM   4124  CD1 LEU B  77      -8.962   0.739  40.615  2.00  1.00           C
ATOM   4125  CD2 LEU B  77      -7.675   0.165  42.735  2.00  1.00           C
ATOM   4126  C   LEU B  77      -5.590  -1.800  42.117  2.00  1.00           C
ATOM   4127  O   LEU B  77      -5.266  -1.228  43.156  2.00  1.00           O
ATOM   4128  N   PRO B  78      -6.040  -3.015  42.161  2.00  1.00           N
ATOM   4129  CA  PRO B  78      -6.127  -3.593  43.464  2.00  1.00           C
ATOM   4130  CD  PRO B  78      -7.087  -3.511  41.280  2.00  1.00           C
ATOM   4131  CB  PRO B  78      -6.955  -4.863  43.307  2.00  1.00           C
ATOM   4132  CG  PRO B  78      -7.888  -4.519  42.129  2.00  1.00           C
ATOM   4133  C   PRO B  78      -4.775  -3.767  44.081  2.00  1.00           C
ATOM   4134  O   PRO B  78      -4.657  -3.658  45.300  2.00  1.00           O
ATOM   4135  N   GLU B  79      -3.749  -4.050  43.264  2.00  1.00           N
ATOM   4136  CA  GLU B  79      -2.430  -4.222  43.793  2.00  1.00           C
ATOM   4137  CB  GLU B  79      -1.440  -4.717  42.728  2.00  1.00           C
ATOM   4138  CG  GLU B  79      -0.022  -4.918  43.257  2.00  1.00           C
ATOM   4139  CD  GLU B  79      -0.018  -6.209  44.056  2.00  1.00           C
ATOM   4140  OE1 GLU B  79      -1.124  -6.771  44.270  2.00  1.00           O
ATOM   4141  OE2 GLU B  79       1.089  -6.652  44.461  2.00  1.00           O
ATOM   4142  C   GLU B  79      -1.932  -2.905  44.285  2.00  1.00           C
ATOM   4143  O   GLU B  79      -1.380  -2.807  45.379  2.00  1.00           O
ATOM   4144  N   TRP B  80      -2.134  -1.840  43.491  2.00  1.00           N
ATOM   4145  CA  TRP B  80      -1.604  -0.584  43.909  2.00  1.00           C
ATOM   4146  CB  TRP B  80      -1.663   0.530  42.852  2.00  1.00           C
ATOM   4147  CG  TRP B  80      -0.657   0.296  41.748  2.00  1.00           C
ATOM   4148  CD2 TRP B  80       0.690  -0.126  42.006  2.00  1.00           C
ATOM   4149  CD1 TRP B  80      -0.790   0.357  40.392  2.00  1.00           C
ATOM   4150  NE1 TRP B  80       0.400   0.018  39.788  2.00  1.00           N
ATOM   4151  CE2 TRP B  80       1.317  -0.288  40.772  2.00  1.00           C
ATOM   4152  CE3 TRP B  80       1.345  -0.370  43.178  2.00  1.00           C
ATOM   4153  CZ2 TRP B  80       2.618  -0.697  40.693  2.00  1.00           C
ATOM   4154  CZ3 TRP B  80       2.659  -0.773  43.098  2.00  1.00           C
ATOM   4155  CH2 TRP B  80       3.283  -0.932  41.878  2.00  1.00           C
ATOM   4156  C   TRP B  80      -2.279  -0.164  45.160  2.00  1.00           C
ATOM   4157  O   TRP B  80      -1.622   0.286  46.098  2.00  1.00           O
ATOM   4158  N   ALA B  81      -3.612  -0.311  45.227  2.00  1.00           N
ATOM   4159  CA  ALA B  81      -4.218   0.076  46.458  2.00  1.00           C
ATOM   4160  CB  ALA B  81      -5.688   0.503  46.308  2.00  1.00           C
ATOM   4161  C   ALA B  81      -4.183  -1.119  47.352  2.00  1.00           C
ATOM   4162  O   ALA B  81      -4.994  -2.033  47.220  2.00  1.00           O
ATOM   4163  N   ALA B  82      -3.228  -1.133  48.302  1.00  1.00           N
ATOM   4164  CA  ALA B  82      -3.118  -2.219  49.230  1.00  1.00           C
ATOM   4165  CB  ALA B  82      -2.347  -3.434  48.687  1.00  1.00           C
ATOM   4166  C   ALA B  82      -2.337  -1.692  50.368  1.00  1.00           C
ATOM   4167  O   ALA B  82      -1.578  -0.734  50.229  1.00  1.00           O
ATOM   4168  N   ASP B  83      -2.521  -2.301  51.544  1.00  1.00           N
ATOM   4169  CA  ASP B  83      -1.734  -1.859  52.639  1.00  1.00           C
ATOM   4170  CB  ASP B  83      -2.320  -2.254  54.007  1.00  1.00           C
ATOM   4171  CG  ASP B  83      -1.397  -1.729  55.096  1.00  1.00           C
ATOM   4172  OD1 ASP B  83      -0.436  -0.991  54.750  1.00  1.00           O
ATOM   4173  OD2 ASP B  83      -1.639  -2.061  56.288  1.00  1.00           O
ATOM   4174  C   ASP B  83      -0.436  -2.577  52.492  1.00  1.00           C
ATOM   4175  O   ASP B  83      -0.367  -3.788  52.694  1.00  1.00           O
ATOM   4176  N   GLU B  84       0.632  -1.850  52.113  4.00  1.00           N
ATOM   4177  CA  GLU B  84       1.883  -2.510  51.897  4.00  1.00           C
ATOM   4178  CB  GLU B  84       2.825  -1.781  50.923  4.00  1.00           C
ATOM   4179  CG  GLU B  84       2.376  -1.912  49.468  4.00  1.00           C
ATOM   4180  CD  GLU B  84       2.303  -3.402  49.157  4.00  1.00           C
ATOM   4181  OE1 GLU B  84       1.344  -4.064  49.638  4.00  1.00           O
ATOM   4182  OE2 GLU B  84       3.213  -3.900  48.442  4.00  1.00           O
ATOM   4183  C   GLU B  84       2.609  -2.714  53.188  4.00  1.00           C
ATOM   4184  O   GLU B  84       2.537  -1.919  54.125  4.00  1.00           O
ATOM   4185  N   PRO B  85       3.263  -3.846  53.230  4.00  1.00           N
ATOM   4186  CA  PRO B  85       4.050  -4.246  54.367  4.00  1.00           C
ATOM   4187  CD  PRO B  85       2.824  -4.985  52.441  4.00  1.00           C
ATOM   4188  CB  PRO B  85       4.110  -5.776  54.324  4.00  1.00           C
ATOM   4189  CG  PRO B  85       3.755  -6.130  52.869  4.00  1.00           C
ATOM   4190  C   PRO B  85       5.393  -3.605  54.226  4.00  1.00           C
ATOM   4191  O   PRO B  85       5.737  -3.174  53.126  4.00  1.00           O
ATOM   4192  N   VAL B  86       6.171  -3.518  55.317  1.00  1.00           N
ATOM   4193  CA  VAL B  86       7.474  -2.941  55.203  1.00  1.00           C
ATOM   4194  CB  VAL B  86       7.549  -1.518  55.680  1.00  1.00           C
ATOM   4195  CG1 VAL B  86       6.623  -0.659  54.801  1.00  1.00           C
ATOM   4196  CG2 VAL B  86       7.210  -1.480  57.178  1.00  1.00           C
ATOM   4197  C   VAL B  86       8.382  -3.758  56.072  1.00  1.00           C
ATOM   4198  O   VAL B  86       7.914  -4.598  56.840  1.00  1.00           O
ATOM   4199  N   GLU B  87       9.713  -3.557  55.954  1.00  1.00           N
ATOM   4200  CA  GLU B  87      10.616  -4.331  56.760  1.00  1.00           C
ATOM   4201  CB  GLU B  87      12.087  -4.320  56.302  1.00  1.00           C
ATOM   4202  CG  GLU B  87      12.948  -5.301  57.108  1.00  1.00           C
ATOM   4203  CD  GLU B  87      14.363  -5.319  56.544  1.00  1.00           C
ATOM   4204  OE1 GLU B  87      14.589  -4.697  55.472  1.00  1.00           O
ATOM   4205  OE2 GLU B  87      15.237  -5.963  57.182  1.00  1.00           O
ATOM   4206  C   GLU B  87      10.563  -3.829  58.162  1.00  1.00           C
ATOM   4207  O   GLU B  87      10.300  -2.654  58.416  1.00  1.00           O
ATOM   4208  N   LYS B  88      10.803  -4.754  59.108  1.00  1.00           N
ATOM   4209  CA  LYS B  88      10.780  -4.479  60.511  1.00  1.00           C
ATOM   4210  CB  LYS B  88      10.039  -5.566  61.307  1.00  1.00           C
ATOM   4211  CG  LYS B  88       8.654  -5.930  60.772  1.00  1.00           C
ATOM   4212  CD  LYS B  88       8.171  -7.277  61.316  1.00  1.00           C
ATOM   4213  CE  LYS B  88       6.951  -7.842  60.589  1.00  1.00           C
ATOM   4214  NZ  LYS B  88       6.752  -9.260  60.966  1.00  1.00           N
ATOM   4215  C   LYS B  88      12.203  -4.592  60.961  1.00  1.00           C
ATOM   4216  O   LYS B  88      13.086  -4.963  60.188  1.00  1.00           O
ATOM   4217  N   THR B  89      12.459  -4.246  62.235  1.00  1.00           N
ATOM   4218  CA  THR B  89      13.772  -4.344  62.797  1.00  1.00           C
ATOM   4219  CB  THR B  89      14.468  -3.013  62.880  1.00  1.00           C
ATOM   4220  OG1 THR B  89      13.746  -2.129  63.726  1.00  1.00           O
ATOM   4221  CG2 THR B  89      14.569  -2.425  61.460  1.00  1.00           C
ATOM   4222  C   THR B  89      13.585  -4.859  64.182  1.00  1.00           C
ATOM   4223  O   THR B  89      12.480  -5.229  64.579  1.00  1.00           O
ATOM   4224  N   PRO B  90      14.646  -4.930  64.924  2.00  1.00           N
ATOM   4225  CA  PRO B  90      14.526  -5.387  66.277  2.00  1.00           C
ATOM   4226  CD  PRO B  90      15.965  -5.183  64.365  2.00  1.00           C
ATOM   4227  CB  PRO B  90      15.957  -5.592  66.761  2.00  1.00           C
ATOM   4228  CG  PRO B  90      16.732  -5.922  65.471  2.00  1.00           C
ATOM   4229  C   PRO B  90      13.798  -4.246  66.917  2.00  1.00           C
ATOM   4230  O   PRO B  90      13.839  -3.139  66.381  2.00  1.00           O
ATOM   4231  N   GLN B  91      13.110  -4.490  68.040  2.00  1.00           N
ATOM   4232  CA  GLN B  91      12.374  -3.458  68.705  2.00  1.00           C
ATOM   4233  CB  GLN B  91      13.234  -2.220  69.018  2.00  1.00           C
ATOM   4234  CG  GLN B  91      12.582  -1.253  70.008  2.00  1.00           C
ATOM   4235  CD  GLN B  91      13.657  -0.273  70.465  2.00  1.00           C
ATOM   4236  OE1 GLN B  91      14.736  -0.205  69.881  2.00  1.00           O
ATOM   4237  NE2 GLN B  91      13.361   0.502  71.543  2.00  1.00           N
ATOM   4238  C   GLN B  91      11.183  -3.076  67.884  2.00  1.00           C
ATOM   4239  O   GLN B  91      10.503  -2.099  68.193  2.00  1.00           O
ATOM   4240  N   THR B  92      10.876  -3.839  66.815  2.00  1.00           N
ATOM   4241  CA  THR B  92       9.647  -3.552  66.131  2.00  1.00           C
ATOM   4242  CB  THR B  92       9.757  -2.471  65.103  2.00  1.00           C
ATOM   4243  OG1 THR B  92       8.459  -2.077  64.681  2.00  1.00           O
ATOM   4244  CG2 THR B  92      10.560  -3.002  63.910  2.00  1.00           C
ATOM   4245  C   THR B  92       9.181  -4.790  65.436  2.00  1.00           C
ATOM   4246  O   THR B  92       8.227  -4.746  64.662  2.00  1.00           O
ATOM   4247  N   GLN B  93       9.827  -5.938  65.713  3.00  1.00           N
ATOM   4248  CA  GLN B  93       9.472  -7.163  65.053  3.00  1.00           C
ATOM   4249  CB  GLN B  93      10.377  -8.333  65.472  3.00  1.00           C
ATOM   4250  CG  GLN B  93      10.070  -9.638  64.739  3.00  1.00           C
ATOM   4251  CD  GLN B  93      10.583  -9.482  63.317  3.00  1.00           C
ATOM   4252  OE1 GLN B  93       9.813  -9.251  62.387  3.00  1.00           O
ATOM   4253  NE2 GLN B  93      11.927  -9.594  63.145  3.00  1.00           N
ATOM   4254  C   GLN B  93       8.071  -7.522  65.443  3.00  1.00           C
ATOM   4255  O   GLN B  93       7.275  -7.964  64.617  3.00  1.00           O
ATOM   4256  N   GLN B  94       7.731  -7.322  66.728  3.00  1.00           N
ATOM   4257  CA  GLN B  94       6.441  -7.691  67.237  3.00  1.00           C
ATOM   4258  CB  GLN B  94       6.298  -7.368  68.734  3.00  1.00           C
ATOM   4259  CG  GLN B  94       4.954  -7.767  69.346  3.00  1.00           C
ATOM   4260  CD  GLN B  94       5.110  -9.143  69.972  3.00  1.00           C
ATOM   4261  OE1 GLN B  94       4.339 -10.061  69.698  3.00  1.00           O
ATOM   4262  NE2 GLN B  94       6.133  -9.287  70.857  3.00  1.00           N
ATOM   4263  C   GLN B  94       5.409  -6.876  66.519  3.00  1.00           C
ATOM   4264  O   GLN B  94       4.335  -7.372  66.175  3.00  1.00           O
ATOM   4265  N   ASP B  95       5.727  -5.593  66.261  1.00  1.00           N
ATOM   4266  CA  ASP B  95       4.796  -4.674  65.671  1.00  1.00           C
ATOM   4267  CB  ASP B  95       5.241  -3.200  65.761  1.00  1.00           C
ATOM   4268  CG  ASP B  95       5.154  -2.736  67.209  1.00  1.00           C
ATOM   4269  OD1 ASP B  95       4.555  -3.478  68.031  1.00  1.00           O
ATOM   4270  OD2 ASP B  95       5.681  -1.632  67.512  1.00  1.00           O
ATOM   4271  C   ASP B  95       4.625  -4.963  64.229  1.00  1.00           C
ATOM   4272  O   ASP B  95       5.312  -5.799  63.644  1.00  1.00           O
ATOM   4273  N   GLU B  96       3.638  -4.263  63.642  4.00  1.00           N
ATOM   4274  CA  GLU B  96       3.324  -4.378  62.257  4.00  1.00           C
ATOM   4275  CB  GLU B  96       1.831  -4.687  62.033  4.00  1.00           C
ATOM   4276  CG  GLU B  96       1.415  -6.058  62.579  4.00  1.00           C
ATOM   4277  CD  GLU B  96      -0.105  -6.120  62.640  4.00  1.00           C
ATOM   4278  OE1 GLU B  96      -0.760  -5.498  61.762  4.00  1.00           O
ATOM   4279  OE2 GLU B  96      -0.631  -6.789  63.570  4.00  1.00           O
ATOM   4280  C   GLU B  96       3.620  -3.048  61.648  4.00  1.00           C
ATOM   4281  O   GLU B  96       3.172  -2.014  62.144  4.00  1.00           O
ATOM   4282  N   LEU B  97       4.411  -3.029  60.562  4.00  1.00           N
ATOM   4283  CA  LEU B  97       4.699  -1.762  59.964  4.00  1.00           C
ATOM   4284  CB  LEU B  97       6.196  -1.417  59.946  4.00  1.00           C
ATOM   4285  CG  LEU B  97       6.766  -1.141  61.350  4.00  1.00           C
ATOM   4286  CD1 LEU B  97       6.203   0.166  61.932  4.00  1.00           C
ATOM   4287  CD2 LEU B  97       6.550  -2.340  62.289  4.00  1.00           C
ATOM   4288  C   LEU B  97       4.196  -1.789  58.567  4.00  1.00           C
ATOM   4289  O   LEU B  97       4.502  -2.702  57.803  4.00  1.00           O
ATOM   4290  N   TYR B  98       3.381  -0.783  58.201  4.00  1.00           N
ATOM   4291  CA  TYR B  98       2.863  -0.780  56.871  4.00  1.00           C
ATOM   4292  CB  TYR B  98       1.527  -1.530  56.730  4.00  1.00           C
ATOM   4293  CG  TYR B  98       0.625  -1.107  57.837  4.00  1.00           C
ATOM   4294  CD1 TYR B  98      -0.156   0.022  57.747  4.00  1.00           C
ATOM   4295  CD2 TYR B  98       0.570  -1.865  58.984  4.00  1.00           C
ATOM   4296  CE1 TYR B  98      -0.979   0.379  58.791  4.00  1.00           C
ATOM   4297  CE2 TYR B  98      -0.248  -1.514  60.029  4.00  1.00           C
ATOM   4298  CZ  TYR B  98      -1.028  -0.389  59.931  4.00  1.00           C
ATOM   4299  OH  TYR B  98      -1.874  -0.021  60.998  4.00  1.00           O
ATOM   4300  C   TYR B  98       2.724   0.600  56.348  4.00  1.00           C
ATOM   4301  O   TYR B  98       2.864   1.586  57.069  4.00  1.00           O
ATOM   4302  N   ILE B  99       2.469   0.674  55.032  4.00  1.00           N
ATOM   4303  CA  ILE B  99       2.334   1.918  54.347  4.00  1.00           C
ATOM   4304  CB  ILE B  99       3.234   1.985  53.148  4.00  1.00           C
ATOM   4305  CG1 ILE B  99       4.695   1.755  53.565  4.00  1.00           C
ATOM   4306  CG2 ILE B  99       2.998   3.322  52.426  4.00  1.00           C
ATOM   4307  CD1 ILE B  99       5.589   1.370  52.388  4.00  1.00           C
ATOM   4308  C   ILE B  99       0.928   1.945  53.823  4.00  1.00           C
ATOM   4309  O   ILE B  99       0.456   0.950  53.275  4.00  1.00           O
ATOM   4310  N   HIS B 100       0.205   3.073  53.997  4.00  1.00           N
ATOM   4311  CA  HIS B 100      -1.136   3.131  53.478  4.00  1.00           C
ATOM   4312  ND1 HIS B 100      -2.561   1.691  56.383  4.00  1.00           N
ATOM   4313  CG  HIS B 100      -2.803   2.129  55.101  4.00  1.00           C
ATOM   4314  CB  HIS B 100      -2.250   3.388  54.504  4.00  1.00           C
ATOM   4315  NE2 HIS B 100      -3.926   0.202  55.450  4.00  1.00           N
ATOM   4316  CD2 HIS B 100      -3.637   1.207  54.545  4.00  1.00           C
ATOM   4317  CE1 HIS B 100      -3.258   0.536  56.540  4.00  1.00           C
ATOM   4318  C   HIS B 100      -1.254   4.210  52.427  4.00  1.00           C
ATOM   4319  O   HIS B 100      -0.608   5.254  52.513  4.00  1.00           O
ATOM   4320  N   SER B 101      -2.093   3.956  51.390  4.00  1.00           N
ATOM   4321  CA  SER B 101      -2.384   4.874  50.310  4.00  1.00           C
ATOM   4322  CB  SER B 101      -2.982   4.185  49.077  4.00  1.00           C
ATOM   4323  OG  SER B 101      -2.048   3.259  48.543  4.00  1.00           O
ATOM   4324  C   SER B 101      -3.430   5.798  50.850  4.00  1.00           C
ATOM   4325  O   SER B 101      -3.890   5.617  51.975  4.00  1.00           O
ATOM   4326  N   GLU B 102      -3.832   6.833  50.080  4.00  1.00           N
ATOM   4327  CA  GLU B 102      -4.830   7.714  50.619  4.00  1.00           C
ATOM   4328  CB  GLU B 102      -4.378   9.164  50.867  4.00  1.00           C
ATOM   4329  CG  GLU B 102      -5.505   9.968  51.523  4.00  1.00           C
ATOM   4330  CD  GLU B 102      -5.068  11.409  51.752  4.00  1.00           C
ATOM   4331  OE1 GLU B 102      -3.848  11.631  51.961  4.00  1.00           O
ATOM   4332  OE2 GLU B 102      -5.950  12.308  51.740  4.00  1.00           O
ATOM   4333  C   GLU B 102      -6.052   7.729  49.725  4.00  1.00           C
ATOM   4334  O   GLU B 102      -6.877   6.855  49.982  4.00  1.00           O
ATOM   4335  N   PRO B 103      -6.359   8.546  48.706  4.00  1.00           N
ATOM   4336  CA  PRO B 103      -5.592   9.678  48.201  4.00  1.00           C
ATOM   4337  CD  PRO B 103      -6.877   7.788  47.576  4.00  1.00           C
ATOM   4338  CB  PRO B 103      -5.651   9.645  46.686  4.00  1.00           C
ATOM   4339  CG  PRO B 103      -6.031   8.204  46.367  4.00  1.00           C
ATOM   4340  C   PRO B 103      -5.775  11.086  48.674  4.00  1.00           C
ATOM   4341  O   PRO B 103      -6.659  11.356  49.484  4.00  1.00           O
ATOM   4342  N   LEU B 104      -4.945  12.003  48.106  1.00  1.00           N
ATOM   4343  CA  LEU B 104      -4.939  13.404  48.437  1.00  1.00           C
ATOM   4344  CB  LEU B 104      -3.625  14.139  48.138  1.00  1.00           C
ATOM   4345  CG  LEU B 104      -2.514  13.812  49.148  1.00  1.00           C
ATOM   4346  CD1 LEU B 104      -1.239  14.604  48.841  1.00  1.00           C
ATOM   4347  CD2 LEU B 104      -2.998  14.032  50.589  1.00  1.00           C
ATOM   4348  C   LEU B 104      -6.028  14.140  47.738  1.00  1.00           C
ATOM   4349  O   LEU B 104      -5.785  14.920  46.818  1.00  1.00           O
ATOM   4350  N   GLY B 105      -7.269  13.877  48.176  1.00  1.00           N
ATOM   4351  CA  GLY B 105      -8.458  14.604  47.835  1.00  1.00           C
ATOM   4352  C   GLY B 105      -8.494  15.089  46.433  1.00  1.00           C
ATOM   4353  O   GLY B 105      -8.290  14.349  45.472  1.00  1.00           O
ATOM   4354  N   VAL B 106      -8.778  16.403  46.334  4.00  1.00           N
ATOM   4355  CA  VAL B 106      -8.988  17.112  45.114  4.00  1.00           C
ATOM   4356  CB  VAL B 106      -9.518  18.503  45.328  4.00  1.00           C
ATOM   4357  CG1 VAL B 106      -9.651  19.196  43.962  4.00  1.00           C
ATOM   4358  CG2 VAL B 106     -10.829  18.419  46.128  4.00  1.00           C
ATOM   4359  C   VAL B 106      -7.690  17.250  44.389  4.00  1.00           C
ATOM   4360  O   VAL B 106      -6.641  17.467  44.993  4.00  1.00           O
ATOM   4361  N   VAL B 107      -7.749  17.091  43.052  4.00  1.00           N
ATOM   4362  CA  VAL B 107      -6.618  17.262  42.187  4.00  1.00           C
ATOM   4363  CB  VAL B 107      -6.219  16.033  41.429  4.00  1.00           C
ATOM   4364  CG1 VAL B 107      -5.121  16.422  40.420  4.00  1.00           C
ATOM   4365  CG2 VAL B 107      -5.814  14.937  42.424  4.00  1.00           C
ATOM   4366  C   VAL B 107      -7.056  18.232  41.131  4.00  1.00           C
ATOM   4367  O   VAL B 107      -8.189  18.170  40.656  4.00  1.00           O
ATOM   4368  N   LEU B 108      -6.172  19.170  40.740  4.00  1.00           N
ATOM   4369  CA  LEU B 108      -6.517  20.088  39.690  4.00  1.00           C
ATOM   4370  CB  LEU B 108      -6.220  21.558  40.047  4.00  1.00           C
ATOM   4371  CG  LEU B 108      -6.611  22.591  38.965  4.00  1.00           C
ATOM   4372  CD1 LEU B 108      -5.719  22.509  37.715  4.00  1.00           C
ATOM   4373  CD2 LEU B 108      -8.108  22.498  38.629  4.00  1.00           C
ATOM   4374  C   LEU B 108      -5.634  19.689  38.533  4.00  1.00           C
ATOM   4375  O   LEU B 108      -4.450  19.416  38.725  4.00  1.00           O
ATOM   4376  N   VAL B 109      -6.184  19.615  37.299  4.00  1.00           N
ATOM   4377  CA  VAL B 109      -5.385  19.238  36.156  4.00  1.00           C
ATOM   4378  CB  VAL B 109      -5.928  18.024  35.451  4.00  1.00           C
ATOM   4379  CG1 VAL B 109      -5.034  17.693  34.241  4.00  1.00           C
ATOM   4380  CG2 VAL B 109      -6.065  16.885  36.478  4.00  1.00           C
ATOM   4381  C   VAL B 109      -5.444  20.397  35.186  4.00  1.00           C
ATOM   4382  O   VAL B 109      -6.523  20.918  34.907  4.00  1.00           O
ATOM   4383  N   ILE B 110      -4.277  20.843  34.662  4.00  1.00           N
ATOM   4384  CA  ILE B 110      -4.190  21.896  33.674  4.00  1.00           C
ATOM   4385  CB  ILE B 110      -3.306  23.039  34.066  4.00  1.00           C
ATOM   4386  CG1 ILE B 110      -3.349  24.145  32.996  4.00  1.00           C
ATOM   4387  CG2 ILE B 110      -1.912  22.469  34.342  4.00  1.00           C
ATOM   4388  CD1 ILE B 110      -2.675  25.446  33.427  4.00  1.00           C
ATOM   4389  C   ILE B 110      -3.582  21.226  32.477  4.00  1.00           C
ATOM   4390  O   ILE B 110      -2.724  20.358  32.629  4.00  1.00           O
ATOM   4391  N   GLY B 111      -4.021  21.578  31.250  1.00  1.00           N
ATOM   4392  CA  GLY B 111      -3.523  20.862  30.105  1.00  1.00           C
ATOM   4393  C   GLY B 111      -2.901  21.808  29.135  1.00  1.00           C
ATOM   4394  O   GLY B 111      -2.927  23.021  29.329  1.00  1.00           O
ATOM   4395  N   THR B 112      -2.300  21.242  28.065  1.00  1.00           N
ATOM   4396  CA  THR B 112      -1.682  22.000  27.013  1.00  1.00           C
ATOM   4397  CB  THR B 112      -0.201  21.787  26.904  1.00  1.00           C
ATOM   4398  OG1 THR B 112       0.363  22.715  25.989  1.00  1.00           O
ATOM   4399  CG2 THR B 112       0.052  20.348  26.421  1.00  1.00           C
ATOM   4400  C   THR B 112      -2.287  21.510  25.729  1.00  1.00           C
ATOM   4401  O   THR B 112      -2.741  20.371  25.635  1.00  1.00           O
ATOM   4402  N   TRP B 113      -2.307  22.394  24.715  1.00  1.00           N
ATOM   4403  CA  TRP B 113      -2.907  22.228  23.416  1.00  1.00           C
ATOM   4404  CB  TRP B 113      -2.969  23.572  22.673  1.00  1.00           C
ATOM   4405  CG  TRP B 113      -1.684  24.359  22.770  1.00  1.00           C
ATOM   4406  CD2 TRP B 113      -0.608  24.326  21.820  1.00  1.00           C
ATOM   4407  CD1 TRP B 113      -1.308  25.233  23.748  1.00  1.00           C
ATOM   4408  NE1 TRP B 113      -0.065  25.744  23.471  1.00  1.00           N
ATOM   4409  CE2 TRP B 113       0.378  25.196  22.285  1.00  1.00           C
ATOM   4410  CE3 TRP B 113      -0.454  23.632  20.656  1.00  1.00           C
ATOM   4411  CZ2 TRP B 113       1.539  25.384  21.591  1.00  1.00           C
ATOM   4412  CZ3 TRP B 113       0.719  23.824  19.958  1.00  1.00           C
ATOM   4413  CH2 TRP B 113       1.696  24.683  20.416  1.00  1.00           C
ATOM   4414  C   TRP B 113      -2.265  21.201  22.528  1.00  1.00           C
ATOM   4415  O   TRP B 113      -2.977  20.472  21.838  1.00  1.00           O
ATOM   4416  N   ASN B 114      -0.923  21.095  22.515  1.00  1.00           N
ATOM   4417  CA  ASN B 114      -0.290  20.263  21.525  1.00  1.00           C
ATOM   4418  CB  ASN B 114       1.236  20.197  21.686  1.00  1.00           C
ATOM   4419  CG  ASN B 114       1.757  19.260  20.606  1.00  1.00           C
ATOM   4420  OD1 ASN B 114       2.204  18.150  20.893  1.00  1.00           O
ATOM   4421  ND2 ASN B 114       1.671  19.703  19.324  1.00  1.00           N
ATOM   4422  C   ASN B 114      -0.785  18.848  21.551  1.00  1.00           C
ATOM   4423  O   ASN B 114      -1.272  18.361  20.532  1.00  1.00           O
ATOM   4424  N   TYR B 115      -0.661  18.135  22.683  1.00  1.00           N
ATOM   4425  CA  TYR B 115      -1.291  16.845  22.721  1.00  1.00           C
ATOM   4426  CB  TYR B 115      -0.525  15.738  23.468  1.00  1.00           C
ATOM   4427  CG  TYR B 115       0.628  15.287  22.645  1.00  1.00           C
ATOM   4428  CD1 TYR B 115       0.464  14.260  21.745  1.00  1.00           C
ATOM   4429  CD2 TYR B 115       1.862  15.882  22.765  1.00  1.00           C
ATOM   4430  CE1 TYR B 115       1.515  13.826  20.973  1.00  1.00           C
ATOM   4431  CE2 TYR B 115       2.917  15.452  21.995  1.00  1.00           C
ATOM   4432  CZ  TYR B 115       2.744  14.425  21.099  1.00  1.00           C
ATOM   4433  OH  TYR B 115       3.826  13.985  20.310  1.00  1.00           O
ATOM   4434  C   TYR B 115      -2.479  17.145  23.569  1.00  1.00           C
ATOM   4435  O   TYR B 115      -2.389  17.004  24.780  1.00  1.00           O
ATOM   4436  N   PRO B 116      -3.560  17.633  23.026  3.00  1.00           N
ATOM   4437  CA  PRO B 116      -4.738  17.957  23.787  3.00  1.00           C
ATOM   4438  CD  PRO B 116      -3.793  17.682  21.594  3.00  1.00           C
ATOM   4439  CB  PRO B 116      -5.676  18.636  22.791  3.00  1.00           C
ATOM   4440  CG  PRO B 116      -5.296  17.982  21.450  3.00  1.00           C
ATOM   4441  C   PRO B 116      -5.453  16.854  24.498  3.00  1.00           C
ATOM   4442  O   PRO B 116      -5.716  17.004  25.689  3.00  1.00           O
ATOM   4443  N   PHE B 117      -5.795  15.745  23.808  3.00  1.00           N
ATOM   4444  CA  PHE B 117      -6.613  14.749  24.444  3.00  1.00           C
ATOM   4445  CB  PHE B 117      -7.075  13.635  23.484  3.00  1.00           C
ATOM   4446  CG  PHE B 117      -8.100  12.805  24.187  3.00  1.00           C
ATOM   4447  CD1 PHE B 117      -9.359  13.308  24.412  3.00  1.00           C
ATOM   4448  CD2 PHE B 117      -7.818  11.522  24.600  3.00  1.00           C
ATOM   4449  CE1 PHE B 117     -10.317  12.556  25.052  3.00  1.00           C
ATOM   4450  CE2 PHE B 117      -8.773  10.765  25.240  3.00  1.00           C
ATOM   4451  CZ  PHE B 117     -10.026  11.280  25.469  3.00  1.00           C
ATOM   4452  C   PHE B 117      -5.841  14.131  25.561  3.00  1.00           C
ATOM   4453  O   PHE B 117      -6.305  14.085  26.698  3.00  1.00           O
ATOM   4454  N   ASN B 118      -4.602  13.683  25.263  2.00  1.00           N
ATOM   4455  CA  ASN B 118      -3.697  13.226  26.281  2.00  1.00           C
ATOM   4456  CB  ASN B 118      -2.456  12.517  25.710  2.00  1.00           C
ATOM   4457  CG  ASN B 118      -1.799  11.713  26.821  2.00  1.00           C
ATOM   4458  OD1 ASN B 118      -2.477  11.175  27.696  2.00  1.00           O
ATOM   4459  ND2 ASN B 118      -0.442  11.625  26.786  2.00  1.00           N
ATOM   4460  C   ASN B 118      -3.275  14.556  26.849  2.00  1.00           C
ATOM   4461  O   ASN B 118      -3.713  15.598  26.374  2.00  1.00           O
ATOM   4462  N   LEU B 119      -2.469  14.621  27.908  2.00  1.00           N
ATOM   4463  CA  LEU B 119      -2.087  15.939  28.342  2.00  1.00           C
ATOM   4464  CB  LEU B 119      -1.339  16.777  27.291  2.00  1.00           C
ATOM   4465  CG  LEU B 119       0.074  16.235  26.997  2.00  1.00           C
ATOM   4466  CD1 LEU B 119       0.835  17.130  26.002  2.00  1.00           C
ATOM   4467  CD2 LEU B 119       0.850  15.988  28.303  2.00  1.00           C
ATOM   4468  C   LEU B 119      -3.225  16.709  28.927  2.00  1.00           C
ATOM   4469  O   LEU B 119      -3.108  17.905  29.190  2.00  1.00           O
ATOM   4470  N   THR B 120      -4.358  16.028  29.145  2.00  1.00           N
ATOM   4471  CA  THR B 120      -5.471  16.530  29.897  2.00  1.00           C
ATOM   4472  CB  THR B 120      -6.525  17.273  29.097  2.00  1.00           C
ATOM   4473  OG1 THR B 120      -7.552  17.725  29.970  2.00  1.00           O
ATOM   4474  CG2 THR B 120      -7.123  16.426  27.961  2.00  1.00           C
ATOM   4475  C   THR B 120      -5.998  15.264  30.488  2.00  1.00           C
ATOM   4476  O   THR B 120      -6.066  15.109  31.707  2.00  1.00           O
ATOM   4477  N   ILE B 121      -6.357  14.303  29.613  2.00  1.00           N
ATOM   4478  CA  ILE B 121      -6.668  12.992  30.075  2.00  1.00           C
ATOM   4479  CB  ILE B 121      -7.499  12.151  29.145  2.00  1.00           C
ATOM   4480  CG1 ILE B 121      -8.137  10.992  29.933  2.00  1.00           C
ATOM   4481  CG2 ILE B 121      -6.624  11.683  27.971  2.00  1.00           C
ATOM   4482  CD1 ILE B 121      -9.231  10.255  29.164  2.00  1.00           C
ATOM   4483  C   ILE B 121      -5.309  12.397  30.206  2.00  1.00           C
ATOM   4484  O   ILE B 121      -4.461  12.655  29.353  2.00  1.00           O
ATOM   4485  N   GLN B 122      -5.059  11.572  31.245  2.00  1.00           N
ATOM   4486  CA  GLN B 122      -3.705  11.154  31.478  2.00  1.00           C
ATOM   4487  CB  GLN B 122      -3.173  10.215  30.384  2.00  1.00           C
ATOM   4488  CG  GLN B 122      -1.789   9.649  30.692  2.00  1.00           C
ATOM   4489  CD  GLN B 122      -1.518   8.533  29.694  2.00  1.00           C
ATOM   4490  OE1 GLN B 122      -0.377   8.109  29.516  2.00  1.00           O
ATOM   4491  NE2 GLN B 122      -2.595   8.039  29.026  2.00  1.00           N
ATOM   4492  C   GLN B 122      -2.865  12.394  31.559  2.00  1.00           C
ATOM   4493  O   GLN B 122      -2.238  12.721  30.552  2.00  1.00           O
ATOM   4494  N   PRO B 123      -2.715  13.136  32.660  2.00  1.00           N
ATOM   4495  CA  PRO B 123      -2.981  12.844  34.072  2.00  1.00           C
ATOM   4496  CD  PRO B 123      -2.346  14.532  32.472  2.00  1.00           C
ATOM   4497  CB  PRO B 123      -2.460  14.064  34.835  2.00  1.00           C
ATOM   4498  CG  PRO B 123      -2.582  15.214  33.827  2.00  1.00           C
ATOM   4499  C   PRO B 123      -4.312  12.440  34.647  2.00  1.00           C
ATOM   4500  O   PRO B 123      -4.273  11.869  35.738  2.00  1.00           O
ATOM   4501  N   MET B 124      -5.479  12.699  34.022  2.00  1.00           N
ATOM   4502  CA  MET B 124      -6.714  12.434  34.732  2.00  1.00           C
ATOM   4503  CB  MET B 124      -7.966  12.634  33.863  2.00  1.00           C
ATOM   4504  CG  MET B 124      -9.259  12.350  34.633  2.00  1.00           C
ATOM   4505  SD  MET B 124     -10.702  11.929  33.608  2.00  1.00           S
ATOM   4506  CE  MET B 124     -10.618  13.401  32.550  2.00  1.00           C
ATOM   4507  C   MET B 124      -6.801  11.016  35.155  2.00  1.00           C
ATOM   4508  O   MET B 124      -7.059  10.746  36.328  2.00  1.00           O
ATOM   4509  N   VAL B 125      -6.602  10.063  34.229  2.00  1.00           N
ATOM   4510  CA  VAL B 125      -6.563   8.745  34.761  2.00  1.00           C
ATOM   4511  CB  VAL B 125      -6.458   7.660  33.734  2.00  1.00           C
ATOM   4512  CG1 VAL B 125      -7.755   7.661  32.907  2.00  1.00           C
ATOM   4513  CG2 VAL B 125      -5.190   7.896  32.896  2.00  1.00           C
ATOM   4514  C   VAL B 125      -5.294   8.823  35.508  2.00  1.00           C
ATOM   4515  O   VAL B 125      -4.306   9.378  35.030  2.00  1.00           O
ATOM   4516  N   GLY B 126      -5.292   8.296  36.725  2.00  1.00           N
ATOM   4517  CA  GLY B 126      -4.135   8.513  37.508  2.00  1.00           C
ATOM   4518  C   GLY B 126      -4.620   9.254  38.708  2.00  1.00           C
ATOM   4519  O   GLY B 126      -4.432   8.802  39.835  2.00  1.00           O
ATOM   4520  N   ALA B 127      -5.245  10.431  38.512  2.00  1.00           N
ATOM   4521  CA  ALA B 127      -5.853  11.067  39.643  2.00  1.00           C
ATOM   4522  CB  ALA B 127      -6.305  12.496  39.339  2.00  1.00           C
ATOM   4523  C   ALA B 127      -7.032  10.236  39.990  2.00  1.00           C
ATOM   4524  O   ALA B 127      -7.213   9.845  41.141  2.00  1.00           O
ATOM   4525  N   ILE B 128      -7.826   9.887  38.958  2.00  1.00           N
ATOM   4526  CA  ILE B 128      -9.017   9.124  39.163  2.00  1.00           C
ATOM   4527  CB  ILE B 128      -9.870   8.985  37.934  2.00  1.00           C
ATOM   4528  CG1 ILE B 128      -9.124   8.250  36.812  2.00  1.00           C
ATOM   4529  CG2 ILE B 128     -10.375  10.387  37.550  2.00  1.00           C
ATOM   4530  CD1 ILE B 128     -10.030   7.878  35.640  2.00  1.00           C
ATOM   4531  C   ILE B 128      -8.629   7.758  39.677  2.00  1.00           C
ATOM   4532  O   ILE B 128      -9.272   7.248  40.592  2.00  1.00           O
ATOM   4533  N   ALA B 129      -7.580   7.112  39.110  2.00  1.00           N
ATOM   4534  CA  ALA B 129      -7.159   5.846  39.666  2.00  1.00           C
ATOM   4535  CB  ALA B 129      -6.375   4.971  38.672  2.00  1.00           C
ATOM   4536  C   ALA B 129      -6.225   6.223  40.783  2.00  1.00           C
ATOM   4537  O   ALA B 129      -5.034   6.460  40.596  2.00  1.00           O
ATOM   4538  N   ALA B 130      -6.806   6.256  41.988  3.00  1.00           N
ATOM   4539  CA  ALA B 130      -6.328   6.696  43.268  3.00  1.00           C
ATOM   4540  CB  ALA B 130      -5.216   7.757  43.198  3.00  1.00           C
ATOM   4541  C   ALA B 130      -7.620   7.385  43.581  3.00  1.00           C
ATOM   4542  O   ALA B 130      -8.131   8.072  42.700  3.00  1.00           O
ATOM   4543  N   GLY B 131      -8.233   7.225  44.766  3.00  1.00           N
ATOM   4544  CA  GLY B 131      -9.493   7.909  44.906  3.00  1.00           C
ATOM   4545  C   GLY B 131      -9.161   9.352  44.875  3.00  1.00           C
ATOM   4546  O   GLY B 131      -8.181   9.799  45.463  3.00  1.00           O
ATOM   4547  N   ASN B 132      -9.988  10.132  44.176  1.00  1.00           N
ATOM   4548  CA  ASN B 132      -9.610  11.490  43.972  1.00  1.00           C
ATOM   4549  CB  ASN B 132      -8.670  11.649  42.770  1.00  1.00           C
ATOM   4550  CG  ASN B 132      -9.468  11.352  41.493  1.00  1.00           C
ATOM   4551  OD1 ASN B 132      -9.360  12.080  40.510  1.00  1.00           O
ATOM   4552  ND2 ASN B 132     -10.283  10.262  41.474  1.00  1.00           N
ATOM   4553  C   ASN B 132     -10.811  12.197  43.528  1.00  1.00           C
ATOM   4554  O   ASN B 132     -11.888  11.630  43.349  1.00  1.00           O
ATOM   4555  N   ALA B 133     -10.621  13.502  43.378  4.00  1.00           N
ATOM   4556  CA  ALA B 133     -11.602  14.276  42.732  4.00  1.00           C
ATOM   4557  CB  ALA B 133     -12.358  15.231  43.675  4.00  1.00           C
ATOM   4558  C   ALA B 133     -10.777  15.104  41.812  4.00  1.00           C
ATOM   4559  O   ALA B 133      -9.729  15.603  42.212  4.00  1.00           O
ATOM   4560  N   VAL B 134     -11.177  15.263  40.543  4.00  1.00           N
ATOM   4561  CA  VAL B 134     -10.279  16.047  39.753  4.00  1.00           C
ATOM   4562  CB  VAL B 134      -9.571  15.294  38.679  4.00  1.00           C
ATOM   4563  CG1 VAL B 134      -8.525  14.409  39.347  4.00  1.00           C
ATOM   4564  CG2 VAL B 134     -10.607  14.486  37.893  4.00  1.00           C
ATOM   4565  C   VAL B 134     -11.001  17.177  39.100  4.00  1.00           C
ATOM   4566  O   VAL B 134     -12.098  17.009  38.570  4.00  1.00           O
ATOM   4567  N   VAL B 135     -10.388  18.381  39.149  4.00  1.00           N
ATOM   4568  CA  VAL B 135     -10.919  19.514  38.452  4.00  1.00           C
ATOM   4569  CB  VAL B 135     -10.912  20.790  39.238  4.00  1.00           C
ATOM   4570  CG1 VAL B 135     -11.393  21.927  38.321  4.00  1.00           C
ATOM   4571  CG2 VAL B 135     -11.796  20.594  40.480  4.00  1.00           C
ATOM   4572  C   VAL B 135     -10.006  19.684  37.284  4.00  1.00           C
ATOM   4573  O   VAL B 135      -8.808  19.911  37.449  4.00  1.00           O
ATOM   4574  N   LEU B 136     -10.545  19.562  36.056  4.00  1.00           N
ATOM   4575  CA  LEU B 136      -9.674  19.615  34.922  4.00  1.00           C
ATOM   4576  CB  LEU B 136      -9.786  18.370  34.021  4.00  1.00           C
ATOM   4577  CG  LEU B 136      -8.932  18.410  32.738  4.00  1.00           C
ATOM   4578  CD1 LEU B 136      -9.590  19.269  31.649  4.00  1.00           C
ATOM   4579  CD2 LEU B 136      -7.489  18.844  33.042  4.00  1.00           C
ATOM   4580  C   LEU B 136      -9.958  20.829  34.120  4.00  1.00           C
ATOM   4581  O   LEU B 136     -11.106  21.133  33.798  4.00  1.00           O
ATOM   4582  N   LYS B 137      -8.883  21.571  33.800  4.00  1.00           N
ATOM   4583  CA  LYS B 137      -9.022  22.703  32.954  4.00  1.00           C
ATOM   4584  CB  LYS B 137      -8.581  24.026  33.607  4.00  1.00           C
ATOM   4585  CG  LYS B 137      -9.022  25.246  32.802  4.00  1.00           C
ATOM   4586  CD  LYS B 137      -8.942  26.559  33.579  4.00  1.00           C
ATOM   4587  CE  LYS B 137      -9.596  27.730  32.846  4.00  1.00           C
ATOM   4588  NZ  LYS B 137     -11.069  27.621  32.944  4.00  1.00           N
ATOM   4589  C   LYS B 137      -8.128  22.440  31.774  4.00  1.00           C
ATOM   4590  O   LYS B 137      -6.924  22.238  31.917  4.00  1.00           O
ATOM   4591  N   PRO B 138      -8.717  22.389  30.611  1.00  1.00           N
ATOM   4592  CA  PRO B 138      -8.001  22.141  29.384  1.00  1.00           C
ATOM   4593  CD  PRO B 138     -10.120  22.020  30.501  1.00  1.00           C
ATOM   4594  CB  PRO B 138      -8.989  21.441  28.452  1.00  1.00           C
ATOM   4595  CG  PRO B 138     -10.370  21.844  28.996  1.00  1.00           C
ATOM   4596  C   PRO B 138      -7.542  23.441  28.814  1.00  1.00           C
ATOM   4597  O   PRO B 138      -7.808  24.481  29.417  1.00  1.00           O
ATOM   4598  N   SER B 139      -6.875  23.391  27.645  1.00  1.00           N
ATOM   4599  CA  SER B 139      -6.383  24.580  27.021  1.00  1.00           C
ATOM   4600  CB  SER B 139      -5.028  24.397  26.316  1.00  1.00           C
ATOM   4601  OG  SER B 139      -4.011  24.131  27.270  1.00  1.00           O
ATOM   4602  C   SER B 139      -7.337  25.041  25.975  1.00  1.00           C
ATOM   4603  O   SER B 139      -7.854  24.263  25.173  1.00  1.00           O
ATOM   4604  N   GLU B 140      -7.584  26.362  25.997  3.00  1.00           N
ATOM   4605  CA  GLU B 140      -8.458  27.050  25.100  3.00  1.00           C
ATOM   4606  CB  GLU B 140      -8.805  28.475  25.551  3.00  1.00           C
ATOM   4607  CG  GLU B 140      -9.795  29.152  24.602  3.00  1.00           C
ATOM   4608  CD  GLU B 140     -10.107  30.532  25.155  3.00  1.00           C
ATOM   4609  OE1 GLU B 140     -10.705  30.601  26.261  3.00  1.00           O
ATOM   4610  OE2 GLU B 140      -9.751  31.535  24.480  3.00  1.00           O
ATOM   4611  C   GLU B 140      -7.863  27.149  23.724  3.00  1.00           C
ATOM   4612  O   GLU B 140      -8.602  27.171  22.742  3.00  1.00           O
ATOM   4613  N   LEU B 141      -6.519  27.210  23.608  3.00  1.00           N
ATOM   4614  CA  LEU B 141      -5.872  27.431  22.336  3.00  1.00           C
ATOM   4615  CB  LEU B 141      -4.344  27.257  22.418  3.00  1.00           C
ATOM   4616  CG  LEU B 141      -3.627  28.192  23.414  3.00  1.00           C
ATOM   4617  CD1 LEU B 141      -3.737  29.666  22.993  3.00  1.00           C
ATOM   4618  CD2 LEU B 141      -4.089  27.936  24.858  3.00  1.00           C
ATOM   4619  C   LEU B 141      -6.350  26.360  21.401  3.00  1.00           C
ATOM   4620  O   LEU B 141      -6.661  26.638  20.244  3.00  1.00           O
ATOM   4621  N   SER B 142      -6.426  25.097  21.867  1.00  1.00           N
ATOM   4622  CA  SER B 142      -6.909  24.072  20.985  1.00  1.00           C
ATOM   4623  CB  SER B 142      -6.952  22.676  21.630  1.00  1.00           C
ATOM   4624  OG  SER B 142      -7.905  22.649  22.681  1.00  1.00           O
ATOM   4625  C   SER B 142      -8.297  24.457  20.640  1.00  1.00           C
ATOM   4626  O   SER B 142      -8.696  24.437  19.477  1.00  1.00           O
ATOM   4627  N   GLU B 143      -9.066  24.835  21.672  2.00  1.00           N
ATOM   4628  CA  GLU B 143     -10.396  25.298  21.456  2.00  1.00           C
ATOM   4629  CB  GLU B 143     -10.559  26.283  20.284  2.00  1.00           C
ATOM   4630  CG  GLU B 143     -11.975  26.861  20.177  2.00  1.00           C
ATOM   4631  CD  GLU B 143     -12.127  27.992  21.188  2.00  1.00           C
ATOM   4632  OE1 GLU B 143     -11.083  28.473  21.705  2.00  1.00           O
ATOM   4633  OE2 GLU B 143     -13.291  28.392  21.457  2.00  1.00           O
ATOM   4634  C   GLU B 143     -11.281  24.127  21.206  2.00  1.00           C
ATOM   4635  O   GLU B 143     -12.070  23.761  22.068  2.00  1.00           O
ATOM   4636  N   ASN B 144     -11.172  23.497  20.020  2.00  1.00           N
ATOM   4637  CA  ASN B 144     -12.067  22.428  19.670  2.00  1.00           C
ATOM   4638  CB  ASN B 144     -11.750  21.842  18.282  2.00  1.00           C
ATOM   4639  CG  ASN B 144     -10.281  21.453  18.261  2.00  1.00           C
ATOM   4640  OD1 ASN B 144      -9.908  20.358  18.678  2.00  1.00           O
ATOM   4641  ND2 ASN B 144      -9.417  22.382  17.768  2.00  1.00           N
ATOM   4642  C   ASN B 144     -12.018  21.350  20.709  2.00  1.00           C
ATOM   4643  O   ASN B 144     -13.056  20.941  21.224  2.00  1.00           O
ATOM   4644  N   MET B 145     -10.817  20.892  21.091  2.00  1.00           N
ATOM   4645  CA  MET B 145     -10.729  19.831  22.052  2.00  1.00           C
ATOM   4646  CB  MET B 145      -9.274  19.399  22.308  2.00  1.00           C
ATOM   4647  CG  MET B 145      -9.143  18.070  23.051  2.00  1.00           C
ATOM   4648  SD  MET B 145      -9.620  16.627  22.055  2.00  1.00           S
ATOM   4649  CE  MET B 145      -8.210  16.737  20.914  2.00  1.00           C
ATOM   4650  C   MET B 145     -11.302  20.318  23.347  2.00  1.00           C
ATOM   4651  O   MET B 145     -12.006  19.578  24.028  2.00  1.00           O
ATOM   4652  N   ALA B 146     -11.028  21.582  23.726  2.00  1.00           N
ATOM   4653  CA  ALA B 146     -11.544  22.094  24.968  2.00  1.00           C
ATOM   4654  CB  ALA B 146     -11.144  23.559  25.212  2.00  1.00           C
ATOM   4655  C   ALA B 146     -13.041  22.036  24.862  2.00  1.00           C
ATOM   4656  O   ALA B 146     -13.725  21.635  25.802  2.00  1.00           O
ATOM   4657  N   SER B 147     -13.584  22.408  23.685  2.00  1.00           N
ATOM   4658  CA  SER B 147     -15.000  22.431  23.462  2.00  1.00           C
ATOM   4659  CB  SER B 147     -15.393  22.880  22.044  2.00  1.00           C
ATOM   4660  OG  SER B 147     -16.807  22.872  21.914  2.00  1.00           O
ATOM   4661  C   SER B 147     -15.506  21.029  23.643  2.00  1.00           C
ATOM   4662  O   SER B 147     -16.468  20.813  24.377  2.00  1.00           O
ATOM   4663  N   LEU B 148     -14.857  20.034  22.998  2.00  1.00           N
ATOM   4664  CA  LEU B 148     -15.297  18.661  23.077  2.00  1.00           C
ATOM   4665  CB  LEU B 148     -14.524  17.700  22.145  2.00  1.00           C
ATOM   4666  CG  LEU B 148     -14.932  17.743  20.653  2.00  1.00           C
ATOM   4667  CD1 LEU B 148     -14.709  19.122  20.019  2.00  1.00           C
ATOM   4668  CD2 LEU B 148     -14.242  16.617  19.864  2.00  1.00           C
ATOM   4669  C   LEU B 148     -15.184  18.129  24.461  2.00  1.00           C
ATOM   4670  O   LEU B 148     -16.112  17.519  24.985  2.00  1.00           O
ATOM   4671  N   LEU B 149     -14.053  18.388  25.122  2.00  1.00           N
ATOM   4672  CA  LEU B 149     -13.861  17.800  26.404  2.00  1.00           C
ATOM   4673  CB  LEU B 149     -12.498  18.119  27.028  2.00  1.00           C
ATOM   4674  CG  LEU B 149     -11.345  17.457  26.261  2.00  1.00           C
ATOM   4675  CD1 LEU B 149      -9.999  17.664  26.970  2.00  1.00           C
ATOM   4676  CD2 LEU B 149     -11.662  15.978  25.984  2.00  1.00           C
ATOM   4677  C   LEU B 149     -14.915  18.279  27.336  2.00  1.00           C
ATOM   4678  O   LEU B 149     -15.390  17.518  28.176  2.00  1.00           O
ATOM   4679  N   ALA B 150     -15.311  19.559  27.216  2.00  1.00           N
ATOM   4680  CA  ALA B 150     -16.295  20.063  28.125  2.00  1.00           C
ATOM   4681  CB  ALA B 150     -16.678  21.523  27.832  2.00  1.00           C
ATOM   4682  C   ALA B 150     -17.526  19.225  27.954  2.00  1.00           C
ATOM   4683  O   ALA B 150     -18.128  18.791  28.935  2.00  1.00           O
ATOM   4684  N   THR B 151     -17.924  18.960  26.694  2.00  1.00           N
ATOM   4685  CA  THR B 151     -19.117  18.200  26.453  2.00  1.00           C
ATOM   4686  CB  THR B 151     -19.534  18.196  25.010  2.00  1.00           C
ATOM   4687  OG1 THR B 151     -19.758  19.524  24.560  2.00  1.00           O
ATOM   4688  CG2 THR B 151     -20.828  17.375  24.873  2.00  1.00           C
ATOM   4689  C   THR B 151     -18.963  16.780  26.866  2.00  1.00           C
ATOM   4690  O   THR B 151     -19.782  16.223  27.595  2.00  1.00           O
ATOM   4691  N   ILE B 152     -17.863  16.181  26.409  2.00  1.00           N
ATOM   4692  CA  ILE B 152     -17.599  14.786  26.531  2.00  1.00           C
ATOM   4693  CB  ILE B 152     -16.427  14.419  25.672  2.00  1.00           C
ATOM   4694  CG1 ILE B 152     -16.855  14.278  24.199  2.00  1.00           C
ATOM   4695  CG2 ILE B 152     -15.760  13.191  26.271  2.00  1.00           C
ATOM   4696  CD1 ILE B 152     -17.394  15.559  23.567  2.00  1.00           C
ATOM   4697  C   ILE B 152     -17.397  14.273  27.903  2.00  1.00           C
ATOM   4698  O   ILE B 152     -17.996  13.263  28.252  2.00  1.00           O
ATOM   4699  N   ILE B 153     -16.587  14.929  28.740  2.00  1.00           N
ATOM   4700  CA  ILE B 153     -16.296  14.296  29.989  2.00  1.00           C
ATOM   4701  CB  ILE B 153     -15.292  15.043  30.808  2.00  1.00           C
ATOM   4702  CG1 ILE B 153     -13.923  15.037  30.109  2.00  1.00           C
ATOM   4703  CG2 ILE B 153     -15.271  14.381  32.190  2.00  1.00           C
ATOM   4704  CD1 ILE B 153     -13.379  13.624  29.902  2.00  1.00           C
ATOM   4705  C   ILE B 153     -17.513  14.128  30.831  2.00  1.00           C
ATOM   4706  O   ILE B 153     -17.693  13.069  31.431  2.00  1.00           O
ATOM   4707  N   PRO B 154     -18.365  15.106  30.910  2.00  1.00           N
ATOM   4708  CA  PRO B 154     -19.531  14.949  31.725  2.00  1.00           C
ATOM   4709  CD  PRO B 154     -17.979  16.498  30.760  2.00  1.00           C
ATOM   4710  CB  PRO B 154     -20.227  16.308  31.695  2.00  1.00           C
ATOM   4711  CG  PRO B 154     -19.058  17.299  31.511  2.00  1.00           C
ATOM   4712  C   PRO B 154     -20.340  13.804  31.251  2.00  1.00           C
ATOM   4713  O   PRO B 154     -21.004  13.165  32.066  2.00  1.00           O
ATOM   4714  N   GLN B 155     -20.336  13.528  29.937  2.00  1.00           N
ATOM   4715  CA  GLN B 155     -21.011  12.330  29.575  2.00  1.00           C
ATOM   4716  CB  GLN B 155     -21.364  12.203  28.080  2.00  1.00           C
ATOM   4717  CG  GLN B 155     -22.446  13.195  27.642  2.00  1.00           C
ATOM   4718  CD  GLN B 155     -22.891  12.860  26.224  2.00  1.00           C
ATOM   4719  OE1 GLN B 155     -22.513  11.832  25.662  2.00  1.00           O
ATOM   4720  NE2 GLN B 155     -23.732  13.749  25.629  2.00  1.00           N
ATOM   4721  C   GLN B 155     -20.024  11.265  29.942  2.00  1.00           C
ATOM   4722  O   GLN B 155     -18.827  11.399  29.715  2.00  1.00           O
ATOM   4723  N   TYR B 156     -20.481  10.173  30.562  2.00  1.00           N
ATOM   4724  CA  TYR B 156     -19.574   9.107  30.866  2.00  1.00           C
ATOM   4725  CB  TYR B 156     -18.932   8.513  29.604  2.00  1.00           C
ATOM   4726  CG  TYR B 156     -20.070   7.917  28.851  2.00  1.00           C
ATOM   4727  CD1 TYR B 156     -20.858   8.704  28.043  2.00  1.00           C
ATOM   4728  CD2 TYR B 156     -20.355   6.576  28.963  2.00  1.00           C
ATOM   4729  CE1 TYR B 156     -21.912   8.156  27.352  2.00  1.00           C
ATOM   4730  CE2 TYR B 156     -21.409   6.023  28.275  2.00  1.00           C
ATOM   4731  CZ  TYR B 156     -22.188   6.815  27.467  2.00  1.00           C
ATOM   4732  OH  TYR B 156     -23.270   6.255  26.758  2.00  1.00           O
ATOM   4733  C   TYR B 156     -18.497   9.425  31.890  2.00  1.00           C
ATOM   4734  O   TYR B 156     -17.389   8.904  31.788  2.00  1.00           O
ATOM   4735  N   LEU B 157     -18.783  10.281  32.903  1.00  1.00           N
ATOM   4736  CA  LEU B 157     -17.921  10.534  34.049  1.00  1.00           C
ATOM   4737  CB  LEU B 157     -16.719  11.460  33.785  1.00  1.00           C
ATOM   4738  CG  LEU B 157     -15.611  10.787  32.952  1.00  1.00           C
ATOM   4739  CD1 LEU B 157     -14.350  11.661  32.853  1.00  1.00           C
ATOM   4740  CD2 LEU B 157     -15.301   9.386  33.500  1.00  1.00           C
ATOM   4741  C   LEU B 157     -18.817  11.198  35.050  1.00  1.00           C
ATOM   4742  O   LEU B 157     -19.859  11.738  34.683  1.00  1.00           O
ATOM   4743  N   ASP B 158     -18.454  11.165  36.348  1.00  1.00           N
ATOM   4744  CA  ASP B 158     -19.296  11.755  37.356  1.00  1.00           C
ATOM   4745  CB  ASP B 158     -18.826  11.510  38.799  1.00  1.00           C
ATOM   4746  CG  ASP B 158     -19.081  10.066  39.181  1.00  1.00           C
ATOM   4747  OD1 ASP B 158     -19.949   9.424  38.533  1.00  1.00           O
ATOM   4748  OD2 ASP B 158     -18.412   9.589  40.137  1.00  1.00           O
ATOM   4749  C   ASP B 158     -19.294  13.242  37.218  1.00  1.00           C
ATOM   4750  O   ASP B 158     -18.261  13.866  36.977  1.00  1.00           O
ATOM   4751  N   LYS B 159     -20.491  13.841  37.360  3.00  1.00           N
ATOM   4752  CA  LYS B 159     -20.657  15.263  37.316  3.00  1.00           C
ATOM   4753  CB  LYS B 159     -22.145  15.645  37.302  3.00  1.00           C
ATOM   4754  CG  LYS B 159     -22.905  15.128  38.525  3.00  1.00           C
ATOM   4755  CD  LYS B 159     -24.315  15.699  38.648  3.00  1.00           C
ATOM   4756  CE  LYS B 159     -25.277  15.180  37.580  3.00  1.00           C
ATOM   4757  NZ  LYS B 159     -26.659  15.561  37.940  3.00  1.00           N
ATOM   4758  C   LYS B 159     -20.037  15.895  38.525  3.00  1.00           C
ATOM   4759  O   LYS B 159     -19.248  16.831  38.405  3.00  1.00           O
ATOM   4760  N   ASP B 160     -20.359  15.383  39.731  3.00  1.00           N
ATOM   4761  CA  ASP B 160     -19.892  16.033  40.922  3.00  1.00           C
ATOM   4762  CB  ASP B 160     -20.375  15.367  42.224  3.00  1.00           C
ATOM   4763  CG  ASP B 160     -21.851  15.664  42.441  3.00  1.00           C
ATOM   4764  OD1 ASP B 160     -22.555  15.964  41.441  3.00  1.00           O
ATOM   4765  OD2 ASP B 160     -22.290  15.603  43.620  3.00  1.00           O
ATOM   4766  C   ASP B 160     -18.399  15.989  40.996  3.00  1.00           C
ATOM   4767  O   ASP B 160     -17.731  17.016  41.111  3.00  1.00           O
ATOM   4768  N   LEU B 161     -17.846  14.772  40.902  3.00  1.00           N
ATOM   4769  CA  LEU B 161     -16.449  14.533  41.112  3.00  1.00           C
ATOM   4770  CB  LEU B 161     -16.141  13.026  41.156  3.00  1.00           C
ATOM   4771  CG  LEU B 161     -14.682  12.688  41.503  3.00  1.00           C
ATOM   4772  CD1 LEU B 161     -14.356  13.079  42.953  3.00  1.00           C
ATOM   4773  CD2 LEU B 161     -14.363  11.216  41.193  3.00  1.00           C
ATOM   4774  C   LEU B 161     -15.606  15.122  40.049  3.00  1.00           C
ATOM   4775  O   LEU B 161     -14.552  15.688  40.336  3.00  1.00           O
ATOM   4776  N   TYR B 162     -16.036  14.998  38.784  1.00  1.00           N
ATOM   4777  CA  TYR B 162     -15.130  15.432  37.774  1.00  1.00           C
ATOM   4778  CB  TYR B 162     -14.928  14.359  36.688  1.00  1.00           C
ATOM   4779  CG  TYR B 162     -13.946  14.851  35.679  1.00  1.00           C
ATOM   4780  CD1 TYR B 162     -14.329  15.680  34.652  1.00  1.00           C
ATOM   4781  CD2 TYR B 162     -12.626  14.480  35.761  1.00  1.00           C
ATOM   4782  CE1 TYR B 162     -13.412  16.124  33.728  1.00  1.00           C
ATOM   4783  CE2 TYR B 162     -11.700  14.918  34.845  1.00  1.00           C
ATOM   4784  CZ  TYR B 162     -12.096  15.744  33.823  1.00  1.00           C
ATOM   4785  OH  TYR B 162     -11.154  16.199  32.877  1.00  1.00           O
ATOM   4786  C   TYR B 162     -15.695  16.636  37.075  1.00  1.00           C
ATOM   4787  O   TYR B 162     -16.543  16.502  36.194  1.00  1.00           O
ATOM   4788  N   PRO B 163     -15.267  17.810  37.456  1.00  1.00           N
ATOM   4789  CA  PRO B 163     -15.777  18.988  36.787  1.00  1.00           C
ATOM   4790  CD  PRO B 163     -15.155  18.033  38.888  1.00  1.00           C
ATOM   4791  CB  PRO B 163     -15.812  20.099  37.833  1.00  1.00           C
ATOM   4792  CG  PRO B 163     -15.889  19.349  39.169  1.00  1.00           C
ATOM   4793  C   PRO B 163     -14.917  19.373  35.624  1.00  1.00           C
ATOM   4794  O   PRO B 163     -13.795  18.884  35.517  1.00  1.00           O
ATOM   4795  N   VAL B 164     -15.424  20.251  34.737  4.00  1.00           N
ATOM   4796  CA  VAL B 164     -14.610  20.782  33.680  4.00  1.00           C
ATOM   4797  CB  VAL B 164     -14.982  20.265  32.319  4.00  1.00           C
ATOM   4798  CG1 VAL B 164     -14.085  20.951  31.274  4.00  1.00           C
ATOM   4799  CG2 VAL B 164     -14.867  18.730  32.323  4.00  1.00           C
ATOM   4800  C   VAL B 164     -14.861  22.253  33.687  4.00  1.00           C
ATOM   4801  O   VAL B 164     -16.010  22.691  33.670  4.00  1.00           O
ATOM   4802  N   ILE B 165     -13.787  23.065  33.732  1.00  1.00           N
ATOM   4803  CA  ILE B 165     -14.005  24.478  33.693  1.00  1.00           C
ATOM   4804  CB  ILE B 165     -13.468  25.241  34.870  1.00  1.00           C
ATOM   4805  CG1 ILE B 165     -14.062  26.659  34.885  1.00  1.00           C
ATOM   4806  CG2 ILE B 165     -11.932  25.213  34.818  1.00  1.00           C
ATOM   4807  CD1 ILE B 165     -13.878  27.384  36.218  1.00  1.00           C
ATOM   4808  C   ILE B 165     -13.325  24.965  32.472  1.00  1.00           C
ATOM   4809  O   ILE B 165     -12.202  24.565  32.166  1.00  1.00           O
ATOM   4810  N   ASN B 166     -14.006  25.830  31.708  1.00  1.00           N
ATOM   4811  CA  ASN B 166     -13.369  26.249  30.508  1.00  1.00           C
ATOM   4812  CB  ASN B 166     -14.175  25.901  29.241  1.00  1.00           C
ATOM   4813  CG  ASN B 166     -13.287  26.099  28.019  1.00  1.00           C
ATOM   4814  OD1 ASN B 166     -12.226  25.489  27.901  1.00  1.00           O
ATOM   4815  ND2 ASN B 166     -13.738  26.969  27.076  1.00  1.00           N
ATOM   4816  C   ASN B 166     -13.201  27.718  30.544  1.00  1.00           C
ATOM   4817  O   ASN B 166     -14.050  28.445  31.057  1.00  1.00           O
ATOM   4818  N   GLY B 167     -12.060  28.177  30.007  1.00  1.00           N
ATOM   4819  CA  GLY B 167     -11.800  29.574  29.941  1.00  1.00           C
ATOM   4820  C   GLY B 167     -10.336  29.733  29.757  1.00  1.00           C
ATOM   4821  O   GLY B 167      -9.549  28.867  30.137  1.00  1.00           O
ATOM   4822  N   GLY B 168      -9.934  30.858  29.149  1.00  1.00           N
ATOM   4823  CA  GLY B 168      -8.537  31.102  29.017  1.00  1.00           C
ATOM   4824  C   GLY B 168      -8.138  31.800  30.255  1.00  1.00           C
ATOM   4825  O   GLY B 168      -8.974  32.121  31.098  1.00  1.00           O
ATOM   4826  N   VAL B 169      -6.835  32.059  30.410  2.00  1.00           N
ATOM   4827  CA  VAL B 169      -6.492  32.774  31.588  2.00  1.00           C
ATOM   4828  CB  VAL B 169      -5.016  32.845  31.848  2.00  1.00           C
ATOM   4829  CG1 VAL B 169      -4.799  33.676  33.122  2.00  1.00           C
ATOM   4830  CG2 VAL B 169      -4.451  31.414  31.935  2.00  1.00           C
ATOM   4831  C   VAL B 169      -7.012  34.169  31.349  2.00  1.00           C
ATOM   4832  O   VAL B 169      -6.804  34.670  30.245  2.00  1.00           O
ATOM   4833  N   PRO B 170      -7.693  34.861  32.248  2.00  1.00           N
ATOM   4834  CA  PRO B 170      -8.080  34.396  33.558  2.00  1.00           C
ATOM   4835  CD  PRO B 170      -7.655  36.313  32.196  2.00  1.00           C
ATOM   4836  CB  PRO B 170      -8.342  35.639  34.409  2.00  1.00           C
ATOM   4837  CG  PRO B 170      -8.514  36.772  33.385  2.00  1.00           C
ATOM   4838  C   PRO B 170      -9.226  33.421  33.576  2.00  1.00           C
ATOM   4839  O   PRO B 170     -10.170  33.568  32.801  2.00  1.00           O
ATOM   4840  N   GLU B 171      -9.147  32.442  34.502  2.00  1.00           N
ATOM   4841  CA  GLU B 171     -10.065  31.359  34.759  2.00  1.00           C
ATOM   4842  CB  GLU B 171     -10.490  30.576  33.505  2.00  1.00           C
ATOM   4843  CG  GLU B 171     -11.672  31.178  32.743  2.00  1.00           C
ATOM   4844  CD  GLU B 171     -12.946  30.750  33.466  2.00  1.00           C
ATOM   4845  OE1 GLU B 171     -12.942  30.758  34.726  2.00  1.00           O
ATOM   4846  OE2 GLU B 171     -13.941  30.409  32.770  2.00  1.00           O
ATOM   4847  C   GLU B 171      -9.215  30.447  35.551  2.00  1.00           C
ATOM   4848  O   GLU B 171      -9.523  30.070  36.681  2.00  1.00           O
ATOM   4849  N   THR B 172      -8.095  30.071  34.917  2.00  1.00           N
ATOM   4850  CA  THR B 172      -7.104  29.276  35.551  2.00  1.00           C
ATOM   4851  CB  THR B 172      -5.940  28.970  34.656  2.00  1.00           C
ATOM   4852  OG1 THR B 172      -5.266  30.170  34.309  2.00  1.00           O
ATOM   4853  CG2 THR B 172      -6.455  28.269  33.387  2.00  1.00           C
ATOM   4854  C   THR B 172      -6.576  30.109  36.672  2.00  1.00           C
ATOM   4855  O   THR B 172      -6.324  29.608  37.766  2.00  1.00           O
ATOM   4856  N   THR B 173      -6.409  31.424  36.422  2.00  1.00           N
ATOM   4857  CA  THR B 173      -5.894  32.300  37.434  2.00  1.00           C
ATOM   4858  CB  THR B 173      -5.824  33.735  37.002  2.00  1.00           C
ATOM   4859  OG1 THR B 173      -4.946  33.872  35.898  2.00  1.00           O
ATOM   4860  CG2 THR B 173      -5.339  34.591  38.185  2.00  1.00           C
ATOM   4861  C   THR B 173      -6.821  32.251  38.598  2.00  1.00           C
ATOM   4862  O   THR B 173      -6.398  32.094  39.742  2.00  1.00           O
ATOM   4863  N   GLU B 174      -8.128  32.366  38.319  2.00  1.00           N
ATOM   4864  CA  GLU B 174      -9.115  32.378  39.353  2.00  1.00           C
ATOM   4865  CB  GLU B 174     -10.526  32.644  38.806  2.00  1.00           C
ATOM   4866  CG  GLU B 174     -10.685  34.055  38.236  2.00  1.00           C
ATOM   4867  CD  GLU B 174     -12.086  34.198  37.660  2.00  1.00           C
ATOM   4868  OE1 GLU B 174     -12.990  33.426  38.079  2.00  1.00           O
ATOM   4869  OE2 GLU B 174     -12.268  35.087  36.787  2.00  1.00           O
ATOM   4870  C   GLU B 174      -9.133  31.045  40.034  2.00  1.00           C
ATOM   4871  O   GLU B 174      -9.292  30.954  41.252  2.00  1.00           O
ATOM   4872  N   LEU B 175      -8.969  29.973  39.240  2.00  1.00           N
ATOM   4873  CA  LEU B 175      -8.995  28.610  39.689  2.00  1.00           C
ATOM   4874  CB  LEU B 175      -8.840  27.640  38.494  2.00  1.00           C
ATOM   4875  CG  LEU B 175      -8.850  26.124  38.802  2.00  1.00           C
ATOM   4876  CD1 LEU B 175      -7.589  25.673  39.557  2.00  1.00           C
ATOM   4877  CD2 LEU B 175     -10.157  25.695  39.485  2.00  1.00           C
ATOM   4878  C   LEU B 175      -7.850  28.407  40.618  2.00  1.00           C
ATOM   4879  O   LEU B 175      -7.949  27.701  41.622  2.00  1.00           O
ATOM   4880  N   LEU B 176      -6.730  29.062  40.296  3.00  1.00           N
ATOM   4881  CA  LEU B 176      -5.517  28.995  41.044  3.00  1.00           C
ATOM   4882  CB  LEU B 176      -4.570  30.037  40.425  3.00  1.00           C
ATOM   4883  CG  LEU B 176      -3.285  30.404  41.169  3.00  1.00           C
ATOM   4884  CD1 LEU B 176      -2.382  31.242  40.252  3.00  1.00           C
ATOM   4885  CD2 LEU B 176      -3.549  31.155  42.488  3.00  1.00           C
ATOM   4886  C   LEU B 176      -5.886  29.386  42.438  3.00  1.00           C
ATOM   4887  O   LEU B 176      -5.473  28.731  43.394  3.00  1.00           O
ATOM   4888  N   LYS B 177      -6.682  30.460  42.612  3.00  1.00           N
ATOM   4889  CA  LYS B 177      -7.061  30.754  43.962  3.00  1.00           C
ATOM   4890  CB  LYS B 177      -7.411  32.232  44.232  3.00  1.00           C
ATOM   4891  CG  LYS B 177      -8.581  32.782  43.413  3.00  1.00           C
ATOM   4892  CD  LYS B 177      -9.088  34.143  43.903  3.00  1.00           C
ATOM   4893  CE  LYS B 177      -8.072  35.282  43.771  3.00  1.00           C
ATOM   4894  NZ  LYS B 177      -6.997  35.122  44.775  3.00  1.00           N
ATOM   4895  C   LYS B 177      -8.237  29.905  44.246  3.00  1.00           C
ATOM   4896  O   LYS B 177      -9.355  30.159  43.800  3.00  1.00           O
ATOM   4897  N   GLU B 178      -7.960  28.842  45.012  1.00  1.00           N
ATOM   4898  CA  GLU B 178      -8.896  27.821  45.335  1.00  1.00           C
ATOM   4899  CB  GLU B 178      -9.260  27.023  44.074  1.00  1.00           C
ATOM   4900  CG  GLU B 178     -10.138  25.792  44.273  1.00  1.00           C
ATOM   4901  CD  GLU B 178     -10.186  25.101  42.916  1.00  1.00           C
ATOM   4902  OE1 GLU B 178     -11.057  25.479  42.085  1.00  1.00           O
ATOM   4903  OE2 GLU B 178      -9.336  24.202  42.681  1.00  1.00           O
ATOM   4904  C   GLU B 178      -8.083  26.919  46.218  1.00  1.00           C
ATOM   4905  O   GLU B 178      -6.884  27.143  46.379  1.00  1.00           O
ATOM   4906  N   ARG B 179      -8.690  25.891  46.840  1.00  1.00           N
ATOM   4907  CA  ARG B 179      -7.875  25.034  47.657  1.00  1.00           C
ATOM   4908  CB  ARG B 179      -8.459  24.828  49.065  1.00  1.00           C
ATOM   4909  CG  ARG B 179      -8.670  26.130  49.844  1.00  1.00           C
ATOM   4910  CD  ARG B 179      -9.487  25.942  51.125  1.00  1.00           C
ATOM   4911  NE  ARG B 179      -8.540  25.610  52.224  1.00  1.00           N
ATOM   4912  CZ  ARG B 179      -8.000  26.609  52.982  1.00  1.00           C
ATOM   4913  NH1 ARG B 179      -8.362  27.908  52.762  1.00  1.00           N
ATOM   4914  NH2 ARG B 179      -7.102  26.310  53.963  1.00  1.00           N
ATOM   4915  C   ARG B 179      -7.858  23.691  46.986  1.00  1.00           C
ATOM   4916  O   ARG B 179      -8.899  23.049  46.853  1.00  1.00           O
ATOM   4917  N   PHE B 180      -6.678  23.224  46.529  1.00  1.00           N
ATOM   4918  CA  PHE B 180      -6.657  21.939  45.891  1.00  1.00           C
ATOM   4919  CB  PHE B 180      -6.621  21.997  44.351  1.00  1.00           C
ATOM   4920  CG  PHE B 180      -5.470  22.834  43.914  1.00  1.00           C
ATOM   4921  CD1 PHE B 180      -4.192  22.327  43.873  1.00  1.00           C
ATOM   4922  CD2 PHE B 180      -5.685  24.137  43.529  1.00  1.00           C
ATOM   4923  CE1 PHE B 180      -3.142  23.116  43.462  1.00  1.00           C
ATOM   4924  CE2 PHE B 180      -4.639  24.929  43.119  1.00  1.00           C
ATOM   4925  CZ  PHE B 180      -3.364  24.419  43.086  1.00  1.00           C
ATOM   4926  C   PHE B 180      -5.504  21.135  46.399  1.00  1.00           C
ATOM   4927  O   PHE B 180      -4.437  21.672  46.679  1.00  1.00           O
ATOM   4928  N   ASP B 181      -5.710  19.809  46.548  1.00  1.00           N
ATOM   4929  CA  ASP B 181      -4.710  18.946  47.113  1.00  1.00           C
ATOM   4930  CB  ASP B 181      -5.212  17.528  47.419  1.00  1.00           C
ATOM   4931  CG  ASP B 181      -6.038  17.600  48.693  1.00  1.00           C
ATOM   4932  OD1 ASP B 181      -6.363  18.744  49.108  1.00  1.00           O
ATOM   4933  OD2 ASP B 181      -6.340  16.524  49.277  1.00  1.00           O
ATOM   4934  C   ASP B 181      -3.480  18.815  46.261  1.00  1.00           C
ATOM   4935  O   ASP B 181      -2.369  18.946  46.772  1.00  1.00           O
ATOM   4936  N   HIS B 182      -3.623  18.544  44.949  4.00  1.00           N
ATOM   4937  CA  HIS B 182      -2.453  18.404  44.116  4.00  1.00           C
ATOM   4938  ND1 HIS B 182       0.128  16.307  44.630  4.00  1.00           N
ATOM   4939  CG  HIS B 182      -1.245  16.202  44.612  4.00  1.00           C
ATOM   4940  CB  HIS B 182      -2.117  16.973  43.669  4.00  1.00           C
ATOM   4941  NE2 HIS B 182      -0.411  14.782  46.151  4.00  1.00           N
ATOM   4942  CD2 HIS B 182      -1.559  15.269  45.551  4.00  1.00           C
ATOM   4943  CE1 HIS B 182       0.576  15.436  45.566  4.00  1.00           C
ATOM   4944  C   HIS B 182      -2.704  19.142  42.858  4.00  1.00           C
ATOM   4945  O   HIS B 182      -3.839  19.281  42.408  4.00  1.00           O
ATOM   4946  N   ILE B 183      -1.620  19.656  42.262  4.00  1.00           N
ATOM   4947  CA  ILE B 183      -1.790  20.334  41.025  4.00  1.00           C
ATOM   4948  CB  ILE B 183      -1.546  21.807  41.116  4.00  1.00           C
ATOM   4949  CG1 ILE B 183      -1.767  22.474  39.752  4.00  1.00           C
ATOM   4950  CG2 ILE B 183      -0.147  22.006  41.697  4.00  1.00           C
ATOM   4951  CD1 ILE B 183      -3.214  22.400  39.273  4.00  1.00           C
ATOM   4952  C   ILE B 183      -0.832  19.780  40.044  4.00  1.00           C
ATOM   4953  O   ILE B 183       0.339  19.554  40.344  4.00  1.00           O
ATOM   4954  N   LEU B 184      -1.332  19.523  38.828  4.00  1.00           N
ATOM   4955  CA  LEU B 184      -0.452  19.026  37.828  4.00  1.00           C
ATOM   4956  CB  LEU B 184      -0.867  17.646  37.283  4.00  1.00           C
ATOM   4957  CG  LEU B 184      -0.846  16.540  38.361  4.00  1.00           C
ATOM   4958  CD1 LEU B 184      -1.881  16.822  39.461  4.00  1.00           C
ATOM   4959  CD2 LEU B 184      -1.000  15.135  37.757  4.00  1.00           C
ATOM   4960  C   LEU B 184      -0.487  20.017  36.703  4.00  1.00           C
ATOM   4961  O   LEU B 184      -1.558  20.417  36.251  4.00  1.00           O
ATOM   4962  N   TYR B 185       0.694  20.462  36.229  4.00  1.00           N
ATOM   4963  CA  TYR B 185       0.719  21.441  35.177  4.00  1.00           C
ATOM   4964  CB  TYR B 185       1.241  22.802  35.670  4.00  1.00           C
ATOM   4965  CG  TYR B 185       1.359  23.724  34.508  4.00  1.00           C
ATOM   4966  CD1 TYR B 185       0.268  24.428  34.057  4.00  1.00           C
ATOM   4967  CD2 TYR B 185       2.570  23.892  33.879  4.00  1.00           C
ATOM   4968  CE1 TYR B 185       0.377  25.281  32.986  4.00  1.00           C
ATOM   4969  CE2 TYR B 185       2.688  24.745  32.809  4.00  1.00           C
ATOM   4970  CZ  TYR B 185       1.591  25.438  32.360  4.00  1.00           C
ATOM   4971  OH  TYR B 185       1.709  26.315  31.260  4.00  1.00           O
ATOM   4972  C   TYR B 185       1.634  20.977  34.115  4.00  1.00           C
ATOM   4973  O   TYR B 185       2.718  20.454  34.371  4.00  1.00           O
ATOM   4974  N   THR B 186       1.172  21.145  32.873  4.00  1.00           N
ATOM   4975  CA  THR B 186       2.000  20.890  31.750  4.00  1.00           C
ATOM   4976  CB  THR B 186       1.411  19.911  30.779  4.00  1.00           C
ATOM   4977  OG1 THR B 186       1.179  18.667  31.422  4.00  1.00           O
ATOM   4978  CG2 THR B 186       2.383  19.731  29.598  4.00  1.00           C
ATOM   4979  C   THR B 186       2.043  22.210  31.070  4.00  1.00           C
ATOM   4980  O   THR B 186       1.018  22.882  30.963  4.00  1.00           O
ATOM   4981  N   GLY B 187       3.224  22.649  30.610  1.00  1.00           N
ATOM   4982  CA  GLY B 187       3.191  23.946  30.014  1.00  1.00           C
ATOM   4983  C   GLY B 187       4.565  24.514  30.015  1.00  1.00           C
ATOM   4984  O   GLY B 187       5.560  23.792  30.010  1.00  1.00           O
ATOM   4985  N   SER B 188       4.632  25.857  30.016  1.00  1.00           N
ATOM   4986  CA  SER B 188       5.885  26.536  29.938  1.00  1.00           C
ATOM   4987  CB  SER B 188       5.771  28.008  29.506  1.00  1.00           C
ATOM   4988  OG  SER B 188       5.107  28.761  30.511  1.00  1.00           O
ATOM   4989  C   SER B 188       6.565  26.512  31.262  1.00  1.00           C
ATOM   4990  O   SER B 188       5.992  26.047  32.243  1.00  1.00           O
ATOM   4991  N   THR B 189       7.860  26.909  31.275  2.00  1.00           N
ATOM   4992  CA  THR B 189       8.639  27.070  32.474  2.00  1.00           C
ATOM   4993  CB  THR B 189      10.117  27.176  32.221  2.00  1.00           C
ATOM   4994  OG1 THR B 189      10.408  28.303  31.410  2.00  1.00           O
ATOM   4995  CG2 THR B 189      10.591  25.885  31.534  2.00  1.00           C
ATOM   4996  C   THR B 189       8.199  28.322  33.178  2.00  1.00           C
ATOM   4997  O   THR B 189       8.135  28.354  34.407  2.00  1.00           O
ATOM   4998  N   GLY B 190       7.902  29.401  32.418  2.00  1.00           N
ATOM   4999  CA  GLY B 190       7.483  30.630  33.044  2.00  1.00           C
ATOM   5000  C   GLY B 190       6.200  30.357  33.750  2.00  1.00           C
ATOM   5001  O   GLY B 190       6.041  30.681  34.925  2.00  1.00           O
ATOM   5002  N   VAL B 191       5.246  29.738  33.036  2.00  1.00           N
ATOM   5003  CA  VAL B 191       4.052  29.283  33.676  2.00  1.00           C
ATOM   5004  CB  VAL B 191       3.080  28.718  32.682  2.00  1.00           C
ATOM   5005  CG1 VAL B 191       1.842  28.182  33.410  2.00  1.00           C
ATOM   5006  CG2 VAL B 191       2.771  29.815  31.649  2.00  1.00           C
ATOM   5007  C   VAL B 191       4.637  28.160  34.470  2.00  1.00           C
ATOM   5008  O   VAL B 191       5.711  27.681  34.128  2.00  1.00           O
[truncated: 167,304 more chars]
