# Supplementary material for: Identification of a peptide ligand for human ALDH3A1 through peptide phage display: Prediction and characterization of protein interaction sites and inhibition of ALDH3A1 enzymatic activity
Source: Front Mol Biosci. 2023 Mar 20;10:1161111. doi: 10.3389/fmolb.2023.1161111 (PMC10067601; doi:10.3389/fmolb.2023.1161111)
Supplement: Supplementary file 1 [file DataSheet1.ZIP › Raw Data/Files/model_10.pdb]

REMARK   1 secondary structure assigned by stride 
REMARK   2 stride output converted by stride2pdb version 0.01
HELIX    1   1 LYS A    2  ALA A   12  1                                  11
HELIX    2   2 GLN A   23  LEU A   47  1                                  25
HELIX    3   3 GLU A   55  ALA A   81  1                                  27
HELIX    4   4 ASN A  118  ILE A  128  1                                  11
HELIX    5   5 GLU A  143  GLN A  155  1                                  13
HELIX    6   6 VAL A  169  LYS A  177  1                                   9
HELIX    7   7 THR A  189  ALA A  199  1                                  11
HELIX    8   8 LEU A  224  LYS A  235  1                                  12
HELIX    9   9 ILE A  255  PHE A  270  1                                  16
HELIX   10  10 HIS A  289  LEU A  296  1                                   8
HELIX   11  11 LEU A  347  GLN A  356  1                                  10
HELIX   12  12 ASP A  370  GLU A  379  1                                  10
HELIX   13  13 GLY A  414  THR A  420  1                                   7
HELIX   14  14 LYS B    2  ALA B   12  1                                  11
HELIX   15  15 GLU B   40  ALA B   49  1                                  10
HELIX   16  16 GLU B   55  GLU B   61  1                                   7
HELIX   17  17 VAL B   66  GLU B   69  1                                   4
HELIX   18  18 LEU B   77  ALA B   81  1                                   5
HELIX   19  19 ASN B  118  ALA B  130  1                                  13
HELIX   20  20 GLU B  143  ILE B  153  1                                  11
HELIX   21  21 THR B  172  LYS B  177  1                                   6
HELIX   22  22 THR B  189  ALA B  198  1                                  10
HELIX   23  23 ASP B  225  LYS B  235  1                                  11
HELIX   24  24 PRO B  253  TYR B  271  1                                  19
HELIX   25  25 ALA B  287  ILE B  297  1                                  11
HELIX   26  26 PRO B  328  GLN B  331  1                                   4
HELIX   27  27 LEU B  347  GLN B  356  1                                  10
HELIX   28  28 ASP B  370  LYS B  374  1                                   5
HELIX   29  29 LYS B  416  THR B  420  1                                   5
HELIX   30  30 VAL B  392  THR B  395  1                                   4
HELIX   31  31 GLY B  405  SER B  407  1                                   3
HELIX   32  32 LEU B  438  ARG B  441  1                                   4
SHEET    1   1 1 GLU A  84  PRO A  85  0
SHEET    2   2 1 GLU A  96  GLU A 102  0
SHEET    3   3 1 VAL A 107  ILE A 110  0
SHEET    4   4 1 VAL A 134  LYS A 137  0
SHEET    5   5 1 HIS A 182  TYR A 185  0
SHEET    6   6 1 VAL A 206  THR A 207  0
SHEET    7   7 1 PRO A 215  VAL A 218  0
SHEET    8   8 1 TYR A 248  CYS A 251  0
SHEET    9   9 1 VAL A 302  GLY A 308  0
SHEET   10  10 1 ILE A 315  LEU A 320  0
SHEET   11  11 1 LEU A 339  CYS A 343  0
SHEET   12  12 1 ALA A 362  PHE A 366  0
SHEET   13  13 1 GLY A 384  ALA A 387  0
SHEET   14  14 1 PHE A 401  GLY A 402  0
SHEET   15  15 1 SER A 411  TYR A 412  0
SHEET   16  16 1 HIS A 423  VAL A 429  0
SHEET   17  17 1 GLU B  84  PRO B  85  0
SHEET   18  18 1 GLU B  96  GLU B 102  0
SHEET   19  19 1 VAL B 106  ILE B 110  0
SHEET   20  20 1 ALA B 133  LYS B 137  0
SHEET   21  21 1 HIS B 182  THR B 186  0
SHEET   22  22 1 VAL B 206  GLU B 209  0
SHEET   23  23 1 PRO B 215  VAL B 218  0
SHEET   24  24 1 TYR B 248  CYS B 251  0
SHEET   25  25 1 LYS B 301  TYR B 304  0
SHEET   26  26 1 THR B 307  ASP B 309  0
SHEET   27  27 1 TYR B 314  ALA B 316  0
SHEET   28  28 1 THR B 318  THR B 321  0
SHEET   29  29 1 VAL B 338  CYS B 343  0
SHEET   30  30 1 ALA B 362  PHE B 366  0
SHEET   31  31 1 GLY B 384  ALA B 387  0
SHEET   32  32 1 PHE B 401  GLY B 402  0
SHEET   33  33 1 GLY B 408  MET B 409  0
SHEET   34  34 1 SER B 411  TYR B 412  0
SHEET   35  35 1 HIS B 423  VAL B 429  0
.fZJNpa.B99990002_fit.pdb
EXPDTA    THEORETICAL MODEL, MODELLER 9.24 2020/11/20 01:58:42
ATOM      1  N   SER A   1      27.539  39.513  48.766  1.00  1.00           N
ATOM      2  CA  SER A   1      28.302  39.641  50.028  1.00  1.00           C
ATOM      3  CB  SER A   1      27.380  40.096  51.172  1.00  1.00           C
ATOM      4  OG  SER A   1      26.883  41.401  50.913  1.00  1.00           O
ATOM      5  C   SER A   1      28.913  38.335  50.410  1.00  1.00           C
ATOM      6  O   SER A   1      29.371  37.569  49.563  1.00  1.00           O
ATOM      7  N   LYS A   2      28.941  38.068  51.726  2.00  1.00           N
ATOM      8  CA  LYS A   2      29.489  36.868  52.285  2.00  1.00           C
ATOM      9  CB  LYS A   2      29.425  36.884  53.821  2.00  1.00           C
ATOM     10  CG  LYS A   2      29.800  35.551  54.463  2.00  1.00           C
ATOM     11  CD  LYS A   2      31.260  35.155  54.255  2.00  1.00           C
ATOM     12  CE  LYS A   2      31.571  33.741  54.746  2.00  1.00           C
ATOM     13  NZ  LYS A   2      30.873  32.753  53.893  2.00  1.00           N
ATOM     14  C   LYS A   2      28.682  35.706  51.826  2.00  1.00           C
ATOM     15  O   LYS A   2      29.215  34.647  51.498  2.00  1.00           O
ATOM     16  N   ILE A   3      27.357  35.896  51.772  2.00  1.00           N
ATOM     17  CA  ILE A   3      26.460  34.829  51.467  2.00  1.00           C
ATOM     18  CB  ILE A   3      25.039  35.303  51.451  2.00  1.00           C
ATOM     19  CG1 ILE A   3      24.681  35.954  52.799  2.00  1.00           C
ATOM     20  CG2 ILE A   3      24.148  34.116  51.067  2.00  1.00           C
ATOM     21  CD1 ILE A   3      24.880  35.034  54.001  2.00  1.00           C
ATOM     22  C   ILE A   3      26.760  34.308  50.098  2.00  1.00           C
ATOM     23  O   ILE A   3      26.832  33.099  49.885  2.00  1.00           O
ATOM     24  N   SER A   4      26.967  35.219  49.135  2.00  1.00           N
ATOM     25  CA  SER A   4      27.125  34.833  47.765  2.00  1.00           C
ATOM     26  CB  SER A   4      27.264  36.042  46.823  2.00  1.00           C
ATOM     27  OG  SER A   4      27.418  35.599  45.483  2.00  1.00           O
ATOM     28  C   SER A   4      28.334  33.974  47.556  2.00  1.00           C
ATOM     29  O   SER A   4      28.259  32.970  46.849  2.00  1.00           O
ATOM     30  N   GLU A   5      29.484  34.314  48.167  2.00  1.00           N
ATOM     31  CA  GLU A   5      30.654  33.553  47.832  2.00  1.00           C
ATOM     32  CB  GLU A   5      31.960  34.039  48.490  2.00  1.00           C
ATOM     33  CG  GLU A   5      32.015  33.861  50.008  2.00  1.00           C
ATOM     34  CD  GLU A   5      33.482  33.917  50.413  2.00  1.00           C
ATOM     35  OE1 GLU A   5      34.228  32.966  50.054  2.00  1.00           O
ATOM     36  OE2 GLU A   5      33.880  34.906  51.084  2.00  1.00           O
ATOM     37  C   GLU A   5      30.471  32.128  48.241  2.00  1.00           C
ATOM     38  O   GLU A   5      30.832  31.215  47.499  2.00  1.00           O
ATOM     39  N   ALA A   6      29.881  31.891  49.426  2.00  1.00           N
ATOM     40  CA  ALA A   6      29.794  30.545  49.914  2.00  1.00           C
ATOM     41  CB  ALA A   6      29.134  30.458  51.300  2.00  1.00           C
ATOM     42  C   ALA A   6      28.999  29.705  48.984  2.00  1.00           C
ATOM     43  O   ALA A   6      29.407  28.601  48.626  2.00  1.00           O
ATOM     44  N   VAL A   7      27.850  30.226  48.542  2.00  1.00           N
ATOM     45  CA  VAL A   7      26.990  29.453  47.707  2.00  1.00           C
ATOM     46  CB  VAL A   7      25.681  30.137  47.442  2.00  1.00           C
ATOM     47  CG1 VAL A   7      25.954  31.484  46.756  2.00  1.00           C
ATOM     48  CG2 VAL A   7      24.803  29.186  46.612  2.00  1.00           C
ATOM     49  C   VAL A   7      27.652  29.183  46.396  2.00  1.00           C
ATOM     50  O   VAL A   7      27.429  28.121  45.829  2.00  1.00           O
ATOM     51  N   LYS A   8      28.423  30.152  45.856  2.00  1.00           N
ATOM     52  CA  LYS A   8      29.135  30.042  44.603  2.00  1.00           C
ATOM     53  CB  LYS A   8      29.742  31.396  44.182  2.00  1.00           C
ATOM     54  CG  LYS A   8      30.285  31.472  42.751  2.00  1.00           C
ATOM     55  CD  LYS A   8      31.497  30.582  42.473  2.00  1.00           C
ATOM     56  CE  LYS A   8      32.081  30.773  41.073  2.00  1.00           C
ATOM     57  NZ  LYS A   8      31.051  30.485  40.049  2.00  1.00           N
ATOM     58  C   LYS A   8      30.254  29.049  44.756  2.00  1.00           C
ATOM     59  O   LYS A   8      30.605  28.358  43.801  2.00  1.00           O
ATOM     60  N   ARG A   9      30.887  28.988  45.948  2.00  1.00           N
ATOM     61  CA  ARG A   9      31.951  28.039  46.149  2.00  1.00           C
ATOM     62  CB  ARG A   9      32.600  28.151  47.538  2.00  1.00           C
ATOM     63  CG  ARG A   9      33.524  29.363  47.670  2.00  1.00           C
ATOM     64  CD  ARG A   9      34.152  29.513  49.057  2.00  1.00           C
ATOM     65  NE  ARG A   9      35.214  30.551  48.948  2.00  1.00           N
ATOM     66  CZ  ARG A   9      36.495  30.166  48.676  2.00  1.00           C
ATOM     67  NH1 ARG A   9      36.793  28.838  48.570  2.00  1.00           N
ATOM     68  NH2 ARG A   9      37.475  31.103  48.514  2.00  1.00           N
ATOM     69  C   ARG A   9      31.367  26.674  46.013  2.00  1.00           C
ATOM     70  O   ARG A   9      31.904  25.829  45.296  2.00  1.00           O
ATOM     71  N   ALA A  10      30.226  26.428  46.689  2.00  1.00           N
ATOM     72  CA  ALA A  10      29.519  25.202  46.460  2.00  1.00           C
ATOM     73  CB  ALA A  10      28.322  24.986  47.400  2.00  1.00           C
ATOM     74  C   ALA A  10      28.997  25.460  45.085  2.00  1.00           C
ATOM     75  O   ALA A  10      29.011  26.597  44.635  2.00  1.00           O
ATOM     76  N   ARG A  11      28.581  24.438  44.331  2.00  1.00           N
ATOM     77  CA  ARG A  11      28.125  24.660  42.983  2.00  1.00           C
ATOM     78  CB  ARG A  11      27.117  25.821  42.837  2.00  1.00           C
ATOM     79  CG  ARG A  11      26.627  26.056  41.407  2.00  1.00           C
ATOM     80  CD  ARG A  11      25.615  27.198  41.284  2.00  1.00           C
ATOM     81  NE  ARG A  11      26.355  28.484  41.417  2.00  1.00           N
ATOM     82  CZ  ARG A  11      26.006  29.548  40.638  2.00  1.00           C
ATOM     83  NH1 ARG A  11      24.994  29.425  39.730  2.00  1.00           N
ATOM     84  NH2 ARG A  11      26.670  30.735  40.765  2.00  1.00           N
ATOM     85  C   ARG A  11      29.312  24.889  42.110  2.00  1.00           C
ATOM     86  O   ARG A  11      29.346  24.423  40.973  2.00  1.00           O
ATOM     87  N   ALA A  12      30.336  25.598  42.615  2.00  1.00           N
ATOM     88  CA  ALA A  12      31.556  25.651  41.882  2.00  1.00           C
ATOM     89  CB  ALA A  12      32.582  26.615  42.500  2.00  1.00           C
ATOM     90  C   ALA A  12      32.097  24.271  42.014  2.00  1.00           C
ATOM     91  O   ALA A  12      32.551  23.656  41.050  2.00  1.00           O
ATOM     92  N   ALA A  13      32.017  23.753  43.258  2.00  1.00           N
ATOM     93  CA  ALA A  13      32.451  22.426  43.569  2.00  1.00           C
ATOM     94  CB  ALA A  13      33.218  22.317  44.898  2.00  1.00           C
ATOM     95  C   ALA A  13      31.199  21.630  43.712  2.00  1.00           C
ATOM     96  O   ALA A  13      30.307  22.000  44.474  2.00  1.00           O
ATOM     97  N   PHE A  14      31.128  20.521  42.955  2.00  1.00           N
ATOM     98  CA  PHE A  14      29.983  19.666  42.822  2.00  1.00           C
ATOM     99  CB  PHE A  14      28.632  20.360  43.079  2.00  1.00           C
ATOM    100  CG  PHE A  14      27.536  19.419  42.707  2.00  1.00           C
ATOM    101  CD1 PHE A  14      27.016  18.538  43.627  2.00  1.00           C
ATOM    102  CD2 PHE A  14      27.028  19.421  41.427  2.00  1.00           C
ATOM    103  CE1 PHE A  14      26.004  17.675  43.276  2.00  1.00           C
ATOM    104  CE2 PHE A  14      26.016  18.559  41.071  2.00  1.00           C
ATOM    105  CZ  PHE A  14      25.502  17.685  41.997  2.00  1.00           C
ATOM    106  C   PHE A  14      30.013  19.424  41.357  2.00  1.00           C
ATOM    107  O   PHE A  14      30.130  18.298  40.877  2.00  1.00           O
ATOM    108  N   SER A  15      29.902  20.549  40.622  2.00  1.00           N
ATOM    109  CA  SER A  15      29.947  20.581  39.196  2.00  1.00           C
ATOM    110  CB  SER A  15      29.771  21.995  38.618  2.00  1.00           C
ATOM    111  OG  SER A  15      28.467  22.481  38.906  2.00  1.00           O
ATOM    112  C   SER A  15      31.298  20.092  38.793  2.00  1.00           C
ATOM    113  O   SER A  15      31.466  19.496  37.731  2.00  1.00           O
ATOM    114  N   SER A  16      32.302  20.317  39.660  3.00  1.00           N
ATOM    115  CA  SER A  16      33.628  19.867  39.368  3.00  1.00           C
ATOM    116  CB  SER A  16      34.640  20.216  40.470  3.00  1.00           C
ATOM    117  OG  SER A  16      34.801  21.625  40.555  3.00  1.00           O
ATOM    118  C   SER A  16      33.544  18.377  39.274  3.00  1.00           C
ATOM    119  O   SER A  16      34.377  17.737  38.635  3.00  1.00           O
ATOM    120  N   GLY A  17      32.507  17.791  39.906  3.00  1.00           N
ATOM    121  CA  GLY A  17      32.298  16.373  39.842  3.00  1.00           C
ATOM    122  C   GLY A  17      32.971  15.722  41.000  3.00  1.00           C
ATOM    123  O   GLY A  17      33.153  14.507  41.020  3.00  1.00           O
ATOM    124  N   ARG A  18      33.369  16.524  42.000  3.00  1.00           N
ATOM    125  CA  ARG A  18      34.045  15.952  43.122  3.00  1.00           C
ATOM    126  CB  ARG A  18      34.468  17.035  44.129  3.00  1.00           C
ATOM    127  CG  ARG A  18      35.210  16.527  45.364  3.00  1.00           C
ATOM    128  CD  ARG A  18      35.916  17.662  46.108  3.00  1.00           C
ATOM    129  NE  ARG A  18      36.930  18.209  45.163  3.00  1.00           N
ATOM    130  CZ  ARG A  18      36.978  19.545  44.887  3.00  1.00           C
ATOM    131  NH1 ARG A  18      36.131  20.412  45.516  3.00  1.00           N
ATOM    132  NH2 ARG A  18      37.868  20.013  43.963  3.00  1.00           N
ATOM    133  C   ARG A  18      33.142  14.993  43.806  3.00  1.00           C
ATOM    134  O   ARG A  18      33.500  13.835  44.015  3.00  1.00           O
ATOM    135  N   THR A  19      31.925  15.439  44.148  3.00  1.00           N
ATOM    136  CA  THR A  19      31.049  14.492  44.748  3.00  1.00           C
ATOM    137  CB  THR A  19      29.831  15.112  45.365  3.00  1.00           C
ATOM    138  OG1 THR A  19      29.110  15.842  44.384  3.00  1.00           O
ATOM    139  CG2 THR A  19      30.270  16.042  46.509  3.00  1.00           C
ATOM    140  C   THR A  19      30.614  13.635  43.607  3.00  1.00           C
ATOM    141  O   THR A  19      30.046  14.131  42.634  3.00  1.00           O
ATOM    142  N   ARG A  20      30.887  12.318  43.680  1.00  1.00           N
ATOM    143  CA  ARG A  20      30.600  11.491  42.544  1.00  1.00           C
ATOM    144  CB  ARG A  20      31.500  11.808  41.339  1.00  1.00           C
ATOM    145  CG  ARG A  20      31.187  10.956  40.109  1.00  1.00           C
ATOM    146  CD  ARG A  20      32.004  11.360  38.883  1.00  1.00           C
ATOM    147  NE  ARG A  20      31.558  10.510  37.745  1.00  1.00           N
ATOM    148  CZ  ARG A  20      31.437  11.062  36.503  1.00  1.00           C
ATOM    149  NH1 ARG A  20      31.715  12.386  36.316  1.00  1.00           N
ATOM    150  NH2 ARG A  20      31.035  10.294  35.448  1.00  1.00           N
ATOM    151  C   ARG A  20      30.805  10.041  42.907  1.00  1.00           C
ATOM    152  O   ARG A  20      29.845   9.300  43.114  1.00  1.00           O
ATOM    153  N   PRO A  21      32.047   9.627  43.016  1.00  1.00           N
ATOM    154  CA  PRO A  21      32.436   8.239  43.041  1.00  1.00           C
ATOM    155  CD  PRO A  21      33.108  10.483  43.533  1.00  1.00           C
ATOM    156  CB  PRO A  21      33.953   8.248  43.221  1.00  1.00           C
ATOM    157  CG  PRO A  21      34.206   9.531  44.027  1.00  1.00           C
ATOM    158  C   PRO A  21      31.817   7.324  44.067  1.00  1.00           C
ATOM    159  O   PRO A  21      31.923   6.113  43.876  1.00  1.00           O
ATOM    160  N   LEU A  22      31.196   7.840  45.143  2.00  1.00           N
ATOM    161  CA  LEU A  22      30.646   7.054  46.223  2.00  1.00           C
ATOM    162  CB  LEU A  22      30.023   5.711  45.802  2.00  1.00           C
ATOM    163  CG  LEU A  22      29.491   4.904  47.005  2.00  1.00           C
ATOM    164  CD1 LEU A  22      28.407   5.682  47.765  2.00  1.00           C
ATOM    165  CD2 LEU A  22      29.030   3.502  46.580  2.00  1.00           C
ATOM    166  C   LEU A  22      31.733   6.768  47.221  2.00  1.00           C
ATOM    167  O   LEU A  22      31.457   6.664  48.416  2.00  1.00           O
ATOM    168  N   GLN A  23      33.002   6.662  46.784  2.00  1.00           N
ATOM    169  CA  GLN A  23      34.068   6.511  47.739  2.00  1.00           C
ATOM    170  CB  GLN A  23      35.407   6.094  47.104  2.00  1.00           C
ATOM    171  CG  GLN A  23      36.527   5.881  48.129  2.00  1.00           C
ATOM    172  CD  GLN A  23      36.237   4.595  48.895  2.00  1.00           C
ATOM    173  OE1 GLN A  23      35.563   4.605  49.923  2.00  1.00           O
ATOM    174  NE2 GLN A  23      36.759   3.452  48.375  2.00  1.00           N
ATOM    175  C   GLN A  23      34.263   7.841  48.376  2.00  1.00           C
ATOM    176  O   GLN A  23      34.523   7.956  49.573  2.00  1.00           O
ATOM    177  N   PHE A  24      34.117   8.894  47.555  2.00  1.00           N
ATOM    178  CA  PHE A  24      34.336  10.236  47.990  2.00  1.00           C
ATOM    179  CB  PHE A  24      34.126  11.240  46.844  2.00  1.00           C
ATOM    180  CG  PHE A  24      34.757  12.530  47.235  2.00  1.00           C
ATOM    181  CD1 PHE A  24      36.126  12.661  47.193  2.00  1.00           C
ATOM    182  CD2 PHE A  24      33.994  13.606  47.622  2.00  1.00           C
ATOM    183  CE1 PHE A  24      36.731  13.844  47.544  2.00  1.00           C
ATOM    184  CE2 PHE A  24      34.594  14.792  47.975  2.00  1.00           C
ATOM    185  CZ  PHE A  24      35.963  14.912  47.938  2.00  1.00           C
ATOM    186  C   PHE A  24      33.339  10.495  49.067  2.00  1.00           C
ATOM    187  O   PHE A  24      33.657  11.066  50.110  2.00  1.00           O
ATOM    188  N   ARG A  25      32.095  10.047  48.834  2.00  1.00           N
ATOM    189  CA  ARG A  25      31.013  10.262  49.746  2.00  1.00           C
ATOM    190  CB  ARG A  25      29.710   9.590  49.274  2.00  1.00           C
ATOM    191  CG  ARG A  25      29.179   9.988  47.897  2.00  1.00           C
ATOM    192  CD  ARG A  25      28.046   9.055  47.452  2.00  1.00           C
ATOM    193  NE  ARG A  25      27.551   9.493  46.118  2.00  1.00           N
ATOM    194  CZ  ARG A  25      27.166   8.558  45.200  2.00  1.00           C
ATOM    195  NH1 ARG A  25      27.338   7.229  45.465  2.00  1.00           N
ATOM    196  NH2 ARG A  25      26.607   8.949  44.018  2.00  1.00           N
ATOM    197  C   ARG A  25      31.280   9.577  51.054  2.00  1.00           C
ATOM    198  O   ARG A  25      31.130  10.178  52.116  2.00  1.00           O
ATOM    199  N   ILE A  26      31.724   8.304  51.009  2.00  1.00           N
ATOM    200  CA  ILE A  26      31.835   7.516  52.206  2.00  1.00           C
ATOM    201  CB  ILE A  26      32.352   6.121  51.970  2.00  1.00           C
ATOM    202  CG1 ILE A  26      32.108   5.245  53.211  2.00  1.00           C
ATOM    203  CG2 ILE A  26      33.830   6.198  51.559  2.00  1.00           C
ATOM    204  CD1 ILE A  26      32.305   3.754  52.947  2.00  1.00           C
ATOM    205  C   ILE A  26      32.767   8.225  53.142  2.00  1.00           C
ATOM    206  O   ILE A  26      32.524   8.272  54.346  2.00  1.00           O
ATOM    207  N   GLN A  27      33.851   8.819  52.608  2.00  1.00           N
ATOM    208  CA  GLN A  27      34.795   9.494  53.449  2.00  1.00           C
ATOM    209  CB  GLN A  27      35.918  10.179  52.655  2.00  1.00           C
ATOM    210  CG  GLN A  27      36.791   9.223  51.842  2.00  1.00           C
ATOM    211  CD  GLN A  27      37.835  10.071  51.131  2.00  1.00           C
ATOM    212  OE1 GLN A  27      38.590   9.581  50.292  2.00  1.00           O
ATOM    213  NE2 GLN A  27      37.880  11.386  51.475  2.00  1.00           N
ATOM    214  C   GLN A  27      34.060  10.574  54.156  2.00  1.00           C
ATOM    215  O   GLN A  27      34.250  10.798  55.351  2.00  1.00           O
ATOM    216  N   GLN A  28      33.180  11.267  53.418  2.00  1.00           N
ATOM    217  CA  GLN A  28      32.469  12.364  53.987  2.00  1.00           C
ATOM    218  CB  GLN A  28      31.696  13.153  52.920  2.00  1.00           C
ATOM    219  CG  GLN A  28      32.668  13.877  51.982  2.00  1.00           C
ATOM    220  CD  GLN A  28      31.913  14.442  50.790  2.00  1.00           C
ATOM    221  OE1 GLN A  28      31.682  13.747  49.802  2.00  1.00           O
ATOM    222  NE2 GLN A  28      31.525  15.742  50.879  2.00  1.00           N
ATOM    223  C   GLN A  28      31.563  11.892  55.073  2.00  1.00           C
ATOM    224  O   GLN A  28      31.502  12.500  56.141  2.00  1.00           O
ATOM    225  N   LEU A  29      30.848  10.779  54.850  2.00  1.00           N
ATOM    226  CA  LEU A  29      29.987  10.295  55.887  2.00  1.00           C
ATOM    227  CB  LEU A  29      29.169   9.055  55.478  2.00  1.00           C
ATOM    228  CG  LEU A  29      28.050   9.329  54.454  2.00  1.00           C
ATOM    229  CD1 LEU A  29      26.944  10.206  55.061  2.00  1.00           C
ATOM    230  CD2 LEU A  29      28.601   9.885  53.133  2.00  1.00           C
ATOM    231  C   LEU A  29      30.857   9.888  57.038  2.00  1.00           C
ATOM    232  O   LEU A  29      30.520  10.121  58.197  2.00  1.00           O
ATOM    233  N   GLU A  30      32.025   9.286  56.734  2.00  1.00           N
ATOM    234  CA  GLU A  30      32.908   8.779  57.748  2.00  1.00           C
ATOM    235  CB  GLU A  30      34.189   8.158  57.159  2.00  1.00           C
ATOM    236  CG  GLU A  30      33.959   6.833  56.426  2.00  1.00           C
ATOM    237  CD  GLU A  30      33.983   5.710  57.453  2.00  1.00           C
ATOM    238  OE1 GLU A  30      34.857   5.762  58.361  2.00  1.00           O
ATOM    239  OE2 GLU A  30      33.132   4.788  57.348  2.00  1.00           O
ATOM    240  C   GLU A  30      33.327   9.908  58.646  2.00  1.00           C
ATOM    241  O   GLU A  30      33.349   9.757  59.866  2.00  1.00           O
ATOM    242  N   ALA A  31      33.646  11.083  58.069  2.00  1.00           N
ATOM    243  CA  ALA A  31      34.096  12.206  58.848  2.00  1.00           C
ATOM    244  CB  ALA A  31      34.420  13.441  57.988  2.00  1.00           C
ATOM    245  C   ALA A  31      32.999  12.587  59.790  2.00  1.00           C
ATOM    246  O   ALA A  31      33.253  12.969  60.931  2.00  1.00           O
ATOM    247  N   LEU A  32      31.740  12.468  59.334  2.00  1.00           N
ATOM    248  CA  LEU A  32      30.612  12.875  60.125  2.00  1.00           C
ATOM    249  CB  LEU A  32      29.273  12.516  59.454  2.00  1.00           C
ATOM    250  CG  LEU A  32      29.045  13.177  58.081  2.00  1.00           C
ATOM    251  CD1 LEU A  32      27.688  12.770  57.484  2.00  1.00           C
ATOM    252  CD2 LEU A  32      29.213  14.703  58.152  2.00  1.00           C
ATOM    253  C   LEU A  32      30.658  12.104  61.406  2.00  1.00           C
ATOM    254  O   LEU A  32      30.461  12.668  62.480  2.00  1.00           O
ATOM    255  N   GLN A  33      30.950  10.791  61.333  2.00  1.00           N
ATOM    256  CA  GLN A  33      30.950   9.990  62.524  2.00  1.00           C
ATOM    257  CB  GLN A  33      31.241   8.503  62.252  2.00  1.00           C
ATOM    258  CG  GLN A  33      31.244   7.645  63.520  2.00  1.00           C
ATOM    259  CD  GLN A  33      31.401   6.186  63.111  2.00  1.00           C
ATOM    260  OE1 GLN A  33      30.453   5.552  62.651  2.00  1.00           O
ATOM    261  NE2 GLN A  33      32.632   5.634  63.286  2.00  1.00           N
ATOM    262  C   GLN A  33      31.993  10.508  63.441  2.00  1.00           C
ATOM    263  O   GLN A  33      31.776  10.626  64.646  2.00  1.00           O
ATOM    264  N   ARG A  34      33.155  10.868  62.880  2.00  1.00           N
ATOM    265  CA  ARG A  34      34.209  11.330  63.719  2.00  1.00           C
ATOM    266  CB  ARG A  34      35.476  11.708  62.935  2.00  1.00           C
ATOM    267  CG  ARG A  34      36.092  10.547  62.153  2.00  1.00           C
ATOM    268  CD  ARG A  34      37.428  10.907  61.504  2.00  1.00           C
ATOM    269  NE  ARG A  34      37.201  12.123  60.673  2.00  1.00           N
ATOM    270  CZ  ARG A  34      38.153  12.536  59.788  2.00  1.00           C
ATOM    271  NH1 ARG A  34      39.294  11.806  59.625  2.00  1.00           N
ATOM    272  NH2 ARG A  34      37.966  13.679  59.066  2.00  1.00           N
ATOM    273  C   ARG A  34      33.734  12.565  64.410  2.00  1.00           C
ATOM    274  O   ARG A  34      33.991  12.733  65.596  2.00  1.00           O
ATOM    275  N   LEU A  35      33.023  13.474  63.710  2.00  1.00           N
ATOM    276  CA  LEU A  35      32.605  14.666  64.396  2.00  1.00           C
ATOM    277  CB  LEU A  35      31.857  15.682  63.519  2.00  1.00           C
ATOM    278  CG  LEU A  35      31.413  16.937  64.303  2.00  1.00           C
ATOM    279  CD1 LEU A  35      30.118  16.726  65.109  2.00  1.00           C
ATOM    280  CD2 LEU A  35      32.569  17.461  65.171  2.00  1.00           C
ATOM    281  C   LEU A  35      31.692  14.286  65.498  2.00  1.00           C
ATOM    282  O   LEU A  35      31.840  14.751  66.627  2.00  1.00           O
ATOM    283  N   ILE A  36      30.727  13.403  65.207  2.00  1.00           N
ATOM    284  CA  ILE A  36      29.768  13.126  66.222  2.00  1.00           C
ATOM    285  CB  ILE A  36      28.693  12.177  65.786  2.00  1.00           C
ATOM    286  CG1 ILE A  36      27.836  12.803  64.674  2.00  1.00           C
ATOM    287  CG2 ILE A  36      27.887  11.776  67.034  2.00  1.00           C
ATOM    288  CD1 ILE A  36      26.865  11.816  64.028  2.00  1.00           C
ATOM    289  C   ILE A  36      30.444  12.512  67.388  2.00  1.00           C
ATOM    290  O   ILE A  36      30.238  12.929  68.526  2.00  1.00           O
ATOM    291  N   GLN A  37      31.298  11.515  67.132  2.00  1.00           N
ATOM    292  CA  GLN A  37      31.914  10.876  68.244  2.00  1.00           C
ATOM    293  CB  GLN A  37      32.838   9.716  67.826  2.00  1.00           C
ATOM    294  CG  GLN A  37      33.339   8.851  68.989  2.00  1.00           C
ATOM    295  CD  GLN A  37      34.401   9.616  69.766  2.00  1.00           C
ATOM    296  OE1 GLN A  37      35.207  10.345  69.190  2.00  1.00           O
ATOM    297  NE2 GLN A  37      34.398   9.453  71.117  2.00  1.00           N
ATOM    298  C   GLN A  37      32.756  11.914  68.939  2.00  1.00           C
ATOM    299  O   GLN A  37      32.765  12.004  70.166  2.00  1.00           O
ATOM    300  N   GLU A  38      33.468  12.740  68.147  2.00  1.00           N
ATOM    301  CA  GLU A  38      34.446  13.687  68.617  2.00  1.00           C
ATOM    302  CB  GLU A  38      35.216  14.336  67.450  2.00  1.00           C
ATOM    303  CG  GLU A  38      36.441  15.156  67.859  2.00  1.00           C
ATOM    304  CD  GLU A  38      37.169  15.555  66.581  2.00  1.00           C
ATOM    305  OE1 GLU A  38      36.603  16.372  65.806  2.00  1.00           O
ATOM    306  OE2 GLU A  38      38.298  15.041  66.359  2.00  1.00           O
ATOM    307  C   GLU A  38      33.897  14.791  69.463  2.00  1.00           C
ATOM    308  O   GLU A  38      34.334  14.963  70.600  2.00  1.00           O
ATOM    309  N   GLN A  39      32.920  15.574  68.966  3.00  1.00           N
ATOM    310  CA  GLN A  39      32.448  16.616  69.832  3.00  1.00           C
ATOM    311  CB  GLN A  39      32.114  17.950  69.135  3.00  1.00           C
ATOM    312  CG  GLN A  39      33.276  18.956  69.081  3.00  1.00           C
ATOM    313  CD  GLN A  39      34.442  18.474  68.224  3.00  1.00           C
ATOM    314  OE1 GLN A  39      34.625  17.283  67.979  3.00  1.00           O
ATOM    315  NE2 GLN A  39      35.281  19.441  67.766  3.00  1.00           N
ATOM    316  C   GLN A  39      31.239  16.073  70.472  3.00  1.00           C
ATOM    317  O   GLN A  39      30.141  16.617  70.362  3.00  1.00           O
ATOM    318  N   GLU A  40      31.442  14.949  71.173  2.00  1.00           N
ATOM    319  CA  GLU A  40      30.346  14.348  71.839  2.00  1.00           C
ATOM    320  CB  GLU A  40      30.711  12.992  72.472  2.00  1.00           C
ATOM    321  CG  GLU A  40      29.555  12.304  73.201  2.00  1.00           C
ATOM    322  CD  GLU A  40      29.588  12.734  74.660  2.00  1.00           C
ATOM    323  OE1 GLU A  40      30.684  12.644  75.275  2.00  1.00           O
ATOM    324  OE2 GLU A  40      28.520  13.156  75.178  2.00  1.00           O
ATOM    325  C   GLU A  40      29.923  15.292  72.927  2.00  1.00           C
ATOM    326  O   GLU A  40      28.743  15.612  73.064  2.00  1.00           O
ATOM    327  N   GLN A  41      30.905  15.787  73.708  2.00  1.00           N
ATOM    328  CA  GLN A  41      30.678  16.686  74.810  2.00  1.00           C
ATOM    329  CB  GLN A  41      31.977  17.030  75.563  2.00  1.00           C
ATOM    330  CG  GLN A  41      32.442  16.030  76.619  2.00  1.00           C
ATOM    331  CD  GLN A  41      32.068  16.630  77.969  2.00  1.00           C
ATOM    332  OE1 GLN A  41      32.682  16.330  78.991  2.00  1.00           O
ATOM    333  NE2 GLN A  41      31.041  17.523  77.970  2.00  1.00           N
ATOM    334  C   GLN A  41      30.188  18.001  74.333  2.00  1.00           C
ATOM    335  O   GLN A  41      29.235  18.551  74.882  2.00  1.00           O
ATOM    336  N   GLU A  42      30.830  18.529  73.280  2.00  1.00           N
ATOM    337  CA  GLU A  42      30.506  19.850  72.857  2.00  1.00           C
ATOM    338  CB  GLU A  42      31.333  20.332  71.653  2.00  1.00           C
ATOM    339  CG  GLU A  42      31.209  21.838  71.410  2.00  1.00           C
ATOM    340  CD  GLU A  42      31.959  22.555  72.527  2.00  1.00           C
ATOM    341  OE1 GLU A  42      31.915  22.058  73.685  2.00  1.00           O
ATOM    342  OE2 GLU A  42      32.589  23.607  72.237  2.00  1.00           O
ATOM    343  C   GLU A  42      29.075  19.838  72.471  2.00  1.00           C
ATOM    344  O   GLU A  42      28.344  20.798  72.710  2.00  1.00           O
ATOM    345  N   LEU A  43      28.634  18.722  71.876  2.00  1.00           N
ATOM    346  CA  LEU A  43      27.274  18.664  71.462  2.00  1.00           C
ATOM    347  CB  LEU A  43      26.899  17.374  70.712  2.00  1.00           C
ATOM    348  CG  LEU A  43      27.508  17.280  69.302  2.00  1.00           C
ATOM    349  CD1 LEU A  43      27.094  15.974  68.606  2.00  1.00           C
ATOM    350  CD2 LEU A  43      27.171  18.529  68.469  2.00  1.00           C
ATOM    351  C   LEU A  43      26.356  18.775  72.635  2.00  1.00           C
ATOM    352  O   LEU A  43      25.398  19.546  72.611  2.00  1.00           O
ATOM    353  N   VAL A  44      26.641  18.023  73.708  2.00  1.00           N
ATOM    354  CA  VAL A  44      25.773  18.007  74.848  2.00  1.00           C
ATOM    355  CB  VAL A  44      26.281  17.091  75.923  2.00  1.00           C
ATOM    356  CG1 VAL A  44      25.357  17.201  77.147  2.00  1.00           C
ATOM    357  CG2 VAL A  44      26.406  15.670  75.346  2.00  1.00           C
ATOM    358  C   VAL A  44      25.733  19.378  75.440  2.00  1.00           C
ATOM    359  O   VAL A  44      24.673  19.858  75.838  2.00  1.00           O
ATOM    360  N   GLY A  45      26.892  20.058  75.496  2.00  1.00           N
ATOM    361  CA  GLY A  45      26.942  21.342  76.127  2.00  1.00           C
ATOM    362  C   GLY A  45      25.998  22.236  75.421  2.00  1.00           C
ATOM    363  O   GLY A  45      25.297  23.033  76.041  2.00  1.00           O
ATOM    364  N   ALA A  46      25.960  22.139  74.088  2.00  1.00           N
ATOM    365  CA  ALA A  46      25.075  23.018  73.410  2.00  1.00           C
ATOM    366  CB  ALA A  46      25.134  22.859  71.880  2.00  1.00           C
ATOM    367  C   ALA A  46      23.686  22.717  73.837  2.00  1.00           C
ATOM    368  O   ALA A  46      22.936  23.610  74.224  2.00  1.00           O
ATOM    369  N   LEU A  47      23.340  21.424  73.838  2.00  1.00           N
ATOM    370  CA  LEU A  47      21.999  21.024  74.108  2.00  1.00           C
ATOM    371  CB  LEU A  47      21.842  19.519  73.852  2.00  1.00           C
ATOM    372  CG  LEU A  47      22.212  19.222  72.380  2.00  1.00           C
ATOM    373  CD1 LEU A  47      22.096  17.738  72.014  2.00  1.00           C
ATOM    374  CD2 LEU A  47      21.420  20.128  71.427  2.00  1.00           C
ATOM    375  C   LEU A  47      21.633  21.406  75.508  2.00  1.00           C
ATOM    376  O   LEU A  47      20.586  22.008  75.733  2.00  1.00           O
ATOM    377  N   ALA A  48      22.477  21.115  76.511  2.00  1.00           N
ATOM    378  CA  ALA A  48      22.060  21.591  77.798  2.00  1.00           C
ATOM    379  CB  ALA A  48      22.630  20.786  78.979  2.00  1.00           C
ATOM    380  C   ALA A  48      22.625  22.955  77.889  2.00  1.00           C
ATOM    381  O   ALA A  48      23.823  23.137  78.102  2.00  1.00           O
ATOM    382  N   ALA A  49      21.735  23.945  77.747  2.00  1.00           N
ATOM    383  CA  ALA A  49      22.104  25.319  77.640  2.00  1.00           C
ATOM    384  CB  ALA A  49      23.430  25.560  76.897  2.00  1.00           C
ATOM    385  C   ALA A  49      21.039  25.815  76.752  2.00  1.00           C
ATOM    386  O   ALA A  49      20.249  26.681  77.124  2.00  1.00           O
ATOM    387  N   ASP A  50      21.049  25.277  75.512  2.00  1.00           N
ATOM    388  CA  ASP A  50      19.990  25.561  74.605  2.00  1.00           C
ATOM    389  CB  ASP A  50      20.253  25.244  73.105  2.00  1.00           C
ATOM    390  CG  ASP A  50      20.618  23.798  72.784  2.00  1.00           C
ATOM    391  OD1 ASP A  50      20.072  22.848  73.401  2.00  1.00           O
ATOM    392  OD2 ASP A  50      21.491  23.633  71.889  2.00  1.00           O
ATOM    393  C   ASP A  50      18.761  24.911  75.157  2.00  1.00           C
ATOM    394  O   ASP A  50      18.412  25.158  76.309  2.00  1.00           O
ATOM    395  N   LEU A  51      18.014  24.101  74.390  2.00  1.00           N
ATOM    396  CA  LEU A  51      16.927  23.532  75.121  2.00  1.00           C
ATOM    397  CB  LEU A  51      15.871  22.828  74.250  2.00  1.00           C
ATOM    398  CG  LEU A  51      14.553  22.530  74.997  2.00  1.00           C
ATOM    399  CD1 LEU A  51      13.522  21.879  74.065  2.00  1.00           C
ATOM    400  CD2 LEU A  51      14.770  21.727  76.290  2.00  1.00           C
ATOM    401  C   LEU A  51      17.577  22.572  76.039  2.00  1.00           C
ATOM    402  O   LEU A  51      18.101  21.542  75.618  2.00  1.00           O
ATOM    403  N   HIS A  52      17.530  22.914  77.338  1.00  1.00           N
ATOM    404  CA  HIS A  52      18.310  22.206  78.294  1.00  1.00           C
ATOM    405  ND1 HIS A  52      18.946  21.227  81.656  1.00  1.00           N
ATOM    406  CG  HIS A  52      19.186  22.150  80.662  1.00  1.00           C
ATOM    407  CB  HIS A  52      18.141  22.706  79.740  1.00  1.00           C
ATOM    408  NE2 HIS A  52      21.127  21.662  81.705  1.00  1.00           N
ATOM    409  CD2 HIS A  52      20.523  22.404  80.707  1.00  1.00           C
ATOM    410  CE1 HIS A  52      20.141  20.971  82.248  1.00  1.00           C
ATOM    411  C   HIS A  52      17.991  20.754  78.239  1.00  1.00           C
ATOM    412  O   HIS A  52      16.874  20.325  78.525  1.00  1.00           O
ATOM    413  N   LYS A  53      19.003  19.966  77.832  1.00  1.00           N
ATOM    414  CA  LYS A  53      18.882  18.547  77.825  1.00  1.00           C
ATOM    415  CB  LYS A  53      18.570  17.895  76.463  1.00  1.00           C
ATOM    416  CG  LYS A  53      17.087  17.980  76.082  1.00  1.00           C
ATOM    417  CD  LYS A  53      16.758  17.406  74.701  1.00  1.00           C
ATOM    418  CE  LYS A  53      16.547  15.887  74.694  1.00  1.00           C
ATOM    419  NZ  LYS A  53      15.125  15.563  74.955  1.00  1.00           N
ATOM    420  C   LYS A  53      20.172  17.998  78.340  1.00  1.00           C
ATOM    421  O   LYS A  53      21.234  18.582  78.133  1.00  1.00           O
ATOM    422  N   ASN A  54      20.105  16.853  79.047  1.00  1.00           N
ATOM    423  CA  ASN A  54      21.275  16.267  79.636  1.00  1.00           C
ATOM    424  CB  ASN A  54      20.996  15.269  80.773  1.00  1.00           C
ATOM    425  CG  ASN A  54      20.880  16.057  82.070  1.00  1.00           C
ATOM    426  OD1 ASN A  54      21.779  16.015  82.910  1.00  1.00           O
ATOM    427  ND2 ASN A  54      19.761  16.813  82.236  1.00  1.00           N
ATOM    428  C   ASN A  54      22.085  15.569  78.609  1.00  1.00           C
ATOM    429  O   ASN A  54      21.723  15.488  77.435  1.00  1.00           O
ATOM    430  N   GLU A  55      23.244  15.062  79.065  2.00  1.00           N
ATOM    431  CA  GLU A  55      24.177  14.402  78.213  2.00  1.00           C
ATOM    432  CB  GLU A  55      25.386  13.869  79.000  2.00  1.00           C
ATOM    433  CG  GLU A  55      24.994  12.892  80.111  2.00  1.00           C
ATOM    434  CD  GLU A  55      26.229  12.629  80.960  2.00  1.00           C
ATOM    435  OE1 GLU A  55      27.264  13.305  80.718  2.00  1.00           O
ATOM    436  OE2 GLU A  55      26.152  11.754  81.864  2.00  1.00           O
ATOM    437  C   GLU A  55      23.476  13.239  77.582  2.00  1.00           C
ATOM    438  O   GLU A  55      23.550  13.047  76.370  2.00  1.00           O
ATOM    439  N   TRP A  56      22.750  12.445  78.390  2.00  1.00           N
ATOM    440  CA  TRP A  56      22.140  11.254  77.872  2.00  1.00           C
ATOM    441  CB  TRP A  56      21.660  10.284  78.962  2.00  1.00           C
ATOM    442  CG  TRP A  56      21.325   8.927  78.394  2.00  1.00           C
ATOM    443  CD2 TRP A  56      20.005   8.374  78.289  2.00  1.00           C
ATOM    444  CD1 TRP A  56      22.179   7.986  77.899  2.00  1.00           C
ATOM    445  NE1 TRP A  56      21.476   6.884  77.481  2.00  1.00           N
ATOM    446  CE2 TRP A  56      20.136   7.107  77.719  2.00  1.00           C
ATOM    447  CE3 TRP A  56      18.787   8.876  78.643  2.00  1.00           C
ATOM    448  CZ2 TRP A  56      19.044   6.321  77.491  2.00  1.00           C
ATOM    449  CZ3 TRP A  56      17.687   8.080  78.408  2.00  1.00           C
ATOM    450  CH2 TRP A  56      17.814   6.828  77.844  2.00  1.00           C
ATOM    451  C   TRP A  56      21.002  11.526  76.943  2.00  1.00           C
ATOM    452  O   TRP A  56      20.921  10.936  75.866  2.00  1.00           O
ATOM    453  N   ASN A  57      20.102  12.449  77.316  2.00  1.00           N
ATOM    454  CA  ASN A  57      18.909  12.644  76.546  2.00  1.00           C
ATOM    455  CB  ASN A  57      17.988  13.726  77.135  2.00  1.00           C
ATOM    456  CG  ASN A  57      17.399  13.185  78.429  2.00  1.00           C
ATOM    457  OD1 ASN A  57      17.865  13.506  79.522  2.00  1.00           O
ATOM    458  ND2 ASN A  57      16.343  12.336  78.306  2.00  1.00           N
ATOM    459  C   ASN A  57      19.263  13.069  75.150  2.00  1.00           C
ATOM    460  O   ASN A  57      18.647  12.619  74.186  2.00  1.00           O
ATOM    461  N   ALA A  58      20.271  13.943  74.986  2.00  1.00           N
ATOM    462  CA  ALA A  58      20.611  14.392  73.664  2.00  1.00           C
ATOM    463  CB  ALA A  58      21.828  15.323  73.668  2.00  1.00           C
ATOM    464  C   ALA A  58      20.991  13.192  72.888  2.00  1.00           C
ATOM    465  O   ALA A  58      20.606  13.018  71.733  2.00  1.00           O
ATOM    466  N   TYR A  59      21.758  12.316  73.542  2.00  1.00           N
ATOM    467  CA  TYR A  59      22.262  11.164  72.885  2.00  1.00           C
ATOM    468  CB  TYR A  59      23.254  10.416  73.794  2.00  1.00           C
ATOM    469  CG  TYR A  59      23.422   9.011  73.333  2.00  1.00           C
ATOM    470  CD1 TYR A  59      24.089   8.699  72.170  2.00  1.00           C
ATOM    471  CD2 TYR A  59      22.917   7.991  74.107  2.00  1.00           C
ATOM    472  CE1 TYR A  59      24.230   7.385  71.784  2.00  1.00           C
ATOM    473  CE2 TYR A  59      23.056   6.680  73.728  2.00  1.00           C
ATOM    474  CZ  TYR A  59      23.712   6.374  72.562  2.00  1.00           C
ATOM    475  OH  TYR A  59      23.857   5.028  72.168  2.00  1.00           O
ATOM    476  C   TYR A  59      21.203  10.214  72.445  2.00  1.00           C
ATOM    477  O   TYR A  59      21.121   9.861  71.270  2.00  1.00           O
ATOM    478  N   TYR A  60      20.347   9.790  73.379  2.00  1.00           N
ATOM    479  CA  TYR A  60      19.389   8.778  73.065  2.00  1.00           C
ATOM    480  CB  TYR A  60      18.699   8.327  74.367  2.00  1.00           C
ATOM    481  CG  TYR A  60      17.843   7.130  74.160  2.00  1.00           C
ATOM    482  CD1 TYR A  60      18.405   5.876  74.096  2.00  1.00           C
ATOM    483  CD2 TYR A  60      16.478   7.258  74.061  2.00  1.00           C
ATOM    484  CE1 TYR A  60      17.617   4.764  73.919  2.00  1.00           C
ATOM    485  CE2 TYR A  60      15.685   6.149  73.883  2.00  1.00           C
ATOM    486  CZ  TYR A  60      16.254   4.901  73.811  2.00  1.00           C
ATOM    487  OH  TYR A  60      15.440   3.763  73.631  2.00  1.00           O
ATOM    488  C   TYR A  60      18.358   9.316  72.116  2.00  1.00           C
ATOM    489  O   TYR A  60      18.092   8.732  71.067  2.00  1.00           O
ATOM    490  N   GLU A  61      17.772  10.474  72.473  3.00  1.00           N
ATOM    491  CA  GLU A  61      16.714  11.127  71.752  3.00  1.00           C
ATOM    492  CB  GLU A  61      16.042  12.232  72.592  3.00  1.00           C
ATOM    493  CG  GLU A  61      14.999  11.715  73.598  3.00  1.00           C
ATOM    494  CD  GLU A  61      15.636  11.035  74.813  3.00  1.00           C
ATOM    495  OE1 GLU A  61      16.888  10.940  74.886  3.00  1.00           O
ATOM    496  OE2 GLU A  61      14.856  10.597  75.700  3.00  1.00           O
ATOM    497  C   GLU A  61      17.230  11.710  70.461  3.00  1.00           C
ATOM    498  O   GLU A  61      16.505  11.726  69.467  3.00  1.00           O
ATOM    499  N   GLU A  62      18.496  12.187  70.416  3.00  1.00           N
ATOM    500  CA  GLU A  62      18.921  12.917  69.247  3.00  1.00           C
ATOM    501  CB  GLU A  62      19.306  14.365  69.570  3.00  1.00           C
ATOM    502  CG  GLU A  62      18.062  15.229  69.795  3.00  1.00           C
ATOM    503  CD  GLU A  62      17.401  14.844  71.111  3.00  1.00           C
ATOM    504  OE1 GLU A  62      18.100  14.890  72.158  3.00  1.00           O
ATOM    505  OE2 GLU A  62      16.184  14.516  71.089  3.00  1.00           O
ATOM    506  C   GLU A  62      20.034  12.260  68.455  3.00  1.00           C
ATOM    507  O   GLU A  62      19.775  11.653  67.416  3.00  1.00           O
ATOM    508  N   VAL A  63      21.297  12.342  68.928  2.00  1.00           N
ATOM    509  CA  VAL A  63      22.491  11.982  68.187  2.00  1.00           C
ATOM    510  CB  VAL A  63      23.738  12.125  69.012  2.00  1.00           C
ATOM    511  CG1 VAL A  63      24.941  11.672  68.168  2.00  1.00           C
ATOM    512  CG2 VAL A  63      23.832  13.578  69.510  2.00  1.00           C
ATOM    513  C   VAL A  63      22.468  10.581  67.681  2.00  1.00           C
ATOM    514  O   VAL A  63      22.964  10.329  66.583  2.00  1.00           O
ATOM    515  N   VAL A  64      21.906   9.633  68.446  2.00  1.00           N
ATOM    516  CA  VAL A  64      21.918   8.269  68.006  2.00  1.00           C
ATOM    517  CB  VAL A  64      21.215   7.337  68.949  2.00  1.00           C
ATOM    518  CG1 VAL A  64      19.723   7.700  68.989  2.00  1.00           C
ATOM    519  CG2 VAL A  64      21.497   5.893  68.501  2.00  1.00           C
ATOM    520  C   VAL A  64      21.222   8.227  66.677  2.00  1.00           C
ATOM    521  O   VAL A  64      21.547   7.399  65.832  2.00  1.00           O
ATOM    522  N   TYR A  65      20.236   9.121  66.469  2.00  1.00           N
ATOM    523  CA  TYR A  65      19.470   9.218  65.253  2.00  1.00           C
ATOM    524  CB  TYR A  65      18.385  10.298  65.420  2.00  1.00           C
ATOM    525  CG  TYR A  65      17.435  10.290  64.277  2.00  1.00           C
ATOM    526  CD1 TYR A  65      16.396   9.388  64.242  2.00  1.00           C
ATOM    527  CD2 TYR A  65      17.564  11.200  63.255  2.00  1.00           C
ATOM    528  CE1 TYR A  65      15.507   9.382  63.194  2.00  1.00           C
ATOM    529  CE2 TYR A  65      16.676  11.196  62.207  2.00  1.00           C
ATOM    530  CZ  TYR A  65      15.648  10.288  62.172  2.00  1.00           C
ATOM    531  OH  TYR A  65      14.741  10.292  61.092  2.00  1.00           O
ATOM    532  C   TYR A  65      20.362   9.603  64.120  2.00  1.00           C
ATOM    533  O   TYR A  65      20.344   8.977  63.062  2.00  1.00           O
ATOM    534  N   VAL A  66      21.194  10.640  64.322  2.00  1.00           N
ATOM    535  CA  VAL A  66      22.048  11.092  63.265  2.00  1.00           C
ATOM    536  CB  VAL A  66      22.888  12.262  63.687  2.00  1.00           C
ATOM    537  CG1 VAL A  66      23.784  12.675  62.509  2.00  1.00           C
ATOM    538  CG2 VAL A  66      21.963  13.376  64.205  2.00  1.00           C
ATOM    539  C   VAL A  66      22.984   9.972  62.935  2.00  1.00           C
ATOM    540  O   VAL A  66      23.201   9.647  61.769  2.00  1.00           O
ATOM    541  N   LEU A  67      23.541   9.337  63.983  2.00  1.00           N
ATOM    542  CA  LEU A  67      24.520   8.295  63.853  2.00  1.00           C
ATOM    543  CB  LEU A  67      25.061   7.859  65.228  2.00  1.00           C
ATOM    544  CG  LEU A  67      26.260   6.897  65.172  2.00  1.00           C
ATOM    545  CD1 LEU A  67      27.476   7.571  64.518  2.00  1.00           C
ATOM    546  CD2 LEU A  67      26.582   6.335  66.566  2.00  1.00           C
ATOM    547  C   LEU A  67      23.902   7.120  63.180  2.00  1.00           C
ATOM    548  O   LEU A  67      24.514   6.484  62.323  2.00  1.00           O
ATOM    549  N   GLU A  68      22.649   6.818  63.543  2.00  1.00           N
ATOM    550  CA  GLU A  68      21.989   5.674  63.006  2.00  1.00           C
ATOM    551  CB  GLU A  68      20.560   5.499  63.541  2.00  1.00           C
ATOM    552  CG  GLU A  68      19.873   4.227  63.043  2.00  1.00           C
ATOM    553  CD  GLU A  68      18.479   4.187  63.649  2.00  1.00           C
ATOM    554  OE1 GLU A  68      17.942   5.282  63.964  2.00  1.00           O
ATOM    555  OE2 GLU A  68      17.931   3.062  63.803  2.00  1.00           O
ATOM    556  C   GLU A  68      21.896   5.867  61.519  2.00  1.00           C
ATOM    557  O   GLU A  68      22.126   4.937  60.750  2.00  1.00           O
ATOM    558  N   GLU A  69      21.581   7.102  61.081  2.00  1.00           N
ATOM    559  CA  GLU A  69      21.389   7.451  59.696  2.00  1.00           C
ATOM    560  CB  GLU A  69      20.955   8.920  59.547  2.00  1.00           C
ATOM    561  CG  GLU A  69      20.177   9.225  58.268  2.00  1.00           C
ATOM    562  CD  GLU A  69      18.705   8.970  58.570  2.00  1.00           C
ATOM    563  OE1 GLU A  69      18.378   8.756  59.768  2.00  1.00           O
ATOM    564  OE2 GLU A  69      17.888   8.990  57.611  2.00  1.00           O
ATOM    565  C   GLU A  69      22.686   7.295  58.964  2.00  1.00           C
ATOM    566  O   GLU A  69      22.702   6.908  57.797  2.00  1.00           O
ATOM    567  N   ILE A  70      23.811   7.609  59.634  2.00  1.00           N
ATOM    568  CA  ILE A  70      25.091   7.580  58.985  2.00  1.00           C
ATOM    569  CB  ILE A  70      26.185   7.985  59.928  2.00  1.00           C
ATOM    570  CG1 ILE A  70      25.908   9.393  60.485  2.00  1.00           C
ATOM    571  CG2 ILE A  70      27.528   7.866  59.189  2.00  1.00           C
ATOM    572  CD1 ILE A  70      26.760   9.750  61.703  2.00  1.00           C
ATOM    573  C   ILE A  70      25.376   6.192  58.539  2.00  1.00           C
ATOM    574  O   ILE A  70      25.697   5.959  57.374  2.00  1.00           O
ATOM    575  N   GLU A  71      25.256   5.221  59.455  2.00  1.00           N
ATOM    576  CA  GLU A  71      25.377   3.876  59.001  2.00  1.00           C
ATOM    577  CB  GLU A  71      25.546   2.826  60.116  2.00  1.00           C
ATOM    578  CG  GLU A  71      26.972   2.731  60.668  2.00  1.00           C
ATOM    579  CD  GLU A  71      27.760   1.789  59.765  2.00  1.00           C
ATOM    580  OE1 GLU A  71      27.246   0.673  59.487  2.00  1.00           O
ATOM    581  OE2 GLU A  71      28.883   2.172  59.338  2.00  1.00           O
ATOM    582  C   GLU A  71      24.053   3.671  58.356  2.00  1.00           C
ATOM    583  O   GLU A  71      23.167   4.513  58.474  2.00  1.00           O
ATOM    584  N   TYR A  72      23.897   2.560  57.638  2.00  1.00           N
ATOM    585  CA  TYR A  72      22.723   2.254  56.882  2.00  1.00           C
ATOM    586  CB  TYR A  72      21.388   2.658  57.538  2.00  1.00           C
ATOM    587  CG  TYR A  72      21.188   1.855  58.779  2.00  1.00           C
ATOM    588  CD1 TYR A  72      20.646   0.591  58.719  2.00  1.00           C
ATOM    589  CD2 TYR A  72      21.553   2.361  60.004  2.00  1.00           C
ATOM    590  CE1 TYR A  72      20.461  -0.148  59.864  2.00  1.00           C
ATOM    591  CE2 TYR A  72      21.370   1.628  61.153  2.00  1.00           C
ATOM    592  CZ  TYR A  72      20.822   0.372  61.084  2.00  1.00           C
ATOM    593  OH  TYR A  72      20.632  -0.384  62.261  2.00  1.00           O
ATOM    594  C   TYR A  72      22.822   2.967  55.569  2.00  1.00           C
ATOM    595  O   TYR A  72      22.475   2.401  54.534  2.00  1.00           O
ATOM    596  N   MET A  73      23.322   4.219  55.556  2.00  1.00           N
ATOM    597  CA  MET A  73      23.532   4.889  54.303  2.00  1.00           C
ATOM    598  CB  MET A  73      23.770   6.387  54.478  2.00  1.00           C
ATOM    599  CG  MET A  73      23.626   7.124  53.159  2.00  1.00           C
ATOM    600  SD  MET A  73      21.922   7.214  52.529  2.00  1.00           S
ATOM    601  CE  MET A  73      21.863   5.495  51.945  2.00  1.00           C
ATOM    602  C   MET A  73      24.720   4.298  53.661  2.00  1.00           C
ATOM    603  O   MET A  73      24.723   3.977  52.475  2.00  1.00           O
ATOM    604  N   ILE A  74      25.761   4.103  54.480  2.00  1.00           N
ATOM    605  CA  ILE A  74      26.990   3.627  53.951  2.00  1.00           C
ATOM    606  CB  ILE A  74      28.089   3.551  54.968  2.00  1.00           C
ATOM    607  CG1 ILE A  74      28.431   4.952  55.501  2.00  1.00           C
ATOM    608  CG2 ILE A  74      29.282   2.831  54.316  2.00  1.00           C
ATOM    609  CD1 ILE A  74      29.346   4.927  56.724  2.00  1.00           C
ATOM    610  C   ILE A  74      26.774   2.250  53.432  2.00  1.00           C
ATOM    611  O   ILE A  74      27.188   1.919  52.322  2.00  1.00           O
ATOM    612  N   GLN A  75      26.089   1.415  54.227  2.00  1.00           N
ATOM    613  CA  GLN A  75      25.913   0.052  53.840  2.00  1.00           C
ATOM    614  CB  GLN A  75      25.153  -0.750  54.904  2.00  1.00           C
ATOM    615  CG  GLN A  75      25.916  -0.846  56.226  2.00  1.00           C
ATOM    616  CD  GLN A  75      24.971  -1.409  57.275  2.00  1.00           C
ATOM    617  OE1 GLN A  75      23.840  -0.945  57.419  2.00  1.00           O
ATOM    618  NE2 GLN A  75      25.442  -2.436  58.031  2.00  1.00           N
ATOM    619  C   GLN A  75      25.123   0.007  52.573  2.00  1.00           C
ATOM    620  O   GLN A  75      25.490  -0.666  51.611  2.00  1.00           O
ATOM    621  N   LYS A  76      24.020   0.766  52.552  2.00  1.00           N
ATOM    622  CA  LYS A  76      23.073   0.793  51.479  2.00  1.00           C
ATOM    623  CB  LYS A  76      21.747   1.458  51.889  2.00  1.00           C
ATOM    624  CG  LYS A  76      20.713   1.497  50.764  2.00  1.00           C
ATOM    625  CD  LYS A  76      19.284   1.715  51.256  2.00  1.00           C
ATOM    626  CE  LYS A  76      18.525   0.407  51.488  2.00  1.00           C
ATOM    627  NZ  LYS A  76      18.291  -0.273  50.193  2.00  1.00           N
ATOM    628  C   LYS A  76      23.570   1.476  50.241  2.00  1.00           C
ATOM    629  O   LYS A  76      23.136   1.146  49.139  2.00  1.00           O
ATOM    630  N   LEU A  77      24.509   2.435  50.365  2.00  1.00           N
ATOM    631  CA  LEU A  77      24.808   3.313  49.262  2.00  1.00           C
ATOM    632  CB  LEU A  77      25.846   4.405  49.555  2.00  1.00           C
ATOM    633  CG  LEU A  77      25.284   5.601  50.345  2.00  1.00           C
ATOM    634  CD1 LEU A  77      26.327   6.722  50.487  2.00  1.00           C
ATOM    635  CD2 LEU A  77      23.965   6.093  49.730  2.00  1.00           C
ATOM    636  C   LEU A  77      25.205   2.667  47.992  2.00  1.00           C
ATOM    637  O   LEU A  77      24.732   3.120  46.952  2.00  1.00           O
ATOM    638  N   PRO A  78      26.029   1.678  47.946  2.00  1.00           N
ATOM    639  CA  PRO A  78      26.328   1.174  46.646  2.00  1.00           C
ATOM    640  CD  PRO A  78      27.147   1.531  48.866  2.00  1.00           C
ATOM    641  CB  PRO A  78      27.493   0.208  46.846  2.00  1.00           C
ATOM    642  CG  PRO A  78      28.238   0.814  48.052  2.00  1.00           C
ATOM    643  C   PRO A  78      25.130   0.601  45.960  2.00  1.00           C
ATOM    644  O   PRO A  78      25.046   0.692  44.736  2.00  1.00           O
ATOM    645  N   GLU A  79      24.199   0.002  46.722  2.00  1.00           N
ATOM    646  CA  GLU A  79      23.047  -0.586  46.118  2.00  1.00           C
ATOM    647  CB  GLU A  79      22.261  -1.474  47.098  2.00  1.00           C
ATOM    648  CG  GLU A  79      21.077  -2.197  46.452  2.00  1.00           C
ATOM    649  CD  GLU A  79      20.400  -3.035  47.527  2.00  1.00           C
ATOM    650  OE1 GLU A  79      20.011  -2.454  48.576  2.00  1.00           O
ATOM    651  OE2 GLU A  79      20.266  -4.269  47.315  2.00  1.00           O
ATOM    652  C   GLU A  79      22.102   0.453  45.593  2.00  1.00           C
ATOM    653  O   GLU A  79      21.621   0.344  44.466  2.00  1.00           O
ATOM    654  N   TRP A  80      21.821   1.504  46.389  2.00  1.00           N
ATOM    655  CA  TRP A  80      20.809   2.441  45.986  2.00  1.00           C
ATOM    656  CB  TRP A  80      20.412   3.451  47.079  2.00  1.00           C
ATOM    657  CG  TRP A  80      19.076   4.108  46.805  2.00  1.00           C
ATOM    658  CD2 TRP A  80      17.832   3.599  47.318  2.00  1.00           C
ATOM    659  CD1 TRP A  80      18.767   5.221  46.080  2.00  1.00           C
ATOM    660  NE1 TRP A  80      17.407   5.434  46.103  2.00  1.00           N
ATOM    661  CE2 TRP A  80      16.820   4.444  46.865  2.00  1.00           C
ATOM    662  CE3 TRP A  80      17.556   2.515  48.104  2.00  1.00           C
ATOM    663  CZ2 TRP A  80      15.512   4.216  47.191  2.00  1.00           C
ATOM    664  CZ3 TRP A  80      16.237   2.290  48.434  2.00  1.00           C
ATOM    665  CH2 TRP A  80      15.234   3.124  47.985  2.00  1.00           C
ATOM    666  C   TRP A  80      21.279   3.194  44.777  2.00  1.00           C
ATOM    667  O   TRP A  80      20.512   3.434  43.846  2.00  1.00           O
ATOM    668  N   ALA A  81      22.572   3.566  44.758  2.00  1.00           N
ATOM    669  CA  ALA A  81      23.137   4.376  43.714  2.00  1.00           C
ATOM    670  CB  ALA A  81      24.621   4.701  43.949  2.00  1.00           C
ATOM    671  C   ALA A  81      23.044   3.688  42.396  2.00  1.00           C
ATOM    672  O   ALA A  81      22.752   4.317  41.380  2.00  1.00           O
ATOM    673  N   ALA A  82      23.270   2.367  42.377  1.00  1.00           N
ATOM    674  CA  ALA A  82      23.323   1.676  41.127  1.00  1.00           C
ATOM    675  CB  ALA A  82      23.559   0.163  41.267  1.00  1.00           C
ATOM    676  C   ALA A  82      22.048   1.859  40.383  1.00  1.00           C
ATOM    677  O   ALA A  82      20.986   2.071  40.967  1.00  1.00           O
ATOM    678  N   ASP A  83      22.145   1.799  39.039  1.00  1.00           N
ATOM    679  CA  ASP A  83      20.985   1.973  38.228  1.00  1.00           C
ATOM    680  CB  ASP A  83      21.262   2.151  36.723  1.00  1.00           C
ATOM    681  CG  ASP A  83      21.990   0.925  36.196  1.00  1.00           C
ATOM    682  OD1 ASP A  83      23.032   0.556  36.797  1.00  1.00           O
ATOM    683  OD2 ASP A  83      21.512   0.341  35.187  1.00  1.00           O
ATOM    684  C   ASP A  83      20.085   0.799  38.438  1.00  1.00           C
ATOM    685  O   ASP A  83      20.543  -0.300  38.744  1.00  1.00           O
ATOM    686  N   GLU A  84      18.761   1.015  38.300  4.00  1.00           N
ATOM    687  CA  GLU A  84      17.853  -0.057  38.566  4.00  1.00           C
ATOM    688  CB  GLU A  84      16.851   0.277  39.689  4.00  1.00           C
ATOM    689  CG  GLU A  84      17.545   0.437  41.046  4.00  1.00           C
ATOM    690  CD  GLU A  84      16.509   0.785  42.105  4.00  1.00           C
ATOM    691  OE1 GLU A  84      15.414   0.162  42.100  4.00  1.00           O
ATOM    692  OE2 GLU A  84      16.802   1.686  42.937  4.00  1.00           O
ATOM    693  C   GLU A  84      17.091  -0.397  37.323  4.00  1.00           C
ATOM    694  O   GLU A  84      16.589   0.465  36.602  4.00  1.00           O
ATOM    695  N   PRO A  85      17.018  -1.681  37.079  4.00  1.00           N
ATOM    696  CA  PRO A  85      16.333  -2.229  35.934  4.00  1.00           C
ATOM    697  CD  PRO A  85      17.132  -2.650  38.154  4.00  1.00           C
ATOM    698  CB  PRO A  85      16.445  -3.740  36.099  4.00  1.00           C
ATOM    699  CG  PRO A  85      16.429  -3.915  37.630  4.00  1.00           C
ATOM    700  C   PRO A  85      14.909  -1.835  36.092  4.00  1.00           C
ATOM    701  O   PRO A  85      14.474  -1.615  37.223  4.00  1.00           O
ATOM    702  N   VAL A  86      14.166  -1.708  34.982  1.00  1.00           N
ATOM    703  CA  VAL A  86      12.778  -1.433  35.146  1.00  1.00           C
ATOM    704  CB  VAL A  86      12.336  -0.063  34.714  1.00  1.00           C
ATOM    705  CG1 VAL A  86      13.081   0.985  35.558  1.00  1.00           C
ATOM    706  CG2 VAL A  86      12.536   0.083  33.204  1.00  1.00           C
ATOM    707  C   VAL A  86      12.064  -2.440  34.338  1.00  1.00           C
ATOM    708  O   VAL A  86      12.646  -3.094  33.473  1.00  1.00           O
ATOM    709  N   GLU A  87      10.769  -2.609  34.621  1.00  1.00           N
ATOM    710  CA  GLU A  87      10.063  -3.638  33.944  1.00  1.00           C
ATOM    711  CB  GLU A  87       8.638  -3.840  34.496  1.00  1.00           C
ATOM    712  CG  GLU A  87       7.888  -5.038  33.910  1.00  1.00           C
ATOM    713  CD  GLU A  87       6.972  -4.534  32.806  1.00  1.00           C
ATOM    714  OE1 GLU A  87       6.924  -3.292  32.595  1.00  1.00           O
ATOM    715  OE2 GLU A  87       6.300  -5.385  32.164  1.00  1.00           O
ATOM    716  C   GLU A  87       9.992  -3.324  32.492  1.00  1.00           C
ATOM    717  O   GLU A  87       9.703  -2.198  32.089  1.00  1.00           O
ATOM    718  N   LYS A  88      10.277  -4.349  31.668  1.00  1.00           N
ATOM    719  CA  LYS A  88      10.223  -4.208  30.247  1.00  1.00           C
ATOM    720  CB  LYS A  88      11.395  -4.870  29.498  1.00  1.00           C
ATOM    721  CG  LYS A  88      12.782  -4.343  29.877  1.00  1.00           C
ATOM    722  CD  LYS A  88      13.324  -4.900  31.196  1.00  1.00           C
ATOM    723  CE  LYS A  88      14.006  -6.263  31.038  1.00  1.00           C
ATOM    724  NZ  LYS A  88      14.607  -6.690  32.323  1.00  1.00           N
ATOM    725  C   LYS A  88       8.991  -4.942  29.818  1.00  1.00           C
ATOM    726  O   LYS A  88       8.420  -5.718  30.583  1.00  1.00           O
ATOM    727  N   THR A  89       8.539  -4.684  28.577  1.00  1.00           N
ATOM    728  CA  THR A  89       7.371  -5.315  28.033  1.00  1.00           C
ATOM    729  CB  THR A  89       6.205  -4.362  27.993  1.00  1.00           C
ATOM    730  OG1 THR A  89       4.998  -5.027  27.654  1.00  1.00           O
ATOM    731  CG2 THR A  89       6.517  -3.250  26.979  1.00  1.00           C
ATOM    732  C   THR A  89       7.744  -5.688  26.636  1.00  1.00           C
ATOM    733  O   THR A  89       8.855  -5.390  26.200  1.00  1.00           O
ATOM    734  N   PRO A  90       6.891  -6.354  25.911  2.00  1.00           N
ATOM    735  CA  PRO A  90       7.238  -6.651  24.553  2.00  1.00           C
ATOM    736  CD  PRO A  90       6.058  -7.401  26.472  2.00  1.00           C
ATOM    737  CB  PRO A  90       6.206  -7.674  24.068  2.00  1.00           C
ATOM    738  CG  PRO A  90       5.241  -7.865  25.258  2.00  1.00           C
ATOM    739  C   PRO A  90       7.203  -5.312  23.901  2.00  1.00           C
ATOM    740  O   PRO A  90       6.651  -4.381  24.484  2.00  1.00           O
ATOM    741  N   GLN A  91       7.788  -5.193  22.703  2.00  1.00           N
ATOM    742  CA  GLN A  91       7.911  -3.940  22.026  2.00  1.00           C
ATOM    743  CB  GLN A  91       6.673  -3.025  22.100  2.00  1.00           C
ATOM    744  CG  GLN A  91       5.448  -3.469  21.305  2.00  1.00           C
ATOM    745  CD  GLN A  91       4.436  -2.335  21.426  2.00  1.00           C
ATOM    746  OE1 GLN A  91       4.243  -1.553  20.497  2.00  1.00           O
ATOM    747  NE2 GLN A  91       3.787  -2.226  22.616  2.00  1.00           N
ATOM    748  C   GLN A  91       9.008  -3.134  22.647  2.00  1.00           C
ATOM    749  O   GLN A  91       9.314  -2.043  22.164  2.00  1.00           O
ATOM    750  N   THR A  92       9.659  -3.630  23.715  2.00  1.00           N
ATOM    751  CA  THR A  92      10.744  -2.844  24.229  2.00  1.00           C
ATOM    752  CB  THR A  92      10.366  -2.029  25.433  2.00  1.00           C
ATOM    753  OG1 THR A  92      11.413  -1.128  25.761  2.00  1.00           O
ATOM    754  CG2 THR A  92      10.095  -2.978  26.613  2.00  1.00           C
ATOM    755  C   THR A  92      11.831  -3.768  24.652  2.00  1.00           C
ATOM    756  O   THR A  92      12.692  -3.412  25.455  2.00  1.00           O
ATOM    757  N   GLN A  93      11.825  -4.987  24.098  3.00  1.00           N
ATOM    758  CA  GLN A  93      12.821  -5.957  24.429  3.00  1.00           C
ATOM    759  CB  GLN A  93      12.357  -7.388  24.122  3.00  1.00           C
ATOM    760  CG  GLN A  93      11.103  -7.794  24.900  3.00  1.00           C
ATOM    761  CD  GLN A  93      10.541  -9.059  24.265  3.00  1.00           C
ATOM    762  OE1 GLN A  93      10.654  -9.262  23.057  3.00  1.00           O
ATOM    763  NE2 GLN A  93       9.910  -9.930  25.096  3.00  1.00           N
ATOM    764  C   GLN A  93      13.963  -5.661  23.527  3.00  1.00           C
ATOM    765  O   GLN A  93      13.860  -4.820  22.637  3.00  1.00           O
ATOM    766  N   GLN A  94      15.105  -6.333  23.759  3.00  1.00           N
ATOM    767  CA  GLN A  94      16.270  -6.073  22.969  3.00  1.00           C
ATOM    768  CB  GLN A  94      15.969  -6.118  21.462  3.00  1.00           C
ATOM    769  CG  GLN A  94      15.386  -7.451  20.990  3.00  1.00           C
ATOM    770  CD  GLN A  94      14.931  -7.269  19.548  3.00  1.00           C
ATOM    771  OE1 GLN A  94      15.649  -6.706  18.724  3.00  1.00           O
ATOM    772  NE2 GLN A  94      13.697  -7.747  19.238  3.00  1.00           N
ATOM    773  C   GLN A  94      16.678  -4.677  23.297  3.00  1.00           C
ATOM    774  O   GLN A  94      17.472  -4.061  22.586  3.00  1.00           O
ATOM    775  N   ASP A  95      16.152  -4.155  24.420  1.00  1.00           N
ATOM    776  CA  ASP A  95      16.424  -2.813  24.810  1.00  1.00           C
ATOM    777  CB  ASP A  95      15.310  -1.831  24.409  1.00  1.00           C
ATOM    778  CG  ASP A  95      15.324  -1.720  22.890  1.00  1.00           C
ATOM    779  OD1 ASP A  95      16.425  -1.472  22.328  1.00  1.00           O
ATOM    780  OD2 ASP A  95      14.237  -1.876  22.271  1.00  1.00           O
ATOM    781  C   ASP A  95      16.532  -2.791  26.304  1.00  1.00           C
ATOM    782  O   ASP A  95      15.867  -3.569  26.988  1.00  1.00           O
ATOM    783  N   GLU A  96      17.385  -1.903  26.861  4.00  1.00           N
ATOM    784  CA  GLU A  96      17.515  -1.868  28.291  4.00  1.00           C
ATOM    785  CB  GLU A  96      18.965  -1.807  28.801  4.00  1.00           C
ATOM    786  CG  GLU A  96      19.737  -3.098  28.511  4.00  1.00           C
ATOM    787  CD  GLU A  96      20.996  -3.117  29.366  4.00  1.00           C
ATOM    788  OE1 GLU A  96      21.010  -2.419  30.413  4.00  1.00           O
ATOM    789  OE2 GLU A  96      21.956  -3.841  28.988  4.00  1.00           O
ATOM    790  C   GLU A  96      16.760  -0.695  28.826  4.00  1.00           C
ATOM    791  O   GLU A  96      16.723   0.373  28.216  4.00  1.00           O
ATOM    792  N   LEU A  97      16.108  -0.894  29.990  4.00  1.00           N
ATOM    793  CA  LEU A  97      15.282   0.122  30.574  4.00  1.00           C
ATOM    794  CB  LEU A  97      13.808  -0.309  30.590  4.00  1.00           C
ATOM    795  CG  LEU A  97      13.188  -0.585  29.204  4.00  1.00           C
ATOM    796  CD1 LEU A  97      13.896  -1.732  28.462  4.00  1.00           C
ATOM    797  CD2 LEU A  97      11.682  -0.853  29.336  4.00  1.00           C
ATOM    798  C   LEU A  97      15.725   0.308  31.986  4.00  1.00           C
ATOM    799  O   LEU A  97      15.651  -0.623  32.786  4.00  1.00           O
ATOM    800  N   TYR A  98      16.215   1.514  32.345  4.00  1.00           N
ATOM    801  CA  TYR A  98      16.613   1.636  33.713  4.00  1.00           C
ATOM    802  CB  TYR A  98      18.037   1.110  34.007  4.00  1.00           C
ATOM    803  CG  TYR A  98      19.094   1.924  33.339  4.00  1.00           C
ATOM    804  CD1 TYR A  98      19.439   1.704  32.024  4.00  1.00           C
ATOM    805  CD2 TYR A  98      19.747   2.911  34.042  4.00  1.00           C
ATOM    806  CE1 TYR A  98      20.420   2.457  31.423  4.00  1.00           C
ATOM    807  CE2 TYR A  98      20.729   3.666  33.447  4.00  1.00           C
ATOM    808  CZ  TYR A  98      21.068   3.439  32.134  4.00  1.00           C
ATOM    809  OH  TYR A  98      22.076   4.213  31.522  4.00  1.00           O
ATOM    810  C   TYR A  98      16.452   3.018  34.215  4.00  1.00           C
ATOM    811  O   TYR A  98      16.039   3.924  33.495  4.00  1.00           O
ATOM    812  N   ILE A  99      16.754   3.185  35.513  4.00  1.00           N
ATOM    813  CA  ILE A  99      16.624   4.444  36.170  4.00  1.00           C
ATOM    814  CB  ILE A  99      15.886   4.350  37.467  4.00  1.00           C
ATOM    815  CG1 ILE A  99      16.680   3.466  38.445  4.00  1.00           C
ATOM    816  CG2 ILE A  99      14.469   3.833  37.175  4.00  1.00           C
ATOM    817  CD1 ILE A  99      16.200   3.564  39.891  4.00  1.00           C
ATOM    818  C   ILE A  99      18.009   4.882  36.520  4.00  1.00           C
ATOM    819  O   ILE A  99      18.858   4.060  36.864  4.00  1.00           O
ATOM    820  N   HIS A 100      18.290   6.193  36.401  4.00  1.00           N
ATOM    821  CA  HIS A 100      19.596   6.658  36.763  4.00  1.00           C
ATOM    822  ND1 HIS A 100      22.764   6.702  35.399  4.00  1.00           N
ATOM    823  CG  HIS A 100      21.803   7.559  35.891  4.00  1.00           C
ATOM    824  CB  HIS A 100      20.333   7.399  35.634  4.00  1.00           C
ATOM    825  NE2 HIS A 100      23.839   8.246  36.585  4.00  1.00           N
ATOM    826  CD2 HIS A 100      22.478   8.495  36.613  4.00  1.00           C
ATOM    827  CE1 HIS A 100      23.961   7.160  35.843  4.00  1.00           C
ATOM    828  C   HIS A 100      19.413   7.615  37.882  4.00  1.00           C
ATOM    829  O   HIS A 100      18.477   8.411  37.888  4.00  1.00           O
ATOM    830  N   SER A 101      20.303   7.541  38.884  4.00  1.00           N
ATOM    831  CA  SER A 101      20.161   8.446  39.975  4.00  1.00           C
ATOM    832  CB  SER A 101      20.161   7.747  41.344  4.00  1.00           C
ATOM    833  OG  SER A 101      21.408   7.099  41.557  4.00  1.00           O
ATOM    834  C   SER A 101      21.332   9.348  39.946  4.00  1.00           C
ATOM    835  O   SER A 101      22.480   8.916  40.022  4.00  1.00           O
ATOM    836  N   GLU A 102      21.046  10.646  39.812  4.00  1.00           N
ATOM    837  CA  GLU A 102      22.087  11.613  39.848  4.00  1.00           C
ATOM    838  CB  GLU A 102      22.229  12.440  38.564  4.00  1.00           C
ATOM    839  CG  GLU A 102      23.422  13.398  38.600  4.00  1.00           C
ATOM    840  CD  GLU A 102      24.685  12.561  38.461  4.00  1.00           C
ATOM    841  OE1 GLU A 102      24.600  11.465  37.846  4.00  1.00           O
ATOM    842  OE2 GLU A 102      25.752  13.005  38.964  4.00  1.00           O
ATOM    843  C   GLU A 102      21.677  12.523  40.928  4.00  1.00           C
ATOM    844  O   GLU A 102      20.502  12.582  41.288  4.00  1.00           O
ATOM    845  N   PRO A 103      22.593  13.219  41.488  4.00  1.00           N
ATOM    846  CA  PRO A 103      22.173  14.096  42.525  4.00  1.00           C
ATOM    847  CD  PRO A 103      23.925  12.689  41.717  4.00  1.00           C
ATOM    848  CB  PRO A 103      23.392  14.300  43.432  4.00  1.00           C
ATOM    849  CG  PRO A 103      24.578  13.737  42.628  4.00  1.00           C
ATOM    850  C   PRO A 103      21.602  15.348  41.985  4.00  1.00           C
ATOM    851  O   PRO A 103      21.876  15.688  40.839  4.00  1.00           O
ATOM    852  N   LEU A 104      20.776  16.038  42.794  1.00  1.00           N
ATOM    853  CA  LEU A 104      20.197  17.243  42.311  1.00  1.00           C
ATOM    854  CB  LEU A 104      19.172  17.879  43.269  1.00  1.00           C
ATOM    855  CG  LEU A 104      17.963  16.987  43.594  1.00  1.00           C
ATOM    856  CD1 LEU A 104      17.181  16.598  42.330  1.00  1.00           C
ATOM    857  CD2 LEU A 104      18.387  15.793  44.454  1.00  1.00           C
ATOM    858  C   LEU A 104      21.261  18.281  42.120  1.00  1.00           C
ATOM    859  O   LEU A 104      21.340  18.912  41.067  1.00  1.00           O
ATOM    860  N   GLY A 105      22.132  18.459  43.134  1.00  1.00           N
ATOM    861  CA  GLY A 105      23.124  19.502  43.106  1.00  1.00           C
ATOM    862  C   GLY A 105      23.057  20.128  44.468  1.00  1.00           C
ATOM    863  O   GLY A 105      22.630  19.490  45.427  1.00  1.00           O
ATOM    864  N   VAL A 106      23.436  21.413  44.599  4.00  1.00           N
ATOM    865  CA  VAL A 106      23.462  22.004  45.909  4.00  1.00           C
ATOM    866  CB  VAL A 106      23.925  23.431  45.918  4.00  1.00           C
ATOM    867  CG1 VAL A 106      22.931  24.275  45.104  4.00  1.00           C
ATOM    868  CG2 VAL A 106      24.077  23.883  47.381  4.00  1.00           C
ATOM    869  C   VAL A 106      22.107  21.954  46.514  4.00  1.00           C
ATOM    870  O   VAL A 106      21.098  22.224  45.866  4.00  1.00           O
ATOM    871  N   VAL A 107      22.078  21.580  47.806  4.00  1.00           N
ATOM    872  CA  VAL A 107      20.856  21.485  48.537  4.00  1.00           C
ATOM    873  CB  VAL A 107      20.633  20.147  49.171  4.00  1.00           C
ATOM    874  CG1 VAL A 107      21.765  19.892  50.180  4.00  1.00           C
ATOM    875  CG2 VAL A 107      19.236  20.157  49.813  4.00  1.00           C
ATOM    876  C   VAL A 107      20.948  22.466  49.663  4.00  1.00           C
ATOM    877  O   VAL A 107      22.043  22.809  50.106  4.00  1.00           O
ATOM    878  N   LEU A 108      19.789  22.975  50.136  4.00  1.00           N
ATOM    879  CA  LEU A 108      19.806  23.905  51.230  4.00  1.00           C
ATOM    880  CB  LEU A 108      19.102  25.233  50.908  4.00  1.00           C
ATOM    881  CG  LEU A 108      19.265  26.301  52.004  4.00  1.00           C
ATOM    882  CD1 LEU A 108      20.729  26.756  52.118  4.00  1.00           C
ATOM    883  CD2 LEU A 108      18.293  27.472  51.793  4.00  1.00           C
ATOM    884  C   LEU A 108      19.090  23.271  52.347  4.00  1.00           C
ATOM    885  O   LEU A 108      17.970  22.785  52.195  4.00  1.00           O
ATOM    886  N   VAL A 109      19.748  23.235  53.508  4.00  1.00           N
ATOM    887  CA  VAL A 109      19.069  22.669  54.613  4.00  1.00           C
ATOM    888  CB  VAL A 109      19.871  21.610  55.312  4.00  1.00           C
ATOM    889  CG1 VAL A 109      19.079  21.117  56.534  4.00  1.00           C
ATOM    890  CG2 VAL A 109      20.210  20.505  54.297  4.00  1.00           C
ATOM    891  C   VAL A 109      18.846  23.780  55.577  4.00  1.00           C
ATOM    892  O   VAL A 109      19.795  24.360  56.105  4.00  1.00           O
ATOM    893  N   ILE A 110      17.568  24.113  55.821  4.00  1.00           N
ATOM    894  CA  ILE A 110      17.267  25.121  56.788  4.00  1.00           C
ATOM    895  CB  ILE A 110      16.134  26.018  56.387  4.00  1.00           C
ATOM    896  CG1 ILE A 110      15.872  27.071  57.476  4.00  1.00           C
ATOM    897  CG2 ILE A 110      14.932  25.144  56.003  4.00  1.00           C
ATOM    898  CD1 ILE A 110      14.902  28.170  57.045  4.00  1.00           C
ATOM    899  C   ILE A 110      16.890  24.365  57.983  4.00  1.00           C
ATOM    900  O   ILE A 110      15.950  23.569  57.991  4.00  1.00           O
ATOM    901  N   GLY A 111      17.672  24.561  59.039  1.00  1.00           N
ATOM    902  CA  GLY A 111      17.362  23.774  60.163  1.00  1.00           C
ATOM    903  C   GLY A 111      16.432  24.522  61.023  1.00  1.00           C
ATOM    904  O   GLY A 111      16.001  25.633  60.717  1.00  1.00           O
ATOM    905  N   THR A 112      16.103  23.882  62.148  1.00  1.00           N
ATOM    906  CA  THR A 112      15.240  24.485  63.092  1.00  1.00           C
ATOM    907  CB  THR A 112      13.874  23.877  63.090  1.00  1.00           C
ATOM    908  OG1 THR A 112      13.968  22.499  63.410  1.00  1.00           O
ATOM    909  CG2 THR A 112      13.267  24.039  61.690  1.00  1.00           C
ATOM    910  C   THR A 112      15.835  24.209  64.423  1.00  1.00           C
ATOM    911  O   THR A 112      16.626  23.285  64.603  1.00  1.00           O
ATOM    912  N   TRP A 113      15.459  25.052  65.385  1.00  1.00           N
ATOM    913  CA  TRP A 113      15.918  25.019  66.732  1.00  1.00           C
ATOM    914  CB  TRP A 113      15.735  26.353  67.486  1.00  1.00           C
ATOM    915  CG  TRP A 113      14.405  27.046  67.306  1.00  1.00           C
ATOM    916  CD2 TRP A 113      13.162  26.654  67.911  1.00  1.00           C
ATOM    917  CD1 TRP A 113      14.131  28.143  66.542  1.00  1.00           C
ATOM    918  NE1 TRP A 113      12.801  28.468  66.643  1.00  1.00           N
ATOM    919  CE2 TRP A 113      12.191  27.558  67.479  1.00  1.00           C
ATOM    920  CE3 TRP A 113      12.854  25.624  68.753  1.00  1.00           C
ATOM    921  CZ2 TRP A 113      10.892  27.446  67.884  1.00  1.00           C
ATOM    922  CZ3 TRP A 113      11.542  25.517  69.163  1.00  1.00           C
ATOM    923  CH2 TRP A 113      10.581  26.410  68.737  1.00  1.00           C
ATOM    924  C   TRP A 113      15.362  23.927  67.552  1.00  1.00           C
ATOM    925  O   TRP A 113      15.843  23.757  68.670  1.00  1.00           O
ATOM    926  N   ASN A 114      14.289  23.240  67.107  1.00  1.00           N
ATOM    927  CA  ASN A 114      13.773  22.275  68.027  1.00  1.00           C
ATOM    928  CB  ASN A 114      12.480  21.552  67.583  1.00  1.00           C
ATOM    929  CG  ASN A 114      12.724  20.665  66.375  1.00  1.00           C
ATOM    930  OD1 ASN A 114      12.785  21.136  65.243  1.00  1.00           O
ATOM    931  ND2 ASN A 114      12.860  19.334  66.622  1.00  1.00           N
ATOM    932  C   ASN A 114      14.808  21.272  68.379  1.00  1.00           C
ATOM    933  O   ASN A 114      15.196  21.185  69.542  1.00  1.00           O
ATOM    934  N   TYR A 115      15.334  20.490  67.430  1.00  1.00           N
ATOM    935  CA  TYR A 115      16.449  19.810  67.979  1.00  1.00           C
ATOM    936  CB  TYR A 115      16.320  18.294  68.119  1.00  1.00           C
ATOM    937  CG  TYR A 115      17.176  18.075  69.313  1.00  1.00           C
ATOM    938  CD1 TYR A 115      18.550  18.072  69.237  1.00  1.00           C
ATOM    939  CD2 TYR A 115      16.566  17.920  70.535  1.00  1.00           C
ATOM    940  CE1 TYR A 115      19.297  17.881  70.377  1.00  1.00           C
ATOM    941  CE2 TYR A 115      17.307  17.731  71.673  1.00  1.00           C
ATOM    942  CZ  TYR A 115      18.676  17.708  71.593  1.00  1.00           C
ATOM    943  OH  TYR A 115      19.430  17.513  72.767  1.00  1.00           O
ATOM    944  C   TYR A 115      17.537  20.100  67.026  1.00  1.00           C
ATOM    945  O   TYR A 115      17.946  19.252  66.232  1.00  1.00           O
ATOM    946  N   PRO A 116      17.980  21.321  67.110  3.00  1.00           N
ATOM    947  CA  PRO A 116      19.021  21.763  66.245  3.00  1.00           C
ATOM    948  CD  PRO A 116      18.022  22.011  68.383  3.00  1.00           C
ATOM    949  CB  PRO A 116      19.340  23.181  66.707  3.00  1.00           C
ATOM    950  CG  PRO A 116      19.101  23.101  68.227  3.00  1.00           C
ATOM    951  C   PRO A 116      20.136  20.842  66.542  3.00  1.00           C
ATOM    952  O   PRO A 116      20.561  20.755  67.693  3.00  1.00           O
ATOM    953  N   PHE A 117      20.604  20.168  65.492  3.00  1.00           N
ATOM    954  CA  PHE A 117      21.583  19.144  65.577  3.00  1.00           C
ATOM    955  CB  PHE A 117      21.737  18.427  66.932  3.00  1.00           C
ATOM    956  CG  PHE A 117      22.773  17.368  66.753  3.00  1.00           C
ATOM    957  CD1 PHE A 117      24.105  17.694  66.636  3.00  1.00           C
ATOM    958  CD2 PHE A 117      22.407  16.042  66.718  3.00  1.00           C
ATOM    959  CE1 PHE A 117      25.055  16.711  66.474  3.00  1.00           C
ATOM    960  CE2 PHE A 117      23.352  15.056  66.558  3.00  1.00           C
ATOM    961  CZ  PHE A 117      24.678  15.390  66.435  3.00  1.00           C
ATOM    962  C   PHE A 117      21.032  18.150  64.658  3.00  1.00           C
ATOM    963  O   PHE A 117      21.486  17.981  63.533  3.00  1.00           O
ATOM    964  N   ASN A 118      20.020  17.440  65.164  2.00  1.00           N
ATOM    965  CA  ASN A 118      19.361  16.494  64.346  2.00  1.00           C
ATOM    966  CB  ASN A 118      18.257  15.704  65.075  2.00  1.00           C
ATOM    967  CG  ASN A 118      18.887  14.687  66.014  2.00  1.00           C
ATOM    968  OD1 ASN A 118      20.108  14.587  66.119  2.00  1.00           O
ATOM    969  ND2 ASN A 118      18.026  13.894  66.706  2.00  1.00           N
ATOM    970  C   ASN A 118      18.672  17.199  63.225  2.00  1.00           C
ATOM    971  O   ASN A 118      18.726  16.733  62.087  2.00  1.00           O
ATOM    972  N   LEU A 119      18.011  18.344  63.510  2.00  1.00           N
ATOM    973  CA  LEU A 119      17.269  18.995  62.469  2.00  1.00           C
ATOM    974  CB  LEU A 119      16.563  20.284  62.925  2.00  1.00           C
ATOM    975  CG  LEU A 119      15.275  20.027  63.733  2.00  1.00           C
ATOM    976  CD1 LEU A 119      14.157  19.483  62.828  2.00  1.00           C
ATOM    977  CD2 LEU A 119      15.532  19.113  64.941  2.00  1.00           C
ATOM    978  C   LEU A 119      18.214  19.319  61.356  2.00  1.00           C
ATOM    979  O   LEU A 119      17.966  18.953  60.209  2.00  1.00           O
ATOM    980  N   THR A 120      19.337  19.994  61.658  2.00  1.00           N
ATOM    981  CA  THR A 120      20.248  20.320  60.600  2.00  1.00           C
ATOM    982  CB  THR A 120      21.184  21.440  60.963  2.00  1.00           C
ATOM    983  OG1 THR A 120      22.057  21.727  59.881  2.00  1.00           O
ATOM    984  CG2 THR A 120      21.970  21.067  62.224  2.00  1.00           C
ATOM    985  C   THR A 120      21.041  19.139  60.079  2.00  1.00           C
ATOM    986  O   THR A 120      21.071  18.896  58.873  2.00  1.00           O
ATOM    987  N   ILE A 121      21.685  18.361  60.978  2.00  1.00           N
ATOM    988  CA  ILE A 121      22.582  17.276  60.645  2.00  1.00           C
ATOM    989  CB  ILE A 121      23.384  16.743  61.800  2.00  1.00           C
ATOM    990  CG1 ILE A 121      24.475  17.737  62.239  2.00  1.00           C
ATOM    991  CG2 ILE A 121      23.959  15.385  61.362  2.00  1.00           C
ATOM    992  CD1 ILE A 121      23.950  19.001  62.907  2.00  1.00           C
ATOM    993  C   ILE A 121      21.922  16.090  59.999  2.00  1.00           C
ATOM    994  O   ILE A 121      22.430  15.578  59.003  2.00  1.00           O
ATOM    995  N   GLN A 122      20.773  15.612  60.514  2.00  1.00           N
ATOM    996  CA  GLN A 122      20.217  14.387  59.984  2.00  1.00           C
ATOM    997  CB  GLN A 122      18.944  13.957  60.721  2.00  1.00           C
ATOM    998  CG  GLN A 122      18.407  12.596  60.280  2.00  1.00           C
ATOM    999  CD  GLN A 122      17.307  12.823  59.259  2.00  1.00           C
ATOM   1000  OE1 GLN A 122      17.167  13.914  58.710  2.00  1.00           O
ATOM   1001  NE2 GLN A 122      16.491  11.762  59.007  2.00  1.00           N
ATOM   1002  C   GLN A 122      19.920  14.596  58.512  2.00  1.00           C
ATOM   1003  O   GLN A 122      20.191  13.702  57.715  2.00  1.00           O
ATOM   1004  N   PRO A 123      19.370  15.714  58.094  2.00  1.00           N
ATOM   1005  CA  PRO A 123      19.073  15.934  56.687  2.00  1.00           C
ATOM   1006  CD  PRO A 123      18.465  16.455  58.958  2.00  1.00           C
ATOM   1007  CB  PRO A 123      18.208  17.187  56.652  2.00  1.00           C
ATOM   1008  CG  PRO A 123      17.486  17.170  58.014  2.00  1.00           C
ATOM   1009  C   PRO A 123      20.333  16.044  55.893  2.00  1.00           C
ATOM   1010  O   PRO A 123      20.298  15.794  54.688  2.00  1.00           O
ATOM   1011  N   MET A 124      21.452  16.427  56.535  2.00  1.00           N
ATOM   1012  CA  MET A 124      22.661  16.579  55.788  2.00  1.00           C
ATOM   1013  CB  MET A 124      23.857  17.145  56.579  2.00  1.00           C
ATOM   1014  CG  MET A 124      24.604  16.110  57.422  2.00  1.00           C
ATOM   1015  SD  MET A 124      26.236  16.657  58.015  2.00  1.00           S
ATOM   1016  CE  MET A 124      25.614  17.917  59.165  2.00  1.00           C
ATOM   1017  C   MET A 124      23.062  15.233  55.290  2.00  1.00           C
ATOM   1018  O   MET A 124      23.583  15.108  54.183  2.00  1.00           O
ATOM   1019  N   VAL A 125      22.806  14.182  56.094  2.00  1.00           N
ATOM   1020  CA  VAL A 125      23.288  12.886  55.724  2.00  1.00           C
ATOM   1021  CB  VAL A 125      22.962  11.790  56.704  2.00  1.00           C
ATOM   1022  CG1 VAL A 125      23.550  12.179  58.071  2.00  1.00           C
ATOM   1023  CG2 VAL A 125      21.456  11.495  56.704  2.00  1.00           C
ATOM   1024  C   VAL A 125      22.737  12.505  54.376  2.00  1.00           C
ATOM   1025  O   VAL A 125      23.484  12.058  53.507  2.00  1.00           O
ATOM   1026  N   GLY A 126      21.422  12.690  54.150  2.00  1.00           N
ATOM   1027  CA  GLY A 126      20.818  12.313  52.899  2.00  1.00           C
ATOM   1028  C   GLY A 126      21.373  13.149  51.796  2.00  1.00           C
ATOM   1029  O   GLY A 126      21.615  12.660  50.696  2.00  1.00           O
ATOM   1030  N   ALA A 127      21.581  14.453  52.041  2.00  1.00           N
ATOM   1031  CA  ALA A 127      22.024  15.264  50.950  2.00  1.00           C
ATOM   1032  CB  ALA A 127      22.106  16.745  51.330  2.00  1.00           C
ATOM   1033  C   ALA A 127      23.365  14.783  50.481  2.00  1.00           C
ATOM   1034  O   ALA A 127      23.573  14.595  49.285  2.00  1.00           O
ATOM   1035  N   ILE A 128      24.315  14.539  51.405  2.00  1.00           N
ATOM   1036  CA  ILE A 128      25.603  14.072  50.972  2.00  1.00           C
ATOM   1037  CB  ILE A 128      26.633  14.081  52.066  2.00  1.00           C
ATOM   1038  CG1 ILE A 128      26.240  13.160  53.229  2.00  1.00           C
ATOM   1039  CG2 ILE A 128      26.845  15.546  52.478  2.00  1.00           C
ATOM   1040  CD1 ILE A 128      27.357  13.012  54.261  2.00  1.00           C
ATOM   1041  C   ILE A 128      25.439  12.695  50.406  2.00  1.00           C
ATOM   1042  O   ILE A 128      25.994  12.391  49.352  2.00  1.00           O
ATOM   1043  N   ALA A 129      24.652  11.822  51.072  2.00  1.00           N
ATOM   1044  CA  ALA A 129      24.485  10.506  50.520  2.00  1.00           C
ATOM   1045  CB  ALA A 129      23.859   9.523  51.503  2.00  1.00           C
ATOM   1046  C   ALA A 129      23.530  10.658  49.413  2.00  1.00           C
ATOM   1047  O   ALA A 129      22.318  10.515  49.561  2.00  1.00           O
ATOM   1048  N   ALA A 130      24.103  10.915  48.242  3.00  1.00           N
ATOM   1049  CA  ALA A 130      23.329  11.190  47.093  3.00  1.00           C
ATOM   1050  CB  ALA A 130      22.271  12.281  47.326  3.00  1.00           C
ATOM   1051  C   ALA A 130      24.359  11.762  46.170  3.00  1.00           C
ATOM   1052  O   ALA A 130      24.368  11.493  44.971  3.00  1.00           O
ATOM   1053  N   GLY A 131      25.290  12.557  46.755  3.00  1.00           N
ATOM   1054  CA  GLY A 131      26.374  13.136  46.011  3.00  1.00           C
ATOM   1055  C   GLY A 131      26.123  14.554  45.667  3.00  1.00           C
ATOM   1056  O   GLY A 131      26.672  15.064  44.693  3.00  1.00           O
ATOM   1057  N   ASN A 132      25.277  15.242  46.440  1.00  1.00           N
ATOM   1058  CA  ASN A 132      25.115  16.616  46.102  1.00  1.00           C
ATOM   1059  CB  ASN A 132      23.658  16.989  45.801  1.00  1.00           C
ATOM   1060  CG  ASN A 132      22.793  16.640  47.001  1.00  1.00           C
ATOM   1061  OD1 ASN A 132      22.433  15.480  47.199  1.00  1.00           O
ATOM   1062  ND2 ASN A 132      22.442  17.664  47.824  1.00  1.00           N
ATOM   1063  C   ASN A 132      25.628  17.460  47.243  1.00  1.00           C
ATOM   1064  O   ASN A 132      25.489  17.092  48.408  1.00  1.00           O
ATOM   1065  N   ALA A 133      26.259  18.618  46.924  4.00  1.00           N
ATOM   1066  CA  ALA A 133      26.803  19.511  47.920  4.00  1.00           C
ATOM   1067  CB  ALA A 133      27.557  20.715  47.326  4.00  1.00           C
ATOM   1068  C   ALA A 133      25.630  20.045  48.701  4.00  1.00           C
ATOM   1069  O   ALA A 133      24.526  20.149  48.166  4.00  1.00           O
ATOM   1070  N   VAL A 134      25.825  20.376  50.000  4.00  1.00           N
ATOM   1071  CA  VAL A 134      24.731  20.835  50.824  4.00  1.00           C
ATOM   1072  CB  VAL A 134      24.507  19.931  51.991  4.00  1.00           C
ATOM   1073  CG1 VAL A 134      23.303  20.432  52.805  4.00  1.00           C
ATOM   1074  CG2 VAL A 134      24.455  18.489  51.476  4.00  1.00           C
ATOM   1075  C   VAL A 134      25.163  22.140  51.429  4.00  1.00           C
ATOM   1076  O   VAL A 134      26.319  22.294  51.820  4.00  1.00           O
ATOM   1077  N   VAL A 135      24.243  23.124  51.511  4.00  1.00           N
ATOM   1078  CA  VAL A 135      24.534  24.369  52.171  4.00  1.00           C
ATOM   1079  CB  VAL A 135      24.167  25.578  51.362  4.00  1.00           C
ATOM   1080  CG1 VAL A 135      24.399  26.832  52.224  4.00  1.00           C
ATOM   1081  CG2 VAL A 135      24.979  25.560  50.056  4.00  1.00           C
ATOM   1082  C   VAL A 135      23.640  24.347  53.381  4.00  1.00           C
ATOM   1083  O   VAL A 135      22.466  23.993  53.275  4.00  1.00           O
ATOM   1084  N   LEU A 136      24.166  24.701  54.573  4.00  1.00           N
ATOM   1085  CA  LEU A 136      23.369  24.643  55.773  4.00  1.00           C
ATOM   1086  CB  LEU A 136      24.103  24.092  57.005  4.00  1.00           C
ATOM   1087  CG  LEU A 136      24.471  22.604  56.959  4.00  1.00           C
ATOM   1088  CD1 LEU A 136      25.191  22.199  58.255  4.00  1.00           C
ATOM   1089  CD2 LEU A 136      23.240  21.729  56.667  4.00  1.00           C
ATOM   1090  C   LEU A 136      23.005  26.046  56.178  4.00  1.00           C
ATOM   1091  O   LEU A 136      23.633  27.015  55.753  4.00  1.00           O
ATOM   1092  N   LYS A 137      21.933  26.174  56.997  4.00  1.00           N
ATOM   1093  CA  LYS A 137      21.492  27.400  57.573  4.00  1.00           C
ATOM   1094  CB  LYS A 137      20.454  28.121  56.677  4.00  1.00           C
ATOM   1095  CG  LYS A 137      19.845  29.377  57.290  4.00  1.00           C
ATOM   1096  CD  LYS A 137      20.815  30.550  57.424  4.00  1.00           C
ATOM   1097  CE  LYS A 137      20.164  31.788  58.040  4.00  1.00           C
ATOM   1098  NZ  LYS A 137      19.828  31.513  59.453  4.00  1.00           N
ATOM   1099  C   LYS A 137      20.764  27.026  58.846  4.00  1.00           C
ATOM   1100  O   LYS A 137      19.562  26.776  58.818  4.00  1.00           O
ATOM   1101  N   PRO A 138      21.454  26.941  59.954  1.00  1.00           N
ATOM   1102  CA  PRO A 138      20.831  26.571  61.207  1.00  1.00           C
ATOM   1103  CD  PRO A 138      22.847  26.503  59.913  1.00  1.00           C
ATOM   1104  CB  PRO A 138      21.915  25.939  62.071  1.00  1.00           C
ATOM   1105  CG  PRO A 138      23.238  26.335  61.386  1.00  1.00           C
ATOM   1106  C   PRO A 138      20.176  27.786  61.840  1.00  1.00           C
ATOM   1107  O   PRO A 138      20.531  28.902  61.462  1.00  1.00           O
ATOM   1108  N   SER A 139      19.236  27.592  62.791  1.00  1.00           N
ATOM   1109  CA  SER A 139      18.556  28.688  63.442  1.00  1.00           C
ATOM   1110  CB  SER A 139      17.279  28.268  64.194  1.00  1.00           C
ATOM   1111  OG  SER A 139      17.615  27.417  65.282  1.00  1.00           O
ATOM   1112  C   SER A 139      19.472  29.304  64.442  1.00  1.00           C
ATOM   1113  O   SER A 139      20.201  28.615  65.155  1.00  1.00           O
ATOM   1114  N   GLU A 140      19.464  30.647  64.485  3.00  1.00           N
ATOM   1115  CA  GLU A 140      20.234  31.390  65.432  3.00  1.00           C
ATOM   1116  CB  GLU A 140      20.365  32.890  65.108  3.00  1.00           C
ATOM   1117  CG  GLU A 140      19.056  33.676  65.113  3.00  1.00           C
ATOM   1118  CD  GLU A 140      19.420  35.132  64.857  3.00  1.00           C
ATOM   1119  OE1 GLU A 140      20.454  35.371  64.177  3.00  1.00           O
ATOM   1120  OE2 GLU A 140      18.677  36.025  65.344  3.00  1.00           O
ATOM   1121  C   GLU A 140      19.591  31.242  66.772  3.00  1.00           C
ATOM   1122  O   GLU A 140      20.264  31.381  67.792  3.00  1.00           O
ATOM   1123  N   LEU A 141      18.268  30.959  66.799  3.00  1.00           N
ATOM   1124  CA  LEU A 141      17.575  30.874  68.055  3.00  1.00           C
ATOM   1125  CB  LEU A 141      16.071  30.589  67.944  3.00  1.00           C
ATOM   1126  CG  LEU A 141      15.333  31.822  67.386  3.00  1.00           C
ATOM   1127  CD1 LEU A 141      13.808  31.685  67.510  3.00  1.00           C
ATOM   1128  CD2 LEU A 141      15.874  33.117  68.019  3.00  1.00           C
ATOM   1129  C   LEU A 141      18.284  29.851  68.893  3.00  1.00           C
ATOM   1130  O   LEU A 141      18.475  30.067  70.089  3.00  1.00           O
ATOM   1131  N   SER A 142      18.721  28.719  68.306  1.00  1.00           N
ATOM   1132  CA  SER A 142      19.579  27.865  69.081  1.00  1.00           C
ATOM   1133  CB  SER A 142      19.459  26.375  68.702  1.00  1.00           C
ATOM   1134  OG  SER A 142      19.726  26.183  67.321  1.00  1.00           O
ATOM   1135  C   SER A 142      20.960  28.358  68.738  1.00  1.00           C
ATOM   1136  O   SER A 142      21.617  27.855  67.829  1.00  1.00           O
ATOM   1137  N   GLU A 143      21.420  29.389  69.479  2.00  1.00           N
ATOM   1138  CA  GLU A 143      22.656  30.088  69.234  2.00  1.00           C
ATOM   1139  CB  GLU A 143      22.842  31.256  70.214  2.00  1.00           C
ATOM   1140  CG  GLU A 143      21.728  32.301  70.183  2.00  1.00           C
ATOM   1141  CD  GLU A 143      21.898  33.154  71.434  2.00  1.00           C
ATOM   1142  OE1 GLU A 143      23.059  33.270  71.912  2.00  1.00           O
ATOM   1143  OE2 GLU A 143      20.874  33.690  71.933  2.00  1.00           O
ATOM   1144  C   GLU A 143      23.837  29.202  69.475  2.00  1.00           C
ATOM   1145  O   GLU A 143      24.743  29.118  68.647  2.00  1.00           O
ATOM   1146  N   ASN A 144      23.840  28.497  70.621  2.00  1.00           N
ATOM   1147  CA  ASN A 144      24.982  27.729  71.027  2.00  1.00           C
ATOM   1148  CB  ASN A 144      24.750  27.007  72.363  2.00  1.00           C
ATOM   1149  CG  ASN A 144      24.481  28.076  73.411  2.00  1.00           C
ATOM   1150  OD1 ASN A 144      23.436  28.723  73.397  2.00  1.00           O
ATOM   1151  ND2 ASN A 144      25.447  28.271  74.348  2.00  1.00           N
ATOM   1152  C   ASN A 144      25.222  26.699  69.991  2.00  1.00           C
ATOM   1153  O   ASN A 144      26.365  26.381  69.685  2.00  1.00           O
ATOM   1154  N   MET A 145      24.138  26.105  69.478  2.00  1.00           N
ATOM   1155  CA  MET A 145      24.209  25.133  68.432  2.00  1.00           C
ATOM   1156  CB  MET A 145      22.875  24.399  68.212  2.00  1.00           C
ATOM   1157  CG  MET A 145      22.944  23.291  67.158  2.00  1.00           C
ATOM   1158  SD  MET A 145      23.852  21.800  67.673  2.00  1.00           S
ATOM   1159  CE  MET A 145      25.508  22.502  67.430  2.00  1.00           C
ATOM   1160  C   MET A 145      24.567  25.793  67.128  2.00  1.00           C
ATOM   1161  O   MET A 145      25.159  25.152  66.261  2.00  1.00           O
ATOM   1162  N   ALA A 146      24.159  27.062  66.904  2.00  1.00           N
ATOM   1163  CA  ALA A 146      24.572  27.706  65.682  2.00  1.00           C
ATOM   1164  CB  ALA A 146      24.035  29.141  65.548  2.00  1.00           C
ATOM   1165  C   ALA A 146      26.066  27.780  65.770  2.00  1.00           C
ATOM   1166  O   ALA A 146      26.767  27.456  64.812  2.00  1.00           O
ATOM   1167  N   SER A 147      26.596  28.189  66.946  2.00  1.00           N
ATOM   1168  CA  SER A 147      28.019  28.134  67.139  2.00  1.00           C
ATOM   1169  CB  SER A 147      28.544  28.892  68.376  2.00  1.00           C
ATOM   1170  OG  SER A 147      28.059  28.310  69.577  2.00  1.00           O
ATOM   1171  C   SER A 147      28.234  26.672  67.308  2.00  1.00           C
ATOM   1172  O   SER A 147      27.272  25.924  67.387  2.00  1.00           O
ATOM   1173  N   LEU A 148      29.475  26.189  67.298  2.00  1.00           N
ATOM   1174  CA  LEU A 148      29.730  24.780  67.423  2.00  1.00           C
ATOM   1175  CB  LEU A 148      28.890  24.046  68.490  2.00  1.00           C
ATOM   1176  CG  LEU A 148      29.068  24.615  69.910  2.00  1.00           C
ATOM   1177  CD1 LEU A 148      28.214  23.843  70.928  2.00  1.00           C
ATOM   1178  CD2 LEU A 148      30.552  24.696  70.305  2.00  1.00           C
ATOM   1179  C   LEU A 148      29.475  24.167  66.096  2.00  1.00           C
ATOM   1180  O   LEU A 148      30.340  23.496  65.540  2.00  1.00           O
ATOM   1181  N   LEU A 149      28.304  24.432  65.504  2.00  1.00           N
ATOM   1182  CA  LEU A 149      28.093  23.888  64.205  2.00  1.00           C
ATOM   1183  CB  LEU A 149      26.632  23.932  63.722  2.00  1.00           C
ATOM   1184  CG  LEU A 149      25.711  22.948  64.462  2.00  1.00           C
ATOM   1185  CD1 LEU A 149      24.314  22.903  63.824  2.00  1.00           C
ATOM   1186  CD2 LEU A 149      26.359  21.558  64.571  2.00  1.00           C
ATOM   1187  C   LEU A 149      28.904  24.652  63.225  2.00  1.00           C
ATOM   1188  O   LEU A 149      29.509  24.075  62.322  2.00  1.00           O
ATOM   1189  N   ALA A 150      28.948  25.986  63.397  2.00  1.00           N
ATOM   1190  CA  ALA A 150      29.622  26.789  62.427  2.00  1.00           C
ATOM   1191  CB  ALA A 150      29.611  28.288  62.774  2.00  1.00           C
ATOM   1192  C   ALA A 150      31.052  26.340  62.389  2.00  1.00           C
ATOM   1193  O   ALA A 150      31.608  26.104  61.318  2.00  1.00           O
ATOM   1194  N   THR A 151      31.682  26.190  63.572  2.00  1.00           N
ATOM   1195  CA  THR A 151      33.057  25.782  63.650  2.00  1.00           C
ATOM   1196  CB  THR A 151      33.651  25.980  65.014  2.00  1.00           C
ATOM   1197  OG1 THR A 151      32.969  25.185  65.972  2.00  1.00           O
ATOM   1198  CG2 THR A 151      33.539  27.469  65.379  2.00  1.00           C
ATOM   1199  C   THR A 151      33.234  24.338  63.291  2.00  1.00           C
ATOM   1200  O   THR A 151      34.156  23.984  62.557  2.00  1.00           O
ATOM   1201  N   ILE A 152      32.334  23.466  63.780  2.00  1.00           N
ATOM   1202  CA  ILE A 152      32.521  22.049  63.642  2.00  1.00           C
ATOM   1203  CB  ILE A 152      31.513  21.220  64.382  2.00  1.00           C
ATOM   1204  CG1 ILE A 152      31.802  21.222  65.894  2.00  1.00           C
ATOM   1205  CG2 ILE A 152      31.520  19.825  63.753  2.00  1.00           C
ATOM   1206  CD1 ILE A 152      33.181  20.671  66.249  2.00  1.00           C
ATOM   1207  C   ILE A 152      32.540  21.576  62.210  2.00  1.00           C
ATOM   1208  O   ILE A 152      33.361  20.739  61.850  2.00  1.00           O
ATOM   1209  N   ILE A 153      31.642  22.079  61.357  2.00  1.00           N
ATOM   1210  CA  ILE A 153      31.526  21.563  60.017  2.00  1.00           C
ATOM   1211  CB  ILE A 153      30.377  22.189  59.273  2.00  1.00           C
ATOM   1212  CG1 ILE A 153      29.038  21.875  59.959  2.00  1.00           C
ATOM   1213  CG2 ILE A 153      30.447  21.720  57.810  2.00  1.00           C
ATOM   1214  CD1 ILE A 153      28.698  20.386  59.983  2.00  1.00           C
ATOM   1215  C   ILE A 153      32.729  21.811  59.175  2.00  1.00           C
ATOM   1216  O   ILE A 153      33.128  20.927  58.428  2.00  1.00           O
ATOM   1217  N   PRO A 154      33.325  22.957  59.199  2.00  1.00           N
ATOM   1218  CA  PRO A 154      34.474  23.095  58.359  2.00  1.00           C
ATOM   1219  CD  PRO A 154      32.627  24.215  59.392  2.00  1.00           C
ATOM   1220  CB  PRO A 154      34.820  24.580  58.390  2.00  1.00           C
ATOM   1221  CG  PRO A 154      33.449  25.255  58.609  2.00  1.00           C
ATOM   1222  C   PRO A 154      35.514  22.170  58.909  2.00  1.00           C
ATOM   1223  O   PRO A 154      36.429  21.796  58.178  2.00  1.00           O
ATOM   1224  N   GLN A 155      35.386  21.810  60.200  2.00  1.00           N
ATOM   1225  CA  GLN A 155      36.328  20.924  60.823  2.00  1.00           C
ATOM   1226  CB  GLN A 155      36.054  20.735  62.325  2.00  1.00           C
ATOM   1227  CG  GLN A 155      37.031  19.799  63.036  2.00  1.00           C
ATOM   1228  CD  GLN A 155      38.208  20.625  63.521  2.00  1.00           C
ATOM   1229  OE1 GLN A 155      39.256  20.085  63.872  2.00  1.00           O
ATOM   1230  NE2 GLN A 155      38.030  21.972  63.551  2.00  1.00           N
ATOM   1231  C   GLN A 155      36.250  19.579  60.205  2.00  1.00           C
ATOM   1232  O   GLN A 155      37.253  19.039  59.741  2.00  1.00           O
ATOM   1233  N   TYR A 156      35.038  19.006  60.158  2.00  1.00           N
ATOM   1234  CA  TYR A 156      34.952  17.727  59.542  2.00  1.00           C
ATOM   1235  CB  TYR A 156      34.507  16.587  60.497  2.00  1.00           C
ATOM   1236  CG  TYR A 156      33.043  16.701  60.703  2.00  1.00           C
ATOM   1237  CD1 TYR A 156      32.522  17.776  61.384  2.00  1.00           C
ATOM   1238  CD2 TYR A 156      32.187  15.790  60.132  2.00  1.00           C
ATOM   1239  CE1 TYR A 156      31.165  17.907  61.545  2.00  1.00           C
ATOM   1240  CE2 TYR A 156      30.829  15.916  60.296  2.00  1.00           C
ATOM   1241  CZ  TYR A 156      30.315  16.972  61.006  2.00  1.00           C
ATOM   1242  OH  TYR A 156      28.921  17.104  61.173  2.00  1.00           O
ATOM   1243  C   TYR A 156      33.977  17.922  58.442  2.00  1.00           C
ATOM   1244  O   TYR A 156      32.876  18.431  58.644  2.00  1.00           O
ATOM   1245  N   LEU A 157      34.437  17.599  57.228  1.00  1.00           N
ATOM   1246  CA  LEU A 157      33.714  17.704  56.003  1.00  1.00           C
ATOM   1247  CB  LEU A 157      32.276  18.272  56.008  1.00  1.00           C
ATOM   1248  CG  LEU A 157      31.263  17.349  56.714  1.00  1.00           C
ATOM   1249  CD1 LEU A 157      29.821  17.848  56.527  1.00  1.00           C
ATOM   1250  CD2 LEU A 157      31.458  15.881  56.304  1.00  1.00           C
ATOM   1251  C   LEU A 157      34.541  18.546  55.083  1.00  1.00           C
ATOM   1252  O   LEU A 157      35.529  19.139  55.513  1.00  1.00           O
ATOM   1253  N   ASP A 158      34.184  18.613  53.782  1.00  1.00           N
ATOM   1254  CA  ASP A 158      35.017  19.394  52.914  1.00  1.00           C
ATOM   1255  CB  ASP A 158      35.182  18.847  51.483  1.00  1.00           C
ATOM   1256  CG  ASP A 158      33.866  18.916  50.732  1.00  1.00           C
ATOM   1257  OD1 ASP A 158      32.787  18.788  51.370  1.00  1.00           O
ATOM   1258  OD2 ASP A 158      33.937  19.107  49.489  1.00  1.00           O
ATOM   1259  C   ASP A 158      34.516  20.792  52.855  1.00  1.00           C
ATOM   1260  O   ASP A 158      33.398  21.058  52.415  1.00  1.00           O
ATOM   1261  N   LYS A 159      35.355  21.726  53.339  3.00  1.00           N
ATOM   1262  CA  LYS A 159      35.024  23.112  53.266  3.00  1.00           C
ATOM   1263  CB  LYS A 159      36.064  23.999  53.976  3.00  1.00           C
ATOM   1264  CG  LYS A 159      35.656  25.460  54.173  3.00  1.00           C
ATOM   1265  CD  LYS A 159      35.394  26.226  52.875  3.00  1.00           C
ATOM   1266  CE  LYS A 159      35.205  27.729  53.092  3.00  1.00           C
ATOM   1267  NZ  LYS A 159      34.079  27.973  54.021  3.00  1.00           N
ATOM   1268  C   LYS A 159      35.071  23.403  51.803  3.00  1.00           C
ATOM   1269  O   LYS A 159      36.036  23.029  51.140  3.00  1.00           O
ATOM   1270  N   ASP A 160      34.011  24.056  51.287  3.00  1.00           N
ATOM   1271  CA  ASP A 160      33.765  24.354  49.899  3.00  1.00           C
ATOM   1272  CB  ASP A 160      34.607  23.566  48.868  3.00  1.00           C
ATOM   1273  CG  ASP A 160      35.977  24.206  48.675  3.00  1.00           C
ATOM   1274  OD1 ASP A 160      36.034  25.456  48.539  3.00  1.00           O
ATOM   1275  OD2 ASP A 160      36.982  23.445  48.647  3.00  1.00           O
ATOM   1276  C   ASP A 160      32.391  23.843  49.713  3.00  1.00           C
ATOM   1277  O   ASP A 160      31.421  24.590  49.604  3.00  1.00           O
ATOM   1278  N   LEU A 161      32.308  22.506  49.699  3.00  1.00           N
ATOM   1279  CA  LEU A 161      31.080  21.831  49.470  3.00  1.00           C
ATOM   1280  CB  LEU A 161      31.240  20.318  49.219  3.00  1.00           C
ATOM   1281  CG  LEU A 161      31.907  19.979  47.870  3.00  1.00           C
ATOM   1282  CD1 LEU A 161      32.002  18.458  47.657  3.00  1.00           C
ATOM   1283  CD2 LEU A 161      31.211  20.694  46.704  3.00  1.00           C
ATOM   1284  C   LEU A 161      30.075  22.002  50.558  3.00  1.00           C
ATOM   1285  O   LEU A 161      28.906  22.257  50.275  3.00  1.00           O
ATOM   1286  N   TYR A 162      30.479  21.880  51.833  1.00  1.00           N
ATOM   1287  CA  TYR A 162      29.442  21.854  52.828  1.00  1.00           C
ATOM   1288  CB  TYR A 162      29.563  20.574  53.672  1.00  1.00           C
ATOM   1289  CG  TYR A 162      28.394  20.365  54.575  1.00  1.00           C
ATOM   1290  CD1 TYR A 162      27.290  19.687  54.113  1.00  1.00           C
ATOM   1291  CD2 TYR A 162      28.404  20.820  55.873  1.00  1.00           C
ATOM   1292  CE1 TYR A 162      26.209  19.468  54.929  1.00  1.00           C
ATOM   1293  CE2 TYR A 162      27.323  20.604  56.696  1.00  1.00           C
ATOM   1294  CZ  TYR A 162      26.224  19.927  56.223  1.00  1.00           C
ATOM   1295  OH  TYR A 162      25.109  19.694  57.057  1.00  1.00           O
ATOM   1296  C   TYR A 162      29.600  23.011  53.755  1.00  1.00           C
ATOM   1297  O   TYR A 162      30.334  22.954  54.739  1.00  1.00           O
ATOM   1298  N   PRO A 163      28.916  24.066  53.438  1.00  1.00           N
ATOM   1299  CA  PRO A 163      29.016  25.208  54.306  1.00  1.00           C
ATOM   1300  CD  PRO A 163      28.965  24.456  52.043  1.00  1.00           C
ATOM   1301  CB  PRO A 163      29.019  26.440  53.395  1.00  1.00           C
ATOM   1302  CG  PRO A 163      29.464  25.907  52.030  1.00  1.00           C
ATOM   1303  C   PRO A 163      27.949  25.334  55.311  1.00  1.00           C
ATOM   1304  O   PRO A 163      27.016  24.531  55.339  1.00  1.00           O
ATOM   1305  N   VAL A 164      28.104  26.373  56.143  4.00  1.00           N
ATOM   1306  CA  VAL A 164      27.118  26.759  57.087  4.00  1.00           C
ATOM   1307  CB  VAL A 164      27.539  26.510  58.505  4.00  1.00           C
ATOM   1308  CG1 VAL A 164      26.424  26.994  59.447  4.00  1.00           C
ATOM   1309  CG2 VAL A 164      27.906  25.025  58.661  4.00  1.00           C
ATOM   1310  C   VAL A 164      27.027  28.226  56.931  4.00  1.00           C
ATOM   1311  O   VAL A 164      28.015  28.895  56.628  4.00  1.00           O
ATOM   1312  N   ILE A 165      25.820  28.768  57.114  1.00  1.00           N
ATOM   1313  CA  ILE A 165      25.698  30.177  57.002  1.00  1.00           C
ATOM   1314  CB  ILE A 165      24.814  30.620  55.872  1.00  1.00           C
ATOM   1315  CG1 ILE A 165      25.458  30.247  54.524  1.00  1.00           C
ATOM   1316  CG2 ILE A 165      24.554  32.128  56.026  1.00  1.00           C
ATOM   1317  CD1 ILE A 165      25.583  28.742  54.296  1.00  1.00           C
ATOM   1318  C   ILE A 165      25.084  30.623  58.288  1.00  1.00           C
ATOM   1319  O   ILE A 165      24.363  29.863  58.933  1.00  1.00           O
ATOM   1320  N   ASN A 166      25.371  31.865  58.717  1.00  1.00           N
ATOM   1321  CA  ASN A 166      24.892  32.274  60.002  1.00  1.00           C
ATOM   1322  CB  ASN A 166      26.047  32.583  60.974  1.00  1.00           C
ATOM   1323  CG  ASN A 166      26.975  33.580  60.291  1.00  1.00           C
ATOM   1324  OD1 ASN A 166      27.939  33.192  59.630  1.00  1.00           O
ATOM   1325  ND2 ASN A 166      26.675  34.899  60.432  1.00  1.00           N
ATOM   1326  C   ASN A 166      24.027  33.473  59.926  1.00  1.00           C
ATOM   1327  O   ASN A 166      24.199  34.347  59.078  1.00  1.00           O
ATOM   1328  N   GLY A 167      23.041  33.513  60.843  1.00  1.00           N
ATOM   1329  CA  GLY A 167      22.193  34.653  60.924  1.00  1.00           C
ATOM   1330  C   GLY A 167      20.803  34.232  61.246  1.00  1.00           C
ATOM   1331  O   GLY A 167      20.534  33.070  61.547  1.00  1.00           O
ATOM   1332  N   GLY A 168      19.882  35.212  61.198  1.00  1.00           N
ATOM   1333  CA  GLY A 168      18.505  34.974  61.509  1.00  1.00           C
ATOM   1334  C   GLY A 168      17.703  34.972  60.259  1.00  1.00           C
ATOM   1335  O   GLY A 168      18.176  34.599  59.186  1.00  1.00           O
ATOM   1336  N   VAL A 169      16.435  35.410  60.392  2.00  1.00           N
ATOM   1337  CA  VAL A 169      15.540  35.444  59.282  2.00  1.00           C
ATOM   1338  CB  VAL A 169      14.091  35.691  59.646  2.00  1.00           C
ATOM   1339  CG1 VAL A 169      13.601  34.445  60.406  2.00  1.00           C
ATOM   1340  CG2 VAL A 169      13.915  36.973  60.476  2.00  1.00           C
ATOM   1341  C   VAL A 169      16.054  36.388  58.232  2.00  1.00           C
ATOM   1342  O   VAL A 169      15.849  36.106  57.054  2.00  1.00           O
ATOM   1343  N   PRO A 170      16.706  37.491  58.525  2.00  1.00           N
ATOM   1344  CA  PRO A 170      17.164  38.325  57.450  2.00  1.00           C
ATOM   1345  CD  PRO A 170      16.549  38.239  59.761  2.00  1.00           C
ATOM   1346  CB  PRO A 170      17.666  39.613  58.098  2.00  1.00           C
ATOM   1347  CG  PRO A 170      16.843  39.704  59.396  2.00  1.00           C
ATOM   1348  C   PRO A 170      18.170  37.635  56.573  2.00  1.00           C
ATOM   1349  O   PRO A 170      18.130  37.836  55.361  2.00  1.00           O
ATOM   1350  N   GLU A 171      19.093  36.840  57.155  2.00  1.00           N
ATOM   1351  CA  GLU A 171      20.091  36.147  56.382  2.00  1.00           C
ATOM   1352  CB  GLU A 171      21.210  35.549  57.248  2.00  1.00           C
ATOM   1353  CG  GLU A 171      22.094  36.630  57.872  2.00  1.00           C
ATOM   1354  CD  GLU A 171      22.729  37.411  56.729  2.00  1.00           C
ATOM   1355  OE1 GLU A 171      23.490  36.789  55.940  2.00  1.00           O
ATOM   1356  OE2 GLU A 171      22.456  38.637  56.624  2.00  1.00           O
ATOM   1357  C   GLU A 171      19.440  35.040  55.615  2.00  1.00           C
ATOM   1358  O   GLU A 171      19.761  34.810  54.449  2.00  1.00           O
ATOM   1359  N   THR A 172      18.480  34.337  56.246  2.00  1.00           N
ATOM   1360  CA  THR A 172      17.877  33.209  55.600  2.00  1.00           C
ATOM   1361  CB  THR A 172      16.864  32.499  56.457  2.00  1.00           C
ATOM   1362  OG1 THR A 172      16.483  31.276  55.847  2.00  1.00           O
ATOM   1363  CG2 THR A 172      15.633  33.397  56.663  2.00  1.00           C
ATOM   1364  C   THR A 172      17.212  33.690  54.338  2.00  1.00           C
ATOM   1365  O   THR A 172      17.384  33.080  53.285  2.00  1.00           O
ATOM   1366  N   THR A 173      16.488  34.830  54.387  2.00  1.00           N
ATOM   1367  CA  THR A 173      15.770  35.317  53.234  2.00  1.00           C
ATOM   1368  CB  THR A 173      14.971  36.562  53.496  2.00  1.00           C
ATOM   1369  OG1 THR A 173      14.125  36.837  52.389  2.00  1.00           O
ATOM   1370  CG2 THR A 173      15.929  37.737  53.734  2.00  1.00           C
ATOM   1371  C   THR A 173      16.763  35.599  52.139  2.00  1.00           C
ATOM   1372  O   THR A 173      16.491  35.331  50.971  2.00  1.00           O
ATOM   1373  N   GLU A 174      17.956  36.129  52.487  2.00  1.00           N
ATOM   1374  CA  GLU A 174      18.948  36.456  51.492  2.00  1.00           C
ATOM   1375  CB  GLU A 174      20.281  36.915  52.105  2.00  1.00           C
ATOM   1376  CG  GLU A 174      20.229  38.240  52.863  2.00  1.00           C
ATOM   1377  CD  GLU A 174      21.633  38.502  53.391  2.00  1.00           C
ATOM   1378  OE1 GLU A 174      22.353  37.505  53.668  2.00  1.00           O
ATOM   1379  OE2 GLU A 174      22.007  39.698  53.519  2.00  1.00           O
ATOM   1380  C   GLU A 174      19.276  35.192  50.757  2.00  1.00           C
ATOM   1381  O   GLU A 174      19.357  35.172  49.530  2.00  1.00           O
ATOM   1382  N   LEU A 175      19.448  34.092  51.512  2.00  1.00           N
ATOM   1383  CA  LEU A 175      19.854  32.820  50.984  2.00  1.00           C
ATOM   1384  CB  LEU A 175      20.013  31.745  52.076  2.00  1.00           C
ATOM   1385  CG  LEU A 175      21.254  31.895  52.972  2.00  1.00           C
ATOM   1386  CD1 LEU A 175      21.298  30.799  54.050  2.00  1.00           C
ATOM   1387  CD2 LEU A 175      22.534  31.894  52.126  2.00  1.00           C
ATOM   1388  C   LEU A 175      18.853  32.258  50.046  2.00  1.00           C
ATOM   1389  O   LEU A 175      19.220  31.691  49.018  2.00  1.00           O
ATOM   1390  N   LEU A 176      17.561  32.395  50.378  3.00  1.00           N
ATOM   1391  CA  LEU A 176      16.561  31.818  49.539  3.00  1.00           C
ATOM   1392  CB  LEU A 176      15.116  32.070  50.010  3.00  1.00           C
ATOM   1393  CG  LEU A 176      14.651  31.153  51.158  3.00  1.00           C
ATOM   1394  CD1 LEU A 176      15.561  31.252  52.387  3.00  1.00           C
ATOM   1395  CD2 LEU A 176      13.176  31.414  51.506  3.00  1.00           C
ATOM   1396  C   LEU A 176      16.720  32.429  48.195  3.00  1.00           C
ATOM   1397  O   LEU A 176      16.444  31.792  47.180  3.00  1.00           O
ATOM   1398  N   LYS A 177      17.184  33.688  48.161  3.00  1.00           N
ATOM   1399  CA  LYS A 177      17.372  34.322  46.896  3.00  1.00           C
ATOM   1400  CB  LYS A 177      18.089  35.681  46.957  3.00  1.00           C
ATOM   1401  CG  LYS A 177      17.295  36.874  47.479  3.00  1.00           C
ATOM   1402  CD  LYS A 177      18.183  38.119  47.576  3.00  1.00           C
ATOM   1403  CE  LYS A 177      17.427  39.433  47.772  3.00  1.00           C
ATOM   1404  NZ  LYS A 177      18.344  40.573  47.540  3.00  1.00           N
ATOM   1405  C   LYS A 177      18.312  33.480  46.092  3.00  1.00           C
ATOM   1406  O   LYS A 177      18.091  33.249  44.904  3.00  1.00           O
ATOM   1407  N   GLU A 178      19.380  32.980  46.735  1.00  1.00           N
ATOM   1408  CA  GLU A 178      20.387  32.238  46.035  1.00  1.00           C
ATOM   1409  CB  GLU A 178      21.483  31.681  46.962  1.00  1.00           C
ATOM   1410  CG  GLU A 178      22.290  32.752  47.696  1.00  1.00           C
ATOM   1411  CD  GLU A 178      23.283  33.357  46.718  1.00  1.00           C
ATOM   1412  OE1 GLU A 178      23.668  32.649  45.749  1.00  1.00           O
ATOM   1413  OE2 GLU A 178      23.672  34.537  46.928  1.00  1.00           O
ATOM   1414  C   GLU A 178      19.741  31.049  45.398  1.00  1.00           C
ATOM   1415  O   GLU A 178      18.768  30.498  45.912  1.00  1.00           O
ATOM   1416  N   ARG A 179      20.276  30.641  44.230  1.00  1.00           N
ATOM   1417  CA  ARG A 179      19.770  29.508  43.512  1.00  1.00           C
ATOM   1418  CB  ARG A 179      20.330  29.393  42.083  1.00  1.00           C
ATOM   1419  CG  ARG A 179      19.889  28.123  41.354  1.00  1.00           C
ATOM   1420  CD  ARG A 179      20.648  27.868  40.048  1.00  1.00           C
ATOM   1421  NE  ARG A 179      20.110  26.608  39.462  1.00  1.00           N
ATOM   1422  CZ  ARG A 179      20.473  26.220  38.205  1.00  1.00           C
ATOM   1423  NH1 ARG A 179      21.344  26.978  37.477  1.00  1.00           N
ATOM   1424  NH2 ARG A 179      19.957  25.073  37.673  1.00  1.00           N
ATOM   1425  C   ARG A 179      20.192  28.282  44.234  1.00  1.00           C
ATOM   1426  O   ARG A 179      21.311  28.186  44.734  1.00  1.00           O
ATOM   1427  N   PHE A 180      19.267  27.315  44.326  1.00  1.00           N
ATOM   1428  CA  PHE A 180      19.592  26.074  44.947  1.00  1.00           C
ATOM   1429  CB  PHE A 180      19.161  25.975  46.423  1.00  1.00           C
ATOM   1430  CG  PHE A 180      19.980  26.870  47.287  1.00  1.00           C
ATOM   1431  CD1 PHE A 180      19.581  28.163  47.534  1.00  1.00           C
ATOM   1432  CD2 PHE A 180      21.141  26.410  47.863  1.00  1.00           C
ATOM   1433  CE1 PHE A 180      20.334  28.987  48.337  1.00  1.00           C
ATOM   1434  CE2 PHE A 180      21.898  27.229  48.668  1.00  1.00           C
ATOM   1435  CZ  PHE A 180      21.495  28.520  48.906  1.00  1.00           C
ATOM   1436  C   PHE A 180      18.767  25.023  44.262  1.00  1.00           C
ATOM   1437  O   PHE A 180      17.647  25.295  43.834  1.00  1.00           O
ATOM   1438  N   ASP A 181      19.303  23.795  44.115  1.00  1.00           N
ATOM   1439  CA  ASP A 181      18.549  22.747  43.480  1.00  1.00           C
ATOM   1440  CB  ASP A 181      19.410  21.534  43.084  1.00  1.00           C
ATOM   1441  CG  ASP A 181      18.588  20.643  42.156  1.00  1.00           C
ATOM   1442  OD1 ASP A 181      17.490  20.185  42.570  1.00  1.00           O
ATOM   1443  OD2 ASP A 181      19.049  20.419  41.006  1.00  1.00           O
ATOM   1444  C   ASP A 181      17.437  22.258  44.357  1.00  1.00           C
ATOM   1445  O   ASP A 181      16.305  22.108  43.901  1.00  1.00           O
ATOM   1446  N   HIS A 182      17.720  22.011  45.652  4.00  1.00           N
ATOM   1447  CA  HIS A 182      16.722  21.398  46.483  4.00  1.00           C
ATOM   1448  ND1 HIS A 182      16.115  19.055  48.955  4.00  1.00           N
ATOM   1449  CG  HIS A 182      16.060  19.167  47.584  4.00  1.00           C
ATOM   1450  CB  HIS A 182      17.059  19.918  46.757  4.00  1.00           C
ATOM   1451  NE2 HIS A 182      14.337  17.896  48.295  4.00  1.00           N
ATOM   1452  CD2 HIS A 182      14.967  18.454  47.198  4.00  1.00           C
ATOM   1453  CE1 HIS A 182      15.062  18.285  49.328  4.00  1.00           C
ATOM   1454  C   HIS A 182      16.698  22.103  47.781  4.00  1.00           C
ATOM   1455  O   HIS A 182      17.709  22.628  48.244  4.00  1.00           O
ATOM   1456  N   ILE A 183      15.507  22.153  48.393  4.00  1.00           N
ATOM   1457  CA  ILE A 183      15.438  22.793  49.659  4.00  1.00           C
ATOM   1458  CB  ILE A 183      14.688  24.091  49.623  4.00  1.00           C
ATOM   1459  CG1 ILE A 183      15.419  25.084  48.704  4.00  1.00           C
ATOM   1460  CG2 ILE A 183      14.522  24.591  51.067  4.00  1.00           C
ATOM   1461  CD1 ILE A 183      14.596  26.325  48.361  4.00  1.00           C
ATOM   1462  C   ILE A 183      14.756  21.878  50.602  4.00  1.00           C
ATOM   1463  O   ILE A 183      13.698  21.322  50.309  4.00  1.00           O
ATOM   1464  N   LEU A 184      15.385  21.688  51.769  4.00  1.00           N
ATOM   1465  CA  LEU A 184      14.809  20.865  52.778  4.00  1.00           C
ATOM   1466  CB  LEU A 184      15.770  19.736  53.201  4.00  1.00           C
ATOM   1467  CG  LEU A 184      15.251  18.765  54.276  4.00  1.00           C
ATOM   1468  CD1 LEU A 184      16.209  17.574  54.416  4.00  1.00           C
ATOM   1469  CD2 LEU A 184      15.014  19.463  55.624  4.00  1.00           C
ATOM   1470  C   LEU A 184      14.541  21.805  53.906  4.00  1.00           C
ATOM   1471  O   LEU A 184      15.380  22.639  54.242  4.00  1.00           O
ATOM   1472  N   TYR A 185      13.345  21.704  54.511  4.00  1.00           N
ATOM   1473  CA  TYR A 185      12.949  22.673  55.490  4.00  1.00           C
ATOM   1474  CB  TYR A 185      11.817  23.550  54.914  4.00  1.00           C
ATOM   1475  CG  TYR A 185      11.557  24.772  55.726  4.00  1.00           C
ATOM   1476  CD1 TYR A 185      10.697  24.761  56.799  4.00  1.00           C
ATOM   1477  CD2 TYR A 185      12.175  25.952  55.383  4.00  1.00           C
ATOM   1478  CE1 TYR A 185      10.477  25.912  57.523  4.00  1.00           C
ATOM   1479  CE2 TYR A 185      11.961  27.101  56.101  4.00  1.00           C
ATOM   1480  CZ  TYR A 185      11.110  27.081  57.176  4.00  1.00           C
ATOM   1481  OH  TYR A 185      10.893  28.263  57.913  4.00  1.00           O
ATOM   1482  C   TYR A 185      12.368  21.931  56.624  4.00  1.00           C
ATOM   1483  O   TYR A 185      11.979  20.770  56.510  4.00  1.00           O
ATOM   1484  N   THR A 186      12.382  22.598  57.777  4.00  1.00           N
ATOM   1485  CA  THR A 186      11.699  22.141  58.931  4.00  1.00           C
ATOM   1486  CB  THR A 186      12.583  21.485  59.950  4.00  1.00           C
ATOM   1487  OG1 THR A 186      13.210  20.339  59.392  4.00  1.00           O
ATOM   1488  CG2 THR A 186      11.728  21.091  61.166  4.00  1.00           C
ATOM   1489  C   THR A 186      11.216  23.414  59.520  4.00  1.00           C
ATOM   1490  O   THR A 186      11.871  24.443  59.368  4.00  1.00           O
ATOM   1491  N   GLY A 187      10.054  23.416  60.184  1.00  1.00           N
ATOM   1492  CA  GLY A 187       9.688  24.692  60.704  1.00  1.00           C
ATOM   1493  C   GLY A 187       8.202  24.826  60.653  1.00  1.00           C
ATOM   1494  O   GLY A 187       7.474  23.837  60.575  1.00  1.00           O
ATOM   1495  N   SER A 188       7.725  26.085  60.694  1.00  1.00           N
ATOM   1496  CA  SER A 188       6.320  26.368  60.719  1.00  1.00           C
ATOM   1497  CB  SER A 188       5.990  27.819  61.113  1.00  1.00           C
ATOM   1498  OG  SER A 188       6.418  28.079  62.441  1.00  1.00           O
ATOM   1499  C   SER A 188       5.744  26.146  59.372  1.00  1.00           C
ATOM   1500  O   SER A 188       6.443  26.093  58.363  1.00  1.00           O
ATOM   1501  N   THR A 189       4.416  25.960  59.346  2.00  1.00           N
ATOM   1502  CA  THR A 189       3.744  25.799  58.103  2.00  1.00           C
ATOM   1503  CB  THR A 189       2.298  25.414  58.266  2.00  1.00           C
ATOM   1504  OG1 THR A 189       1.725  25.126  56.999  2.00  1.00           O
ATOM   1505  CG2 THR A 189       1.529  26.552  58.960  2.00  1.00           C
ATOM   1506  C   THR A 189       3.819  27.109  57.371  2.00  1.00           C
ATOM   1507  O   THR A 189       4.067  27.142  56.166  2.00  1.00           O
ATOM   1508  N   GLY A 190       3.628  28.232  58.100  2.00  1.00           N
ATOM   1509  CA  GLY A 190       3.582  29.542  57.507  2.00  1.00           C
ATOM   1510  C   GLY A 190       4.887  29.892  56.872  2.00  1.00           C
ATOM   1511  O   GLY A 190       4.928  30.367  55.738  2.00  1.00           O
ATOM   1512  N   VAL A 191       5.997  29.663  57.592  2.00  1.00           N
ATOM   1513  CA  VAL A 191       7.295  29.908  57.037  2.00  1.00           C
ATOM   1514  CB  VAL A 191       8.389  29.620  58.018  2.00  1.00           C
ATOM   1515  CG1 VAL A 191       8.323  30.679  59.133  2.00  1.00           C
ATOM   1516  CG2 VAL A 191       8.190  28.192  58.548  2.00  1.00           C
ATOM   1517  C   VAL A 191       7.363  28.943  55.907  2.00  1.00           C
ATOM   1518  O   VAL A 191       8.021  29.176  54.894  2.00  1.00           O
ATOM   1519  N   GLY A 192       6.634  27.824  56.069  2.00  1.00           N
ATOM   1520  CA  GLY A 192       6.597  26.796  55.081  2.00  1.00           C
ATOM   1521  C   GLY A 192       6.106  27.381  53.800  2.00  1.00           C
ATOM   1522  O   GLY A 192       6.630  27.086  52.728  2.00  1.00           O
ATOM   1523  N   LYS A 193       5.079  28.238  53.888  2.00  1.00           N
ATOM   1524  CA  LYS A 193       4.497  28.831  52.725  2.00  1.00           C
ATOM   1525  CB  LYS A 193       3.226  29.621  53.107  2.00  1.00           C
ATOM   1526  CG  LYS A 193       2.597  30.488  52.017  2.00  1.00           C
ATOM   1527  CD  LYS A 193       3.291  31.839  51.856  2.00  1.00           C
ATOM   1528  CE  LYS A 193       2.762  32.883  52.847  2.00  1.00           C
ATOM   1529  NZ  LYS A 193       2.810  32.349  54.228  2.00  1.00           N
ATOM   1530  C   LYS A 193       5.517  29.688  52.027  2.00  1.00           C
ATOM   1531  O   LYS A 193       5.612  29.667  50.801  2.00  1.00           O
ATOM   1532  N   ILE A 194       6.323  30.450  52.792  2.00  1.00           N
ATOM   1533  CA  ILE A 194       7.304  31.355  52.247  2.00  1.00           C
ATOM   1534  CB  ILE A 194       7.947  32.188  53.315  2.00  1.00           C
ATOM   1535  CG1 ILE A 194       6.875  32.953  54.111  2.00  1.00           C
ATOM   1536  CG2 ILE A 194       8.983  33.100  52.638  2.00  1.00           C
ATOM   1537  CD1 ILE A 194       6.007  33.867  53.251  2.00  1.00           C
ATOM   1538  C   ILE A 194       8.402  30.623  51.558  2.00  1.00           C
ATOM   1539  O   ILE A 194       8.817  31.003  50.466  2.00  1.00           O
ATOM   1540  N   ILE A 195       8.900  29.543  52.178  2.00  1.00           N
ATOM   1541  CA  ILE A 195      10.034  28.879  51.616  2.00  1.00           C
ATOM   1542  CB  ILE A 195      10.520  27.723  52.454  2.00  1.00           C
ATOM   1543  CG1 ILE A 195      11.934  27.305  52.018  2.00  1.00           C
ATOM   1544  CG2 ILE A 195       9.484  26.588  52.403  2.00  1.00           C
ATOM   1545  CD1 ILE A 195      13.005  28.339  52.365  2.00  1.00           C
ATOM   1546  C   ILE A 195       9.657  28.403  50.271  2.00  1.00           C
ATOM   1547  O   ILE A 195      10.436  28.484  49.323  2.00  1.00           O
ATOM   1548  N   MET A 196       8.420  27.917  50.155  2.00  1.00           N
ATOM   1549  CA  MET A 196       8.015  27.414  48.895  2.00  1.00           C
ATOM   1550  CB  MET A 196       6.588  26.840  48.906  2.00  1.00           C
ATOM   1551  CG  MET A 196       6.146  26.306  47.541  2.00  1.00           C
ATOM   1552  SD  MET A 196       4.485  25.570  47.503  2.00  1.00           S
ATOM   1553  CE  MET A 196       5.052  23.890  47.897  2.00  1.00           C
ATOM   1554  C   MET A 196       8.042  28.501  47.874  2.00  1.00           C
ATOM   1555  O   MET A 196       8.521  28.294  46.761  2.00  1.00           O
ATOM   1556  N   THR A 197       7.550  29.704  48.222  2.00  1.00           N
ATOM   1557  CA  THR A 197       7.492  30.721  47.215  2.00  1.00           C
ATOM   1558  CB  THR A 197       6.815  31.991  47.653  2.00  1.00           C
ATOM   1559  OG1 THR A 197       6.572  32.817  46.524  2.00  1.00           O
ATOM   1560  CG2 THR A 197       7.702  32.738  48.662  2.00  1.00           C
ATOM   1561  C   THR A 197       8.877  31.050  46.771  2.00  1.00           C
ATOM   1562  O   THR A 197       9.131  31.212  45.580  2.00  1.00           O
ATOM   1563  N   ALA A 198       9.827  31.139  47.716  2.00  1.00           N
ATOM   1564  CA  ALA A 198      11.164  31.466  47.325  2.00  1.00           C
ATOM   1565  CB  ALA A 198      12.144  31.534  48.507  2.00  1.00           C
ATOM   1566  C   ALA A 198      11.616  30.389  46.423  2.00  1.00           C
ATOM   1567  O   ALA A 198      12.287  30.629  45.421  2.00  1.00           O
ATOM   1568  N   ALA A 199      11.232  29.155  46.764  2.00  1.00           N
ATOM   1569  CA  ALA A 199      11.608  28.065  45.938  2.00  1.00           C
ATOM   1570  CB  ALA A 199      11.036  26.726  46.436  2.00  1.00           C
ATOM   1571  C   ALA A 199      11.005  28.347  44.596  2.00  1.00           C
ATOM   1572  O   ALA A 199      11.630  28.079  43.577  2.00  1.00           O
ATOM   1573  N   ALA A 200       9.769  28.893  44.534  2.00  1.00           N
ATOM   1574  CA  ALA A 200       9.259  29.194  43.223  2.00  1.00           C
ATOM   1575  CB  ALA A 200       7.728  29.327  43.172  2.00  1.00           C
ATOM   1576  C   ALA A 200       9.837  30.500  42.846  2.00  1.00           C
ATOM   1577  O   ALA A 200       9.284  31.573  43.077  2.00  1.00           O
ATOM   1578  N   LYS A 201      11.005  30.377  42.226  3.00  1.00           N
ATOM   1579  CA  LYS A 201      11.817  31.404  41.689  3.00  1.00           C
ATOM   1580  CB  LYS A 201      12.843  31.983  42.677  3.00  1.00           C
ATOM   1581  CG  LYS A 201      12.227  32.852  43.775  3.00  1.00           C
ATOM   1582  CD  LYS A 201      13.218  33.231  44.876  3.00  1.00           C
ATOM   1583  CE  LYS A 201      12.650  34.206  45.908  3.00  1.00           C
ATOM   1584  NZ  LYS A 201      13.680  34.527  46.921  3.00  1.00           N
ATOM   1585  C   LYS A 201      12.562  30.590  40.727  3.00  1.00           C
ATOM   1586  O   LYS A 201      12.047  30.222  39.672  3.00  1.00           O
ATOM   1587  N   HIS A 202      13.818  30.283  41.065  3.00  1.00           N
ATOM   1588  CA  HIS A 202      14.361  29.278  40.234  3.00  1.00           C
ATOM   1589  ND1 HIS A 202      17.014  30.897  39.488  3.00  1.00           N
ATOM   1590  CG  HIS A 202      16.758  30.081  40.569  3.00  1.00           C
ATOM   1591  CB  HIS A 202      15.820  28.909  40.552  3.00  1.00           C
ATOM   1592  NE2 HIS A 202      18.267  31.652  41.165  3.00  1.00           N
ATOM   1593  CD2 HIS A 202      17.532  30.557  41.583  3.00  1.00           C
ATOM   1594  CE1 HIS A 202      17.921  31.818  39.900  3.00  1.00           C
ATOM   1595  C   HIS A 202      13.516  28.099  40.593  3.00  1.00           C
ATOM   1596  O   HIS A 202      13.379  27.827  41.783  3.00  1.00           O
ATOM   1597  N   LEU A 203      12.926  27.375  39.610  3.00  1.00           N
ATOM   1598  CA  LEU A 203      12.053  26.272  39.947  3.00  1.00           C
ATOM   1599  CB  LEU A 203      11.639  25.419  38.734  3.00  1.00           C
ATOM   1600  CG  LEU A 203      10.827  26.138  37.643  3.00  1.00           C
ATOM   1601  CD1 LEU A 203      10.481  25.171  36.497  3.00  1.00           C
ATOM   1602  CD2 LEU A 203       9.583  26.823  38.227  3.00  1.00           C
ATOM   1603  C   LEU A 203      12.900  25.344  40.776  3.00  1.00           C
ATOM   1604  O   LEU A 203      13.828  24.716  40.267  3.00  1.00           O
ATOM   1605  N   THR A 204      12.620  25.250  42.099  1.00  1.00           N
ATOM   1606  CA  THR A 204      13.394  24.403  42.962  1.00  1.00           C
ATOM   1607  CB  THR A 204      14.260  25.174  43.914  1.00  1.00           C
ATOM   1608  OG1 THR A 204      13.457  25.926  44.806  1.00  1.00           O
ATOM   1609  CG2 THR A 204      15.143  26.122  43.085  1.00  1.00           C
ATOM   1610  C   THR A 204      12.414  23.598  43.783  1.00  1.00           C
ATOM   1611  O   THR A 204      11.386  24.126  44.208  1.00  1.00           O
ATOM   1612  N   PRO A 205      12.679  22.334  44.001  1.00  1.00           N
ATOM   1613  CA  PRO A 205      11.801  21.492  44.787  1.00  1.00           C
ATOM   1614  CD  PRO A 205      13.407  21.560  43.008  1.00  1.00           C
ATOM   1615  CB  PRO A 205      12.053  20.056  44.325  1.00  1.00           C
ATOM   1616  CG  PRO A 205      13.379  20.122  43.545  1.00  1.00           C
ATOM   1617  C   PRO A 205      12.010  21.689  46.268  1.00  1.00           C
ATOM   1618  O   PRO A 205      13.050  22.228  46.633  1.00  1.00           O
ATOM   1619  N   VAL A 206      11.048  21.271  47.127  4.00  1.00           N
ATOM   1620  CA  VAL A 206      11.237  21.466  48.547  4.00  1.00           C
ATOM   1621  CB  VAL A 206      10.687  22.783  49.022  4.00  1.00           C
ATOM   1622  CG1 VAL A 206      10.862  22.886  50.547  4.00  1.00           C
ATOM   1623  CG2 VAL A 206      11.383  23.909  48.239  4.00  1.00           C
ATOM   1624  C   VAL A 206      10.555  20.377  49.352  4.00  1.00           C
ATOM   1625  O   VAL A 206       9.577  19.784  48.898  4.00  1.00           O
ATOM   1626  N   THR A 207      11.086  20.072  50.571  4.00  1.00           N
ATOM   1627  CA  THR A 207      10.494  19.138  51.513  4.00  1.00           C
ATOM   1628  CB  THR A 207      11.317  17.896  51.737  4.00  1.00           C
ATOM   1629  OG1 THR A 207      10.625  17.005  52.598  4.00  1.00           O
ATOM   1630  CG2 THR A 207      12.696  18.260  52.313  4.00  1.00           C
ATOM   1631  C   THR A 207      10.303  19.886  52.821  4.00  1.00           C
ATOM   1632  O   THR A 207      11.264  20.277  53.481  4.00  1.00           O
ATOM   1633  N   LEU A 208       9.026  20.131  53.197  4.00  1.00           N
ATOM   1634  CA  LEU A 208       8.610  20.972  54.302  4.00  1.00           C
ATOM   1635  CB  LEU A 208       7.111  21.310  54.209  4.00  1.00           C
ATOM   1636  CG  LEU A 208       6.721  22.137  52.968  4.00  1.00           C
ATOM   1637  CD1 LEU A 208       7.014  21.382  51.661  4.00  1.00           C
ATOM   1638  CD2 LEU A 208       5.259  22.600  53.058  4.00  1.00           C
ATOM   1639  C   LEU A 208       8.829  20.518  55.708  4.00  1.00           C
ATOM   1640  O   LEU A 208       9.492  21.232  56.459  4.00  1.00           O
ATOM   1641  N   GLU A 209       8.337  19.311  56.067  4.00  1.00           N
ATOM   1642  CA  GLU A 209       8.198  18.878  57.440  4.00  1.00           C
ATOM   1643  CB  GLU A 209       9.471  18.260  58.054  4.00  1.00           C
ATOM   1644  CG  GLU A 209       9.973  16.995  57.353  4.00  1.00           C
ATOM   1645  CD  GLU A 209      11.067  17.405  56.379  4.00  1.00           C
ATOM   1646  OE1 GLU A 209      12.086  17.982  56.847  4.00  1.00           O
ATOM   1647  OE2 GLU A 209      10.907  17.143  55.158  4.00  1.00           O
ATOM   1648  C   GLU A 209       7.836  20.062  58.255  4.00  1.00           C
ATOM   1649  O   GLU A 209       8.673  20.658  58.931  4.00  1.00           O
ATOM   1650  N   LEU A 210       6.551  20.429  58.192  1.00  1.00           N
ATOM   1651  CA  LEU A 210       6.090  21.570  58.905  1.00  1.00           C
ATOM   1652  CB  LEU A 210       5.297  22.569  58.043  1.00  1.00           C
ATOM   1653  CG  LEU A 210       6.133  23.158  56.891  1.00  1.00           C
ATOM   1654  CD1 LEU A 210       5.349  24.228  56.114  1.00  1.00           C
ATOM   1655  CD2 LEU A 210       7.498  23.655  57.391  1.00  1.00           C
ATOM   1656  C   LEU A 210       5.198  21.047  59.984  1.00  1.00           C
ATOM   1657  O   LEU A 210       5.036  19.836  60.131  1.00  1.00           O
ATOM   1658  N   GLY A 211       4.611  21.951  60.792  1.00  1.00           N
ATOM   1659  CA  GLY A 211       3.839  21.512  61.921  1.00  1.00           C
ATOM   1660  C   GLY A 211       2.390  21.331  61.594  1.00  1.00           C
ATOM   1661  O   GLY A 211       1.962  21.402  60.443  1.00  1.00           O
ATOM   1662  N   GLY A 212       1.614  21.072  62.671  1.00  1.00           N
ATOM   1663  CA  GLY A 212       0.193  20.859  62.695  1.00  1.00           C
ATOM   1664  C   GLY A 212      -0.089  20.395  64.108  1.00  1.00           C
ATOM   1665  O   GLY A 212       0.842  20.183  64.884  1.00  1.00           O
ATOM   1666  N   LYS A 213      -1.377  20.239  64.493  1.00  1.00           N
ATOM   1667  CA  LYS A 213      -1.743  19.739  65.801  1.00  1.00           C
ATOM   1668  CB  LYS A 213      -3.092  20.300  66.277  1.00  1.00           C
ATOM   1669  CG  LYS A 213      -4.208  20.081  65.249  1.00  1.00           C
ATOM   1670  CD  LYS A 213      -5.618  20.330  65.785  1.00  1.00           C
ATOM   1671  CE  LYS A 213      -5.873  21.780  66.197  1.00  1.00           C
ATOM   1672  NZ  LYS A 213      -7.264  21.929  66.682  1.00  1.00           N
ATOM   1673  C   LYS A 213      -1.915  18.263  65.592  1.00  1.00           C
ATOM   1674  O   LYS A 213      -2.699  17.846  64.741  1.00  1.00           O
ATOM   1675  N   SER A 214      -1.177  17.423  66.345  1.00  1.00           N
ATOM   1676  CA  SER A 214      -1.320  16.009  66.149  1.00  1.00           C
ATOM   1677  CB  SER A 214       0.007  15.231  66.224  1.00  1.00           C
ATOM   1678  OG  SER A 214       0.852  15.605  65.145  1.00  1.00           O
ATOM   1679  C   SER A 214      -2.208  15.510  67.261  1.00  1.00           C
ATOM   1680  O   SER A 214      -2.001  15.829  68.429  1.00  1.00           O
ATOM   1681  N   PRO A 215      -3.229  14.765  66.900  4.00  1.00           N
ATOM   1682  CA  PRO A 215      -4.179  14.219  67.851  4.00  1.00           C
ATOM   1683  CD  PRO A 215      -3.814  14.919  65.580  4.00  1.00           C
ATOM   1684  CB  PRO A 215      -5.495  14.082  67.094  4.00  1.00           C
ATOM   1685  CG  PRO A 215      -5.080  14.052  65.616  4.00  1.00           C
ATOM   1686  C   PRO A 215      -3.758  12.905  68.442  4.00  1.00           C
ATOM   1687  O   PRO A 215      -2.905  12.228  67.865  4.00  1.00           O
ATOM   1688  N   CYS A 216      -4.346  12.545  69.605  4.00  1.00           N
ATOM   1689  CA  CYS A 216      -4.160  11.255  70.212  4.00  1.00           C
ATOM   1690  CB  CYS A 216      -3.203  11.261  71.418  4.00  1.00           C
ATOM   1691  SG  CYS A 216      -3.653  12.483  72.681  4.00  1.00           S
ATOM   1692  C   CYS A 216      -5.509  10.816  70.639  4.00  1.00           C
ATOM   1693  O   CYS A 216      -6.147  11.451  71.477  4.00  1.00           O
ATOM   1694  N   TYR A 217      -5.992   9.711  70.051  4.00  1.00           N
ATOM   1695  CA  TYR A 217      -7.310   9.294  70.394  4.00  1.00           C
ATOM   1696  CB  TYR A 217      -8.192   9.029  69.161  4.00  1.00           C
ATOM   1697  CG  TYR A 217      -9.566   8.676  69.616  4.00  1.00           C
ATOM   1698  CD1 TYR A 217     -10.451   9.668  69.971  4.00  1.00           C
ATOM   1699  CD2 TYR A 217      -9.973   7.364  69.677  4.00  1.00           C
ATOM   1700  CE1 TYR A 217     -11.722   9.356  70.388  4.00  1.00           C
ATOM   1701  CE2 TYR A 217     -11.245   7.046  70.093  4.00  1.00           C
ATOM   1702  CZ  TYR A 217     -12.120   8.043  70.450  4.00  1.00           C
ATOM   1703  OH  TYR A 217     -13.425   7.719  70.876  4.00  1.00           O
ATOM   1704  C   TYR A 217      -7.181   8.016  71.167  4.00  1.00           C
ATOM   1705  O   TYR A 217      -6.793   6.986  70.617  4.00  1.00           O
ATOM   1706  N   VAL A 218      -7.493   8.064  72.479  4.00  1.00           N
ATOM   1707  CA  VAL A 218      -7.430   6.893  73.310  4.00  1.00           C
ATOM   1708  CB  VAL A 218      -7.011   7.167  74.723  4.00  1.00           C
ATOM   1709  CG1 VAL A 218      -5.580   7.728  74.716  4.00  1.00           C
ATOM   1710  CG2 VAL A 218      -8.052   8.099  75.365  4.00  1.00           C
ATOM   1711  C   VAL A 218      -8.837   6.370  73.379  4.00  1.00           C
ATOM   1712  O   VAL A 218      -9.786   7.150  73.448  4.00  1.00           O
ATOM   1713  N   ASP A 219      -9.018   5.033  73.333  1.00  1.00           N
ATOM   1714  CA  ASP A 219     -10.352   4.496  73.368  1.00  1.00           C
ATOM   1715  CB  ASP A 219     -10.516   3.174  72.598  1.00  1.00           C
ATOM   1716  CG  ASP A 219     -10.398   3.499  71.114  1.00  1.00           C
ATOM   1717  OD1 ASP A 219     -10.030   4.660  70.794  1.00  1.00           O
ATOM   1718  OD2 ASP A 219     -10.681   2.595  70.281  1.00  1.00           O
ATOM   1719  C   ASP A 219     -10.794   4.286  74.785  1.00  1.00           C
ATOM   1720  O   ASP A 219      -9.987   4.274  75.713  1.00  1.00           O
ATOM   1721  N   LYS A 220     -12.125   4.135  74.964  3.00  1.00           N
ATOM   1722  CA  LYS A 220     -12.760   3.931  76.239  3.00  1.00           C
ATOM   1723  CB  LYS A 220     -14.290   3.956  76.096  3.00  1.00           C
ATOM   1724  CG  LYS A 220     -14.785   3.210  74.854  3.00  1.00           C
ATOM   1725  CD  LYS A 220     -16.307   3.179  74.714  3.00  1.00           C
ATOM   1726  CE  LYS A 220     -16.968   1.988  75.406  3.00  1.00           C
ATOM   1727  NZ  LYS A 220     -18.440   2.132  75.358  3.00  1.00           N
ATOM   1728  C   LYS A 220     -12.313   2.632  76.826  3.00  1.00           C
ATOM   1729  O   LYS A 220     -11.932   2.586  77.993  3.00  1.00           O
ATOM   1730  N   ASN A 221     -12.324   1.530  76.048  3.00  1.00           N
ATOM   1731  CA  ASN A 221     -11.831   0.337  76.669  3.00  1.00           C
ATOM   1732  CB  ASN A 221     -12.642  -0.943  76.423  3.00  1.00           C
ATOM   1733  CG  ASN A 221     -12.039  -1.989  77.355  3.00  1.00           C
ATOM   1734  OD1 ASN A 221     -11.757  -1.707  78.519  3.00  1.00           O
ATOM   1735  ND2 ASN A 221     -11.809  -3.221  76.829  3.00  1.00           N
ATOM   1736  C   ASN A 221     -10.453   0.095  76.131  3.00  1.00           C
ATOM   1737  O   ASN A 221     -10.288  -0.386  75.012  3.00  1.00           O
ATOM   1738  N   CYS A 222      -9.423   0.443  76.928  1.00  1.00           N
ATOM   1739  CA  CYS A 222      -8.050   0.242  76.553  1.00  1.00           C
ATOM   1740  CB  CYS A 222      -7.440   1.436  75.795  1.00  1.00           C
ATOM   1741  SG  CYS A 222      -8.255   1.745  74.199  1.00  1.00           S
ATOM   1742  C   CYS A 222      -7.305   0.119  77.842  1.00  1.00           C
ATOM   1743  O   CYS A 222      -7.832   0.464  78.899  1.00  1.00           O
ATOM   1744  N   ASP A 223      -6.064  -0.404  77.809  1.00  1.00           N
ATOM   1745  CA  ASP A 223      -5.340  -0.444  79.044  1.00  1.00           C
ATOM   1746  CB  ASP A 223      -4.218  -1.487  79.120  1.00  1.00           C
ATOM   1747  CG  ASP A 223      -4.833  -2.871  79.229  1.00  1.00           C
ATOM   1748  OD1 ASP A 223      -6.056  -2.959  79.514  1.00  1.00           O
ATOM   1749  OD2 ASP A 223      -4.079  -3.861  79.032  1.00  1.00           O
ATOM   1750  C   ASP A 223      -4.686   0.880  79.160  1.00  1.00           C
ATOM   1751  O   ASP A 223      -3.669   1.158  78.526  1.00  1.00           O
ATOM   1752  N   LEU A 224      -5.287   1.734  79.994  2.00  1.00           N
ATOM   1753  CA  LEU A 224      -4.864   3.084  80.100  2.00  1.00           C
ATOM   1754  CB  LEU A 224      -5.848   3.972  80.878  2.00  1.00           C
ATOM   1755  CG  LEU A 224      -7.215   4.098  80.176  2.00  1.00           C
ATOM   1756  CD1 LEU A 224      -8.077   5.197  80.820  2.00  1.00           C
ATOM   1757  CD2 LEU A 224      -7.049   4.265  78.657  2.00  1.00           C
ATOM   1758  C   LEU A 224      -3.504   3.258  80.708  2.00  1.00           C
ATOM   1759  O   LEU A 224      -2.747   4.122  80.266  2.00  1.00           O
ATOM   1760  N   ASP A 225      -3.143   2.451  81.724  2.00  1.00           N
ATOM   1761  CA  ASP A 225      -1.919   2.691  82.443  2.00  1.00           C
ATOM   1762  CB  ASP A 225      -1.659   1.605  83.503  2.00  1.00           C
ATOM   1763  CG  ASP A 225      -0.583   2.101  84.457  2.00  1.00           C
ATOM   1764  OD1 ASP A 225      -0.196   3.296  84.347  2.00  1.00           O
ATOM   1765  OD2 ASP A 225      -0.137   1.292  85.312  2.00  1.00           O
ATOM   1766  C   ASP A 225      -0.761   2.676  81.481  2.00  1.00           C
ATOM   1767  O   ASP A 225       0.062   3.590  81.492  2.00  1.00           O
ATOM   1768  N   VAL A 226      -0.673   1.651  80.608  2.00  1.00           N
ATOM   1769  CA  VAL A 226       0.410   1.563  79.660  2.00  1.00           C
ATOM   1770  CB  VAL A 226       0.389   0.284  78.873  2.00  1.00           C
ATOM   1771  CG1 VAL A 226      -0.944   0.187  78.111  2.00  1.00           C
ATOM   1772  CG2 VAL A 226       1.624   0.261  77.957  2.00  1.00           C
ATOM   1773  C   VAL A 226       0.302   2.703  78.693  2.00  1.00           C
ATOM   1774  O   VAL A 226       1.303   3.336  78.355  2.00  1.00           O
ATOM   1775  N   ALA A 227      -0.929   3.008  78.238  2.00  1.00           N
ATOM   1776  CA  ALA A 227      -1.134   4.012  77.231  2.00  1.00           C
ATOM   1777  CB  ALA A 227      -2.614   4.164  76.836  2.00  1.00           C
ATOM   1778  C   ALA A 227      -0.667   5.353  77.739  2.00  1.00           C
ATOM   1779  O   ALA A 227       0.008   6.085  77.017  2.00  1.00           O
ATOM   1780  N   CYS A 228      -0.992   5.710  79.001  2.00  1.00           N
ATOM   1781  CA  CYS A 228      -0.666   7.019  79.512  2.00  1.00           C
ATOM   1782  CB  CYS A 228      -1.243   7.303  80.913  2.00  1.00           C
ATOM   1783  SG  CYS A 228      -0.434   6.360  82.240  2.00  1.00           S
ATOM   1784  C   CYS A 228       0.818   7.209  79.594  2.00  1.00           C
ATOM   1785  O   CYS A 228       1.338   8.263  79.234  2.00  1.00           O
ATOM   1786  N   ARG A 229       1.549   6.188  80.065  2.00  1.00           N
ATOM   1787  CA  ARG A 229       2.967   6.325  80.219  2.00  1.00           C
ATOM   1788  CB  ARG A 229       3.605   5.017  80.722  2.00  1.00           C
ATOM   1789  CG  ARG A 229       5.129   5.051  80.846  2.00  1.00           C
ATOM   1790  CD  ARG A 229       5.746   3.660  81.020  2.00  1.00           C
ATOM   1791  NE  ARG A 229       5.211   3.084  82.287  2.00  1.00           N
ATOM   1792  CZ  ARG A 229       5.507   1.798  82.636  2.00  1.00           C
ATOM   1793  NH1 ARG A 229       6.291   1.030  81.824  2.00  1.00           N
ATOM   1794  NH2 ARG A 229       5.021   1.278  83.801  2.00  1.00           N
ATOM   1795  C   ARG A 229       3.541   6.594  78.872  2.00  1.00           C
ATOM   1796  O   ARG A 229       4.392   7.466  78.706  2.00  1.00           O
ATOM   1797  N   ARG A 230       3.062   5.847  77.865  2.00  1.00           N
ATOM   1798  CA  ARG A 230       3.586   5.985  76.543  2.00  1.00           C
ATOM   1799  CB  ARG A 230       2.941   4.996  75.563  2.00  1.00           C
ATOM   1800  CG  ARG A 230       3.406   3.563  75.822  2.00  1.00           C
ATOM   1801  CD  ARG A 230       4.618   3.182  74.973  2.00  1.00           C
ATOM   1802  NE  ARG A 230       5.236   4.453  74.498  2.00  1.00           N
ATOM   1803  CZ  ARG A 230       6.476   4.838  74.920  2.00  1.00           C
ATOM   1804  NH1 ARG A 230       7.170   4.071  75.811  2.00  1.00           N
ATOM   1805  NH2 ARG A 230       7.026   5.992  74.439  2.00  1.00           N
ATOM   1806  C   ARG A 230       3.336   7.395  76.061  2.00  1.00           C
ATOM   1807  O   ARG A 230       4.247   8.038  75.540  2.00  1.00           O
ATOM   1808  N   ILE A 231       2.106   7.929  76.243  2.00  1.00           N
ATOM   1809  CA  ILE A 231       1.764   9.245  75.750  2.00  1.00           C
ATOM   1810  CB  ILE A 231       0.300   9.579  75.851  2.00  1.00           C
ATOM   1811  CG1 ILE A 231       0.022  10.905  75.125  2.00  1.00           C
ATOM   1812  CG2 ILE A 231      -0.124   9.579  77.328  2.00  1.00           C
ATOM   1813  CD1 ILE A 231      -1.465  11.217  74.965  2.00  1.00           C
ATOM   1814  C   ILE A 231       2.511  10.307  76.447  2.00  1.00           C
ATOM   1815  O   ILE A 231       3.023  11.237  75.825  2.00  1.00           O
ATOM   1816  N   ALA A 232       2.601  10.185  77.770  2.00  1.00           N
ATOM   1817  CA  ALA A 232       3.241  11.211  78.510  2.00  1.00           C
ATOM   1818  CB  ALA A 232       3.308  10.905  80.015  2.00  1.00           C
ATOM   1819  C   ALA A 232       4.656  11.294  78.029  2.00  1.00           C
ATOM   1820  O   ALA A 232       5.224  12.383  77.960  2.00  1.00           O
ATOM   1821  N   TRP A 233       5.257  10.137  77.673  2.00  1.00           N
ATOM   1822  CA  TRP A 233       6.624  10.115  77.226  2.00  1.00           C
ATOM   1823  CB  TRP A 233       7.040   8.745  76.657  2.00  1.00           C
ATOM   1824  CG  TRP A 233       8.220   8.810  75.711  2.00  1.00           C
ATOM   1825  CD2 TRP A 233       9.609   8.867  76.074  2.00  1.00           C
ATOM   1826  CD1 TRP A 233       8.179   8.853  74.348  2.00  1.00           C
ATOM   1827  NE1 TRP A 233       9.452   8.931  73.838  2.00  1.00           N
ATOM   1828  CE2 TRP A 233      10.343   8.942  74.889  2.00  1.00           C
ATOM   1829  CE3 TRP A 233      10.226   8.861  77.292  2.00  1.00           C
ATOM   1830  CZ2 TRP A 233      11.706   9.013  74.904  2.00  1.00           C
ATOM   1831  CZ3 TRP A 233      11.603   8.931  77.302  2.00  1.00           C
ATOM   1832  CH2 TRP A 233      12.328   9.004  76.131  2.00  1.00           C
ATOM   1833  C   TRP A 233       6.775  11.090  76.114  2.00  1.00           C
ATOM   1834  O   TRP A 233       7.630  11.974  76.166  2.00  1.00           O
ATOM   1835  N   GLY A 234       5.938  10.966  75.078  2.00  1.00           N
ATOM   1836  CA  GLY A 234       6.081  11.849  73.968  2.00  1.00           C
ATOM   1837  C   GLY A 234       5.729  13.264  74.320  2.00  1.00           C
ATOM   1838  O   GLY A 234       6.433  14.192  73.929  2.00  1.00           O
ATOM   1839  N   LYS A 235       4.631  13.474  75.073  2.00  1.00           N
ATOM   1840  CA  LYS A 235       4.169  14.821  75.265  2.00  1.00           C
ATOM   1841  CB  LYS A 235       2.913  14.890  76.146  2.00  1.00           C
ATOM   1842  CG  LYS A 235       2.372  16.310  76.244  2.00  1.00           C
ATOM   1843  CD  LYS A 235       1.883  16.828  74.894  2.00  1.00           C
ATOM   1844  CE  LYS A 235       1.737  18.344  74.859  2.00  1.00           C
ATOM   1845  NZ  LYS A 235       3.061  18.981  75.033  2.00  1.00           N
ATOM   1846  C   LYS A 235       5.216  15.643  75.923  2.00  1.00           C
ATOM   1847  O   LYS A 235       5.662  16.652  75.378  2.00  1.00           O
ATOM   1848  N   PHE A 236       5.654  15.218  77.114  2.00  1.00           N
ATOM   1849  CA  PHE A 236       6.726  15.913  77.744  2.00  1.00           C
ATOM   1850  CB  PHE A 236       6.624  15.909  79.281  2.00  1.00           C
ATOM   1851  CG  PHE A 236       7.992  16.129  79.827  2.00  1.00           C
ATOM   1852  CD1 PHE A 236       8.615  17.351  79.743  2.00  1.00           C
ATOM   1853  CD2 PHE A 236       8.647  15.086  80.442  2.00  1.00           C
ATOM   1854  CE1 PHE A 236       9.880  17.519  80.256  2.00  1.00           C
ATOM   1855  CE2 PHE A 236       9.911  15.247  80.958  2.00  1.00           C
ATOM   1856  CZ  PHE A 236      10.530  16.469  80.863  2.00  1.00           C
ATOM   1857  C   PHE A 236       7.924  15.122  77.362  2.00  1.00           C
ATOM   1858  O   PHE A 236       8.204  14.068  77.931  2.00  1.00           O
ATOM   1859  N   MET A 237       8.652  15.622  76.355  2.00  1.00           N
ATOM   1860  CA  MET A 237       9.839  14.977  75.900  2.00  1.00           C
ATOM   1861  CB  MET A 237       9.864  14.663  74.393  2.00  1.00           C
ATOM   1862  CG  MET A 237      11.231  14.139  73.938  2.00  1.00           C
ATOM   1863  SD  MET A 237      11.323  13.551  72.220  2.00  1.00           S
ATOM   1864  CE  MET A 237      11.127  11.798  72.657  2.00  1.00           C
ATOM   1865  C   MET A 237      10.908  15.985  76.149  2.00  1.00           C
ATOM   1866  O   MET A 237      11.381  16.121  77.276  2.00  1.00           O
ATOM   1867  N   ASN A 238      11.319  16.718  75.095  2.00  1.00           N
ATOM   1868  CA  ASN A 238      12.326  17.718  75.287  2.00  1.00           C
ATOM   1869  CB  ASN A 238      12.649  18.480  73.992  2.00  1.00           C
ATOM   1870  CG  ASN A 238      14.077  18.990  74.102  2.00  1.00           C
ATOM   1871  OD1 ASN A 238      14.587  19.216  75.198  2.00  1.00           O
ATOM   1872  ND2 ASN A 238      14.746  19.175  72.932  2.00  1.00           N
ATOM   1873  C   ASN A 238      11.748  18.648  76.285  2.00  1.00           C
ATOM   1874  O   ASN A 238      12.365  18.995  77.290  2.00  1.00           O
ATOM   1875  N   SER A 239      10.504  19.046  76.008  2.00  1.00           N
ATOM   1876  CA  SER A 239       9.715  19.839  76.886  2.00  1.00           C
ATOM   1877  CB  SER A 239      10.428  21.117  77.356  2.00  1.00           C
ATOM   1878  OG  SER A 239       9.583  21.857  78.224  2.00  1.00           O
ATOM   1879  C   SER A 239       8.586  20.249  75.993  2.00  1.00           C
ATOM   1880  O   SER A 239       8.090  21.368  76.071  2.00  1.00           O
ATOM   1881  N   GLY A 240       8.157  19.332  75.100  2.00  1.00           N
ATOM   1882  CA  GLY A 240       7.042  19.596  74.238  2.00  1.00           C
ATOM   1883  C   GLY A 240       7.438  20.224  72.952  2.00  1.00           C
ATOM   1884  O   GLY A 240       6.589  20.651  72.171  2.00  1.00           O
ATOM   1885  N   GLN A 241       8.742  20.296  72.697  1.00  1.00           N
ATOM   1886  CA  GLN A 241       9.227  20.919  71.511  1.00  1.00           C
ATOM   1887  CB  GLN A 241      10.752  21.084  71.574  1.00  1.00           C
ATOM   1888  CG  GLN A 241      11.352  21.979  70.494  1.00  1.00           C
ATOM   1889  CD  GLN A 241      12.802  22.196  70.895  1.00  1.00           C
ATOM   1890  OE1 GLN A 241      13.460  21.281  71.387  1.00  1.00           O
ATOM   1891  NE2 GLN A 241      13.307  23.445  70.709  1.00  1.00           N
ATOM   1892  C   GLN A 241       8.868  20.109  70.286  1.00  1.00           C
ATOM   1893  O   GLN A 241       8.607  20.674  69.226  1.00  1.00           O
ATOM   1894  N   THR A 242       8.825  18.764  70.406  1.00  1.00           N
ATOM   1895  CA  THR A 242       8.683  17.856  69.290  1.00  1.00           C
ATOM   1896  CB  THR A 242       8.636  16.413  69.703  1.00  1.00           C
ATOM   1897  OG1 THR A 242       7.496  16.174  70.516  1.00  1.00           O
ATOM   1898  CG2 THR A 242       9.922  16.084  70.481  1.00  1.00           C
ATOM   1899  C   THR A 242       7.486  18.115  68.448  1.00  1.00           C
ATOM   1900  O   THR A 242       6.444  18.574  68.913  1.00  1.00           O
ATOM   1901  N   CYS A 243       7.661  17.833  67.137  3.00  1.00           N
ATOM   1902  CA  CYS A 243       6.637  17.990  66.152  3.00  1.00           C
ATOM   1903  CB  CYS A 243       7.122  17.712  64.719  3.00  1.00           C
ATOM   1904  SG  CYS A 243       8.285  18.976  64.123  3.00  1.00           S
ATOM   1905  C   CYS A 243       5.510  17.045  66.442  3.00  1.00           C
ATOM   1906  O   CYS A 243       4.356  17.463  66.531  3.00  1.00           O
ATOM   1907  N   VAL A 244       5.811  15.742  66.627  3.00  1.00           N
ATOM   1908  CA  VAL A 244       4.744  14.815  66.883  3.00  1.00           C
ATOM   1909  CB  VAL A 244       4.894  13.505  66.179  3.00  1.00           C
ATOM   1910  CG1 VAL A 244       3.882  12.527  66.797  3.00  1.00           C
ATOM   1911  CG2 VAL A 244       4.696  13.735  64.671  3.00  1.00           C
ATOM   1912  C   VAL A 244       4.730  14.492  68.353  3.00  1.00           C
ATOM   1913  O   VAL A 244       5.431  13.585  68.799  3.00  1.00           O
ATOM   1914  N   ALA A 245       3.938  15.240  69.154  1.00  1.00           N
ATOM   1915  CA  ALA A 245       3.975  15.043  70.580  1.00  1.00           C
ATOM   1916  CB  ALA A 245       3.364  16.230  71.344  1.00  1.00           C
ATOM   1917  C   ALA A 245       3.340  13.797  71.165  1.00  1.00           C
ATOM   1918  O   ALA A 245       4.124  13.047  71.746  1.00  1.00           O
ATOM   1919  N   PRO A 246       2.061  13.403  71.138  1.00  1.00           N
ATOM   1920  CA  PRO A 246       0.889  14.108  70.638  1.00  1.00           C
ATOM   1921  CD  PRO A 246       1.843  11.963  71.111  1.00  1.00           C
ATOM   1922  CB  PRO A 246      -0.225  13.067  70.526  1.00  1.00           C
ATOM   1923  CG  PRO A 246       0.527  11.740  70.355  1.00  1.00           C
ATOM   1924  C   PRO A 246       0.419  15.340  71.317  1.00  1.00           C
ATOM   1925  O   PRO A 246       0.561  15.478  72.531  1.00  1.00           O
ATOM   1926  N   ASP A 247      -0.143  16.248  70.496  1.00  1.00           N
ATOM   1927  CA  ASP A 247      -0.597  17.531  70.918  1.00  1.00           C
ATOM   1928  CB  ASP A 247      -0.904  18.469  69.734  1.00  1.00           C
ATOM   1929  CG  ASP A 247       0.399  18.815  69.022  1.00  1.00           C
ATOM   1930  OD1 ASP A 247       1.396  18.066  69.205  1.00  1.00           O
ATOM   1931  OD2 ASP A 247       0.414  19.839  68.288  1.00  1.00           O
ATOM   1932  C   ASP A 247      -1.819  17.555  71.797  1.00  1.00           C
ATOM   1933  O   ASP A 247      -1.759  18.055  72.919  1.00  1.00           O
ATOM   1934  N   TYR A 248      -2.958  16.994  71.336  4.00  1.00           N
ATOM   1935  CA  TYR A 248      -4.183  17.149  72.085  4.00  1.00           C
ATOM   1936  CB  TYR A 248      -5.214  18.034  71.366  4.00  1.00           C
ATOM   1937  CG  TYR A 248      -4.498  19.273  70.951  4.00  1.00           C
ATOM   1938  CD1 TYR A 248      -4.300  20.318  71.824  4.00  1.00           C
ATOM   1939  CD2 TYR A 248      -4.000  19.367  69.672  4.00  1.00           C
ATOM   1940  CE1 TYR A 248      -3.626  21.446  71.416  4.00  1.00           C
ATOM   1941  CE2 TYR A 248      -3.327  20.490  69.258  4.00  1.00           C
ATOM   1942  CZ  TYR A 248      -3.141  21.531  70.132  4.00  1.00           C
ATOM   1943  OH  TYR A 248      -2.449  22.684  69.709  4.00  1.00           O
ATOM   1944  C   TYR A 248      -4.773  15.778  72.170  4.00  1.00           C
ATOM   1945  O   TYR A 248      -4.439  14.909  71.366  4.00  1.00           O
ATOM   1946  N   ILE A 249      -5.658  15.529  73.155  4.00  1.00           N
ATOM   1947  CA  ILE A 249      -6.183  14.199  73.249  4.00  1.00           C
ATOM   1948  CB  ILE A 249      -5.874  13.497  74.534  4.00  1.00           C
ATOM   1949  CG1 ILE A 249      -6.296  12.028  74.396  4.00  1.00           C
ATOM   1950  CG2 ILE A 249      -6.539  14.260  75.693  4.00  1.00           C
ATOM   1951  CD1 ILE A 249      -5.685  11.112  75.447  4.00  1.00           C
ATOM   1952  C   ILE A 249      -7.678  14.198  73.102  4.00  1.00           C
ATOM   1953  O   ILE A 249      -8.368  15.055  73.652  4.00  1.00           O
ATOM   1954  N   LEU A 250      -8.209  13.222  72.325  4.00  1.00           N
ATOM   1955  CA  LEU A 250      -9.629  13.066  72.128  4.00  1.00           C
ATOM   1956  CB  LEU A 250     -10.032  12.957  70.649  4.00  1.00           C
ATOM   1957  CG  LEU A 250      -9.653  14.204  69.828  4.00  1.00           C
ATOM   1958  CD1 LEU A 250     -10.163  14.098  68.382  4.00  1.00           C
ATOM   1959  CD2 LEU A 250     -10.097  15.495  70.532  4.00  1.00           C
ATOM   1960  C   LEU A 250     -10.017  11.785  72.791  4.00  1.00           C
ATOM   1961  O   LEU A 250      -9.470  10.726  72.486  4.00  1.00           O
ATOM   1962  N   CYS A 251     -10.970  11.854  73.741  4.00  1.00           N
ATOM   1963  CA  CYS A 251     -11.399  10.666  74.416  4.00  1.00           C
ATOM   1964  CB  CYS A 251     -10.693  10.432  75.762  4.00  1.00           C
ATOM   1965  SG  CYS A 251     -11.105  11.710  76.988  4.00  1.00           S
ATOM   1966  C   CYS A 251     -12.830  10.842  74.727  4.00  1.00           C
ATOM   1967  O   CYS A 251     -13.406  11.910  74.528  4.00  1.00           O
ATOM   1968  N   ASP A 252     -13.452   9.756  75.191  1.00  1.00           N
ATOM   1969  CA  ASP A 252     -14.805   9.886  75.584  1.00  1.00           C
ATOM   1970  CB  ASP A 252     -15.561   8.548  75.547  1.00  1.00           C
ATOM   1971  CG  ASP A 252     -15.591   8.089  74.095  1.00  1.00           C
ATOM   1972  OD1 ASP A 252     -15.122   8.871  73.226  1.00  1.00           O
ATOM   1973  OD2 ASP A 252     -16.077   6.957  73.830  1.00  1.00           O
ATOM   1974  C   ASP A 252     -14.772  10.370  76.981  1.00  1.00           C
ATOM   1975  O   ASP A 252     -13.766  10.254  77.678  1.00  1.00           O
ATOM   1976  N   PRO A 253     -15.859  10.933  77.400  2.00  1.00           N
ATOM   1977  CA  PRO A 253     -15.986  11.442  78.724  2.00  1.00           C
ATOM   1978  CD  PRO A 253     -16.982  11.267  76.545  2.00  1.00           C
ATOM   1979  CB  PRO A 253     -17.300  12.227  78.743  2.00  1.00           C
ATOM   1980  CG  PRO A 253     -18.083  11.678  77.533  2.00  1.00           C
ATOM   1981  C   PRO A 253     -16.019  10.170  79.513  2.00  1.00           C
ATOM   1982  O   PRO A 253     -16.245   9.118  78.921  2.00  1.00           O
ATOM   1983  N   SER A 254     -15.823  10.250  80.835  2.00  1.00           N
ATOM   1984  CA  SER A 254     -15.743   9.156  81.762  2.00  1.00           C
ATOM   1985  CB  SER A 254     -16.689   7.972  81.468  2.00  1.00           C
ATOM   1986  OG  SER A 254     -16.120   7.096  80.504  2.00  1.00           O
ATOM   1987  C   SER A 254     -14.342   8.612  81.749  2.00  1.00           C
ATOM   1988  O   SER A 254     -13.848   8.119  82.762  2.00  1.00           O
ATOM   1989  N   ILE A 255     -13.659   8.707  80.597  2.00  1.00           N
ATOM   1990  CA  ILE A 255     -12.278   8.333  80.457  2.00  1.00           C
ATOM   1991  CB  ILE A 255     -11.855   8.213  79.021  2.00  1.00           C
ATOM   1992  CG1 ILE A 255     -12.611   7.077  78.312  2.00  1.00           C
ATOM   1993  CG2 ILE A 255     -10.327   8.043  78.996  2.00  1.00           C
ATOM   1994  CD1 ILE A 255     -12.319   5.695  78.894  2.00  1.00           C
ATOM   1995  C   ILE A 255     -11.407   9.398  81.058  2.00  1.00           C
ATOM   1996  O   ILE A 255     -10.374   9.115  81.662  2.00  1.00           O
ATOM   1997  N   GLN A 256     -11.844  10.665  80.909  2.00  1.00           N
ATOM   1998  CA  GLN A 256     -11.057  11.849  81.131  2.00  1.00           C
ATOM   1999  CB  GLN A 256     -11.919  13.119  81.038  2.00  1.00           C
ATOM   2000  CG  GLN A 256     -12.621  13.291  79.691  2.00  1.00           C
ATOM   2001  CD  GLN A 256     -13.597  14.451  79.823  2.00  1.00           C
ATOM   2002  OE1 GLN A 256     -13.492  15.267  80.739  2.00  1.00           O
ATOM   2003  NE2 GLN A 256     -14.581  14.525  78.889  2.00  1.00           N
ATOM   2004  C   GLN A 256     -10.420  11.880  82.481  2.00  1.00           C
ATOM   2005  O   GLN A 256      -9.227  12.154  82.591  2.00  1.00           O
ATOM   2006  N   ASN A 257     -11.170  11.587  83.550  2.00  1.00           N
ATOM   2007  CA  ASN A 257     -10.569  11.695  84.846  2.00  1.00           C
ATOM   2008  CB  ASN A 257     -11.553  11.356  85.981  2.00  1.00           C
ATOM   2009  CG  ASN A 257     -12.623  12.439  86.030  2.00  1.00           C
ATOM   2010  OD1 ASN A 257     -13.684  12.307  85.421  2.00  1.00           O
ATOM   2011  ND2 ASN A 257     -12.343  13.538  86.781  2.00  1.00           N
ATOM   2012  C   ASN A 257      -9.448  10.709  84.919  2.00  1.00           C
ATOM   2013  O   ASN A 257      -8.395  10.991  85.489  2.00  1.00           O
ATOM   2014  N   GLN A 258      -9.644   9.520  84.320  2.00  1.00           N
ATOM   2015  CA  GLN A 258      -8.681   8.464  84.439  2.00  1.00           C
ATOM   2016  CB  GLN A 258      -9.161   7.170  83.763  2.00  1.00           C
ATOM   2017  CG  GLN A 258      -8.531   5.918  84.370  2.00  1.00           C
ATOM   2018  CD  GLN A 258      -9.202   5.720  85.725  2.00  1.00           C
ATOM   2019  OE1 GLN A 258     -10.356   6.103  85.919  2.00  1.00           O
ATOM   2020  NE2 GLN A 258      -8.463   5.117  86.693  2.00  1.00           N
ATOM   2021  C   GLN A 258      -7.384   8.891  83.811  2.00  1.00           C
ATOM   2022  O   GLN A 258      -6.317   8.685  84.388  2.00  1.00           O
ATOM   2023  N   ILE A 259      -7.440   9.518  82.619  2.00  1.00           N
ATOM   2024  CA  ILE A 259      -6.241   9.900  81.918  2.00  1.00           C
ATOM   2025  CB  ILE A 259      -6.466  10.371  80.516  2.00  1.00           C
ATOM   2026  CG1 ILE A 259      -5.103  10.475  79.813  2.00  1.00           C
ATOM   2027  CG2 ILE A 259      -7.263  11.685  80.554  2.00  1.00           C
ATOM   2028  CD1 ILE A 259      -5.200  10.584  78.298  2.00  1.00           C
ATOM   2029  C   ILE A 259      -5.494  10.960  82.639  2.00  1.00           C
ATOM   2030  O   ILE A 259      -4.266  10.916  82.710  2.00  1.00           O
ATOM   2031  N   VAL A 260      -6.216  11.947  83.192  2.00  1.00           N
ATOM   2032  CA  VAL A 260      -5.547  13.036  83.828  2.00  1.00           C
ATOM   2033  CB  VAL A 260      -6.511  14.009  84.445  2.00  1.00           C
ATOM   2034  CG1 VAL A 260      -5.714  15.102  85.177  2.00  1.00           C
ATOM   2035  CG2 VAL A 260      -7.434  14.545  83.335  2.00  1.00           C
ATOM   2036  C   VAL A 260      -4.689  12.464  84.926  2.00  1.00           C
ATOM   2037  O   VAL A 260      -3.519  12.821  85.055  2.00  1.00           O
ATOM   2038  N   GLU A 261      -5.248  11.536  85.731  2.00  1.00           N
ATOM   2039  CA  GLU A 261      -4.552  10.948  86.849  2.00  1.00           C
ATOM   2040  CB  GLU A 261      -5.488  10.083  87.711  2.00  1.00           C
ATOM   2041  CG  GLU A 261      -6.675  10.861  88.288  2.00  1.00           C
ATOM   2042  CD  GLU A 261      -6.167  11.828  89.348  2.00  1.00           C
ATOM   2043  OE1 GLU A 261      -5.769  11.353  90.444  2.00  1.00           O
ATOM   2044  OE2 GLU A 261      -6.172  13.058  89.074  2.00  1.00           O
ATOM   2045  C   GLU A 261      -3.426  10.070  86.408  2.00  1.00           C
ATOM   2046  O   GLU A 261      -2.312  10.178  86.918  2.00  1.00           O
ATOM   2047  N   LYS A 262      -3.680   9.185  85.429  2.00  1.00           N
ATOM   2048  CA  LYS A 262      -2.672   8.240  85.046  2.00  1.00           C
ATOM   2049  CB  LYS A 262      -3.157   7.290  83.938  2.00  1.00           C
ATOM   2050  CG  LYS A 262      -4.306   6.373  84.369  2.00  1.00           C
ATOM   2051  CD  LYS A 262      -3.947   5.427  85.518  2.00  1.00           C
ATOM   2052  CE  LYS A 262      -5.096   4.507  85.939  2.00  1.00           C
ATOM   2053  NZ  LYS A 262      -4.611   3.512  86.921  2.00  1.00           N
ATOM   2054  C   LYS A 262      -1.508   8.992  84.519  2.00  1.00           C
ATOM   2055  O   LYS A 262      -0.359   8.717  84.866  2.00  1.00           O
ATOM   2056  N   LEU A 263      -1.791   9.994  83.677  2.00  1.00           N
ATOM   2057  CA  LEU A 263      -0.736  10.752  83.093  2.00  1.00           C
ATOM   2058  CB  LEU A 263      -1.278  11.844  82.152  2.00  1.00           C
ATOM   2059  CG  LEU A 263      -0.199  12.614  81.371  2.00  1.00           C
ATOM   2060  CD1 LEU A 263       0.491  11.703  80.346  2.00  1.00           C
ATOM   2061  CD2 LEU A 263      -0.774  13.889  80.732  2.00  1.00           C
ATOM   2062  C   LEU A 263      -0.025  11.420  84.219  2.00  1.00           C
ATOM   2063  O   LEU A 263       1.202  11.444  84.275  2.00  1.00           O
ATOM   2064  N   LYS A 264      -0.788  11.948  85.187  2.00  1.00           N
ATOM   2065  CA  LYS A 264      -0.146  12.638  86.260  2.00  1.00           C
ATOM   2066  CB  LYS A 264      -1.127  13.214  87.293  2.00  1.00           C
ATOM   2067  CG  LYS A 264      -0.421  13.861  88.487  2.00  1.00           C
ATOM   2068  CD  LYS A 264      -1.317  14.809  89.282  2.00  1.00           C
ATOM   2069  CE  LYS A 264      -2.796  14.420  89.249  2.00  1.00           C
ATOM   2070  NZ  LYS A 264      -3.586  15.392  90.037  2.00  1.00           N
ATOM   2071  C   LYS A 264       0.756  11.703  86.982  2.00  1.00           C
ATOM   2072  O   LYS A 264       1.890  12.052  87.311  2.00  1.00           O
ATOM   2073  N   LYS A 265       0.290  10.470  87.232  2.00  1.00           N
ATOM   2074  CA  LYS A 265       1.108   9.574  87.985  2.00  1.00           C
ATOM   2075  CB  LYS A 265       0.427   8.223  88.251  2.00  1.00           C
ATOM   2076  CG  LYS A 265      -0.903   8.387  88.990  2.00  1.00           C
ATOM   2077  CD  LYS A 265      -0.801   9.250  90.252  2.00  1.00           C
ATOM   2078  CE  LYS A 265      -0.015   8.605  91.393  2.00  1.00           C
ATOM   2079  NZ  LYS A 265      -0.822   7.536  92.021  2.00  1.00           N
ATOM   2080  C   LYS A 265       2.372   9.342  87.209  2.00  1.00           C
ATOM   2081  O   LYS A 265       3.460   9.332  87.781  2.00  1.00           O
ATOM   2082  N   SER A 266       2.264   9.170  85.875  2.00  1.00           N
ATOM   2083  CA  SER A 266       3.428   8.899  85.075  2.00  1.00           C
ATOM   2084  CB  SER A 266       3.110   8.622  83.592  2.00  1.00           C
ATOM   2085  OG  SER A 266       2.673   9.805  82.941  2.00  1.00           O
ATOM   2086  C   SER A 266       4.349  10.071  85.128  2.00  1.00           C
ATOM   2087  O   SER A 266       5.552   9.897  85.305  2.00  1.00           O
ATOM   2088  N   LEU A 267       3.811  11.301  85.016  2.00  1.00           N
ATOM   2089  CA  LEU A 267       4.672  12.448  85.050  2.00  1.00           C
ATOM   2090  CB  LEU A 267       3.945  13.793  84.871  2.00  1.00           C
ATOM   2091  CG  LEU A 267       3.628  14.131  83.399  2.00  1.00           C
ATOM   2092  CD1 LEU A 267       4.920  14.424  82.620  2.00  1.00           C
ATOM   2093  CD2 LEU A 267       2.784  13.045  82.719  2.00  1.00           C
ATOM   2094  C   LEU A 267       5.361  12.433  86.358  2.00  1.00           C
ATOM   2095  O   LEU A 267       6.535  12.771  86.414  2.00  1.00           O
ATOM   2096  N   LYS A 268       4.676  12.006  87.435  2.00  1.00           N
ATOM   2097  CA  LYS A 268       5.316  12.007  88.720  2.00  1.00           C
ATOM   2098  CB  LYS A 268       4.439  11.384  89.819  2.00  1.00           C
ATOM   2099  CG  LYS A 268       5.120  11.359  91.188  2.00  1.00           C
ATOM   2100  CD  LYS A 268       4.182  11.017  92.346  2.00  1.00           C
ATOM   2101  CE  LYS A 268       4.910  10.856  93.683  2.00  1.00           C
ATOM   2102  NZ  LYS A 268       3.930  10.750  94.787  2.00  1.00           N
ATOM   2103  C   LYS A 268       6.556  11.175  88.639  2.00  1.00           C
ATOM   2104  O   LYS A 268       7.631  11.614  89.046  2.00  1.00           O
ATOM   2105  N   GLU A 269       6.448   9.953  88.090  2.00  1.00           N
ATOM   2106  CA  GLU A 269       7.601   9.106  87.981  2.00  1.00           C
ATOM   2107  CB  GLU A 269       7.265   7.709  87.432  2.00  1.00           C
ATOM   2108  CG  GLU A 269       6.588   6.775  88.436  2.00  1.00           C
ATOM   2109  CD  GLU A 269       7.686   6.019  89.171  2.00  1.00           C
ATOM   2110  OE1 GLU A 269       8.443   6.667  89.941  2.00  1.00           O
ATOM   2111  OE2 GLU A 269       7.787   4.780  88.964  2.00  1.00           O
ATOM   2112  C   GLU A 269       8.565   9.723  87.014  2.00  1.00           C
ATOM   2113  O   GLU A 269       9.766   9.724  87.281  2.00  1.00           O
ATOM   2114  N   PHE A 270       8.078  10.259  85.864  2.00  1.00           N
ATOM   2115  CA  PHE A 270       9.018  10.775  84.904  2.00  1.00           C
ATOM   2116  CB  PHE A 270       8.417  11.477  83.668  2.00  1.00           C
ATOM   2117  CG  PHE A 270       7.653  10.536  82.805  2.00  1.00           C
ATOM   2118  CD1 PHE A 270       8.300   9.584  82.051  2.00  1.00           C
ATOM   2119  CD2 PHE A 270       6.279  10.603  82.760  2.00  1.00           C
ATOM   2120  CE1 PHE A 270       7.584   8.720  81.256  2.00  1.00           C
ATOM   2121  CE2 PHE A 270       5.560   9.744  81.966  2.00  1.00           C
ATOM   2122  CZ  PHE A 270       6.212   8.799  81.210  2.00  1.00           C
ATOM   2123  C   PHE A 270       9.780  11.846  85.562  2.00  1.00           C
ATOM   2124  O   PHE A 270      10.983  11.726  85.783  2.00  1.00           O
ATOM   2125  N   TYR A 271       9.090  12.936  85.926  2.00  1.00           N
ATOM   2126  CA  TYR A 271       9.867  13.760  86.755  2.00  1.00           C
ATOM   2127  CB  TYR A 271      10.452  15.101  86.268  2.00  1.00           C
ATOM   2128  CG  TYR A 271      11.468  15.195  87.361  2.00  1.00           C
ATOM   2129  CD1 TYR A 271      12.515  14.301  87.367  2.00  1.00           C
ATOM   2130  CD2 TYR A 271      11.366  16.089  88.403  2.00  1.00           C
ATOM   2131  CE1 TYR A 271      13.454  14.301  88.373  2.00  1.00           C
ATOM   2132  CE2 TYR A 271      12.304  16.094  89.415  2.00  1.00           C
ATOM   2133  CZ  TYR A 271      13.348  15.199  89.407  2.00  1.00           C
ATOM   2134  OH  TYR A 271      14.310  15.203  90.440  2.00  1.00           O
ATOM   2135  C   TYR A 271       9.110  13.944  88.033  2.00  1.00           C
ATOM   2136  O   TYR A 271       7.897  14.133  88.030  2.00  1.00           O
ATOM   2137  N   GLY A 272       9.841  13.839  89.161  1.00  1.00           N
ATOM   2138  CA  GLY A 272       9.393  13.898  90.513  1.00  1.00           C
ATOM   2139  C   GLY A 272       8.524  15.089  90.793  1.00  1.00           C
ATOM   2140  O   GLY A 272       8.062  15.795  89.899  1.00  1.00           O
ATOM   2141  N   GLU A 273       8.328  15.364  92.100  1.00  1.00           N
ATOM   2142  CA  GLU A 273       7.368  16.335  92.535  1.00  1.00           C
ATOM   2143  CB  GLU A 273       7.423  16.603  94.049  1.00  1.00           C
ATOM   2144  CG  GLU A 273       6.397  17.640  94.515  1.00  1.00           C
ATOM   2145  CD  GLU A 273       6.682  17.982  95.971  1.00  1.00           C
ATOM   2146  OE1 GLU A 273       6.831  17.036  96.789  1.00  1.00           O
ATOM   2147  OE2 GLU A 273       6.749  19.201  96.285  1.00  1.00           O
ATOM   2148  C   GLU A 273       7.598  17.636  91.864  1.00  1.00           C
ATOM   2149  O   GLU A 273       6.677  18.205  91.278  1.00  1.00           O
ATOM   2150  N   ASP A 274       8.829  18.153  91.911  1.00  1.00           N
ATOM   2151  CA  ASP A 274       9.028  19.346  91.161  1.00  1.00           C
ATOM   2152  CB  ASP A 274       9.959  20.369  91.837  1.00  1.00           C
ATOM   2153  CG  ASP A 274       9.189  21.059  92.954  1.00  1.00           C
ATOM   2154  OD1 ASP A 274       8.070  21.567  92.674  1.00  1.00           O
ATOM   2155  OD2 ASP A 274       9.716  21.102  94.099  1.00  1.00           O
ATOM   2156  C   ASP A 274       9.656  18.877  89.902  1.00  1.00           C
ATOM   2157  O   ASP A 274      10.729  18.276  89.933  1.00  1.00           O
ATOM   2158  N   ALA A 275       8.977  19.112  88.763  2.00  1.00           N
ATOM   2159  CA  ALA A 275       9.535  18.698  87.514  2.00  1.00           C
ATOM   2160  CB  ALA A 275       8.685  19.110  86.301  2.00  1.00           C
ATOM   2161  C   ALA A 275      10.809  19.437  87.459  2.00  1.00           C
ATOM   2162  O   ALA A 275      11.839  18.916  87.042  2.00  1.00           O
ATOM   2163  N   LYS A 276      10.771  20.698  87.910  2.00  1.00           N
ATOM   2164  CA  LYS A 276      12.019  21.365  87.998  2.00  1.00           C
ATOM   2165  CB  LYS A 276      11.908  22.875  88.269  2.00  1.00           C
ATOM   2166  CG  LYS A 276      13.270  23.532  88.498  2.00  1.00           C
ATOM   2167  CD  LYS A 276      14.194  23.482  87.282  2.00  1.00           C
ATOM   2168  CE  LYS A 276      15.637  23.871  87.608  2.00  1.00           C
ATOM   2169  NZ  LYS A 276      16.239  22.856  88.502  2.00  1.00           N
ATOM   2170  C   LYS A 276      12.732  20.746  89.139  2.00  1.00           C
ATOM   2171  O   LYS A 276      12.144  20.535  90.197  2.00  1.00           O
ATOM   2172  N   LYS A 277      14.022  20.440  88.905  2.00  1.00           N
ATOM   2173  CA  LYS A 277      14.940  19.802  89.800  2.00  1.00           C
ATOM   2174  CB  LYS A 277      14.479  19.650  91.265  2.00  1.00           C
ATOM   2175  CG  LYS A 277      14.226  20.986  91.971  2.00  1.00           C
ATOM   2176  CD  LYS A 277      15.448  21.905  92.008  2.00  1.00           C
ATOM   2177  CE  LYS A 277      16.706  21.225  92.550  2.00  1.00           C
ATOM   2178  NZ  LYS A 277      17.354  20.444  91.473  2.00  1.00           N
ATOM   2179  C   LYS A 277      15.141  18.428  89.237  2.00  1.00           C
ATOM   2180  O   LYS A 277      15.834  17.591  89.815  2.00  1.00           O
ATOM   2181  N   SER A 278      14.524  18.191  88.061  1.00  1.00           N
ATOM   2182  CA  SER A 278      14.497  16.934  87.361  1.00  1.00           C
ATOM   2183  CB  SER A 278      13.520  16.941  86.179  1.00  1.00           C
ATOM   2184  OG  SER A 278      13.917  17.926  85.238  1.00  1.00           O
ATOM   2185  C   SER A 278      15.804  16.513  86.768  1.00  1.00           C
ATOM   2186  O   SER A 278      16.288  15.415  87.039  1.00  1.00           O
ATOM   2187  N   ARG A 279      16.419  17.382  85.945  3.00  1.00           N
ATOM   2188  CA  ARG A 279      17.577  16.991  85.196  3.00  1.00           C
ATOM   2189  CB  ARG A 279      18.676  16.369  86.080  3.00  1.00           C
ATOM   2190  CG  ARG A 279      20.056  16.341  85.420  3.00  1.00           C
ATOM   2191  CD  ARG A 279      21.162  15.808  86.335  3.00  1.00           C
ATOM   2192  NE  ARG A 279      22.454  15.977  85.614  3.00  1.00           N
ATOM   2193  CZ  ARG A 279      23.139  17.154  85.709  3.00  1.00           C
ATOM   2194  NH1 ARG A 279      22.652  18.166  86.485  3.00  1.00           N
ATOM   2195  NH2 ARG A 279      24.311  17.320  85.029  3.00  1.00           N
ATOM   2196  C   ARG A 279      17.133  15.994  84.161  3.00  1.00           C
ATOM   2197  O   ARG A 279      17.943  15.237  83.629  3.00  1.00           O
ATOM   2198  N   ASP A 280      15.815  15.979  83.854  3.00  1.00           N
ATOM   2199  CA  ASP A 280      15.267  15.145  82.812  3.00  1.00           C
ATOM   2200  CB  ASP A 280      14.790  13.776  83.326  3.00  1.00           C
ATOM   2201  CG  ASP A 280      16.025  12.909  83.532  3.00  1.00           C
ATOM   2202  OD1 ASP A 280      16.670  12.556  82.509  3.00  1.00           O
ATOM   2203  OD2 ASP A 280      16.339  12.584  84.709  3.00  1.00           O
ATOM   2204  C   ASP A 280      14.080  15.871  82.254  3.00  1.00           C
ATOM   2205  O   ASP A 280      13.288  15.299  81.505  3.00  1.00           O
ATOM   2206  N   TYR A 281      13.936  17.167  82.599  1.00  1.00           N
ATOM   2207  CA  TYR A 281      12.840  17.971  82.124  1.00  1.00           C
ATOM   2208  CB  TYR A 281      12.037  18.567  83.298  1.00  1.00           C
ATOM   2209  CG  TYR A 281      10.679  18.995  82.872  1.00  1.00           C
ATOM   2210  CD1 TYR A 281      10.464  20.199  82.243  1.00  1.00           C
ATOM   2211  CD2 TYR A 281       9.611  18.164  83.116  1.00  1.00           C
ATOM   2212  CE1 TYR A 281       9.194  20.565  81.862  1.00  1.00           C
ATOM   2213  CE2 TYR A 281       8.340  18.524  82.739  1.00  1.00           C
ATOM   2214  CZ  TYR A 281       8.132  19.726  82.110  1.00  1.00           C
ATOM   2215  OH  TYR A 281       6.828  20.099  81.720  1.00  1.00           O
ATOM   2216  C   TYR A 281      13.517  19.120  81.454  1.00  1.00           C
ATOM   2217  O   TYR A 281      14.291  19.839  82.085  1.00  1.00           O
ATOM   2218  N   GLY A 282      13.270  19.322  80.151  1.00  1.00           N
ATOM   2219  CA  GLY A 282      13.910  20.430  79.513  1.00  1.00           C
ATOM   2220  C   GLY A 282      13.037  21.621  79.738  1.00  1.00           C
ATOM   2221  O   GLY A 282      11.924  21.507  80.248  1.00  1.00           O
ATOM   2222  N   ARG A 283      13.539  22.805  79.348  1.00  1.00           N
ATOM   2223  CA  ARG A 283      12.798  24.029  79.438  1.00  1.00           C
ATOM   2224  CB  ARG A 283      13.596  25.182  80.073  1.00  1.00           C
ATOM   2225  CG  ARG A 283      14.887  25.506  79.319  1.00  1.00           C
ATOM   2226  CD  ARG A 283      15.733  26.602  79.971  1.00  1.00           C
ATOM   2227  NE  ARG A 283      15.012  27.895  79.808  1.00  1.00           N
ATOM   2228  CZ  ARG A 283      15.719  29.062  79.776  1.00  1.00           C
ATOM   2229  NH1 ARG A 283      17.080  29.033  79.881  1.00  1.00           N
ATOM   2230  NH2 ARG A 283      15.071  30.256  79.634  1.00  1.00           N
ATOM   2231  C   ARG A 283      12.543  24.381  78.015  1.00  1.00           C
ATOM   2232  O   ARG A 283      13.034  23.704  77.113  1.00  1.00           O
ATOM   2233  N   ILE A 284      11.761  25.440  77.758  1.00  1.00           N
ATOM   2234  CA  ILE A 284      11.468  25.709  76.386  1.00  1.00           C
ATOM   2235  CB  ILE A 284       9.997  25.883  76.094  1.00  1.00           C
ATOM   2236  CG1 ILE A 284       9.280  24.556  76.371  1.00  1.00           C
ATOM   2237  CG2 ILE A 284       9.795  26.376  74.652  1.00  1.00           C
ATOM   2238  CD1 ILE A 284       9.808  23.423  75.495  1.00  1.00           C
ATOM   2239  C   ILE A 284      12.243  26.887  75.938  1.00  1.00           C
ATOM   2240  O   ILE A 284      12.607  27.751  76.734  1.00  1.00           O
ATOM   2241  N   ILE A 285      12.563  26.865  74.627  1.00  1.00           N
ATOM   2242  CA  ILE A 285      13.286  27.865  73.908  1.00  1.00           C
ATOM   2243  CB  ILE A 285      13.007  27.870  72.434  1.00  1.00           C
ATOM   2244  CG1 ILE A 285      13.997  28.794  71.704  1.00  1.00           C
ATOM   2245  CG2 ILE A 285      11.532  28.250  72.236  1.00  1.00           C
ATOM   2246  CD1 ILE A 285      13.957  28.654  70.183  1.00  1.00           C
ATOM   2247  C   ILE A 285      12.925  29.211  74.449  1.00  1.00           C
ATOM   2248  O   ILE A 285      11.842  29.427  74.991  1.00  1.00           O
ATOM   2249  N   SER A 286      13.863  30.152  74.286  1.00  1.00           N
ATOM   2250  CA  SER A 286      13.866  31.450  74.885  1.00  1.00           C
ATOM   2251  CB  SER A 286      14.893  32.405  74.255  1.00  1.00           C
ATOM   2252  OG  SER A 286      14.534  32.683  72.908  1.00  1.00           O
ATOM   2253  C   SER A 286      12.566  32.147  74.885  1.00  1.00           C
ATOM   2254  O   SER A 286      11.629  31.816  74.160  1.00  1.00           O
ATOM   2255  N   ALA A 287      12.523  33.161  75.770  2.00  1.00           N
ATOM   2256  CA  ALA A 287      11.350  33.932  75.978  2.00  1.00           C
ATOM   2257  CB  ALA A 287      11.563  35.145  76.899  2.00  1.00           C
ATOM   2258  C   ALA A 287      10.912  34.434  74.658  2.00  1.00           C
ATOM   2259  O   ALA A 287      11.604  35.197  73.987  2.00  1.00           O
ATOM   2260  N   ARG A 288       9.710  33.977  74.294  2.00  1.00           N
ATOM   2261  CA  ARG A 288       9.010  34.222  73.077  2.00  1.00           C
ATOM   2262  CB  ARG A 288       9.765  33.858  71.780  2.00  1.00           C
ATOM   2263  CG  ARG A 288      10.959  34.726  71.374  2.00  1.00           C
ATOM   2264  CD  ARG A 288      10.663  36.222  71.264  2.00  1.00           C
ATOM   2265  NE  ARG A 288      11.735  36.815  70.415  2.00  1.00           N
ATOM   2266  CZ  ARG A 288      12.998  36.985  70.906  2.00  1.00           C
ATOM   2267  NH1 ARG A 288      13.306  36.563  72.167  2.00  1.00           N
ATOM   2268  NH2 ARG A 288      13.958  37.564  70.126  2.00  1.00           N
ATOM   2269  C   ARG A 288       7.979  33.161  73.160  2.00  1.00           C
ATOM   2270  O   ARG A 288       6.815  33.385  73.486  2.00  1.00           O
ATOM   2271  N   HIS A 289       8.462  31.942  72.865  2.00  1.00           N
ATOM   2272  CA  HIS A 289       7.713  30.732  72.893  2.00  1.00           C
ATOM   2273  ND1 HIS A 289       8.231  29.297  69.924  2.00  1.00           N
ATOM   2274  CG  HIS A 289       8.986  29.682  71.010  2.00  1.00           C
ATOM   2275  CB  HIS A 289       8.548  29.525  72.439  2.00  1.00           C
ATOM   2276  NE2 HIS A 289      10.098  30.194  69.113  2.00  1.00           N
ATOM   2277  CD2 HIS A 289      10.122  30.227  70.497  2.00  1.00           C
ATOM   2278  CE1 HIS A 289       8.943  29.626  68.816  2.00  1.00           C
ATOM   2279  C   HIS A 289       7.251  30.537  74.311  2.00  1.00           C
ATOM   2280  O   HIS A 289       6.136  30.074  74.549  2.00  1.00           O
ATOM   2281  N   PHE A 290       8.100  30.915  75.291  2.00  1.00           N
ATOM   2282  CA  PHE A 290       7.772  30.827  76.693  2.00  1.00           C
ATOM   2283  CB  PHE A 290       8.891  31.429  77.567  2.00  1.00           C
ATOM   2284  CG  PHE A 290       8.364  31.761  78.924  2.00  1.00           C
ATOM   2285  CD1 PHE A 290       8.263  30.822  79.925  2.00  1.00           C
ATOM   2286  CD2 PHE A 290       7.978  33.052  79.197  2.00  1.00           C
ATOM   2287  CE1 PHE A 290       7.780  31.161  81.167  2.00  1.00           C
ATOM   2288  CE2 PHE A 290       7.495  33.400  80.436  2.00  1.00           C
ATOM   2289  CZ  PHE A 290       7.393  32.454  81.426  2.00  1.00           C
ATOM   2290  C   PHE A 290       6.528  31.634  76.912  2.00  1.00           C
ATOM   2291  O   PHE A 290       5.584  31.162  77.543  2.00  1.00           O
ATOM   2292  N   GLN A 291       6.479  32.870  76.377  2.00  1.00           N
ATOM   2293  CA  GLN A 291       5.327  33.689  76.624  2.00  1.00           C
ATOM   2294  CB  GLN A 291       5.463  35.131  76.111  2.00  1.00           C
ATOM   2295  CG  GLN A 291       4.370  36.060  76.651  2.00  1.00           C
ATOM   2296  CD  GLN A 291       4.712  36.410  78.096  2.00  1.00           C
ATOM   2297  OE1 GLN A 291       5.222  37.492  78.380  2.00  1.00           O
ATOM   2298  NE2 GLN A 291       4.430  35.470  79.039  2.00  1.00           N
ATOM   2299  C   GLN A 291       4.113  33.080  75.983  2.00  1.00           C
ATOM   2300  O   GLN A 291       3.057  32.998  76.608  2.00  1.00           O
ATOM   2301  N   ARG A 292       4.233  32.604  74.726  2.00  1.00           N
ATOM   2302  CA  ARG A 292       3.083  32.078  74.037  2.00  1.00           C
ATOM   2303  CB  ARG A 292       3.439  31.525  72.647  2.00  1.00           C
ATOM   2304  CG  ARG A 292       4.089  32.540  71.704  2.00  1.00           C
ATOM   2305  CD  ARG A 292       4.492  31.926  70.361  2.00  1.00           C
ATOM   2306  NE  ARG A 292       5.182  32.973  69.557  2.00  1.00           N
ATOM   2307  CZ  ARG A 292       5.836  32.623  68.411  2.00  1.00           C
ATOM   2308  NH1 ARG A 292       5.841  31.320  68.003  2.00  1.00           N
ATOM   2309  NH2 ARG A 292       6.484  33.572  67.674  2.00  1.00           N
ATOM   2310  C   ARG A 292       2.577  30.925  74.824  2.00  1.00           C
ATOM   2311  O   ARG A 292       1.403  30.881  75.180  2.00  1.00           O
ATOM   2312  N   VAL A 293       3.465  29.976  75.168  2.00  1.00           N
ATOM   2313  CA  VAL A 293       2.947  28.855  75.882  2.00  1.00           C
ATOM   2314  CB  VAL A 293       3.796  27.627  75.755  2.00  1.00           C
ATOM   2315  CG1 VAL A 293       3.176  26.512  76.616  2.00  1.00           C
ATOM   2316  CG2 VAL A 293       3.915  27.272  74.263  2.00  1.00           C
ATOM   2317  C   VAL A 293       2.919  29.247  77.316  2.00  1.00           C
ATOM   2318  O   VAL A 293       3.695  28.767  78.138  2.00  1.00           O
ATOM   2319  N   MET A 294       1.977  30.145  77.630  2.00  1.00           N
ATOM   2320  CA  MET A 294       1.737  30.671  78.934  2.00  1.00           C
ATOM   2321  CB  MET A 294       2.735  31.764  79.348  2.00  1.00           C
ATOM   2322  CG  MET A 294       2.469  32.319  80.750  2.00  1.00           C
ATOM   2323  SD  MET A 294       3.632  33.610  81.283  2.00  1.00           S
ATOM   2324  CE  MET A 294       2.641  34.134  82.712  2.00  1.00           C
ATOM   2325  C   MET A 294       0.419  31.308  78.764  2.00  1.00           C
ATOM   2326  O   MET A 294      -0.525  31.081  79.518  2.00  1.00           O
ATOM   2327  N   GLY A 295       0.347  32.124  77.702  2.00  1.00           N
ATOM   2328  CA  GLY A 295      -0.882  32.736  77.352  2.00  1.00           C
ATOM   2329  C   GLY A 295      -1.789  31.594  77.086  2.00  1.00           C
ATOM   2330  O   GLY A 295      -2.981  31.640  77.384  2.00  1.00           O
ATOM   2331  N   LEU A 296      -1.223  30.520  76.508  2.00  1.00           N
ATOM   2332  CA  LEU A 296      -2.043  29.403  76.183  2.00  1.00           C
ATOM   2333  CB  LEU A 296      -1.342  28.288  75.380  2.00  1.00           C
ATOM   2334  CG  LEU A 296      -1.283  28.549  73.861  2.00  1.00           C
ATOM   2335  CD1 LEU A 296      -0.473  29.801  73.508  2.00  1.00           C
ATOM   2336  CD2 LEU A 296      -0.812  27.296  73.104  2.00  1.00           C
ATOM   2337  C   LEU A 296      -2.676  28.779  77.378  2.00  1.00           C
ATOM   2338  O   LEU A 296      -3.887  28.569  77.375  2.00  1.00           O
ATOM   2339  N   ILE A 297      -1.930  28.478  78.455  2.00  1.00           N
ATOM   2340  CA  ILE A 297      -2.719  27.867  79.479  2.00  1.00           C
ATOM   2341  CB  ILE A 297      -2.015  26.818  80.303  2.00  1.00           C
ATOM   2342  CG1 ILE A 297      -3.032  26.154  81.249  2.00  1.00           C
ATOM   2343  CG2 ILE A 297      -0.774  27.416  80.989  2.00  1.00           C
ATOM   2344  CD1 ILE A 297      -2.540  24.848  81.874  2.00  1.00           C
ATOM   2345  C   ILE A 297      -3.248  28.972  80.339  2.00  1.00           C
ATOM   2346  O   ILE A 297      -2.704  29.309  81.389  2.00  1.00           O
ATOM   2347  N   GLU A 298      -4.355  29.580  79.867  3.00  1.00           N
ATOM   2348  CA  GLU A 298      -5.017  30.644  80.560  3.00  1.00           C
ATOM   2349  CB  GLU A 298      -4.525  32.037  80.131  3.00  1.00           C
ATOM   2350  CG  GLU A 298      -3.071  32.312  80.520  3.00  1.00           C
ATOM   2351  CD  GLU A 298      -2.615  33.566  79.787  3.00  1.00           C
ATOM   2352  OE1 GLU A 298      -3.394  34.073  78.937  3.00  1.00           O
ATOM   2353  OE2 GLU A 298      -1.478  34.031  80.066  3.00  1.00           O
ATOM   2354  C   GLU A 298      -6.449  30.547  80.159  3.00  1.00           C
ATOM   2355  O   GLU A 298      -6.762  30.362  78.984  3.00  1.00           O
ATOM   2356  N   GLY A 299      -7.365  30.650  81.135  3.00  1.00           N
ATOM   2357  CA  GLY A 299      -8.752  30.562  80.804  3.00  1.00           C
ATOM   2358  C   GLY A 299      -9.067  29.107  80.731  3.00  1.00           C
ATOM   2359  O   GLY A 299     -10.229  28.710  80.645  3.00  1.00           O
ATOM   2360  N   GLN A 300      -8.014  28.271  80.767  1.00  1.00           N
ATOM   2361  CA  GLN A 300      -8.197  26.854  80.730  1.00  1.00           C
ATOM   2362  CB  GLN A 300      -7.149  26.091  79.904  1.00  1.00           C
ATOM   2363  CG  GLN A 300      -7.449  26.030  78.404  1.00  1.00           C
ATOM   2364  CD  GLN A 300      -7.328  27.421  77.806  1.00  1.00           C
ATOM   2365  OE1 GLN A 300      -8.111  28.317  78.117  1.00  1.00           O
ATOM   2366  NE2 GLN A 300      -6.323  27.602  76.908  1.00  1.00           N
ATOM   2367  C   GLN A 300      -8.139  26.348  82.138  1.00  1.00           C
ATOM   2368  O   GLN A 300      -7.556  26.988  83.012  1.00  1.00           O
ATOM   2369  N   LYS A 301      -8.768  25.181  82.395  4.00  1.00           N
ATOM   2370  CA  LYS A 301      -8.786  24.653  83.729  4.00  1.00           C
ATOM   2371  CB  LYS A 301     -10.070  23.875  84.062  4.00  1.00           C
ATOM   2372  CG  LYS A 301     -11.330  24.745  84.046  4.00  1.00           C
ATOM   2373  CD  LYS A 301     -12.627  23.935  84.028  4.00  1.00           C
ATOM   2374  CE  LYS A 301     -12.740  23.003  82.820  4.00  1.00           C
ATOM   2375  NZ  LYS A 301     -12.705  23.792  81.569  4.00  1.00           N
ATOM   2376  C   LYS A 301      -7.641  23.707  83.879  4.00  1.00           C
ATOM   2377  O   LYS A 301      -7.632  22.625  83.297  4.00  1.00           O
ATOM   2378  N   VAL A 302      -6.653  24.072  84.717  4.00  1.00           N
ATOM   2379  CA  VAL A 302      -5.494  23.240  84.792  4.00  1.00           C
ATOM   2380  CB  VAL A 302      -4.217  24.027  84.899  4.00  1.00           C
ATOM   2381  CG1 VAL A 302      -4.282  24.930  86.143  4.00  1.00           C
ATOM   2382  CG2 VAL A 302      -3.035  23.044  84.904  4.00  1.00           C
ATOM   2383  C   VAL A 302      -5.576  22.293  85.957  4.00  1.00           C
ATOM   2384  O   VAL A 302      -5.555  22.705  87.115  4.00  1.00           O
ATOM   2385  N   ALA A 303      -5.701  20.978  85.658  4.00  1.00           N
ATOM   2386  CA  ALA A 303      -5.769  19.960  86.674  4.00  1.00           C
ATOM   2387  CB  ALA A 303      -6.127  18.577  86.106  4.00  1.00           C
ATOM   2388  C   ALA A 303      -4.459  19.823  87.391  4.00  1.00           C
ATOM   2389  O   ALA A 303      -4.413  19.863  88.620  4.00  1.00           O
ATOM   2390  N   TYR A 304      -3.346  19.678  86.641  4.00  1.00           N
ATOM   2391  CA  TYR A 304      -2.070  19.512  87.281  4.00  1.00           C
ATOM   2392  CB  TYR A 304      -1.475  18.100  87.124  4.00  1.00           C
ATOM   2393  CG  TYR A 304      -0.288  17.996  88.022  4.00  1.00           C
ATOM   2394  CD1 TYR A 304      -0.460  17.700  89.355  4.00  1.00           C
ATOM   2395  CD2 TYR A 304       0.988  18.185  87.545  4.00  1.00           C
ATOM   2396  CE1 TYR A 304       0.619  17.597  90.201  4.00  1.00           C
ATOM   2397  CE2 TYR A 304       2.073  18.083  88.386  4.00  1.00           C
ATOM   2398  CZ  TYR A 304       1.889  17.789  89.716  4.00  1.00           C
ATOM   2399  OH  TYR A 304       3.000  17.685  90.580  4.00  1.00           O
ATOM   2400  C   TYR A 304      -1.140  20.468  86.594  4.00  1.00           C
ATOM   2401  O   TYR A 304      -1.129  20.556  85.367  4.00  1.00           O
ATOM   2402  N   GLY A 305      -0.346  21.233  87.370  1.00  1.00           N
ATOM   2403  CA  GLY A 305       0.631  22.111  86.787  1.00  1.00           C
ATOM   2404  C   GLY A 305       0.006  23.358  86.257  1.00  1.00           C
ATOM   2405  O   GLY A 305      -1.005  23.836  86.768  1.00  1.00           O
ATOM   2406  N   GLY A 306       0.626  23.910  85.193  1.00  1.00           N
ATOM   2407  CA  GLY A 306       0.168  25.129  84.595  1.00  1.00           C
ATOM   2408  C   GLY A 306       0.959  26.263  85.134  1.00  1.00           C
ATOM   2409  O   GLY A 306       0.620  27.427  84.921  1.00  1.00           O
ATOM   2410  N   THR A 307       2.038  25.951  85.863  1.00  1.00           N
ATOM   2411  CA  THR A 307       2.843  26.999  86.400  1.00  1.00           C
ATOM   2412  CB  THR A 307       3.558  26.573  87.654  1.00  1.00           C
ATOM   2413  OG1 THR A 307       2.613  26.124  88.614  1.00  1.00           O
ATOM   2414  CG2 THR A 307       4.352  27.758  88.233  1.00  1.00           C
ATOM   2415  C   THR A 307       3.859  27.343  85.380  1.00  1.00           C
ATOM   2416  O   THR A 307       4.103  26.583  84.444  1.00  1.00           O
ATOM   2417  N   GLY A 308       4.469  28.529  85.525  4.00  1.00           N
ATOM   2418  CA  GLY A 308       5.474  28.873  84.582  4.00  1.00           C
ATOM   2419  C   GLY A 308       6.446  29.780  85.243  4.00  1.00           C
ATOM   2420  O   GLY A 308       6.069  30.714  85.948  4.00  1.00           O
ATOM   2421  N   ASP A 309       7.743  29.510  85.018  4.00  1.00           N
ATOM   2422  CA  ASP A 309       8.749  30.371  85.550  4.00  1.00           C
ATOM   2423  CB  ASP A 309       9.899  29.636  86.260  4.00  1.00           C
ATOM   2424  CG  ASP A 309       9.382  29.216  87.629  4.00  1.00           C
ATOM   2425  OD1 ASP A 309       8.520  29.952  88.181  4.00  1.00           O
ATOM   2426  OD2 ASP A 309       9.837  28.158  88.141  4.00  1.00           O
ATOM   2427  C   ASP A 309       9.299  31.134  84.394  4.00  1.00           C
ATOM   2428  O   ASP A 309       9.736  30.545  83.410  4.00  1.00           O
ATOM   2429  N   ALA A 310       9.200  32.476  84.428  3.00  1.00           N
ATOM   2430  CA  ALA A 310       9.810  33.214  83.364  3.00  1.00           C
ATOM   2431  CB  ALA A 310       9.525  34.724  83.441  3.00  1.00           C
ATOM   2432  C   ALA A 310      11.292  33.025  83.514  3.00  1.00           C
ATOM   2433  O   ALA A 310      11.985  32.716  82.546  3.00  1.00           O
ATOM   2434  N   ALA A 311      11.817  33.184  84.754  3.00  1.00           N
ATOM   2435  CA  ALA A 311      13.223  32.964  84.977  3.00  1.00           C
ATOM   2436  CB  ALA A 311      13.683  33.291  86.408  3.00  1.00           C
ATOM   2437  C   ALA A 311      13.372  31.498  84.777  3.00  1.00           C
ATOM   2438  O   ALA A 311      12.697  30.745  85.474  3.00  1.00           O
ATOM   2439  N   THR A 312      14.323  31.084  83.903  3.00  1.00           N
ATOM   2440  CA  THR A 312      14.417  29.764  83.320  3.00  1.00           C
ATOM   2441  CB  THR A 312      14.783  28.610  84.236  3.00  1.00           C
ATOM   2442  OG1 THR A 312      15.160  27.493  83.443  3.00  1.00           O
ATOM   2443  CG2 THR A 312      13.616  28.199  85.150  3.00  1.00           C
ATOM   2444  C   THR A 312      13.081  29.572  82.691  3.00  1.00           C
ATOM   2445  O   THR A 312      12.056  29.564  83.363  3.00  1.00           O
ATOM   2446  N   ARG A 313      13.067  29.349  81.368  3.00  1.00           N
ATOM   2447  CA  ARG A 313      11.861  29.424  80.596  3.00  1.00           C
ATOM   2448  CB  ARG A 313      12.082  29.038  79.128  3.00  1.00           C
ATOM   2449  CG  ARG A 313      10.849  29.218  78.246  3.00  1.00           C
ATOM   2450  CD  ARG A 313       9.993  27.959  78.159  3.00  1.00           C
ATOM   2451  NE  ARG A 313       8.653  28.255  78.725  3.00  1.00           N
ATOM   2452  CZ  ARG A 313       7.552  28.163  77.927  3.00  1.00           C
ATOM   2453  NH1 ARG A 313       7.680  27.759  76.630  3.00  1.00           N
ATOM   2454  NH2 ARG A 313       6.323  28.479  78.427  3.00  1.00           N
ATOM   2455  C   ARG A 313      10.835  28.509  81.188  3.00  1.00           C
ATOM   2456  O   ARG A 313       9.638  28.781  81.137  3.00  1.00           O
ATOM   2457  N   TYR A 314      11.328  27.420  81.793  4.00  1.00           N
ATOM   2458  CA  TYR A 314      10.640  26.379  82.501  4.00  1.00           C
ATOM   2459  CB  TYR A 314      11.259  26.180  83.901  4.00  1.00           C
ATOM   2460  CG  TYR A 314      10.507  25.179  84.710  4.00  1.00           C
ATOM   2461  CD1 TYR A 314      10.612  23.830  84.457  4.00  1.00           C
ATOM   2462  CD2 TYR A 314       9.718  25.601  85.756  4.00  1.00           C
ATOM   2463  CE1 TYR A 314       9.922  22.920  85.226  4.00  1.00           C
ATOM   2464  CE2 TYR A 314       9.027  24.697  86.527  4.00  1.00           C
ATOM   2465  CZ  TYR A 314       9.128  23.354  86.261  4.00  1.00           C
ATOM   2466  OH  TYR A 314       8.419  22.425  87.052  4.00  1.00           O
ATOM   2467  C   TYR A 314       9.180  26.522  82.619  4.00  1.00           C
ATOM   2468  O   TYR A 314       8.633  27.519  83.088  4.00  1.00           O
ATOM   2469  N   ILE A 315       8.532  25.434  82.183  4.00  1.00           N
ATOM   2470  CA  ILE A 315       7.126  25.273  82.253  4.00  1.00           C
ATOM   2471  CB  ILE A 315       6.489  24.960  80.931  4.00  1.00           C
ATOM   2472  CG1 ILE A 315       6.816  25.998  79.850  4.00  1.00           C
ATOM   2473  CG2 ILE A 315       4.982  24.779  81.172  4.00  1.00           C
ATOM   2474  CD1 ILE A 315       6.474  25.477  78.453  4.00  1.00           C
ATOM   2475  C   ILE A 315       6.956  24.007  82.984  4.00  1.00           C
ATOM   2476  O   ILE A 315       7.635  23.022  82.702  4.00  1.00           O
ATOM   2477  N   ALA A 316       6.058  23.996  83.965  1.00  1.00           N
ATOM   2478  CA  ALA A 316       5.857  22.746  84.606  1.00  1.00           C
ATOM   2479  CB  ALA A 316       5.249  22.868  86.002  1.00  1.00           C
ATOM   2480  C   ALA A 316       4.916  21.974  83.743  1.00  1.00           C
ATOM   2481  O   ALA A 316       4.150  22.554  82.976  1.00  1.00           O
ATOM   2482  N   PRO A 317       4.955  20.671  83.845  1.00  1.00           N
ATOM   2483  CA  PRO A 317       4.085  19.828  83.075  1.00  1.00           C
ATOM   2484  CD  PRO A 317       5.431  20.000  85.048  1.00  1.00           C
ATOM   2485  CB  PRO A 317       4.322  18.414  83.585  1.00  1.00           C
ATOM   2486  CG  PRO A 317       4.703  18.645  85.060  1.00  1.00           C
ATOM   2487  C   PRO A 317       2.676  20.276  83.320  1.00  1.00           C
ATOM   2488  O   PRO A 317       2.329  20.504  84.474  1.00  1.00           O
ATOM   2489  N   THR A 318       1.838  20.412  82.263  4.00  1.00           N
ATOM   2490  CA  THR A 318       0.490  20.871  82.479  4.00  1.00           C
ATOM   2491  CB  THR A 318       0.228  22.226  81.892  4.00  1.00           C
ATOM   2492  OG1 THR A 318       0.351  22.176  80.479  4.00  1.00           O
ATOM   2493  CG2 THR A 318       1.244  23.222  82.474  4.00  1.00           C
ATOM   2494  C   THR A 318      -0.464  19.939  81.783  4.00  1.00           C
ATOM   2495  O   THR A 318      -0.260  19.594  80.620  4.00  1.00           O
ATOM   2496  N   ILE A 319      -1.526  19.483  82.488  4.00  1.00           N
ATOM   2497  CA  ILE A 319      -2.560  18.727  81.830  4.00  1.00           C
ATOM   2498  CB  ILE A 319      -2.723  17.299  82.283  4.00  1.00           C
ATOM   2499  CG1 ILE A 319      -3.713  16.583  81.347  4.00  1.00           C
ATOM   2500  CG2 ILE A 319      -3.102  17.258  83.772  4.00  1.00           C
ATOM   2501  CD1 ILE A 319      -3.722  15.063  81.490  4.00  1.00           C
ATOM   2502  C   ILE A 319      -3.847  19.485  82.053  4.00  1.00           C
ATOM   2503  O   ILE A 319      -4.311  19.641  83.182  4.00  1.00           O
ATOM   2504  N   LEU A 320      -4.437  20.015  80.961  4.00  1.00           N
ATOM   2505  CA  LEU A 320      -5.680  20.748  80.979  4.00  1.00           C
ATOM   2506  CB  LEU A 320      -5.845  21.641  79.734  4.00  1.00           C
ATOM   2507  CG  LEU A 320      -7.246  22.259  79.551  4.00  1.00           C
ATOM   2508  CD1 LEU A 320      -7.575  23.274  80.646  4.00  1.00           C
ATOM   2509  CD2 LEU A 320      -7.420  22.840  78.139  4.00  1.00           C
ATOM   2510  C   LEU A 320      -6.773  19.715  80.901  4.00  1.00           C
ATOM   2511  O   LEU A 320      -6.523  18.568  80.533  4.00  1.00           O
ATOM   2512  N   THR A 321      -8.015  20.094  81.270  4.00  1.00           N
ATOM   2513  CA  THR A 321      -9.132  19.183  81.260  4.00  1.00           C
ATOM   2514  CB  THR A 321      -9.876  19.189  82.576  4.00  1.00           C
ATOM   2515  OG1 THR A 321     -10.857  18.163  82.613  4.00  1.00           O
ATOM   2516  CG2 THR A 321     -10.493  20.577  82.830  4.00  1.00           C
ATOM   2517  C   THR A 321     -10.039  19.522  80.116  4.00  1.00           C
ATOM   2518  O   THR A 321      -9.579  19.787  79.007  4.00  1.00           O
ATOM   2519  N   ASP A 322     -11.364  19.499  80.379  1.00  1.00           N
ATOM   2520  CA  ASP A 322     -12.407  19.747  79.429  1.00  1.00           C
ATOM   2521  CB  ASP A 322     -13.755  19.991  80.142  1.00  1.00           C
ATOM   2522  CG  ASP A 322     -14.925  19.834  79.184  1.00  1.00           C
ATOM   2523  OD1 ASP A 322     -14.698  19.836  77.945  1.00  1.00           O
ATOM   2524  OD2 ASP A 322     -16.072  19.706  79.690  1.00  1.00           O
ATOM   2525  C   ASP A 322     -12.021  20.978  78.682  1.00  1.00           C
ATOM   2526  O   ASP A 322     -11.593  21.971  79.270  1.00  1.00           O
ATOM   2527  N   VAL A 323     -12.151  20.926  77.346  1.00  1.00           N
ATOM   2528  CA  VAL A 323     -11.678  21.997  76.525  1.00  1.00           C
ATOM   2529  CB  VAL A 323     -10.610  21.551  75.571  1.00  1.00           C
ATOM   2530  CG1 VAL A 323     -11.264  20.630  74.526  1.00  1.00           C
ATOM   2531  CG2 VAL A 323      -9.901  22.779  74.976  1.00  1.00           C
ATOM   2532  C   VAL A 323     -12.824  22.491  75.686  1.00  1.00           C
ATOM   2533  O   VAL A 323     -13.910  21.915  75.688  1.00  1.00           O
ATOM   2534  N   ASP A 324     -12.595  23.611  74.966  1.00  1.00           N
ATOM   2535  CA  ASP A 324     -13.623  24.302  74.243  1.00  1.00           C
ATOM   2536  CB  ASP A 324     -13.182  25.709  73.808  1.00  1.00           C
ATOM   2537  CG  ASP A 324     -13.218  26.568  75.069  1.00  1.00           C
ATOM   2538  OD1 ASP A 324     -14.203  26.420  75.842  1.00  1.00           O
ATOM   2539  OD2 ASP A 324     -12.270  27.367  75.289  1.00  1.00           O
ATOM   2540  C   ASP A 324     -14.283  23.602  73.075  1.00  1.00           C
ATOM   2541  O   ASP A 324     -15.488  23.408  73.228  1.00  1.00           O
ATOM   2542  N   PRO A 325     -13.770  23.168  71.928  3.00  1.00           N
ATOM   2543  CA  PRO A 325     -12.443  23.324  71.365  3.00  1.00           C
ATOM   2544  CD  PRO A 325     -14.612  22.329  71.090  3.00  1.00           C
ATOM   2545  CB  PRO A 325     -12.387  22.378  70.164  3.00  1.00           C
ATOM   2546  CG  PRO A 325     -13.858  22.199  69.761  3.00  1.00           C
ATOM   2547  C   PRO A 325     -11.981  24.704  70.999  3.00  1.00           C
ATOM   2548  O   PRO A 325     -10.817  24.992  71.253  3.00  1.00           O
ATOM   2549  N   GLN A 326     -12.822  25.595  70.429  3.00  1.00           N
ATOM   2550  CA  GLN A 326     -12.216  26.824  69.985  3.00  1.00           C
ATOM   2551  CB  GLN A 326     -13.093  27.703  69.081  3.00  1.00           C
ATOM   2552  CG  GLN A 326     -13.132  27.201  67.636  3.00  1.00           C
ATOM   2553  CD  GLN A 326     -11.732  27.381  67.056  3.00  1.00           C
ATOM   2554  OE1 GLN A 326     -10.744  26.926  67.631  3.00  1.00           O
ATOM   2555  NE2 GLN A 326     -11.637  28.074  65.889  3.00  1.00           N
ATOM   2556  C   GLN A 326     -11.774  27.619  71.175  3.00  1.00           C
ATOM   2557  O   GLN A 326     -12.580  28.252  71.856  3.00  1.00           O
ATOM   2558  N   SER A 327     -10.452  27.580  71.446  1.00  1.00           N
ATOM   2559  CA  SER A 327      -9.832  28.310  72.508  1.00  1.00           C
ATOM   2560  CB  SER A 327      -9.934  27.628  73.882  1.00  1.00           C
ATOM   2561  OG  SER A 327      -9.297  28.418  74.873  1.00  1.00           O
ATOM   2562  C   SER A 327      -8.376  28.349  72.166  1.00  1.00           C
ATOM   2563  O   SER A 327      -7.887  27.470  71.460  1.00  1.00           O
ATOM   2564  N   PRO A 328      -7.658  29.340  72.609  2.00  1.00           N
ATOM   2565  CA  PRO A 328      -6.264  29.361  72.284  2.00  1.00           C
ATOM   2566  CD  PRO A 328      -8.204  30.686  72.740  2.00  1.00           C
ATOM   2567  CB  PRO A 328      -5.765  30.747  72.663  2.00  1.00           C
ATOM   2568  CG  PRO A 328      -7.018  31.629  72.472  2.00  1.00           C
ATOM   2569  C   PRO A 328      -5.659  28.214  73.034  2.00  1.00           C
ATOM   2570  O   PRO A 328      -5.864  28.139  74.243  2.00  1.00           O
ATOM   2571  N   VAL A 329      -4.915  27.350  72.315  2.00  1.00           N
ATOM   2572  CA  VAL A 329      -4.302  26.114  72.721  2.00  1.00           C
ATOM   2573  CB  VAL A 329      -4.614  25.572  74.111  2.00  1.00           C
ATOM   2574  CG1 VAL A 329      -3.903  26.464  75.145  2.00  1.00           C
ATOM   2575  CG2 VAL A 329      -6.128  25.419  74.353  2.00  1.00           C
ATOM   2576  C   VAL A 329      -4.761  25.186  71.675  2.00  1.00           C
ATOM   2577  O   VAL A 329      -3.979  24.559  70.962  2.00  1.00           O
ATOM   2578  N   MET A 330      -6.091  25.110  71.565  2.00  1.00           N
ATOM   2579  CA  MET A 330      -6.712  24.304  70.588  2.00  1.00           C
ATOM   2580  CB  MET A 330      -8.236  24.295  70.707  2.00  1.00           C
ATOM   2581  CG  MET A 330      -8.933  23.387  69.691  2.00  1.00           C
ATOM   2582  SD  MET A 330      -8.751  21.608  70.020  2.00  1.00           S
ATOM   2583  CE  MET A 330      -6.998  21.539  69.555  2.00  1.00           C
ATOM   2584  C   MET A 330      -6.380  24.838  69.227  2.00  1.00           C
ATOM   2585  O   MET A 330      -6.072  24.086  68.305  2.00  1.00           O
ATOM   2586  N   GLN A 331      -6.410  26.176  69.093  3.00  1.00           N
ATOM   2587  CA  GLN A 331      -6.287  26.866  67.841  3.00  1.00           C
ATOM   2588  CB  GLN A 331      -6.646  28.351  67.995  3.00  1.00           C
ATOM   2589  CG  GLN A 331      -8.112  28.489  68.424  3.00  1.00           C
ATOM   2590  CD  GLN A 331      -8.449  29.946  68.687  3.00  1.00           C
ATOM   2591  OE1 GLN A 331      -7.653  30.689  69.258  3.00  1.00           O
ATOM   2592  NE2 GLN A 331      -9.674  30.365  68.269  3.00  1.00           N
ATOM   2593  C   GLN A 331      -4.946  26.697  67.193  3.00  1.00           C
ATOM   2594  O   GLN A 331      -4.874  26.542  65.974  3.00  1.00           O
ATOM   2595  N   GLU A 332      -3.842  26.704  67.959  1.00  1.00           N
ATOM   2596  CA  GLU A 332      -2.569  26.654  67.295  1.00  1.00           C
ATOM   2597  CB  GLU A 332      -1.814  27.985  67.466  1.00  1.00           C
ATOM   2598  CG  GLU A 332      -0.594  28.186  66.569  1.00  1.00           C
ATOM   2599  CD  GLU A 332      -0.221  29.660  66.685  1.00  1.00           C
ATOM   2600  OE1 GLU A 332      -1.025  30.417  67.293  1.00  1.00           O
ATOM   2601  OE2 GLU A 332       0.860  30.049  66.169  1.00  1.00           O
ATOM   2602  C   GLU A 332      -1.756  25.568  67.901  1.00  1.00           C
ATOM   2603  O   GLU A 332      -2.025  25.128  69.017  1.00  1.00           O
ATOM   2604  N   GLU A 333      -0.729  25.109  67.162  1.00  1.00           N
ATOM   2605  CA  GLU A 333       0.081  24.041  67.660  1.00  1.00           C
ATOM   2606  CB  GLU A 333       1.298  23.700  66.787  1.00  1.00           C
ATOM   2607  CG  GLU A 333       0.976  23.166  65.394  1.00  1.00           C
ATOM   2608  CD  GLU A 333       2.315  22.863  64.737  1.00  1.00           C
ATOM   2609  OE1 GLU A 333       3.001  21.920  65.215  1.00  1.00           O
ATOM   2610  OE2 GLU A 333       2.674  23.569  63.758  1.00  1.00           O
ATOM   2611  C   GLU A 333       0.645  24.497  68.936  1.00  1.00           C
ATOM   2612  O   GLU A 333       1.080  25.639  69.080  1.00  1.00           O
ATOM   2613  N   ILE A 334       0.628  23.594  69.917  1.00  1.00           N
ATOM   2614  CA  ILE A 334       1.062  24.029  71.187  1.00  1.00           C
ATOM   2615  CB  ILE A 334       0.698  23.073  72.287  1.00  1.00           C
ATOM   2616  CG1 ILE A 334       1.393  21.718  72.097  1.00  1.00           C
ATOM   2617  CG2 ILE A 334      -0.837  22.978  72.335  1.00  1.00           C
ATOM   2618  CD1 ILE A 334       1.257  20.810  73.316  1.00  1.00           C
ATOM   2619  C   ILE A 334       2.526  24.298  71.274  1.00  1.00           C
ATOM   2620  O   ILE A 334       2.895  25.424  71.603  1.00  1.00           O
ATOM   2621  N   PHE A 335       3.381  23.325  70.870  1.00  1.00           N
ATOM   2622  CA  PHE A 335       4.789  23.415  71.178  1.00  1.00           C
ATOM   2623  CB  PHE A 335       5.493  24.495  70.335  1.00  1.00           C
ATOM   2624  CG  PHE A 335       6.895  24.677  70.804  1.00  1.00           C
ATOM   2625  CD1 PHE A 335       7.888  23.797  70.440  1.00  1.00           C
ATOM   2626  CD2 PHE A 335       7.218  25.753  71.598  1.00  1.00           C
ATOM   2627  CE1 PHE A 335       9.180  23.983  70.876  1.00  1.00           C
ATOM   2628  CE2 PHE A 335       8.505  25.944  72.035  1.00  1.00           C
ATOM   2629  CZ  PHE A 335       9.490  25.057  71.676  1.00  1.00           C
ATOM   2630  C   PHE A 335       4.815  23.809  72.647  1.00  1.00           C
ATOM   2631  O   PHE A 335       4.973  24.984  72.979  1.00  1.00           O
ATOM   2632  N   GLY A 336       4.690  22.820  73.570  1.00  1.00           N
ATOM   2633  CA  GLY A 336       4.417  23.110  74.964  1.00  1.00           C
ATOM   2634  C   GLY A 336       5.533  22.839  75.930  1.00  1.00           C
ATOM   2635  O   GLY A 336       6.610  23.394  75.722  1.00  1.00           O
ATOM   2636  N   PRO A 337       5.401  22.028  76.997  1.00  1.00           N
ATOM   2637  CA  PRO A 337       4.288  21.162  77.398  1.00  1.00           C
ATOM   2638  CD  PRO A 337       6.330  22.210  78.103  1.00  1.00           C
ATOM   2639  CB  PRO A 337       4.770  20.439  78.651  1.00  1.00           C
ATOM   2640  CG  PRO A 337       5.717  21.464  79.298  1.00  1.00           C
ATOM   2641  C   PRO A 337       2.972  21.823  77.676  1.00  1.00           C
ATOM   2642  O   PRO A 337       2.942  22.915  78.243  1.00  1.00           O
ATOM   2643  N   VAL A 338       1.877  21.155  77.254  4.00  1.00           N
ATOM   2644  CA  VAL A 338       0.510  21.496  77.541  4.00  1.00           C
ATOM   2645  CB  VAL A 338       0.085  22.820  76.963  4.00  1.00           C
ATOM   2646  CG1 VAL A 338       0.350  22.827  75.446  4.00  1.00           C
ATOM   2647  CG2 VAL A 338      -1.389  23.059  77.332  4.00  1.00           C
ATOM   2648  C   VAL A 338      -0.294  20.401  76.890  4.00  1.00           C
ATOM   2649  O   VAL A 338      -0.146  20.146  75.697  4.00  1.00           O
ATOM   2650  N   LEU A 339      -1.168  19.693  77.643  4.00  1.00           N
ATOM   2651  CA  LEU A 339      -1.919  18.635  77.000  4.00  1.00           C
ATOM   2652  CB  LEU A 339      -1.431  17.233  77.418  4.00  1.00           C
ATOM   2653  CG  LEU A 339      -2.067  16.021  76.690  4.00  1.00           C
ATOM   2654  CD1 LEU A 339      -1.400  14.715  77.149  4.00  1.00           C
ATOM   2655  CD2 LEU A 339      -3.594  15.940  76.850  4.00  1.00           C
ATOM   2656  C   LEU A 339      -3.347  18.813  77.418  4.00  1.00           C
ATOM   2657  O   LEU A 339      -3.736  18.401  78.509  4.00  1.00           O
ATOM   2658  N   PRO A 340      -4.141  19.423  76.582  4.00  1.00           N
ATOM   2659  CA  PRO A 340      -5.527  19.607  76.919  4.00  1.00           C
ATOM   2660  CD  PRO A 340      -3.653  20.468  75.703  4.00  1.00           C
ATOM   2661  CB  PRO A 340      -6.010  20.809  76.103  4.00  1.00           C
ATOM   2662  CG  PRO A 340      -4.921  21.022  75.038  4.00  1.00           C
ATOM   2663  C   PRO A 340      -6.205  18.321  76.586  4.00  1.00           C
ATOM   2664  O   PRO A 340      -5.675  17.582  75.756  4.00  1.00           O
ATOM   2665  N   ILE A 341      -7.347  18.013  77.227  4.00  1.00           N
ATOM   2666  CA  ILE A 341      -8.055  16.811  76.892  4.00  1.00           C
ATOM   2667  CB  ILE A 341      -8.368  15.949  78.080  4.00  1.00           C
ATOM   2668  CG1 ILE A 341      -9.285  16.690  79.071  4.00  1.00           C
ATOM   2669  CG2 ILE A 341      -7.035  15.493  78.695  4.00  1.00           C
ATOM   2670  CD1 ILE A 341      -9.902  15.779  80.130  4.00  1.00           C
ATOM   2671  C   ILE A 341      -9.350  17.284  76.302  4.00  1.00           C
ATOM   2672  O   ILE A 341     -10.026  18.141  76.870  4.00  1.00           O
ATOM   2673  N   VAL A 342      -9.716  16.766  75.114  4.00  1.00           N
ATOM   2674  CA  VAL A 342     -10.942  17.172  74.490  4.00  1.00           C
ATOM   2675  CB  VAL A 342     -10.836  17.323  73.001  4.00  1.00           C
ATOM   2676  CG1 VAL A 342     -12.231  17.643  72.438  4.00  1.00           C
ATOM   2677  CG2 VAL A 342      -9.773  18.389  72.691  4.00  1.00           C
ATOM   2678  C   VAL A 342     -11.916  16.076  74.750  4.00  1.00           C
ATOM   2679  O   VAL A 342     -11.531  14.918  74.901  4.00  1.00           O
ATOM   2680  N   CYS A 343     -13.215  16.418  74.840  4.00  1.00           N
ATOM   2681  CA  CYS A 343     -14.162  15.386  75.125  4.00  1.00           C
ATOM   2682  CB  CYS A 343     -15.077  15.693  76.319  4.00  1.00           C
ATOM   2683  SG  CYS A 343     -16.266  17.017  75.949  4.00  1.00           S
ATOM   2684  C   CYS A 343     -15.074  15.235  73.959  4.00  1.00           C
ATOM   2685  O   CYS A 343     -15.443  16.208  73.304  4.00  1.00           O
ATOM   2686  N   VAL A 344     -15.432  13.975  73.660  1.00  1.00           N
ATOM   2687  CA  VAL A 344     -16.384  13.705  72.630  1.00  1.00           C
ATOM   2688  CB  VAL A 344     -15.819  13.859  71.253  1.00  1.00           C
ATOM   2689  CG1 VAL A 344     -14.862  12.688  70.971  1.00  1.00           C
ATOM   2690  CG2 VAL A 344     -16.986  13.994  70.269  1.00  1.00           C
ATOM   2691  C   VAL A 344     -16.767  12.282  72.820  1.00  1.00           C
ATOM   2692  O   VAL A 344     -15.978  11.487  73.328  1.00  1.00           O
ATOM   2693  N   ARG A 345     -17.995  11.908  72.431  1.00  1.00           N
ATOM   2694  CA  ARG A 345     -18.316  10.534  72.639  1.00  1.00           C
ATOM   2695  CB  ARG A 345     -19.677  10.284  73.312  1.00  1.00           C
ATOM   2696  CG  ARG A 345     -20.870  10.786  72.497  1.00  1.00           C
ATOM   2697  CD  ARG A 345     -22.224  10.381  73.085  1.00  1.00           C
ATOM   2698  NE  ARG A 345     -22.463  11.213  74.298  1.00  1.00           N
ATOM   2699  CZ  ARG A 345     -23.733  11.352  74.778  1.00  1.00           C
ATOM   2700  NH1 ARG A 345     -24.772  10.730  74.148  1.00  1.00           N
ATOM   2701  NH2 ARG A 345     -23.969  12.118  75.883  1.00  1.00           N
ATOM   2702  C   ARG A 345     -18.371   9.894  71.302  1.00  1.00           C
ATOM   2703  O   ARG A 345     -18.928  10.451  70.358  1.00  1.00           O
ATOM   2704  N   SER A 346     -17.725   8.719  71.198  1.00  1.00           N
ATOM   2705  CA  SER A 346     -17.759   7.906  70.024  1.00  1.00           C
ATOM   2706  CB  SER A 346     -19.082   7.963  69.234  1.00  1.00           C
ATOM   2707  OG  SER A 346     -19.010   7.124  68.091  1.00  1.00           O
ATOM   2708  C   SER A 346     -16.645   8.255  69.097  1.00  1.00           C
ATOM   2709  O   SER A 346     -16.113   9.363  69.106  1.00  1.00           O
ATOM   2710  N   LEU A 347     -16.267   7.256  68.277  2.00  1.00           N
ATOM   2711  CA  LEU A 347     -15.228   7.336  67.295  2.00  1.00           C
ATOM   2712  CB  LEU A 347     -14.931   5.970  66.655  2.00  1.00           C
ATOM   2713  CG  LEU A 347     -14.556   4.873  67.672  2.00  1.00           C
ATOM   2714  CD1 LEU A 347     -14.151   3.571  66.962  2.00  1.00           C
ATOM   2715  CD2 LEU A 347     -13.507   5.367  68.681  2.00  1.00           C
ATOM   2716  C   LEU A 347     -15.663   8.237  66.194  2.00  1.00           C
ATOM   2717  O   LEU A 347     -14.860   9.001  65.661  2.00  1.00           O
ATOM   2718  N   GLU A 348     -16.961   8.172  65.834  2.00  1.00           N
ATOM   2719  CA  GLU A 348     -17.414   8.913  64.698  2.00  1.00           C
ATOM   2720  CB  GLU A 348     -18.913   8.756  64.400  2.00  1.00           C
ATOM   2721  CG  GLU A 348     -19.297   9.355  63.044  2.00  1.00           C
ATOM   2722  CD  GLU A 348     -20.716   8.925  62.708  2.00  1.00           C
ATOM   2723  OE1 GLU A 348     -21.057   7.742  62.980  2.00  1.00           O
ATOM   2724  OE2 GLU A 348     -21.479   9.773  62.173  2.00  1.00           O
ATOM   2725  C   GLU A 348     -17.125  10.360  64.943  2.00  1.00           C
ATOM   2726  O   GLU A 348     -16.632  11.058  64.058  2.00  1.00           O
ATOM   2727  N   GLU A 349     -17.408  10.848  66.162  2.00  1.00           N
ATOM   2728  CA  GLU A 349     -17.153  12.224  66.460  2.00  1.00           C
ATOM   2729  CB  GLU A 349     -17.805  12.679  67.773  2.00  1.00           C
ATOM   2730  CG  GLU A 349     -19.335  12.664  67.700  2.00  1.00           C
ATOM   2731  CD  GLU A 349     -19.896  13.389  68.915  2.00  1.00           C
ATOM   2732  OE1 GLU A 349     -19.445  14.537  69.174  2.00  1.00           O
ATOM   2733  OE2 GLU A 349     -20.782  12.809  69.598  2.00  1.00           O
ATOM   2734  C   GLU A 349     -15.676  12.480  66.505  2.00  1.00           C
ATOM   2735  O   GLU A 349     -15.210  13.510  66.020  2.00  1.00           O
ATOM   2736  N   ALA A 350     -14.890  11.546  67.075  2.00  1.00           N
ATOM   2737  CA  ALA A 350     -13.478  11.782  67.189  2.00  1.00           C
ATOM   2738  CB  ALA A 350     -12.739  10.621  67.877  2.00  1.00           C
ATOM   2739  C   ALA A 350     -12.904  11.919  65.817  2.00  1.00           C
ATOM   2740  O   ALA A 350     -12.160  12.856  65.532  2.00  1.00           O
ATOM   2741  N   ILE A 351     -13.271  10.992  64.916  2.00  1.00           N
ATOM   2742  CA  ILE A 351     -12.743  10.992  63.584  2.00  1.00           C
ATOM   2743  CB  ILE A 351     -13.210   9.806  62.794  2.00  1.00           C
ATOM   2744  CG1 ILE A 351     -12.760   8.504  63.476  2.00  1.00           C
ATOM   2745  CG2 ILE A 351     -12.697   9.962  61.354  2.00  1.00           C
ATOM   2746  CD1 ILE A 351     -13.430   7.249  62.917  2.00  1.00           C
ATOM   2747  C   ILE A 351     -13.219  12.210  62.882  2.00  1.00           C
ATOM   2748  O   ILE A 351     -12.452  12.896  62.207  2.00  1.00           O
ATOM   2749  N   GLN A 352     -14.512  12.523  63.043  2.00  1.00           N
ATOM   2750  CA  GLN A 352     -15.040  13.647  62.345  2.00  1.00           C
ATOM   2751  CB  GLN A 352     -16.541  13.865  62.598  2.00  1.00           C
ATOM   2752  CG  GLN A 352     -17.146  14.977  61.737  2.00  1.00           C
ATOM   2753  CD  GLN A 352     -18.649  14.987  61.978  2.00  1.00           C
ATOM   2754  OE1 GLN A 352     -19.139  14.434  62.962  2.00  1.00           O
ATOM   2755  NE2 GLN A 352     -19.406  15.628  61.048  2.00  1.00           N
ATOM   2756  C   GLN A 352     -14.301  14.851  62.833  2.00  1.00           C
ATOM   2757  O   GLN A 352     -13.951  15.735  62.052  2.00  1.00           O
ATOM   2758  N   PHE A 353     -14.011  14.898  64.147  2.00  1.00           N
ATOM   2759  CA  PHE A 353     -13.421  16.078  64.699  2.00  1.00           C
ATOM   2760  CB  PHE A 353     -13.268  16.043  66.228  2.00  1.00           C
ATOM   2761  CG  PHE A 353     -13.140  17.469  66.646  2.00  1.00           C
ATOM   2762  CD1 PHE A 353     -14.271  18.191  66.951  2.00  1.00           C
ATOM   2763  CD2 PHE A 353     -11.917  18.093  66.716  2.00  1.00           C
ATOM   2764  CE1 PHE A 353     -14.190  19.510  67.331  2.00  1.00           C
ATOM   2765  CE2 PHE A 353     -11.827  19.413  67.097  2.00  1.00           C
ATOM   2766  CZ  PHE A 353     -12.962  20.123  67.406  2.00  1.00           C
ATOM   2767  C   PHE A 353     -12.061  16.332  64.110  2.00  1.00           C
ATOM   2768  O   PHE A 353     -11.776  17.444  63.670  2.00  1.00           O
ATOM   2769  N   ILE A 354     -11.187  15.306  64.066  2.00  1.00           N
ATOM   2770  CA  ILE A 354      -9.846  15.486  63.569  2.00  1.00           C
ATOM   2771  CB  ILE A 354      -8.962  14.288  63.743  2.00  1.00           C
ATOM   2772  CG1 ILE A 354      -7.551  14.646  63.248  2.00  1.00           C
ATOM   2773  CG2 ILE A 354      -9.599  13.091  63.020  2.00  1.00           C
ATOM   2774  CD1 ILE A 354      -6.930  15.821  64.003  2.00  1.00           C
ATOM   2775  C   ILE A 354      -9.886  15.840  62.118  2.00  1.00           C
ATOM   2776  O   ILE A 354      -9.114  16.674  61.648  2.00  1.00           O
ATOM   2777  N   ASN A 355     -10.822  15.227  61.379  2.00  1.00           N
ATOM   2778  CA  ASN A 355     -10.907  15.359  59.954  2.00  1.00           C
ATOM   2779  CB  ASN A 355     -12.135  14.607  59.408  2.00  1.00           C
ATOM   2780  CG  ASN A 355     -11.998  14.412  57.905  2.00  1.00           C
ATOM   2781  OD1 ASN A 355     -11.454  15.257  57.197  2.00  1.00           O
ATOM   2782  ND2 ASN A 355     -12.511  13.256  57.404  2.00  1.00           N
ATOM   2783  C   ASN A 355     -11.044  16.801  59.568  2.00  1.00           C
ATOM   2784  O   ASN A 355     -10.420  17.248  58.607  2.00  1.00           O
ATOM   2785  N   GLN A 356     -11.846  17.579  60.315  2.00  1.00           N
ATOM   2786  CA  GLN A 356     -12.105  18.943  59.943  2.00  1.00           C
ATOM   2787  CB  GLN A 356     -13.086  19.629  60.912  2.00  1.00           C
ATOM   2788  CG  GLN A 356     -13.779  20.871  60.345  2.00  1.00           C
ATOM   2789  CD  GLN A 356     -15.098  20.416  59.730  2.00  1.00           C
ATOM   2790  OE1 GLN A 356     -15.184  20.134  58.535  2.00  1.00           O
ATOM   2791  NE2 GLN A 356     -16.161  20.332  60.575  2.00  1.00           N
ATOM   2792  C   GLN A 356     -10.818  19.718  59.962  2.00  1.00           C
ATOM   2793  O   GLN A 356     -10.555  20.508  59.057  2.00  1.00           O
ATOM   2794  N   ARG A 357      -9.961  19.492  60.979  1.00  1.00           N
ATOM   2795  CA  ARG A 357      -8.746  20.252  61.105  1.00  1.00           C
ATOM   2796  CB  ARG A 357      -8.069  20.121  62.479  1.00  1.00           C
ATOM   2797  CG  ARG A 357      -8.866  20.853  63.560  1.00  1.00           C
ATOM   2798  CD  ARG A 357      -8.829  22.373  63.381  1.00  1.00           C
ATOM   2799  NE  ARG A 357      -9.882  22.967  64.252  1.00  1.00           N
ATOM   2800  CZ  ARG A 357     -10.261  24.266  64.062  1.00  1.00           C
ATOM   2801  NH1 ARG A 357      -9.635  25.027  63.118  1.00  1.00           N
ATOM   2802  NH2 ARG A 357     -11.270  24.802  64.809  1.00  1.00           N
ATOM   2803  C   ARG A 357      -7.794  19.865  60.036  1.00  1.00           C
ATOM   2804  O   ARG A 357      -7.882  18.788  59.447  1.00  1.00           O
ATOM   2805  N   GLU A 358      -6.857  20.786  59.759  1.00  1.00           N
ATOM   2806  CA  GLU A 358      -5.881  20.602  58.736  1.00  1.00           C
ATOM   2807  CB  GLU A 358      -4.792  21.688  58.758  1.00  1.00           C
ATOM   2808  CG  GLU A 358      -5.309  23.073  58.362  1.00  1.00           C
ATOM   2809  CD  GLU A 358      -6.174  23.599  59.500  1.00  1.00           C
ATOM   2810  OE1 GLU A 358      -6.010  23.107  60.648  1.00  1.00           O
ATOM   2811  OE2 GLU A 358      -7.011  24.503  59.233  1.00  1.00           O
ATOM   2812  C   GLU A 358      -5.217  19.283  59.009  1.00  1.00           C
ATOM   2813  O   GLU A 358      -5.103  18.868  60.161  1.00  1.00           O
ATOM   2814  N   LYS A 359      -4.783  18.575  57.943  1.00  1.00           N
ATOM   2815  CA  LYS A 359      -4.180  17.275  58.110  1.00  1.00           C
ATOM   2816  CB  LYS A 359      -3.783  16.598  56.790  1.00  1.00           C
ATOM   2817  CG  LYS A 359      -4.973  16.297  55.876  1.00  1.00           C
ATOM   2818  CD  LYS A 359      -5.626  17.554  55.298  1.00  1.00           C
ATOM   2819  CE  LYS A 359      -6.745  17.260  54.298  1.00  1.00           C
ATOM   2820  NZ  LYS A 359      -7.986  16.895  55.016  1.00  1.00           N
ATOM   2821  C   LYS A 359      -2.937  17.451  58.917  1.00  1.00           C
ATOM   2822  O   LYS A 359      -2.104  18.327  58.670  1.00  1.00           O
ATOM   2823  N   PRO A 360      -2.849  16.622  59.915  1.00  1.00           N
ATOM   2824  CA  PRO A 360      -1.711  16.661  60.797  1.00  1.00           C
ATOM   2825  CD  PRO A 360      -4.069  16.277  60.626  1.00  1.00           C
ATOM   2826  CB  PRO A 360      -2.260  16.391  62.203  1.00  1.00           C
ATOM   2827  CG  PRO A 360      -3.603  15.692  61.964  1.00  1.00           C
ATOM   2828  C   PRO A 360      -0.513  15.805  60.517  1.00  1.00           C
ATOM   2829  O   PRO A 360      -0.564  14.933  59.653  1.00  1.00           O
ATOM   2830  N   LEU A 361       0.590  16.076  61.266  1.00  1.00           N
ATOM   2831  CA  LEU A 361       1.823  15.339  61.189  1.00  1.00           C
ATOM   2832  CB  LEU A 361       2.965  15.952  62.017  1.00  1.00           C
ATOM   2833  CG  LEU A 361       3.452  17.318  61.506  1.00  1.00           C
ATOM   2834  CD1 LEU A 361       2.357  18.384  61.654  1.00  1.00           C
ATOM   2835  CD2 LEU A 361       4.779  17.722  62.166  1.00  1.00           C
ATOM   2836  C   LEU A 361       1.654  13.927  61.703  1.00  1.00           C
ATOM   2837  O   LEU A 361       1.995  12.977  61.001  1.00  1.00           O
ATOM   2838  N   ALA A 362       1.103  13.733  62.929  4.00  1.00           N
ATOM   2839  CA  ALA A 362       1.011  12.388  63.453  4.00  1.00           C
ATOM   2840  CB  ALA A 362       1.986  12.095  64.597  4.00  1.00           C
ATOM   2841  C   ALA A 362      -0.378  12.155  63.986  4.00  1.00           C
ATOM   2842  O   ALA A 362      -0.930  13.003  64.684  4.00  1.00           O
ATOM   2843  N   LEU A 363      -0.984  10.991  63.650  4.00  1.00           N
ATOM   2844  CA  LEU A 363      -2.269  10.621  64.189  4.00  1.00           C
ATOM   2845  CB  LEU A 363      -3.277  10.133  63.132  4.00  1.00           C
ATOM   2846  CG  LEU A 363      -4.705   9.920  63.678  4.00  1.00           C
ATOM   2847  CD1 LEU A 363      -4.775   8.759  64.681  4.00  1.00           C
ATOM   2848  CD2 LEU A 363      -5.275  11.231  64.244  4.00  1.00           C
ATOM   2849  C   LEU A 363      -1.953   9.495  65.100  4.00  1.00           C
ATOM   2850  O   LEU A 363      -1.522   8.426  64.667  4.00  1.00           O
ATOM   2851  N   TYR A 364      -2.155   9.720  66.404  4.00  1.00           N
ATOM   2852  CA  TYR A 364      -1.783   8.728  67.358  4.00  1.00           C
ATOM   2853  CB  TYR A 364      -0.821   9.298  68.415  4.00  1.00           C
ATOM   2854  CG  TYR A 364      -0.793   8.416  69.611  4.00  1.00           C
ATOM   2855  CD1 TYR A 364      -0.357   7.115  69.539  4.00  1.00           C
ATOM   2856  CD2 TYR A 364      -1.179   8.930  70.825  4.00  1.00           C
ATOM   2857  CE1 TYR A 364      -0.338   6.332  70.669  4.00  1.00           C
ATOM   2858  CE2 TYR A 364      -1.158   8.153  71.957  4.00  1.00           C
ATOM   2859  CZ  TYR A 364      -0.739   6.848  71.879  4.00  1.00           C
ATOM   2860  OH  TYR A 364      -0.716   6.045  73.038  4.00  1.00           O
ATOM   2861  C   TYR A 364      -3.011   8.205  68.009  4.00  1.00           C
ATOM   2862  O   TYR A 364      -3.848   8.958  68.504  4.00  1.00           O
ATOM   2863  N   MET A 365      -3.141   6.867  67.999  4.00  1.00           N
ATOM   2864  CA  MET A 365      -4.287   6.230  68.562  4.00  1.00           C
ATOM   2865  CB  MET A 365      -5.104   5.432  67.530  4.00  1.00           C
ATOM   2866  CG  MET A 365      -5.706   6.271  66.399  4.00  1.00           C
ATOM   2867  SD  MET A 365      -7.146   7.273  66.870  4.00  1.00           S
ATOM   2868  CE  MET A 365      -8.287   5.863  66.972  4.00  1.00           C
ATOM   2869  C   MET A 365      -3.785   5.214  69.542  4.00  1.00           C
ATOM   2870  O   MET A 365      -2.681   4.694  69.392  4.00  1.00           O
ATOM   2871  N   PHE A 366      -4.578   4.922  70.595  4.00  1.00           N
ATOM   2872  CA  PHE A 366      -4.166   3.917  71.535  4.00  1.00           C
ATOM   2873  CB  PHE A 366      -3.836   4.503  72.918  4.00  1.00           C
ATOM   2874  CG  PHE A 366      -3.334   3.404  73.787  4.00  1.00           C
ATOM   2875  CD1 PHE A 366      -2.012   3.026  73.733  4.00  1.00           C
ATOM   2876  CD2 PHE A 366      -4.178   2.758  74.659  4.00  1.00           C
ATOM   2877  CE1 PHE A 366      -1.540   2.014  74.534  4.00  1.00           C
ATOM   2878  CE2 PHE A 366      -3.711   1.745  75.462  4.00  1.00           C
ATOM   2879  CZ  PHE A 366      -2.390   1.371  75.400  4.00  1.00           C
ATOM   2880  C   PHE A 366      -5.312   2.977  71.700  4.00  1.00           C
ATOM   2881  O   PHE A 366      -6.396   3.389  72.113  4.00  1.00           O
ATOM   2882  N   SER A 367      -5.124   1.682  71.369  1.00  1.00           N
ATOM   2883  CA  SER A 367      -6.240   0.818  71.599  1.00  1.00           C
ATOM   2884  CB  SER A 367      -7.488   1.195  70.782  1.00  1.00           C
ATOM   2885  OG  SER A 367      -7.240   1.003  69.396  1.00  1.00           O
ATOM   2886  C   SER A 367      -5.914  -0.597  71.262  1.00  1.00           C
ATOM   2887  O   SER A 367      -5.067  -0.883  70.418  1.00  1.00           O
ATOM   2888  N   SER A 368      -6.597  -1.524  71.965  1.00  1.00           N
ATOM   2889  CA  SER A 368      -6.442  -2.935  71.778  1.00  1.00           C
ATOM   2890  CB  SER A 368      -7.001  -3.760  72.950  1.00  1.00           C
ATOM   2891  OG  SER A 368      -6.228  -3.523  74.118  1.00  1.00           O
ATOM   2892  C   SER A 368      -7.111  -3.407  70.529  1.00  1.00           C
ATOM   2893  O   SER A 368      -6.546  -4.209  69.787  1.00  1.00           O
ATOM   2894  N   ASN A 369      -8.333  -2.918  70.248  1.00  1.00           N
ATOM   2895  CA  ASN A 369      -9.023  -3.456  69.114  1.00  1.00           C
ATOM   2896  CB  ASN A 369     -10.539  -3.183  69.112  1.00  1.00           C
ATOM   2897  CG  ASN A 369     -10.778  -1.685  69.034  1.00  1.00           C
ATOM   2898  OD1 ASN A 369     -11.471  -1.205  68.138  1.00  1.00           O
ATOM   2899  ND2 ASN A 369     -10.201  -0.922  70.001  1.00  1.00           N
ATOM   2900  C   ASN A 369      -8.424  -2.890  67.867  1.00  1.00           C
ATOM   2901  O   ASN A 369      -8.334  -1.676  67.691  1.00  1.00           O
ATOM   2902  N   ASP A 370      -7.983  -3.800  66.977  2.00  1.00           N
ATOM   2903  CA  ASP A 370      -7.375  -3.487  65.715  2.00  1.00           C
ATOM   2904  CB  ASP A 370      -6.835  -4.740  65.011  2.00  1.00           C
ATOM   2905  CG  ASP A 370      -5.713  -5.296  65.877  2.00  1.00           C
ATOM   2906  OD1 ASP A 370      -5.301  -4.589  66.836  2.00  1.00           O
ATOM   2907  OD2 ASP A 370      -5.254  -6.435  65.596  2.00  1.00           O
ATOM   2908  C   ASP A 370      -8.430  -2.885  64.844  2.00  1.00           C
ATOM   2909  O   ASP A 370      -8.148  -2.033  64.004  2.00  1.00           O
ATOM   2910  N   LYS A 371      -9.692  -3.308  65.035  2.00  1.00           N
ATOM   2911  CA  LYS A 371     -10.741  -2.850  64.174  2.00  1.00           C
ATOM   2912  CB  LYS A 371     -12.123  -3.400  64.566  2.00  1.00           C
ATOM   2913  CG  LYS A 371     -12.279  -4.897  64.287  2.00  1.00           C
ATOM   2914  CD  LYS A 371     -13.516  -5.521  64.936  2.00  1.00           C
ATOM   2915  CE  LYS A 371     -13.672  -7.016  64.645  2.00  1.00           C
ATOM   2916  NZ  LYS A 371     -14.868  -7.547  65.337  2.00  1.00           N
ATOM   2917  C   LYS A 371     -10.802  -1.355  64.229  2.00  1.00           C
ATOM   2918  O   LYS A 371     -10.894  -0.700  63.193  2.00  1.00           O
ATOM   2919  N   VAL A 372     -10.733  -0.762  65.435  2.00  1.00           N
ATOM   2920  CA  VAL A 372     -10.828   0.668  65.518  2.00  1.00           C
ATOM   2921  CB  VAL A 372     -10.862   1.181  66.930  2.00  1.00           C
ATOM   2922  CG1 VAL A 372      -9.552   0.796  67.639  2.00  1.00           C
ATOM   2923  CG2 VAL A 372     -11.127   2.695  66.887  2.00  1.00           C
ATOM   2924  C   VAL A 372      -9.657   1.298  64.830  2.00  1.00           C
ATOM   2925  O   VAL A 372      -9.830   2.248  64.074  2.00  1.00           O
ATOM   2926  N   ILE A 373      -8.430   0.782  65.047  2.00  1.00           N
ATOM   2927  CA  ILE A 373      -7.281   1.416  64.462  2.00  1.00           C
ATOM   2928  CB  ILE A 373      -5.975   0.828  64.923  2.00  1.00           C
ATOM   2929  CG1 ILE A 373      -5.845  -0.653  64.541  2.00  1.00           C
ATOM   2930  CG2 ILE A 373      -5.870   1.089  66.435  2.00  1.00           C
ATOM   2931  CD1 ILE A 373      -4.469  -1.236  64.861  2.00  1.00           C
ATOM   2932  C   ILE A 373      -7.403   1.358  62.987  2.00  1.00           C
ATOM   2933  O   ILE A 373      -7.133   2.339  62.296  2.00  1.00           O
ATOM   2934  N   LYS A 374      -7.830   0.206  62.455  2.00  1.00           N
ATOM   2935  CA  LYS A 374      -7.989   0.180  61.041  2.00  1.00           C
ATOM   2936  CB  LYS A 374      -8.493  -1.161  60.486  2.00  1.00           C
ATOM   2937  CG  LYS A 374      -8.787  -1.074  58.985  2.00  1.00           C
ATOM   2938  CD  LYS A 374      -9.058  -2.413  58.295  2.00  1.00           C
ATOM   2939  CE  LYS A 374      -9.523  -2.249  56.844  2.00  1.00           C
ATOM   2940  NZ  LYS A 374      -9.631  -3.569  56.185  2.00  1.00           N
ATOM   2941  C   LYS A 374      -9.041   1.192  60.687  2.00  1.00           C
ATOM   2942  O   LYS A 374      -8.907   1.930  59.712  2.00  1.00           O
ATOM   2943  N   LYS A 375     -10.116   1.261  61.497  2.00  1.00           N
ATOM   2944  CA  LYS A 375     -11.246   2.108  61.224  2.00  1.00           C
ATOM   2945  CB  LYS A 375     -12.300   1.985  62.341  2.00  1.00           C
ATOM   2946  CG  LYS A 375     -13.599   2.762  62.121  2.00  1.00           C
ATOM   2947  CD  LYS A 375     -14.694   2.368  63.116  2.00  1.00           C
ATOM   2948  CE  LYS A 375     -16.007   3.132  62.938  2.00  1.00           C
ATOM   2949  NZ  LYS A 375     -15.814   4.557  63.285  2.00  1.00           N
ATOM   2950  C   LYS A 375     -10.809   3.555  61.163  2.00  1.00           C
ATOM   2951  O   LYS A 375     -11.090   4.246  60.185  2.00  1.00           O
ATOM   2952  N   MET A 376     -10.090   4.045  62.197  2.00  1.00           N
ATOM   2953  CA  MET A 376      -9.643   5.417  62.301  2.00  1.00           C
ATOM   2954  CB  MET A 376      -8.917   5.695  63.627  2.00  1.00           C
ATOM   2955  CG  MET A 376      -8.427   7.137  63.764  2.00  1.00           C
ATOM   2956  SD  MET A 376      -9.739   8.366  64.017  2.00  1.00           S
ATOM   2957  CE  MET A 376      -8.703   9.792  63.580  2.00  1.00           C
ATOM   2958  C   MET A 376      -8.660   5.710  61.209  2.00  1.00           C
ATOM   2959  O   MET A 376      -8.727   6.761  60.573  2.00  1.00           O
ATOM   2960  N   ILE A 377      -7.730   4.771  60.945  2.00  1.00           N
ATOM   2961  CA  ILE A 377      -6.689   5.012  59.985  2.00  1.00           C
ATOM   2962  CB  ILE A 377      -5.658   3.908  59.947  2.00  1.00           C
ATOM   2963  CG1 ILE A 377      -6.238   2.543  59.529  2.00  1.00           C
ATOM   2964  CG2 ILE A 377      -4.992   3.883  61.333  2.00  1.00           C
ATOM   2965  CD1 ILE A 377      -6.410   2.351  58.023  2.00  1.00           C
ATOM   2966  C   ILE A 377      -7.308   5.224  58.642  2.00  1.00           C
ATOM   2967  O   ILE A 377      -6.916   6.132  57.912  2.00  1.00           O
ATOM   2968  N   ALA A 378      -8.313   4.409  58.283  2.00  1.00           N
ATOM   2969  CA  ALA A 378      -8.925   4.578  56.999  2.00  1.00           C
ATOM   2970  CB  ALA A 378     -10.033   3.547  56.723  2.00  1.00           C
ATOM   2971  C   ALA A 378      -9.556   5.935  56.981  2.00  1.00           C
ATOM   2972  O   ALA A 378      -9.457   6.669  55.999  2.00  1.00           O
ATOM   2973  N   GLU A 379     -10.205   6.309  58.100  2.00  1.00           N
ATOM   2974  CA  GLU A 379     -10.987   7.510  58.167  2.00  1.00           C
ATOM   2975  CB  GLU A 379     -11.789   7.623  59.477  2.00  1.00           C
ATOM   2976  CG  GLU A 379     -12.965   6.649  59.569  2.00  1.00           C
ATOM   2977  CD  GLU A 379     -14.069   7.163  58.654  2.00  1.00           C
ATOM   2978  OE1 GLU A 379     -13.738   7.872  57.666  2.00  1.00           O
ATOM   2979  OE2 GLU A 379     -15.260   6.857  58.932  2.00  1.00           O
ATOM   2980  C   GLU A 379     -10.218   8.794  58.025  2.00  1.00           C
ATOM   2981  O   GLU A 379     -10.570   9.621  57.186  2.00  1.00           O
ATOM   2982  N   THR A 380      -9.138   9.008  58.801  1.00  1.00           N
ATOM   2983  CA  THR A 380      -8.514  10.306  58.739  1.00  1.00           C
ATOM   2984  CB  THR A 380      -8.350  10.957  60.080  1.00  1.00           C
ATOM   2985  OG1 THR A 380      -7.494  10.180  60.903  1.00  1.00           O
ATOM   2986  CG2 THR A 380      -9.737  11.090  60.732  1.00  1.00           C
ATOM   2987  C   THR A 380      -7.160  10.146  58.159  1.00  1.00           C
ATOM   2988  O   THR A 380      -6.543   9.088  58.257  1.00  1.00           O
ATOM   2989  N   SER A 381      -6.675  11.217  57.509  1.00  1.00           N
ATOM   2990  CA  SER A 381      -5.377  11.145  56.927  1.00  1.00           C
ATOM   2991  CB  SER A 381      -5.317  11.662  55.480  1.00  1.00           C
ATOM   2992  OG  SER A 381      -5.583  13.057  55.454  1.00  1.00           O
ATOM   2993  C   SER A 381      -4.483  12.022  57.732  1.00  1.00           C
ATOM   2994  O   SER A 381      -4.836  13.142  58.100  1.00  1.00           O
ATOM   2995  N   SER A 382      -3.297  11.485  58.050  1.00  1.00           N
ATOM   2996  CA  SER A 382      -2.258  12.180  58.741  1.00  1.00           C
ATOM   2997  CB  SER A 382      -2.197  11.860  60.244  1.00  1.00           C
ATOM   2998  OG  SER A 382      -1.133  12.576  60.854  1.00  1.00           O
ATOM   2999  C   SER A 382      -1.021  11.599  58.121  1.00  1.00           C
ATOM   3000  O   SER A 382      -1.079  10.523  57.530  1.00  1.00           O
ATOM   3001  N   GLY A 383       0.129  12.292  58.214  1.00  1.00           N
ATOM   3002  CA  GLY A 383       1.316  11.803  57.566  1.00  1.00           C
ATOM   3003  C   GLY A 383       1.780  10.510  58.162  1.00  1.00           C
ATOM   3004  O   GLY A 383       2.140   9.587  57.431  1.00  1.00           O
ATOM   3005  N   GLY A 384       1.796  10.398  59.504  4.00  1.00           N
ATOM   3006  CA  GLY A 384       2.287   9.185  60.092  4.00  1.00           C
ATOM   3007  C   GLY A 384       1.308   8.777  61.161  4.00  1.00           C
ATOM   3008  O   GLY A 384       0.761   9.627  61.861  4.00  1.00           O
ATOM   3009  N   VAL A 385       1.066   7.454  61.322  4.00  1.00           N
ATOM   3010  CA  VAL A 385       0.138   6.970  62.316  4.00  1.00           C
ATOM   3011  CB  VAL A 385      -0.907   6.046  61.765  4.00  1.00           C
ATOM   3012  CG1 VAL A 385      -1.706   5.460  62.942  4.00  1.00           C
ATOM   3013  CG2 VAL A 385      -1.763   6.816  60.746  4.00  1.00           C
ATOM   3014  C   VAL A 385       0.901   6.175  63.303  4.00  1.00           C
ATOM   3015  O   VAL A 385       1.765   5.373  62.951  4.00  1.00           O
ATOM   3016  N   ALA A 386       0.609   6.414  64.589  4.00  1.00           N
ATOM   3017  CA  ALA A 386       1.219   5.613  65.594  4.00  1.00           C
ATOM   3018  CB  ALA A 386       2.160   6.397  66.523  4.00  1.00           C
ATOM   3019  C   ALA A 386       0.086   5.109  66.432  4.00  1.00           C
ATOM   3020  O   ALA A 386      -0.745   5.889  66.898  4.00  1.00           O
ATOM   3021  N   ALA A 387       0.010   3.781  66.638  4.00  1.00           N
ATOM   3022  CA  ALA A 387      -1.032   3.229  67.457  4.00  1.00           C
ATOM   3023  CB  ALA A 387      -1.872   2.152  66.750  4.00  1.00           C
ATOM   3024  C   ALA A 387      -0.314   2.559  68.594  4.00  1.00           C
ATOM   3025  O   ALA A 387       0.719   1.926  68.377  4.00  1.00           O
ATOM   3026  N   ASN A 388      -0.835   2.685  69.836  1.00  1.00           N
ATOM   3027  CA  ASN A 388      -0.174   2.097  70.972  1.00  1.00           C
ATOM   3028  CB  ASN A 388      -0.098   0.566  70.872  1.00  1.00           C
ATOM   3029  CG  ASN A 388      -1.529   0.049  70.961  1.00  1.00           C
ATOM   3030  OD1 ASN A 388      -2.087  -0.087  72.049  1.00  1.00           O
ATOM   3031  ND2 ASN A 388      -2.150  -0.227  69.784  1.00  1.00           N
ATOM   3032  C   ASN A 388       1.192   2.662  70.973  1.00  1.00           C
ATOM   3033  O   ASN A 388       2.156   2.010  71.370  1.00  1.00           O
ATOM   3034  N   ASP A 389       1.297   3.924  70.522  1.00  1.00           N
ATOM   3035  CA  ASP A 389       2.609   4.455  70.404  1.00  1.00           C
ATOM   3036  CB  ASP A 389       3.129   4.454  68.962  1.00  1.00           C
ATOM   3037  CG  ASP A 389       3.272   3.004  68.535  1.00  1.00           C
ATOM   3038  OD1 ASP A 389       3.734   2.177  69.367  1.00  1.00           O
ATOM   3039  OD2 ASP A 389       2.915   2.708  67.364  1.00  1.00           O
ATOM   3040  C   ASP A 389       2.675   5.863  70.875  1.00  1.00           C
ATOM   3041  O   ASP A 389       2.104   6.255  71.892  1.00  1.00           O
ATOM   3042  N   VAL A 390       3.471   6.633  70.116  1.00  1.00           N
ATOM   3043  CA  VAL A 390       3.784   8.003  70.356  1.00  1.00           C
ATOM   3044  CB  VAL A 390       4.433   8.185  71.706  1.00  1.00           C
ATOM   3045  CG1 VAL A 390       5.669   7.273  71.815  1.00  1.00           C
ATOM   3046  CG2 VAL A 390       4.689   9.683  71.954  1.00  1.00           C
ATOM   3047  C   VAL A 390       4.712   8.339  69.220  1.00  1.00           C
ATOM   3048  O   VAL A 390       4.384   8.106  68.057  1.00  1.00           O
ATOM   3049  N   ILE A 391       5.893   8.897  69.530  1.00  1.00           N
ATOM   3050  CA  ILE A 391       6.878   9.344  68.591  1.00  1.00           C
ATOM   3051  CB  ILE A 391       8.017  10.051  69.269  1.00  1.00           C
ATOM   3052  CG1 ILE A 391       8.918  10.739  68.231  1.00  1.00           C
ATOM   3053  CG2 ILE A 391       8.745   9.037  70.166  1.00  1.00           C
ATOM   3054  CD1 ILE A 391       9.921  11.712  68.849  1.00  1.00           C
ATOM   3055  C   ILE A 391       7.478   8.243  67.740  1.00  1.00           C
ATOM   3056  O   ILE A 391       7.737   8.493  66.565  1.00  1.00           O
ATOM   3057  N   VAL A 392       7.757   7.021  68.265  2.00  1.00           N
ATOM   3058  CA  VAL A 392       8.426   6.031  67.435  2.00  1.00           C
ATOM   3059  CB  VAL A 392       8.714   4.734  68.144  2.00  1.00           C
ATOM   3060  CG1 VAL A 392       7.402   4.118  68.661  2.00  1.00           C
ATOM   3061  CG2 VAL A 392       9.497   3.826  67.182  2.00  1.00           C
ATOM   3062  C   VAL A 392       7.583   5.780  66.218  2.00  1.00           C
ATOM   3063  O   VAL A 392       6.547   5.119  66.262  2.00  1.00           O
ATOM   3064  N   HIS A 393       8.034   6.356  65.085  2.00  1.00           N
ATOM   3065  CA  HIS A 393       7.430   6.237  63.788  2.00  1.00           C
ATOM   3066  ND1 HIS A 393       6.589   9.471  63.441  2.00  1.00           N
ATOM   3067  CG  HIS A 393       6.012   8.401  64.090  2.00  1.00           C
ATOM   3068  CB  HIS A 393       6.079   6.973  63.621  2.00  1.00           C
ATOM   3069  NE2 HIS A 393       5.539  10.297  65.220  2.00  1.00           N
ATOM   3070  CD2 HIS A 393       5.373   8.924  65.171  2.00  1.00           C
ATOM   3071  CE1 HIS A 393       6.274  10.579  64.159  2.00  1.00           C
ATOM   3072  C   HIS A 393       8.433   6.808  62.845  2.00  1.00           C
ATOM   3073  O   HIS A 393       8.815   6.190  61.853  2.00  1.00           O
ATOM   3074  N   ILE A 394       8.896   8.022  63.180  2.00  1.00           N
ATOM   3075  CA  ILE A 394       9.851   8.761  62.418  2.00  1.00           C
ATOM   3076  CB  ILE A 394      10.096  10.135  62.975  2.00  1.00           C
ATOM   3077  CG1 ILE A 394      11.057  10.920  62.068  2.00  1.00           C
ATOM   3078  CG2 ILE A 394      10.590   9.991  64.424  2.00  1.00           C
ATOM   3079  CD1 ILE A 394      11.123  12.412  62.396  2.00  1.00           C
ATOM   3080  C   ILE A 394      11.175   8.057  62.404  2.00  1.00           C
ATOM   3081  O   ILE A 394      11.846   7.996  61.374  2.00  1.00           O
ATOM   3082  N   THR A 395      11.571   7.486  63.555  1.00  1.00           N
ATOM   3083  CA  THR A 395      12.897   6.971  63.758  1.00  1.00           C
ATOM   3084  CB  THR A 395      13.101   6.434  65.143  1.00  1.00           C
ATOM   3085  OG1 THR A 395      12.268   5.304  65.359  1.00  1.00           O
ATOM   3086  CG2 THR A 395      12.763   7.545  66.151  1.00  1.00           C
ATOM   3087  C   THR A 395      13.280   5.876  62.811  1.00  1.00           C
ATOM   3088  O   THR A 395      14.387   5.885  62.275  1.00  1.00           O
ATOM   3089  N   LEU A 396      12.384   4.912  62.548  1.00  1.00           N
ATOM   3090  CA  LEU A 396      12.801   3.755  61.809  1.00  1.00           C
ATOM   3091  CB  LEU A 396      11.725   2.657  61.741  1.00  1.00           C
ATOM   3092  CG  LEU A 396      11.271   2.154  63.125  1.00  1.00           C
ATOM   3093  CD1 LEU A 396      10.325   0.949  63.002  1.00  1.00           C
ATOM   3094  CD2 LEU A 396      12.469   1.888  64.051  1.00  1.00           C
ATOM   3095  C   LEU A 396      13.170   4.101  60.394  1.00  1.00           C
ATOM   3096  O   LEU A 396      12.681   5.072  59.819  1.00  1.00           O
ATOM   3097  N   HIS A 397      14.086   3.287  59.818  3.00  1.00           N
ATOM   3098  CA  HIS A 397      14.610   3.414  58.483  3.00  1.00           C
ATOM   3099  ND1 HIS A 397      14.435   0.231  58.298  3.00  1.00           N
ATOM   3100  CG  HIS A 397      15.501   1.020  58.672  3.00  1.00           C
ATOM   3101  CB  HIS A 397      15.748   2.418  58.180  3.00  1.00           C
ATOM   3102  NE2 HIS A 397      15.659  -0.982  59.703  3.00  1.00           N
ATOM   3103  CD2 HIS A 397      16.238   0.263  59.530  3.00  1.00           C
ATOM   3104  CE1 HIS A 397      14.578  -0.953  58.945  3.00  1.00           C
ATOM   3105  C   HIS A 397      13.528   3.188  57.478  3.00  1.00           C
ATOM   3106  O   HIS A 397      13.466   3.866  56.453  3.00  1.00           O
ATOM   3107  N   SER A 398      12.635   2.228  57.759  3.00  1.00           N
ATOM   3108  CA  SER A 398      11.659   1.812  56.801  3.00  1.00           C
ATOM   3109  CB  SER A 398      10.892   0.548  57.225  3.00  1.00           C
ATOM   3110  OG  SER A 398      11.762  -0.574  57.200  3.00  1.00           O
ATOM   3111  C   SER A 398      10.648   2.857  56.464  3.00  1.00           C
ATOM   3112  O   SER A 398      10.172   2.909  55.331  3.00  1.00           O
ATOM   3113  N   LEU A 399      10.289   3.737  57.409  1.00  1.00           N
ATOM   3114  CA  LEU A 399       9.185   4.591  57.091  1.00  1.00           C
ATOM   3115  CB  LEU A 399       8.256   4.796  58.298  1.00  1.00           C
ATOM   3116  CG  LEU A 399       7.773   3.464  58.904  1.00  1.00           C
ATOM   3117  CD1 LEU A 399       6.747   3.688  60.027  1.00  1.00           C
ATOM   3118  CD2 LEU A 399       7.288   2.494  57.815  1.00  1.00           C
ATOM   3119  C   LEU A 399       9.671   5.947  56.675  1.00  1.00           C
ATOM   3120  O   LEU A 399      10.678   6.452  57.172  1.00  1.00           O
ATOM   3121  N   PRO A 400       8.976   6.529  55.724  1.00  1.00           N
ATOM   3122  CA  PRO A 400       9.332   7.847  55.263  1.00  1.00           C
ATOM   3123  CD  PRO A 400       8.344   5.740  54.677  1.00  1.00           C
ATOM   3124  CB  PRO A 400       8.587   8.049  53.948  1.00  1.00           C
ATOM   3125  CG  PRO A 400       8.403   6.615  53.414  1.00  1.00           C
ATOM   3126  C   PRO A 400       8.905   8.757  56.348  1.00  1.00           C
ATOM   3127  O   PRO A 400       7.872   8.492  56.961  1.00  1.00           O
ATOM   3128  N   PHE A 401       9.666   9.822  56.631  4.00  1.00           N
ATOM   3129  CA  PHE A 401       9.139  10.670  57.641  4.00  1.00           C
ATOM   3130  CB  PHE A 401      10.122  11.062  58.756  4.00  1.00           C
ATOM   3131  CG  PHE A 401       9.315  11.769  59.795  4.00  1.00           C
ATOM   3132  CD1 PHE A 401       8.488  11.055  60.635  4.00  1.00           C
ATOM   3133  CD2 PHE A 401       9.388  13.136  59.942  4.00  1.00           C
ATOM   3134  CE1 PHE A 401       7.741  11.690  61.599  4.00  1.00           C
ATOM   3135  CE2 PHE A 401       8.643  13.776  60.905  4.00  1.00           C
ATOM   3136  CZ  PHE A 401       7.818  13.056  61.734  4.00  1.00           C
ATOM   3137  C   PHE A 401       8.717  11.913  56.927  4.00  1.00           C
ATOM   3138  O   PHE A 401       9.478  12.466  56.137  4.00  1.00           O
ATOM   3139  N   GLY A 402       7.477  12.382  57.175  1.00  1.00           N
ATOM   3140  CA  GLY A 402       7.022  13.543  56.467  1.00  1.00           C
ATOM   3141  C   GLY A 402       5.631  13.827  56.887  1.00  1.00           C
ATOM   3142  O   GLY A 402       5.198  13.446  57.973  1.00  1.00           O
ATOM   3143  N   GLY A 403       4.898  14.538  56.018  1.00  1.00           N
ATOM   3144  CA  GLY A 403       3.547  14.847  56.342  1.00  1.00           C
ATOM   3145  C   GLY A 403       2.882  15.306  55.085  1.00  1.00           C
ATOM   3146  O   GLY A 403       3.547  15.521  54.074  1.00  1.00           O
ATOM   3147  N   VAL A 404       1.537  15.441  55.104  1.00  1.00           N
ATOM   3148  CA  VAL A 404       0.878  15.914  53.919  1.00  1.00           C
ATOM   3149  CB  VAL A 404       0.267  14.814  53.098  1.00  1.00           C
ATOM   3150  CG1 VAL A 404       1.394  13.891  52.606  1.00  1.00           C
ATOM   3151  CG2 VAL A 404      -0.800  14.093  53.942  1.00  1.00           C
ATOM   3152  C   VAL A 404      -0.222  16.838  54.303  1.00  1.00           C
ATOM   3153  O   VAL A 404      -1.046  16.537  55.165  1.00  1.00           O
ATOM   3154  N   GLY A 405      -0.222  18.024  53.676  2.00  1.00           N
ATOM   3155  CA  GLY A 405      -1.300  18.941  53.842  2.00  1.00           C
ATOM   3156  C   GLY A 405      -1.170  19.610  55.155  2.00  1.00           C
ATOM   3157  O   GLY A 405      -1.463  19.034  56.202  2.00  1.00           O
ATOM   3158  N   ASN A 406      -0.717  20.868  55.118  2.00  1.00           N
ATOM   3159  CA  ASN A 406      -0.592  21.706  56.268  2.00  1.00           C
ATOM   3160  CB  ASN A 406      -1.893  21.702  57.083  2.00  1.00           C
ATOM   3161  CG  ASN A 406      -2.960  22.188  56.107  2.00  1.00           C
ATOM   3162  OD1 ASN A 406      -2.780  23.199  55.430  2.00  1.00           O
ATOM   3163  ND2 ASN A 406      -4.086  21.434  55.997  2.00  1.00           N
ATOM   3164  C   ASN A 406       0.556  21.257  57.092  2.00  1.00           C
ATOM   3165  O   ASN A 406       1.214  22.061  57.751  2.00  1.00           O
ATOM   3166  N   SER A 407       0.843  19.952  57.060  2.00  1.00           N
ATOM   3167  CA  SER A 407       2.021  19.481  57.682  2.00  1.00           C
ATOM   3168  CB  SER A 407       1.999  17.961  57.916  2.00  1.00           C
ATOM   3169  OG  SER A 407       0.947  17.621  58.807  2.00  1.00           O
ATOM   3170  C   SER A 407       3.115  19.776  56.732  2.00  1.00           C
ATOM   3171  O   SER A 407       4.180  20.253  57.109  2.00  1.00           O
ATOM   3172  N   GLY A 408       2.862  19.501  55.441  4.00  1.00           N
ATOM   3173  CA  GLY A 408       3.885  19.774  54.490  4.00  1.00           C
ATOM   3174  C   GLY A 408       3.879  18.720  53.439  4.00  1.00           C
ATOM   3175  O   GLY A 408       2.976  17.889  53.380  4.00  1.00           O
ATOM   3176  N   MET A 409       4.900  18.754  52.556  4.00  1.00           N
ATOM   3177  CA  MET A 409       4.979  17.751  51.541  4.00  1.00           C
ATOM   3178  CB  MET A 409       4.497  18.205  50.154  4.00  1.00           C
ATOM   3179  CG  MET A 409       4.113  17.019  49.268  4.00  1.00           C
ATOM   3180  SD  MET A 409       2.620  16.150  49.842  4.00  1.00           S
ATOM   3181  CE  MET A 409       2.664  14.844  48.582  4.00  1.00           C
ATOM   3182  C   MET A 409       6.404  17.312  51.435  4.00  1.00           C
ATOM   3183  O   MET A 409       7.319  18.046  51.806  4.00  1.00           O
ATOM   3184  N   GLY A 410       6.624  16.080  50.934  1.00  1.00           N
ATOM   3185  CA  GLY A 410       7.953  15.553  50.802  1.00  1.00           C
ATOM   3186  C   GLY A 410       8.191  14.668  51.969  1.00  1.00           C
ATOM   3187  O   GLY A 410       7.584  14.833  53.027  1.00  1.00           O
ATOM   3188  N   SER A 411       9.098  13.693  51.800  1.00  1.00           N
ATOM   3189  CA  SER A 411       9.343  12.793  52.878  1.00  1.00           C
ATOM   3190  CB  SER A 411       8.649  11.434  52.691  1.00  1.00           C
ATOM   3191  OG  SER A 411       9.122  10.806  51.509  1.00  1.00           O
ATOM   3192  C   SER A 411      10.821  12.537  52.961  1.00  1.00           C
ATOM   3193  O   SER A 411      11.533  12.670  51.967  1.00  1.00           O
ATOM   3194  N   TYR A 412      11.326  12.179  54.167  4.00  1.00           N
ATOM   3195  CA  TYR A 412      12.744  11.970  54.314  4.00  1.00           C
ATOM   3196  CB  TYR A 412      13.434  13.261  54.793  4.00  1.00           C
ATOM   3197  CG  TYR A 412      14.901  13.066  54.933  4.00  1.00           C
ATOM   3198  CD1 TYR A 412      15.730  13.200  53.843  4.00  1.00           C
ATOM   3199  CD2 TYR A 412      15.450  12.770  56.159  4.00  1.00           C
ATOM   3200  CE1 TYR A 412      17.088  13.032  53.972  4.00  1.00           C
ATOM   3201  CE2 TYR A 412      16.806  12.600  56.292  4.00  1.00           C
ATOM   3202  CZ  TYR A 412      17.628  12.729  55.200  4.00  1.00           C
ATOM   3203  OH  TYR A 412      19.020  12.555  55.339  4.00  1.00           O
ATOM   3204  C   TYR A 412      12.998  10.912  55.306  4.00  1.00           C
ATOM   3205  O   TYR A 412      12.187  10.686  56.203  4.00  1.00           O
ATOM   3206  N   HIS A 413      14.143  10.233  55.096  1.00  1.00           N
ATOM   3207  CA  HIS A 413      14.730   9.253  55.953  1.00  1.00           C
ATOM   3208  ND1 HIS A 413      15.253   8.386  59.242  1.00  1.00           N
ATOM   3209  CG  HIS A 413      14.612   7.912  58.117  1.00  1.00           C
ATOM   3210  CB  HIS A 413      13.873   8.778  57.143  1.00  1.00           C
ATOM   3211  NE2 HIS A 413      15.546   6.182  59.226  1.00  1.00           N
ATOM   3212  CD2 HIS A 413      14.803   6.564  58.124  1.00  1.00           C
ATOM   3213  CE1 HIS A 413      15.793   7.311  59.867  1.00  1.00           C
ATOM   3214  C   HIS A 413      15.048   8.041  55.151  1.00  1.00           C
ATOM   3215  O   HIS A 413      14.268   7.610  54.304  1.00  1.00           O
ATOM   3216  N   GLY A 414      16.238   7.475  55.409  3.00  1.00           N
ATOM   3217  CA  GLY A 414      16.630   6.232  54.828  3.00  1.00           C
ATOM   3218  C   GLY A 414      16.610   6.281  53.343  3.00  1.00           C
ATOM   3219  O   GLY A 414      17.211   7.146  52.708  3.00  1.00           O
ATOM   3220  N   LYS A 415      15.883   5.306  52.773  2.00  1.00           N
ATOM   3221  CA  LYS A 415      15.834   5.079  51.365  2.00  1.00           C
ATOM   3222  CB  LYS A 415      14.911   3.904  50.994  2.00  1.00           C
ATOM   3223  CG  LYS A 415      15.414   2.548  51.494  2.00  1.00           C
ATOM   3224  CD  LYS A 415      14.348   1.450  51.465  2.00  1.00           C
ATOM   3225  CE  LYS A 415      14.087   0.870  50.072  2.00  1.00           C
ATOM   3226  NZ  LYS A 415      15.056  -0.211  49.782  2.00  1.00           N
ATOM   3227  C   LYS A 415      15.309   6.295  50.666  2.00  1.00           C
ATOM   3228  O   LYS A 415      15.855   6.710  49.645  2.00  1.00           O
ATOM   3229  N   LYS A 416      14.243   6.914  51.203  2.00  1.00           N
ATOM   3230  CA  LYS A 416      13.660   8.061  50.563  2.00  1.00           C
ATOM   3231  CB  LYS A 416      12.428   8.605  51.305  2.00  1.00           C
ATOM   3232  CG  LYS A 416      11.161   7.779  51.084  2.00  1.00           C
ATOM   3233  CD  LYS A 416      10.707   7.767  49.623  2.00  1.00           C
ATOM   3234  CE  LYS A 416       9.375   7.052  49.393  2.00  1.00           C
ATOM   3235  NZ  LYS A 416       8.918   7.270  48.003  2.00  1.00           N
ATOM   3236  C   LYS A 416      14.680   9.159  50.532  2.00  1.00           C
ATOM   3237  O   LYS A 416      14.748   9.879  49.550  2.00  1.00           O
ATOM   3238  N   SER A 417      15.521   9.313  51.575  2.00  1.00           N
ATOM   3239  CA  SER A 417      16.448  10.421  51.663  2.00  1.00           C
ATOM   3240  CB  SER A 417      17.369  10.303  52.890  2.00  1.00           C
ATOM   3241  OG  SER A 417      16.602  10.291  54.084  2.00  1.00           O
ATOM   3242  C   SER A 417      17.348  10.453  50.484  2.00  1.00           C
ATOM   3243  O   SER A 417      17.565  11.512  49.895  2.00  1.00           O
ATOM   3244  N   PHE A 418      17.887   9.289  50.101  2.00  1.00           N
ATOM   3245  CA  PHE A 418      18.804   9.249  49.008  2.00  1.00           C
ATOM   3246  CB  PHE A 418      19.226   7.805  48.685  2.00  1.00           C
ATOM   3247  CG  PHE A 418      20.317   7.812  47.670  2.00  1.00           C
ATOM   3248  CD1 PHE A 418      20.044   8.018  46.337  2.00  1.00           C
ATOM   3249  CD2 PHE A 418      21.618   7.589  48.057  2.00  1.00           C
ATOM   3250  CE1 PHE A 418      21.057   8.017  45.408  2.00  1.00           C
ATOM   3251  CE2 PHE A 418      22.634   7.586  47.131  2.00  1.00           C
ATOM   3252  CZ  PHE A 418      22.354   7.802  45.803  2.00  1.00           C
ATOM   3253  C   PHE A 418      18.034   9.778  47.827  2.00  1.00           C
ATOM   3254  O   PHE A 418      18.533  10.608  47.068  2.00  1.00           O
ATOM   3255  N   GLU A 419      16.774   9.318  47.666  2.00  1.00           N
ATOM   3256  CA  GLU A 419      15.932   9.676  46.552  2.00  1.00           C
ATOM   3257  CB  GLU A 419      14.622   8.869  46.494  2.00  1.00           C
ATOM   3258  CG  GLU A 419      14.806   7.384  46.178  2.00  1.00           C
ATOM   3259  CD  GLU A 419      13.420   6.776  46.015  2.00  1.00           C
ATOM   3260  OE1 GLU A 419      12.861   6.876  44.890  2.00  1.00           O
ATOM   3261  OE2 GLU A 419      12.898   6.210  47.012  2.00  1.00           O
ATOM   3262  C   GLU A 419      15.530  11.108  46.542  2.00  1.00           C
ATOM   3263  O   GLU A 419      15.578  11.758  45.499  2.00  1.00           O
ATOM   3264  N   THR A 420      15.128  11.635  47.708  2.00  1.00           N
ATOM   3265  CA  THR A 420      14.647  12.969  47.801  2.00  1.00           C
ATOM   3266  CB  THR A 420      14.282  13.379  49.197  2.00  1.00           C
ATOM   3267  OG1 THR A 420      15.390  13.221  50.070  2.00  1.00           O
ATOM   3268  CG2 THR A 420      13.093  12.522  49.665  2.00  1.00           C
ATOM   3269  C   THR A 420      15.762  13.790  47.323  2.00  1.00           C
ATOM   3270  O   THR A 420      15.582  14.739  46.562  2.00  1.00           O
ATOM   3271  N   PHE A 421      16.972  13.418  47.750  3.00  1.00           N
ATOM   3272  CA  PHE A 421      18.035  14.152  47.180  3.00  1.00           C
ATOM   3273  CB  PHE A 421      19.202  14.414  48.151  3.00  1.00           C
ATOM   3274  CG  PHE A 421      18.735  15.250  49.293  3.00  1.00           C
ATOM   3275  CD1 PHE A 421      18.741  16.623  49.205  3.00  1.00           C
ATOM   3276  CD2 PHE A 421      18.290  14.661  50.456  3.00  1.00           C
ATOM   3277  CE1 PHE A 421      18.312  17.393  50.260  3.00  1.00           C
ATOM   3278  CE2 PHE A 421      17.862  15.428  51.514  3.00  1.00           C
ATOM   3279  CZ  PHE A 421      17.872  16.798  51.417  3.00  1.00           C
ATOM   3280  C   PHE A 421      18.614  13.305  46.078  3.00  1.00           C
ATOM   3281  O   PHE A 421      19.749  12.844  46.183  3.00  1.00           O
ATOM   3282  N   SER A 422      17.852  13.078  44.985  4.00  1.00           N
ATOM   3283  CA  SER A 422      18.356  12.346  43.851  4.00  1.00           C
ATOM   3284  CB  SER A 422      18.444  10.828  44.078  4.00  1.00           C
ATOM   3285  OG  SER A 422      18.951  10.192  42.914  4.00  1.00           O
ATOM   3286  C   SER A 422      17.396  12.583  42.756  4.00  1.00           C
ATOM   3287  O   SER A 422      16.215  12.842  42.978  4.00  1.00           O
ATOM   3288  N   HIS A 423      17.906  12.516  41.526  4.00  1.00           N
ATOM   3289  CA  HIS A 423      17.053  12.678  40.409  4.00  1.00           C
ATOM   3290  ND1 HIS A 423      17.170  14.176  36.873  4.00  1.00           N
ATOM   3291  CG  HIS A 423      16.774  13.645  38.081  4.00  1.00           C
ATOM   3292  CB  HIS A 423      17.686  13.479  39.259  4.00  1.00           C
ATOM   3293  NE2 HIS A 423      15.017  13.663  36.665  4.00  1.00           N
ATOM   3294  CD2 HIS A 423      15.456  13.337  37.936  4.00  1.00           C
ATOM   3295  CE1 HIS A 423      16.082  14.162  36.063  4.00  1.00           C
ATOM   3296  C   HIS A 423      16.842  11.287  39.875  4.00  1.00           C
ATOM   3297  O   HIS A 423      17.801  10.615  39.498  4.00  1.00           O
ATOM   3298  N   ARG A 424      15.583  10.799  39.853  4.00  1.00           N
ATOM   3299  CA  ARG A 424      15.325   9.492  39.306  4.00  1.00           C
ATOM   3300  CB  ARG A 424      14.107   8.807  39.964  4.00  1.00           C
ATOM   3301  CG  ARG A 424      12.808   9.617  39.887  4.00  1.00           C
ATOM   3302  CD  ARG A 424      12.703  10.745  40.919  4.00  1.00           C
ATOM   3303  NE  ARG A 424      12.358  10.140  42.237  4.00  1.00           N
ATOM   3304  CZ  ARG A 424      12.372  10.907  43.366  4.00  1.00           C
ATOM   3305  NH1 ARG A 424      12.752  12.217  43.299  4.00  1.00           N
ATOM   3306  NH2 ARG A 424      12.004  10.367  44.566  4.00  1.00           N
ATOM   3307  C   ARG A 424      15.055   9.733  37.854  4.00  1.00           C
ATOM   3308  O   ARG A 424      13.950  10.086  37.446  4.00  1.00           O
ATOM   3309  N   ARG A 425      16.106   9.563  37.035  4.00  1.00           N
ATOM   3310  CA  ARG A 425      16.028   9.797  35.625  4.00  1.00           C
ATOM   3311  CB  ARG A 425      17.401  10.109  35.008  4.00  1.00           C
ATOM   3312  CG  ARG A 425      18.087  11.334  35.612  4.00  1.00           C
ATOM   3313  CD  ARG A 425      19.599  11.364  35.373  4.00  1.00           C
ATOM   3314  NE  ARG A 425      19.841  11.659  33.933  4.00  1.00           N
ATOM   3315  CZ  ARG A 425      21.121  11.815  33.483  4.00  1.00           C
ATOM   3316  NH1 ARG A 425      22.167  11.680  34.350  4.00  1.00           N
ATOM   3317  NH2 ARG A 425      21.356  12.107  32.170  4.00  1.00           N
ATOM   3318  C   ARG A 425      15.592   8.514  35.013  4.00  1.00           C
ATOM   3319  O   ARG A 425      15.679   7.454  35.631  4.00  1.00           O
ATOM   3320  N   SER A 426      15.084   8.582  33.772  4.00  1.00           N
ATOM   3321  CA  SER A 426      14.704   7.373  33.116  4.00  1.00           C
ATOM   3322  CB  SER A 426      13.316   7.434  32.456  4.00  1.00           C
ATOM   3323  OG  SER A 426      12.314   7.618  33.446  4.00  1.00           O
ATOM   3324  C   SER A 426      15.706   7.154  32.028  4.00  1.00           C
ATOM   3325  O   SER A 426      16.202   8.108  31.430  4.00  1.00           O
ATOM   3326  N   CYS A 427      16.057   5.879  31.760  4.00  1.00           N
ATOM   3327  CA  CYS A 427      17.028   5.601  30.743  4.00  1.00           C
ATOM   3328  CB  CYS A 427      18.354   5.062  31.308  4.00  1.00           C
ATOM   3329  SG  CYS A 427      19.153   6.229  32.451  4.00  1.00           S
ATOM   3330  C   CYS A 427      16.482   4.528  29.860  4.00  1.00           C
ATOM   3331  O   CYS A 427      16.181   3.426  30.317  4.00  1.00           O
ATOM   3332  N   LEU A 428      16.321   4.836  28.561  4.00  1.00           N
ATOM   3333  CA  LEU A 428      15.911   3.830  27.628  4.00  1.00           C
ATOM   3334  CB  LEU A 428      14.723   4.235  26.736  4.00  1.00           C
ATOM   3335  CG  LEU A 428      13.402   4.480  27.481  4.00  1.00           C
ATOM   3336  CD1 LEU A 428      12.899   3.197  28.161  4.00  1.00           C
ATOM   3337  CD2 LEU A 428      13.507   5.683  28.430  4.00  1.00           C
ATOM   3338  C   LEU A 428      17.067   3.712  26.688  4.00  1.00           C
ATOM   3339  O   LEU A 428      17.430   4.684  26.028  4.00  1.00           O
ATOM   3340  N   VAL A 429      17.697   2.528  26.603  4.00  1.00           N
ATOM   3341  CA  VAL A 429      18.788   2.430  25.680  4.00  1.00           C
ATOM   3342  CB  VAL A 429      20.085   2.027  26.318  4.00  1.00           C
ATOM   3343  CG1 VAL A 429      21.154   1.895  25.219  4.00  1.00           C
ATOM   3344  CG2 VAL A 429      20.428   3.067  27.398  4.00  1.00           C
ATOM   3345  C   VAL A 429      18.416   1.379  24.677  4.00  1.00           C
ATOM   3346  O   VAL A 429      17.970   0.293  25.046  4.00  1.00           O
ATOM   3347  N   ARG A 430      18.577   1.682  23.370  1.00  1.00           N
ATOM   3348  CA  ARG A 430      18.214   0.746  22.337  1.00  1.00           C
ATOM   3349  CB  ARG A 430      16.943   1.160  21.578  1.00  1.00           C
ATOM   3350  CG  ARG A 430      15.709   1.197  22.483  1.00  1.00           C
ATOM   3351  CD  ARG A 430      14.438   1.729  21.819  1.00  1.00           C
ATOM   3352  NE  ARG A 430      13.362   1.681  22.851  1.00  1.00           N
ATOM   3353  CZ  ARG A 430      12.149   2.260  22.622  1.00  1.00           C
ATOM   3354  NH1 ARG A 430      11.900   2.889  21.437  1.00  1.00           N
ATOM   3355  NH2 ARG A 430      11.179   2.207  23.581  1.00  1.00           N
ATOM   3356  C   ARG A 430      19.341   0.696  21.366  1.00  1.00           C
ATOM   3357  O   ARG A 430      20.103   1.649  21.213  1.00  1.00           O
ATOM   3358  N   PRO A 431      19.469  -0.431  20.727  1.00  1.00           N
ATOM   3359  CA  PRO A 431      20.517  -0.600  19.763  1.00  1.00           C
ATOM   3360  CD  PRO A 431      19.108  -1.690  21.353  1.00  1.00           C
ATOM   3361  CB  PRO A 431      20.690  -2.111  19.571  1.00  1.00           C
ATOM   3362  CG  PRO A 431      19.485  -2.740  20.299  1.00  1.00           C
ATOM   3363  C   PRO A 431      20.194   0.166  18.531  1.00  1.00           C
ATOM   3364  O   PRO A 431      19.019   0.406  18.258  1.00  1.00           O
ATOM   3365  N   LEU A 432      21.238   0.553  17.788  1.00  1.00           N
ATOM   3366  CA  LEU A 432      21.158   1.384  16.627  1.00  1.00           C
ATOM   3367  CB  LEU A 432      22.549   1.777  16.103  1.00  1.00           C
ATOM   3368  CG  LEU A 432      23.417   2.491  17.156  1.00  1.00           C
ATOM   3369  CD1 LEU A 432      24.730   3.003  16.540  1.00  1.00           C
ATOM   3370  CD2 LEU A 432      22.629   3.580  17.900  1.00  1.00           C
ATOM   3371  C   LEU A 432      20.446   0.702  15.506  1.00  1.00           C
ATOM   3372  O   LEU A 432      19.723   1.335  14.739  1.00  1.00           O
ATOM   3373  N   MET A 433      20.621  -0.622  15.403  1.00  1.00           N
ATOM   3374  CA  MET A 433      20.191  -1.368  14.261  1.00  1.00           C
ATOM   3375  CB  MET A 433      20.388  -2.884  14.438  1.00  1.00           C
ATOM   3376  CG  MET A 433      20.079  -3.704  13.185  1.00  1.00           C
ATOM   3377  SD  MET A 433      20.524  -5.461  13.319  1.00  1.00           S
ATOM   3378  CE  MET A 433      19.788  -5.938  11.730  1.00  1.00           C
ATOM   3379  C   MET A 433      18.776  -1.120  13.876  1.00  1.00           C
ATOM   3380  O   MET A 433      17.917  -0.787  14.691  1.00  1.00           O
ATOM   3381  N   ASN A 434      18.543  -1.275  12.557  1.00  1.00           N
ATOM   3382  CA  ASN A 434      17.270  -1.113  11.930  1.00  1.00           C
ATOM   3383  CB  ASN A 434      17.351  -1.240  10.396  1.00  1.00           C
ATOM   3384  CG  ASN A 434      15.946  -1.223   9.812  1.00  1.00           C
ATOM   3385  OD1 ASN A 434      15.431  -0.178   9.417  1.00  1.00           O
ATOM   3386  ND2 ASN A 434      15.311  -2.424   9.739  1.00  1.00           N
ATOM   3387  C   ASN A 434      16.382  -2.202  12.424  1.00  1.00           C
ATOM   3388  O   ASN A 434      16.758  -3.373  12.432  1.00  1.00           O
ATOM   3389  N   ASP A 435      15.169  -1.826  12.868  1.00  1.00           N
ATOM   3390  CA  ASP A 435      14.246  -2.805  13.350  1.00  1.00           C
ATOM   3391  CB  ASP A 435      13.816  -2.586  14.811  1.00  1.00           C
ATOM   3392  CG  ASP A 435      15.009  -2.875  15.713  1.00  1.00           C
ATOM   3393  OD1 ASP A 435      16.085  -3.247  15.174  1.00  1.00           O
ATOM   3394  OD2 ASP A 435      14.859  -2.731  16.957  1.00  1.00           O
ATOM   3395  C   ASP A 435      13.017  -2.720  12.508  1.00  1.00           C
ATOM   3396  O   ASP A 435      12.520  -1.634  12.214  1.00  1.00           O
ATOM   3397  N   GLU A 436      12.507  -3.892  12.092  2.00  1.00           N
ATOM   3398  CA  GLU A 436      11.345  -3.985  11.259  2.00  1.00           C
ATOM   3399  CB  GLU A 436      11.071  -5.419  10.787  2.00  1.00           C
ATOM   3400  CG  GLU A 436       9.930  -5.519   9.774  2.00  1.00           C
ATOM   3401  CD  GLU A 436       9.990  -6.912   9.168  2.00  1.00           C
ATOM   3402  OE1 GLU A 436      10.947  -7.658   9.505  2.00  1.00           O
ATOM   3403  OE2 GLU A 436       9.085  -7.248   8.358  2.00  1.00           O
ATOM   3404  C   GLU A 436      10.155  -3.506  12.022  2.00  1.00           C
ATOM   3405  O   GLU A 436       9.245  -2.900  11.457  2.00  1.00           O
ATOM   3406  N   GLY A 437      10.136  -3.751  13.343  2.00  1.00           N
ATOM   3407  CA  GLY A 437       8.986  -3.393  14.115  2.00  1.00           C
ATOM   3408  C   GLY A 437       8.755  -1.925  13.980  2.00  1.00           C
ATOM   3409  O   GLY A 437       7.614  -1.483  13.855  2.00  1.00           O
ATOM   3410  N   LEU A 438       9.832  -1.119  13.996  2.00  1.00           N
ATOM   3411  CA  LEU A 438       9.609   0.295  13.935  2.00  1.00           C
ATOM   3412  CB  LEU A 438      10.625   1.078  14.796  2.00  1.00           C
ATOM   3413  CG  LEU A 438      10.319   2.573  15.065  2.00  1.00           C
ATOM   3414  CD1 LEU A 438      11.492   3.233  15.806  2.00  1.00           C
ATOM   3415  CD2 LEU A 438       9.901   3.355  13.810  2.00  1.00           C
ATOM   3416  C   LEU A 438       9.790   0.718  12.521  2.00  1.00           C
ATOM   3417  O   LEU A 438      10.899   0.751  11.992  2.00  1.00           O
ATOM   3418  N   LYS A 439       8.661   1.039  11.875  2.00  1.00           N
ATOM   3419  CA  LYS A 439       8.656   1.554  10.546  2.00  1.00           C
ATOM   3420  CB  LYS A 439       8.827   0.480   9.460  2.00  1.00           C
ATOM   3421  CG  LYS A 439      10.157  -0.264   9.522  2.00  1.00           C
ATOM   3422  CD  LYS A 439      10.240  -1.429   8.534  2.00  1.00           C
ATOM   3423  CE  LYS A 439      11.468  -2.311   8.747  2.00  1.00           C
ATOM   3424  NZ  LYS A 439      12.676  -1.467   8.880  2.00  1.00           N
ATOM   3425  C   LYS A 439       7.258   2.060  10.388  2.00  1.00           C
ATOM   3426  O   LYS A 439       6.937   2.856   9.512  2.00  1.00           O
ATOM   3427  N   VAL A 440       6.374   1.586  11.276  2.00  1.00           N
ATOM   3428  CA  VAL A 440       4.989   1.929  11.213  2.00  1.00           C
ATOM   3429  CB  VAL A 440       4.175   1.208  12.249  2.00  1.00           C
ATOM   3430  CG1 VAL A 440       2.718   1.695  12.161  2.00  1.00           C
ATOM   3431  CG2 VAL A 440       4.348  -0.306  12.049  2.00  1.00           C
ATOM   3432  C   VAL A 440       4.804   3.380  11.469  2.00  1.00           C
ATOM   3433  O   VAL A 440       3.997   4.041  10.818  2.00  1.00           O
ATOM   3434  N   ARG A 441       5.573   3.920  12.423  2.00  1.00           N
ATOM   3435  CA  ARG A 441       5.355   5.272  12.817  2.00  1.00           C
ATOM   3436  CB  ARG A 441       6.201   5.725  14.021  2.00  1.00           C
ATOM   3437  CG  ARG A 441       5.697   5.156  15.352  2.00  1.00           C
ATOM   3438  CD  ARG A 441       6.228   5.891  16.587  2.00  1.00           C
ATOM   3439  NE  ARG A 441       7.670   5.552  16.746  2.00  1.00           N
ATOM   3440  CZ  ARG A 441       8.053   4.608  17.655  2.00  1.00           C
ATOM   3441  NH1 ARG A 441       7.121   3.999  18.445  2.00  1.00           N
ATOM   3442  NH2 ARG A 441       9.372   4.279  17.779  2.00  1.00           N
ATOM   3443  C   ARG A 441       5.592   6.196  11.690  2.00  1.00           C
ATOM   3444  O   ARG A 441       4.951   7.246  11.643  2.00  1.00           O
ATOM   3445  N   TYR A 442       6.533   5.862  10.783  1.00  1.00           N
ATOM   3446  CA  TYR A 442       6.715   6.764   9.691  1.00  1.00           C
ATOM   3447  CB  TYR A 442       7.824   6.430   8.662  1.00  1.00           C
ATOM   3448  CG  TYR A 442       7.666   5.127   7.950  1.00  1.00           C
ATOM   3449  CD1 TYR A 442       6.542   4.833   7.213  1.00  1.00           C
ATOM   3450  CD2 TYR A 442       8.707   4.224   7.958  1.00  1.00           C
ATOM   3451  CE1 TYR A 442       6.429   3.633   6.549  1.00  1.00           C
ATOM   3452  CE2 TYR A 442       8.600   3.023   7.296  1.00  1.00           C
ATOM   3453  CZ  TYR A 442       7.457   2.722   6.595  1.00  1.00           C
ATOM   3454  OH  TYR A 442       7.345   1.489   5.915  1.00  1.00           O
ATOM   3455  C   TYR A 442       5.413   6.891   8.995  1.00  1.00           C
ATOM   3456  O   TYR A 442       4.614   5.975   8.800  1.00  1.00           O
ATOM   3457  N   PRO A 443       5.260   8.126   8.700  1.00  1.00           N
ATOM   3458  CA  PRO A 443       4.013   8.726   8.367  1.00  1.00           C
ATOM   3459  CD  PRO A 443       6.220   9.099   9.194  1.00  1.00           C
ATOM   3460  CB  PRO A 443       4.172  10.223   8.650  1.00  1.00           C
ATOM   3461  CG  PRO A 443       5.687  10.452   8.709  1.00  1.00           C
ATOM   3462  C   PRO A 443       3.298   8.494   7.093  1.00  1.00           C
ATOM   3463  O   PRO A 443       2.361   9.268   6.886  1.00  1.00           O
ATOM   3464  N   PRO A 444       3.617   7.587   6.232  1.00  1.00           N
ATOM   3465  CA  PRO A 444       2.826   7.493   5.045  1.00  1.00           C
ATOM   3466  CD  PRO A 444       4.987   7.155   6.006  1.00  1.00           C
ATOM   3467  CB  PRO A 444       3.527   6.457   4.175  1.00  1.00           C
ATOM   3468  CG  PRO A 444       5.012   6.648   4.551  1.00  1.00           C
ATOM   3469  C   PRO A 444       1.382   7.224   5.381  1.00  1.00           C
ATOM   3470  O   PRO A 444       0.542   7.498   4.524  1.00  1.00           O
ATOM   3471  N   SER A 445       1.094   6.709   6.605  1.00  1.00           N
ATOM   3472  CA  SER A 445      -0.247   6.522   7.124  1.00  1.00           C
ATOM   3473  CB  SER A 445      -0.882   7.824   7.640  1.00  1.00           C
ATOM   3474  OG  SER A 445      -0.121   8.341   8.722  1.00  1.00           O
ATOM   3475  C   SER A 445      -1.127   5.973   6.040  1.00  1.00           C
ATOM   3476  O   SER A 445      -1.901   6.696   5.413  1.00  1.00           O
ATOM   3477  N   PRO A 446      -1.018   4.698   5.823  1.00  1.00           N
ATOM   3478  CA  PRO A 446      -1.609   4.049   4.683  1.00  1.00           C
ATOM   3479  CD  PRO A 446      -0.802   3.774   6.924  1.00  1.00           C
ATOM   3480  CB  PRO A 446      -1.447   2.552   4.938  1.00  1.00           C
ATOM   3481  CG  PRO A 446      -1.447   2.454   6.472  1.00  1.00           C
ATOM   3482  C   PRO A 446      -3.009   4.384   4.284  1.00  1.00           C
ATOM   3483  O   PRO A 446      -3.206   4.717   3.116  1.00  1.00           O
ATOM   3484  N   ALA A 447      -4.002   4.306   5.182  1.00  1.00           N
ATOM   3485  CA  ALA A 447      -5.322   4.585   4.698  1.00  1.00           C
ATOM   3486  CB  ALA A 447      -6.417   3.781   5.420  1.00  1.00           C
ATOM   3487  C   ALA A 447      -5.587   6.058   4.979  1.00  1.00           C
ATOM   3488  O   ALA A 447      -6.581   6.597   4.423  1.00  1.00           O
ATOM   3489  OXT ALA A 447      -4.801   6.661   5.757  1.00  1.00           O
TER    3490      ALA A 447 
ATOM   3491  N   SER B   1     -18.860  31.313  41.495  1.00  1.00           N
ATOM   3492  CA  SER B   1     -19.392  31.389  40.117  1.00  1.00           C
ATOM   3493  CB  SER B   1     -18.610  32.423  39.289  1.00  1.00           C
ATOM   3494  OG  SER B   1     -18.796  33.726  39.822  1.00  1.00           O
ATOM   3495  C   SER B   1     -19.275  30.074  39.430  1.00  1.00           C
ATOM   3496  O   SER B   1     -19.523  29.028  40.025  1.00  1.00           O
ATOM   3497  N   LYS B   2     -18.894  30.099  38.140  2.00  1.00           N
ATOM   3498  CA  LYS B   2     -18.730  28.867  37.432  2.00  1.00           C
ATOM   3499  CB  LYS B   2     -18.187  29.058  36.007  2.00  1.00           C
ATOM   3500  CG  LYS B   2     -19.090  29.895  35.104  2.00  1.00           C
ATOM   3501  CD  LYS B   2     -18.405  30.342  33.812  2.00  1.00           C
ATOM   3502  CE  LYS B   2     -19.241  31.323  32.988  2.00  1.00           C
ATOM   3503  NZ  LYS B   2     -20.535  30.704  32.627  2.00  1.00           N
ATOM   3504  C   LYS B   2     -17.672  28.161  38.191  2.00  1.00           C
ATOM   3505  O   LYS B   2     -17.734  26.958  38.443  2.00  1.00           O
ATOM   3506  N   ILE B   3     -16.675  28.955  38.602  2.00  1.00           N
ATOM   3507  CA  ILE B   3     -15.579  28.491  39.379  2.00  1.00           C
ATOM   3508  CB  ILE B   3     -14.303  29.219  39.077  2.00  1.00           C
ATOM   3509  CG1 ILE B   3     -13.105  28.525  39.740  2.00  1.00           C
ATOM   3510  CG2 ILE B   3     -14.488  30.690  39.490  2.00  1.00           C
ATOM   3511  CD1 ILE B   3     -11.764  29.019  39.204  2.00  1.00           C
ATOM   3512  C   ILE B   3     -15.957  28.799  40.781  2.00  1.00           C
ATOM   3513  O   ILE B   3     -16.717  29.728  41.039  2.00  1.00           O
ATOM   3514  N   SER B   4     -15.435  27.986  41.708  2.00  1.00           N
ATOM   3515  CA  SER B   4     -15.707  28.001  43.111  2.00  1.00           C
ATOM   3516  CB  SER B   4     -15.907  29.399  43.732  2.00  1.00           C
ATOM   3517  OG  SER B   4     -17.243  29.845  43.550  2.00  1.00           O
ATOM   3518  C   SER B   4     -16.989  27.253  43.307  2.00  1.00           C
ATOM   3519  O   SER B   4     -17.184  26.620  44.344  2.00  1.00           O
ATOM   3520  N   GLU B   5     -17.903  27.279  42.314  2.00  1.00           N
ATOM   3521  CA  GLU B   5     -19.073  26.461  42.460  2.00  1.00           C
ATOM   3522  CB  GLU B   5     -20.204  26.808  41.477  2.00  1.00           C
ATOM   3523  CG  GLU B   5     -21.497  26.028  41.732  2.00  1.00           C
ATOM   3524  CD  GLU B   5     -22.584  26.614  40.842  2.00  1.00           C
ATOM   3525  OE1 GLU B   5     -22.751  27.863  40.861  2.00  1.00           O
ATOM   3526  OE2 GLU B   5     -23.261  25.824  40.130  2.00  1.00           O
ATOM   3527  C   GLU B   5     -18.662  25.041  42.202  2.00  1.00           C
ATOM   3528  O   GLU B   5     -18.958  24.138  42.982  2.00  1.00           O
ATOM   3529  N   ALA B   6     -17.939  24.831  41.079  2.00  1.00           N
ATOM   3530  CA  ALA B   6     -17.495  23.534  40.645  2.00  1.00           C
ATOM   3531  CB  ALA B   6     -16.838  23.564  39.254  2.00  1.00           C
ATOM   3532  C   ALA B   6     -16.484  22.994  41.600  2.00  1.00           C
ATOM   3533  O   ALA B   6     -16.545  21.828  41.987  2.00  1.00           O
ATOM   3534  N   VAL B   7     -15.533  23.846  42.027  2.00  1.00           N
ATOM   3535  CA  VAL B   7     -14.511  23.382  42.915  2.00  1.00           C
ATOM   3536  CB  VAL B   7     -13.530  24.452  43.306  2.00  1.00           C
ATOM   3537  CG1 VAL B   7     -12.786  24.905  42.039  2.00  1.00           C
ATOM   3538  CG2 VAL B   7     -14.271  25.592  44.024  2.00  1.00           C
ATOM   3539  C   VAL B   7     -15.228  22.925  44.129  2.00  1.00           C
ATOM   3540  O   VAL B   7     -14.884  21.912  44.734  2.00  1.00           O
ATOM   3541  N   LYS B   8     -16.278  23.668  44.501  2.00  1.00           N
ATOM   3542  CA  LYS B   8     -16.981  23.331  45.689  2.00  1.00           C
ATOM   3543  CB  LYS B   8     -18.102  24.331  46.016  2.00  1.00           C
ATOM   3544  CG  LYS B   8     -18.502  24.326  47.492  2.00  1.00           C
ATOM   3545  CD  LYS B   8     -17.402  24.893  48.392  2.00  1.00           C
ATOM   3546  CE  LYS B   8     -16.970  26.308  47.997  2.00  1.00           C
ATOM   3547  NZ  LYS B   8     -15.900  26.789  48.900  2.00  1.00           N
ATOM   3548  C   LYS B   8     -17.606  21.975  45.538  2.00  1.00           C
ATOM   3549  O   LYS B   8     -17.471  21.126  46.418  2.00  1.00           O
ATOM   3550  N   ARG B   9     -18.283  21.718  44.400  2.00  1.00           N
ATOM   3551  CA  ARG B   9     -18.938  20.451  44.220  2.00  1.00           C
ATOM   3552  CB  ARG B   9     -19.596  20.328  42.835  2.00  1.00           C
ATOM   3553  CG  ARG B   9     -20.308  18.996  42.593  2.00  1.00           C
ATOM   3554  CD  ARG B   9     -20.794  18.823  41.152  2.00  1.00           C
ATOM   3555  NE  ARG B   9     -21.760  19.921  40.868  2.00  1.00           N
ATOM   3556  CZ  ARG B   9     -22.280  20.068  39.614  2.00  1.00           C
ATOM   3557  NH1 ARG B   9     -21.930  19.200  38.621  2.00  1.00           N
ATOM   3558  NH2 ARG B   9     -23.151  21.086  39.353  2.00  1.00           N
ATOM   3559  C   ARG B   9     -17.866  19.404  44.294  2.00  1.00           C
ATOM   3560  O   ARG B   9     -18.007  18.422  45.021  2.00  1.00           O
ATOM   3561  N   ALA B  10     -16.742  19.590  43.563  2.00  1.00           N
ATOM   3562  CA  ALA B  10     -15.707  18.594  43.650  2.00  1.00           C
ATOM   3563  CB  ALA B  10     -14.839  18.496  42.384  2.00  1.00           C
ATOM   3564  C   ALA B  10     -14.821  19.020  44.769  2.00  1.00           C
ATOM   3565  O   ALA B  10     -13.775  19.638  44.576  2.00  1.00           O
ATOM   3566  N   ARG B  11     -15.249  18.647  45.982  2.00  1.00           N
ATOM   3567  CA  ARG B  11     -14.632  18.928  47.238  2.00  1.00           C
ATOM   3568  CB  ARG B  11     -14.611  20.424  47.591  2.00  1.00           C
ATOM   3569  CG  ARG B  11     -13.751  20.738  48.816  2.00  1.00           C
ATOM   3570  CD  ARG B  11     -14.365  20.268  50.136  2.00  1.00           C
ATOM   3571  NE  ARG B  11     -13.345  20.476  51.201  2.00  1.00           N
ATOM   3572  CZ  ARG B  11     -13.404  19.736  52.346  2.00  1.00           C
ATOM   3573  NH1 ARG B  11     -14.402  18.821  52.513  2.00  1.00           N
ATOM   3574  NH2 ARG B  11     -12.461  19.905  53.319  2.00  1.00           N
ATOM   3575  C   ARG B  11     -15.614  18.259  48.143  2.00  1.00           C
ATOM   3576  O   ARG B  11     -15.275  17.427  48.982  2.00  1.00           O
ATOM   3577  N   ALA B  12     -16.895  18.637  47.938  2.00  1.00           N
ATOM   3578  CA  ALA B  12     -18.040  18.105  48.617  2.00  1.00           C
ATOM   3579  CB  ALA B  12     -19.352  18.791  48.203  2.00  1.00           C
ATOM   3580  C   ALA B  12     -18.162  16.669  48.271  2.00  1.00           C
ATOM   3581  O   ALA B  12     -18.516  15.861  49.124  2.00  1.00           O
ATOM   3582  N   ALA B  13     -17.909  16.321  46.996  2.00  1.00           N
ATOM   3583  CA  ALA B  13     -17.921  14.940  46.613  2.00  1.00           C
ATOM   3584  CB  ALA B  13     -18.373  14.714  45.167  2.00  1.00           C
ATOM   3585  C   ALA B  13     -16.481  14.546  46.689  2.00  1.00           C
ATOM   3586  O   ALA B  13     -15.620  15.160  46.059  2.00  1.00           O
ATOM   3587  N   PHE B  14     -16.201  13.515  47.501  2.00  1.00           N
ATOM   3588  CA  PHE B  14     -14.891  13.035  47.830  2.00  1.00           C
ATOM   3589  CB  PHE B  14     -13.753  14.060  47.738  2.00  1.00           C
ATOM   3590  CG  PHE B  14     -12.561  13.332  48.257  2.00  1.00           C
ATOM   3591  CD1 PHE B  14     -11.809  12.530  47.430  2.00  1.00           C
ATOM   3592  CD2 PHE B  14     -12.206  13.438  49.583  2.00  1.00           C
ATOM   3593  CE1 PHE B  14     -10.714  11.855  47.917  2.00  1.00           C
ATOM   3594  CE2 PHE B  14     -11.112  12.765  50.075  2.00  1.00           C
ATOM   3595  CZ  PHE B  14     -10.363  11.972  49.240  2.00  1.00           C
ATOM   3596  C   PHE B  14     -15.084  12.784  49.264  2.00  1.00           C
ATOM   3597  O   PHE B  14     -15.138  11.651  49.740  2.00  1.00           O
ATOM   3598  N   SER B  15     -15.224  13.920  49.982  2.00  1.00           N
ATOM   3599  CA  SER B  15     -15.814  13.845  51.273  2.00  1.00           C
ATOM   3600  CB  SER B  15     -15.988  15.207  51.962  2.00  1.00           C
ATOM   3601  OG  SER B  15     -14.717  15.780  52.232  2.00  1.00           O
ATOM   3602  C   SER B  15     -17.162  13.343  50.851  2.00  1.00           C
ATOM   3603  O   SER B  15     -17.594  13.599  49.728  2.00  1.00           O
ATOM   3604  N   SER B  16     -17.903  12.662  51.728  3.00  1.00           N
ATOM   3605  CA  SER B  16     -19.050  11.942  51.257  3.00  1.00           C
ATOM   3606  CB  SER B  16     -20.065  12.705  50.374  3.00  1.00           C
ATOM   3607  OG  SER B  16     -20.662  13.759  51.114  3.00  1.00           O
ATOM   3608  C   SER B  16     -18.541  10.729  50.537  3.00  1.00           C
ATOM   3609  O   SER B  16     -19.275  10.051  49.820  3.00  1.00           O
ATOM   3610  N   GLY B  17     -17.240  10.428  50.745  3.00  1.00           N
ATOM   3611  CA  GLY B  17     -16.613   9.220  50.281  3.00  1.00           C
ATOM   3612  C   GLY B  17     -16.787   9.076  48.809  3.00  1.00           C
ATOM   3613  O   GLY B  17     -16.719  10.031  48.038  3.00  1.00           O
ATOM   3614  N   ARG B  18     -17.030   7.814  48.421  3.00  1.00           N
ATOM   3615  CA  ARG B  18     -17.314   7.346  47.101  3.00  1.00           C
ATOM   3616  CB  ARG B  18     -18.276   8.284  46.350  3.00  1.00           C
ATOM   3617  CG  ARG B  18     -19.672   8.310  46.974  3.00  1.00           C
ATOM   3618  CD  ARG B  18     -20.665   9.229  46.262  3.00  1.00           C
ATOM   3619  NE  ARG B  18     -21.992   9.024  46.909  3.00  1.00           N
ATOM   3620  CZ  ARG B  18     -22.338   9.747  48.015  3.00  1.00           C
ATOM   3621  NH1 ARG B  18     -21.493  10.703  48.499  3.00  1.00           N
ATOM   3622  NH2 ARG B  18     -23.531   9.513  48.637  3.00  1.00           N
ATOM   3623  C   ARG B  18     -16.114   7.120  46.245  3.00  1.00           C
ATOM   3624  O   ARG B  18     -16.121   6.195  45.434  3.00  1.00           O
ATOM   3625  N   THR B  19     -15.040   7.904  46.377  3.00  1.00           N
ATOM   3626  CA  THR B  19     -13.934   7.581  45.526  3.00  1.00           C
ATOM   3627  CB  THR B  19     -12.990   8.717  45.322  3.00  1.00           C
ATOM   3628  OG1 THR B  19     -13.701   9.874  44.902  3.00  1.00           O
ATOM   3629  CG2 THR B  19     -12.064   8.293  44.176  3.00  1.00           C
ATOM   3630  C   THR B  19     -13.203   6.420  46.135  3.00  1.00           C
ATOM   3631  O   THR B  19     -12.618   5.597  45.432  3.00  1.00           O
ATOM   3632  N   ARG B  20     -13.259   6.319  47.481  1.00  1.00           N
ATOM   3633  CA  ARG B  20     -12.498   5.368  48.251  1.00  1.00           C
ATOM   3634  CB  ARG B  20     -12.671   5.535  49.770  1.00  1.00           C
ATOM   3635  CG  ARG B  20     -14.105   5.457  50.291  1.00  1.00           C
ATOM   3636  CD  ARG B  20     -14.159   5.723  51.797  1.00  1.00           C
ATOM   3637  NE  ARG B  20     -13.039   6.662  52.092  1.00  1.00           N
ATOM   3638  CZ  ARG B  20     -12.577   6.821  53.366  1.00  1.00           C
ATOM   3639  NH1 ARG B  20     -13.191   6.183  54.404  1.00  1.00           N
ATOM   3640  NH2 ARG B  20     -11.489   7.613  53.600  1.00  1.00           N
ATOM   3641  C   ARG B  20     -12.687   3.926  47.897  1.00  1.00           C
ATOM   3642  O   ARG B  20     -11.670   3.236  47.837  1.00  1.00           O
ATOM   3643  N   PRO B  21     -13.844   3.390  47.638  1.00  1.00           N
ATOM   3644  CA  PRO B  21     -13.971   1.967  47.564  1.00  1.00           C
ATOM   3645  CD  PRO B  21     -14.945   4.062  46.961  1.00  1.00           C
ATOM   3646  CB  PRO B  21     -15.422   1.709  47.164  1.00  1.00           C
ATOM   3647  CG  PRO B  21     -15.779   2.944  46.327  1.00  1.00           C
ATOM   3648  C   PRO B  21     -13.051   1.167  46.705  1.00  1.00           C
ATOM   3649  O   PRO B  21     -12.725   0.069  47.151  1.00  1.00           O
ATOM   3650  N   LEU B  22     -12.654   1.670  45.502  2.00  1.00           N
ATOM   3651  CA  LEU B  22     -12.053   0.850  44.465  2.00  1.00           C
ATOM   3652  CB  LEU B  22     -11.135  -0.282  44.992  2.00  1.00           C
ATOM   3653  CG  LEU B  22     -10.464  -1.188  43.950  2.00  1.00           C
ATOM   3654  CD1 LEU B  22      -9.373  -0.429  43.195  2.00  1.00           C
ATOM   3655  CD2 LEU B  22      -9.936  -2.480  44.599  2.00  1.00           C
ATOM   3656  C   LEU B  22     -13.335   0.252  43.925  2.00  1.00           C
ATOM   3657  O   LEU B  22     -14.403   0.442  44.505  2.00  1.00           O
ATOM   3658  N   GLN B  23     -13.338  -0.434  42.781  2.00  1.00           N
ATOM   3659  CA  GLN B  23     -14.604  -0.975  42.351  2.00  1.00           C
ATOM   3660  CB  GLN B  23     -15.271  -1.899  43.388  2.00  1.00           C
ATOM   3661  CG  GLN B  23     -14.464  -3.155  43.719  2.00  1.00           C
ATOM   3662  CD  GLN B  23     -15.255  -3.948  44.749  2.00  1.00           C
ATOM   3663  OE1 GLN B  23     -14.721  -4.358  45.778  2.00  1.00           O
ATOM   3664  NE2 GLN B  23     -16.567  -4.173  44.467  2.00  1.00           N
ATOM   3665  C   GLN B  23     -15.563   0.153  42.059  2.00  1.00           C
ATOM   3666  O   GLN B  23     -16.758  -0.072  41.876  2.00  1.00           O
ATOM   3667  N   PHE B  24     -15.049   1.399  41.990  2.00  1.00           N
ATOM   3668  CA  PHE B  24     -15.830   2.580  41.720  2.00  1.00           C
ATOM   3669  CB  PHE B  24     -16.243   3.336  42.990  2.00  1.00           C
ATOM   3670  CG  PHE B  24     -17.395   2.574  43.555  2.00  1.00           C
ATOM   3671  CD1 PHE B  24     -17.211   1.365  44.183  2.00  1.00           C
ATOM   3672  CD2 PHE B  24     -18.670   3.080  43.451  2.00  1.00           C
ATOM   3673  CE1 PHE B  24     -18.279   0.671  44.701  2.00  1.00           C
ATOM   3674  CE2 PHE B  24     -19.743   2.393  43.966  2.00  1.00           C
ATOM   3675  CZ  PHE B  24     -19.548   1.186  44.592  2.00  1.00           C
ATOM   3676  C   PHE B  24     -14.965   3.444  40.878  2.00  1.00           C
ATOM   3677  O   PHE B  24     -15.357   3.898  39.805  2.00  1.00           O
ATOM   3678  N   ARG B  25     -13.732   3.662  41.363  2.00  1.00           N
ATOM   3679  CA  ARG B  25     -12.729   4.345  40.609  2.00  1.00           C
ATOM   3680  CB  ARG B  25     -11.398   4.444  41.372  2.00  1.00           C
ATOM   3681  CG  ARG B  25     -11.514   5.271  42.656  2.00  1.00           C
ATOM   3682  CD  ARG B  25     -10.210   5.378  43.448  2.00  1.00           C
ATOM   3683  NE  ARG B  25      -9.845   4.001  43.885  2.00  1.00           N
ATOM   3684  CZ  ARG B  25      -9.366   3.784  45.143  2.00  1.00           C
ATOM   3685  NH1 ARG B  25      -9.238   4.827  46.016  2.00  1.00           N
ATOM   3686  NH2 ARG B  25      -9.022   2.522  45.532  2.00  1.00           N
ATOM   3687  C   ARG B  25     -12.551   3.435  39.440  2.00  1.00           C
ATOM   3688  O   ARG B  25     -12.114   3.874  38.381  2.00  1.00           O
ATOM   3689  N   ILE B  26     -12.812   2.118  39.643  2.00  1.00           N
ATOM   3690  CA  ILE B  26     -12.875   1.207  38.535  2.00  1.00           C
ATOM   3691  CB  ILE B  26     -12.196  -0.117  38.780  2.00  1.00           C
ATOM   3692  CG1 ILE B  26     -12.250  -0.977  37.507  2.00  1.00           C
ATOM   3693  CG2 ILE B  26     -12.783  -0.779  40.036  2.00  1.00           C
ATOM   3694  CD1 ILE B  26     -11.314  -2.185  37.550  2.00  1.00           C
ATOM   3695  C   ILE B  26     -14.347   1.005  38.216  2.00  1.00           C
ATOM   3696  O   ILE B  26     -14.966   0.009  38.588  2.00  1.00           O
ATOM   3697  N   GLN B  27     -14.931   1.999  37.502  2.00  1.00           N
ATOM   3698  CA  GLN B  27     -16.288   2.129  37.008  2.00  1.00           C
ATOM   3699  CB  GLN B  27     -17.331   2.423  38.097  2.00  1.00           C
ATOM   3700  CG  GLN B  27     -18.749   2.553  37.534  2.00  1.00           C
ATOM   3701  CD  GLN B  27     -19.712   2.741  38.695  2.00  1.00           C
ATOM   3702  OE1 GLN B  27     -19.896   1.844  39.517  2.00  1.00           O
ATOM   3703  NE2 GLN B  27     -20.347   3.941  38.769  2.00  1.00           N
ATOM   3704  C   GLN B  27     -16.138   3.354  36.191  2.00  1.00           C
ATOM   3705  O   GLN B  27     -16.384   3.380  34.986  2.00  1.00           O
ATOM   3706  N   GLN B  28     -15.683   4.416  36.890  2.00  1.00           N
ATOM   3707  CA  GLN B  28     -15.118   5.538  36.212  2.00  1.00           C
ATOM   3708  CB  GLN B  28     -14.697   6.694  37.138  2.00  1.00           C
ATOM   3709  CG  GLN B  28     -15.859   7.428  37.810  2.00  1.00           C
ATOM   3710  CD  GLN B  28     -16.489   6.502  38.841  2.00  1.00           C
ATOM   3711  OE1 GLN B  28     -17.324   5.662  38.510  2.00  1.00           O
ATOM   3712  NE2 GLN B  28     -16.084   6.659  40.130  2.00  1.00           N
ATOM   3713  C   GLN B  28     -13.856   4.864  35.749  2.00  1.00           C
ATOM   3714  O   GLN B  28     -13.482   3.822  36.278  2.00  1.00           O
ATOM   3715  N   LEU B  29     -13.172   5.395  34.735  2.00  1.00           N
ATOM   3716  CA  LEU B  29     -12.009   4.762  34.174  2.00  1.00           C
ATOM   3717  CB  LEU B  29     -11.009   4.115  35.172  2.00  1.00           C
ATOM   3718  CG  LEU B  29     -11.179   2.599  35.451  2.00  1.00           C
ATOM   3719  CD1 LEU B  29     -10.651   1.717  34.303  2.00  1.00           C
ATOM   3720  CD2 LEU B  29     -10.564   2.216  36.806  2.00  1.00           C
ATOM   3721  C   LEU B  29     -12.514   3.714  33.239  2.00  1.00           C
ATOM   3722  O   LEU B  29     -11.953   3.513  32.164  2.00  1.00           O
ATOM   3723  N   GLU B  30     -13.619   3.034  33.607  2.00  1.00           N
ATOM   3724  CA  GLU B  30     -14.253   2.178  32.649  2.00  1.00           C
ATOM   3725  CB  GLU B  30     -15.335   1.284  33.276  2.00  1.00           C
ATOM   3726  CG  GLU B  30     -15.994   0.321  32.285  2.00  1.00           C
ATOM   3727  CD  GLU B  30     -17.137  -0.374  33.011  2.00  1.00           C
ATOM   3728  OE1 GLU B  30     -17.719   0.258  33.933  2.00  1.00           O
ATOM   3729  OE2 GLU B  30     -17.449  -1.541  32.651  2.00  1.00           O
ATOM   3730  C   GLU B  30     -14.950   3.121  31.721  2.00  1.00           C
ATOM   3731  O   GLU B  30     -14.882   2.996  30.501  2.00  1.00           O
ATOM   3732  N   ALA B  31     -15.671   4.104  32.304  2.00  1.00           N
ATOM   3733  CA  ALA B  31     -16.173   5.184  31.509  2.00  1.00           C
ATOM   3734  CB  ALA B  31     -17.125   6.130  32.261  2.00  1.00           C
ATOM   3735  C   ALA B  31     -14.882   5.884  31.320  2.00  1.00           C
ATOM   3736  O   ALA B  31     -13.994   5.711  32.146  2.00  1.00           O
ATOM   3737  N   LEU B  32     -14.747   6.712  30.282  2.00  1.00           N
ATOM   3738  CA  LEU B  32     -13.485   7.236  29.850  2.00  1.00           C
ATOM   3739  CB  LEU B  32     -12.425   7.555  30.930  2.00  1.00           C
ATOM   3740  CG  LEU B  32     -12.781   8.749  31.835  2.00  1.00           C
ATOM   3741  CD1 LEU B  32     -11.683   9.001  32.881  2.00  1.00           C
ATOM   3742  CD2 LEU B  32     -13.087  10.006  31.009  2.00  1.00           C
ATOM   3743  C   LEU B  32     -12.938   6.198  28.932  2.00  1.00           C
ATOM   3744  O   LEU B  32     -12.267   6.520  27.954  2.00  1.00           O
ATOM   3745  N   GLN B  33     -13.224   4.909  29.205  2.00  1.00           N
ATOM   3746  CA  GLN B  33     -12.875   3.927  28.224  2.00  1.00           C
ATOM   3747  CB  GLN B  33     -12.854   2.481  28.753  2.00  1.00           C
ATOM   3748  CG  GLN B  33     -12.560   1.428  27.680  2.00  1.00           C
ATOM   3749  CD  GLN B  33     -11.077   1.478  27.348  2.00  1.00           C
ATOM   3750  OE1 GLN B  33     -10.263   1.935  28.149  2.00  1.00           O
ATOM   3751  NE2 GLN B  33     -10.711   0.990  26.132  2.00  1.00           N
ATOM   3752  C   GLN B  33     -13.892   3.991  27.119  2.00  1.00           C
ATOM   3753  O   GLN B  33     -13.517   3.954  25.952  2.00  1.00           O
ATOM   3754  N   ARG B  34     -15.201   4.041  27.492  2.00  1.00           N
ATOM   3755  CA  ARG B  34     -16.392   4.081  26.658  2.00  1.00           C
ATOM   3756  CB  ARG B  34     -17.651   3.659  27.431  2.00  1.00           C
ATOM   3757  CG  ARG B  34     -17.575   2.191  27.849  2.00  1.00           C
ATOM   3758  CD  ARG B  34     -18.809   1.660  28.575  2.00  1.00           C
ATOM   3759  NE  ARG B  34     -18.560   0.212  28.818  2.00  1.00           N
ATOM   3760  CZ  ARG B  34     -19.547  -0.586  29.320  2.00  1.00           C
ATOM   3761  NH1 ARG B  34     -20.769  -0.056  29.621  2.00  1.00           N
ATOM   3762  NH2 ARG B  34     -19.311  -1.916  29.514  2.00  1.00           N
ATOM   3763  C   ARG B  34     -16.639   5.423  26.041  2.00  1.00           C
ATOM   3764  O   ARG B  34     -17.146   5.503  24.923  2.00  1.00           O
ATOM   3765  N   LEU B  35     -16.316   6.522  26.740  2.00  1.00           N
ATOM   3766  CA  LEU B  35     -16.493   7.820  26.148  2.00  1.00           C
ATOM   3767  CB  LEU B  35     -16.408   8.992  27.146  2.00  1.00           C
ATOM   3768  CG  LEU B  35     -15.230   8.956  28.133  2.00  1.00           C
ATOM   3769  CD1 LEU B  35     -13.879   9.130  27.424  2.00  1.00           C
ATOM   3770  CD2 LEU B  35     -15.458   9.973  29.262  2.00  1.00           C
ATOM   3771  C   LEU B  35     -15.504   7.972  25.057  2.00  1.00           C
ATOM   3772  O   LEU B  35     -15.657   8.833  24.196  2.00  1.00           O
ATOM   3773  N   ILE B  36     -14.416   7.191  25.141  2.00  1.00           N
ATOM   3774  CA  ILE B  36     -13.479   7.049  24.068  2.00  1.00           C
ATOM   3775  CB  ILE B  36     -12.073   6.776  24.521  2.00  1.00           C
ATOM   3776  CG1 ILE B  36     -11.520   7.962  25.328  2.00  1.00           C
ATOM   3777  CG2 ILE B  36     -11.234   6.417  23.285  2.00  1.00           C
ATOM   3778  CD1 ILE B  36     -10.204   7.652  26.041  2.00  1.00           C
ATOM   3779  C   ILE B  36     -14.003   5.788  23.474  2.00  1.00           C
ATOM   3780  O   ILE B  36     -14.779   5.102  24.116  2.00  1.00           O
ATOM   3781  N   GLN B  37     -13.715   5.444  22.218  2.00  1.00           N
ATOM   3782  CA  GLN B  37     -14.347   4.252  21.715  2.00  1.00           C
ATOM   3783  CB  GLN B  37     -14.108   2.978  22.562  2.00  1.00           C
ATOM   3784  CG  GLN B  37     -14.745   1.708  21.995  2.00  1.00           C
ATOM   3785  CD  GLN B  37     -14.615   0.618  23.048  2.00  1.00           C
ATOM   3786  OE1 GLN B  37     -15.113   0.756  24.164  2.00  1.00           O
ATOM   3787  NE2 GLN B  37     -13.925  -0.497  22.690  2.00  1.00           N
ATOM   3788  C   GLN B  37     -15.812   4.495  21.565  2.00  1.00           C
ATOM   3789  O   GLN B  37     -16.619   3.595  21.339  2.00  1.00           O
ATOM   3790  N   GLU B  38     -16.148   5.780  21.670  2.00  1.00           N
ATOM   3791  CA  GLU B  38     -17.382   6.441  21.446  2.00  1.00           C
ATOM   3792  CB  GLU B  38     -18.355   6.424  22.637  2.00  1.00           C
ATOM   3793  CG  GLU B  38     -18.963   5.035  22.864  2.00  1.00           C
ATOM   3794  CD  GLU B  38     -19.947   5.098  24.024  2.00  1.00           C
ATOM   3795  OE1 GLU B  38     -20.611   6.157  24.179  2.00  1.00           O
ATOM   3796  OE2 GLU B  38     -20.049   4.087  24.769  2.00  1.00           O
ATOM   3797  C   GLU B  38     -16.801   7.793  21.277  2.00  1.00           C
ATOM   3798  O   GLU B  38     -15.728   8.051  21.815  2.00  1.00           O
ATOM   3799  N   GLN B  39     -17.387   8.665  20.462  3.00  1.00           N
ATOM   3800  CA  GLN B  39     -16.795   9.964  20.383  3.00  1.00           C
ATOM   3801  CB  GLN B  39     -16.811  10.732  21.719  3.00  1.00           C
ATOM   3802  CG  GLN B  39     -18.134  11.440  22.024  3.00  1.00           C
ATOM   3803  CD  GLN B  39     -19.260  10.419  22.033  3.00  1.00           C
ATOM   3804  OE1 GLN B  39     -19.145   9.349  22.627  3.00  1.00           O
ATOM   3805  NE2 GLN B  39     -20.384  10.762  21.348  3.00  1.00           N
ATOM   3806  C   GLN B  39     -15.386   9.953  19.879  3.00  1.00           C
ATOM   3807  O   GLN B  39     -14.681  10.952  20.018  3.00  1.00           O
ATOM   3808  N   GLU B  40     -14.918   8.853  19.270  2.00  1.00           N
ATOM   3809  CA  GLU B  40     -13.616   8.937  18.670  2.00  1.00           C
ATOM   3810  CB  GLU B  40     -13.138   7.609  18.062  2.00  1.00           C
ATOM   3811  CG  GLU B  40     -12.796   6.539  19.099  2.00  1.00           C
ATOM   3812  CD  GLU B  40     -12.343   5.302  18.339  2.00  1.00           C
ATOM   3813  OE1 GLU B  40     -12.954   5.004  17.279  2.00  1.00           O
ATOM   3814  OE2 GLU B  40     -11.385   4.634  18.814  2.00  1.00           O
ATOM   3815  C   GLU B  40     -13.844   9.873  17.549  2.00  1.00           C
ATOM   3816  O   GLU B  40     -12.984  10.666  17.173  2.00  1.00           O
ATOM   3817  N   GLN B  41     -15.070   9.789  17.006  2.00  1.00           N
ATOM   3818  CA  GLN B  41     -15.425  10.553  15.862  2.00  1.00           C
ATOM   3819  CB  GLN B  41     -16.859  10.294  15.362  2.00  1.00           C
ATOM   3820  CG  GLN B  41     -17.128   8.856  14.911  2.00  1.00           C
ATOM   3821  CD  GLN B  41     -17.841   8.131  16.044  2.00  1.00           C
ATOM   3822  OE1 GLN B  41     -17.278   7.252  16.694  2.00  1.00           O
ATOM   3823  NE2 GLN B  41     -19.124   8.510  16.286  2.00  1.00           N
ATOM   3824  C   GLN B  41     -15.339  12.022  16.157  2.00  1.00           C
ATOM   3825  O   GLN B  41     -14.797  12.787  15.363  2.00  1.00           O
ATOM   3826  N   GLU B  42     -15.878  12.479  17.298  2.00  1.00           N
ATOM   3827  CA  GLU B  42     -15.844  13.890  17.567  2.00  1.00           C
ATOM   3828  CB  GLU B  42     -16.728  14.284  18.762  2.00  1.00           C
ATOM   3829  CG  GLU B  42     -16.977  15.791  18.876  2.00  1.00           C
ATOM   3830  CD  GLU B  42     -18.088  15.997  19.895  2.00  1.00           C
ATOM   3831  OE1 GLU B  42     -18.414  15.017  20.617  2.00  1.00           O
ATOM   3832  OE2 GLU B  42     -18.630  17.133  19.964  2.00  1.00           O
ATOM   3833  C   GLU B  42     -14.437  14.315  17.853  2.00  1.00           C
ATOM   3834  O   GLU B  42     -13.995  15.375  17.415  2.00  1.00           O
ATOM   3835  N   LEU B  43     -13.688  13.465  18.580  2.00  1.00           N
ATOM   3836  CA  LEU B  43     -12.342  13.754  18.986  2.00  1.00           C
ATOM   3837  CB  LEU B  43     -11.727  12.570  19.753  2.00  1.00           C
ATOM   3838  CG  LEU B  43     -10.253  12.764  20.147  2.00  1.00           C
ATOM   3839  CD1 LEU B  43     -10.081  13.962  21.094  2.00  1.00           C
ATOM   3840  CD2 LEU B  43      -9.651  11.464  20.704  2.00  1.00           C
ATOM   3841  C   LEU B  43     -11.534  13.957  17.744  2.00  1.00           C
ATOM   3842  O   LEU B  43     -10.657  14.815  17.730  2.00  1.00           O
ATOM   3843  N   VAL B  44     -11.779  13.153  16.686  2.00  1.00           N
ATOM   3844  CA  VAL B  44     -11.030  13.257  15.460  2.00  1.00           C
ATOM   3845  CB  VAL B  44     -11.221  12.111  14.503  2.00  1.00           C
ATOM   3846  CG1 VAL B  44     -10.909  10.799  15.238  2.00  1.00           C
ATOM   3847  CG2 VAL B  44     -12.605  12.195  13.848  2.00  1.00           C
ATOM   3848  C   VAL B  44     -11.361  14.508  14.697  2.00  1.00           C
ATOM   3849  O   VAL B  44     -10.492  15.069  14.033  2.00  1.00           O
ATOM   3850  N   GLY B  45     -12.638  14.945  14.694  2.00  1.00           N
ATOM   3851  CA  GLY B  45     -12.952  16.161  13.988  2.00  1.00           C
ATOM   3852  C   GLY B  45     -12.214  17.237  14.696  2.00  1.00           C
ATOM   3853  O   GLY B  45     -11.600  18.106  14.079  2.00  1.00           O
ATOM   3854  N   ALA B  46     -12.263  17.187  16.037  2.00  1.00           N
ATOM   3855  CA  ALA B  46     -11.480  18.092  16.813  2.00  1.00           C
ATOM   3856  CB  ALA B  46     -11.783  18.061  18.319  2.00  1.00           C
ATOM   3857  C   ALA B  46     -10.108  17.562  16.614  2.00  1.00           C
ATOM   3858  O   ALA B  46      -9.928  16.506  16.019  2.00  1.00           O
ATOM   3859  N   LEU B  47      -9.082  18.307  17.019  2.00  1.00           N
ATOM   3860  CA  LEU B  47      -7.741  17.844  16.831  2.00  1.00           C
ATOM   3861  CB  LEU B  47      -7.483  16.378  17.229  2.00  1.00           C
ATOM   3862  CG  LEU B  47      -7.556  16.138  18.748  2.00  1.00           C
ATOM   3863  CD1 LEU B  47      -8.966  16.416  19.291  2.00  1.00           C
ATOM   3864  CD2 LEU B  47      -7.031  14.743  19.120  2.00  1.00           C
ATOM   3865  C   LEU B  47      -7.366  18.058  15.402  2.00  1.00           C
ATOM   3866  O   LEU B  47      -6.227  18.414  15.105  2.00  1.00           O
ATOM   3867  N   ALA B  48      -8.315  17.874  14.464  2.00  1.00           N
ATOM   3868  CA  ALA B  48      -7.974  18.147  13.103  2.00  1.00           C
ATOM   3869  CB  ALA B  48      -9.037  17.645  12.110  2.00  1.00           C
ATOM   3870  C   ALA B  48      -7.852  19.620  12.911  2.00  1.00           C
ATOM   3871  O   ALA B  48      -6.868  20.109  12.373  2.00  1.00           O
ATOM   3872  N   ALA B  49      -8.873  20.384  13.328  2.00  1.00           N
ATOM   3873  CA  ALA B  49      -8.831  21.806  13.151  2.00  1.00           C
ATOM   3874  CB  ALA B  49     -10.197  22.471  13.391  2.00  1.00           C
ATOM   3875  C   ALA B  49      -7.875  22.430  14.094  2.00  1.00           C
ATOM   3876  O   ALA B  49      -7.120  23.325  13.715  2.00  1.00           O
ATOM   3877  N   ASP B  50      -7.892  21.957  15.356  2.00  1.00           N
ATOM   3878  CA  ASP B  50      -7.074  22.579  16.347  2.00  1.00           C
ATOM   3879  CB  ASP B  50      -7.134  21.912  17.727  2.00  1.00           C
ATOM   3880  CG  ASP B  50      -8.409  22.376  18.402  2.00  1.00           C
ATOM   3881  OD1 ASP B  50      -8.680  23.606  18.390  2.00  1.00           O
ATOM   3882  OD2 ASP B  50      -9.136  21.496  18.930  2.00  1.00           O
ATOM   3883  C   ASP B  50      -5.681  22.472  15.875  2.00  1.00           C
ATOM   3884  O   ASP B  50      -4.909  23.429  15.905  2.00  1.00           O
ATOM   3885  N   LEU B  51      -5.348  21.275  15.398  2.00  1.00           N
ATOM   3886  CA  LEU B  51      -4.078  21.073  14.809  2.00  1.00           C
ATOM   3887  CB  LEU B  51      -3.356  19.816  15.325  2.00  1.00           C
ATOM   3888  CG  LEU B  51      -1.936  19.639  14.754  2.00  1.00           C
ATOM   3889  CD1 LEU B  51      -1.016  20.792  15.186  2.00  1.00           C
ATOM   3890  CD2 LEU B  51      -1.360  18.259  15.113  2.00  1.00           C
ATOM   3891  C   LEU B  51      -4.425  20.871  13.366  2.00  1.00           C
ATOM   3892  O   LEU B  51      -4.998  21.762  12.740  2.00  1.00           O
ATOM   3893  N   HIS B  52      -4.019  19.725  12.782  1.00  1.00           N
ATOM   3894  CA  HIS B  52      -4.428  19.337  11.457  1.00  1.00           C
ATOM   3895  ND1 HIS B  52      -4.840  20.638   8.260  1.00  1.00           N
ATOM   3896  CG  HIS B  52      -4.050  19.749   8.953  1.00  1.00           C
ATOM   3897  CB  HIS B  52      -3.563  19.982  10.356  1.00  1.00           C
ATOM   3898  NE2 HIS B  52      -4.478  18.918   6.898  1.00  1.00           N
ATOM   3899  CD2 HIS B  52      -3.839  18.705   8.105  1.00  1.00           C
ATOM   3900  CE1 HIS B  52      -5.066  20.093   7.037  1.00  1.00           C
ATOM   3901  C   HIS B  52      -4.140  17.875  11.423  1.00  1.00           C
ATOM   3902  O   HIS B  52      -3.477  17.373  10.517  1.00  1.00           O
ATOM   3903  N   LYS B  53      -4.623  17.149  12.443  1.00  1.00           N
ATOM   3904  CA  LYS B  53      -4.371  15.744  12.508  1.00  1.00           C
ATOM   3905  CB  LYS B  53      -4.317  15.205  13.948  1.00  1.00           C
ATOM   3906  CG  LYS B  53      -3.070  15.667  14.703  1.00  1.00           C
ATOM   3907  CD  LYS B  53      -3.160  15.521  16.222  1.00  1.00           C
ATOM   3908  CE  LYS B  53      -3.805  16.728  16.906  1.00  1.00           C
ATOM   3909  NZ  LYS B  53      -3.628  16.637  18.372  1.00  1.00           N
ATOM   3910  C   LYS B  53      -5.491  15.069  11.799  1.00  1.00           C
ATOM   3911  O   LYS B  53      -6.556  15.650  11.594  1.00  1.00           O
ATOM   3912  N   ASN B  54      -5.258  13.813  11.384  1.00  1.00           N
ATOM   3913  CA  ASN B  54      -6.268  13.080  10.690  1.00  1.00           C
ATOM   3914  CB  ASN B  54      -5.831  12.578   9.305  1.00  1.00           C
ATOM   3915  CG  ASN B  54      -5.863  13.786   8.379  1.00  1.00           C
ATOM   3916  OD1 ASN B  54      -4.825  14.306   7.971  1.00  1.00           O
ATOM   3917  ND2 ASN B  54      -7.096  14.256   8.044  1.00  1.00           N
ATOM   3918  C   ASN B  54      -6.638  11.905  11.548  1.00  1.00           C
ATOM   3919  O   ASN B  54      -6.222  11.816  12.702  1.00  1.00           O
ATOM   3920  N   GLU B  55      -7.454  10.976  11.004  2.00  1.00           N
ATOM   3921  CA  GLU B  55      -7.972   9.872  11.769  2.00  1.00           C
ATOM   3922  CB  GLU B  55      -8.809   8.905  10.912  2.00  1.00           C
ATOM   3923  CG  GLU B  55     -10.105   9.497  10.358  2.00  1.00           C
ATOM   3924  CD  GLU B  55     -10.733   8.439   9.459  2.00  1.00           C
ATOM   3925  OE1 GLU B  55     -10.105   7.359   9.293  2.00  1.00           O
ATOM   3926  OE2 GLU B  55     -11.844   8.697   8.924  2.00  1.00           O
ATOM   3927  C   GLU B  55      -6.851   9.050  12.321  2.00  1.00           C
ATOM   3928  O   GLU B  55      -6.812   8.780  13.521  2.00  1.00           O
ATOM   3929  N   TRP B  56      -5.887   8.644  11.474  2.00  1.00           N
ATOM   3930  CA  TRP B  56      -4.887   7.749  11.978  2.00  1.00           C
ATOM   3931  CB  TRP B  56      -3.938   7.173  10.919  2.00  1.00           C
ATOM   3932  CG  TRP B  56      -2.993   6.168  11.533  2.00  1.00           C
ATOM   3933  CD2 TRP B  56      -3.309   4.778  11.696  2.00  1.00           C
ATOM   3934  CD1 TRP B  56      -1.750   6.348  12.064  2.00  1.00           C
ATOM   3935  NE1 TRP B  56      -1.272   5.155  12.555  2.00  1.00           N
ATOM   3936  CE2 TRP B  56      -2.223   4.178  12.334  2.00  1.00           C
ATOM   3937  CE3 TRP B  56      -4.417   4.059  11.349  2.00  1.00           C
ATOM   3938  CZ2 TRP B  56      -2.228   2.846  12.634  2.00  1.00           C
ATOM   3939  CZ3 TRP B  56      -4.416   2.715  11.647  2.00  1.00           C
ATOM   3940  CH2 TRP B  56      -3.343   2.120  12.278  2.00  1.00           C
ATOM   3941  C   TRP B  56      -4.028   8.419  13.010  2.00  1.00           C
ATOM   3942  O   TRP B  56      -3.795   7.870  14.085  2.00  1.00           O
ATOM   3943  N   ASN B  57      -3.537   9.636  12.715  2.00  1.00           N
ATOM   3944  CA  ASN B  57      -2.619  10.305  13.598  2.00  1.00           C
ATOM   3945  CB  ASN B  57      -2.085  11.626  13.019  2.00  1.00           C
ATOM   3946  CG  ASN B  57      -1.132  11.287  11.883  2.00  1.00           C
ATOM   3947  OD1 ASN B  57      -0.391  10.308  11.951  2.00  1.00           O
ATOM   3948  ND2 ASN B  57      -1.148  12.118  10.807  2.00  1.00           N
ATOM   3949  C   ASN B  57      -3.289  10.630  14.896  2.00  1.00           C
ATOM   3950  O   ASN B  57      -2.658  10.531  15.948  2.00  1.00           O
ATOM   3951  N   ALA B  58      -4.577  11.032  14.861  2.00  1.00           N
ATOM   3952  CA  ALA B  58      -5.271  11.345  16.080  2.00  1.00           C
ATOM   3953  CB  ALA B  58      -6.756  11.683  15.861  2.00  1.00           C
ATOM   3954  C   ALA B  58      -5.197  10.078  16.857  2.00  1.00           C
ATOM   3955  O   ALA B  58      -5.010  10.076  18.072  2.00  1.00           O
ATOM   3956  N   TYR B  59      -5.323   8.960  16.124  2.00  1.00           N
ATOM   3957  CA  TYR B  59      -5.343   7.647  16.685  2.00  1.00           C
ATOM   3958  CB  TYR B  59      -5.721   6.631  15.589  2.00  1.00           C
ATOM   3959  CG  TYR B  59      -5.573   5.232  16.068  2.00  1.00           C
ATOM   3960  CD1 TYR B  59      -6.555   4.633  16.822  2.00  1.00           C
ATOM   3961  CD2 TYR B  59      -4.450   4.512  15.733  2.00  1.00           C
ATOM   3962  CE1 TYR B  59      -6.407   3.334  17.248  2.00  1.00           C
ATOM   3963  CE2 TYR B  59      -4.298   3.213  16.155  2.00  1.00           C
ATOM   3964  CZ  TYR B  59      -5.278   2.623  16.915  2.00  1.00           C
ATOM   3965  OH  TYR B  59      -5.126   1.289  17.348  2.00  1.00           O
ATOM   3966  C   TYR B  59      -4.069   7.210  17.330  2.00  1.00           C
ATOM   3967  O   TYR B  59      -4.047   6.912  18.523  2.00  1.00           O
ATOM   3968  N   TYR B  60      -2.964   7.162  16.573  2.00  1.00           N
ATOM   3969  CA  TYR B  60      -1.778   6.602  17.152  2.00  1.00           C
ATOM   3970  CB  TYR B  60      -0.734   6.247  16.079  2.00  1.00           C
ATOM   3971  CG  TYR B  60       0.524   5.868  16.779  2.00  1.00           C
ATOM   3972  CD1 TYR B  60       0.704   4.597  17.272  2.00  1.00           C
ATOM   3973  CD2 TYR B  60       1.527   6.797  16.939  2.00  1.00           C
ATOM   3974  CE1 TYR B  60       1.871   4.259  17.917  2.00  1.00           C
ATOM   3975  CE2 TYR B  60       2.695   6.465  17.583  2.00  1.00           C
ATOM   3976  CZ  TYR B  60       2.867   5.194  18.073  2.00  1.00           C
ATOM   3977  OH  TYR B  60       4.064   4.848  18.734  2.00  1.00           O
ATOM   3978  C   TYR B  60      -1.097   7.502  18.134  2.00  1.00           C
ATOM   3979  O   TYR B  60      -0.844   7.106  19.271  2.00  1.00           O
ATOM   3980  N   GLU B  61      -0.797   8.752  17.729  3.00  1.00           N
ATOM   3981  CA  GLU B  61       0.019   9.558  18.590  3.00  1.00           C
ATOM   3982  CB  GLU B  61       0.506  10.875  17.955  3.00  1.00           C
ATOM   3983  CG  GLU B  61       1.755  10.711  17.081  3.00  1.00           C
ATOM   3984  CD  GLU B  61       1.361  10.100  15.746  3.00  1.00           C
ATOM   3985  OE1 GLU B  61       0.174  10.251  15.352  3.00  1.00           O
ATOM   3986  OE2 GLU B  61       2.248   9.482  15.098  3.00  1.00           O
ATOM   3987  C   GLU B  61      -0.675   9.888  19.863  3.00  1.00           C
ATOM   3988  O   GLU B  61      -0.128   9.691  20.947  3.00  1.00           O
ATOM   3989  N   GLU B  62      -1.917  10.383  19.769  3.00  1.00           N
ATOM   3990  CA  GLU B  62      -2.630  10.704  20.964  3.00  1.00           C
ATOM   3991  CB  GLU B  62      -3.268  12.106  20.986  3.00  1.00           C
ATOM   3992  CG  GLU B  62      -2.271  13.258  20.871  3.00  1.00           C
ATOM   3993  CD  GLU B  62      -2.108  13.564  19.390  3.00  1.00           C
ATOM   3994  OE1 GLU B  62      -3.110  14.011  18.770  3.00  1.00           O
ATOM   3995  OE2 GLU B  62      -0.986  13.354  18.859  3.00  1.00           O
ATOM   3996  C   GLU B  62      -3.766   9.746  20.957  3.00  1.00           C
ATOM   3997  O   GLU B  62      -3.857   8.943  20.031  3.00  1.00           O
ATOM   3998  N   VAL B  63      -4.610   9.766  22.012  2.00  1.00           N
ATOM   3999  CA  VAL B  63      -5.757   8.902  22.067  2.00  1.00           C
ATOM   4000  CB  VAL B  63      -6.459   8.657  20.757  2.00  1.00           C
ATOM   4001  CG1 VAL B  63      -7.558   7.604  20.974  2.00  1.00           C
ATOM   4002  CG2 VAL B  63      -6.979  10.004  20.226  2.00  1.00           C
ATOM   4003  C   VAL B  63      -5.304   7.621  22.640  2.00  1.00           C
ATOM   4004  O   VAL B  63      -5.367   7.430  23.853  2.00  1.00           O
ATOM   4005  N   VAL B  64      -4.878   6.685  21.764  2.00  1.00           N
ATOM   4006  CA  VAL B  64      -4.232   5.522  22.285  2.00  1.00           C
ATOM   4007  CB  VAL B  64      -3.668   4.604  21.239  2.00  1.00           C
ATOM   4008  CG1 VAL B  64      -2.502   5.319  20.537  2.00  1.00           C
ATOM   4009  CG2 VAL B  64      -3.276   3.277  21.911  2.00  1.00           C
ATOM   4010  C   VAL B  64      -3.099   6.150  23.037  2.00  1.00           C
ATOM   4011  O   VAL B  64      -2.614   7.202  22.618  2.00  1.00           O
ATOM   4012  N   TYR B  65      -2.633   5.493  24.119  2.00  1.00           N
ATOM   4013  CA  TYR B  65      -1.755   6.005  25.145  2.00  1.00           C
ATOM   4014  CB  TYR B  65      -0.838   7.153  24.653  2.00  1.00           C
ATOM   4015  CG  TYR B  65       0.004   7.778  25.712  2.00  1.00           C
ATOM   4016  CD1 TYR B  65       1.134   7.156  26.189  2.00  1.00           C
ATOM   4017  CD2 TYR B  65      -0.323   9.025  26.191  2.00  1.00           C
ATOM   4018  CE1 TYR B  65       1.908   7.762  27.150  2.00  1.00           C
ATOM   4019  CE2 TYR B  65       0.447   9.636  27.151  2.00  1.00           C
ATOM   4020  CZ  TYR B  65       1.565   9.002  27.634  2.00  1.00           C
ATOM   4021  OH  TYR B  65       2.358   9.628  28.618  2.00  1.00           O
ATOM   4022  C   TYR B  65      -2.642   6.476  26.252  2.00  1.00           C
ATOM   4023  O   TYR B  65      -2.252   6.433  27.418  2.00  1.00           O
ATOM   4024  N   VAL B  66      -3.873   6.919  25.935  2.00  1.00           N
ATOM   4025  CA  VAL B  66      -4.842   7.133  26.973  2.00  1.00           C
ATOM   4026  CB  VAL B  66      -6.007   7.958  26.517  2.00  1.00           C
ATOM   4027  CG1 VAL B  66      -7.046   7.997  27.650  2.00  1.00           C
ATOM   4028  CG2 VAL B  66      -5.498   9.341  26.084  2.00  1.00           C
ATOM   4029  C   VAL B  66      -5.396   5.800  27.335  2.00  1.00           C
ATOM   4030  O   VAL B  66      -5.399   5.390  28.493  2.00  1.00           O
ATOM   4031  N   LEU B  67      -5.828   5.069  26.291  2.00  1.00           N
ATOM   4032  CA  LEU B  67      -6.477   3.801  26.424  2.00  1.00           C
ATOM   4033  CB  LEU B  67      -6.903   3.234  25.050  2.00  1.00           C
ATOM   4034  CG  LEU B  67      -7.714   1.914  25.041  2.00  1.00           C
ATOM   4035  CD1 LEU B  67      -8.092   1.533  23.601  2.00  1.00           C
ATOM   4036  CD2 LEU B  67      -6.996   0.750  25.747  2.00  1.00           C
ATOM   4037  C   LEU B  67      -5.464   2.888  27.045  2.00  1.00           C
ATOM   4038  O   LEU B  67      -5.799   2.061  27.891  2.00  1.00           O
ATOM   4039  N   GLU B  68      -4.184   3.031  26.648  2.00  1.00           N
ATOM   4040  CA  GLU B  68      -3.155   2.168  27.158  2.00  1.00           C
ATOM   4041  CB  GLU B  68      -1.763   2.515  26.597  2.00  1.00           C
ATOM   4042  CG  GLU B  68      -1.613   2.277  25.088  2.00  1.00           C
ATOM   4043  CD  GLU B  68      -0.988   0.906  24.854  2.00  1.00           C
ATOM   4044  OE1 GLU B  68       0.118   0.661  25.406  2.00  1.00           O
ATOM   4045  OE2 GLU B  68      -1.600   0.091  24.112  2.00  1.00           O
ATOM   4046  C   GLU B  68      -3.112   2.337  28.653  2.00  1.00           C
ATOM   4047  O   GLU B  68      -3.033   1.348  29.377  2.00  1.00           O
ATOM   4048  N   GLU B  69      -3.151   3.598  29.145  2.00  1.00           N
ATOM   4049  CA  GLU B  69      -3.128   3.964  30.547  2.00  1.00           C
ATOM   4050  CB  GLU B  69      -2.953   5.474  30.740  2.00  1.00           C
ATOM   4051  CG  GLU B  69      -1.518   5.944  30.540  2.00  1.00           C
ATOM   4052  CD  GLU B  69      -0.920   6.152  31.922  2.00  1.00           C
ATOM   4053  OE1 GLU B  69      -1.701   6.137  32.911  2.00  1.00           O
ATOM   4054  OE2 GLU B  69       0.323   6.337  32.008  2.00  1.00           O
ATOM   4055  C   GLU B  69      -4.415   3.602  31.228  2.00  1.00           C
ATOM   4056  O   GLU B  69      -4.405   3.199  32.390  2.00  1.00           O
ATOM   4057  N   ILE B  70      -5.569   3.787  30.556  2.00  1.00           N
ATOM   4058  CA  ILE B  70      -6.793   3.390  31.192  2.00  1.00           C
ATOM   4059  CB  ILE B  70      -7.989   4.201  30.785  2.00  1.00           C
ATOM   4060  CG1 ILE B  70      -7.861   5.647  31.285  2.00  1.00           C
ATOM   4061  CG2 ILE B  70      -9.240   3.487  31.325  2.00  1.00           C
ATOM   4062  CD1 ILE B  70      -6.725   6.440  30.645  2.00  1.00           C
ATOM   4063  C   ILE B  70      -7.003   2.015  30.696  2.00  1.00           C
ATOM   4064  O   ILE B  70      -7.717   1.741  29.732  2.00  1.00           O
ATOM   4065  N   GLU B  71      -6.323   1.135  31.419  2.00  1.00           N
ATOM   4066  CA  GLU B  71      -6.107  -0.249  31.229  2.00  1.00           C
ATOM   4067  CB  GLU B  71      -6.033  -0.708  29.765  2.00  1.00           C
ATOM   4068  CG  GLU B  71      -5.740  -2.205  29.635  2.00  1.00           C
ATOM   4069  CD  GLU B  71      -5.556  -2.534  28.162  2.00  1.00           C
ATOM   4070  OE1 GLU B  71      -6.333  -1.993  27.331  2.00  1.00           O
ATOM   4071  OE2 GLU B  71      -4.637  -3.337  27.847  2.00  1.00           O
ATOM   4072  C   GLU B  71      -4.727  -0.213  31.724  2.00  1.00           C
ATOM   4073  O   GLU B  71      -4.081   0.823  31.613  2.00  1.00           O
ATOM   4074  N   TYR B  72      -4.233  -1.292  32.305  2.00  1.00           N
ATOM   4075  CA  TYR B  72      -2.952  -1.219  32.919  2.00  1.00           C
ATOM   4076  CB  TYR B  72      -1.822  -0.634  32.041  2.00  1.00           C
ATOM   4077  CG  TYR B  72      -1.562  -1.612  30.944  2.00  1.00           C
ATOM   4078  CD1 TYR B  72      -0.687  -2.657  31.135  2.00  1.00           C
ATOM   4079  CD2 TYR B  72      -2.194  -1.490  29.728  2.00  1.00           C
ATOM   4080  CE1 TYR B  72      -0.444  -3.564  30.129  2.00  1.00           C
ATOM   4081  CE2 TYR B  72      -1.955  -2.395  28.718  2.00  1.00           C
ATOM   4082  CZ  TYR B  72      -1.079  -3.433  28.918  2.00  1.00           C
ATOM   4083  OH  TYR B  72      -0.832  -4.361  27.884  2.00  1.00           O
ATOM   4084  C   TYR B  72      -3.095  -0.430  34.206  2.00  1.00           C
ATOM   4085  O   TYR B  72      -2.580  -0.862  35.236  2.00  1.00           O
ATOM   4086  N   MET B  73      -3.805   0.729  34.215  2.00  1.00           N
ATOM   4087  CA  MET B  73      -4.122   1.365  35.474  2.00  1.00           C
ATOM   4088  CB  MET B  73      -4.613   2.816  35.346  2.00  1.00           C
ATOM   4089  CG  MET B  73      -3.461   3.770  35.017  2.00  1.00           C
ATOM   4090  SD  MET B  73      -3.862   5.539  35.118  2.00  1.00           S
ATOM   4091  CE  MET B  73      -4.185   5.530  36.905  2.00  1.00           C
ATOM   4092  C   MET B  73      -5.165   0.510  36.089  2.00  1.00           C
ATOM   4093  O   MET B  73      -5.111   0.156  37.266  2.00  1.00           O
ATOM   4094  N   ILE B  74      -6.141   0.138  35.244  2.00  1.00           N
ATOM   4095  CA  ILE B  74      -7.126  -0.833  35.581  2.00  1.00           C
ATOM   4096  CB  ILE B  74      -8.313  -0.819  34.652  2.00  1.00           C
ATOM   4097  CG1 ILE B  74      -9.531  -1.539  35.259  2.00  1.00           C
ATOM   4098  CG2 ILE B  74      -7.861  -1.395  33.303  2.00  1.00           C
ATOM   4099  CD1 ILE B  74      -9.345  -3.040  35.479  2.00  1.00           C
ATOM   4100  C   ILE B  74      -6.299  -2.045  35.344  2.00  1.00           C
ATOM   4101  O   ILE B  74      -5.345  -1.970  34.572  2.00  1.00           O
ATOM   4102  N   GLN B  75      -6.581  -3.165  36.016  2.00  1.00           N
ATOM   4103  CA  GLN B  75      -5.731  -4.305  35.853  2.00  1.00           C
ATOM   4104  CB  GLN B  75      -5.494  -4.687  34.374  2.00  1.00           C
ATOM   4105  CG  GLN B  75      -4.672  -5.958  34.144  2.00  1.00           C
ATOM   4106  CD  GLN B  75      -5.527  -7.163  34.506  2.00  1.00           C
ATOM   4107  OE1 GLN B  75      -6.559  -7.037  35.164  2.00  1.00           O
ATOM   4108  NE2 GLN B  75      -5.086  -8.371  34.062  2.00  1.00           N
ATOM   4109  C   GLN B  75      -4.418  -4.075  36.553  2.00  1.00           C
ATOM   4110  O   GLN B  75      -3.405  -4.684  36.213  2.00  1.00           O
ATOM   4111  N   LYS B  76      -4.402  -3.184  37.569  2.00  1.00           N
ATOM   4112  CA  LYS B  76      -3.224  -3.004  38.383  2.00  1.00           C
ATOM   4113  CB  LYS B  76      -2.124  -2.214  37.663  2.00  1.00           C
ATOM   4114  CG  LYS B  76      -0.743  -2.358  38.303  2.00  1.00           C
ATOM   4115  CD  LYS B  76       0.376  -1.792  37.428  2.00  1.00           C
ATOM   4116  CE  LYS B  76       0.026  -1.768  35.939  2.00  1.00           C
ATOM   4117  NZ  LYS B  76      -0.350  -3.124  35.479  2.00  1.00           N
ATOM   4118  C   LYS B  76      -3.662  -2.182  39.538  2.00  1.00           C
ATOM   4119  O   LYS B  76      -2.876  -1.835  40.419  2.00  1.00           O
ATOM   4120  N   LEU B  77      -4.965  -1.872  39.554  2.00  1.00           N
ATOM   4121  CA  LEU B  77      -5.522  -0.986  40.522  2.00  1.00           C
ATOM   4122  CB  LEU B  77      -6.975  -0.627  40.163  2.00  1.00           C
ATOM   4123  CG  LEU B  77      -7.596   0.479  41.026  2.00  1.00           C
ATOM   4124  CD1 LEU B  77      -6.717   1.737  41.034  2.00  1.00           C
ATOM   4125  CD2 LEU B  77      -9.023   0.796  40.543  2.00  1.00           C
ATOM   4126  C   LEU B  77      -5.439  -1.581  41.899  2.00  1.00           C
ATOM   4127  O   LEU B  77      -5.059  -0.883  42.841  2.00  1.00           O
ATOM   4128  N   PRO B  78      -5.775  -2.831  42.076  2.00  1.00           N
ATOM   4129  CA  PRO B  78      -5.723  -3.440  43.384  2.00  1.00           C
ATOM   4130  CD  PRO B  78      -6.725  -3.499  41.203  2.00  1.00           C
ATOM   4131  CB  PRO B  78      -6.561  -4.717  43.291  2.00  1.00           C
ATOM   4132  CG  PRO B  78      -6.813  -4.919  41.784  2.00  1.00           C
ATOM   4133  C   PRO B  78      -4.350  -3.641  43.920  2.00  1.00           C
ATOM   4134  O   PRO B  78      -4.193  -3.667  45.140  2.00  1.00           O
ATOM   4135  N   GLU B  79      -3.342  -3.812  43.051  2.00  1.00           N
ATOM   4136  CA  GLU B  79      -2.027  -3.992  43.585  2.00  1.00           C
ATOM   4137  CB  GLU B  79      -0.957  -4.223  42.505  2.00  1.00           C
ATOM   4138  CG  GLU B  79      -1.038  -5.590  41.825  2.00  1.00           C
ATOM   4139  CD  GLU B  79       0.084  -5.657  40.798  2.00  1.00           C
ATOM   4140  OE1 GLU B  79       0.694  -4.590  40.518  2.00  1.00           O
ATOM   4141  OE2 GLU B  79       0.348  -6.775  40.280  2.00  1.00           O
ATOM   4142  C   GLU B  79      -1.685  -2.713  44.269  2.00  1.00           C
ATOM   4143  O   GLU B  79      -1.092  -2.701  45.347  2.00  1.00           O
ATOM   4144  N   TRP B  80      -2.088  -1.594  43.644  2.00  1.00           N
ATOM   4145  CA  TRP B  80      -1.738  -0.284  44.098  2.00  1.00           C
ATOM   4146  CB  TRP B  80      -2.279   0.849  43.210  2.00  1.00           C
ATOM   4147  CG  TRP B  80      -1.761   0.843  41.801  2.00  1.00           C
ATOM   4148  CD2 TRP B  80      -0.404   0.539  41.468  2.00  1.00           C
ATOM   4149  CD1 TRP B  80      -2.419   1.037  40.621  2.00  1.00           C
ATOM   4150  NE1 TRP B  80      -1.546   0.892  39.571  2.00  1.00           N
ATOM   4151  CE2 TRP B  80      -0.303   0.577  40.078  2.00  1.00           C
ATOM   4152  CE3 TRP B  80       0.668   0.242  42.258  2.00  1.00           C
ATOM   4153  CZ2 TRP B  80       0.882   0.319  39.454  2.00  1.00           C
ATOM   4154  CZ3 TRP B  80       1.863  -0.012  41.629  2.00  1.00           C
ATOM   4155  CH2 TRP B  80       1.964   0.027  40.254  2.00  1.00           C
ATOM   4156  C   TRP B  80      -2.320   0.032  45.433  2.00  1.00           C
ATOM   4157  O   TRP B  80      -1.629   0.513  46.330  2.00  1.00           O
ATOM   4158  N   ALA B  81      -3.613  -0.265  45.598  2.00  1.00           N
ATOM   4159  CA  ALA B  81      -4.357   0.187  46.732  2.00  1.00           C
ATOM   4160  CB  ALA B  81      -5.818  -0.297  46.713  2.00  1.00           C
ATOM   4161  C   ALA B  81      -3.746  -0.305  48.005  2.00  1.00           C
ATOM   4162  O   ALA B  81      -3.777   0.381  49.026  2.00  1.00           O
ATOM   4163  N   ALA B  82      -3.156  -1.505  47.966  1.00  1.00           N
ATOM   4164  CA  ALA B  82      -2.735  -2.206  49.139  1.00  1.00           C
ATOM   4165  CB  ALA B  82      -2.174  -3.605  48.828  1.00  1.00           C
ATOM   4166  C   ALA B  82      -1.744  -1.530  50.023  1.00  1.00           C
ATOM   4167  O   ALA B  82      -0.973  -0.662  49.617  1.00  1.00           O
ATOM   4168  N   ASP B  83      -1.808  -1.957  51.307  1.00  1.00           N
ATOM   4169  CA  ASP B  83      -0.931  -1.570  52.369  1.00  1.00           C
ATOM   4170  CB  ASP B  83      -1.382  -2.093  53.742  1.00  1.00           C
ATOM   4171  CG  ASP B  83      -2.708  -1.421  54.070  1.00  1.00           C
ATOM   4172  OD1 ASP B  83      -3.089  -0.477  53.327  1.00  1.00           O
ATOM   4173  OD2 ASP B  83      -3.355  -1.841  55.065  1.00  1.00           O
ATOM   4174  C   ASP B  83       0.367  -2.228  52.031  1.00  1.00           C
ATOM   4175  O   ASP B  83       0.382  -3.293  51.416  1.00  1.00           O
ATOM   4176  N   GLU B  84       1.496  -1.606  52.401  4.00  1.00           N
ATOM   4177  CA  GLU B  84       2.744  -2.202  52.023  4.00  1.00           C
ATOM   4178  CB  GLU B  84       3.599  -1.260  51.159  4.00  1.00           C
ATOM   4179  CG  GLU B  84       4.855  -1.894  50.556  4.00  1.00           C
ATOM   4180  CD  GLU B  84       5.488  -0.867  49.625  4.00  1.00           C
ATOM   4181  OE1 GLU B  84       5.714   0.287  50.080  4.00  1.00           O
ATOM   4182  OE2 GLU B  84       5.748  -1.219  48.443  4.00  1.00           O
ATOM   4183  C   GLU B  84       3.510  -2.519  53.270  4.00  1.00           C
ATOM   4184  O   GLU B  84       3.569  -1.730  54.214  4.00  1.00           O
ATOM   4185  N   PRO B  85       4.076  -3.698  53.284  4.00  1.00           N
ATOM   4186  CA  PRO B  85       4.859  -4.127  54.415  4.00  1.00           C
ATOM   4187  CD  PRO B  85       3.424  -4.810  52.616  4.00  1.00           C
ATOM   4188  CB  PRO B  85       4.960  -5.648  54.293  4.00  1.00           C
ATOM   4189  CG  PRO B  85       3.710  -6.042  53.488  4.00  1.00           C
ATOM   4190  C   PRO B  85       6.175  -3.449  54.328  4.00  1.00           C
ATOM   4191  O   PRO B  85       6.512  -2.942  53.257  4.00  1.00           O
ATOM   4192  N   VAL B  86       6.941  -3.405  55.431  1.00  1.00           N
ATOM   4193  CA  VAL B  86       8.213  -2.768  55.332  1.00  1.00           C
ATOM   4194  CB  VAL B  86       8.238  -1.341  55.805  1.00  1.00           C
ATOM   4195  CG1 VAL B  86       7.265  -0.513  54.949  1.00  1.00           C
ATOM   4196  CG2 VAL B  86       7.940  -1.315  57.308  1.00  1.00           C
ATOM   4197  C   VAL B  86       9.181  -3.521  56.190  1.00  1.00           C
ATOM   4198  O   VAL B  86       8.839  -4.540  56.787  1.00  1.00           O
ATOM   4199  N   GLU B  87      10.438  -3.035  56.239  1.00  1.00           N
ATOM   4200  CA  GLU B  87      11.479  -3.685  56.981  1.00  1.00           C
ATOM   4201  CB  GLU B  87      12.883  -3.184  56.602  1.00  1.00           C
ATOM   4202  CG  GLU B  87      13.261  -3.552  55.164  1.00  1.00           C
ATOM   4203  CD  GLU B  87      14.639  -2.986  54.859  1.00  1.00           C
ATOM   4204  OE1 GLU B  87      15.207  -2.295  55.747  1.00  1.00           O
ATOM   4205  OE2 GLU B  87      15.140  -3.233  53.729  1.00  1.00           O
ATOM   4206  C   GLU B  87      11.262  -3.484  58.446  1.00  1.00           C
ATOM   4207  O   GLU B  87      10.901  -2.398  58.898  1.00  1.00           O
ATOM   4208  N   LYS B  88      11.467  -4.569  59.220  1.00  1.00           N
ATOM   4209  CA  LYS B  88      11.349  -4.541  60.649  1.00  1.00           C
ATOM   4210  CB  LYS B  88      11.003  -5.899  61.277  1.00  1.00           C
ATOM   4211  CG  LYS B  88      12.119  -6.932  61.104  1.00  1.00           C
ATOM   4212  CD  LYS B  88      11.992  -8.131  62.044  1.00  1.00           C
ATOM   4213  CE  LYS B  88      10.833  -9.065  61.697  1.00  1.00           C
ATOM   4214  NZ  LYS B  88      10.719 -10.128  62.720  1.00  1.00           N
ATOM   4215  C   LYS B  88      12.710  -4.179  61.164  1.00  1.00           C
ATOM   4216  O   LYS B  88      13.703  -4.255  60.445  1.00  1.00           O
ATOM   4217  N   THR B  89      12.771  -3.754  62.436  1.00  1.00           N
ATOM   4218  CA  THR B  89      13.971  -3.379  63.120  1.00  1.00           C
ATOM   4219  CB  THR B  89      13.973  -1.960  63.573  1.00  1.00           C
ATOM   4220  OG1 THR B  89      12.930  -1.742  64.514  1.00  1.00           O
ATOM   4221  CG2 THR B  89      13.781  -1.053  62.347  1.00  1.00           C
ATOM   4222  C   THR B  89      14.027  -4.255  64.324  1.00  1.00           C
ATOM   4223  O   THR B  89      13.094  -5.008  64.600  1.00  1.00           O
ATOM   4224  N   PRO B  90      15.110  -4.202  65.043  2.00  1.00           N
ATOM   4225  CA  PRO B  90      15.270  -4.992  66.223  2.00  1.00           C
ATOM   4226  CD  PRO B  90      16.329  -3.535  64.635  2.00  1.00           C
ATOM   4227  CB  PRO B  90      16.697  -4.716  66.718  2.00  1.00           C
ATOM   4228  CG  PRO B  90      17.149  -3.464  65.932  2.00  1.00           C
ATOM   4229  C   PRO B  90      14.206  -4.846  67.248  2.00  1.00           C
ATOM   4230  O   PRO B  90      13.607  -5.850  67.629  2.00  1.00           O
ATOM   4231  N   GLN B  91      13.938  -3.615  67.718  2.00  1.00           N
ATOM   4232  CA  GLN B  91      12.911  -3.430  68.699  2.00  1.00           C
ATOM   4233  CB  GLN B  91      12.928  -2.041  69.357  2.00  1.00           C
ATOM   4234  CG  GLN B  91      14.117  -1.833  70.297  2.00  1.00           C
ATOM   4235  CD  GLN B  91      13.973  -2.815  71.454  2.00  1.00           C
ATOM   4236  OE1 GLN B  91      14.111  -4.024  71.279  2.00  1.00           O
ATOM   4237  NE2 GLN B  91      13.680  -2.282  72.671  2.00  1.00           N
ATOM   4238  C   GLN B  91      11.588  -3.612  68.048  2.00  1.00           C
ATOM   4239  O   GLN B  91      10.648  -4.137  68.644  2.00  1.00           O
ATOM   4240  N   THR B  92      11.498  -3.189  66.777  2.00  1.00           N
ATOM   4241  CA  THR B  92      10.233  -3.114  66.126  2.00  1.00           C
ATOM   4242  CB  THR B  92      10.208  -2.438  64.794  2.00  1.00           C
ATOM   4243  OG1 THR B  92       8.948  -1.811  64.603  2.00  1.00           O
ATOM   4244  CG2 THR B  92      10.304  -3.547  63.743  2.00  1.00           C
ATOM   4245  C   THR B  92       9.632  -4.446  65.883  2.00  1.00           C
ATOM   4246  O   THR B  92       8.411  -4.500  65.736  2.00  1.00           O
ATOM   4247  N   GLN B  93      10.467  -5.512  65.767  3.00  1.00           N
ATOM   4248  CA  GLN B  93       9.987  -6.843  65.497  3.00  1.00           C
ATOM   4249  CB  GLN B  93      10.997  -7.964  65.787  3.00  1.00           C
ATOM   4250  CG  GLN B  93      10.408  -9.355  65.539  3.00  1.00           C
ATOM   4251  CD  GLN B  93      11.461 -10.398  65.877  3.00  1.00           C
ATOM   4252  OE1 GLN B  93      12.500 -10.486  65.226  3.00  1.00           O
ATOM   4253  NE2 GLN B  93      11.185 -11.213  66.932  3.00  1.00           N
ATOM   4254  C   GLN B  93       8.828  -7.066  66.424  3.00  1.00           C
ATOM   4255  O   GLN B  93       8.823  -6.582  67.555  3.00  1.00           O
ATOM   4256  N   GLN B  94       7.802  -7.790  65.945  3.00  1.00           N
ATOM   4257  CA  GLN B  94       6.582  -7.981  66.676  3.00  1.00           C
ATOM   4258  CB  GLN B  94       6.811  -8.498  68.109  3.00  1.00           C
ATOM   4259  CG  GLN B  94       7.387  -9.916  68.130  3.00  1.00           C
ATOM   4260  CD  GLN B  94       7.584 -10.359  69.573  3.00  1.00           C
ATOM   4261  OE1 GLN B  94       7.568  -9.548  70.498  3.00  1.00           O
ATOM   4262  NE2 GLN B  94       7.781 -11.690  69.772  3.00  1.00           N
ATOM   4263  C   GLN B  94       5.754  -6.731  66.724  3.00  1.00           C
ATOM   4264  O   GLN B  94       4.911  -6.573  67.608  3.00  1.00           O
ATOM   4265  N   ASP B  95       5.957  -5.814  65.759  1.00  1.00           N
ATOM   4266  CA  ASP B  95       5.110  -4.660  65.619  1.00  1.00           C
ATOM   4267  CB  ASP B  95       5.827  -3.323  65.858  1.00  1.00           C
ATOM   4268  CG  ASP B  95       6.129  -3.213  67.344  1.00  1.00           C
ATOM   4269  OD1 ASP B  95       5.604  -4.057  68.119  1.00  1.00           O
ATOM   4270  OD2 ASP B  95       6.890  -2.284  67.725  1.00  1.00           O
ATOM   4271  C   ASP B  95       4.690  -4.681  64.190  1.00  1.00           C
ATOM   4272  O   ASP B  95       5.289  -5.387  63.380  1.00  1.00           O
ATOM   4273  N   GLU B  96       3.631  -3.936  63.828  4.00  1.00           N
ATOM   4274  CA  GLU B  96       3.266  -3.982  62.446  4.00  1.00           C
ATOM   4275  CB  GLU B  96       1.760  -4.197  62.227  4.00  1.00           C
ATOM   4276  CG  GLU B  96       1.321  -5.583  62.718  4.00  1.00           C
ATOM   4277  CD  GLU B  96      -0.170  -5.769  62.471  4.00  1.00           C
ATOM   4278  OE1 GLU B  96      -0.932  -4.774  62.598  4.00  1.00           O
ATOM   4279  OE2 GLU B  96      -0.565  -6.921  62.148  4.00  1.00           O
ATOM   4280  C   GLU B  96       3.728  -2.707  61.796  4.00  1.00           C
ATOM   4281  O   GLU B  96       3.270  -1.619  62.140  4.00  1.00           O
ATOM   4282  N   LEU B  97       4.682  -2.828  60.841  4.00  1.00           N
ATOM   4283  CA  LEU B  97       5.238  -1.718  60.106  4.00  1.00           C
ATOM   4284  CB  LEU B  97       6.766  -1.814  59.958  4.00  1.00           C
ATOM   4285  CG  LEU B  97       7.529  -1.426  61.236  4.00  1.00           C
ATOM   4286  CD1 LEU B  97       9.037  -1.691  61.106  4.00  1.00           C
ATOM   4287  CD2 LEU B  97       7.253   0.045  61.582  4.00  1.00           C
ATOM   4288  C   LEU B  97       4.606  -1.727  58.745  4.00  1.00           C
ATOM   4289  O   LEU B  97       4.740  -2.698  58.001  4.00  1.00           O
ATOM   4290  N   TYR B  98       3.881  -0.642  58.389  4.00  1.00           N
ATOM   4291  CA  TYR B  98       3.198  -0.602  57.122  4.00  1.00           C
ATOM   4292  CB  TYR B  98       1.690  -0.872  57.222  4.00  1.00           C
ATOM   4293  CG  TYR B  98       1.546  -2.291  57.639  4.00  1.00           C
ATOM   4294  CD1 TYR B  98       1.597  -3.297  56.702  4.00  1.00           C
ATOM   4295  CD2 TYR B  98       1.366  -2.614  58.962  4.00  1.00           C
ATOM   4296  CE1 TYR B  98       1.468  -4.613  57.080  4.00  1.00           C
ATOM   4297  CE2 TYR B  98       1.236  -3.927  59.343  4.00  1.00           C
ATOM   4298  CZ  TYR B  98       1.287  -4.928  58.404  4.00  1.00           C
ATOM   4299  OH  TYR B  98       1.154  -6.275  58.802  4.00  1.00           O
ATOM   4300  C   TYR B  98       3.352   0.734  56.500  4.00  1.00           C
ATOM   4301  O   TYR B  98       3.745   1.713  57.134  4.00  1.00           O
ATOM   4302  N   ILE B  99       3.059   0.763  55.191  4.00  1.00           N
ATOM   4303  CA  ILE B  99       3.037   1.958  54.419  4.00  1.00           C
ATOM   4304  CB  ILE B  99       3.839   1.845  53.155  4.00  1.00           C
ATOM   4305  CG1 ILE B  99       5.288   1.435  53.472  4.00  1.00           C
ATOM   4306  CG2 ILE B  99       3.721   3.176  52.395  4.00  1.00           C
ATOM   4307  CD1 ILE B  99       6.023   2.409  54.391  4.00  1.00           C
ATOM   4308  C   ILE B  99       1.595   2.033  54.005  4.00  1.00           C
ATOM   4309  O   ILE B  99       1.024   1.028  53.584  4.00  1.00           O
ATOM   4310  N   HIS B 100       0.952   3.209  54.125  4.00  1.00           N
ATOM   4311  CA  HIS B 100      -0.459   3.288  53.852  4.00  1.00           C
ATOM   4312  ND1 HIS B 100      -3.381   5.111  54.463  4.00  1.00           N
ATOM   4313  CG  HIS B 100      -2.705   3.991  54.888  4.00  1.00           C
ATOM   4314  CB  HIS B 100      -1.216   3.914  55.039  4.00  1.00           C
ATOM   4315  NE2 HIS B 100      -4.920   3.563  54.890  4.00  1.00           N
ATOM   4316  CD2 HIS B 100      -3.659   3.054  55.144  4.00  1.00           C
ATOM   4317  CE1 HIS B 100      -4.701   4.800  54.485  4.00  1.00           C
ATOM   4318  C   HIS B 100      -0.665   4.158  52.643  4.00  1.00           C
ATOM   4319  O   HIS B 100       0.233   4.901  52.246  4.00  1.00           O
ATOM   4320  N   SER B 101      -1.857   4.070  52.006  4.00  1.00           N
ATOM   4321  CA  SER B 101      -2.126   4.851  50.827  4.00  1.00           C
ATOM   4322  CB  SER B 101      -2.219   4.010  49.542  4.00  1.00           C
ATOM   4323  OG  SER B 101      -0.967   3.398  49.264  4.00  1.00           O
ATOM   4324  C   SER B 101      -3.436   5.525  50.984  4.00  1.00           C
ATOM   4325  O   SER B 101      -4.330   5.043  51.679  4.00  1.00           O
ATOM   4326  N   GLU B 102      -3.560   6.696  50.334  4.00  1.00           N
ATOM   4327  CA  GLU B 102      -4.795   7.413  50.385  4.00  1.00           C
ATOM   4328  CB  GLU B 102      -5.013   8.188  51.705  4.00  1.00           C
ATOM   4329  CG  GLU B 102      -5.344   7.291  52.898  4.00  1.00           C
ATOM   4330  CD  GLU B 102      -6.804   6.878  52.784  4.00  1.00           C
ATOM   4331  OE1 GLU B 102      -7.538   7.505  51.974  4.00  1.00           O
ATOM   4332  OE2 GLU B 102      -7.206   5.929  53.508  4.00  1.00           O
ATOM   4333  C   GLU B 102      -4.757   8.449  49.339  4.00  1.00           C
ATOM   4334  O   GLU B 102      -3.759   8.693  48.668  4.00  1.00           O
ATOM   4335  N   PRO B 103      -5.905   9.005  49.164  4.00  1.00           N
ATOM   4336  CA  PRO B 103      -5.995  10.025  48.182  4.00  1.00           C
ATOM   4337  CD  PRO B 103      -7.134   8.237  49.271  4.00  1.00           C
ATOM   4338  CB  PRO B 103      -7.423   9.989  47.643  4.00  1.00           C
ATOM   4339  CG  PRO B 103      -8.207   9.161  48.673  4.00  1.00           C
ATOM   4340  C   PRO B 103      -5.615  11.354  48.755  4.00  1.00           C
ATOM   4341  O   PRO B 103      -5.813  11.560  49.955  4.00  1.00           O
ATOM   4342  N   LEU B 104      -5.048  12.261  47.930  1.00  1.00           N
ATOM   4343  CA  LEU B 104      -4.774  13.565  48.451  1.00  1.00           C
ATOM   4344  CB  LEU B 104      -3.917  14.466  47.545  1.00  1.00           C
ATOM   4345  CG  LEU B 104      -2.426  14.071  47.535  1.00  1.00           C
ATOM   4346  CD1 LEU B 104      -2.206  12.702  46.877  1.00  1.00           C
ATOM   4347  CD2 LEU B 104      -1.551  15.188  46.941  1.00  1.00           C
ATOM   4348  C   LEU B 104      -6.084  14.244  48.710  1.00  1.00           C
ATOM   4349  O   LEU B 104      -6.261  14.876  49.752  1.00  1.00           O
ATOM   4350  N   GLY B 105      -7.054  14.117  47.779  1.00  1.00           N
ATOM   4351  CA  GLY B 105      -8.311  14.774  48.001  1.00  1.00           C
ATOM   4352  C   GLY B 105      -8.785  15.362  46.720  1.00  1.00           C
ATOM   4353  O   GLY B 105      -9.467  14.707  45.934  1.00  1.00           O
ATOM   4354  N   VAL B 106      -8.494  16.656  46.513  4.00  1.00           N
ATOM   4355  CA  VAL B 106      -8.897  17.271  45.289  4.00  1.00           C
ATOM   4356  CB  VAL B 106      -9.533  18.617  45.476  4.00  1.00           C
ATOM   4357  CG1 VAL B 106      -8.499  19.562  46.112  4.00  1.00           C
ATOM   4358  CG2 VAL B 106     -10.058  19.104  44.115  4.00  1.00           C
ATOM   4359  C   VAL B 106      -7.653  17.479  44.480  4.00  1.00           C
ATOM   4360  O   VAL B 106      -6.621  17.888  45.010  4.00  1.00           O
ATOM   4361  N   VAL B 107      -7.706  17.168  43.167  4.00  1.00           N
ATOM   4362  CA  VAL B 107      -6.560  17.400  42.333  4.00  1.00           C
ATOM   4363  CB  VAL B 107      -6.036  16.192  41.618  4.00  1.00           C
ATOM   4364  CG1 VAL B 107      -7.137  15.663  40.684  4.00  1.00           C
ATOM   4365  CG2 VAL B 107      -4.743  16.588  40.884  4.00  1.00           C
ATOM   4366  C   VAL B 107      -6.991  18.354  41.257  4.00  1.00           C
ATOM   4367  O   VAL B 107      -8.101  18.256  40.738  4.00  1.00           O
ATOM   4368  N   LEU B 108      -6.119  19.324  40.910  4.00  1.00           N
ATOM   4369  CA  LEU B 108      -6.393  20.243  39.836  4.00  1.00           C
ATOM   4370  CB  LEU B 108      -5.838  21.663  40.058  4.00  1.00           C
ATOM   4371  CG  LEU B 108      -6.475  22.476  41.197  4.00  1.00           C
ATOM   4372  CD1 LEU B 108      -5.826  23.866  41.298  4.00  1.00           C
ATOM   4373  CD2 LEU B 108      -8.000  22.568  41.043  4.00  1.00           C
ATOM   4374  C   LEU B 108      -5.588  19.711  38.674  4.00  1.00           C
ATOM   4375  O   LEU B 108      -4.499  19.175  38.877  4.00  1.00           O
ATOM   4376  N   VAL B 109      -6.105  19.807  37.428  4.00  1.00           N
ATOM   4377  CA  VAL B 109      -5.351  19.368  36.274  4.00  1.00           C
ATOM   4378  CB  VAL B 109      -6.002  18.221  35.557  4.00  1.00           C
ATOM   4379  CG1 VAL B 109      -5.188  17.894  34.296  4.00  1.00           C
ATOM   4380  CG2 VAL B 109      -6.140  17.047  36.540  4.00  1.00           C
ATOM   4381  C   VAL B 109      -5.349  20.536  35.311  4.00  1.00           C
ATOM   4382  O   VAL B 109      -6.406  21.100  35.029  4.00  1.00           O
ATOM   4383  N   ILE B 110      -4.166  20.952  34.793  4.00  1.00           N
ATOM   4384  CA  ILE B 110      -4.103  22.035  33.833  4.00  1.00           C
ATOM   4385  CB  ILE B 110      -3.315  23.220  34.308  4.00  1.00           C
ATOM   4386  CG1 ILE B 110      -3.989  23.848  35.542  4.00  1.00           C
ATOM   4387  CG2 ILE B 110      -3.183  24.198  33.126  4.00  1.00           C
ATOM   4388  CD1 ILE B 110      -3.968  22.952  36.781  4.00  1.00           C
ATOM   4389  C   ILE B 110      -3.425  21.478  32.608  4.00  1.00           C
ATOM   4390  O   ILE B 110      -2.321  20.945  32.697  4.00  1.00           O
ATOM   4391  N   GLY B 111      -4.080  21.569  31.427  1.00  1.00           N
ATOM   4392  CA  GLY B 111      -3.525  20.992  30.227  1.00  1.00           C
ATOM   4393  C   GLY B 111      -2.865  22.031  29.376  1.00  1.00           C
ATOM   4394  O   GLY B 111      -2.796  23.205  29.739  1.00  1.00           O
ATOM   4395  N   THR B 112      -2.368  21.595  28.195  1.00  1.00           N
ATOM   4396  CA  THR B 112      -1.726  22.488  27.271  1.00  1.00           C
ATOM   4397  CB  THR B 112      -0.226  22.446  27.299  1.00  1.00           C
ATOM   4398  OG1 THR B 112       0.242  21.120  27.104  1.00  1.00           O
ATOM   4399  CG2 THR B 112       0.251  23.008  28.644  1.00  1.00           C
ATOM   4400  C   THR B 112      -2.182  22.219  25.881  1.00  1.00           C
ATOM   4401  O   THR B 112      -2.719  21.156  25.575  1.00  1.00           O
ATOM   4402  N   TRP B 113      -2.000  23.227  25.003  1.00  1.00           N
ATOM   4403  CA  TRP B 113      -2.355  23.069  23.629  1.00  1.00           C
ATOM   4404  CB  TRP B 113      -2.907  24.355  22.992  1.00  1.00           C
ATOM   4405  CG  TRP B 113      -2.954  24.395  21.485  1.00  1.00           C
ATOM   4406  CD2 TRP B 113      -3.147  23.268  20.611  1.00  1.00           C
ATOM   4407  CD1 TRP B 113      -2.720  25.468  20.677  1.00  1.00           C
ATOM   4408  NE1 TRP B 113      -2.809  25.093  19.361  1.00  1.00           N
ATOM   4409  CE2 TRP B 113      -3.051  23.741  19.303  1.00  1.00           C
ATOM   4410  CE3 TRP B 113      -3.367  21.945  20.873  1.00  1.00           C
ATOM   4411  CZ2 TRP B 113      -3.178  22.902  18.234  1.00  1.00           C
ATOM   4412  CZ3 TRP B 113      -3.510  21.104  19.792  1.00  1.00           C
ATOM   4413  CH2 TRP B 113      -3.418  21.574  18.498  1.00  1.00           C
ATOM   4414  C   TRP B 113      -1.175  22.560  22.930  1.00  1.00           C
ATOM   4415  O   TRP B 113      -0.282  23.282  22.489  1.00  1.00           O
ATOM   4416  N   ASN B 114      -1.188  21.233  22.860  1.00  1.00           N
ATOM   4417  CA  ASN B 114      -0.192  20.447  22.250  1.00  1.00           C
ATOM   4418  CB  ASN B 114       1.001  20.087  23.180  1.00  1.00           C
ATOM   4419  CG  ASN B 114       0.631  19.396  24.495  1.00  1.00           C
ATOM   4420  OD1 ASN B 114       1.427  18.640  25.049  1.00  1.00           O
ATOM   4421  ND2 ASN B 114      -0.605  19.642  25.008  1.00  1.00           N
ATOM   4422  C   ASN B 114      -0.924  19.261  21.759  1.00  1.00           C
ATOM   4423  O   ASN B 114      -1.507  19.309  20.677  1.00  1.00           O
ATOM   4424  N   TYR B 115      -0.871  18.159  22.497  1.00  1.00           N
ATOM   4425  CA  TYR B 115      -1.764  17.145  22.076  1.00  1.00           C
ATOM   4426  CB  TYR B 115      -1.150  15.738  22.017  1.00  1.00           C
ATOM   4427  CG  TYR B 115      -0.037  15.743  21.027  1.00  1.00           C
ATOM   4428  CD1 TYR B 115      -0.287  15.879  19.683  1.00  1.00           C
ATOM   4429  CD2 TYR B 115       1.262  15.585  21.449  1.00  1.00           C
ATOM   4430  CE1 TYR B 115       0.751  15.873  18.781  1.00  1.00           C
ATOM   4431  CE2 TYR B 115       2.302  15.578  20.549  1.00  1.00           C
ATOM   4432  CZ  TYR B 115       2.047  15.725  19.209  1.00  1.00           C
ATOM   4433  OH  TYR B 115       3.108  15.720  18.279  1.00  1.00           O
ATOM   4434  C   TYR B 115      -2.836  17.096  23.100  1.00  1.00           C
ATOM   4435  O   TYR B 115      -2.903  16.171  23.907  1.00  1.00           O
ATOM   4436  N   PRO B 116      -3.678  18.087  23.070  3.00  1.00           N
ATOM   4437  CA  PRO B 116      -4.752  18.144  24.008  3.00  1.00           C
ATOM   4438  CD  PRO B 116      -4.011  18.794  21.844  3.00  1.00           C
ATOM   4439  CB  PRO B 116      -5.566  19.363  23.611  3.00  1.00           C
ATOM   4440  CG  PRO B 116      -5.415  19.378  22.079  3.00  1.00           C
ATOM   4441  C   PRO B 116      -5.532  16.911  23.759  3.00  1.00           C
ATOM   4442  O   PRO B 116      -5.845  16.612  22.607  3.00  1.00           O
ATOM   4443  N   PHE B 117      -5.845  16.197  24.844  3.00  1.00           N
ATOM   4444  CA  PHE B 117      -6.552  14.968  24.824  3.00  1.00           C
ATOM   4445  CB  PHE B 117      -6.516  14.131  23.540  3.00  1.00           C
ATOM   4446  CG  PHE B 117      -7.504  13.065  23.869  3.00  1.00           C
ATOM   4447  CD1 PHE B 117      -8.847  13.300  23.688  3.00  1.00           C
ATOM   4448  CD2 PHE B 117      -7.104  11.856  24.390  3.00  1.00           C
ATOM   4449  CE1 PHE B 117      -9.781  12.341  23.997  3.00  1.00           C
ATOM   4450  CE2 PHE B 117      -8.033  10.892  24.702  3.00  1.00           C
ATOM   4451  CZ  PHE B 117      -9.373  11.132  24.505  3.00  1.00           C
ATOM   4452  C   PHE B 117      -5.792  14.195  25.847  3.00  1.00           C
ATOM   4453  O   PHE B 117      -6.238  14.004  26.977  3.00  1.00           O
ATOM   4454  N   ASN B 118      -4.588  13.747  25.439  2.00  1.00           N
ATOM   4455  CA  ASN B 118      -3.706  12.989  26.274  2.00  1.00           C
ATOM   4456  CB  ASN B 118      -2.365  12.656  25.593  2.00  1.00           C
ATOM   4457  CG  ASN B 118      -2.592  11.739  24.402  2.00  1.00           C
ATOM   4458  OD1 ASN B 118      -3.568  10.993  24.345  2.00  1.00           O
ATOM   4459  ND2 ASN B 118      -1.649  11.793  23.423  2.00  1.00           N
ATOM   4460  C   ASN B 118      -3.340  13.781  27.460  2.00  1.00           C
ATOM   4461  O   ASN B 118      -3.491  13.303  28.575  2.00  1.00           O
ATOM   4462  N   LEU B 119      -2.892  15.027  27.264  2.00  1.00           N
ATOM   4463  CA  LEU B 119      -2.382  15.730  28.398  2.00  1.00           C
ATOM   4464  CB  LEU B 119      -1.877  17.139  28.042  2.00  1.00           C
ATOM   4465  CG  LEU B 119      -0.639  17.146  27.128  2.00  1.00           C
ATOM   4466  CD1 LEU B 119       0.593  16.569  27.844  2.00  1.00           C
ATOM   4467  CD2 LEU B 119      -0.927  16.446  25.791  2.00  1.00           C
ATOM   4468  C   LEU B 119      -3.457  15.898  29.433  2.00  1.00           C
ATOM   4469  O   LEU B 119      -3.244  15.592  30.606  2.00  1.00           O
ATOM   4470  N   THR B 120      -4.651  16.369  29.029  2.00  1.00           N
ATOM   4471  CA  THR B 120      -5.740  16.540  29.954  2.00  1.00           C
ATOM   4472  CB  THR B 120      -6.980  16.940  29.220  2.00  1.00           C
ATOM   4473  OG1 THR B 120      -6.852  18.244  28.674  2.00  1.00           O
ATOM   4474  CG2 THR B 120      -8.191  16.788  30.142  2.00  1.00           C
ATOM   4475  C   THR B 120      -6.045  15.193  30.537  2.00  1.00           C
ATOM   4476  O   THR B 120      -6.044  15.017  31.755  2.00  1.00           O
ATOM   4477  N   ILE B 121      -6.293  14.196  29.663  2.00  1.00           N
ATOM   4478  CA  ILE B 121      -6.776  12.927  30.129  2.00  1.00           C
ATOM   4479  CB  ILE B 121      -7.404  12.081  29.060  2.00  1.00           C
ATOM   4480  CG1 ILE B 121      -8.688  12.752  28.545  2.00  1.00           C
ATOM   4481  CG2 ILE B 121      -7.648  10.680  29.648  2.00  1.00           C
ATOM   4482  CD1 ILE B 121      -9.342  12.015  27.378  2.00  1.00           C
ATOM   4483  C   ILE B 121      -5.811  12.052  30.884  2.00  1.00           C
ATOM   4484  O   ILE B 121      -6.144  11.589  31.972  2.00  1.00           O
ATOM   4485  N   GLN B 122      -4.620  11.751  30.334  2.00  1.00           N
ATOM   4486  CA  GLN B 122      -3.626  11.022  31.081  2.00  1.00           C
ATOM   4487  CB  GLN B 122      -2.672  10.210  30.193  2.00  1.00           C
ATOM   4488  CG  GLN B 122      -1.588   9.459  30.967  2.00  1.00           C
ATOM   4489  CD  GLN B 122      -0.740   8.715  29.946  2.00  1.00           C
ATOM   4490  OE1 GLN B 122      -1.226   8.331  28.884  2.00  1.00           O
ATOM   4491  NE2 GLN B 122       0.558   8.488  30.281  2.00  1.00           N
ATOM   4492  C   GLN B 122      -2.843  12.206  31.634  2.00  1.00           C
ATOM   4493  O   GLN B 122      -2.309  12.870  30.751  2.00  1.00           O
ATOM   4494  N   PRO B 123      -2.584  12.690  32.854  2.00  1.00           N
ATOM   4495  CA  PRO B 123      -2.872  12.235  34.212  2.00  1.00           C
ATOM   4496  CD  PRO B 123      -1.459  13.615  32.860  2.00  1.00           C
ATOM   4497  CB  PRO B 123      -1.973  13.058  35.136  2.00  1.00           C
ATOM   4498  CG  PRO B 123      -0.816  13.514  34.245  2.00  1.00           C
ATOM   4499  C   PRO B 123      -4.231  12.138  34.838  2.00  1.00           C
ATOM   4500  O   PRO B 123      -4.258  11.639  35.962  2.00  1.00           O
ATOM   4501  N   MET B 124      -5.338  12.604  34.228  2.00  1.00           N
ATOM   4502  CA  MET B 124      -6.596  12.543  34.936  2.00  1.00           C
ATOM   4503  CB  MET B 124      -7.782  13.042  34.095  2.00  1.00           C
ATOM   4504  CG  MET B 124      -9.029  13.334  34.932  2.00  1.00           C
ATOM   4505  SD  MET B 124      -9.972  11.883  35.483  2.00  1.00           S
ATOM   4506  CE  MET B 124     -11.152  11.953  34.103  2.00  1.00           C
ATOM   4507  C   MET B 124      -6.844  11.126  35.304  2.00  1.00           C
ATOM   4508  O   MET B 124      -7.174  10.832  36.453  2.00  1.00           O
ATOM   4509  N   VAL B 125      -6.672  10.194  34.357  2.00  1.00           N
ATOM   4510  CA  VAL B 125      -6.687   8.860  34.853  2.00  1.00           C
ATOM   4511  CB  VAL B 125      -6.676   7.844  33.754  2.00  1.00           C
ATOM   4512  CG1 VAL B 125      -6.697   6.435  34.367  2.00  1.00           C
ATOM   4513  CG2 VAL B 125      -7.867   8.150  32.830  2.00  1.00           C
ATOM   4514  C   VAL B 125      -5.389   8.877  35.556  2.00  1.00           C
ATOM   4515  O   VAL B 125      -4.376   9.295  34.999  2.00  1.00           O
ATOM   4516  N   GLY B 126      -5.381   8.429  36.808  2.00  1.00           N
ATOM   4517  CA  GLY B 126      -4.217   8.620  37.599  2.00  1.00           C
ATOM   4518  C   GLY B 126      -4.725   9.343  38.805  2.00  1.00           C
ATOM   4519  O   GLY B 126      -4.559   8.868  39.927  2.00  1.00           O
ATOM   4520  N   ALA B 127      -5.362  10.520  38.621  2.00  1.00           N
ATOM   4521  CA  ALA B 127      -6.006  11.107  39.761  2.00  1.00           C
ATOM   4522  CB  ALA B 127      -6.571  12.503  39.469  2.00  1.00           C
ATOM   4523  C   ALA B 127      -7.141  10.171  40.055  2.00  1.00           C
ATOM   4524  O   ALA B 127      -7.302   9.699  41.179  2.00  1.00           O
ATOM   4525  N   ILE B 128      -7.918   9.808  39.008  2.00  1.00           N
ATOM   4526  CA  ILE B 128      -8.954   8.835  39.211  2.00  1.00           C
ATOM   4527  CB  ILE B 128     -10.151   8.974  38.303  2.00  1.00           C
ATOM   4528  CG1 ILE B 128     -11.260   8.018  38.770  2.00  1.00           C
ATOM   4529  CG2 ILE B 128      -9.730   8.805  36.833  2.00  1.00           C
ATOM   4530  CD1 ILE B 128     -11.832   8.384  40.140  2.00  1.00           C
ATOM   4531  C   ILE B 128      -8.238   7.557  38.973  2.00  1.00           C
ATOM   4532  O   ILE B 128      -7.738   7.262  37.888  2.00  1.00           O
ATOM   4533  N   ALA B 129      -8.128   6.789  40.056  2.00  1.00           N
ATOM   4534  CA  ALA B 129      -7.298   5.637  40.093  2.00  1.00           C
ATOM   4535  CB  ALA B 129      -5.938   5.847  39.409  2.00  1.00           C
ATOM   4536  C   ALA B 129      -7.055   5.572  41.568  2.00  1.00           C
ATOM   4537  O   ALA B 129      -7.516   4.675  42.273  2.00  1.00           O
ATOM   4538  N   ALA B 130      -6.308   6.589  42.041  3.00  1.00           N
ATOM   4539  CA  ALA B 130      -5.914   6.862  43.395  3.00  1.00           C
ATOM   4540  CB  ALA B 130      -5.076   8.130  43.478  3.00  1.00           C
ATOM   4541  C   ALA B 130      -7.102   7.116  44.247  3.00  1.00           C
ATOM   4542  O   ALA B 130      -7.137   6.680  45.397  3.00  1.00           O
ATOM   4543  N   GLY B 131      -8.132   7.803  43.724  3.00  1.00           N
ATOM   4544  CA  GLY B 131      -9.185   8.034  44.657  3.00  1.00           C
ATOM   4545  C   GLY B 131      -9.470   9.485  44.903  3.00  1.00           C
ATOM   4546  O   GLY B 131      -9.967   9.828  45.975  3.00  1.00           O
ATOM   4547  N   ASN B 132      -9.180  10.399  43.952  1.00  1.00           N
ATOM   4548  CA  ASN B 132      -9.533  11.744  44.311  1.00  1.00           C
ATOM   4549  CB  ASN B 132      -8.339  12.682  44.498  1.00  1.00           C
ATOM   4550  CG  ASN B 132      -7.744  13.041  43.149  1.00  1.00           C
ATOM   4551  OD1 ASN B 132      -7.239  14.145  42.973  1.00  1.00           O
ATOM   4552  ND2 ASN B 132      -7.800  12.105  42.169  1.00  1.00           N
ATOM   4553  C   ASN B 132     -10.417  12.382  43.298  1.00  1.00           C
ATOM   4554  O   ASN B 132     -10.478  11.963  42.142  1.00  1.00           O
ATOM   4555  N   ALA B 133     -11.150  13.422  43.746  4.00  1.00           N
ATOM   4556  CA  ALA B 133     -11.953  14.193  42.850  4.00  1.00           C
ATOM   4557  CB  ALA B 133     -12.793  15.281  43.541  4.00  1.00           C
ATOM   4558  C   ALA B 133     -10.953  14.870  41.970  4.00  1.00           C
ATOM   4559  O   ALA B 133      -9.876  15.245  42.431  4.00  1.00           O
ATOM   4560  N   VAL B 134     -11.262  15.027  40.669  4.00  1.00           N
ATOM   4561  CA  VAL B 134     -10.284  15.618  39.805  4.00  1.00           C
ATOM   4562  CB  VAL B 134      -9.838  14.686  38.721  4.00  1.00           C
ATOM   4563  CG1 VAL B 134      -8.796  15.396  37.842  4.00  1.00           C
ATOM   4564  CG2 VAL B 134      -9.380  13.373  39.369  4.00  1.00           C
ATOM   4565  C   VAL B 134     -10.958  16.768  39.090  4.00  1.00           C
ATOM   4566  O   VAL B 134     -12.146  16.689  38.781  4.00  1.00           O
ATOM   4567  N   VAL B 135     -10.223  17.875  38.820  4.00  1.00           N
ATOM   4568  CA  VAL B 135     -10.762  18.996  38.082  4.00  1.00           C
ATOM   4569  CB  VAL B 135     -10.866  20.257  38.884  4.00  1.00           C
ATOM   4570  CG1 VAL B 135     -11.894  20.033  40.007  4.00  1.00           C
ATOM   4571  CG2 VAL B 135      -9.466  20.619  39.393  4.00  1.00           C
ATOM   4572  C   VAL B 135      -9.832  19.240  36.928  4.00  1.00           C
ATOM   4573  O   VAL B 135      -8.617  19.098  37.059  4.00  1.00           O
ATOM   4574  N   LEU B 136     -10.391  19.601  35.751  4.00  1.00           N
ATOM   4575  CA  LEU B 136      -9.618  19.797  34.548  4.00  1.00           C
ATOM   4576  CB  LEU B 136     -10.117  18.938  33.378  4.00  1.00           C
ATOM   4577  CG  LEU B 136      -9.458  19.317  32.043  4.00  1.00           C
ATOM   4578  CD1 LEU B 136      -7.954  19.003  32.059  4.00  1.00           C
ATOM   4579  CD2 LEU B 136     -10.245  18.767  30.843  4.00  1.00           C
ATOM   4580  C   LEU B 136      -9.776  21.189  34.066  4.00  1.00           C
ATOM   4581  O   LEU B 136     -10.770  21.855  34.346  4.00  1.00           O
ATOM   4582  N   LYS B 137      -8.741  21.688  33.359  4.00  1.00           N
ATOM   4583  CA  LYS B 137      -8.868  22.918  32.651  4.00  1.00           C
ATOM   4584  CB  LYS B 137      -8.382  24.142  33.438  4.00  1.00           C
ATOM   4585  CG  LYS B 137      -8.523  25.465  32.680  4.00  1.00           C
ATOM   4586  CD  LYS B 137      -8.407  26.672  33.608  4.00  1.00           C
ATOM   4587  CE  LYS B 137      -9.659  26.868  34.464  4.00  1.00           C
ATOM   4588  NZ  LYS B 137      -9.292  27.411  35.788  4.00  1.00           N
ATOM   4589  C   LYS B 137      -7.990  22.778  31.438  4.00  1.00           C
ATOM   4590  O   LYS B 137      -6.765  22.846  31.533  4.00  1.00           O
ATOM   4591  N   PRO B 138      -8.594  22.558  30.304  1.00  1.00           N
ATOM   4592  CA  PRO B 138      -7.867  22.417  29.067  1.00  1.00           C
ATOM   4593  CD  PRO B 138      -9.869  21.856  30.269  1.00  1.00           C
ATOM   4594  CB  PRO B 138      -8.776  21.625  28.126  1.00  1.00           C
ATOM   4595  CG  PRO B 138     -10.170  21.705  28.771  1.00  1.00           C
ATOM   4596  C   PRO B 138      -7.597  23.824  28.610  1.00  1.00           C
ATOM   4597  O   PRO B 138      -8.167  24.745  29.195  1.00  1.00           O
ATOM   4598  N   SER B 139      -6.738  24.022  27.592  1.00  1.00           N
ATOM   4599  CA  SER B 139      -6.431  25.369  27.204  1.00  1.00           C
ATOM   4600  CB  SER B 139      -4.947  25.594  26.870  1.00  1.00           C
ATOM   4601  OG  SER B 139      -4.731  26.947  26.503  1.00  1.00           O
ATOM   4602  C   SER B 139      -7.232  25.777  26.005  1.00  1.00           C
ATOM   4603  O   SER B 139      -7.699  24.949  25.223  1.00  1.00           O
ATOM   4604  N   GLU B 140      -7.410  27.109  25.872  3.00  1.00           N
ATOM   4605  CA  GLU B 140      -8.153  27.785  24.842  3.00  1.00           C
ATOM   4606  CB  GLU B 140      -8.347  29.279  25.145  3.00  1.00           C
ATOM   4607  CG  GLU B 140      -9.102  29.528  26.452  3.00  1.00           C
ATOM   4608  CD  GLU B 140     -10.368  28.686  26.430  3.00  1.00           C
ATOM   4609  OE1 GLU B 140     -10.268  27.466  26.727  3.00  1.00           O
ATOM   4610  OE2 GLU B 140     -11.451  29.248  26.112  3.00  1.00           O
ATOM   4611  C   GLU B 140      -7.444  27.688  23.524  3.00  1.00           C
ATOM   4612  O   GLU B 140      -8.093  27.659  22.479  3.00  1.00           O
ATOM   4613  N   LEU B 141      -6.093  27.627  23.534  3.00  1.00           N
ATOM   4614  CA  LEU B 141      -5.329  27.673  22.313  3.00  1.00           C
ATOM   4615  CB  LEU B 141      -3.824  27.464  22.560  3.00  1.00           C
ATOM   4616  CG  LEU B 141      -3.192  28.566  23.434  3.00  1.00           C
ATOM   4617  CD1 LEU B 141      -1.690  28.320  23.653  3.00  1.00           C
ATOM   4618  CD2 LEU B 141      -3.489  29.966  22.871  3.00  1.00           C
ATOM   4619  C   LEU B 141      -5.818  26.565  21.422  3.00  1.00           C
ATOM   4620  O   LEU B 141      -6.053  26.791  20.236  3.00  1.00           O
ATOM   4621  N   SER B 142      -6.004  25.339  21.957  1.00  1.00           N
ATOM   4622  CA  SER B 142      -6.598  24.313  21.142  1.00  1.00           C
ATOM   4623  CB  SER B 142      -6.088  22.902  21.473  1.00  1.00           C
ATOM   4624  OG  SER B 142      -6.714  21.943  20.633  1.00  1.00           O
ATOM   4625  C   SER B 142      -8.048  24.363  21.523  1.00  1.00           C
ATOM   4626  O   SER B 142      -8.487  23.688  22.453  1.00  1.00           O
ATOM   4627  N   GLU B 143      -8.820  25.200  20.802  2.00  1.00           N
ATOM   4628  CA  GLU B 143     -10.196  25.485  21.105  2.00  1.00           C
ATOM   4629  CB  GLU B 143     -10.727  26.676  20.291  2.00  1.00           C
ATOM   4630  CG  GLU B 143     -12.189  27.014  20.585  2.00  1.00           C
ATOM   4631  CD  GLU B 143     -12.570  28.201  19.714  2.00  1.00           C
ATOM   4632  OE1 GLU B 143     -11.651  28.972  19.333  2.00  1.00           O
ATOM   4633  OE2 GLU B 143     -13.785  28.353  19.421  2.00  1.00           O
ATOM   4634  C   GLU B 143     -11.142  24.350  20.863  2.00  1.00           C
ATOM   4635  O   GLU B 143     -11.973  24.051  21.719  2.00  1.00           O
ATOM   4636  N   ASN B 144     -11.041  23.671  19.706  2.00  1.00           N
ATOM   4637  CA  ASN B 144     -12.060  22.709  19.392  2.00  1.00           C
ATOM   4638  CB  ASN B 144     -11.867  21.998  18.040  2.00  1.00           C
ATOM   4639  CG  ASN B 144     -12.310  22.933  16.925  2.00  1.00           C
ATOM   4640  OD1 ASN B 144     -12.704  24.072  17.172  2.00  1.00           O
ATOM   4641  ND2 ASN B 144     -12.266  22.431  15.662  2.00  1.00           N
ATOM   4642  C   ASN B 144     -12.090  21.631  20.433  2.00  1.00           C
ATOM   4643  O   ASN B 144     -13.152  21.253  20.923  2.00  1.00           O
ATOM   4644  N   MET B 145     -10.908  21.120  20.808  2.00  1.00           N
ATOM   4645  CA  MET B 145     -10.799  20.062  21.764  2.00  1.00           C
ATOM   4646  CB  MET B 145      -9.323  19.683  21.990  2.00  1.00           C
ATOM   4647  CG  MET B 145      -9.016  18.817  23.216  2.00  1.00           C
ATOM   4648  SD  MET B 145      -8.978  19.716  24.802  2.00  1.00           S
ATOM   4649  CE  MET B 145      -7.973  21.104  24.197  2.00  1.00           C
ATOM   4650  C   MET B 145     -11.354  20.557  23.063  2.00  1.00           C
ATOM   4651  O   MET B 145     -12.085  19.845  23.749  2.00  1.00           O
ATOM   4652  N   ALA B 146     -11.032  21.813  23.429  2.00  1.00           N
ATOM   4653  CA  ALA B 146     -11.454  22.327  24.702  2.00  1.00           C
ATOM   4654  CB  ALA B 146     -10.992  23.774  24.940  2.00  1.00           C
ATOM   4655  C   ALA B 146     -12.950  22.320  24.748  2.00  1.00           C
ATOM   4656  O   ALA B 146     -13.541  21.900  25.742  2.00  1.00           O
ATOM   4657  N   SER B 147     -13.606  22.755  23.657  2.00  1.00           N
ATOM   4658  CA  SER B 147     -15.039  22.825  23.665  2.00  1.00           C
ATOM   4659  CB  SER B 147     -15.626  23.376  22.354  2.00  1.00           C
ATOM   4660  OG  SER B 147     -15.402  22.460  21.293  2.00  1.00           O
ATOM   4661  C   SER B 147     -15.575  21.437  23.853  2.00  1.00           C
ATOM   4662  O   SER B 147     -16.492  21.220  24.644  2.00  1.00           O
ATOM   4663  N   LEU B 148     -14.995  20.453  23.139  2.00  1.00           N
ATOM   4664  CA  LEU B 148     -15.472  19.098  23.196  2.00  1.00           C
ATOM   4665  CB  LEU B 148     -14.700  18.129  22.282  2.00  1.00           C
ATOM   4666  CG  LEU B 148     -14.829  18.382  20.771  2.00  1.00           C
ATOM   4667  CD1 LEU B 148     -14.090  17.288  19.982  2.00  1.00           C
ATOM   4668  CD2 LEU B 148     -16.295  18.529  20.339  2.00  1.00           C
ATOM   4669  C   LEU B 148     -15.287  18.526  24.581  2.00  1.00           C
ATOM   4670  O   LEU B 148     -16.181  17.870  25.110  2.00  1.00           O
ATOM   4671  N   LEU B 149     -14.123  18.746  25.225  2.00  1.00           N
ATOM   4672  CA  LEU B 149     -13.901  18.114  26.503  2.00  1.00           C
ATOM   4673  CB  LEU B 149     -12.502  18.349  27.102  2.00  1.00           C
ATOM   4674  CG  LEU B 149     -11.385  17.559  26.396  2.00  1.00           C
ATOM   4675  CD1 LEU B 149     -10.044  17.710  27.133  2.00  1.00           C
ATOM   4676  CD2 LEU B 149     -11.786  16.087  26.197  2.00  1.00           C
ATOM   4677  C   LEU B 149     -14.899  18.597  27.490  2.00  1.00           C
ATOM   4678  O   LEU B 149     -15.380  17.818  28.311  2.00  1.00           O
ATOM   4679  N   ALA B 150     -15.237  19.897  27.444  2.00  1.00           N
ATOM   4680  CA  ALA B 150     -16.188  20.379  28.395  2.00  1.00           C
ATOM   4681  CB  ALA B 150     -16.518  21.869  28.210  2.00  1.00           C
ATOM   4682  C   ALA B 150     -17.442  19.610  28.163  2.00  1.00           C
ATOM   4683  O   ALA B 150     -18.085  19.157  29.106  2.00  1.00           O
ATOM   4684  N   THR B 151     -17.822  19.428  26.887  2.00  1.00           N
ATOM   4685  CA  THR B 151     -19.062  18.756  26.663  2.00  1.00           C
ATOM   4686  CB  THR B 151     -19.629  18.965  25.278  2.00  1.00           C
ATOM   4687  OG1 THR B 151     -20.930  18.400  25.200  2.00  1.00           O
ATOM   4688  CG2 THR B 151     -18.717  18.344  24.212  2.00  1.00           C
ATOM   4689  C   THR B 151     -19.058  17.283  26.994  2.00  1.00           C
ATOM   4690  O   THR B 151     -19.918  16.829  27.745  2.00  1.00           O
ATOM   4691  N   ILE B 152     -18.097  16.497  26.462  2.00  1.00           N
ATOM   4692  CA  ILE B 152     -18.108  15.055  26.595  2.00  1.00           C
ATOM   4693  CB  ILE B 152     -17.230  14.357  25.601  2.00  1.00           C
ATOM   4694  CG1 ILE B 152     -17.563  12.855  25.592  2.00  1.00           C
ATOM   4695  CG2 ILE B 152     -15.765  14.670  25.944  2.00  1.00           C
ATOM   4696  CD1 ILE B 152     -18.984  12.547  25.118  2.00  1.00           C
ATOM   4697  C   ILE B 152     -17.774  14.509  27.957  2.00  1.00           C
ATOM   4698  O   ILE B 152     -18.400  13.545  28.384  2.00  1.00           O
ATOM   4699  N   ILE B 153     -16.757  15.054  28.659  2.00  1.00           N
ATOM   4700  CA  ILE B 153     -16.342  14.505  29.931  2.00  1.00           C
ATOM   4701  CB  ILE B 153     -15.106  15.197  30.428  2.00  1.00           C
ATOM   4702  CG1 ILE B 153     -13.977  14.977  29.403  2.00  1.00           C
ATOM   4703  CG2 ILE B 153     -14.768  14.674  31.827  2.00  1.00           C
ATOM   4704  CD1 ILE B 153     -12.762  15.882  29.601  2.00  1.00           C
ATOM   4705  C   ILE B 153     -17.482  14.648  30.874  2.00  1.00           C
ATOM   4706  O   ILE B 153     -17.773  13.733  31.643  2.00  1.00           O
ATOM   4707  N   PRO B 154     -18.137  15.769  30.858  2.00  1.00           N
ATOM   4708  CA  PRO B 154     -19.380  15.809  31.557  2.00  1.00           C
ATOM   4709  CD  PRO B 154     -17.457  17.053  30.881  2.00  1.00           C
ATOM   4710  CB  PRO B 154     -19.766  17.283  31.630  2.00  1.00           C
ATOM   4711  CG  PRO B 154     -18.396  17.992  31.660  2.00  1.00           C
ATOM   4712  C   PRO B 154     -20.224  14.931  30.729  2.00  1.00           C
ATOM   4713  O   PRO B 154     -20.115  15.022  29.510  2.00  1.00           O
ATOM   4714  N   GLN B 155     -21.069  14.100  31.361  2.00  1.00           N
ATOM   4715  CA  GLN B 155     -21.707  13.020  30.673  2.00  1.00           C
ATOM   4716  CB  GLN B 155     -22.218  13.320  29.248  2.00  1.00           C
ATOM   4717  CG  GLN B 155     -23.283  14.417  29.197  2.00  1.00           C
ATOM   4718  CD  GLN B 155     -23.625  14.665  27.734  2.00  1.00           C
ATOM   4719  OE1 GLN B 155     -24.206  15.691  27.386  2.00  1.00           O
ATOM   4720  NE2 GLN B 155     -23.250  13.701  26.852  2.00  1.00           N
ATOM   4721  C   GLN B 155     -20.596  12.008  30.607  2.00  1.00           C
ATOM   4722  O   GLN B 155     -19.445  12.344  30.344  2.00  1.00           O
ATOM   4723  N   TYR B 156     -20.887  10.729  30.871  2.00  1.00           N
ATOM   4724  CA  TYR B 156     -19.882   9.705  30.791  2.00  1.00           C
ATOM   4725  CB  TYR B 156     -19.077   9.773  29.481  2.00  1.00           C
ATOM   4726  CG  TYR B 156     -20.080   9.650  28.382  2.00  1.00           C
ATOM   4727  CD1 TYR B 156     -20.685  10.776  27.869  2.00  1.00           C
ATOM   4728  CD2 TYR B 156     -20.431   8.421  27.872  2.00  1.00           C
ATOM   4729  CE1 TYR B 156     -21.614  10.683  26.861  2.00  1.00           C
ATOM   4730  CE2 TYR B 156     -21.362   8.321  26.863  2.00  1.00           C
ATOM   4731  CZ  TYR B 156     -21.954   9.452  26.355  2.00  1.00           C
ATOM   4732  OH  TYR B 156     -22.908   9.348  25.320  2.00  1.00           O
ATOM   4733  C   TYR B 156     -18.934   9.620  31.963  2.00  1.00           C
ATOM   4734  O   TYR B 156     -17.971   8.859  31.903  2.00  1.00           O
ATOM   4735  N   LEU B 157     -19.169  10.353  33.069  1.00  1.00           N
ATOM   4736  CA  LEU B 157     -18.373  10.155  34.262  1.00  1.00           C
ATOM   4737  CB  LEU B 157     -16.898  10.590  34.162  1.00  1.00           C
ATOM   4738  CG  LEU B 157     -16.640  12.019  33.659  1.00  1.00           C
ATOM   4739  CD1 LEU B 157     -17.210  13.085  34.607  1.00  1.00           C
ATOM   4740  CD2 LEU B 157     -15.140  12.210  33.392  1.00  1.00           C
ATOM   4741  C   LEU B 157     -19.060  10.913  35.347  1.00  1.00           C
ATOM   4742  O   LEU B 157     -19.931  11.738  35.075  1.00  1.00           O
ATOM   4743  N   ASP B 158     -18.708  10.638  36.616  1.00  1.00           N
ATOM   4744  CA  ASP B 158     -19.375  11.324  37.681  1.00  1.00           C
ATOM   4745  CB  ASP B 158     -18.927  10.889  39.087  1.00  1.00           C
ATOM   4746  CG  ASP B 158     -19.506   9.515  39.380  1.00  1.00           C
ATOM   4747  OD1 ASP B 158     -20.591   9.199  38.823  1.00  1.00           O
ATOM   4748  OD2 ASP B 158     -18.871   8.762  40.165  1.00  1.00           O
ATOM   4749  C   ASP B 158     -19.075  12.784  37.571  1.00  1.00           C
ATOM   4750  O   ASP B 158     -17.917  13.196  37.519  1.00  1.00           O
ATOM   4751  N   LYS B 159     -20.141  13.604  37.506  3.00  1.00           N
ATOM   4752  CA  LYS B 159     -20.017  15.026  37.364  3.00  1.00           C
ATOM   4753  CB  LYS B 159     -21.347  15.702  36.997  3.00  1.00           C
ATOM   4754  CG  LYS B 159     -21.200  17.187  36.662  3.00  1.00           C
ATOM   4755  CD  LYS B 159     -22.420  17.764  35.942  3.00  1.00           C
ATOM   4756  CE  LYS B 159     -23.736  17.514  36.680  3.00  1.00           C
ATOM   4757  NZ  LYS B 159     -24.863  18.095  35.917  3.00  1.00           N
ATOM   4758  C   LYS B 159     -19.496  15.692  38.592  3.00  1.00           C
ATOM   4759  O   LYS B 159     -18.598  16.529  38.514  3.00  1.00           O
ATOM   4760  N   ASP B 160     -20.037  15.322  39.765  3.00  1.00           N
ATOM   4761  CA  ASP B 160     -19.642  15.970  40.979  3.00  1.00           C
ATOM   4762  CB  ASP B 160     -20.373  15.404  42.218  3.00  1.00           C
ATOM   4763  CG  ASP B 160     -20.177  13.892  42.333  3.00  1.00           C
ATOM   4764  OD1 ASP B 160     -20.136  13.201  41.279  3.00  1.00           O
ATOM   4765  OD2 ASP B 160     -20.089  13.400  43.488  3.00  1.00           O
ATOM   4766  C   ASP B 160     -18.155  15.788  41.115  3.00  1.00           C
ATOM   4767  O   ASP B 160     -17.437  16.742  41.411  3.00  1.00           O
ATOM   4768  N   LEU B 161     -17.644  14.563  40.876  3.00  1.00           N
ATOM   4769  CA  LEU B 161     -16.235  14.319  41.036  3.00  1.00           C
ATOM   4770  CB  LEU B 161     -15.871  12.822  41.050  3.00  1.00           C
ATOM   4771  CG  LEU B 161     -16.379  12.073  42.299  3.00  1.00           C
ATOM   4772  CD1 LEU B 161     -17.911  11.999  42.332  3.00  1.00           C
ATOM   4773  CD2 LEU B 161     -15.715  10.695  42.441  3.00  1.00           C
ATOM   4774  C   LEU B 161     -15.346  14.996  40.003  3.00  1.00           C
ATOM   4775  O   LEU B 161     -14.401  15.683  40.389  3.00  1.00           O
ATOM   4776  N   TYR B 162     -15.605  14.861  38.673  1.00  1.00           N
ATOM   4777  CA  TYR B 162     -14.649  15.374  37.701  1.00  1.00           C
ATOM   4778  CB  TYR B 162     -14.083  14.236  36.835  1.00  1.00           C
ATOM   4779  CG  TYR B 162     -13.103  14.763  35.849  1.00  1.00           C
ATOM   4780  CD1 TYR B 162     -11.828  15.088  36.250  1.00  1.00           C
ATOM   4781  CD2 TYR B 162     -13.449  14.910  34.526  1.00  1.00           C
ATOM   4782  CE1 TYR B 162     -10.911  15.561  35.342  1.00  1.00           C
ATOM   4783  CE2 TYR B 162     -12.534  15.382  33.615  1.00  1.00           C
ATOM   4784  CZ  TYR B 162     -11.264  15.707  34.023  1.00  1.00           C
ATOM   4785  OH  TYR B 162     -10.325  16.185  33.089  1.00  1.00           O
ATOM   4786  C   TYR B 162     -15.301  16.365  36.798  1.00  1.00           C
ATOM   4787  O   TYR B 162     -16.028  16.019  35.868  1.00  1.00           O
ATOM   4788  N   PRO B 163     -15.061  17.605  37.097  1.00  1.00           N
ATOM   4789  CA  PRO B 163     -15.613  18.656  36.287  1.00  1.00           C
ATOM   4790  CD  PRO B 163     -14.976  17.990  38.497  1.00  1.00           C
ATOM   4791  CB  PRO B 163     -15.991  19.783  37.250  1.00  1.00           C
ATOM   4792  CG  PRO B 163     -15.138  19.516  38.500  1.00  1.00           C
ATOM   4793  C   PRO B 163     -14.573  19.085  35.292  1.00  1.00           C
ATOM   4794  O   PRO B 163     -13.421  18.674  35.424  1.00  1.00           O
ATOM   4795  N   VAL B 164     -14.959  19.903  34.291  4.00  1.00           N
ATOM   4796  CA  VAL B 164     -14.021  20.496  33.375  4.00  1.00           C
ATOM   4797  CB  VAL B 164     -14.335  20.232  31.930  4.00  1.00           C
ATOM   4798  CG1 VAL B 164     -14.243  18.719  31.675  4.00  1.00           C
ATOM   4799  CG2 VAL B 164     -15.712  20.832  31.601  4.00  1.00           C
ATOM   4800  C   VAL B 164     -14.210  21.968  33.602  4.00  1.00           C
ATOM   4801  O   VAL B 164     -15.333  22.431  33.797  4.00  1.00           O
ATOM   4802  N   ILE B 165     -13.113  22.745  33.631  1.00  1.00           N
ATOM   4803  CA  ILE B 165     -13.229  24.163  33.808  1.00  1.00           C
ATOM   4804  CB  ILE B 165     -12.551  24.708  35.032  1.00  1.00           C
ATOM   4805  CG1 ILE B 165     -13.243  24.179  36.301  1.00  1.00           C
ATOM   4806  CG2 ILE B 165     -12.545  26.242  34.926  1.00  1.00           C
ATOM   4807  CD1 ILE B 165     -12.487  24.496  37.589  1.00  1.00           C
ATOM   4808  C   ILE B 165     -12.581  24.773  32.611  1.00  1.00           C
ATOM   4809  O   ILE B 165     -11.564  24.273  32.130  1.00  1.00           O
ATOM   4810  N   ASN B 166     -13.160  25.866  32.074  1.00  1.00           N
ATOM   4811  CA  ASN B 166     -12.593  26.377  30.865  1.00  1.00           C
ATOM   4812  CB  ASN B 166     -13.452  26.077  29.621  1.00  1.00           C
ATOM   4813  CG  ASN B 166     -12.556  26.110  28.388  1.00  1.00           C
ATOM   4814  OD1 ASN B 166     -11.354  25.864  28.475  1.00  1.00           O
ATOM   4815  ND2 ASN B 166     -13.153  26.427  27.208  1.00  1.00           N
ATOM   4816  C   ASN B 166     -12.417  27.848  30.965  1.00  1.00           C
ATOM   4817  O   ASN B 166     -12.678  28.462  31.998  1.00  1.00           O
ATOM   4818  N   GLY B 167     -11.947  28.440  29.853  1.00  1.00           N
ATOM   4819  CA  GLY B 167     -11.657  29.833  29.797  1.00  1.00           C
ATOM   4820  C   GLY B 167     -10.172  29.926  29.909  1.00  1.00           C
ATOM   4821  O   GLY B 167      -9.508  28.956  30.271  1.00  1.00           O
ATOM   4822  N   GLY B 168      -9.606  31.106  29.602  1.00  1.00           N
ATOM   4823  CA  GLY B 168      -8.180  31.217  29.645  1.00  1.00           C
ATOM   4824  C   GLY B 168      -7.821  32.121  30.765  1.00  1.00           C
ATOM   4825  O   GLY B 168      -8.683  32.784  31.333  1.00  1.00           O
ATOM   4826  N   VAL B 169      -6.521  32.179  31.112  2.00  1.00           N
ATOM   4827  CA  VAL B 169      -6.139  33.046  32.182  2.00  1.00           C
ATOM   4828  CB  VAL B 169      -4.659  33.098  32.433  2.00  1.00           C
ATOM   4829  CG1 VAL B 169      -4.398  34.074  33.594  2.00  1.00           C
ATOM   4830  CG2 VAL B 169      -4.131  31.675  32.664  2.00  1.00           C
ATOM   4831  C   VAL B 169      -6.522  34.427  31.726  2.00  1.00           C
ATOM   4832  O   VAL B 169      -6.275  34.763  30.567  2.00  1.00           O
ATOM   4833  N   PRO B 170      -7.144  35.251  32.538  2.00  1.00           N
ATOM   4834  CA  PRO B 170      -7.577  34.907  33.861  2.00  1.00           C
ATOM   4835  CD  PRO B 170      -7.114  36.687  32.326  2.00  1.00           C
ATOM   4836  CB  PRO B 170      -7.849  36.228  34.582  2.00  1.00           C
ATOM   4837  CG  PRO B 170      -8.002  37.256  33.445  2.00  1.00           C
ATOM   4838  C   PRO B 170      -8.772  34.015  33.786  2.00  1.00           C
ATOM   4839  O   PRO B 170      -9.714  34.323  33.059  2.00  1.00           O
ATOM   4840  N   GLU B 171      -8.745  32.925  34.567  2.00  1.00           N
ATOM   4841  CA  GLU B 171      -9.763  31.923  34.667  2.00  1.00           C
ATOM   4842  CB  GLU B 171     -10.103  31.208  33.346  2.00  1.00           C
ATOM   4843  CG  GLU B 171     -11.055  32.007  32.457  2.00  1.00           C
ATOM   4844  CD  GLU B 171     -12.302  32.280  33.283  2.00  1.00           C
ATOM   4845  OE1 GLU B 171     -12.236  33.187  34.155  2.00  1.00           O
ATOM   4846  OE2 GLU B 171     -13.329  31.583  33.066  2.00  1.00           O
ATOM   4847  C   GLU B 171      -9.110  30.920  35.549  2.00  1.00           C
ATOM   4848  O   GLU B 171      -9.559  30.646  36.662  2.00  1.00           O
ATOM   4849  N   THR B 172      -7.989  30.366  35.047  2.00  1.00           N
ATOM   4850  CA  THR B 172      -7.218  29.436  35.807  2.00  1.00           C
ATOM   4851  CB  THR B 172      -6.032  28.867  35.081  2.00  1.00           C
ATOM   4852  OG1 THR B 172      -5.489  27.783  35.821  2.00  1.00           O
ATOM   4853  CG2 THR B 172      -4.969  29.960  34.904  2.00  1.00           C
ATOM   4854  C   THR B 172      -6.733  30.176  36.996  2.00  1.00           C
ATOM   4855  O   THR B 172      -6.657  29.635  38.099  2.00  1.00           O
ATOM   4856  N   THR B 173      -6.423  31.465  36.798  2.00  1.00           N
ATOM   4857  CA  THR B 173      -5.910  32.226  37.883  2.00  1.00           C
ATOM   4858  CB  THR B 173      -5.569  33.648  37.526  2.00  1.00           C
ATOM   4859  OG1 THR B 173      -4.904  34.271  38.615  2.00  1.00           O
ATOM   4860  CG2 THR B 173      -6.855  34.418  37.182  2.00  1.00           C
ATOM   4861  C   THR B 173      -6.936  32.263  38.971  2.00  1.00           C
ATOM   4862  O   THR B 173      -6.590  32.146  40.146  2.00  1.00           O
ATOM   4863  N   GLU B 174      -8.231  32.415  38.618  2.00  1.00           N
ATOM   4864  CA  GLU B 174      -9.230  32.446  39.647  2.00  1.00           C
ATOM   4865  CB  GLU B 174     -10.681  32.510  39.135  2.00  1.00           C
ATOM   4866  CG  GLU B 174     -11.148  33.881  38.651  2.00  1.00           C
ATOM   4867  CD  GLU B 174     -12.631  33.743  38.332  2.00  1.00           C
ATOM   4868  OE1 GLU B 174     -12.958  33.046  37.335  2.00  1.00           O
ATOM   4869  OE2 GLU B 174     -13.457  34.323  39.087  2.00  1.00           O
ATOM   4870  C   GLU B 174      -9.128  31.137  40.359  2.00  1.00           C
ATOM   4871  O   GLU B 174      -9.180  31.065  41.586  2.00  1.00           O
ATOM   4872  N   LEU B 175      -8.949  30.068  39.568  2.00  1.00           N
ATOM   4873  CA  LEU B 175      -8.951  28.715  40.035  2.00  1.00           C
ATOM   4874  CB  LEU B 175      -8.957  27.714  38.858  2.00  1.00           C
ATOM   4875  CG  LEU B 175      -8.999  26.212  39.226  2.00  1.00           C
ATOM   4876  CD1 LEU B 175      -7.663  25.685  39.781  2.00  1.00           C
ATOM   4877  CD2 LEU B 175     -10.191  25.906  40.144  2.00  1.00           C
ATOM   4878  C   LEU B 175      -7.802  28.377  40.940  2.00  1.00           C
ATOM   4879  O   LEU B 175      -8.005  27.746  41.977  2.00  1.00           O
ATOM   4880  N   LEU B 176      -6.568  28.794  40.603  3.00  1.00           N
ATOM   4881  CA  LEU B 176      -5.428  28.357  41.366  3.00  1.00           C
ATOM   4882  CB  LEU B 176      -4.086  28.864  40.816  3.00  1.00           C
ATOM   4883  CG  LEU B 176      -3.749  28.224  39.456  3.00  1.00           C
ATOM   4884  CD1 LEU B 176      -2.334  28.593  38.988  3.00  1.00           C
ATOM   4885  CD2 LEU B 176      -3.993  26.707  39.486  3.00  1.00           C
ATOM   4886  C   LEU B 176      -5.608  28.822  42.779  3.00  1.00           C
ATOM   4887  O   LEU B 176      -5.186  28.146  43.716  3.00  1.00           O
ATOM   4888  N   LYS B 177      -6.266  29.980  42.973  3.00  1.00           N
ATOM   4889  CA  LYS B 177      -6.434  30.519  44.292  3.00  1.00           C
ATOM   4890  CB  LYS B 177      -7.269  31.811  44.320  3.00  1.00           C
ATOM   4891  CG  LYS B 177      -7.012  32.678  45.558  3.00  1.00           C
ATOM   4892  CD  LYS B 177      -7.201  31.956  46.894  3.00  1.00           C
ATOM   4893  CE  LYS B 177      -6.722  32.775  48.095  3.00  1.00           C
ATOM   4894  NZ  LYS B 177      -6.562  31.898  49.277  3.00  1.00           N
ATOM   4895  C   LYS B 177      -7.160  29.501  45.127  3.00  1.00           C
ATOM   4896  O   LYS B 177      -6.828  29.304  46.294  3.00  1.00           O
ATOM   4897  N   GLU B 178      -8.156  28.799  44.548  1.00  1.00           N
ATOM   4898  CA  GLU B 178      -8.922  27.865  45.331  1.00  1.00           C
ATOM   4899  CB  GLU B 178     -10.096  27.210  44.591  1.00  1.00           C
ATOM   4900  CG  GLU B 178     -10.894  26.302  45.524  1.00  1.00           C
ATOM   4901  CD  GLU B 178     -11.280  27.157  46.723  1.00  1.00           C
ATOM   4902  OE1 GLU B 178     -11.700  28.325  46.504  1.00  1.00           O
ATOM   4903  OE2 GLU B 178     -11.150  26.658  47.872  1.00  1.00           O
ATOM   4904  C   GLU B 178      -8.032  26.795  45.834  1.00  1.00           C
ATOM   4905  O   GLU B 178      -7.007  26.464  45.240  1.00  1.00           O
ATOM   4906  N   ARG B 179      -8.427  26.246  46.992  1.00  1.00           N
ATOM   4907  CA  ARG B 179      -7.652  25.261  47.664  1.00  1.00           C
ATOM   4908  CB  ARG B 179      -8.096  25.041  49.119  1.00  1.00           C
ATOM   4909  CG  ARG B 179      -7.548  23.749  49.725  1.00  1.00           C
ATOM   4910  CD  ARG B 179      -8.114  23.440  51.110  1.00  1.00           C
ATOM   4911  NE  ARG B 179      -7.840  22.003  51.384  1.00  1.00           N
ATOM   4912  CZ  ARG B 179      -8.770  21.071  51.025  1.00  1.00           C
ATOM   4913  NH1 ARG B 179      -9.949  21.471  50.464  1.00  1.00           N
ATOM   4914  NH2 ARG B 179      -8.527  19.743  51.223  1.00  1.00           N
ATOM   4915  C   ARG B 179      -7.716  23.957  46.989  1.00  1.00           C
ATOM   4916  O   ARG B 179      -8.778  23.503  46.563  1.00  1.00           O
ATOM   4917  N   PHE B 180      -6.540  23.316  46.889  1.00  1.00           N
ATOM   4918  CA  PHE B 180      -6.537  22.030  46.293  1.00  1.00           C
ATOM   4919  CB  PHE B 180      -6.430  22.055  44.755  1.00  1.00           C
ATOM   4920  CG  PHE B 180      -7.697  22.617  44.202  1.00  1.00           C
ATOM   4921  CD1 PHE B 180      -7.850  23.973  44.026  1.00  1.00           C
ATOM   4922  CD2 PHE B 180      -8.738  21.783  43.859  1.00  1.00           C
ATOM   4923  CE1 PHE B 180      -9.020  24.487  43.518  1.00  1.00           C
ATOM   4924  CE2 PHE B 180      -9.910  22.291  43.350  1.00  1.00           C
ATOM   4925  CZ  PHE B 180     -10.053  23.647  43.178  1.00  1.00           C
ATOM   4926  C   PHE B 180      -5.392  21.227  46.796  1.00  1.00           C
ATOM   4927  O   PHE B 180      -4.356  21.757  47.193  1.00  1.00           O
ATOM   4928  N   ASP B 181      -5.595  19.898  46.804  1.00  1.00           N
ATOM   4929  CA  ASP B 181      -4.607  18.994  47.293  1.00  1.00           C
ATOM   4930  CB  ASP B 181      -5.159  17.578  47.516  1.00  1.00           C
ATOM   4931  CG  ASP B 181      -6.016  17.645  48.772  1.00  1.00           C
ATOM   4932  OD1 ASP B 181      -5.525  18.199  49.791  1.00  1.00           O
ATOM   4933  OD2 ASP B 181      -7.178  17.162  48.726  1.00  1.00           O
ATOM   4934  C   ASP B 181      -3.390  18.898  46.419  1.00  1.00           C
ATOM   4935  O   ASP B 181      -2.273  19.053  46.909  1.00  1.00           O
ATOM   4936  N   HIS B 182      -3.547  18.658  45.099  4.00  1.00           N
ATOM   4937  CA  HIS B 182      -2.360  18.506  44.297  4.00  1.00           C
ATOM   4938  ND1 HIS B 182       0.433  16.404  44.264  4.00  1.00           N
ATOM   4939  CG  HIS B 182      -0.590  16.906  43.490  4.00  1.00           C
ATOM   4940  CB  HIS B 182      -2.003  17.047  43.971  4.00  1.00           C
ATOM   4941  NE2 HIS B 182       1.327  16.947  42.302  4.00  1.00           N
ATOM   4942  CD2 HIS B 182      -0.028  17.233  42.296  4.00  1.00           C
ATOM   4943  CE1 HIS B 182       1.556  16.452  43.504  4.00  1.00           C
ATOM   4944  C   HIS B 182      -2.606  19.188  43.002  4.00  1.00           C
ATOM   4945  O   HIS B 182      -3.738  19.253  42.527  4.00  1.00           O
ATOM   4946  N   ILE B 183      -1.540  19.749  42.403  4.00  1.00           N
ATOM   4947  CA  ILE B 183      -1.751  20.386  41.145  4.00  1.00           C
ATOM   4948  CB  ILE B 183      -1.658  21.883  41.189  4.00  1.00           C
ATOM   4949  CG1 ILE B 183      -2.002  22.486  39.818  4.00  1.00           C
ATOM   4950  CG2 ILE B 183      -0.272  22.263  41.712  4.00  1.00           C
ATOM   4951  CD1 ILE B 183      -2.168  24.005  39.846  4.00  1.00           C
ATOM   4952  C   ILE B 183      -0.762  19.887  40.163  4.00  1.00           C
ATOM   4953  O   ILE B 183       0.427  19.755  40.452  4.00  1.00           O
ATOM   4954  N   LEU B 184      -1.261  19.571  38.958  4.00  1.00           N
ATOM   4955  CA  LEU B 184      -0.390  19.131  37.923  4.00  1.00           C
ATOM   4956  CB  LEU B 184      -0.802  17.774  37.309  4.00  1.00           C
ATOM   4957  CG  LEU B 184      -2.199  17.707  36.656  4.00  1.00           C
ATOM   4958  CD1 LEU B 184      -2.243  18.428  35.300  4.00  1.00           C
ATOM   4959  CD2 LEU B 184      -2.694  16.254  36.569  4.00  1.00           C
ATOM   4960  C   LEU B 184      -0.434  20.185  36.856  4.00  1.00           C
ATOM   4961  O   LEU B 184      -1.494  20.735  36.562  4.00  1.00           O
ATOM   4962  N   TYR B 185       0.735  20.560  36.292  4.00  1.00           N
ATOM   4963  CA  TYR B 185       0.712  21.533  35.237  4.00  1.00           C
ATOM   4964  CB  TYR B 185       1.073  22.953  35.693  4.00  1.00           C
ATOM   4965  CG  TYR B 185       1.132  23.852  34.502  4.00  1.00           C
ATOM   4966  CD1 TYR B 185      -0.025  24.318  33.920  4.00  1.00           C
ATOM   4967  CD2 TYR B 185       2.344  24.255  33.986  4.00  1.00           C
ATOM   4968  CE1 TYR B 185       0.025  25.157  32.832  4.00  1.00           C
ATOM   4969  CE2 TYR B 185       2.400  25.093  32.897  4.00  1.00           C
ATOM   4970  CZ  TYR B 185       1.238  25.546  32.319  4.00  1.00           C
ATOM   4971  OH  TYR B 185       1.289  26.407  31.203  4.00  1.00           O
ATOM   4972  C   TYR B 185       1.680  21.146  34.198  4.00  1.00           C
ATOM   4973  O   TYR B 185       2.832  20.814  34.475  4.00  1.00           O
ATOM   4974  N   THR B 186       1.205  21.175  32.951  4.00  1.00           N
ATOM   4975  CA  THR B 186       2.105  20.976  31.878  4.00  1.00           C
ATOM   4976  CB  THR B 186       1.647  19.975  30.857  4.00  1.00           C
ATOM   4977  OG1 THR B 186       2.670  19.757  29.898  4.00  1.00           O
ATOM   4978  CG2 THR B 186       0.368  20.492  30.177  4.00  1.00           C
ATOM   4979  C   THR B 186       2.157  22.324  31.249  4.00  1.00           C
ATOM   4980  O   THR B 186       1.153  23.030  31.229  4.00  1.00           O
ATOM   4981  N   GLY B 187       3.334  22.753  30.761  1.00  1.00           N
ATOM   4982  CA  GLY B 187       3.363  24.076  30.218  1.00  1.00           C
ATOM   4983  C   GLY B 187       4.791  24.510  30.133  1.00  1.00           C
ATOM   4984  O   GLY B 187       5.693  23.688  29.982  1.00  1.00           O
ATOM   4985  N   SER B 188       5.026  25.837  30.211  1.00  1.00           N
ATOM   4986  CA  SER B 188       6.355  26.360  30.070  1.00  1.00           C
ATOM   4987  CB  SER B 188       6.409  27.682  29.290  1.00  1.00           C
ATOM   4988  OG  SER B 188       5.981  27.465  27.952  1.00  1.00           O
ATOM   4989  C   SER B 188       7.011  26.566  31.396  1.00  1.00           C
ATOM   4990  O   SER B 188       6.379  26.493  32.449  1.00  1.00           O
ATOM   4991  N   THR B 189       8.335  26.826  31.345  2.00  1.00           N
ATOM   4992  CA  THR B 189       9.147  27.070  32.501  2.00  1.00           C
ATOM   4993  CB  THR B 189      10.580  27.331  32.145  2.00  1.00           C
ATOM   4994  OG1 THR B 189      10.679  28.499  31.342  2.00  1.00           O
ATOM   4995  CG2 THR B 189      11.124  26.113  31.380  2.00  1.00           C
ATOM   4996  C   THR B 189       8.611  28.317  33.138  2.00  1.00           C
ATOM   4997  O   THR B 189       8.485  28.398  34.360  2.00  1.00           O
ATOM   4998  N   GLY B 190       8.260  29.319  32.307  2.00  1.00           N
ATOM   4999  CA  GLY B 190       7.795  30.587  32.796  2.00  1.00           C
ATOM   5000  C   GLY B 190       6.527  30.408  33.569  2.00  1.00           C
ATOM   5001  O   GLY B 190       6.354  30.997  34.633  2.00  1.00           O
ATOM   5002  N   VAL B 191       5.589  29.603  33.047  2.00  1.00           N
ATOM   5003  CA  VAL B 191       4.333  29.398  33.712  2.00  1.00           C
ATOM   5004  CB  VAL B 191       3.374  28.590  32.892  2.00  1.00           C
ATOM   5005  CG1 VAL B 191       2.121  28.306  33.737  2.00  1.00           C
ATOM   5006  CG2 VAL B 191       3.089  29.344  31.582  2.00  1.00           C
ATOM   5007  C   VAL B 191       4.555  28.642  34.973  2.00  1.00           C
ATOM   5008  O   VAL B 191       3.914  28.893  35.992  2.00  1.00           O
ATOM   5009  N   GLY B 192       5.505  27.699  34.928  2.00  1.00           N
ATOM   5010  CA  GLY B 192       5.748  26.816  36.023  2.00  1.00           C
ATOM   5011  C   GLY B 192       6.084  27.617  37.211  2.00  1.00           C
ATOM   5012  O   GLY B 192       5.894  27.157  38.330  2.00  1.00           O
[truncated: 166,988 more chars]
