# Supplementary material for: Identification of a peptide ligand for human ALDH3A1 through peptide phage display: Prediction and characterization of protein interaction sites and inhibition of ALDH3A1 enzymatic activity
Source: Front Mol Biosci. 2023 Mar 20;10:1161111. doi: 10.3389/fmolb.2023.1161111 (PMC10067601; doi:10.3389/fmolb.2023.1161111)
Supplement: Supplementary file 1 [file DataSheet1.ZIP › Raw Data/Files/model_2.pdb]

REMARK   1 secondary structure assigned by stride 
REMARK   2 stride output converted by stride2pdb version 0.01
HELIX    1   1 LYS A    2  SER A   15  1                                  14
HELIX    2   2 LEU A   22  GLU A   38  1                                  17
HELIX    3   3 GLU A   40  LEU A   47  1                                   8
HELIX    4   4 ALA A   49  ASP A   50  1                                   2
HELIX    5   5 GLU A   62  GLU A   69  1                                   8
HELIX    6   6 LEU A   77  ALA A   81  1                                   5
HELIX    7   7 ILE A  121  ALA A  129  1                                   9
HELIX    8   8 GLU A  143  THR A  151  1                                   9
HELIX    9   9 VAL A  169  LYS A  177  1                                   9
HELIX   10  10 VAL A  191  ILE A  194  1                                   4
HELIX   11  11 THR A  197  LYS A  201  1                                   5
HELIX   12  12 LEU A  224  LYS A  235  1                                  12
HELIX   13  13 SER A  254  PHE A  270  1                                  17
HELIX   14  14 ARG A  288  LEU A  296  1                                   9
HELIX   15  15 LEU A  347  GLN A  356  1                                  10
HELIX   16  16 ASP A  370  GLU A  379  1                                  10
HELIX   17  17 LYS A  415  THR A  420  1                                   6
HELIX   18  18 SER B    1  SER B   16  1                                  16
HELIX   19  19 GLN B   23  LEU B   43  1                                  21
HELIX   20  20 ASN B   57  LYS B   76  1                                  20
HELIX   21  21 GLU B  143  ILE B  153  1                                  11
HELIX   22  22 PRO B  170  LYS B  177  1                                   8
HELIX   23  23 THR B  189  ALA B  198  1                                  10
HELIX   24  24 ASP B  225  PHE B  236  1                                  12
HELIX   25  25 GLN B  256  PHE B  270  1                                  15
HELIX   26  26 ARG B  288  LEU B  296  1                                   9
HELIX   27  27 PRO B  328  GLN B  331  1                                   4
HELIX   28  28 LEU B  347  GLN B  356  1                                  10
HELIX   29  29 ASP B  370  LYS B  374  1                                   5
HELIX   30  30 LYS B  415  THR B  420  1                                   6
HELIX   31  31 TRP C    1  SER C    6  1                                   6
HELIX   32  32 ILE A   74  LYS A   76  1                                   3
HELIX   33  33 GLY A  405  SER A  407  1                                   3
HELIX   34  34 LYS A  439  ARG A  441  1                                   3
HELIX   35  35 GLY B  405  SER B  407  1                                   3
SHEET    1   1 1 GLU A  84  PRO A  85  0
SHEET    2   2 1 GLU A  96  GLU A 102  0
SHEET    3   3 1 VAL A 107  ILE A 110  0
SHEET    4   4 1 VAL A 134  LYS A 137  0
SHEET    5   5 1 PRO A 215  VAL A 218  0
SHEET    6   6 1 TYR A 248  CYS A 251  0
SHEET    7   7 1 VAL A 302  TYR A 304  0
SHEET    8   8 1 THR A 307  GLY A 308  0
SHEET    9   9 1 ILE A 315  ALA A 316  0
SHEET   10  10 1 ILE A 319  ASP A 322  0
SHEET   11  11 1 LEU A 339  CYS A 343  0
SHEET   12  12 1 ALA A 362  PHE A 366  0
SHEET   13  13 1 GLY A 384  ALA A 386  0
SHEET   14  14 1 PHE A 401  GLY A 402  0
SHEET   15  15 1 SER A 411  TYR A 412  0
SHEET   16  16 1 HIS A 423  VAL A 429  0
SHEET   17  17 1 GLU B  84  PRO B  85  0
SHEET   18  18 1 GLU B  96  GLU B 102  0
SHEET   19  19 1 VAL B 106  ILE B 110  0
SHEET   20  20 1 ALA B 133  LEU B 136  0
SHEET   21  21 1 HIS B 182  GLY B 187  0
SHEET   22  22 1 VAL B 206  LEU B 210  0
SHEET   23  23 1 TYR B 217  VAL B 218  0
SHEET   24  24 1 ILE B 249  CYS B 251  0
SHEET   25  25 1 VAL B 302  ASP B 309  0
SHEET   26  26 1 TYR B 314  ASP B 322  0
SHEET   27  27 1 LEU B 339  CYS B 343  0
SHEET   28  28 1 LEU B 363  PHE B 366  0
SHEET   29  29 1 GLY B 384  ALA B 387  0
SHEET   30  30 1 GLY B 408  MET B 409  0
SHEET   31  31 1 HIS B 423  VAL B 429  0
.PxHiIO.B99990002_fit.pdb
EXPDTA    THEORETICAL MODEL, MODELLER 9.24 2020/11/20 02:04:01
ATOM      1  N   SER A   1      27.360  39.560  49.231  1.00  1.00           N
ATOM      2  CA  SER A   1      27.956  39.424  50.578  1.00  1.00           C
ATOM      3  CB  SER A   1      26.889  39.657  51.664  1.00  1.00           C
ATOM      4  OG  SER A   1      25.904  38.633  51.612  1.00  1.00           O
ATOM      5  C   SER A   1      28.524  38.061  50.787  1.00  1.00           C
ATOM      6  O   SER A   1      28.889  37.370  49.836  1.00  1.00           O
ATOM      7  N   LYS A   2      28.632  37.651  52.064  2.00  1.00           N
ATOM      8  CA  LYS A   2      29.148  36.356  52.394  2.00  1.00           C
ATOM      9  CB  LYS A   2      29.174  36.079  53.904  2.00  1.00           C
ATOM     10  CG  LYS A   2      29.380  34.592  54.209  2.00  1.00           C
ATOM     11  CD  LYS A   2      29.423  34.243  55.698  2.00  1.00           C
ATOM     12  CE  LYS A   2      29.310  32.737  55.963  2.00  1.00           C
ATOM     13  NZ  LYS A   2      29.291  32.472  57.419  2.00  1.00           N
ATOM     14  C   LYS A   2      28.225  35.321  51.847  2.00  1.00           C
ATOM     15  O   LYS A   2      28.658  34.333  51.255  2.00  1.00           O
ATOM     16  N   ILE A   3      26.912  35.545  52.018  2.00  1.00           N
ATOM     17  CA  ILE A   3      25.957  34.541  51.667  2.00  1.00           C
ATOM     18  CB  ILE A   3      24.542  34.978  51.912  2.00  1.00           C
ATOM     19  CG1 ILE A   3      24.298  35.247  53.405  2.00  1.00           C
ATOM     20  CG2 ILE A   3      23.616  33.906  51.316  2.00  1.00           C
ATOM     21  CD1 ILE A   3      24.491  34.015  54.286  2.00  1.00           C
ATOM     22  C   ILE A   3      26.048  34.245  50.212  2.00  1.00           C
ATOM     23  O   ILE A   3      26.084  33.082  49.815  2.00  1.00           O
ATOM     24  N   SER A   4      26.102  35.289  49.369  2.00  1.00           N
ATOM     25  CA  SER A   4      26.112  35.023  47.966  2.00  1.00           C
ATOM     26  CB  SER A   4      26.145  36.296  47.102  2.00  1.00           C
ATOM     27  OG  SER A   4      27.375  36.984  47.280  2.00  1.00           O
ATOM     28  C   SER A   4      27.337  34.226  47.656  2.00  1.00           C
ATOM     29  O   SER A   4      27.293  33.271  46.881  2.00  1.00           O
ATOM     30  N   GLU A   5      28.465  34.595  48.285  2.00  1.00           N
ATOM     31  CA  GLU A   5      29.720  33.957  48.024  2.00  1.00           C
ATOM     32  CB  GLU A   5      30.863  34.651  48.775  2.00  1.00           C
ATOM     33  CG  GLU A   5      31.089  36.079  48.274  2.00  1.00           C
ATOM     34  CD  GLU A   5      31.886  36.826  49.329  2.00  1.00           C
ATOM     35  OE1 GLU A   5      32.250  36.188  50.352  2.00  1.00           O
ATOM     36  OE2 GLU A   5      32.133  38.045  49.131  2.00  1.00           O
ATOM     37  C   GLU A   5      29.669  32.525  48.444  2.00  1.00           C
ATOM     38  O   GLU A   5      30.090  31.646  47.692  2.00  1.00           O
ATOM     39  N   ALA A   6      29.133  32.229  49.644  2.00  1.00           N
ATOM     40  CA  ALA A   6      29.152  30.847  50.017  2.00  1.00           C
ATOM     41  CB  ALA A   6      29.279  30.623  51.533  2.00  1.00           C
ATOM     42  C   ALA A   6      27.859  30.245  49.581  2.00  1.00           C
ATOM     43  O   ALA A   6      26.904  30.158  50.350  2.00  1.00           O
ATOM     44  N   VAL A   7      27.857  29.783  48.318  2.00  1.00           N
ATOM     45  CA  VAL A   7      26.784  29.168  47.591  2.00  1.00           C
ATOM     46  CB  VAL A   7      25.645  30.089  47.237  2.00  1.00           C
ATOM     47  CG1 VAL A   7      24.707  29.322  46.291  2.00  1.00           C
ATOM     48  CG2 VAL A   7      24.937  30.587  48.506  2.00  1.00           C
ATOM     49  C   VAL A   7      27.442  28.907  46.292  2.00  1.00           C
ATOM     50  O   VAL A   7      27.560  27.774  45.833  2.00  1.00           O
ATOM     51  N   LYS A   8      27.907  30.017  45.685  2.00  1.00           N
ATOM     52  CA  LYS A   8      28.593  29.963  44.439  2.00  1.00           C
ATOM     53  CB  LYS A   8      29.147  31.320  43.976  2.00  1.00           C
ATOM     54  CG  LYS A   8      30.332  31.813  44.809  2.00  1.00           C
ATOM     55  CD  LYS A   8      31.111  32.943  44.136  2.00  1.00           C
ATOM     56  CE  LYS A   8      31.443  32.663  42.668  2.00  1.00           C
ATOM     57  NZ  LYS A   8      32.302  31.462  42.555  2.00  1.00           N
ATOM     58  C   LYS A   8      29.763  29.073  44.684  2.00  1.00           C
ATOM     59  O   LYS A   8      30.121  28.248  43.845  2.00  1.00           O
ATOM     60  N   ARG A   9      30.370  29.198  45.879  2.00  1.00           N
ATOM     61  CA  ARG A   9      31.503  28.389  46.206  2.00  1.00           C
ATOM     62  CB  ARG A   9      32.008  28.631  47.642  2.00  1.00           C
ATOM     63  CG  ARG A   9      30.945  28.398  48.721  2.00  1.00           C
ATOM     64  CD  ARG A   9      31.456  28.601  50.152  2.00  1.00           C
ATOM     65  NE  ARG A   9      32.055  29.964  50.240  2.00  1.00           N
ATOM     66  CZ  ARG A   9      32.531  30.427  51.434  2.00  1.00           C
ATOM     67  NH1 ARG A   9      32.420  29.666  52.562  2.00  1.00           N
ATOM     68  NH2 ARG A   9      33.129  31.652  51.503  2.00  1.00           N
ATOM     69  C   ARG A   9      31.060  26.966  46.103  2.00  1.00           C
ATOM     70  O   ARG A   9      31.751  26.133  45.520  2.00  1.00           O
ATOM     71  N   ALA A  10      29.872  26.657  46.656  2.00  1.00           N
ATOM     72  CA  ALA A  10      29.370  25.313  46.649  2.00  1.00           C
ATOM     73  CB  ALA A  10      28.059  25.173  47.439  2.00  1.00           C
ATOM     74  C   ALA A  10      29.102  24.859  45.265  2.00  1.00           C
ATOM     75  O   ALA A  10      29.480  23.755  44.877  2.00  1.00           O
ATOM     76  N   ARG A  11      28.459  25.723  44.471  2.00  1.00           N
ATOM     77  CA  ARG A  11      28.071  25.303  43.167  2.00  1.00           C
ATOM     78  CB  ARG A  11      27.262  26.378  42.423  2.00  1.00           C
ATOM     79  CG  ARG A  11      25.928  26.683  43.110  2.00  1.00           C
ATOM     80  CD  ARG A  11      24.997  27.581  42.297  2.00  1.00           C
ATOM     81  NE  ARG A  11      24.830  26.936  40.966  2.00  1.00           N
ATOM     82  CZ  ARG A  11      25.602  27.343  39.916  2.00  1.00           C
ATOM     83  NH1 ARG A  11      26.451  28.401  40.060  2.00  1.00           N
ATOM     84  NH2 ARG A  11      25.517  26.695  38.717  2.00  1.00           N
ATOM     85  C   ARG A  11      29.300  24.987  42.363  2.00  1.00           C
ATOM     86  O   ARG A  11      29.347  23.975  41.668  2.00  1.00           O
ATOM     87  N   ALA A  12      30.345  25.833  42.460  2.00  1.00           N
ATOM     88  CA  ALA A  12      31.534  25.621  41.677  2.00  1.00           C
ATOM     89  CB  ALA A  12      32.618  26.680  41.940  2.00  1.00           C
ATOM     90  C   ALA A  12      32.107  24.294  42.069  2.00  1.00           C
ATOM     91  O   ALA A  12      32.522  23.512  41.215  2.00  1.00           O
ATOM     92  N   ALA A  13      32.122  23.990  43.379  2.00  1.00           N
ATOM     93  CA  ALA A  13      32.722  22.767  43.826  2.00  1.00           C
ATOM     94  CB  ALA A  13      32.668  22.602  45.346  2.00  1.00           C
ATOM     95  C   ALA A  13      31.980  21.610  43.228  2.00  1.00           C
ATOM     96  O   ALA A  13      32.590  20.670  42.721  2.00  1.00           O
ATOM     97  N   PHE A  14      30.633  21.664  43.250  2.00  1.00           N
ATOM     98  CA  PHE A  14      29.805  20.606  42.736  2.00  1.00           C
ATOM     99  CB  PHE A  14      28.301  20.890  42.910  2.00  1.00           C
ATOM    100  CG  PHE A  14      27.538  19.835  42.177  2.00  1.00           C
ATOM    101  CD1 PHE A  14      27.198  18.650  42.790  2.00  1.00           C
ATOM    102  CD2 PHE A  14      27.161  20.034  40.867  2.00  1.00           C
ATOM    103  CE1 PHE A  14      26.495  17.684  42.106  2.00  1.00           C
ATOM    104  CE2 PHE A  14      26.460  19.072  40.179  2.00  1.00           C
ATOM    105  CZ  PHE A  14      26.124  17.894  40.800  2.00  1.00           C
ATOM    106  C   PHE A  14      30.043  20.506  41.266  2.00  1.00           C
ATOM    107  O   PHE A  14      30.081  19.403  40.721  2.00  1.00           O
ATOM    108  N   SER A  15      30.197  21.662  40.584  2.00  1.00           N
ATOM    109  CA  SER A  15      30.363  21.671  39.155  2.00  1.00           C
ATOM    110  CB  SER A  15      30.684  23.067  38.593  2.00  1.00           C
ATOM    111  OG  SER A  15      29.583  23.941  38.790  2.00  1.00           O
ATOM    112  C   SER A  15      31.514  20.784  38.843  2.00  1.00           C
ATOM    113  O   SER A  15      31.389  19.874  38.025  2.00  1.00           O
ATOM    114  N   SER A  16      32.670  21.007  39.490  3.00  1.00           N
ATOM    115  CA  SER A  16      33.690  20.044  39.243  3.00  1.00           C
ATOM    116  CB  SER A  16      35.037  20.361  39.923  3.00  1.00           C
ATOM    117  OG  SER A  16      34.878  20.382  41.334  3.00  1.00           O
ATOM    118  C   SER A  16      33.130  18.803  39.857  3.00  1.00           C
ATOM    119  O   SER A  16      32.549  18.859  40.939  3.00  1.00           O
ATOM    120  N   GLY A  17      33.287  17.638  39.205  3.00  1.00           N
ATOM    121  CA  GLY A  17      32.578  16.515  39.741  3.00  1.00           C
ATOM    122  C   GLY A  17      33.359  15.874  40.836  3.00  1.00           C
ATOM    123  O   GLY A  17      33.759  14.715  40.735  3.00  1.00           O
ATOM    124  N   ARG A  18      33.589  16.628  41.923  3.00  1.00           N
ATOM    125  CA  ARG A  18      34.271  16.101  43.064  3.00  1.00           C
ATOM    126  CB  ARG A  18      34.761  17.191  44.034  3.00  1.00           C
ATOM    127  CG  ARG A  18      35.573  16.632  45.204  3.00  1.00           C
ATOM    128  CD  ARG A  18      36.337  17.698  45.991  3.00  1.00           C
ATOM    129  NE  ARG A  18      37.366  18.275  45.077  3.00  1.00           N
ATOM    130  CZ  ARG A  18      38.586  17.674  44.959  3.00  1.00           C
ATOM    131  NH1 ARG A  18      38.862  16.548  45.680  3.00  1.00           N
ATOM    132  NH2 ARG A  18      39.529  18.192  44.119  3.00  1.00           N
ATOM    133  C   ARG A  18      33.373  15.160  43.821  3.00  1.00           C
ATOM    134  O   ARG A  18      33.810  14.133  44.335  3.00  1.00           O
ATOM    135  N   THR A  19      32.076  15.512  43.882  3.00  1.00           N
ATOM    136  CA  THR A  19      31.038  14.873  44.648  3.00  1.00           C
ATOM    137  CB  THR A  19      29.751  15.637  44.585  3.00  1.00           C
ATOM    138  OG1 THR A  19      28.801  15.070  45.475  3.00  1.00           O
ATOM    139  CG2 THR A  19      29.226  15.590  43.140  3.00  1.00           C
ATOM    140  C   THR A  19      30.729  13.475  44.169  3.00  1.00           C
ATOM    141  O   THR A  19      30.337  12.619  44.962  3.00  1.00           O
ATOM    142  N   ARG A  20      30.917  13.200  42.868  1.00  1.00           N
ATOM    143  CA  ARG A  20      30.439  12.007  42.214  1.00  1.00           C
ATOM    144  CB  ARG A  20      30.897  11.939  40.746  1.00  1.00           C
ATOM    145  CG  ARG A  20      30.207  12.935  39.815  1.00  1.00           C
ATOM    146  CD  ARG A  20      29.132  12.278  38.948  1.00  1.00           C
ATOM    147  NE  ARG A  20      28.565  13.318  38.045  1.00  1.00           N
ATOM    148  CZ  ARG A  20      27.286  13.759  38.223  1.00  1.00           C
ATOM    149  NH1 ARG A  20      26.529  13.265  39.246  1.00  1.00           N
ATOM    150  NH2 ARG A  20      26.760  14.684  37.369  1.00  1.00           N
ATOM    151  C   ARG A  20      30.883  10.716  42.824  1.00  1.00           C
ATOM    152  O   ARG A  20      30.050   9.825  42.977  1.00  1.00           O
ATOM    153  N   PRO A  21      32.105  10.525  43.199  1.00  1.00           N
ATOM    154  CA  PRO A  21      32.449   9.213  43.670  1.00  1.00           C
ATOM    155  CD  PRO A  21      33.226  11.192  42.560  1.00  1.00           C
ATOM    156  CB  PRO A  21      33.973   9.207  43.768  1.00  1.00           C
ATOM    157  CG  PRO A  21      34.401  10.203  42.670  1.00  1.00           C
ATOM    158  C   PRO A  21      31.738   8.854  44.924  1.00  1.00           C
ATOM    159  O   PRO A  21      31.483   9.720  45.759  1.00  1.00           O
ATOM    160  N   LEU A  22      31.396   7.563  45.043  2.00  1.00           N
ATOM    161  CA  LEU A  22      30.738   7.025  46.187  2.00  1.00           C
ATOM    162  CB  LEU A  22      30.408   5.529  45.961  2.00  1.00           C
ATOM    163  CG  LEU A  22      29.682   4.768  47.092  2.00  1.00           C
ATOM    164  CD1 LEU A  22      29.365   3.330  46.652  2.00  1.00           C
ATOM    165  CD2 LEU A  22      30.461   4.771  48.417  2.00  1.00           C
ATOM    166  C   LEU A  22      31.730   7.176  47.310  2.00  1.00           C
ATOM    167  O   LEU A  22      31.358   7.462  48.447  2.00  1.00           O
ATOM    168  N   GLN A  23      33.035   6.995  47.005  2.00  1.00           N
ATOM    169  CA  GLN A  23      34.080   7.052  47.996  2.00  1.00           C
ATOM    170  CB  GLN A  23      35.478   6.707  47.453  2.00  1.00           C
ATOM    171  CG  GLN A  23      35.662   5.245  47.049  2.00  1.00           C
ATOM    172  CD  GLN A  23      35.132   5.075  45.636  2.00  1.00           C
ATOM    173  OE1 GLN A  23      33.925   5.088  45.403  2.00  1.00           O
ATOM    174  NE2 GLN A  23      36.066   4.912  44.661  2.00  1.00           N
ATOM    175  C   GLN A  23      34.190   8.418  48.604  2.00  1.00           C
ATOM    176  O   GLN A  23      34.362   8.557  49.812  2.00  1.00           O
ATOM    177  N   PHE A  24      34.093   9.482  47.793  2.00  1.00           N
ATOM    178  CA  PHE A  24      34.253  10.797  48.340  2.00  1.00           C
ATOM    179  CB  PHE A  24      34.102  11.872  47.248  2.00  1.00           C
ATOM    180  CG  PHE A  24      34.269  13.227  47.839  2.00  1.00           C
ATOM    181  CD1 PHE A  24      33.181  13.904  48.340  2.00  1.00           C
ATOM    182  CD2 PHE A  24      35.508  13.821  47.884  2.00  1.00           C
ATOM    183  CE1 PHE A  24      33.326  15.156  48.884  2.00  1.00           C
ATOM    184  CE2 PHE A  24      35.661  15.073  48.427  2.00  1.00           C
ATOM    185  CZ  PHE A  24      34.569  15.739  48.926  2.00  1.00           C
ATOM    186  C   PHE A  24      33.183  10.990  49.340  2.00  1.00           C
ATOM    187  O   PHE A  24      33.405  11.492  50.441  2.00  1.00           O
ATOM    188  N   ARG A  25      31.973  10.570  48.959  2.00  1.00           N
ATOM    189  CA  ARG A  25      30.849  10.731  49.809  2.00  1.00           C
ATOM    190  CB  ARG A  25      29.555  10.256  49.128  2.00  1.00           C
ATOM    191  CG  ARG A  25      29.198  11.110  47.910  2.00  1.00           C
ATOM    192  CD  ARG A  25      28.123  10.499  47.011  2.00  1.00           C
ATOM    193  NE  ARG A  25      27.834  11.492  45.938  2.00  1.00           N
ATOM    194  CZ  ARG A  25      27.624  11.081  44.652  2.00  1.00           C
ATOM    195  NH1 ARG A  25      27.744   9.761  44.328  2.00  1.00           N
ATOM    196  NH2 ARG A  25      27.288  11.993  43.693  2.00  1.00           N
ATOM    197  C   ARG A  25      31.034   9.921  51.065  2.00  1.00           C
ATOM    198  O   ARG A  25      30.748  10.403  52.160  2.00  1.00           O
ATOM    199  N   ILE A  26      31.544   8.676  50.951  2.00  1.00           N
ATOM    200  CA  ILE A  26      31.656   7.826  52.108  2.00  1.00           C
ATOM    201  CB  ILE A  26      32.147   6.431  51.794  2.00  1.00           C
ATOM    202  CG1 ILE A  26      31.859   5.476  52.962  2.00  1.00           C
ATOM    203  CG2 ILE A  26      33.637   6.476  51.428  2.00  1.00           C
ATOM    204  CD1 ILE A  26      32.084   4.008  52.601  2.00  1.00           C
ATOM    205  C   ILE A  26      32.587   8.464  53.087  2.00  1.00           C
ATOM    206  O   ILE A  26      32.320   8.469  54.288  2.00  1.00           O
ATOM    207  N   GLN A  27      33.707   9.037  52.607  2.00  1.00           N
ATOM    208  CA  GLN A  27      34.615   9.655  53.525  2.00  1.00           C
ATOM    209  CB  GLN A  27      35.904  10.201  52.888  2.00  1.00           C
ATOM    210  CG  GLN A  27      36.896   9.104  52.499  2.00  1.00           C
ATOM    211  CD  GLN A  27      38.213   9.772  52.125  2.00  1.00           C
ATOM    212  OE1 GLN A  27      39.252   9.121  52.037  2.00  1.00           O
ATOM    213  NE2 GLN A  27      38.171  11.114  51.909  2.00  1.00           N
ATOM    214  C   GLN A  27      33.895  10.791  54.183  2.00  1.00           C
ATOM    215  O   GLN A  27      34.074  11.044  55.373  2.00  1.00           O
ATOM    216  N   GLN A  28      33.048  11.500  53.416  2.00  1.00           N
ATOM    217  CA  GLN A  28      32.308  12.625  53.913  2.00  1.00           C
ATOM    218  CB  GLN A  28      31.493  13.267  52.777  2.00  1.00           C
ATOM    219  CG  GLN A  28      30.955  14.667  53.058  2.00  1.00           C
ATOM    220  CD  GLN A  28      30.520  15.232  51.711  2.00  1.00           C
ATOM    221  OE1 GLN A  28      31.085  14.893  50.672  2.00  1.00           O
ATOM    222  NE2 GLN A  28      29.488  16.116  51.722  2.00  1.00           N
ATOM    223  C   GLN A  28      31.395  12.121  54.991  2.00  1.00           C
ATOM    224  O   GLN A  28      31.245  12.751  56.036  2.00  1.00           O
ATOM    225  N   LEU A  29      30.779  10.944  54.765  2.00  1.00           N
ATOM    226  CA  LEU A  29      29.919  10.315  55.730  2.00  1.00           C
ATOM    227  CB  LEU A  29      29.329   9.004  55.161  2.00  1.00           C
ATOM    228  CG  LEU A  29      28.435   8.157  56.092  2.00  1.00           C
ATOM    229  CD1 LEU A  29      27.742   7.041  55.296  2.00  1.00           C
ATOM    230  CD2 LEU A  29      29.230   7.553  57.262  2.00  1.00           C
ATOM    231  C   LEU A  29      30.782  10.022  56.912  2.00  1.00           C
ATOM    232  O   LEU A  29      30.377  10.233  58.055  2.00  1.00           O
ATOM    233  N   GLU A  30      32.017   9.541  56.663  2.00  1.00           N
ATOM    234  CA  GLU A  30      32.871   9.208  57.762  2.00  1.00           C
ATOM    235  CB  GLU A  30      34.206   8.568  57.345  2.00  1.00           C
ATOM    236  CG  GLU A  30      34.052   7.149  56.798  2.00  1.00           C
ATOM    237  CD  GLU A  30      35.439   6.536  56.681  2.00  1.00           C
ATOM    238  OE1 GLU A  30      36.417   7.193  57.127  2.00  1.00           O
ATOM    239  OE2 GLU A  30      35.537   5.398  56.151  2.00  1.00           O
ATOM    240  C   GLU A  30      33.191  10.446  58.554  2.00  1.00           C
ATOM    241  O   GLU A  30      33.042  10.445  59.775  2.00  1.00           O
ATOM    242  N   ALA A  31      33.616  11.552  57.901  2.00  1.00           N
ATOM    243  CA  ALA A  31      33.913  12.721  58.687  2.00  1.00           C
ATOM    244  CB  ALA A  31      34.869  13.701  57.986  2.00  1.00           C
ATOM    245  C   ALA A  31      32.607  13.419  58.851  2.00  1.00           C
ATOM    246  O   ALA A  31      32.315  14.432  58.218  2.00  1.00           O
ATOM    247  N   LEU A  32      31.800  12.835  59.740  2.00  1.00           N
ATOM    248  CA  LEU A  32      30.505  13.245  60.178  2.00  1.00           C
ATOM    249  CB  LEU A  32      29.379  12.922  59.180  2.00  1.00           C
ATOM    250  CG  LEU A  32      29.407  13.773  57.898  2.00  1.00           C
ATOM    251  CD1 LEU A  32      28.254  13.395  56.955  2.00  1.00           C
ATOM    252  CD2 LEU A  32      29.428  15.274  58.233  2.00  1.00           C
ATOM    253  C   LEU A  32      30.351  12.307  61.325  2.00  1.00           C
ATOM    254  O   LEU A  32      29.896  12.662  62.411  2.00  1.00           O
ATOM    255  N   GLN A  33      30.780  11.052  61.060  2.00  1.00           N
ATOM    256  CA  GLN A  33      30.775   9.962  61.987  2.00  1.00           C
ATOM    257  CB  GLN A  33      31.220   8.656  61.306  2.00  1.00           C
ATOM    258  CG  GLN A  33      31.153   7.408  62.184  2.00  1.00           C
ATOM    259  CD  GLN A  33      31.627   6.247  61.321  2.00  1.00           C
ATOM    260  OE1 GLN A  33      32.712   6.291  60.743  2.00  1.00           O
ATOM    261  NE2 GLN A  33      30.782   5.189  61.210  2.00  1.00           N
ATOM    262  C   GLN A  33      31.730  10.277  63.092  2.00  1.00           C
ATOM    263  O   GLN A  33      31.384  10.205  64.270  2.00  1.00           O
ATOM    264  N   ARG A  34      32.966  10.664  62.728  2.00  1.00           N
ATOM    265  CA  ARG A  34      33.984  10.972  63.688  2.00  1.00           C
ATOM    266  CB  ARG A  34      35.366  11.158  63.044  2.00  1.00           C
ATOM    267  CG  ARG A  34      35.918   9.863  62.450  2.00  1.00           C
ATOM    268  CD  ARG A  34      37.200  10.057  61.642  2.00  1.00           C
ATOM    269  NE  ARG A  34      36.853  10.939  60.494  2.00  1.00           N
ATOM    270  CZ  ARG A  34      37.430  10.737  59.274  2.00  1.00           C
ATOM    271  NH1 ARG A  34      38.315   9.713  59.097  2.00  1.00           N
ATOM    272  NH2 ARG A  34      37.117  11.557  58.230  2.00  1.00           N
ATOM    273  C   ARG A  34      33.647  12.234  64.394  2.00  1.00           C
ATOM    274  O   ARG A  34      33.863  12.342  65.594  2.00  1.00           O
ATOM    275  N   LEU A  35      33.101  13.231  63.680  2.00  1.00           N
ATOM    276  CA  LEU A  35      32.885  14.493  64.321  2.00  1.00           C
ATOM    277  CB  LEU A  35      32.361  15.566  63.363  2.00  1.00           C
ATOM    278  CG  LEU A  35      32.159  16.894  64.095  2.00  1.00           C
ATOM    279  CD1 LEU A  35      30.812  16.988  64.832  2.00  1.00           C
ATOM    280  CD2 LEU A  35      33.348  17.093  65.053  2.00  1.00           C
ATOM    281  C   LEU A  35      31.910  14.328  65.435  2.00  1.00           C
ATOM    282  O   LEU A  35      32.121  14.844  66.530  2.00  1.00           O
ATOM    283  N   ILE A  36      30.818  13.584  65.199  2.00  1.00           N
ATOM    284  CA  ILE A  36      29.846  13.461  66.239  2.00  1.00           C
ATOM    285  CB  ILE A  36      28.622  12.682  65.828  2.00  1.00           C
ATOM    286  CG1 ILE A  36      27.484  12.896  66.841  2.00  1.00           C
ATOM    287  CG2 ILE A  36      29.015  11.210  65.625  2.00  1.00           C
ATOM    288  CD1 ILE A  36      26.911  14.313  66.832  2.00  1.00           C
ATOM    289  C   ILE A  36      30.516  12.782  67.394  2.00  1.00           C
ATOM    290  O   ILE A  36      30.318  13.161  68.547  2.00  1.00           O
ATOM    291  N   GLN A  37      31.351  11.763  67.104  2.00  1.00           N
ATOM    292  CA  GLN A  37      32.012  11.009  68.131  2.00  1.00           C
ATOM    293  CB  GLN A  37      32.913   9.906  67.555  2.00  1.00           C
ATOM    294  CG  GLN A  37      32.175   8.819  66.773  2.00  1.00           C
ATOM    295  CD  GLN A  37      33.238   7.969  66.089  2.00  1.00           C
ATOM    296  OE1 GLN A  37      33.081   6.758  65.933  2.00  1.00           O
ATOM    297  NE2 GLN A  37      34.351   8.623  65.663  2.00  1.00           N
ATOM    298  C   GLN A  37      32.922  11.905  68.900  2.00  1.00           C
ATOM    299  O   GLN A  37      32.905  11.936  70.130  2.00  1.00           O
ATOM    300  N   GLU A  38      33.719  12.684  68.159  2.00  1.00           N
ATOM    301  CA  GLU A  38      34.734  13.536  68.681  2.00  1.00           C
ATOM    302  CB  GLU A  38      35.567  14.180  67.558  2.00  1.00           C
ATOM    303  CG  GLU A  38      36.926  14.721  68.002  2.00  1.00           C
ATOM    304  CD  GLU A  38      37.755  14.937  66.742  2.00  1.00           C
ATOM    305  OE1 GLU A  38      37.148  15.012  65.641  2.00  1.00           O
ATOM    306  OE2 GLU A  38      39.006  15.024  66.863  2.00  1.00           O
ATOM    307  C   GLU A  38      34.078  14.595  69.489  2.00  1.00           C
ATOM    308  O   GLU A  38      34.567  14.972  70.553  2.00  1.00           O
ATOM    309  N   GLN A  39      32.929  15.100  69.009  3.00  1.00           N
ATOM    310  CA  GLN A  39      32.297  16.139  69.754  3.00  1.00           C
ATOM    311  CB  GLN A  39      31.661  17.212  68.856  3.00  1.00           C
ATOM    312  CG  GLN A  39      30.991  18.341  69.638  3.00  1.00           C
ATOM    313  CD  GLN A  39      30.281  19.247  68.646  3.00  1.00           C
ATOM    314  OE1 GLN A  39      29.119  19.023  68.308  3.00  1.00           O
ATOM    315  NE2 GLN A  39      30.995  20.299  68.162  3.00  1.00           N
ATOM    316  C   GLN A  39      31.194  15.546  70.554  3.00  1.00           C
ATOM    317  O   GLN A  39      30.026  15.884  70.371  3.00  1.00           O
ATOM    318  N   GLU A  40      31.525  14.614  71.457  2.00  1.00           N
ATOM    319  CA  GLU A  40      30.485  14.127  72.302  2.00  1.00           C
ATOM    320  CB  GLU A  40      30.952  12.970  73.198  2.00  1.00           C
ATOM    321  CG  GLU A  40      31.370  11.703  72.451  2.00  1.00           C
ATOM    322  CD  GLU A  40      32.041  10.796  73.471  2.00  1.00           C
ATOM    323  OE1 GLU A  40      33.282  10.918  73.644  2.00  1.00           O
ATOM    324  OE2 GLU A  40      31.318   9.978  74.102  2.00  1.00           O
ATOM    325  C   GLU A  40      30.159  15.235  73.243  2.00  1.00           C
ATOM    326  O   GLU A  40      29.002  15.600  73.449  2.00  1.00           O
ATOM    327  N   GLN A  41      31.232  15.806  73.823  2.00  1.00           N
ATOM    328  CA  GLN A  41      31.136  16.782  74.861  2.00  1.00           C
ATOM    329  CB  GLN A  41      32.496  17.070  75.519  2.00  1.00           C
ATOM    330  CG  GLN A  41      32.427  18.096  76.651  2.00  1.00           C
ATOM    331  CD  GLN A  41      33.833  18.280  77.207  2.00  1.00           C
ATOM    332  OE1 GLN A  41      34.551  17.309  77.439  2.00  1.00           O
ATOM    333  NE2 GLN A  41      34.240  19.559  77.426  2.00  1.00           N
ATOM    334  C   GLN A  41      30.578  18.086  74.395  2.00  1.00           C
ATOM    335  O   GLN A  41      29.679  18.638  75.029  2.00  1.00           O
ATOM    336  N   GLU A  42      31.067  18.613  73.262  2.00  1.00           N
ATOM    337  CA  GLU A  42      30.593  19.904  72.866  2.00  1.00           C
ATOM    338  CB  GLU A  42      31.295  20.492  71.627  2.00  1.00           C
ATOM    339  CG  GLU A  42      32.677  21.087  71.912  2.00  1.00           C
ATOM    340  CD  GLU A  42      33.638  19.954  72.227  2.00  1.00           C
ATOM    341  OE1 GLU A  42      33.669  19.519  73.409  2.00  1.00           O
ATOM    342  OE2 GLU A  42      34.354  19.507  71.290  2.00  1.00           O
ATOM    343  C   GLU A  42      29.147  19.798  72.571  2.00  1.00           C
ATOM    344  O   GLU A  42      28.364  20.700  72.865  2.00  1.00           O
ATOM    345  N   LEU A  43      28.762  18.657  71.994  2.00  1.00           N
ATOM    346  CA  LEU A  43      27.414  18.447  71.591  2.00  1.00           C
ATOM    347  CB  LEU A  43      27.282  17.066  70.931  2.00  1.00           C
ATOM    348  CG  LEU A  43      25.946  16.782  70.237  2.00  1.00           C
ATOM    349  CD1 LEU A  43      25.669  17.789  69.110  2.00  1.00           C
ATOM    350  CD2 LEU A  43      25.941  15.338  69.719  2.00  1.00           C
ATOM    351  C   LEU A  43      26.549  18.522  72.820  2.00  1.00           C
ATOM    352  O   LEU A  43      25.493  19.153  72.799  2.00  1.00           O
ATOM    353  N   VAL A  44      26.986  17.902  73.936  2.00  1.00           N
ATOM    354  CA  VAL A  44      26.191  17.891  75.137  2.00  1.00           C
ATOM    355  CB  VAL A  44      26.812  17.099  76.252  2.00  1.00           C
ATOM    356  CG1 VAL A  44      25.981  17.321  77.527  2.00  1.00           C
ATOM    357  CG2 VAL A  44      26.901  15.624  75.822  2.00  1.00           C
ATOM    358  C   VAL A  44      25.996  19.279  75.655  2.00  1.00           C
ATOM    359  O   VAL A  44      24.869  19.694  75.919  2.00  1.00           O
ATOM    360  N   GLY A  45      27.090  20.048  75.790  2.00  1.00           N
ATOM    361  CA  GLY A  45      26.985  21.365  76.347  2.00  1.00           C
ATOM    362  C   GLY A  45      26.116  22.164  75.452  2.00  1.00           C
ATOM    363  O   GLY A  45      25.348  23.010  75.907  2.00  1.00           O
ATOM    364  N   ALA A  46      26.228  21.934  74.136  2.00  1.00           N
ATOM    365  CA  ALA A  46      25.436  22.742  73.272  2.00  1.00           C
ATOM    366  CB  ALA A  46      25.652  22.412  71.786  2.00  1.00           C
ATOM    367  C   ALA A  46      23.980  22.513  73.581  2.00  1.00           C
ATOM    368  O   ALA A  46      23.235  23.471  73.782  2.00  1.00           O
ATOM    369  N   LEU A  47      23.530  21.239  73.658  2.00  1.00           N
ATOM    370  CA  LEU A  47      22.134  20.975  73.903  2.00  1.00           C
ATOM    371  CB  LEU A  47      21.733  19.525  73.590  2.00  1.00           C
ATOM    372  CG  LEU A  47      22.709  18.459  74.104  2.00  1.00           C
ATOM    373  CD1 LEU A  47      22.558  18.214  75.614  2.00  1.00           C
ATOM    374  CD2 LEU A  47      22.621  17.199  73.232  2.00  1.00           C
ATOM    375  C   LEU A  47      21.748  21.375  75.286  2.00  1.00           C
ATOM    376  O   LEU A  47      20.743  22.062  75.452  2.00  1.00           O
ATOM    377  N   ALA A  48      22.522  20.994  76.321  2.00  1.00           N
ATOM    378  CA  ALA A  48      22.147  21.493  77.613  2.00  1.00           C
ATOM    379  CB  ALA A  48      22.689  20.648  78.780  2.00  1.00           C
ATOM    380  C   ALA A  48      22.824  22.807  77.652  2.00  1.00           C
ATOM    381  O   ALA A  48      23.983  22.939  78.037  2.00  1.00           O
ATOM    382  N   ALA A  49      22.047  23.816  77.254  2.00  1.00           N
ATOM    383  CA  ALA A  49      22.474  25.151  77.016  2.00  1.00           C
ATOM    384  CB  ALA A  49      23.650  25.239  76.032  2.00  1.00           C
ATOM    385  C   ALA A  49      21.266  25.640  76.314  2.00  1.00           C
ATOM    386  O   ALA A  49      20.482  26.429  76.840  2.00  1.00           O
ATOM    387  N   ASP A  50      21.096  25.136  75.078  2.00  1.00           N
ATOM    388  CA  ASP A  50      19.977  25.517  74.285  2.00  1.00           C
ATOM    389  CB  ASP A  50      19.917  24.777  72.936  2.00  1.00           C
ATOM    390  CG  ASP A  50      21.092  25.213  72.075  2.00  1.00           C
ATOM    391  OD1 ASP A  50      21.414  26.431  72.075  2.00  1.00           O
ATOM    392  OD2 ASP A  50      21.681  24.330  71.396  2.00  1.00           O
ATOM    393  C   ASP A  50      18.698  25.192  74.994  2.00  1.00           C
ATOM    394  O   ASP A  50      17.915  26.081  75.330  2.00  1.00           O
ATOM    395  N   LEU A  51      18.475  23.894  75.262  2.00  1.00           N
ATOM    396  CA  LEU A  51      17.345  23.391  75.993  2.00  1.00           C
ATOM    397  CB  LEU A  51      16.612  22.227  75.299  2.00  1.00           C
ATOM    398  CG  LEU A  51      15.800  22.608  74.048  2.00  1.00           C
ATOM    399  CD1 LEU A  51      15.115  21.376  73.434  2.00  1.00           C
ATOM    400  CD2 LEU A  51      14.784  23.712  74.370  2.00  1.00           C
ATOM    401  C   LEU A  51      18.030  22.789  77.181  2.00  1.00           C
ATOM    402  O   LEU A  51      19.247  22.905  77.306  2.00  1.00           O
ATOM    403  N   HIS A  52      17.309  22.169  78.129  1.00  1.00           N
ATOM    404  CA  HIS A  52      18.085  21.557  79.170  1.00  1.00           C
ATOM    405  ND1 HIS A  52      19.123  20.521  82.089  1.00  1.00           N
ATOM    406  CG  HIS A  52      18.539  21.691  81.655  1.00  1.00           C
ATOM    407  CB  HIS A  52      17.507  21.795  80.573  1.00  1.00           C
ATOM    408  NE2 HIS A  52      20.023  22.166  83.286  1.00  1.00           N
ATOM    409  CD2 HIS A  52      19.100  22.684  82.398  1.00  1.00           C
ATOM    410  CE1 HIS A  52      20.003  20.865  83.064  1.00  1.00           C
ATOM    411  C   HIS A  52      17.993  20.087  78.875  1.00  1.00           C
ATOM    412  O   HIS A  52      17.021  19.429  79.240  1.00  1.00           O
ATOM    413  N   LYS A  53      18.991  19.543  78.151  1.00  1.00           N
ATOM    414  CA  LYS A  53      19.063  18.136  77.856  1.00  1.00           C
ATOM    415  CB  LYS A  53      19.487  17.815  76.414  1.00  1.00           C
ATOM    416  CG  LYS A  53      18.387  18.038  75.379  1.00  1.00           C
ATOM    417  CD  LYS A  53      17.173  17.133  75.596  1.00  1.00           C
ATOM    418  CE  LYS A  53      16.120  17.251  74.494  1.00  1.00           C
ATOM    419  NZ  LYS A  53      15.525  18.605  74.506  1.00  1.00           N
ATOM    420  C   LYS A  53      20.174  17.674  78.723  1.00  1.00           C
ATOM    421  O   LYS A  53      20.815  18.480  79.396  1.00  1.00           O
ATOM    422  N   ASN A  54      20.427  16.360  78.763  1.00  1.00           N
ATOM    423  CA  ASN A  54      21.506  15.944  79.596  1.00  1.00           C
ATOM    424  CB  ASN A  54      21.061  15.096  80.801  1.00  1.00           C
ATOM    425  CG  ASN A  54      22.154  15.150  81.861  1.00  1.00           C
ATOM    426  OD1 ASN A  54      23.055  14.313  81.896  1.00  1.00           O
ATOM    427  ND2 ASN A  54      22.076  16.176  82.751  1.00  1.00           N
ATOM    428  C   ASN A  54      22.409  15.112  78.729  1.00  1.00           C
ATOM    429  O   ASN A  54      22.185  15.003  77.525  1.00  1.00           O
ATOM    430  N   GLU A  55      23.465  14.507  79.314  2.00  1.00           N
ATOM    431  CA  GLU A  55      24.414  13.743  78.542  2.00  1.00           C
ATOM    432  CB  GLU A  55      25.407  13.008  79.458  2.00  1.00           C
ATOM    433  CG  GLU A  55      26.233  13.928  80.360  2.00  1.00           C
ATOM    434  CD  GLU A  55      26.706  13.092  81.543  2.00  1.00           C
ATOM    435  OE1 GLU A  55      27.599  12.224  81.344  2.00  1.00           O
ATOM    436  OE2 GLU A  55      26.165  13.302  82.661  2.00  1.00           O
ATOM    437  C   GLU A  55      23.645  12.673  77.844  2.00  1.00           C
ATOM    438  O   GLU A  55      23.693  12.550  76.621  2.00  1.00           O
ATOM    439  N   TRP A  56      22.899  11.875  78.627  2.00  1.00           N
ATOM    440  CA  TRP A  56      21.996  10.920  78.066  2.00  1.00           C
ATOM    441  CB  TRP A  56      21.536   9.876  79.103  2.00  1.00           C
ATOM    442  CG  TRP A  56      20.648   8.765  78.598  2.00  1.00           C
ATOM    443  CD2 TRP A  56      21.127   7.476  78.183  2.00  1.00           C
ATOM    444  CD1 TRP A  56      19.290   8.727  78.483  2.00  1.00           C
ATOM    445  NE1 TRP A  56      18.892   7.494  78.021  2.00  1.00           N
ATOM    446  CE2 TRP A  56      20.013   6.712  77.835  2.00  1.00           C
ATOM    447  CE3 TRP A  56      22.393   6.967  78.106  2.00  1.00           C
ATOM    448  CZ2 TRP A  56      20.148   5.424  77.402  2.00  1.00           C
ATOM    449  CZ3 TRP A  56      22.527   5.669  77.665  2.00  1.00           C
ATOM    450  CH2 TRP A  56      21.426   4.912  77.321  2.00  1.00           C
ATOM    451  C   TRP A  56      20.864  11.841  77.747  2.00  1.00           C
ATOM    452  O   TRP A  56      20.801  12.932  78.310  2.00  1.00           O
ATOM    453  N   ASN A  57      19.967  11.451  76.834  2.00  1.00           N
ATOM    454  CA  ASN A  57      18.887  12.277  76.371  2.00  1.00           C
ATOM    455  CB  ASN A  57      18.209  13.113  77.474  2.00  1.00           C
ATOM    456  CG  ASN A  57      17.610  12.149  78.487  2.00  1.00           C
ATOM    457  OD1 ASN A  57      16.951  11.175  78.125  2.00  1.00           O
ATOM    458  ND2 ASN A  57      17.857  12.416  79.798  2.00  1.00           N
ATOM    459  C   ASN A  57      19.447  13.204  75.326  2.00  1.00           C
ATOM    460  O   ASN A  57      18.742  13.580  74.391  2.00  1.00           O
ATOM    461  N   ALA A  58      20.739  13.581  75.437  2.00  1.00           N
ATOM    462  CA  ALA A  58      21.419  14.315  74.396  2.00  1.00           C
ATOM    463  CB  ALA A  58      22.810  14.766  74.862  2.00  1.00           C
ATOM    464  C   ALA A  58      21.632  13.343  73.311  2.00  1.00           C
ATOM    465  O   ALA A  58      21.412  13.596  72.128  2.00  1.00           O
ATOM    466  N   TYR A  59      22.066  12.163  73.765  2.00  1.00           N
ATOM    467  CA  TYR A  59      22.295  11.044  72.934  2.00  1.00           C
ATOM    468  CB  TYR A  59      23.635  10.330  73.171  2.00  1.00           C
ATOM    469  CG  TYR A  59      23.767   9.289  72.112  2.00  1.00           C
ATOM    470  CD1 TYR A  59      24.263   9.622  70.872  2.00  1.00           C
ATOM    471  CD2 TYR A  59      23.392   7.987  72.350  2.00  1.00           C
ATOM    472  CE1 TYR A  59      24.389   8.674  69.885  2.00  1.00           C
ATOM    473  CE2 TYR A  59      23.516   7.032  71.366  2.00  1.00           C
ATOM    474  CZ  TYR A  59      24.016   7.376  70.134  2.00  1.00           C
ATOM    475  OH  TYR A  59      24.142   6.396  69.126  2.00  1.00           O
ATOM    476  C   TYR A  59      21.208  10.148  73.424  2.00  1.00           C
ATOM    477  O   TYR A  59      20.725  10.321  74.541  2.00  1.00           O
ATOM    478  N   TYR A  60      20.771   9.188  72.601  2.00  1.00           N
ATOM    479  CA  TYR A  60      19.684   8.336  72.980  2.00  1.00           C
ATOM    480  CB  TYR A  60      19.838   7.732  74.389  2.00  1.00           C
ATOM    481  CG  TYR A  60      18.908   6.571  74.504  2.00  1.00           C
ATOM    482  CD1 TYR A  60      19.235   5.381  73.893  2.00  1.00           C
ATOM    483  CD2 TYR A  60      17.734   6.647  75.221  2.00  1.00           C
ATOM    484  CE1 TYR A  60      18.406   4.288  73.981  2.00  1.00           C
ATOM    485  CE2 TYR A  60      16.900   5.557  75.313  2.00  1.00           C
ATOM    486  CZ  TYR A  60      17.236   4.376  74.693  2.00  1.00           C
ATOM    487  OH  TYR A  60      16.386   3.253  74.784  2.00  1.00           O
ATOM    488  C   TYR A  60      18.409   9.096  72.895  2.00  1.00           C
ATOM    489  O   TYR A  60      17.383   8.714  73.456  2.00  1.00           O
ATOM    490  N   GLU A  61      18.475  10.206  72.153  3.00  1.00           N
ATOM    491  CA  GLU A  61      17.369  11.007  71.740  3.00  1.00           C
ATOM    492  CB  GLU A  61      17.100  12.274  72.573  3.00  1.00           C
ATOM    493  CG  GLU A  61      16.476  11.958  73.935  3.00  1.00           C
ATOM    494  CD  GLU A  61      15.722  13.189  74.422  3.00  1.00           C
ATOM    495  OE1 GLU A  61      15.229  13.965  73.560  3.00  1.00           O
ATOM    496  OE2 GLU A  61      15.613  13.360  75.666  3.00  1.00           O
ATOM    497  C   GLU A  61      17.837  11.405  70.385  3.00  1.00           C
ATOM    498  O   GLU A  61      17.749  10.634  69.431  3.00  1.00           O
ATOM    499  N   GLU A  62      18.365  12.630  70.273  3.00  1.00           N
ATOM    500  CA  GLU A  62      18.710  13.136  68.986  3.00  1.00           C
ATOM    501  CB  GLU A  62      18.723  14.662  68.992  3.00  1.00           C
ATOM    502  CG  GLU A  62      17.377  15.184  69.504  3.00  1.00           C
ATOM    503  CD  GLU A  62      16.250  14.433  68.806  3.00  1.00           C
ATOM    504  OE1 GLU A  62      16.460  13.966  67.655  3.00  1.00           O
ATOM    505  OE2 GLU A  62      15.158  14.314  69.425  3.00  1.00           O
ATOM    506  C   GLU A  62      19.934  12.615  68.265  3.00  1.00           C
ATOM    507  O   GLU A  62      19.831  12.220  67.104  3.00  1.00           O
ATOM    508  N   VAL A  63      21.113  12.567  68.914  2.00  1.00           N
ATOM    509  CA  VAL A  63      22.358  12.275  68.232  2.00  1.00           C
ATOM    510  CB  VAL A  63      23.524  12.334  69.167  2.00  1.00           C
ATOM    511  CG1 VAL A  63      24.807  12.016  68.382  2.00  1.00           C
ATOM    512  CG2 VAL A  63      23.504  13.699  69.866  2.00  1.00           C
ATOM    513  C   VAL A  63      22.346  10.893  67.681  2.00  1.00           C
ATOM    514  O   VAL A  63      22.851  10.646  66.589  2.00  1.00           O
ATOM    515  N   VAL A  64      21.762   9.948  68.428  2.00  1.00           N
ATOM    516  CA  VAL A  64      21.809   8.586  68.007  2.00  1.00           C
ATOM    517  CB  VAL A  64      21.068   7.671  68.936  2.00  1.00           C
ATOM    518  CG1 VAL A  64      19.593   8.107  68.976  2.00  1.00           C
ATOM    519  CG2 VAL A  64      21.273   6.222  68.459  2.00  1.00           C
ATOM    520  C   VAL A  64      21.172   8.479  66.648  2.00  1.00           C
ATOM    521  O   VAL A  64      21.632   7.725  65.793  2.00  1.00           O
ATOM    522  N   TYR A  65      20.099   9.259  66.415  2.00  1.00           N
ATOM    523  CA  TYR A  65      19.320   9.239  65.205  2.00  1.00           C
ATOM    524  CB  TYR A  65      18.199  10.293  65.331  2.00  1.00           C
ATOM    525  CG  TYR A  65      17.127  10.158  64.302  2.00  1.00           C
ATOM    526  CD1 TYR A  65      16.086   9.280  64.498  2.00  1.00           C
ATOM    527  CD2 TYR A  65      17.140  10.928  63.164  2.00  1.00           C
ATOM    528  CE1 TYR A  65      15.081   9.155  63.567  2.00  1.00           C
ATOM    529  CE2 TYR A  65      16.139  10.809  62.230  2.00  1.00           C
ATOM    530  CZ  TYR A  65      15.109   9.924  62.431  2.00  1.00           C
ATOM    531  OH  TYR A  65      14.081   9.806  61.471  2.00  1.00           O
ATOM    532  C   TYR A  65      20.200   9.600  64.059  2.00  1.00           C
ATOM    533  O   TYR A  65      20.209   8.911  63.041  2.00  1.00           O
ATOM    534  N   VAL A  66      20.992  10.676  64.202  2.00  1.00           N
ATOM    535  CA  VAL A  66      21.809  11.057  63.093  2.00  1.00           C
ATOM    536  CB  VAL A  66      22.580  12.328  63.314  2.00  1.00           C
ATOM    537  CG1 VAL A  66      23.631  12.114  64.412  2.00  1.00           C
ATOM    538  CG2 VAL A  66      23.182  12.761  61.966  2.00  1.00           C
ATOM    539  C   VAL A  66      22.763   9.946  62.833  2.00  1.00           C
ATOM    540  O   VAL A  66      23.016   9.581  61.686  2.00  1.00           O
ATOM    541  N   LEU A  67      23.289   9.354  63.913  2.00  1.00           N
ATOM    542  CA  LEU A  67      24.261   8.318  63.785  2.00  1.00           C
ATOM    543  CB  LEU A  67      24.789   7.817  65.140  2.00  1.00           C
ATOM    544  CG  LEU A  67      25.580   8.886  65.916  2.00  1.00           C
ATOM    545  CD1 LEU A  67      26.108   8.340  67.252  2.00  1.00           C
ATOM    546  CD2 LEU A  67      26.683   9.501  65.040  2.00  1.00           C
ATOM    547  C   LEU A  67      23.649   7.139  63.078  2.00  1.00           C
ATOM    548  O   LEU A  67      24.301   6.497  62.262  2.00  1.00           O
ATOM    549  N   GLU A  68      22.378   6.805  63.361  2.00  1.00           N
ATOM    550  CA  GLU A  68      21.779   5.651  62.739  2.00  1.00           C
ATOM    551  CB  GLU A  68      20.324   5.431  63.180  2.00  1.00           C
ATOM    552  CG  GLU A  68      20.144   5.155  64.671  2.00  1.00           C
ATOM    553  CD  GLU A  68      18.648   5.204  64.942  2.00  1.00           C
ATOM    554  OE1 GLU A  68      17.866   5.062  63.964  2.00  1.00           O
ATOM    555  OE2 GLU A  68      18.267   5.391  66.128  2.00  1.00           O
ATOM    556  C   GLU A  68      21.711   5.877  61.273  2.00  1.00           C
ATOM    557  O   GLU A  68      21.885   4.942  60.498  2.00  1.00           O
ATOM    558  N   GLU A  69      21.390   7.116  60.867  2.00  1.00           N
ATOM    559  CA  GLU A  69      21.283   7.464  59.481  2.00  1.00           C
ATOM    560  CB  GLU A  69      20.727   8.877  59.264  2.00  1.00           C
ATOM    561  CG  GLU A  69      20.608   9.256  57.787  2.00  1.00           C
ATOM    562  CD  GLU A  69      20.239  10.728  57.717  2.00  1.00           C
ATOM    563  OE1 GLU A  69      20.256  11.388  58.790  2.00  1.00           O
ATOM    564  OE2 GLU A  69      19.939  11.215  56.593  2.00  1.00           O
ATOM    565  C   GLU A  69      22.638   7.448  58.848  2.00  1.00           C
ATOM    566  O   GLU A  69      22.768   7.070  57.687  2.00  1.00           O
ATOM    567  N   ILE A  70      23.682   7.891  59.578  2.00  1.00           N
ATOM    568  CA  ILE A  70      25.007   7.903  59.020  2.00  1.00           C
ATOM    569  CB  ILE A  70      25.858   9.016  59.558  2.00  1.00           C
ATOM    570  CG1 ILE A  70      25.314  10.380  59.102  2.00  1.00           C
ATOM    571  CG2 ILE A  70      27.315   8.746  59.156  2.00  1.00           C
ATOM    572  CD1 ILE A  70      25.950  11.564  59.832  2.00  1.00           C
ATOM    573  C   ILE A  70      25.628   6.623  59.462  2.00  1.00           C
ATOM    574  O   ILE A  70      26.161   6.495  60.561  2.00  1.00           O
ATOM    575  N   GLU A  71      25.623   5.677  58.520  2.00  1.00           N
ATOM    576  CA  GLU A  71      25.814   4.278  58.708  2.00  1.00           C
ATOM    577  CB  GLU A  71      26.065   3.789  60.143  2.00  1.00           C
ATOM    578  CG  GLU A  71      26.256   2.271  60.197  2.00  1.00           C
ATOM    579  CD  GLU A  71      26.317   1.822  61.647  2.00  1.00           C
ATOM    580  OE1 GLU A  71      25.595   2.419  62.489  2.00  1.00           O
ATOM    581  OE2 GLU A  71      27.087   0.864  61.930  2.00  1.00           O
ATOM    582  C   GLU A  71      24.388   3.993  58.402  2.00  1.00           C
ATOM    583  O   GLU A  71      23.574   4.875  58.642  2.00  1.00           O
ATOM    584  N   TYR A  72      23.997   2.846  57.849  2.00  1.00           N
ATOM    585  CA  TYR A  72      22.596   2.753  57.534  2.00  1.00           C
ATOM    586  CB  TYR A  72      21.659   2.813  58.751  2.00  1.00           C
ATOM    587  CG  TYR A  72      21.948   1.555  59.498  2.00  1.00           C
ATOM    588  CD1 TYR A  72      21.521   0.346  58.996  2.00  1.00           C
ATOM    589  CD2 TYR A  72      22.683   1.571  60.661  2.00  1.00           C
ATOM    590  CE1 TYR A  72      21.793  -0.825  59.662  2.00  1.00           C
ATOM    591  CE2 TYR A  72      22.956   0.402  61.331  2.00  1.00           C
ATOM    592  CZ  TYR A  72      22.509  -0.798  60.834  2.00  1.00           C
ATOM    593  OH  TYR A  72      22.790  -1.998  61.519  2.00  1.00           O
ATOM    594  C   TYR A  72      22.239   3.795  56.513  2.00  1.00           C
ATOM    595  O   TYR A  72      21.071   4.134  56.321  2.00  1.00           O
ATOM    596  N   MET A  73      23.274   4.307  55.821  2.00  1.00           N
ATOM    597  CA  MET A  73      23.184   5.213  54.709  2.00  1.00           C
ATOM    598  CB  MET A  73      23.428   6.695  55.061  2.00  1.00           C
ATOM    599  CG  MET A  73      24.761   6.978  55.764  2.00  1.00           C
ATOM    600  SD  MET A  73      25.135   8.733  56.038  2.00  1.00           S
ATOM    601  CE  MET A  73      25.468   9.088  54.289  2.00  1.00           C
ATOM    602  C   MET A  73      24.324   4.763  53.858  2.00  1.00           C
ATOM    603  O   MET A  73      24.197   4.572  52.649  2.00  1.00           O
ATOM    604  N   ILE A  74      25.480   4.562  54.524  2.00  1.00           N
ATOM    605  CA  ILE A  74      26.702   4.126  53.925  2.00  1.00           C
ATOM    606  CB  ILE A  74      27.855   4.116  54.892  2.00  1.00           C
ATOM    607  CG1 ILE A  74      29.154   3.724  54.172  2.00  1.00           C
ATOM    608  CG2 ILE A  74      27.498   3.217  56.088  2.00  1.00           C
ATOM    609  CD1 ILE A  74      30.404   3.939  55.024  2.00  1.00           C
ATOM    610  C   ILE A  74      26.523   2.734  53.408  2.00  1.00           C
ATOM    611  O   ILE A  74      26.918   2.430  52.284  2.00  1.00           O
ATOM    612  N   GLN A  75      25.894   1.854  54.210  2.00  1.00           N
ATOM    613  CA  GLN A  75      25.781   0.477  53.829  2.00  1.00           C
ATOM    614  CB  GLN A  75      25.103  -0.388  54.906  2.00  1.00           C
ATOM    615  CG  GLN A  75      23.644  -0.024  55.178  2.00  1.00           C
ATOM    616  CD  GLN A  75      23.151  -0.914  56.309  2.00  1.00           C
ATOM    617  OE1 GLN A  75      23.924  -1.312  57.181  2.00  1.00           O
ATOM    618  NE2 GLN A  75      21.830  -1.236  56.302  2.00  1.00           N
ATOM    619  C   GLN A  75      24.983   0.381  52.568  2.00  1.00           C
ATOM    620  O   GLN A  75      25.338  -0.343  51.640  2.00  1.00           O
ATOM    621  N   LYS A  76      23.886   1.149  52.517  2.00  1.00           N
ATOM    622  CA  LYS A  76      22.928   1.184  51.451  2.00  1.00           C
ATOM    623  CB  LYS A  76      21.708   2.050  51.801  2.00  1.00           C
ATOM    624  CG  LYS A  76      20.842   1.537  52.951  2.00  1.00           C
ATOM    625  CD  LYS A  76      19.941   2.630  53.528  2.00  1.00           C
ATOM    626  CE  LYS A  76      19.472   3.651  52.489  2.00  1.00           C
ATOM    627  NZ  LYS A  76      18.824   4.798  53.166  2.00  1.00           N
ATOM    628  C   LYS A  76      23.478   1.797  50.188  2.00  1.00           C
ATOM    629  O   LYS A  76      23.047   1.442  49.092  2.00  1.00           O
ATOM    630  N   LEU A  77      24.448   2.717  50.311  2.00  1.00           N
ATOM    631  CA  LEU A  77      24.804   3.614  49.244  2.00  1.00           C
ATOM    632  CB  LEU A  77      25.941   4.575  49.648  2.00  1.00           C
ATOM    633  CG  LEU A  77      26.247   5.625  48.567  2.00  1.00           C
ATOM    634  CD1 LEU A  77      25.037   6.543  48.335  2.00  1.00           C
ATOM    635  CD2 LEU A  77      27.531   6.401  48.891  2.00  1.00           C
ATOM    636  C   LEU A  77      25.208   2.983  47.956  2.00  1.00           C
ATOM    637  O   LEU A  77      24.695   3.405  46.919  2.00  1.00           O
ATOM    638  N   PRO A  78      26.049   2.005  47.906  2.00  1.00           N
ATOM    639  CA  PRO A  78      26.374   1.487  46.617  2.00  1.00           C
ATOM    640  CD  PRO A  78      27.119   1.806  48.859  2.00  1.00           C
ATOM    641  CB  PRO A  78      27.560   0.539  46.836  2.00  1.00           C
ATOM    642  CG  PRO A  78      27.751   0.494  48.370  2.00  1.00           C
ATOM    643  C   PRO A  78      25.197   0.899  45.925  2.00  1.00           C
ATOM    644  O   PRO A  78      25.093   1.020  44.707  2.00  1.00           O
ATOM    645  N   GLU A  79      24.301   0.248  46.677  2.00  1.00           N
ATOM    646  CA  GLU A  79      23.142  -0.339  46.075  2.00  1.00           C
ATOM    647  CB  GLU A  79      22.322  -1.192  47.062  2.00  1.00           C
ATOM    648  CG  GLU A  79      22.982  -2.522  47.438  2.00  1.00           C
ATOM    649  CD  GLU A  79      22.436  -3.600  46.510  2.00  1.00           C
ATOM    650  OE1 GLU A  79      22.376  -3.351  45.277  2.00  1.00           O
ATOM    651  OE2 GLU A  79      22.060  -4.688  47.027  2.00  1.00           O
ATOM    652  C   GLU A  79      22.247   0.748  45.592  2.00  1.00           C
ATOM    653  O   GLU A  79      21.691   0.675  44.496  2.00  1.00           O
ATOM    654  N   TRP A  80      22.114   1.814  46.398  2.00  1.00           N
ATOM    655  CA  TRP A  80      21.148   2.814  46.074  2.00  1.00           C
ATOM    656  CB  TRP A  80      21.058   3.970  47.078  2.00  1.00           C
ATOM    657  CG  TRP A  80      20.086   5.005  46.577  2.00  1.00           C
ATOM    658  CD2 TRP A  80      18.665   4.831  46.607  2.00  1.00           C
ATOM    659  CD1 TRP A  80      20.320   6.197  45.955  2.00  1.00           C
ATOM    660  NE1 TRP A  80      19.127   6.779  45.597  2.00  1.00           N
ATOM    661  CE2 TRP A  80      18.099   5.946  45.991  2.00  1.00           C
ATOM    662  CE3 TRP A  80      17.897   3.817  47.100  2.00  1.00           C
ATOM    663  CZ2 TRP A  80      16.746   6.063  45.857  2.00  1.00           C
ATOM    664  CZ3 TRP A  80      16.532   3.942  46.974  2.00  1.00           C
ATOM    665  CH2 TRP A  80      15.970   5.043  46.364  2.00  1.00           C
ATOM    666  C   TRP A  80      21.414   3.457  44.761  2.00  1.00           C
ATOM    667  O   TRP A  80      20.545   3.501  43.892  2.00  1.00           O
ATOM    668  N   ALA A  81      22.644   3.941  44.573  2.00  1.00           N
ATOM    669  CA  ALA A  81      22.969   4.704  43.411  2.00  1.00           C
ATOM    670  CB  ALA A  81      24.417   5.223  43.419  2.00  1.00           C
ATOM    671  C   ALA A  81      22.794   3.877  42.184  2.00  1.00           C
ATOM    672  O   ALA A  81      22.458   4.414  41.130  2.00  1.00           O
ATOM    673  N   ALA A  82      23.030   2.553  42.299  1.00  1.00           N
ATOM    674  CA  ALA A  82      23.006   1.651  41.183  1.00  1.00           C
ATOM    675  CB  ALA A  82      23.029   0.167  41.587  1.00  1.00           C
ATOM    676  C   ALA A  82      21.802   1.885  40.357  1.00  1.00           C
ATOM    677  O   ALA A  82      20.720   2.198  40.851  1.00  1.00           O
ATOM    678  N   ASP A  83      22.002   1.758  39.036  1.00  1.00           N
ATOM    679  CA  ASP A  83      20.939   2.011  38.130  1.00  1.00           C
ATOM    680  CB  ASP A  83      21.367   1.995  36.645  1.00  1.00           C
ATOM    681  CG  ASP A  83      21.970   0.643  36.268  1.00  1.00           C
ATOM    682  OD1 ASP A  83      21.934  -0.306  37.096  1.00  1.00           O
ATOM    683  OD2 ASP A  83      22.486   0.549  35.121  1.00  1.00           O
ATOM    684  C   ASP A  83      19.888   0.979  38.378  1.00  1.00           C
ATOM    685  O   ASP A  83      20.169  -0.070  38.956  1.00  1.00           O
ATOM    686  N   GLU A  84      18.634   1.260  37.974  4.00  1.00           N
ATOM    687  CA  GLU A  84      17.586   0.337  38.290  4.00  1.00           C
ATOM    688  CB  GLU A  84      16.464   0.995  39.111  4.00  1.00           C
ATOM    689  CG  GLU A  84      15.312   0.064  39.485  4.00  1.00           C
ATOM    690  CD  GLU A  84      14.310   0.883  40.288  4.00  1.00           C
ATOM    691  OE1 GLU A  84      13.461   1.564  39.656  4.00  1.00           O
ATOM    692  OE2 GLU A  84      14.387   0.843  41.545  4.00  1.00           O
ATOM    693  C   GLU A  84      16.972  -0.194  37.042  4.00  1.00           C
ATOM    694  O   GLU A  84      16.637   0.537  36.110  4.00  1.00           O
ATOM    695  N   PRO A  85      16.858  -1.492  37.024  4.00  1.00           N
ATOM    696  CA  PRO A  85      16.256  -2.125  35.891  4.00  1.00           C
ATOM    697  CD  PRO A  85      17.909  -2.315  37.604  4.00  1.00           C
ATOM    698  CB  PRO A  85      16.686  -3.590  35.944  4.00  1.00           C
ATOM    699  CG  PRO A  85      18.033  -3.540  36.685  4.00  1.00           C
ATOM    700  C   PRO A  85      14.786  -1.915  36.025  4.00  1.00           C
ATOM    701  O   PRO A  85      14.300  -1.816  37.151  4.00  1.00           O
ATOM    702  N   VAL A  86      14.060  -1.830  34.901  1.00  1.00           N
ATOM    703  CA  VAL A  86      12.640  -1.668  34.970  1.00  1.00           C
ATOM    704  CB  VAL A  86      12.159  -0.342  34.461  1.00  1.00           C
ATOM    705  CG1 VAL A  86      12.711   0.764  35.376  1.00  1.00           C
ATOM    706  CG2 VAL A  86      12.588  -0.200  32.990  1.00  1.00           C
ATOM    707  C   VAL A  86      12.092  -2.719  34.059  1.00  1.00           C
ATOM    708  O   VAL A  86      12.808  -3.236  33.202  1.00  1.00           O
ATOM    709  N   GLU A  87      10.809  -3.087  34.227  1.00  1.00           N
ATOM    710  CA  GLU A  87      10.285  -4.130  33.396  1.00  1.00           C
ATOM    711  CB  GLU A  87       8.981  -4.765  33.911  1.00  1.00           C
ATOM    712  CG  GLU A  87       9.215  -5.618  35.162  1.00  1.00           C
ATOM    713  CD  GLU A  87       7.897  -6.253  35.582  1.00  1.00           C
ATOM    714  OE1 GLU A  87       6.840  -5.585  35.431  1.00  1.00           O
ATOM    715  OE2 GLU A  87       7.933  -7.420  36.057  1.00  1.00           O
ATOM    716  C   GLU A  87      10.076  -3.615  32.013  1.00  1.00           C
ATOM    717  O   GLU A  87       9.815  -2.433  31.799  1.00  1.00           O
ATOM    718  N   LYS A  88      10.212  -4.523  31.028  1.00  1.00           N
ATOM    719  CA  LYS A  88      10.104  -4.163  29.648  1.00  1.00           C
ATOM    720  CB  LYS A  88      11.128  -4.870  28.746  1.00  1.00           C
ATOM    721  CG  LYS A  88      10.645  -6.241  28.250  1.00  1.00           C
ATOM    722  CD  LYS A  88      10.229  -7.210  29.359  1.00  1.00           C
ATOM    723  CE  LYS A  88       9.705  -8.548  28.830  1.00  1.00           C
ATOM    724  NZ  LYS A  88       8.513  -8.328  27.978  1.00  1.00           N
ATOM    725  C   LYS A  88       8.774  -4.648  29.164  1.00  1.00           C
ATOM    726  O   LYS A  88       8.004  -5.254  29.909  1.00  1.00           O
ATOM    727  N   THR A  89       8.466  -4.359  27.882  1.00  1.00           N
ATOM    728  CA  THR A  89       7.264  -4.808  27.252  1.00  1.00           C
ATOM    729  CB  THR A  89       6.428  -3.704  26.667  1.00  1.00           C
ATOM    730  OG1 THR A  89       5.148  -4.194  26.302  1.00  1.00           O
ATOM    731  CG2 THR A  89       7.142  -3.150  25.425  1.00  1.00           C
ATOM    732  C   THR A  89       7.719  -5.658  26.107  1.00  1.00           C
ATOM    733  O   THR A  89       8.901  -5.663  25.773  1.00  1.00           O
ATOM    734  N   PRO A  90       6.838  -6.408  25.514  2.00  1.00           N
ATOM    735  CA  PRO A  90       7.247  -7.239  24.420  2.00  1.00           C
ATOM    736  CD  PRO A  90       5.729  -7.002  26.252  2.00  1.00           C
ATOM    737  CB  PRO A  90       6.057  -8.146  24.125  2.00  1.00           C
ATOM    738  CG  PRO A  90       5.391  -8.304  25.508  2.00  1.00           C
ATOM    739  C   PRO A  90       7.747  -6.420  23.268  2.00  1.00           C
ATOM    740  O   PRO A  90       8.633  -6.892  22.559  2.00  1.00           O
ATOM    741  N   GLN A  91       7.194  -5.216  23.058  2.00  1.00           N
ATOM    742  CA  GLN A  91       7.669  -4.381  21.991  2.00  1.00           C
ATOM    743  CB  GLN A  91       6.844  -3.095  21.817  2.00  1.00           C
ATOM    744  CG  GLN A  91       5.351  -3.347  21.584  2.00  1.00           C
ATOM    745  CD  GLN A  91       5.164  -4.147  20.304  2.00  1.00           C
ATOM    746  OE1 GLN A  91       6.124  -4.458  19.600  2.00  1.00           O
ATOM    747  NE2 GLN A  91       3.886  -4.495  19.998  2.00  1.00           N
ATOM    748  C   GLN A  91       9.056  -3.983  22.358  2.00  1.00           C
ATOM    749  O   GLN A  91       9.942  -3.919  21.508  2.00  1.00           O
ATOM    750  N   THR A  92       9.280  -3.713  23.662  2.00  1.00           N
ATOM    751  CA  THR A  92      10.584  -3.276  24.047  2.00  1.00           C
ATOM    752  CB  THR A  92      10.558  -2.103  24.995  2.00  1.00           C
ATOM    753  OG1 THR A  92      11.875  -1.630  25.228  2.00  1.00           O
ATOM    754  CG2 THR A  92       9.881  -2.492  26.315  2.00  1.00           C
ATOM    755  C   THR A  92      11.354  -4.409  24.604  2.00  1.00           C
ATOM    756  O   THR A  92      11.711  -4.461  25.781  2.00  1.00           O
ATOM    757  N   GLN A  93      11.633  -5.360  23.709  3.00  1.00           N
ATOM    758  CA  GLN A  93      12.542  -6.403  24.004  3.00  1.00           C
ATOM    759  CB  GLN A  93      12.150  -7.741  23.368  3.00  1.00           C
ATOM    760  CG  GLN A  93      10.809  -8.261  23.887  3.00  1.00           C
ATOM    761  CD  GLN A  93      10.401  -9.438  23.017  3.00  1.00           C
ATOM    762  OE1 GLN A  93      10.102 -10.522  23.516  3.00  1.00           O
ATOM    763  NE2 GLN A  93      10.379  -9.217  21.675  3.00  1.00           N
ATOM    764  C   GLN A  93      13.740  -5.869  23.273  3.00  1.00           C
ATOM    765  O   GLN A  93      13.584  -5.063  22.358  3.00  1.00           O
ATOM    766  N   GLN A  94      14.968  -6.265  23.639  3.00  1.00           N
ATOM    767  CA  GLN A  94      16.101  -5.729  22.937  3.00  1.00           C
ATOM    768  CB  GLN A  94      16.070  -6.054  21.440  3.00  1.00           C
ATOM    769  CG  GLN A  94      16.139  -7.565  21.204  3.00  1.00           C
ATOM    770  CD  GLN A  94      16.105  -7.832  19.711  3.00  1.00           C
ATOM    771  OE1 GLN A  94      16.467  -6.977  18.905  3.00  1.00           O
ATOM    772  NE2 GLN A  94      15.661  -9.059  19.330  3.00  1.00           N
ATOM    773  C   GLN A  94      16.218  -4.251  23.148  3.00  1.00           C
ATOM    774  O   GLN A  94      16.670  -3.518  22.269  3.00  1.00           O
ATOM    775  N   ASP A  95      15.827  -3.784  24.348  1.00  1.00           N
ATOM    776  CA  ASP A  95      15.929  -2.402  24.723  1.00  1.00           C
ATOM    777  CB  ASP A  95      14.578  -1.675  24.541  1.00  1.00           C
ATOM    778  CG  ASP A  95      14.645  -0.199  24.932  1.00  1.00           C
ATOM    779  OD1 ASP A  95      15.288   0.148  25.958  1.00  1.00           O
ATOM    780  OD2 ASP A  95      14.009   0.608  24.206  1.00  1.00           O
ATOM    781  C   ASP A  95      16.223  -2.422  26.181  1.00  1.00           C
ATOM    782  O   ASP A  95      15.653  -3.222  26.921  1.00  1.00           O
ATOM    783  N   GLU A  96      17.146  -1.564  26.641  4.00  1.00           N
ATOM    784  CA  GLU A  96      17.393  -1.579  28.045  4.00  1.00           C
ATOM    785  CB  GLU A  96      18.886  -1.521  28.400  4.00  1.00           C
ATOM    786  CG  GLU A  96      19.715  -2.608  27.715  4.00  1.00           C
ATOM    787  CD  GLU A  96      18.858  -3.860  27.582  4.00  1.00           C
ATOM    788  OE1 GLU A  96      18.202  -4.251  28.583  4.00  1.00           O
ATOM    789  OE2 GLU A  96      18.843  -4.437  26.461  4.00  1.00           O
ATOM    790  C   GLU A  96      16.761  -0.332  28.604  4.00  1.00           C
ATOM    791  O   GLU A  96      17.097   0.774  28.182  4.00  1.00           O
ATOM    792  N   LEU A  97      15.813  -0.472  29.559  4.00  1.00           N
ATOM    793  CA  LEU A  97      15.196   0.698  30.133  4.00  1.00           C
ATOM    794  CB  LEU A  97      13.653   0.709  30.031  4.00  1.00           C
ATOM    795  CG  LEU A  97      12.954   2.040  30.410  4.00  1.00           C
ATOM    796  CD1 LEU A  97      11.435   1.932  30.199  4.00  1.00           C
ATOM    797  CD2 LEU A  97      13.291   2.530  31.825  4.00  1.00           C
ATOM    798  C   LEU A  97      15.589   0.719  31.567  4.00  1.00           C
ATOM    799  O   LEU A  97      15.521  -0.296  32.257  4.00  1.00           O
ATOM    800  N   TYR A  98      16.036   1.894  32.048  4.00  1.00           N
ATOM    801  CA  TYR A  98      16.460   1.968  33.409  4.00  1.00           C
ATOM    802  CB  TYR A  98      17.985   1.843  33.599  4.00  1.00           C
ATOM    803  CG  TYR A  98      18.412   0.418  33.461  4.00  1.00           C
ATOM    804  CD1 TYR A  98      18.482  -0.200  32.234  4.00  1.00           C
ATOM    805  CD2 TYR A  98      18.766  -0.294  34.584  4.00  1.00           C
ATOM    806  CE1 TYR A  98      18.887  -1.514  32.139  4.00  1.00           C
ATOM    807  CE2 TYR A  98      19.171  -1.603  34.496  4.00  1.00           C
ATOM    808  CZ  TYR A  98      19.232  -2.216  33.269  4.00  1.00           C
ATOM    809  OH  TYR A  98      19.648  -3.562  33.174  4.00  1.00           O
ATOM    810  C   TYR A  98      16.083   3.276  34.029  4.00  1.00           C
ATOM    811  O   TYR A  98      15.676   4.220  33.354  4.00  1.00           O
ATOM    812  N   ILE A  99      16.200   3.322  35.374  4.00  1.00           N
ATOM    813  CA  ILE A  99      16.014   4.507  36.165  4.00  1.00           C
ATOM    814  CB  ILE A  99      15.196   4.276  37.401  4.00  1.00           C
ATOM    815  CG1 ILE A  99      13.781   3.787  37.051  4.00  1.00           C
ATOM    816  CG2 ILE A  99      15.225   5.572  38.229  4.00  1.00           C
ATOM    817  CD1 ILE A  99      12.973   4.783  36.222  4.00  1.00           C
ATOM    818  C   ILE A  99      17.403   4.799  36.658  4.00  1.00           C
ATOM    819  O   ILE A  99      18.021   3.939  37.284  4.00  1.00           O
ATOM    820  N   HIS A 100      17.961   5.998  36.382  4.00  1.00           N
ATOM    821  CA  HIS A 100      19.309   6.221  36.836  4.00  1.00           C
ATOM    822  ND1 HIS A 100      22.469   7.302  36.843  4.00  1.00           N
ATOM    823  CG  HIS A 100      21.723   6.384  36.140  4.00  1.00           C
ATOM    824  CB  HIS A 100      20.298   6.585  35.716  4.00  1.00           C
ATOM    825  NE2 HIS A 100      23.778   5.532  36.520  4.00  1.00           N
ATOM    826  CD2 HIS A 100      22.537   5.310  35.950  4.00  1.00           C
ATOM    827  CE1 HIS A 100      23.690   6.741  37.044  4.00  1.00           C
ATOM    828  C   HIS A 100      19.296   7.340  37.814  4.00  1.00           C
ATOM    829  O   HIS A 100      18.710   8.393  37.567  4.00  1.00           O
ATOM    830  N   SER A 101      19.942   7.121  38.975  4.00  1.00           N
ATOM    831  CA  SER A 101      19.970   8.142  39.972  4.00  1.00           C
ATOM    832  CB  SER A 101      20.233   7.629  41.395  4.00  1.00           C
ATOM    833  OG  SER A 101      20.243   8.719  42.307  4.00  1.00           O
ATOM    834  C   SER A 101      21.063   9.091  39.650  4.00  1.00           C
ATOM    835  O   SER A 101      22.076   8.728  39.054  4.00  1.00           O
ATOM    836  N   GLU A 102      20.859  10.364  40.039  4.00  1.00           N
ATOM    837  CA  GLU A 102      21.862  11.349  39.830  4.00  1.00           C
ATOM    838  CB  GLU A 102      21.786  11.997  38.435  4.00  1.00           C
ATOM    839  CG  GLU A 102      23.043  12.775  38.049  4.00  1.00           C
ATOM    840  CD  GLU A 102      24.111  11.757  37.676  4.00  1.00           C
ATOM    841  OE1 GLU A 102      24.534  10.986  38.577  4.00  1.00           O
ATOM    842  OE2 GLU A 102      24.511  11.734  36.482  4.00  1.00           O
ATOM    843  C   GLU A 102      21.606  12.429  40.837  4.00  1.00           C
ATOM    844  O   GLU A 102      20.476  12.640  41.263  4.00  1.00           O
ATOM    845  N   PRO A 103      22.646  13.089  41.250  4.00  1.00           N
ATOM    846  CA  PRO A 103      22.475  14.120  42.236  4.00  1.00           C
ATOM    847  CD  PRO A 103      23.897  12.365  41.454  4.00  1.00           C
ATOM    848  CB  PRO A 103      23.828  14.309  42.892  4.00  1.00           C
ATOM    849  CG  PRO A 103      24.502  12.935  42.744  4.00  1.00           C
ATOM    850  C   PRO A 103      21.902  15.384  41.695  4.00  1.00           C
ATOM    851  O   PRO A 103      22.114  15.696  40.523  4.00  1.00           O
ATOM    852  N   LEU A 104      21.156  16.099  42.549  1.00  1.00           N
ATOM    853  CA  LEU A 104      20.691  17.405  42.218  1.00  1.00           C
ATOM    854  CB  LEU A 104      19.465  17.874  43.021  1.00  1.00           C
ATOM    855  CG  LEU A 104      18.177  17.089  42.719  1.00  1.00           C
ATOM    856  CD1 LEU A 104      16.987  17.656  43.509  1.00  1.00           C
ATOM    857  CD2 LEU A 104      17.905  17.014  41.208  1.00  1.00           C
ATOM    858  C   LEU A 104      21.842  18.266  42.613  1.00  1.00           C
ATOM    859  O   LEU A 104      22.808  17.777  43.199  1.00  1.00           O
ATOM    860  N   GLY A 105      21.792  19.568  42.300  1.00  1.00           N
ATOM    861  CA  GLY A 105      22.909  20.395  42.645  1.00  1.00           C
ATOM    862  C   GLY A 105      22.761  20.747  44.079  1.00  1.00           C
ATOM    863  O   GLY A 105      22.212  19.983  44.870  1.00  1.00           O
ATOM    864  N   VAL A 106      23.252  21.939  44.446  4.00  1.00           N
ATOM    865  CA  VAL A 106      23.271  22.309  45.823  4.00  1.00           C
ATOM    866  CB  VAL A 106      23.844  23.674  46.056  4.00  1.00           C
ATOM    867  CG1 VAL A 106      23.756  23.990  47.557  4.00  1.00           C
ATOM    868  CG2 VAL A 106      25.277  23.701  45.495  4.00  1.00           C
ATOM    869  C   VAL A 106      21.906  22.270  46.388  4.00  1.00           C
ATOM    870  O   VAL A 106      20.931  22.699  45.769  4.00  1.00           O
ATOM    871  N   VAL A 107      21.825  21.716  47.609  4.00  1.00           N
ATOM    872  CA  VAL A 107      20.568  21.627  48.259  4.00  1.00           C
ATOM    873  CB  VAL A 107      20.189  20.229  48.661  4.00  1.00           C
ATOM    874  CG1 VAL A 107      18.903  20.288  49.502  4.00  1.00           C
ATOM    875  CG2 VAL A 107      20.054  19.369  47.394  4.00  1.00           C
ATOM    876  C   VAL A 107      20.630  22.438  49.498  4.00  1.00           C
ATOM    877  O   VAL A 107      21.573  22.350  50.282  4.00  1.00           O
ATOM    878  N   LEU A 108      19.596  23.270  49.684  4.00  1.00           N
ATOM    879  CA  LEU A 108      19.479  24.065  50.855  4.00  1.00           C
ATOM    880  CB  LEU A 108      18.418  25.172  50.713  4.00  1.00           C
ATOM    881  CG  LEU A 108      18.256  26.060  51.957  4.00  1.00           C
ATOM    882  CD1 LEU A 108      19.534  26.863  52.242  4.00  1.00           C
ATOM    883  CD2 LEU A 108      17.010  26.951  51.845  4.00  1.00           C
ATOM    884  C   LEU A 108      19.028  23.102  51.926  4.00  1.00           C
ATOM    885  O   LEU A 108      18.489  22.043  51.612  4.00  1.00           O
ATOM    886  N   VAL A 109      19.344  23.384  53.210  4.00  1.00           N
ATOM    887  CA  VAL A 109      18.829  22.622  54.323  4.00  1.00           C
ATOM    888  CB  VAL A 109      19.778  21.586  54.849  4.00  1.00           C
ATOM    889  CG1 VAL A 109      21.117  22.256  55.175  4.00  1.00           C
ATOM    890  CG2 VAL A 109      19.123  20.888  56.054  4.00  1.00           C
ATOM    891  C   VAL A 109      18.575  23.656  55.382  4.00  1.00           C
ATOM    892  O   VAL A 109      19.489  24.377  55.778  4.00  1.00           O
ATOM    893  N   ILE A 110      17.319  23.785  55.862  4.00  1.00           N
ATOM    894  CA  ILE A 110      17.055  24.802  56.845  4.00  1.00           C
ATOM    895  CB  ILE A 110      15.981  25.765  56.437  4.00  1.00           C
ATOM    896  CG1 ILE A 110      16.416  26.507  55.164  4.00  1.00           C
ATOM    897  CG2 ILE A 110      15.700  26.701  57.624  4.00  1.00           C
ATOM    898  CD1 ILE A 110      15.291  27.298  54.500  4.00  1.00           C
ATOM    899  C   ILE A 110      16.625  24.098  58.091  4.00  1.00           C
ATOM    900  O   ILE A 110      15.676  23.316  58.080  4.00  1.00           O
ATOM    901  N   GLY A 111      17.337  24.360  59.204  1.00  1.00           N
ATOM    902  CA  GLY A 111      17.070  23.665  60.431  1.00  1.00           C
ATOM    903  C   GLY A 111      16.057  24.379  61.257  1.00  1.00           C
ATOM    904  O   GLY A 111      15.693  25.525  61.001  1.00  1.00           O
ATOM    905  N   THR A 112      15.592  23.660  62.298  1.00  1.00           N
ATOM    906  CA  THR A 112      14.699  24.148  63.303  1.00  1.00           C
ATOM    907  CB  THR A 112      13.408  23.387  63.388  1.00  1.00           C
ATOM    908  OG1 THR A 112      12.699  23.495  62.162  1.00  1.00           O
ATOM    909  CG2 THR A 112      12.566  23.948  64.546  1.00  1.00           C
ATOM    910  C   THR A 112      15.436  23.919  64.557  1.00  1.00           C
ATOM    911  O   THR A 112      16.259  23.013  64.685  1.00  1.00           O
ATOM    912  N   TRP A 113      15.149  24.793  65.506  1.00  1.00           N
ATOM    913  CA  TRP A 113      15.802  24.859  66.755  1.00  1.00           C
ATOM    914  CB  TRP A 113      15.409  26.156  67.488  1.00  1.00           C
ATOM    915  CG  TRP A 113      13.910  26.377  67.542  1.00  1.00           C
ATOM    916  CD2 TRP A 113      13.183  27.228  66.640  1.00  1.00           C
ATOM    917  CD1 TRP A 113      12.987  25.855  68.401  1.00  1.00           C
ATOM    918  NE1 TRP A 113      11.734  26.328  68.093  1.00  1.00           N
ATOM    919  CE2 TRP A 113      11.840  27.174  67.009  1.00  1.00           C
ATOM    920  CE3 TRP A 113      13.601  27.993  65.586  1.00  1.00           C
ATOM    921  CZ2 TRP A 113      10.891  27.882  66.330  1.00  1.00           C
ATOM    922  CZ3 TRP A 113      12.642  28.709  64.904  1.00  1.00           C
ATOM    923  CH2 TRP A 113      11.313  28.654  65.271  1.00  1.00           C
ATOM    924  C   TRP A 113      15.515  23.720  67.666  1.00  1.00           C
ATOM    925  O   TRP A 113      16.378  23.404  68.481  1.00  1.00           O
ATOM    926  N   ASN A 114      14.312  23.107  67.570  1.00  1.00           N
ATOM    927  CA  ASN A 114      13.875  22.147  68.552  1.00  1.00           C
ATOM    928  CB  ASN A 114      12.610  21.405  68.110  1.00  1.00           C
ATOM    929  CG  ASN A 114      12.060  20.657  69.307  1.00  1.00           C
ATOM    930  OD1 ASN A 114      12.784  19.969  70.025  1.00  1.00           O
ATOM    931  ND2 ASN A 114      10.731  20.812  69.530  1.00  1.00           N
ATOM    932  C   ASN A 114      14.933  21.133  68.759  1.00  1.00           C
ATOM    933  O   ASN A 114      15.520  21.064  69.838  1.00  1.00           O
ATOM    934  N   TYR A 115      15.229  20.329  67.743  1.00  1.00           N
ATOM    935  CA  TYR A 115      16.469  19.669  67.948  1.00  1.00           C
ATOM    936  CB  TYR A 115      16.497  18.143  67.980  1.00  1.00           C
ATOM    937  CG  TYR A 115      17.874  17.896  68.501  1.00  1.00           C
ATOM    938  CD1 TYR A 115      18.115  18.039  69.850  1.00  1.00           C
ATOM    939  CD2 TYR A 115      18.922  17.571  67.673  1.00  1.00           C
ATOM    940  CE1 TYR A 115      19.369  17.838  70.374  1.00  1.00           C
ATOM    941  CE2 TYR A 115      20.181  17.367  68.191  1.00  1.00           C
ATOM    942  CZ  TYR A 115      20.407  17.498  69.543  1.00  1.00           C
ATOM    943  OH  TYR A 115      21.696  17.290  70.076  1.00  1.00           O
ATOM    944  C   TYR A 115      17.210  20.125  66.766  1.00  1.00           C
ATOM    945  O   TYR A 115      16.835  19.849  65.632  1.00  1.00           O
ATOM    946  N   PRO A 116      18.159  20.957  67.027  3.00  1.00           N
ATOM    947  CA  PRO A 116      18.982  21.509  66.008  3.00  1.00           C
ATOM    948  CD  PRO A 116      18.440  21.480  68.349  3.00  1.00           C
ATOM    949  CB  PRO A 116      19.789  22.612  66.694  3.00  1.00           C
ATOM    950  CG  PRO A 116      19.780  22.213  68.182  3.00  1.00           C
ATOM    951  C   PRO A 116      19.857  20.532  65.307  3.00  1.00           C
ATOM    952  O   PRO A 116      19.802  20.467  64.082  3.00  1.00           O
ATOM    953  N   PHE A 117      20.638  19.733  66.071  3.00  1.00           N
ATOM    954  CA  PHE A 117      21.657  18.942  65.452  3.00  1.00           C
ATOM    955  CB  PHE A 117      22.604  18.276  66.465  3.00  1.00           C
ATOM    956  CG  PHE A 117      23.816  17.848  65.707  3.00  1.00           C
ATOM    957  CD1 PHE A 117      24.731  18.790  65.294  3.00  1.00           C
ATOM    958  CD2 PHE A 117      24.055  16.522  65.420  3.00  1.00           C
ATOM    959  CE1 PHE A 117      25.858  18.425  64.596  3.00  1.00           C
ATOM    960  CE2 PHE A 117      25.181  16.151  64.720  3.00  1.00           C
ATOM    961  CZ  PHE A 117      26.084  17.102  64.309  3.00  1.00           C
ATOM    962  C   PHE A 117      21.089  17.883  64.582  3.00  1.00           C
ATOM    963  O   PHE A 117      21.408  17.790  63.397  3.00  1.00           O
ATOM    964  N   ASN A 118      20.210  17.053  65.166  2.00  1.00           N
ATOM    965  CA  ASN A 118      19.436  16.166  64.360  2.00  1.00           C
ATOM    966  CB  ASN A 118      18.627  15.185  65.224  2.00  1.00           C
ATOM    967  CG  ASN A 118      18.218  14.006  64.368  2.00  1.00           C
ATOM    968  OD1 ASN A 118      17.792  12.970  64.875  2.00  1.00           O
ATOM    969  ND2 ASN A 118      18.369  14.159  63.028  2.00  1.00           N
ATOM    970  C   ASN A 118      18.516  17.231  63.844  2.00  1.00           C
ATOM    971  O   ASN A 118      18.412  18.272  64.484  2.00  1.00           O
ATOM    972  N   LEU A 119      17.832  17.067  62.708  2.00  1.00           N
ATOM    973  CA  LEU A 119      17.030  18.165  62.229  2.00  1.00           C
ATOM    974  CB  LEU A 119      16.024  18.736  63.253  2.00  1.00           C
ATOM    975  CG  LEU A 119      14.923  17.729  63.648  2.00  1.00           C
ATOM    976  CD1 LEU A 119      15.512  16.512  64.380  2.00  1.00           C
ATOM    977  CD2 LEU A 119      13.791  18.407  64.439  2.00  1.00           C
ATOM    978  C   LEU A 119      17.877  19.268  61.644  2.00  1.00           C
ATOM    979  O   LEU A 119      17.372  20.359  61.387  2.00  1.00           O
ATOM    980  N   THR A 120      19.188  19.020  61.412  2.00  1.00           N
ATOM    981  CA  THR A 120      20.028  19.936  60.670  2.00  1.00           C
ATOM    982  CB  THR A 120      20.769  20.969  61.495  2.00  1.00           C
ATOM    983  OG1 THR A 120      21.308  21.959  60.632  2.00  1.00           O
ATOM    984  CG2 THR A 120      21.897  20.353  62.335  2.00  1.00           C
ATOM    985  C   THR A 120      20.968  19.059  59.885  2.00  1.00           C
ATOM    986  O   THR A 120      21.050  19.173  58.665  2.00  1.00           O
ATOM    987  N   ILE A 121      21.721  18.175  60.579  2.00  1.00           N
ATOM    988  CA  ILE A 121      22.591  17.191  59.991  2.00  1.00           C
ATOM    989  CB  ILE A 121      23.554  16.557  60.958  2.00  1.00           C
ATOM    990  CG1 ILE A 121      24.732  17.498  61.274  2.00  1.00           C
ATOM    991  CG2 ILE A 121      23.995  15.213  60.359  2.00  1.00           C
ATOM    992  CD1 ILE A 121      24.359  18.773  62.019  2.00  1.00           C
ATOM    993  C   ILE A 121      21.814  16.110  59.337  2.00  1.00           C
ATOM    994  O   ILE A 121      22.204  15.650  58.265  2.00  1.00           O
ATOM    995  N   GLN A 122      20.696  15.675  59.958  2.00  1.00           N
ATOM    996  CA  GLN A 122      20.040  14.517  59.430  2.00  1.00           C
ATOM    997  CB  GLN A 122      18.774  14.105  60.198  2.00  1.00           C
ATOM    998  CG  GLN A 122      18.084  12.900  59.559  2.00  1.00           C
ATOM    999  CD  GLN A 122      16.664  12.819  60.095  2.00  1.00           C
ATOM   1000  OE1 GLN A 122      16.260  13.610  60.944  2.00  1.00           O
ATOM   1001  NE2 GLN A 122      15.878  11.841  59.569  2.00  1.00           N
ATOM   1002  C   GLN A 122      19.646  14.743  58.012  2.00  1.00           C
ATOM   1003  O   GLN A 122      20.085  13.966  57.165  2.00  1.00           O
ATOM   1004  N   PRO A 123      18.885  15.730  57.635  2.00  1.00           N
ATOM   1005  CA  PRO A 123      18.882  15.913  56.226  2.00  1.00           C
ATOM   1006  CD  PRO A 123      17.582  16.025  58.215  2.00  1.00           C
ATOM   1007  CB  PRO A 123      17.615  16.689  55.883  2.00  1.00           C
ATOM   1008  CG  PRO A 123      16.654  16.310  57.022  2.00  1.00           C
ATOM   1009  C   PRO A 123      20.138  16.699  56.086  2.00  1.00           C
ATOM   1010  O   PRO A 123      20.245  17.714  56.769  2.00  1.00           O
ATOM   1011  N   MET A 124      21.052  16.291  55.195  2.00  1.00           N
ATOM   1012  CA  MET A 124      22.374  16.843  55.065  2.00  1.00           C
ATOM   1013  CB  MET A 124      22.927  17.540  56.323  2.00  1.00           C
ATOM   1014  CG  MET A 124      24.294  18.199  56.123  2.00  1.00           C
ATOM   1015  SD  MET A 124      25.666  17.044  55.820  2.00  1.00           S
ATOM   1016  CE  MET A 124      25.749  16.443  57.530  2.00  1.00           C
ATOM   1017  C   MET A 124      23.112  15.568  54.948  2.00  1.00           C
ATOM   1018  O   MET A 124      23.975  15.380  54.095  2.00  1.00           O
ATOM   1019  N   VAL A 125      22.747  14.646  55.856  2.00  1.00           N
ATOM   1020  CA  VAL A 125      23.289  13.329  55.847  2.00  1.00           C
ATOM   1021  CB  VAL A 125      22.748  12.476  56.957  2.00  1.00           C
ATOM   1022  CG1 VAL A 125      23.233  11.034  56.747  2.00  1.00           C
ATOM   1023  CG2 VAL A 125      23.171  13.082  58.305  2.00  1.00           C
ATOM   1024  C   VAL A 125      22.892  12.675  54.580  2.00  1.00           C
ATOM   1025  O   VAL A 125      23.718  12.166  53.825  2.00  1.00           O
ATOM   1026  N   GLY A 126      21.583  12.675  54.315  2.00  1.00           N
ATOM   1027  CA  GLY A 126      21.139  12.037  53.128  2.00  1.00           C
ATOM   1028  C   GLY A 126      21.612  12.818  51.939  2.00  1.00           C
ATOM   1029  O   GLY A 126      22.058  12.252  50.943  2.00  1.00           O
ATOM   1030  N   ALA A 127      21.528  14.160  52.026  2.00  1.00           N
ATOM   1031  CA  ALA A 127      21.864  15.024  50.927  2.00  1.00           C
ATOM   1032  CB  ALA A 127      21.659  16.513  51.251  2.00  1.00           C
ATOM   1033  C   ALA A 127      23.296  14.828  50.587  2.00  1.00           C
ATOM   1034  O   ALA A 127      23.660  14.883  49.417  2.00  1.00           O
ATOM   1035  N   ILE A 128      24.158  14.636  51.602  2.00  1.00           N
ATOM   1036  CA  ILE A 128      25.545  14.400  51.336  2.00  1.00           C
ATOM   1037  CB  ILE A 128      26.464  14.470  52.537  2.00  1.00           C
ATOM   1038  CG1 ILE A 128      26.140  13.422  53.615  2.00  1.00           C
ATOM   1039  CG2 ILE A 128      26.449  15.924  53.040  2.00  1.00           C
ATOM   1040  CD1 ILE A 128      26.560  11.997  53.254  2.00  1.00           C
ATOM   1041  C   ILE A 128      25.676  13.072  50.636  2.00  1.00           C
ATOM   1042  O   ILE A 128      26.524  12.917  49.759  2.00  1.00           O
ATOM   1043  N   ALA A 129      24.850  12.069  51.015  2.00  1.00           N
ATOM   1044  CA  ALA A 129      24.947  10.753  50.433  2.00  1.00           C
ATOM   1045  CB  ALA A 129      23.975   9.755  51.081  2.00  1.00           C
ATOM   1046  C   ALA A 129      24.650  10.795  48.975  2.00  1.00           C
ATOM   1047  O   ALA A 129      25.424  10.283  48.167  2.00  1.00           O
ATOM   1048  N   ALA A 130      23.527  11.425  48.584  3.00  1.00           N
ATOM   1049  CA  ALA A 130      23.348  11.610  47.178  3.00  1.00           C
ATOM   1050  CB  ALA A 130      21.997  12.239  46.794  3.00  1.00           C
ATOM   1051  C   ALA A 130      24.432  12.635  46.941  3.00  1.00           C
ATOM   1052  O   ALA A 130      24.859  13.289  47.887  3.00  1.00           O
ATOM   1053  N   GLY A 131      24.972  12.847  45.731  3.00  1.00           N
ATOM   1054  CA  GLY A 131      26.087  13.759  45.811  3.00  1.00           C
ATOM   1055  C   GLY A 131      25.653  15.174  45.565  3.00  1.00           C
ATOM   1056  O   GLY A 131      25.730  15.673  44.446  3.00  1.00           O
ATOM   1057  N   ASN A 132      25.242  15.888  46.632  1.00  1.00           N
ATOM   1058  CA  ASN A 132      24.853  17.261  46.476  1.00  1.00           C
ATOM   1059  CB  ASN A 132      23.380  17.537  46.839  1.00  1.00           C
ATOM   1060  CG  ASN A 132      22.473  16.828  45.845  1.00  1.00           C
ATOM   1061  OD1 ASN A 132      22.798  15.757  45.335  1.00  1.00           O
ATOM   1062  ND2 ASN A 132      21.296  17.446  45.559  1.00  1.00           N
ATOM   1063  C   ASN A 132      25.648  18.037  47.451  1.00  1.00           C
ATOM   1064  O   ASN A 132      25.956  17.566  48.544  1.00  1.00           O
ATOM   1065  N   ALA A 133      26.030  19.256  47.057  4.00  1.00           N
ATOM   1066  CA  ALA A 133      26.718  20.058  48.004  4.00  1.00           C
ATOM   1067  CB  ALA A 133      27.383  21.302  47.392  4.00  1.00           C
ATOM   1068  C   ALA A 133      25.653  20.534  48.972  4.00  1.00           C
ATOM   1069  O   ALA A 133      24.503  20.705  48.572  4.00  1.00           O
ATOM   1070  N   VAL A 134      25.980  20.753  50.274  4.00  1.00           N
ATOM   1071  CA  VAL A 134      24.953  21.175  51.205  4.00  1.00           C
ATOM   1072  CB  VAL A 134      24.668  20.187  52.300  4.00  1.00           C
ATOM   1073  CG1 VAL A 134      24.075  18.921  51.658  4.00  1.00           C
ATOM   1074  CG2 VAL A 134      25.955  19.936  53.105  4.00  1.00           C
ATOM   1075  C   VAL A 134      25.309  22.490  51.849  4.00  1.00           C
ATOM   1076  O   VAL A 134      26.448  22.713  52.255  4.00  1.00           O
ATOM   1077  N   VAL A 135      24.306  23.401  51.937  4.00  1.00           N
ATOM   1078  CA  VAL A 135      24.410  24.686  52.590  4.00  1.00           C
ATOM   1079  CB  VAL A 135      23.908  25.830  51.759  4.00  1.00           C
ATOM   1080  CG1 VAL A 135      23.980  27.113  52.606  4.00  1.00           C
ATOM   1081  CG2 VAL A 135      24.727  25.894  50.459  4.00  1.00           C
ATOM   1082  C   VAL A 135      23.514  24.577  53.787  4.00  1.00           C
ATOM   1083  O   VAL A 135      22.371  24.149  53.652  4.00  1.00           O
ATOM   1084  N   LEU A 136      23.996  24.956  54.991  4.00  1.00           N
ATOM   1085  CA  LEU A 136      23.190  24.730  56.163  4.00  1.00           C
ATOM   1086  CB  LEU A 136      23.911  23.834  57.198  4.00  1.00           C
ATOM   1087  CG  LEU A 136      23.080  23.292  58.390  4.00  1.00           C
ATOM   1088  CD1 LEU A 136      22.457  24.399  59.243  4.00  1.00           C
ATOM   1089  CD2 LEU A 136      22.069  22.227  57.956  4.00  1.00           C
ATOM   1090  C   LEU A 136      22.898  26.028  56.830  4.00  1.00           C
ATOM   1091  O   LEU A 136      23.771  26.882  56.971  4.00  1.00           O
ATOM   1092  N   LYS A 137      21.629  26.210  57.239  4.00  1.00           N
ATOM   1093  CA  LYS A 137      21.306  27.378  57.999  4.00  1.00           C
ATOM   1094  CB  LYS A 137      20.290  28.318  57.340  4.00  1.00           C
ATOM   1095  CG  LYS A 137      20.019  29.553  58.200  4.00  1.00           C
ATOM   1096  CD  LYS A 137      19.252  30.664  57.480  4.00  1.00           C
ATOM   1097  CE  LYS A 137      19.134  31.952  58.302  4.00  1.00           C
ATOM   1098  NZ  LYS A 137      20.321  32.808  58.071  4.00  1.00           N
ATOM   1099  C   LYS A 137      20.687  26.908  59.264  4.00  1.00           C
ATOM   1100  O   LYS A 137      19.622  26.293  59.268  4.00  1.00           O
ATOM   1101  N   PRO A 138      21.365  27.167  60.342  1.00  1.00           N
ATOM   1102  CA  PRO A 138      20.841  26.778  61.617  1.00  1.00           C
ATOM   1103  CD  PRO A 138      22.812  27.201  60.331  1.00  1.00           C
ATOM   1104  CB  PRO A 138      22.059  26.526  62.520  1.00  1.00           C
ATOM   1105  CG  PRO A 138      23.210  27.259  61.814  1.00  1.00           C
ATOM   1106  C   PRO A 138      19.952  27.855  62.091  1.00  1.00           C
ATOM   1107  O   PRO A 138      20.108  28.991  61.648  1.00  1.00           O
ATOM   1108  N   SER A 139      19.007  27.540  62.990  1.00  1.00           N
ATOM   1109  CA  SER A 139      18.196  28.592  63.506  1.00  1.00           C
ATOM   1110  CB  SER A 139      16.871  28.099  64.120  1.00  1.00           C
ATOM   1111  OG  SER A 139      17.130  27.258  65.236  1.00  1.00           O
ATOM   1112  C   SER A 139      18.996  29.226  64.594  1.00  1.00           C
ATOM   1113  O   SER A 139      19.760  28.563  65.294  1.00  1.00           O
ATOM   1114  N   GLU A 140      18.847  30.552  64.731  3.00  1.00           N
ATOM   1115  CA  GLU A 140      19.554  31.319  65.708  3.00  1.00           C
ATOM   1116  CB  GLU A 140      19.425  32.837  65.489  3.00  1.00           C
ATOM   1117  CG  GLU A 140      17.990  33.365  65.550  3.00  1.00           C
ATOM   1118  CD  GLU A 140      18.042  34.875  65.356  3.00  1.00           C
ATOM   1119  OE1 GLU A 140      18.979  35.506  65.915  3.00  1.00           O
ATOM   1120  OE2 GLU A 140      17.155  35.417  64.644  3.00  1.00           O
ATOM   1121  C   GLU A 140      19.044  31.014  67.066  3.00  1.00           C
ATOM   1122  O   GLU A 140      19.773  31.156  68.047  3.00  1.00           O
ATOM   1123  N   LEU A 141      17.769  30.589  67.153  3.00  1.00           N
ATOM   1124  CA  LEU A 141      17.153  30.407  68.429  3.00  1.00           C
ATOM   1125  CB  LEU A 141      15.726  29.841  68.339  3.00  1.00           C
ATOM   1126  CG  LEU A 141      15.093  29.570  69.717  3.00  1.00           C
ATOM   1127  CD1 LEU A 141      15.125  30.822  70.610  3.00  1.00           C
ATOM   1128  CD2 LEU A 141      13.672  29.002  69.560  3.00  1.00           C
ATOM   1129  C   LEU A 141      17.995  29.468  69.248  3.00  1.00           C
ATOM   1130  O   LEU A 141      18.242  29.737  70.422  3.00  1.00           O
ATOM   1131  N   SER A 142      18.483  28.349  68.674  1.00  1.00           N
ATOM   1132  CA  SER A 142      19.385  27.553  69.466  1.00  1.00           C
ATOM   1133  CB  SER A 142      19.264  26.043  69.206  1.00  1.00           C
ATOM   1134  OG  SER A 142      17.987  25.580  69.620  1.00  1.00           O
ATOM   1135  C   SER A 142      20.741  27.988  69.035  1.00  1.00           C
ATOM   1136  O   SER A 142      21.314  27.469  68.081  1.00  1.00           O
ATOM   1137  N   GLU A 143      21.266  28.990  69.757  2.00  1.00           N
ATOM   1138  CA  GLU A 143      22.484  29.661  69.425  2.00  1.00           C
ATOM   1139  CB  GLU A 143      22.640  30.931  70.277  2.00  1.00           C
ATOM   1140  CG  GLU A 143      23.824  31.821  69.904  2.00  1.00           C
ATOM   1141  CD  GLU A 143      23.581  33.165  70.572  2.00  1.00           C
ATOM   1142  OE1 GLU A 143      23.850  33.282  71.798  2.00  1.00           O
ATOM   1143  OE2 GLU A 143      23.107  34.093  69.863  2.00  1.00           O
ATOM   1144  C   GLU A 143      23.707  28.835  69.597  2.00  1.00           C
ATOM   1145  O   GLU A 143      24.538  28.747  68.694  2.00  1.00           O
ATOM   1146  N   ASN A 144      23.842  28.182  70.755  2.00  1.00           N
ATOM   1147  CA  ASN A 144      25.078  27.526  71.024  2.00  1.00           C
ATOM   1148  CB  ASN A 144      25.111  26.914  72.434  2.00  1.00           C
ATOM   1149  CG  ASN A 144      25.096  28.061  73.434  2.00  1.00           C
ATOM   1150  OD1 ASN A 144      25.960  28.936  73.403  2.00  1.00           O
ATOM   1151  ND2 ASN A 144      24.084  28.066  74.342  2.00  1.00           N
ATOM   1152  C   ASN A 144      25.295  26.423  70.055  2.00  1.00           C
ATOM   1153  O   ASN A 144      26.391  26.254  69.523  2.00  1.00           O
ATOM   1154  N   MET A 145      24.236  25.650  69.784  2.00  1.00           N
ATOM   1155  CA  MET A 145      24.406  24.544  68.904  2.00  1.00           C
ATOM   1156  CB  MET A 145      23.103  23.754  68.685  2.00  1.00           C
ATOM   1157  CG  MET A 145      23.281  22.444  67.913  2.00  1.00           C
ATOM   1158  SD  MET A 145      24.079  21.107  68.853  2.00  1.00           S
ATOM   1159  CE  MET A 145      25.775  21.717  68.631  2.00  1.00           C
ATOM   1160  C   MET A 145      24.820  25.110  67.581  2.00  1.00           C
ATOM   1161  O   MET A 145      25.686  24.560  66.901  2.00  1.00           O
ATOM   1162  N   ALA A 146      24.217  26.253  67.196  2.00  1.00           N
ATOM   1163  CA  ALA A 146      24.467  26.840  65.910  2.00  1.00           C
ATOM   1164  CB  ALA A 146      23.640  28.114  65.671  2.00  1.00           C
ATOM   1165  C   ALA A 146      25.915  27.219  65.761  2.00  1.00           C
ATOM   1166  O   ALA A 146      26.543  26.881  64.760  2.00  1.00           O
ATOM   1167  N   SER A 147      26.496  27.915  66.760  2.00  1.00           N
ATOM   1168  CA  SER A 147      27.860  28.369  66.657  2.00  1.00           C
ATOM   1169  CB  SER A 147      28.250  29.324  67.799  2.00  1.00           C
ATOM   1170  OG  SER A 147      29.598  29.743  67.652  2.00  1.00           O
ATOM   1171  C   SER A 147      28.776  27.202  66.710  2.00  1.00           C
ATOM   1172  O   SER A 147      29.775  27.155  65.994  2.00  1.00           O
ATOM   1173  N   LEU A 148      28.446  26.211  67.557  2.00  1.00           N
ATOM   1174  CA  LEU A 148      29.306  25.076  67.643  2.00  1.00           C
ATOM   1175  CB  LEU A 148      28.851  24.014  68.659  2.00  1.00           C
ATOM   1176  CG  LEU A 148      29.045  24.442  70.127  2.00  1.00           C
ATOM   1177  CD1 LEU A 148      28.611  23.332  71.098  2.00  1.00           C
ATOM   1178  CD2 LEU A 148      30.489  24.913  70.380  2.00  1.00           C
ATOM   1179  C   LEU A 148      29.318  24.466  66.275  2.00  1.00           C
ATOM   1180  O   LEU A 148      30.349  23.991  65.803  2.00  1.00           O
ATOM   1181  N   LEU A 149      28.156  24.484  65.596  2.00  1.00           N
ATOM   1182  CA  LEU A 149      28.038  23.933  64.276  2.00  1.00           C
ATOM   1183  CB  LEU A 149      26.602  23.980  63.731  2.00  1.00           C
ATOM   1184  CG  LEU A 149      25.628  23.071  64.501  2.00  1.00           C
ATOM   1185  CD1 LEU A 149      24.213  23.147  63.910  2.00  1.00           C
ATOM   1186  CD2 LEU A 149      26.165  21.634  64.593  2.00  1.00           C
ATOM   1187  C   LEU A 149      28.895  24.704  63.332  2.00  1.00           C
ATOM   1188  O   LEU A 149      29.500  24.098  62.461  2.00  1.00           O
ATOM   1189  N   ALA A 150      28.982  26.043  63.429  2.00  1.00           N
ATOM   1190  CA  ALA A 150      29.805  26.722  62.460  2.00  1.00           C
ATOM   1191  CB  ALA A 150      29.793  28.251  62.640  2.00  1.00           C
ATOM   1192  C   ALA A 150      31.223  26.264  62.632  2.00  1.00           C
ATOM   1193  O   ALA A 150      31.898  25.945  61.655  2.00  1.00           O
ATOM   1194  N   THR A 151      31.711  26.201  63.890  2.00  1.00           N
ATOM   1195  CA  THR A 151      33.088  25.854  64.122  2.00  1.00           C
ATOM   1196  CB  THR A 151      33.513  26.025  65.552  2.00  1.00           C
ATOM   1197  OG1 THR A 151      32.713  25.220  66.408  2.00  1.00           O
ATOM   1198  CG2 THR A 151      33.394  27.509  65.937  2.00  1.00           C
ATOM   1199  C   THR A 151      33.389  24.451  63.712  2.00  1.00           C
ATOM   1200  O   THR A 151      34.323  24.208  62.950  2.00  1.00           O
ATOM   1201  N   ILE A 152      32.586  23.487  64.189  2.00  1.00           N
ATOM   1202  CA  ILE A 152      32.806  22.115  63.841  2.00  1.00           C
ATOM   1203  CB  ILE A 152      32.526  21.199  64.977  2.00  1.00           C
ATOM   1204  CG1 ILE A 152      33.557  21.375  66.106  2.00  1.00           C
ATOM   1205  CG2 ILE A 152      32.445  19.800  64.380  2.00  1.00           C
ATOM   1206  CD1 ILE A 152      34.993  21.087  65.671  2.00  1.00           C
ATOM   1207  C   ILE A 152      31.797  21.854  62.799  2.00  1.00           C
ATOM   1208  O   ILE A 152      30.597  21.902  63.049  2.00  1.00           O
ATOM   1209  N   ILE A 153      32.322  21.509  61.622  2.00  1.00           N
ATOM   1210  CA  ILE A 153      31.688  21.498  60.351  2.00  1.00           C
ATOM   1211  CB  ILE A 153      30.284  20.919  60.237  2.00  1.00           C
ATOM   1212  CG1 ILE A 153      30.070  20.508  58.772  2.00  1.00           C
ATOM   1213  CG2 ILE A 153      29.176  21.870  60.725  2.00  1.00           C
ATOM   1214  CD1 ILE A 153      28.837  19.634  58.553  2.00  1.00           C
ATOM   1215  C   ILE A 153      31.828  22.963  60.015  2.00  1.00           C
ATOM   1216  O   ILE A 153      31.114  23.774  60.587  2.00  1.00           O
ATOM   1217  N   PRO A 154      32.692  23.475  59.176  2.00  1.00           N
ATOM   1218  CA  PRO A 154      33.681  22.837  58.346  2.00  1.00           C
ATOM   1219  CD  PRO A 154      32.513  24.873  58.815  2.00  1.00           C
ATOM   1220  CB  PRO A 154      34.064  23.871  57.284  2.00  1.00           C
ATOM   1221  CG  PRO A 154      33.704  25.219  57.916  2.00  1.00           C
ATOM   1222  C   PRO A 154      34.904  22.172  58.869  2.00  1.00           C
ATOM   1223  O   PRO A 154      35.671  21.718  58.021  2.00  1.00           O
ATOM   1224  N   GLN A 155      35.160  22.110  60.186  2.00  1.00           N
ATOM   1225  CA  GLN A 155      36.398  21.499  60.586  2.00  1.00           C
ATOM   1226  CB  GLN A 155      36.605  21.459  62.110  2.00  1.00           C
ATOM   1227  CG  GLN A 155      37.959  20.868  62.509  2.00  1.00           C
ATOM   1228  CD  GLN A 155      39.047  21.828  62.046  2.00  1.00           C
ATOM   1229  OE1 GLN A 155      38.765  22.922  61.562  2.00  1.00           O
ATOM   1230  NE2 GLN A 155      40.332  21.406  62.199  2.00  1.00           N
ATOM   1231  C   GLN A 155      36.418  20.097  60.074  2.00  1.00           C
ATOM   1232  O   GLN A 155      37.462  19.616  59.636  2.00  1.00           O
ATOM   1233  N   TYR A 156      35.270  19.393  60.081  2.00  1.00           N
ATOM   1234  CA  TYR A 156      35.388  18.044  59.623  2.00  1.00           C
ATOM   1235  CB  TYR A 156      34.861  17.050  60.687  2.00  1.00           C
ATOM   1236  CG  TYR A 156      33.384  17.224  60.880  2.00  1.00           C
ATOM   1237  CD1 TYR A 156      32.871  18.365  61.456  2.00  1.00           C
ATOM   1238  CD2 TYR A 156      32.500  16.251  60.465  2.00  1.00           C
ATOM   1239  CE1 TYR A 156      31.514  18.522  61.623  2.00  1.00           C
ATOM   1240  CE2 TYR A 156      31.144  16.399  60.628  2.00  1.00           C
ATOM   1241  CZ  TYR A 156      30.646  17.538  61.209  2.00  1.00           C
ATOM   1242  OH  TYR A 156      29.255  17.696  61.377  2.00  1.00           O
ATOM   1243  C   TYR A 156      34.655  17.804  58.342  2.00  1.00           C
ATOM   1244  O   TYR A 156      33.924  16.825  58.218  2.00  1.00           O
ATOM   1245  N   LEU A 157      34.855  18.634  57.307  1.00  1.00           N
ATOM   1246  CA  LEU A 157      34.157  18.268  56.111  1.00  1.00           C
ATOM   1247  CB  LEU A 157      32.619  18.298  56.311  1.00  1.00           C
ATOM   1248  CG  LEU A 157      31.745  17.422  55.373  1.00  1.00           C
ATOM   1249  CD1 LEU A 157      30.257  17.583  55.723  1.00  1.00           C
ATOM   1250  CD2 LEU A 157      31.999  17.627  53.874  1.00  1.00           C
ATOM   1251  C   LEU A 157      34.591  19.295  55.090  1.00  1.00           C
ATOM   1252  O   LEU A 157      35.112  20.341  55.469  1.00  1.00           O
ATOM   1253  N   ASP A 158      34.415  19.038  53.773  1.00  1.00           N
ATOM   1254  CA  ASP A 158      34.841  19.978  52.765  1.00  1.00           C
ATOM   1255  CB  ASP A 158      34.585  19.537  51.317  1.00  1.00           C
ATOM   1256  CG  ASP A 158      35.698  18.561  50.969  1.00  1.00           C
ATOM   1257  OD1 ASP A 158      36.564  18.314  51.850  1.00  1.00           O
ATOM   1258  OD2 ASP A 158      35.712  18.066  49.812  1.00  1.00           O
ATOM   1259  C   ASP A 158      34.199  21.305  53.009  1.00  1.00           C
ATOM   1260  O   ASP A 158      32.984  21.417  53.161  1.00  1.00           O
ATOM   1261  N   LYS A 159      35.054  22.346  53.083  3.00  1.00           N
ATOM   1262  CA  LYS A 159      34.667  23.691  53.394  3.00  1.00           C
ATOM   1263  CB  LYS A 159      35.892  24.607  53.596  3.00  1.00           C
ATOM   1264  CG  LYS A 159      35.604  25.947  54.287  3.00  1.00           C
ATOM   1265  CD  LYS A 159      34.633  26.858  53.534  3.00  1.00           C
ATOM   1266  CE  LYS A 159      34.366  28.190  54.239  3.00  1.00           C
ATOM   1267  NZ  LYS A 159      35.412  29.174  53.876  3.00  1.00           N
ATOM   1268  C   LYS A 159      33.820  24.292  52.331  3.00  1.00           C
ATOM   1269  O   LYS A 159      32.746  24.829  52.598  3.00  1.00           O
ATOM   1270  N   ASP A 160      34.284  24.196  51.079  3.00  1.00           N
ATOM   1271  CA  ASP A 160      33.586  24.827  50.007  3.00  1.00           C
ATOM   1272  CB  ASP A 160      34.360  24.679  48.690  3.00  1.00           C
ATOM   1273  CG  ASP A 160      34.662  23.197  48.537  3.00  1.00           C
ATOM   1274  OD1 ASP A 160      35.620  22.724  49.207  3.00  1.00           O
ATOM   1275  OD2 ASP A 160      33.949  22.514  47.759  3.00  1.00           O
ATOM   1276  C   ASP A 160      32.235  24.228  49.846  3.00  1.00           C
ATOM   1277  O   ASP A 160      31.240  24.942  49.728  3.00  1.00           O
ATOM   1278  N   LEU A 161      32.158  22.888  49.848  3.00  1.00           N
ATOM   1279  CA  LEU A 161      30.893  22.260  49.627  3.00  1.00           C
ATOM   1280  CB  LEU A 161      30.996  20.746  49.366  3.00  1.00           C
ATOM   1281  CG  LEU A 161      31.507  20.418  47.951  3.00  1.00           C
ATOM   1282  CD1 LEU A 161      31.600  18.902  47.716  3.00  1.00           C
ATOM   1283  CD2 LEU A 161      30.641  21.119  46.891  3.00  1.00           C
ATOM   1284  C   LEU A 161      29.917  22.486  50.759  3.00  1.00           C
ATOM   1285  O   LEU A 161      28.757  22.798  50.497  3.00  1.00           O
ATOM   1286  N   TYR A 162      30.329  22.348  52.043  1.00  1.00           N
ATOM   1287  CA  TYR A 162      29.366  22.497  53.116  1.00  1.00           C
ATOM   1288  CB  TYR A 162      29.399  21.335  54.126  1.00  1.00           C
ATOM   1289  CG  TYR A 162      28.543  21.699  55.294  1.00  1.00           C
ATOM   1290  CD1 TYR A 162      27.180  21.537  55.254  1.00  1.00           C
ATOM   1291  CD2 TYR A 162      29.113  22.202  56.442  1.00  1.00           C
ATOM   1292  CE1 TYR A 162      26.400  21.874  56.334  1.00  1.00           C
ATOM   1293  CE2 TYR A 162      28.341  22.542  57.526  1.00  1.00           C
ATOM   1294  CZ  TYR A 162      26.981  22.378  57.473  1.00  1.00           C
ATOM   1295  OH  TYR A 162      26.182  22.724  58.583  1.00  1.00           O
ATOM   1296  C   TYR A 162      29.674  23.743  53.896  1.00  1.00           C
ATOM   1297  O   TYR A 162      30.573  23.766  54.735  1.00  1.00           O
ATOM   1298  N   PRO A 163      28.972  24.802  53.590  1.00  1.00           N
ATOM   1299  CA  PRO A 163      29.112  26.029  54.340  1.00  1.00           C
ATOM   1300  CD  PRO A 163      28.660  25.057  52.194  1.00  1.00           C
ATOM   1301  CB  PRO A 163      28.994  27.162  53.319  1.00  1.00           C
ATOM   1302  CG  PRO A 163      28.234  26.530  52.142  1.00  1.00           C
ATOM   1303  C   PRO A 163      28.011  26.081  55.365  1.00  1.00           C
ATOM   1304  O   PRO A 163      27.069  25.299  55.253  1.00  1.00           O
ATOM   1305  N   VAL A 164      28.108  26.976  56.373  4.00  1.00           N
ATOM   1306  CA  VAL A 164      27.023  27.205  57.295  4.00  1.00           C
ATOM   1307  CB  VAL A 164      27.352  26.851  58.715  4.00  1.00           C
ATOM   1308  CG1 VAL A 164      26.176  27.283  59.608  4.00  1.00           C
ATOM   1309  CG2 VAL A 164      27.676  25.349  58.790  4.00  1.00           C
ATOM   1310  C   VAL A 164      26.825  28.671  57.260  4.00  1.00           C
ATOM   1311  O   VAL A 164      27.739  29.437  57.562  4.00  1.00           O
ATOM   1312  N   ILE A 165      25.621  29.113  56.881  1.00  1.00           N
ATOM   1313  CA  ILE A 165      25.445  30.523  56.868  1.00  1.00           C
ATOM   1314  CB  ILE A 165      24.507  31.020  55.807  1.00  1.00           C
ATOM   1315  CG1 ILE A 165      23.087  30.478  56.028  1.00  1.00           C
ATOM   1316  CG2 ILE A 165      25.109  30.651  54.441  1.00  1.00           C
ATOM   1317  CD1 ILE A 165      22.034  31.181  55.172  1.00  1.00           C
ATOM   1318  C   ILE A 165      24.860  30.855  58.210  1.00  1.00           C
ATOM   1319  O   ILE A 165      23.916  30.206  58.657  1.00  1.00           O
ATOM   1320  N   ASN A 166      25.425  31.864  58.907  1.00  1.00           N
ATOM   1321  CA  ASN A 166      24.977  32.169  60.238  1.00  1.00           C
ATOM   1322  CB  ASN A 166      26.136  32.356  61.232  1.00  1.00           C
ATOM   1323  CG  ASN A 166      25.567  32.412  62.643  1.00  1.00           C
ATOM   1324  OD1 ASN A 166      24.680  31.637  62.998  1.00  1.00           O
ATOM   1325  ND2 ASN A 166      26.090  33.353  63.473  1.00  1.00           N
ATOM   1326  C   ASN A 166      24.203  33.444  60.214  1.00  1.00           C
ATOM   1327  O   ASN A 166      24.460  34.330  59.399  1.00  1.00           O
ATOM   1328  N   GLY A 167      23.203  33.550  61.111  1.00  1.00           N
ATOM   1329  CA  GLY A 167      22.430  34.752  61.195  1.00  1.00           C
ATOM   1330  C   GLY A 167      21.010  34.376  61.469  1.00  1.00           C
ATOM   1331  O   GLY A 167      20.697  33.209  61.698  1.00  1.00           O
ATOM   1332  N   GLY A 168      20.112  35.382  61.462  1.00  1.00           N
ATOM   1333  CA  GLY A 168      18.727  35.146  61.738  1.00  1.00           C
ATOM   1334  C   GLY A 168      17.927  35.287  60.477  1.00  1.00           C
ATOM   1335  O   GLY A 168      18.384  34.959  59.386  1.00  1.00           O
ATOM   1336  N   VAL A 169      16.700  35.810  60.641  2.00  1.00           N
ATOM   1337  CA  VAL A 169      15.735  35.941  59.578  2.00  1.00           C
ATOM   1338  CB  VAL A 169      14.415  36.484  60.050  2.00  1.00           C
ATOM   1339  CG1 VAL A 169      14.609  37.911  60.588  2.00  1.00           C
ATOM   1340  CG2 VAL A 169      13.415  36.401  58.883  2.00  1.00           C
ATOM   1341  C   VAL A 169      16.212  36.800  58.431  2.00  1.00           C
ATOM   1342  O   VAL A 169      16.085  36.326  57.305  2.00  1.00           O
ATOM   1343  N   PRO A 170      16.728  38.011  58.569  2.00  1.00           N
ATOM   1344  CA  PRO A 170      17.129  38.762  57.402  2.00  1.00           C
ATOM   1345  CD  PRO A 170      17.467  38.445  59.748  2.00  1.00           C
ATOM   1346  CB  PRO A 170      17.770  40.036  57.942  2.00  1.00           C
ATOM   1347  CG  PRO A 170      18.414  39.554  59.255  2.00  1.00           C
ATOM   1348  C   PRO A 170      18.150  37.964  56.636  2.00  1.00           C
ATOM   1349  O   PRO A 170      18.205  38.080  55.414  2.00  1.00           O
ATOM   1350  N   GLU A 171      18.994  37.190  57.339  2.00  1.00           N
ATOM   1351  CA  GLU A 171      19.964  36.368  56.667  2.00  1.00           C
ATOM   1352  CB  GLU A 171      20.967  35.720  57.635  2.00  1.00           C
ATOM   1353  CG  GLU A 171      22.056  36.666  58.147  2.00  1.00           C
ATOM   1354  CD  GLU A 171      23.267  36.511  57.236  2.00  1.00           C
ATOM   1355  OE1 GLU A 171      23.156  35.764  56.228  2.00  1.00           O
ATOM   1356  OE2 GLU A 171      24.322  37.130  57.541  2.00  1.00           O
ATOM   1357  C   GLU A 171      19.258  35.256  55.956  2.00  1.00           C
ATOM   1358  O   GLU A 171      19.558  34.962  54.800  2.00  1.00           O
ATOM   1359  N   THR A 172      18.276  34.618  56.624  2.00  1.00           N
ATOM   1360  CA  THR A 172      17.630  33.494  56.011  2.00  1.00           C
ATOM   1361  CB  THR A 172      16.660  32.772  56.910  2.00  1.00           C
ATOM   1362  OG1 THR A 172      16.232  31.572  56.284  2.00  1.00           O
ATOM   1363  CG2 THR A 172      15.448  33.664  57.219  2.00  1.00           C
ATOM   1364  C   THR A 172      16.927  33.975  54.779  2.00  1.00           C
ATOM   1365  O   THR A 172      16.933  33.297  53.751  2.00  1.00           O
ATOM   1366  N   THR A 173      16.312  35.173  54.841  2.00  1.00           N
ATOM   1367  CA  THR A 173      15.588  35.681  53.710  2.00  1.00           C
ATOM   1368  CB  THR A 173      14.799  36.926  54.010  2.00  1.00           C
ATOM   1369  OG1 THR A 173      13.897  37.197  52.948  2.00  1.00           O
ATOM   1370  CG2 THR A 173      15.758  38.109  54.189  2.00  1.00           C
ATOM   1371  C   THR A 173      16.515  35.955  52.569  2.00  1.00           C
ATOM   1372  O   THR A 173      16.197  35.651  51.421  2.00  1.00           O
ATOM   1373  N   GLU A 174      17.703  36.516  52.855  2.00  1.00           N
ATOM   1374  CA  GLU A 174      18.624  36.862  51.809  2.00  1.00           C
ATOM   1375  CB  GLU A 174      19.924  37.469  52.364  2.00  1.00           C
ATOM   1376  CG  GLU A 174      20.877  38.002  51.294  2.00  1.00           C
ATOM   1377  CD  GLU A 174      22.123  38.507  52.009  2.00  1.00           C
ATOM   1378  OE1 GLU A 174      22.039  38.745  53.244  2.00  1.00           O
ATOM   1379  OE2 GLU A 174      23.176  38.656  51.332  2.00  1.00           O
ATOM   1380  C   GLU A 174      18.983  35.601  51.086  2.00  1.00           C
ATOM   1381  O   GLU A 174      19.067  35.575  49.860  2.00  1.00           O
ATOM   1382  N   LEU A 175      19.179  34.513  51.850  2.00  1.00           N
ATOM   1383  CA  LEU A 175      19.608  33.244  51.336  2.00  1.00           C
ATOM   1384  CB  LEU A 175      19.908  32.218  52.443  2.00  1.00           C
ATOM   1385  CG  LEU A 175      20.365  30.853  51.888  2.00  1.00           C
ATOM   1386  CD1 LEU A 175      21.673  30.978  51.093  2.00  1.00           C
ATOM   1387  CD2 LEU A 175      20.437  29.790  52.996  2.00  1.00           C
ATOM   1388  C   LEU A 175      18.609  32.614  50.440  2.00  1.00           C
ATOM   1389  O   LEU A 175      18.980  32.001  49.440  2.00  1.00           O
ATOM   1390  N   LEU A 176      17.319  32.755  50.769  3.00  1.00           N
ATOM   1391  CA  LEU A 176      16.310  32.107  49.993  3.00  1.00           C
ATOM   1392  CB  LEU A 176      14.879  32.426  50.465  3.00  1.00           C
ATOM   1393  CG  LEU A 176      14.571  31.947  51.897  3.00  1.00           C
ATOM   1394  CD1 LEU A 176      13.086  32.142  52.244  3.00  1.00           C
ATOM   1395  CD2 LEU A 176      15.061  30.509  52.132  3.00  1.00           C
ATOM   1396  C   LEU A 176      16.452  32.631  48.607  3.00  1.00           C
ATOM   1397  O   LEU A 176      16.175  31.942  47.628  3.00  1.00           O
ATOM   1398  N   LYS A 177      16.925  33.884  48.510  3.00  1.00           N
ATOM   1399  CA  LYS A 177      17.063  34.538  47.249  3.00  1.00           C
ATOM   1400  CB  LYS A 177      17.630  35.963  47.365  3.00  1.00           C
ATOM   1401  CG  LYS A 177      16.583  36.989  47.798  3.00  1.00           C
ATOM   1402  CD  LYS A 177      15.445  37.127  46.783  3.00  1.00           C
ATOM   1403  CE  LYS A 177      14.366  38.130  47.189  3.00  1.00           C
ATOM   1404  NZ  LYS A 177      13.333  38.208  46.133  3.00  1.00           N
ATOM   1405  C   LYS A 177      17.966  33.770  46.317  3.00  1.00           C
ATOM   1406  O   LYS A 177      17.658  33.643  45.132  3.00  1.00           O
ATOM   1407  N   GLU A 178      19.092  33.215  46.807  1.00  1.00           N
ATOM   1408  CA  GLU A 178      20.027  32.548  45.932  1.00  1.00           C
ATOM   1409  CB  GLU A 178      21.307  32.086  46.653  1.00  1.00           C
ATOM   1410  CG  GLU A 178      22.387  31.537  45.716  1.00  1.00           C
ATOM   1411  CD  GLU A 178      23.152  32.719  45.135  1.00  1.00           C
ATOM   1412  OE1 GLU A 178      22.819  33.877  45.505  1.00  1.00           O
ATOM   1413  OE2 GLU A 178      24.083  32.481  44.319  1.00  1.00           O
ATOM   1414  C   GLU A 178      19.386  31.325  45.347  1.00  1.00           C
ATOM   1415  O   GLU A 178      18.447  30.765  45.911  1.00  1.00           O
ATOM   1416  N   ARG A 179      19.890  30.904  44.165  1.00  1.00           N
ATOM   1417  CA  ARG A 179      19.380  29.783  43.422  1.00  1.00           C
ATOM   1418  CB  ARG A 179      19.874  29.791  41.967  1.00  1.00           C
ATOM   1419  CG  ARG A 179      19.734  31.163  41.305  1.00  1.00           C
ATOM   1420  CD  ARG A 179      20.218  31.201  39.854  1.00  1.00           C
ATOM   1421  NE  ARG A 179      21.519  30.477  39.800  1.00  1.00           N
ATOM   1422  CZ  ARG A 179      21.517  29.143  39.512  1.00  1.00           C
ATOM   1423  NH1 ARG A 179      20.343  28.526  39.186  1.00  1.00           N
ATOM   1424  NH2 ARG A 179      22.680  28.429  39.541  1.00  1.00           N
ATOM   1425  C   ARG A 179      19.877  28.531  44.055  1.00  1.00           C
ATOM   1426  O   ARG A 179      21.041  28.431  44.437  1.00  1.00           O
ATOM   1427  N   PHE A 180      18.980  27.540  44.208  1.00  1.00           N
ATOM   1428  CA  PHE A 180      19.400  26.275  44.724  1.00  1.00           C
ATOM   1429  CB  PHE A 180      19.208  26.078  46.242  1.00  1.00           C
ATOM   1430  CG  PHE A 180      20.169  26.921  47.008  1.00  1.00           C
ATOM   1431  CD1 PHE A 180      21.431  26.454  47.299  1.00  1.00           C
ATOM   1432  CD2 PHE A 180      19.809  28.177  47.439  1.00  1.00           C
ATOM   1433  CE1 PHE A 180      22.319  27.228  48.009  1.00  1.00           C
ATOM   1434  CE2 PHE A 180      20.692  28.954  48.149  1.00  1.00           C
ATOM   1435  CZ  PHE A 180      21.950  28.481  48.436  1.00  1.00           C
ATOM   1436  C   PHE A 180      18.539  25.221  44.096  1.00  1.00           C
ATOM   1437  O   PHE A 180      17.437  25.510  43.642  1.00  1.00           O
ATOM   1438  N   ASP A 181      19.039  23.972  43.998  1.00  1.00           N
ATOM   1439  CA  ASP A 181      18.250  22.918  43.414  1.00  1.00           C
ATOM   1440  CB  ASP A 181      19.087  21.689  43.026  1.00  1.00           C
ATOM   1441  CG  ASP A 181      18.294  20.867  42.017  1.00  1.00           C
ATOM   1442  OD1 ASP A 181      17.042  20.801  42.138  1.00  1.00           O
ATOM   1443  OD2 ASP A 181      18.941  20.305  41.092  1.00  1.00           O
ATOM   1444  C   ASP A 181      17.144  22.448  44.326  1.00  1.00           C
ATOM   1445  O   ASP A 181      15.994  22.344  43.898  1.00  1.00           O
ATOM   1446  N   HIS A 182      17.442  22.172  45.618  4.00  1.00           N
ATOM   1447  CA  HIS A 182      16.434  21.548  46.442  4.00  1.00           C
ATOM   1448  ND1 HIS A 182      15.446  18.917  48.511  4.00  1.00           N
ATOM   1449  CG  HIS A 182      15.603  19.207  47.173  4.00  1.00           C
ATOM   1450  CB  HIS A 182      16.716  20.038  46.603  4.00  1.00           C
ATOM   1451  NE2 HIS A 182      13.805  17.869  47.439  4.00  1.00           N
ATOM   1452  CD2 HIS A 182      14.591  18.559  46.534  4.00  1.00           C
ATOM   1453  CE1 HIS A 182      14.358  18.114  48.613  4.00  1.00           C
ATOM   1454  C   HIS A 182      16.448  22.167  47.804  4.00  1.00           C
ATOM   1455  O   HIS A 182      17.506  22.375  48.393  4.00  1.00           O
ATOM   1456  N   ILE A 183      15.251  22.507  48.316  4.00  1.00           N
ATOM   1457  CA  ILE A 183      15.128  23.256  49.534  4.00  1.00           C
ATOM   1458  CB  ILE A 183      13.828  24.000  49.620  4.00  1.00           C
ATOM   1459  CG1 ILE A 183      13.872  25.218  48.690  4.00  1.00           C
ATOM   1460  CG2 ILE A 183      13.575  24.356  51.094  4.00  1.00           C
ATOM   1461  CD1 ILE A 183      14.105  24.844  47.233  4.00  1.00           C
ATOM   1462  C   ILE A 183      15.333  22.650  50.884  4.00  1.00           C
ATOM   1463  O   ILE A 183      16.208  23.115  51.610  4.00  1.00           O
ATOM   1464  N   LEU A 184      14.576  21.602  51.261  4.00  1.00           N
ATOM   1465  CA  LEU A 184      14.605  21.150  52.631  4.00  1.00           C
ATOM   1466  CB  LEU A 184      15.986  20.710  53.143  4.00  1.00           C
ATOM   1467  CG  LEU A 184      16.447  19.326  52.676  4.00  1.00           C
ATOM   1468  CD1 LEU A 184      17.827  18.999  53.271  4.00  1.00           C
ATOM   1469  CD2 LEU A 184      15.377  18.266  52.994  4.00  1.00           C
ATOM   1470  C   LEU A 184      14.167  22.233  53.590  4.00  1.00           C
ATOM   1471  O   LEU A 184      14.725  23.328  53.630  4.00  1.00           O
ATOM   1472  N   TYR A 185      13.131  21.961  54.412  4.00  1.00           N
ATOM   1473  CA  TYR A 185      12.762  22.941  55.402  4.00  1.00           C
ATOM   1474  CB  TYR A 185      11.863  24.064  54.865  4.00  1.00           C
ATOM   1475  CG  TYR A 185      11.712  25.043  55.978  4.00  1.00           C
ATOM   1476  CD1 TYR A 185      12.628  26.060  56.116  4.00  1.00           C
ATOM   1477  CD2 TYR A 185      10.679  24.944  56.881  4.00  1.00           C
ATOM   1478  CE1 TYR A 185      12.514  26.971  57.136  4.00  1.00           C
ATOM   1479  CE2 TYR A 185      10.561  25.856  57.906  4.00  1.00           C
ATOM   1480  CZ  TYR A 185      11.479  26.870  58.032  4.00  1.00           C
ATOM   1481  OH  TYR A 185      11.363  27.806  59.081  4.00  1.00           O
ATOM   1482  C   TYR A 185      11.965  22.242  56.438  4.00  1.00           C
ATOM   1483  O   TYR A 185      11.027  21.505  56.135  4.00  1.00           O
ATOM   1484  N   THR A 186      12.355  22.438  57.702  4.00  1.00           N
ATOM   1485  CA  THR A 186      11.568  21.944  58.779  4.00  1.00           C
ATOM   1486  CB  THR A 186      12.336  21.069  59.727  4.00  1.00           C
ATOM   1487  OG1 THR A 186      13.413  21.794  60.302  4.00  1.00           O
ATOM   1488  CG2 THR A 186      12.875  19.857  58.948  4.00  1.00           C
ATOM   1489  C   THR A 186      11.193  23.192  59.498  4.00  1.00           C
ATOM   1490  O   THR A 186      12.038  24.060  59.709  4.00  1.00           O
ATOM   1491  N   GLY A 187       9.914  23.344  59.881  1.00  1.00           N
ATOM   1492  CA  GLY A 187       9.595  24.599  60.480  1.00  1.00           C
ATOM   1493  C   GLY A 187       8.121  24.670  60.711  1.00  1.00           C
ATOM   1494  O   GLY A 187       7.508  23.704  61.161  1.00  1.00           O
ATOM   1495  N   SER A 188       7.509  25.836  60.409  1.00  1.00           N
ATOM   1496  CA  SER A 188       6.121  25.986  60.735  1.00  1.00           C
ATOM   1497  CB  SER A 188       5.825  27.146  61.703  1.00  1.00           C
ATOM   1498  OG  SER A 188       6.045  28.393  61.060  1.00  1.00           O
ATOM   1499  C   SER A 188       5.283  26.210  59.535  1.00  1.00           C
ATOM   1500  O   SER A 188       5.765  26.560  58.461  1.00  1.00           O
ATOM   1501  N   THR A 189       3.971  25.961  59.711  2.00  1.00           N
ATOM   1502  CA  THR A 189       3.052  26.241  58.661  2.00  1.00           C
ATOM   1503  CB  THR A 189       1.683  25.660  58.870  2.00  1.00           C
ATOM   1504  OG1 THR A 189       0.874  25.890  57.723  2.00  1.00           O
ATOM   1505  CG2 THR A 189       1.045  26.306  60.111  2.00  1.00           C
ATOM   1506  C   THR A 189       2.934  27.730  58.648  2.00  1.00           C
ATOM   1507  O   THR A 189       2.811  28.363  59.696  2.00  1.00           O
ATOM   1508  N   GLY A 190       3.000  28.331  57.450  2.00  1.00           N
ATOM   1509  CA  GLY A 190       2.893  29.755  57.321  2.00  1.00           C
ATOM   1510  C   GLY A 190       4.241  30.279  56.950  2.00  1.00           C
ATOM   1511  O   GLY A 190       4.382  30.994  55.960  2.00  1.00           O
ATOM   1512  N   VAL A 191       5.277  29.940  57.740  2.00  1.00           N
ATOM   1513  CA  VAL A 191       6.603  30.328  57.359  2.00  1.00           C
ATOM   1514  CB  VAL A 191       7.647  30.021  58.396  2.00  1.00           C
ATOM   1515  CG1 VAL A 191       7.340  30.852  59.653  2.00  1.00           C
ATOM   1516  CG2 VAL A 191       7.686  28.505  58.650  2.00  1.00           C
ATOM   1517  C   VAL A 191       6.881  29.507  56.145  2.00  1.00           C
ATOM   1518  O   VAL A 191       7.522  29.950  55.193  2.00  1.00           O
ATOM   1519  N   GLY A 192       6.354  28.270  56.171  2.00  1.00           N
ATOM   1520  CA  GLY A 192       6.501  27.285  55.145  2.00  1.00           C
ATOM   1521  C   GLY A 192       5.874  27.776  53.891  2.00  1.00           C
ATOM   1522  O   GLY A 192       6.262  27.336  52.816  2.00  1.00           O
ATOM   1523  N   LYS A 193       4.815  28.598  53.968  2.00  1.00           N
ATOM   1524  CA  LYS A 193       4.307  29.105  52.727  2.00  1.00           C
ATOM   1525  CB  LYS A 193       2.944  29.816  52.830  2.00  1.00           C
ATOM   1526  CG  LYS A 193       2.911  31.137  53.596  2.00  1.00           C
ATOM   1527  CD  LYS A 193       1.608  31.901  53.336  2.00  1.00           C
ATOM   1528  CE  LYS A 193       1.479  33.226  54.089  2.00  1.00           C
ATOM   1529  NZ  LYS A 193       0.210  33.891  53.716  2.00  1.00           N
ATOM   1530  C   LYS A 193       5.338  30.031  52.165  2.00  1.00           C
ATOM   1531  O   LYS A 193       5.467  30.112  50.949  2.00  1.00           O
ATOM   1532  N   ILE A 194       6.095  30.764  53.014  2.00  1.00           N
ATOM   1533  CA  ILE A 194       7.098  31.674  52.514  2.00  1.00           C
ATOM   1534  CB  ILE A 194       7.772  32.461  53.598  2.00  1.00           C
ATOM   1535  CG1 ILE A 194       6.754  33.372  54.305  2.00  1.00           C
ATOM   1536  CG2 ILE A 194       8.951  33.221  52.968  2.00  1.00           C
ATOM   1537  CD1 ILE A 194       7.290  34.012  55.585  2.00  1.00           C
ATOM   1538  C   ILE A 194       8.141  30.894  51.808  2.00  1.00           C
ATOM   1539  O   ILE A 194       8.520  31.215  50.684  2.00  1.00           O
ATOM   1540  N   ILE A 195       8.626  29.823  52.455  2.00  1.00           N
ATOM   1541  CA  ILE A 195       9.515  28.938  51.773  2.00  1.00           C
ATOM   1542  CB  ILE A 195      10.054  27.828  52.639  2.00  1.00           C
ATOM   1543  CG1 ILE A 195      11.327  27.222  52.029  2.00  1.00           C
ATOM   1544  CG2 ILE A 195       8.942  26.790  52.842  2.00  1.00           C
ATOM   1545  CD1 ILE A 195      12.535  28.153  52.097  2.00  1.00           C
ATOM   1546  C   ILE A 195       8.577  28.337  50.754  2.00  1.00           C
ATOM   1547  O   ILE A 195       7.364  28.455  50.872  2.00  1.00           O
ATOM   1548  N   MET A 196       9.045  27.706  49.679  2.00  1.00           N
ATOM   1549  CA  MET A 196       8.065  27.233  48.733  2.00  1.00           C
ATOM   1550  CB  MET A 196       7.047  26.224  49.296  2.00  1.00           C
ATOM   1551  CG  MET A 196       6.314  25.479  48.174  2.00  1.00           C
ATOM   1552  SD  MET A 196       5.298  24.063  48.694  2.00  1.00           S
ATOM   1553  CE  MET A 196       3.887  25.057  49.257  2.00  1.00           C
ATOM   1554  C   MET A 196       7.330  28.387  48.107  2.00  1.00           C
ATOM   1555  O   MET A 196       6.309  28.194  47.448  2.00  1.00           O
ATOM   1556  N   THR A 197       7.843  29.621  48.288  2.00  1.00           N
ATOM   1557  CA  THR A 197       7.390  30.775  47.552  2.00  1.00           C
ATOM   1558  CB  THR A 197       6.673  31.846  48.320  2.00  1.00           C
ATOM   1559  OG1 THR A 197       5.401  31.378  48.734  2.00  1.00           O
ATOM   1560  CG2 THR A 197       6.509  33.076  47.408  2.00  1.00           C
ATOM   1561  C   THR A 197       8.643  31.364  46.995  2.00  1.00           C
ATOM   1562  O   THR A 197       8.723  31.688  45.811  2.00  1.00           O
ATOM   1563  N   ALA A 198       9.670  31.498  47.856  2.00  1.00           N
ATOM   1564  CA  ALA A 198      10.947  31.969  47.411  2.00  1.00           C
ATOM   1565  CB  ALA A 198      11.984  32.059  48.544  2.00  1.00           C
ATOM   1566  C   ALA A 198      11.430  30.943  46.425  2.00  1.00           C
ATOM   1567  O   ALA A 198      12.019  31.266  45.395  2.00  1.00           O
ATOM   1568  N   ALA A 199      11.149  29.663  46.739  2.00  1.00           N
ATOM   1569  CA  ALA A 199      11.507  28.484  45.996  2.00  1.00           C
ATOM   1570  CB  ALA A 199      10.972  27.230  46.710  2.00  1.00           C
ATOM   1571  C   ALA A 199      10.866  28.549  44.663  2.00  1.00           C
ATOM   1572  O   ALA A 199      11.429  28.112  43.670  2.00  1.00           O
ATOM   1573  N   ALA A 200       9.644  29.075  44.600  2.00  1.00           N
ATOM   1574  CA  ALA A 200       8.955  29.126  43.352  2.00  1.00           C
ATOM   1575  CB  ALA A 200       7.521  29.663  43.492  2.00  1.00           C
ATOM   1576  C   ALA A 200       9.663  30.018  42.386  2.00  1.00           C
ATOM   1577  O   ALA A 200       9.610  29.753  41.185  2.00  1.00           O
ATOM   1578  N   LYS A 201      10.328  31.093  42.876  3.00  1.00           N
ATOM   1579  CA  LYS A 201      10.910  32.064  41.985  3.00  1.00           C
ATOM   1580  CB  LYS A 201      11.776  33.136  42.674  3.00  1.00           C
ATOM   1581  CG  LYS A 201      11.010  34.124  43.554  3.00  1.00           C
ATOM   1582  CD  LYS A 201      11.938  35.098  44.284  3.00  1.00           C
ATOM   1583  CE  LYS A 201      11.214  36.093  45.189  3.00  1.00           C
ATOM   1584  NZ  LYS A 201      11.216  35.593  46.583  3.00  1.00           N
ATOM   1585  C   LYS A 201      11.805  31.354  41.032  3.00  1.00           C
ATOM   1586  O   LYS A 201      11.686  31.525  39.819  3.00  1.00           O
ATOM   1587  N   HIS A 202      12.714  30.517  41.550  3.00  1.00           N
ATOM   1588  CA  HIS A 202      13.457  29.708  40.641  3.00  1.00           C
ATOM   1589  ND1 HIS A 202      16.062  27.611  40.021  3.00  1.00           N
ATOM   1590  CG  HIS A 202      15.699  28.921  39.801  3.00  1.00           C
ATOM   1591  CB  HIS A 202      14.985  29.778  40.807  3.00  1.00           C
ATOM   1592  NE2 HIS A 202      16.713  28.111  37.954  3.00  1.00           N
ATOM   1593  CD2 HIS A 202      16.104  29.211  38.534  3.00  1.00           C
ATOM   1594  CE1 HIS A 202      16.665  27.176  38.884  3.00  1.00           C
ATOM   1595  C   HIS A 202      13.028  28.342  40.973  3.00  1.00           C
ATOM   1596  O   HIS A 202      13.342  27.898  42.069  3.00  1.00           O
ATOM   1597  N   LEU A 203      12.343  27.652  40.033  3.00  1.00           N
ATOM   1598  CA  LEU A 203      11.716  26.381  40.287  3.00  1.00           C
ATOM   1599  CB  LEU A 203      11.337  25.606  39.012  3.00  1.00           C
ATOM   1600  CG  LEU A 203      10.342  26.327  38.088  3.00  1.00           C
ATOM   1601  CD1 LEU A 203      10.952  27.613  37.510  3.00  1.00           C
ATOM   1602  CD2 LEU A 203       9.814  25.379  36.999  3.00  1.00           C
ATOM   1603  C   LEU A 203      12.678  25.492  41.017  3.00  1.00           C
ATOM   1604  O   LEU A 203      13.563  24.875  40.426  3.00  1.00           O
ATOM   1605  N   THR A 204      12.504  25.439  42.352  1.00  1.00           N
ATOM   1606  CA  THR A 204      13.276  24.636  43.249  1.00  1.00           C
ATOM   1607  CB  THR A 204      13.904  25.420  44.353  1.00  1.00           C
ATOM   1608  OG1 THR A 204      12.883  26.085  45.072  1.00  1.00           O
ATOM   1609  CG2 THR A 204      14.883  26.449  43.790  1.00  1.00           C
ATOM   1610  C   THR A 204      12.257  23.764  43.903  1.00  1.00           C
ATOM   1611  O   THR A 204      11.191  24.241  44.285  1.00  1.00           O
ATOM   1612  N   PRO A 205      12.513  22.497  44.013  1.00  1.00           N
ATOM   1613  CA  PRO A 205      11.548  21.645  44.638  1.00  1.00           C
ATOM   1614  CD  PRO A 205      13.330  21.780  43.048  1.00  1.00           C
ATOM   1615  CB  PRO A 205      11.839  20.227  44.140  1.00  1.00           C
ATOM   1616  CG  PRO A 205      13.237  20.316  43.504  1.00  1.00           C
ATOM   1617  C   PRO A 205      11.715  21.831  46.109  1.00  1.00           C
ATOM   1618  O   PRO A 205      12.772  22.312  46.519  1.00  1.00           O
ATOM   1619  N   VAL A 206      10.699  21.499  46.928  4.00  1.00           N
ATOM   1620  CA  VAL A 206      10.924  21.727  48.321  4.00  1.00           C
ATOM   1621  CB  VAL A 206      10.370  23.040  48.794  4.00  1.00           C
ATOM   1622  CG1 VAL A 206      10.571  23.151  50.314  4.00  1.00           C
ATOM   1623  CG2 VAL A 206      11.038  24.169  47.989  4.00  1.00           C
ATOM   1624  C   VAL A 206      10.271  20.655  49.136  4.00  1.00           C
ATOM   1625  O   VAL A 206       9.255  20.084  48.747  4.00  1.00           O
ATOM   1626  N   THR A 207      10.880  20.345  50.300  4.00  1.00           N
ATOM   1627  CA  THR A 207      10.312  19.442  51.261  4.00  1.00           C
ATOM   1628  CB  THR A 207      11.258  18.376  51.745  4.00  1.00           C
ATOM   1629  OG1 THR A 207      10.571  17.462  52.588  4.00  1.00           O
ATOM   1630  CG2 THR A 207      12.433  19.021  52.503  4.00  1.00           C
ATOM   1631  C   THR A 207       9.970  20.330  52.405  4.00  1.00           C
ATOM   1632  O   THR A 207      10.769  21.165  52.830  4.00  1.00           O
ATOM   1633  N   LEU A 208       8.732  20.226  52.906  4.00  1.00           N
ATOM   1634  CA  LEU A 208       8.400  21.096  53.987  4.00  1.00           C
ATOM   1635  CB  LEU A 208       7.245  22.059  53.660  4.00  1.00           C
ATOM   1636  CG  LEU A 208       7.535  23.031  52.504  4.00  1.00           C
ATOM   1637  CD1 LEU A 208       6.334  23.953  52.248  4.00  1.00           C
ATOM   1638  CD2 LEU A 208       8.843  23.804  52.731  4.00  1.00           C
ATOM   1639  C   LEU A 208       7.905  20.222  55.106  4.00  1.00           C
ATOM   1640  O   LEU A 208       7.034  19.379  54.900  4.00  1.00           O
ATOM   1641  N   GLU A 209       8.475  20.381  56.318  4.00  1.00           N
ATOM   1642  CA  GLU A 209       7.997  19.704  57.497  4.00  1.00           C
ATOM   1643  CB  GLU A 209       9.076  19.518  58.580  4.00  1.00           C
ATOM   1644  CG  GLU A 209       8.584  18.793  59.834  4.00  1.00           C
ATOM   1645  CD  GLU A 209       9.770  18.647  60.778  4.00  1.00           C
ATOM   1646  OE1 GLU A 209      10.144  19.663  61.423  4.00  1.00           O
ATOM   1647  OE2 GLU A 209      10.325  17.518  60.861  4.00  1.00           O
ATOM   1648  C   GLU A 209       6.976  20.667  58.009  4.00  1.00           C
ATOM   1649  O   GLU A 209       6.761  21.714  57.400  4.00  1.00           O
ATOM   1650  N   LEU A 210       6.298  20.360  59.124  1.00  1.00           N
ATOM   1651  CA  LEU A 210       5.197  21.221  59.440  1.00  1.00           C
ATOM   1652  CB  LEU A 210       3.829  20.553  59.230  1.00  1.00           C
ATOM   1653  CG  LEU A 210       3.654  19.333  60.187  1.00  1.00           C
ATOM   1654  CD1 LEU A 210       2.214  18.808  60.264  1.00  1.00           C
ATOM   1655  CD2 LEU A 210       4.643  18.206  59.856  1.00  1.00           C
ATOM   1656  C   LEU A 210       5.064  21.471  60.906  1.00  1.00           C
ATOM   1657  O   LEU A 210       5.980  21.296  61.708  1.00  1.00           O
ATOM   1658  N   GLY A 211       3.828  21.929  61.232  1.00  1.00           N
ATOM   1659  CA  GLY A 211       3.281  22.119  62.539  1.00  1.00           C
ATOM   1660  C   GLY A 211       1.793  21.968  62.397  1.00  1.00           C
ATOM   1661  O   GLY A 211       1.216  22.325  61.371  1.00  1.00           O
ATOM   1662  N   GLY A 212       1.139  21.427  63.442  1.00  1.00           N
ATOM   1663  CA  GLY A 212      -0.280  21.198  63.492  1.00  1.00           C
ATOM   1664  C   GLY A 212      -0.448  20.422  64.775  1.00  1.00           C
ATOM   1665  O   GLY A 212       0.513  19.826  65.258  1.00  1.00           O
ATOM   1666  N   LYS A 213      -1.659  20.403  65.374  1.00  1.00           N
ATOM   1667  CA  LYS A 213      -1.866  19.668  66.605  1.00  1.00           C
ATOM   1668  CB  LYS A 213      -3.262  19.912  67.209  1.00  1.00           C
ATOM   1669  CG  LYS A 213      -3.469  21.313  67.776  1.00  1.00           C
ATOM   1670  CD  LYS A 213      -2.597  21.589  68.999  1.00  1.00           C
ATOM   1671  CE  LYS A 213      -2.947  20.694  70.190  1.00  1.00           C
ATOM   1672  NZ  LYS A 213      -2.046  20.988  71.325  1.00  1.00           N
ATOM   1673  C   LYS A 213      -1.833  18.226  66.238  1.00  1.00           C
ATOM   1674  O   LYS A 213      -2.296  17.843  65.167  1.00  1.00           O
ATOM   1675  N   SER A 214      -1.265  17.376  67.118  1.00  1.00           N
ATOM   1676  CA  SER A 214      -1.265  15.965  66.838  1.00  1.00           C
ATOM   1677  CB  SER A 214       0.030  15.254  67.250  1.00  1.00           C
ATOM   1678  OG  SER A 214       1.135  15.780  66.529  1.00  1.00           O
ATOM   1679  C   SER A 214      -2.345  15.417  67.713  1.00  1.00           C
ATOM   1680  O   SER A 214      -2.408  15.745  68.894  1.00  1.00           O
ATOM   1681  N   PRO A 215      -3.238  14.648  67.176  4.00  1.00           N
ATOM   1682  CA  PRO A 215      -4.268  14.114  68.026  4.00  1.00           C
ATOM   1683  CD  PRO A 215      -3.717  14.908  65.831  4.00  1.00           C
ATOM   1684  CB  PRO A 215      -5.519  13.979  67.151  4.00  1.00           C
ATOM   1685  CG  PRO A 215      -4.987  14.049  65.708  4.00  1.00           C
ATOM   1686  C   PRO A 215      -3.851  12.820  68.650  4.00  1.00           C
ATOM   1687  O   PRO A 215      -3.002  12.133  68.082  4.00  1.00           O
ATOM   1688  N   CYS A 216      -4.419  12.479  69.821  4.00  1.00           N
ATOM   1689  CA  CYS A 216      -4.214  11.181  70.400  4.00  1.00           C
ATOM   1690  CB  CYS A 216      -3.195  11.121  71.554  4.00  1.00           C
ATOM   1691  SG  CYS A 216      -3.632  12.133  72.990  4.00  1.00           S
ATOM   1692  C   CYS A 216      -5.551  10.756  70.868  4.00  1.00           C
ATOM   1693  O   CYS A 216      -6.140  11.373  71.756  4.00  1.00           O
ATOM   1694  N   TYR A 217      -6.083   9.684  70.260  4.00  1.00           N
ATOM   1695  CA  TYR A 217      -7.395   9.299  70.655  4.00  1.00           C
ATOM   1696  CB  TYR A 217      -8.333   9.005  69.472  4.00  1.00           C
ATOM   1697  CG  TYR A 217      -9.700   8.787  70.025  4.00  1.00           C
ATOM   1698  CD1 TYR A 217     -10.530   9.859  70.262  4.00  1.00           C
ATOM   1699  CD2 TYR A 217     -10.153   7.521  70.311  4.00  1.00           C
ATOM   1700  CE1 TYR A 217     -11.795   9.675  70.770  4.00  1.00           C
ATOM   1701  CE2 TYR A 217     -11.417   7.330  70.819  4.00  1.00           C
ATOM   1702  CZ  TYR A 217     -12.241   8.406  71.049  4.00  1.00           C
ATOM   1703  OH  TYR A 217     -13.537   8.209  71.570  4.00  1.00           O
ATOM   1704  C   TYR A 217      -7.248   8.032  71.432  4.00  1.00           C
ATOM   1705  O   TYR A 217      -6.834   7.007  70.893  4.00  1.00           O
ATOM   1706  N   VAL A 218      -7.573   8.076  72.740  4.00  1.00           N
ATOM   1707  CA  VAL A 218      -7.475   6.881  73.523  4.00  1.00           C
ATOM   1708  CB  VAL A 218      -6.973   7.106  74.919  4.00  1.00           C
ATOM   1709  CG1 VAL A 218      -7.039   5.774  75.684  4.00  1.00           C
ATOM   1710  CG2 VAL A 218      -5.550   7.686  74.826  4.00  1.00           C
ATOM   1711  C   VAL A 218      -8.864   6.319  73.591  4.00  1.00           C
ATOM   1712  O   VAL A 218      -9.802   6.997  74.005  4.00  1.00           O
ATOM   1713  N   ASP A 219      -9.021   5.048  73.168  1.00  1.00           N
ATOM   1714  CA  ASP A 219     -10.293   4.381  73.111  1.00  1.00           C
ATOM   1715  CB  ASP A 219     -10.202   3.079  72.288  1.00  1.00           C
ATOM   1716  CG  ASP A 219     -11.581   2.637  71.827  1.00  1.00           C
ATOM   1717  OD1 ASP A 219     -12.518   3.479  71.853  1.00  1.00           O
ATOM   1718  OD2 ASP A 219     -11.711   1.449  71.428  1.00  1.00           O
ATOM   1719  C   ASP A 219     -10.649   4.012  74.522  1.00  1.00           C
ATOM   1720  O   ASP A 219      -9.806   4.055  75.417  1.00  1.00           O
ATOM   1721  N   LYS A 220     -11.929   3.659  74.754  3.00  1.00           N
ATOM   1722  CA  LYS A 220     -12.420   3.385  76.077  3.00  1.00           C
ATOM   1723  CB  LYS A 220     -13.928   3.079  76.073  3.00  1.00           C
ATOM   1724  CG  LYS A 220     -14.794   4.207  75.516  3.00  1.00           C
ATOM   1725  CD  LYS A 220     -16.205   3.760  75.128  3.00  1.00           C
ATOM   1726  CE  LYS A 220     -17.029   4.862  74.459  3.00  1.00           C
ATOM   1727  NZ  LYS A 220     -18.278   4.295  73.903  3.00  1.00           N
ATOM   1728  C   LYS A 220     -11.782   2.185  76.700  3.00  1.00           C
ATOM   1729  O   LYS A 220     -11.186   2.284  77.771  3.00  1.00           O
ATOM   1730  N   ASN A 221     -11.861   1.017  76.033  3.00  1.00           N
ATOM   1731  CA  ASN A 221     -11.360  -0.175  76.655  3.00  1.00           C
ATOM   1732  CB  ASN A 221     -12.237  -1.416  76.386  3.00  1.00           C
ATOM   1733  CG  ASN A 221     -12.386  -1.597  74.883  3.00  1.00           C
ATOM   1734  OD1 ASN A 221     -12.978  -0.761  74.200  3.00  1.00           O
ATOM   1735  ND2 ASN A 221     -11.826  -2.713  74.346  3.00  1.00           N
ATOM   1736  C   ASN A 221      -9.968  -0.419  76.151  3.00  1.00           C
ATOM   1737  O   ASN A 221      -9.757  -0.862  75.024  3.00  1.00           O
ATOM   1738  N   CYS A 222      -8.969  -0.111  77.001  1.00  1.00           N
ATOM   1739  CA  CYS A 222      -7.588  -0.292  76.656  1.00  1.00           C
ATOM   1740  CB  CYS A 222      -7.022   0.881  75.837  1.00  1.00           C
ATOM   1741  SG  CYS A 222      -7.839   1.114  74.228  1.00  1.00           S
ATOM   1742  C   CYS A 222      -6.852  -0.294  77.948  1.00  1.00           C
ATOM   1743  O   CYS A 222      -7.353   0.218  78.948  1.00  1.00           O
ATOM   1744  N   ASP A 223      -5.645  -0.890  77.978  1.00  1.00           N
ATOM   1745  CA  ASP A 223      -4.907  -0.788  79.198  1.00  1.00           C
ATOM   1746  CB  ASP A 223      -3.664  -1.690  79.280  1.00  1.00           C
ATOM   1747  CG  ASP A 223      -4.146  -3.091  79.617  1.00  1.00           C
ATOM   1748  OD1 ASP A 223      -5.249  -3.206  80.215  1.00  1.00           O
ATOM   1749  OD2 ASP A 223      -3.416  -4.064  79.287  1.00  1.00           O
ATOM   1750  C   ASP A 223      -4.464   0.633  79.249  1.00  1.00           C
ATOM   1751  O   ASP A 223      -3.580   1.051  78.503  1.00  1.00           O
ATOM   1752  N   LEU A 224      -5.097   1.424  80.134  2.00  1.00           N
ATOM   1753  CA  LEU A 224      -4.810   2.824  80.184  2.00  1.00           C
ATOM   1754  CB  LEU A 224      -5.712   3.605  81.169  2.00  1.00           C
ATOM   1755  CG  LEU A 224      -5.758   5.144  80.967  2.00  1.00           C
ATOM   1756  CD1 LEU A 224      -6.543   5.827  82.093  2.00  1.00           C
ATOM   1757  CD2 LEU A 224      -4.384   5.791  80.760  2.00  1.00           C
ATOM   1758  C   LEU A 224      -3.390   2.963  80.621  2.00  1.00           C
ATOM   1759  O   LEU A 224      -2.646   3.797  80.109  2.00  1.00           O
ATOM   1760  N   ASP A 225      -2.957   2.074  81.535  2.00  1.00           N
ATOM   1761  CA  ASP A 225      -1.676   2.212  82.160  2.00  1.00           C
ATOM   1762  CB  ASP A 225      -1.324   1.014  83.060  2.00  1.00           C
ATOM   1763  CG  ASP A 225      -2.255   1.030  84.264  2.00  1.00           C
ATOM   1764  OD1 ASP A 225      -3.010   2.028  84.412  2.00  1.00           O
ATOM   1765  OD2 ASP A 225      -2.223   0.047  85.051  2.00  1.00           O
ATOM   1766  C   ASP A 225      -0.587   2.317  81.139  2.00  1.00           C
ATOM   1767  O   ASP A 225       0.195   3.267  81.164  2.00  1.00           O
ATOM   1768  N   VAL A 226      -0.515   1.369  80.193  2.00  1.00           N
ATOM   1769  CA  VAL A 226       0.542   1.405  79.222  2.00  1.00           C
ATOM   1770  CB  VAL A 226       0.533   0.209  78.316  2.00  1.00           C
ATOM   1771  CG1 VAL A 226       1.650   0.374  77.273  2.00  1.00           C
ATOM   1772  CG2 VAL A 226       0.662  -1.059  79.178  2.00  1.00           C
ATOM   1773  C   VAL A 226       0.370   2.611  78.367  2.00  1.00           C
ATOM   1774  O   VAL A 226       1.337   3.285  78.015  2.00  1.00           O
ATOM   1775  N   ALA A 227      -0.892   2.924  78.032  2.00  1.00           N
ATOM   1776  CA  ALA A 227      -1.145   3.959  77.084  2.00  1.00           C
ATOM   1777  CB  ALA A 227      -2.643   4.138  76.786  2.00  1.00           C
ATOM   1778  C   ALA A 227      -0.633   5.286  77.542  2.00  1.00           C
ATOM   1779  O   ALA A 227       0.058   5.983  76.801  2.00  1.00           O
ATOM   1780  N   CYS A 228      -0.948   5.666  78.787  2.00  1.00           N
ATOM   1781  CA  CYS A 228      -0.615   6.974  79.260  2.00  1.00           C
ATOM   1782  CB  CYS A 228      -1.272   7.282  80.615  2.00  1.00           C
ATOM   1783  SG  CYS A 228      -0.698   6.162  81.928  2.00  1.00           S
ATOM   1784  C   CYS A 228       0.859   7.178  79.433  2.00  1.00           C
ATOM   1785  O   CYS A 228       1.374   8.240  79.086  2.00  1.00           O
ATOM   1786  N   ARG A 229       1.584   6.173  79.969  2.00  1.00           N
ATOM   1787  CA  ARG A 229       2.987   6.367  80.223  2.00  1.00           C
ATOM   1788  CB  ARG A 229       3.702   5.132  80.800  2.00  1.00           C
ATOM   1789  CG  ARG A 229       3.610   5.022  82.323  2.00  1.00           C
ATOM   1790  CD  ARG A 229       4.471   3.894  82.895  2.00  1.00           C
ATOM   1791  NE  ARG A 229       4.624   4.130  84.358  2.00  1.00           N
ATOM   1792  CZ  ARG A 229       4.978   3.100  85.180  2.00  1.00           C
ATOM   1793  NH1 ARG A 229       5.077   1.835  84.677  2.00  1.00           N
ATOM   1794  NH2 ARG A 229       5.241   3.335  86.498  2.00  1.00           N
ATOM   1795  C   ARG A 229       3.623   6.689  78.922  2.00  1.00           C
ATOM   1796  O   ARG A 229       4.486   7.562  78.836  2.00  1.00           O
ATOM   1797  N   ARG A 230       3.189   5.996  77.860  2.00  1.00           N
ATOM   1798  CA  ARG A 230       3.766   6.262  76.586  2.00  1.00           C
ATOM   1799  CB  ARG A 230       3.271   5.311  75.485  2.00  1.00           C
ATOM   1800  CG  ARG A 230       3.711   3.866  75.727  2.00  1.00           C
ATOM   1801  CD  ARG A 230       5.144   3.745  76.257  2.00  1.00           C
ATOM   1802  NE  ARG A 230       6.061   4.341  75.244  2.00  1.00           N
ATOM   1803  CZ  ARG A 230       7.333   4.691  75.594  2.00  1.00           C
ATOM   1804  NH1 ARG A 230       7.772   4.488  76.871  2.00  1.00           N
ATOM   1805  NH2 ARG A 230       8.172   5.238  74.667  2.00  1.00           N
ATOM   1806  C   ARG A 230       3.453   7.669  76.196  2.00  1.00           C
ATOM   1807  O   ARG A 230       4.318   8.391  75.703  2.00  1.00           O
ATOM   1808  N   ILE A 231       2.208   8.110  76.438  2.00  1.00           N
ATOM   1809  CA  ILE A 231       1.841   9.435  76.048  2.00  1.00           C
ATOM   1810  CB  ILE A 231       0.403   9.760  76.316  2.00  1.00           C
ATOM   1811  CG1 ILE A 231      -0.504   8.931  75.393  2.00  1.00           C
ATOM   1812  CG2 ILE A 231       0.226  11.280  76.165  2.00  1.00           C
ATOM   1813  CD1 ILE A 231      -0.261   9.204  73.908  2.00  1.00           C
ATOM   1814  C   ILE A 231       2.680  10.427  76.801  2.00  1.00           C
ATOM   1815  O   ILE A 231       3.185  11.383  76.213  2.00  1.00           O
ATOM   1816  N   ALA A 232       2.878  10.214  78.117  2.00  1.00           N
ATOM   1817  CA  ALA A 232       3.638  11.138  78.920  2.00  1.00           C
ATOM   1818  CB  ALA A 232       3.807  10.663  80.373  2.00  1.00           C
ATOM   1819  C   ALA A 232       4.990  11.198  78.301  2.00  1.00           C
ATOM   1820  O   ALA A 232       5.607  12.259  78.228  2.00  1.00           O
ATOM   1821  N   TRP A 233       5.476  10.045  77.812  2.00  1.00           N
ATOM   1822  CA  TRP A 233       6.782  10.018  77.230  2.00  1.00           C
ATOM   1823  CB  TRP A 233       7.121   8.646  76.620  2.00  1.00           C
ATOM   1824  CG  TRP A 233       8.308   8.678  75.684  2.00  1.00           C
ATOM   1825  CD2 TRP A 233       9.685   8.568  76.079  2.00  1.00           C
ATOM   1826  CD1 TRP A 233       8.307   8.832  74.329  2.00  1.00           C
ATOM   1827  NE1 TRP A 233       9.594   8.829  73.852  2.00  1.00           N
ATOM   1828  CE2 TRP A 233      10.452   8.668  74.918  2.00  1.00           C
ATOM   1829  CE3 TRP A 233      10.259   8.402  77.305  2.00  1.00           C
ATOM   1830  CZ2 TRP A 233      11.815   8.602  74.967  2.00  1.00           C
ATOM   1831  CZ3 TRP A 233      11.633   8.336  77.352  2.00  1.00           C
ATOM   1832  CH2 TRP A 233      12.396   8.434  76.204  2.00  1.00           C
ATOM   1833  C   TRP A 233       6.865  11.005  76.115  2.00  1.00           C
ATOM   1834  O   TRP A 233       7.718  11.891  76.124  2.00  1.00           O
ATOM   1835  N   GLY A 234       5.979  10.884  75.116  2.00  1.00           N
ATOM   1836  CA  GLY A 234       6.089  11.750  73.982  2.00  1.00           C
ATOM   1837  C   GLY A 234       5.765  13.172  74.305  2.00  1.00           C
ATOM   1838  O   GLY A 234       6.474  14.085  73.885  2.00  1.00           O
ATOM   1839  N   LYS A 235       4.673  13.400  75.056  2.00  1.00           N
ATOM   1840  CA  LYS A 235       4.243  14.748  75.286  2.00  1.00           C
ATOM   1841  CB  LYS A 235       2.930  14.829  76.087  2.00  1.00           C
ATOM   1842  CG  LYS A 235       2.244  16.190  75.965  2.00  1.00           C
ATOM   1843  CD  LYS A 235       3.092  17.354  76.479  2.00  1.00           C
ATOM   1844  CE  LYS A 235       2.615  18.716  75.974  2.00  1.00           C
ATOM   1845  NZ  LYS A 235       2.810  18.799  74.508  2.00  1.00           N
ATOM   1846  C   LYS A 235       5.298  15.446  76.050  2.00  1.00           C
ATOM   1847  O   LYS A 235       5.647  16.586  75.750  2.00  1.00           O
ATOM   1848  N   PHE A 236       5.851  14.763  77.061  2.00  1.00           N
ATOM   1849  CA  PHE A 236       6.831  15.441  77.837  2.00  1.00           C
ATOM   1850  CB  PHE A 236       6.529  15.310  79.339  2.00  1.00           C
ATOM   1851  CG  PHE A 236       7.269  16.364  80.077  2.00  1.00           C
ATOM   1852  CD1 PHE A 236       6.772  17.647  80.092  2.00  1.00           C
ATOM   1853  CD2 PHE A 236       8.427  16.077  80.761  2.00  1.00           C
ATOM   1854  CE1 PHE A 236       7.427  18.643  80.772  2.00  1.00           C
ATOM   1855  CE2 PHE A 236       9.086  17.072  81.443  2.00  1.00           C
ATOM   1856  CZ  PHE A 236       8.585  18.351  81.447  2.00  1.00           C
ATOM   1857  C   PHE A 236       8.136  14.755  77.556  2.00  1.00           C
ATOM   1858  O   PHE A 236       8.326  13.592  77.906  2.00  1.00           O
ATOM   1859  N   MET A 237       9.077  15.479  76.922  2.00  1.00           N
ATOM   1860  CA  MET A 237      10.349  14.936  76.529  2.00  1.00           C
ATOM   1861  CB  MET A 237      10.358  14.458  75.067  2.00  1.00           C
ATOM   1862  CG  MET A 237      11.691  13.872  74.604  2.00  1.00           C
ATOM   1863  SD  MET A 237      11.700  13.322  72.871  2.00  1.00           S
ATOM   1864  CE  MET A 237      10.373  12.099  73.080  2.00  1.00           C
ATOM   1865  C   MET A 237      11.295  16.085  76.599  2.00  1.00           C
ATOM   1866  O   MET A 237      11.795  16.435  77.667  2.00  1.00           O
ATOM   1867  N   ASN A 238      11.549  16.708  75.431  2.00  1.00           N
ATOM   1868  CA  ASN A 238      12.429  17.833  75.381  2.00  1.00           C
ATOM   1869  CB  ASN A 238      12.521  18.470  73.985  2.00  1.00           C
ATOM   1870  CG  ASN A 238      13.223  17.469  73.078  2.00  1.00           C
ATOM   1871  OD1 ASN A 238      13.492  16.335  73.472  2.00  1.00           O
ATOM   1872  ND2 ASN A 238      13.538  17.901  71.828  2.00  1.00           N
ATOM   1873  C   ASN A 238      11.858  18.827  76.319  2.00  1.00           C
ATOM   1874  O   ASN A 238      12.548  19.485  77.096  2.00  1.00           O
ATOM   1875  N   SER A 239      10.536  18.909  76.242  2.00  1.00           N
ATOM   1876  CA  SER A 239       9.656  19.719  77.005  2.00  1.00           C
ATOM   1877  CB  SER A 239       9.580  21.169  76.505  2.00  1.00           C
ATOM   1878  OG  SER A 239      10.854  21.789  76.602  2.00  1.00           O
ATOM   1879  C   SER A 239       8.403  19.055  76.553  2.00  1.00           C
ATOM   1880  O   SER A 239       8.079  17.944  76.969  2.00  1.00           O
ATOM   1881  N   GLY A 240       7.671  19.749  75.674  2.00  1.00           N
ATOM   1882  CA  GLY A 240       6.603  19.144  74.945  2.00  1.00           C
ATOM   1883  C   GLY A 240       6.895  19.626  73.588  2.00  1.00           C
ATOM   1884  O   GLY A 240       6.013  19.860  72.763  2.00  1.00           O
ATOM   1885  N   GLN A 241       8.206  19.780  73.348  1.00  1.00           N
ATOM   1886  CA  GLN A 241       8.631  20.316  72.110  1.00  1.00           C
ATOM   1887  CB  GLN A 241       9.812  21.294  72.229  1.00  1.00           C
ATOM   1888  CG  GLN A 241       9.510  22.578  73.002  1.00  1.00           C
ATOM   1889  CD  GLN A 241      10.792  23.402  73.014  1.00  1.00           C
ATOM   1890  OE1 GLN A 241      11.878  22.887  72.752  1.00  1.00           O
ATOM   1891  NE2 GLN A 241      10.668  24.718  73.334  1.00  1.00           N
ATOM   1892  C   GLN A 241       9.114  19.202  71.251  1.00  1.00           C
ATOM   1893  O   GLN A 241      10.235  18.713  71.391  1.00  1.00           O
ATOM   1894  N   THR A 242       8.235  18.773  70.339  1.00  1.00           N
ATOM   1895  CA  THR A 242       8.530  17.838  69.303  1.00  1.00           C
ATOM   1896  CB  THR A 242       8.352  16.410  69.726  1.00  1.00           C
ATOM   1897  OG1 THR A 242       8.668  15.532  68.656  1.00  1.00           O
ATOM   1898  CG2 THR A 242       6.905  16.205  70.200  1.00  1.00           C
ATOM   1899  C   THR A 242       7.500  18.183  68.296  1.00  1.00           C
ATOM   1900  O   THR A 242       6.410  18.615  68.670  1.00  1.00           O
ATOM   1901  N   CYS A 243       7.808  18.050  66.997  3.00  1.00           N
ATOM   1902  CA  CYS A 243       6.779  18.393  66.068  3.00  1.00           C
ATOM   1903  CB  CYS A 243       7.222  18.268  64.601  3.00  1.00           C
ATOM   1904  SG  CYS A 243       8.444  19.536  64.144  3.00  1.00           S
ATOM   1905  C   CYS A 243       5.674  17.441  66.312  3.00  1.00           C
ATOM   1906  O   CYS A 243       4.508  17.824  66.390  3.00  1.00           O
ATOM   1907  N   VAL A 244       6.027  16.157  66.474  3.00  1.00           N
ATOM   1908  CA  VAL A 244       4.998  15.221  66.773  3.00  1.00           C
ATOM   1909  CB  VAL A 244       5.193  13.890  66.114  3.00  1.00           C
ATOM   1910  CG1 VAL A 244       4.117  12.927  66.641  3.00  1.00           C
ATOM   1911  CG2 VAL A 244       5.177  14.071  64.589  3.00  1.00           C
ATOM   1912  C   VAL A 244       5.081  14.953  68.232  3.00  1.00           C
ATOM   1913  O   VAL A 244       5.889  14.150  68.694  3.00  1.00           O
ATOM   1914  N   ALA A 245       4.223  15.649  68.990  1.00  1.00           N
ATOM   1915  CA  ALA A 245       4.031  15.433  70.384  1.00  1.00           C
ATOM   1916  CB  ALA A 245       4.131  16.694  71.245  1.00  1.00           C
ATOM   1917  C   ALA A 245       2.590  15.019  70.336  1.00  1.00           C
ATOM   1918  O   ALA A 245       1.919  15.327  69.353  1.00  1.00           O
ATOM   1919  N   PRO A 246       2.061  14.338  71.299  1.00  1.00           N
ATOM   1920  CA  PRO A 246       0.678  13.957  71.211  1.00  1.00           C
ATOM   1921  CD  PRO A 246       2.850  13.370  72.047  1.00  1.00           C
ATOM   1922  CB  PRO A 246       0.478  12.891  72.286  1.00  1.00           C
ATOM   1923  CG  PRO A 246       1.871  12.246  72.420  1.00  1.00           C
ATOM   1924  C   PRO A 246      -0.279  15.069  71.291  1.00  1.00           C
ATOM   1925  O   PRO A 246      -1.462  14.839  71.053  1.00  1.00           O
ATOM   1926  N   ASP A 247       0.193  16.256  71.667  1.00  1.00           N
ATOM   1927  CA  ASP A 247      -0.705  17.354  71.722  1.00  1.00           C
ATOM   1928  CB  ASP A 247      -1.263  17.769  70.346  1.00  1.00           C
ATOM   1929  CG  ASP A 247      -0.107  18.325  69.524  1.00  1.00           C
ATOM   1930  OD1 ASP A 247       0.996  17.719  69.574  1.00  1.00           O
ATOM   1931  OD2 ASP A 247      -0.306  19.371  68.849  1.00  1.00           O
ATOM   1932  C   ASP A 247      -1.850  17.037  72.644  1.00  1.00           C
ATOM   1933  O   ASP A 247      -1.659  16.941  73.856  1.00  1.00           O
ATOM   1934  N   TYR A 248      -3.068  16.841  72.096  4.00  1.00           N
ATOM   1935  CA  TYR A 248      -4.224  16.701  72.941  4.00  1.00           C
ATOM   1936  CB  TYR A 248      -5.352  17.692  72.592  4.00  1.00           C
ATOM   1937  CG  TYR A 248      -5.655  17.530  71.142  4.00  1.00           C
ATOM   1938  CD1 TYR A 248      -4.898  18.191  70.201  4.00  1.00           C
ATOM   1939  CD2 TYR A 248      -6.685  16.721  70.720  4.00  1.00           C
ATOM   1940  CE1 TYR A 248      -5.163  18.051  68.860  4.00  1.00           C
ATOM   1941  CE2 TYR A 248      -6.954  16.578  69.379  4.00  1.00           C
ATOM   1942  CZ  TYR A 248      -6.193  17.241  68.447  4.00  1.00           C
ATOM   1943  OH  TYR A 248      -6.471  17.091  67.072  4.00  1.00           O
ATOM   1944  C   TYR A 248      -4.794  15.327  72.884  4.00  1.00           C
ATOM   1945  O   TYR A 248      -4.667  14.610  71.892  4.00  1.00           O
ATOM   1946  N   ILE A 249      -5.432  14.937  74.009  4.00  1.00           N
ATOM   1947  CA  ILE A 249      -6.021  13.644  74.161  4.00  1.00           C
ATOM   1948  CB  ILE A 249      -5.762  13.013  75.498  4.00  1.00           C
ATOM   1949  CG1 ILE A 249      -6.401  11.617  75.557  4.00  1.00           C
ATOM   1950  CG2 ILE A 249      -6.268  13.972  76.588  4.00  1.00           C
ATOM   1951  CD1 ILE A 249      -5.769  10.617  74.594  4.00  1.00           C
ATOM   1952  C   ILE A 249      -7.484  13.767  74.027  4.00  1.00           C
ATOM   1953  O   ILE A 249      -8.130  14.592  74.671  4.00  1.00           O
ATOM   1954  N   LEU A 250      -8.040  12.938  73.137  4.00  1.00           N
ATOM   1955  CA  LEU A 250      -9.450  12.951  73.000  4.00  1.00           C
ATOM   1956  CB  LEU A 250      -9.938  12.840  71.545  4.00  1.00           C
ATOM   1957  CG  LEU A 250      -9.494  14.003  70.641  4.00  1.00           C
ATOM   1958  CD1 LEU A 250      -7.966  14.035  70.482  4.00  1.00           C
ATOM   1959  CD2 LEU A 250     -10.232  13.966  69.293  4.00  1.00           C
ATOM   1960  C   LEU A 250      -9.939  11.716  73.707  4.00  1.00           C
ATOM   1961  O   LEU A 250      -9.407  10.632  73.475  4.00  1.00           O
ATOM   1962  N   CYS A 251     -10.947  11.829  74.605  4.00  1.00           N
ATOM   1963  CA  CYS A 251     -11.396  10.634  75.273  4.00  1.00           C
ATOM   1964  CB  CYS A 251     -10.632  10.311  76.569  4.00  1.00           C
ATOM   1965  SG  CYS A 251     -10.907  11.543  77.877  4.00  1.00           S
ATOM   1966  C   CYS A 251     -12.831  10.748  75.639  4.00  1.00           C
ATOM   1967  O   CYS A 251     -13.404  11.835  75.669  4.00  1.00           O
ATOM   1968  N   ASP A 252     -13.447   9.588  75.930  1.00  1.00           N
ATOM   1969  CA  ASP A 252     -14.802   9.577  76.366  1.00  1.00           C
ATOM   1970  CB  ASP A 252     -15.399   8.167  76.456  1.00  1.00           C
ATOM   1971  CG  ASP A 252     -15.604   7.703  75.024  1.00  1.00           C
ATOM   1972  OD1 ASP A 252     -16.493   8.282  74.348  1.00  1.00           O
ATOM   1973  OD2 ASP A 252     -14.876   6.779  74.578  1.00  1.00           O
ATOM   1974  C   ASP A 252     -14.767  10.194  77.736  1.00  1.00           C
ATOM   1975  O   ASP A 252     -13.704  10.268  78.346  1.00  1.00           O
ATOM   1976  N   PRO A 253     -15.876  10.670  78.236  2.00  1.00           N
ATOM   1977  CA  PRO A 253     -15.903  11.276  79.545  2.00  1.00           C
ATOM   1978  CD  PRO A 253     -16.925  11.185  77.372  2.00  1.00           C
ATOM   1979  CB  PRO A 253     -17.267  11.956  79.652  2.00  1.00           C
ATOM   1980  CG  PRO A 253     -17.630  12.277  78.190  2.00  1.00           C
ATOM   1981  C   PRO A 253     -15.561  10.425  80.722  2.00  1.00           C
ATOM   1982  O   PRO A 253     -14.938  10.934  81.651  2.00  1.00           O
ATOM   1983  N   SER A 254     -15.956   9.145  80.729  2.00  1.00           N
ATOM   1984  CA  SER A 254     -15.717   8.340  81.888  2.00  1.00           C
ATOM   1985  CB  SER A 254     -16.374   6.948  81.807  2.00  1.00           C
ATOM   1986  OG  SER A 254     -15.809   6.208  80.737  2.00  1.00           O
ATOM   1987  C   SER A 254     -14.244   8.140  82.055  2.00  1.00           C
ATOM   1988  O   SER A 254     -13.719   8.120  83.167  2.00  1.00           O
ATOM   1989  N   ILE A 255     -13.549   8.019  80.915  2.00  1.00           N
ATOM   1990  CA  ILE A 255     -12.155   7.708  80.796  2.00  1.00           C
ATOM   1991  CB  ILE A 255     -11.755   7.588  79.353  2.00  1.00           C
ATOM   1992  CG1 ILE A 255     -12.665   6.598  78.603  2.00  1.00           C
ATOM   1993  CG2 ILE A 255     -10.267   7.208  79.306  2.00  1.00           C
ATOM   1994  CD1 ILE A 255     -12.634   5.175  79.152  2.00  1.00           C
ATOM   1995  C   ILE A 255     -11.285   8.796  81.363  2.00  1.00           C
ATOM   1996  O   ILE A 255     -10.255   8.518  81.975  2.00  1.00           O
ATOM   1997  N   GLN A 256     -11.689  10.069  81.191  2.00  1.00           N
ATOM   1998  CA  GLN A 256     -10.823  11.194  81.420  2.00  1.00           C
ATOM   1999  CB  GLN A 256     -11.522  12.532  81.139  2.00  1.00           C
ATOM   2000  CG  GLN A 256     -12.735  12.809  82.024  2.00  1.00           C
ATOM   2001  CD  GLN A 256     -13.307  14.137  81.555  2.00  1.00           C
ATOM   2002  OE1 GLN A 256     -12.644  15.169  81.635  2.00  1.00           O
ATOM   2003  NE2 GLN A 256     -14.563  14.112  81.035  2.00  1.00           N
ATOM   2004  C   GLN A 256     -10.201  11.235  82.783  2.00  1.00           C
ATOM   2005  O   GLN A 256      -9.000  11.472  82.892  2.00  1.00           O
ATOM   2006  N   ASN A 257     -10.954  10.983  83.862  2.00  1.00           N
ATOM   2007  CA  ASN A 257     -10.345  11.086  85.158  2.00  1.00           C
ATOM   2008  CB  ASN A 257     -11.346  10.813  86.290  2.00  1.00           C
ATOM   2009  CG  ASN A 257     -12.420  11.888  86.201  2.00  1.00           C
ATOM   2010  OD1 ASN A 257     -12.208  12.942  85.602  2.00  1.00           O
ATOM   2011  ND2 ASN A 257     -13.607  11.616  86.805  2.00  1.00           N
ATOM   2012  C   ASN A 257      -9.256  10.055  85.244  2.00  1.00           C
ATOM   2013  O   ASN A 257      -8.218  10.279  85.865  2.00  1.00           O
ATOM   2014  N   GLN A 258      -9.476   8.893  84.603  2.00  1.00           N
ATOM   2015  CA  GLN A 258      -8.563   7.782  84.647  2.00  1.00           C
ATOM   2016  CB  GLN A 258      -9.123   6.599  83.830  2.00  1.00           C
ATOM   2017  CG  GLN A 258      -8.547   5.219  84.156  2.00  1.00           C
ATOM   2018  CD  GLN A 258      -9.240   4.218  83.238  2.00  1.00           C
ATOM   2019  OE1 GLN A 258      -9.138   4.307  82.015  2.00  1.00           O
ATOM   2020  NE2 GLN A 258      -9.975   3.243  83.838  2.00  1.00           N
ATOM   2021  C   GLN A 258      -7.252   8.225  84.053  2.00  1.00           C
ATOM   2022  O   GLN A 258      -6.185   7.909  84.578  2.00  1.00           O
ATOM   2023  N   ILE A 259      -7.304   8.991  82.945  2.00  1.00           N
ATOM   2024  CA  ILE A 259      -6.136   9.457  82.244  2.00  1.00           C
ATOM   2025  CB  ILE A 259      -6.517  10.228  81.016  2.00  1.00           C
ATOM   2026  CG1 ILE A 259      -7.391   9.358  80.098  2.00  1.00           C
ATOM   2027  CG2 ILE A 259      -5.230  10.741  80.350  2.00  1.00           C
ATOM   2028  CD1 ILE A 259      -8.141  10.157  79.031  2.00  1.00           C
ATOM   2029  C   ILE A 259      -5.365  10.397  83.129  2.00  1.00           C
ATOM   2030  O   ILE A 259      -4.145  10.290  83.247  2.00  1.00           O
ATOM   2031  N   VAL A 260      -6.069  11.333  83.797  2.00  1.00           N
ATOM   2032  CA  VAL A 260      -5.421  12.340  84.595  2.00  1.00           C
ATOM   2033  CB  VAL A 260      -6.406  13.231  85.291  2.00  1.00           C
ATOM   2034  CG1 VAL A 260      -5.633  14.213  86.186  2.00  1.00           C
ATOM   2035  CG2 VAL A 260      -7.298  13.904  84.235  2.00  1.00           C
ATOM   2036  C   VAL A 260      -4.628  11.661  85.670  2.00  1.00           C
ATOM   2037  O   VAL A 260      -3.461  11.983  85.891  2.00  1.00           O
ATOM   2038  N   GLU A 261      -5.244  10.684  86.363  2.00  1.00           N
ATOM   2039  CA  GLU A 261      -4.599  10.027  87.464  2.00  1.00           C
ATOM   2040  CB  GLU A 261      -5.554   9.088  88.217  2.00  1.00           C
ATOM   2041  CG  GLU A 261      -6.606   9.881  88.996  2.00  1.00           C
ATOM   2042  CD  GLU A 261      -7.717   8.945  89.441  2.00  1.00           C
ATOM   2043  OE1 GLU A 261      -7.400   7.886  90.045  2.00  1.00           O
ATOM   2044  OE2 GLU A 261      -8.902   9.279  89.176  2.00  1.00           O
ATOM   2045  C   GLU A 261      -3.394   9.254  86.979  2.00  1.00           C
ATOM   2046  O   GLU A 261      -2.335   9.312  87.601  2.00  1.00           O
ATOM   2047  N   LYS A 262      -3.508   8.519  85.850  2.00  1.00           N
ATOM   2048  CA  LYS A 262      -2.396   7.747  85.351  2.00  1.00           C
ATOM   2049  CB  LYS A 262      -2.745   6.832  84.165  2.00  1.00           C
ATOM   2050  CG  LYS A 262      -3.263   5.459  84.602  2.00  1.00           C
ATOM   2051  CD  LYS A 262      -4.576   5.500  85.384  2.00  1.00           C
ATOM   2052  CE  LYS A 262      -5.055   4.117  85.832  2.00  1.00           C
ATOM   2053  NZ  LYS A 262      -5.399   3.294  84.653  2.00  1.00           N
ATOM   2054  C   LYS A 262      -1.284   8.655  84.934  2.00  1.00           C
ATOM   2055  O   LYS A 262      -0.114   8.366  85.184  2.00  1.00           O
ATOM   2056  N   LEU A 263      -1.616   9.794  84.303  2.00  1.00           N
ATOM   2057  CA  LEU A 263      -0.586  10.666  83.818  2.00  1.00           C
ATOM   2058  CB  LEU A 263      -1.143  11.953  83.186  2.00  1.00           C
ATOM   2059  CG  LEU A 263      -2.132  11.709  82.032  2.00  1.00           C
ATOM   2060  CD1 LEU A 263      -2.480  13.022  81.311  2.00  1.00           C
ATOM   2061  CD2 LEU A 263      -1.631  10.609  81.086  2.00  1.00           C
ATOM   2062  C   LEU A 263       0.204  11.112  84.984  2.00  1.00           C
ATOM   2063  O   LEU A 263       1.434  11.137  84.955  2.00  1.00           O
ATOM   2064  N   LYS A 264      -0.501  11.458  86.066  2.00  1.00           N
ATOM   2065  CA  LYS A 264       0.209  11.947  87.193  2.00  1.00           C
ATOM   2066  CB  LYS A 264      -0.684  12.345  88.375  2.00  1.00           C
ATOM   2067  CG  LYS A 264       0.126  12.873  89.562  2.00  1.00           C
ATOM   2068  CD  LYS A 264      -0.726  13.541  90.641  2.00  1.00           C
ATOM   2069  CE  LYS A 264      -1.375  12.541  91.599  2.00  1.00           C
ATOM   2070  NZ  LYS A 264      -2.294  11.656  90.850  2.00  1.00           N
ATOM   2071  C   LYS A 264       1.114  10.862  87.679  2.00  1.00           C
ATOM   2072  O   LYS A 264       2.258  11.119  88.055  2.00  1.00           O
ATOM   2073  N   LYS A 265       0.631   9.605  87.660  2.00  1.00           N
ATOM   2074  CA  LYS A 265       1.427   8.522  88.157  2.00  1.00           C
ATOM   2075  CB  LYS A 265       0.730   7.159  88.014  2.00  1.00           C
ATOM   2076  CG  LYS A 265       1.524   5.991  88.599  2.00  1.00           C
ATOM   2077  CD  LYS A 265       0.677   4.734  88.804  2.00  1.00           C
ATOM   2078  CE  LYS A 265      -0.061   4.275  87.545  2.00  1.00           C
ATOM   2079  NZ  LYS A 265      -0.933   3.121  87.858  2.00  1.00           N
ATOM   2080  C   LYS A 265       2.686   8.495  87.346  2.00  1.00           C
ATOM   2081  O   LYS A 265       3.780   8.315  87.879  2.00  1.00           O
ATOM   2082  N   SER A 266       2.558   8.696  86.021  2.00  1.00           N
ATOM   2083  CA  SER A 266       3.675   8.649  85.119  2.00  1.00           C
ATOM   2084  CB  SER A 266       3.243   8.742  83.646  2.00  1.00           C
ATOM   2085  OG  SER A 266       2.459   7.612  83.295  2.00  1.00           O
ATOM   2086  C   SER A 266       4.624   9.763  85.365  2.00  1.00           C
ATOM   2087  O   SER A 266       5.836   9.559  85.404  2.00  1.00           O
ATOM   2088  N   LEU A 267       4.095  10.977  85.571  2.00  1.00           N
ATOM   2089  CA  LEU A 267       4.971  12.098  85.661  2.00  1.00           C
ATOM   2090  CB  LEU A 267       4.235  13.435  85.864  2.00  1.00           C
ATOM   2091  CG  LEU A 267       3.365  13.861  84.664  2.00  1.00           C
ATOM   2092  CD1 LEU A 267       2.683  15.216  84.915  2.00  1.00           C
ATOM   2093  CD2 LEU A 267       4.169  13.834  83.354  2.00  1.00           C
ATOM   2094  C   LEU A 267       5.891  11.914  86.811  2.00  1.00           C
ATOM   2095  O   LEU A 267       7.075  12.224  86.725  2.00  1.00           O
ATOM   2096  N   LYS A 268       5.367  11.399  87.927  2.00  1.00           N
ATOM   2097  CA  LYS A 268       6.165  11.239  89.099  2.00  1.00           C
ATOM   2098  CB  LYS A 268       5.347  10.704  90.285  2.00  1.00           C
ATOM   2099  CG  LYS A 268       6.186  10.412  91.532  2.00  1.00           C
ATOM   2100  CD  LYS A 268       5.351  10.097  92.777  2.00  1.00           C
ATOM   2101  CE  LYS A 268       6.160   9.483  93.921  2.00  1.00           C
ATOM   2102  NZ  LYS A 268       7.110  10.478  94.463  2.00  1.00           N
ATOM   2103  C   LYS A 268       7.270  10.252  88.882  2.00  1.00           C
ATOM   2104  O   LYS A 268       8.368  10.405  89.412  2.00  1.00           O
ATOM   2105  N   GLU A 269       7.013   9.162  88.150  2.00  1.00           N
ATOM   2106  CA  GLU A 269       8.090   8.228  88.039  2.00  1.00           C
ATOM   2107  CB  GLU A 269       7.672   6.934  87.318  2.00  1.00           C
ATOM   2108  CG  GLU A 269       8.587   5.743  87.607  2.00  1.00           C
ATOM   2109  CD  GLU A 269       8.117   5.121  88.916  2.00  1.00           C
ATOM   2110  OE1 GLU A 269       7.928   5.883  89.902  2.00  1.00           O
ATOM   2111  OE2 GLU A 269       7.931   3.875  88.945  2.00  1.00           O
ATOM   2112  C   GLU A 269       9.201   8.849  87.241  2.00  1.00           C
ATOM   2113  O   GLU A 269      10.366   8.810  87.632  2.00  1.00           O
ATOM   2114  N   PHE A 270       8.836   9.457  86.095  2.00  1.00           N
ATOM   2115  CA  PHE A 270       9.721  10.081  85.147  2.00  1.00           C
ATOM   2116  CB  PHE A 270       8.932  10.540  83.909  2.00  1.00           C
ATOM   2117  CG  PHE A 270       9.594  11.731  83.314  2.00  1.00           C
ATOM   2118  CD1 PHE A 270      10.751  11.638  82.581  2.00  1.00           C
ATOM   2119  CD2 PHE A 270       9.014  12.966  83.487  2.00  1.00           C
ATOM   2120  CE1 PHE A 270      11.326  12.768  82.046  2.00  1.00           C
ATOM   2121  CE2 PHE A 270       9.580  14.098  82.955  2.00  1.00           C
ATOM   2122  CZ  PHE A 270      10.742  13.998  82.231  2.00  1.00           C
ATOM   2123  C   PHE A 270      10.422  11.258  85.729  2.00  1.00           C
ATOM   2124  O   PHE A 270      11.637  11.400  85.604  2.00  1.00           O
ATOM   2125  N   TYR A 271       9.660  12.126  86.402  2.00  1.00           N
ATOM   2126  CA  TYR A 271      10.197  13.346  86.909  2.00  1.00           C
ATOM   2127  CB  TYR A 271       9.349  14.544  86.473  2.00  1.00           C
ATOM   2128  CG  TYR A 271      10.217  15.737  86.386  2.00  1.00           C
ATOM   2129  CD1 TYR A 271      10.986  16.168  87.442  2.00  1.00           C
ATOM   2130  CD2 TYR A 271      10.295  16.382  85.179  2.00  1.00           C
ATOM   2131  CE1 TYR A 271      11.793  17.273  87.300  2.00  1.00           C
ATOM   2132  CE2 TYR A 271      11.091  17.482  85.038  2.00  1.00           C
ATOM   2133  CZ  TYR A 271      11.841  17.933  86.094  2.00  1.00           C
ATOM   2134  OH  TYR A 271      12.662  19.068  85.927  2.00  1.00           O
ATOM   2135  C   TYR A 271       9.914  13.251  88.367  2.00  1.00           C
ATOM   2136  O   TYR A 271       8.851  12.779  88.753  2.00  1.00           O
ATOM   2137  N   GLY A 272      10.813  13.750  89.224  1.00  1.00           N
ATOM   2138  CA  GLY A 272      10.596  13.531  90.621  1.00  1.00           C
ATOM   2139  C   GLY A 272       9.405  14.308  91.071  1.00  1.00           C
ATOM   2140  O   GLY A 272       8.613  14.805  90.270  1.00  1.00           O
ATOM   2141  N   GLU A 273       9.274  14.418  92.404  1.00  1.00           N
ATOM   2142  CA  GLU A 273       8.162  15.034  93.061  1.00  1.00           C
ATOM   2143  CB  GLU A 273       8.433  15.132  94.572  1.00  1.00           C
ATOM   2144  CG  GLU A 273       7.332  15.769  95.415  1.00  1.00           C
ATOM   2145  CD  GLU A 273       7.841  15.764  96.850  1.00  1.00           C
ATOM   2146  OE1 GLU A 273       8.149  14.658  97.369  1.00  1.00           O
ATOM   2147  OE2 GLU A 273       7.942  16.872  97.440  1.00  1.00           O
ATOM   2148  C   GLU A 273       8.049  16.416  92.526  1.00  1.00           C
ATOM   2149  O   GLU A 273       6.954  16.881  92.214  1.00  1.00           O
ATOM   2150  N   ASP A 274       9.186  17.118  92.395  1.00  1.00           N
ATOM   2151  CA  ASP A 274       9.075  18.439  91.873  1.00  1.00           C
ATOM   2152  CB  ASP A 274       9.755  19.505  92.751  1.00  1.00           C
ATOM   2153  CG  ASP A 274       9.116  20.854  92.444  1.00  1.00           C
ATOM   2154  OD1 ASP A 274       8.824  21.121  91.248  1.00  1.00           O
ATOM   2155  OD2 ASP A 274       8.907  21.634  93.411  1.00  1.00           O
ATOM   2156  C   ASP A 274       9.718  18.440  90.530  1.00  1.00           C
ATOM   2157  O   ASP A 274      10.834  17.951  90.366  1.00  1.00           O
ATOM   2158  N   ALA A 275       9.013  18.974  89.514  2.00  1.00           N
ATOM   2159  CA  ALA A 275       9.604  18.957  88.212  2.00  1.00           C
ATOM   2160  CB  ALA A 275       8.575  18.923  87.069  2.00  1.00           C
ATOM   2161  C   ALA A 275      10.398  20.213  88.060  2.00  1.00           C
ATOM   2162  O   ALA A 275       9.841  21.282  87.821  2.00  1.00           O
ATOM   2163  N   LYS A 276      11.732  20.079  88.197  2.00  1.00           N
ATOM   2164  CA  LYS A 276      12.714  21.122  88.082  2.00  1.00           C
ATOM   2165  CB  LYS A 276      12.618  22.167  89.214  2.00  1.00           C
ATOM   2166  CG  LYS A 276      11.413  23.106  89.112  2.00  1.00           C
ATOM   2167  CD  LYS A 276      11.055  23.824  90.418  2.00  1.00           C
ATOM   2168  CE  LYS A 276      11.864  25.094  90.689  2.00  1.00           C
ATOM   2169  NZ  LYS A 276      11.280  25.817  91.842  2.00  1.00           N
ATOM   2170  C   LYS A 276      14.005  20.405  88.301  2.00  1.00           C
ATOM   2171  O   LYS A 276      14.974  20.548  87.558  2.00  1.00           O
ATOM   2172  N   LYS A 277      13.980  19.581  89.362  2.00  1.00           N
ATOM   2173  CA  LYS A 277      15.040  18.810  89.935  2.00  1.00           C
ATOM   2174  CB  LYS A 277      14.641  18.168  91.274  2.00  1.00           C
ATOM   2175  CG  LYS A 277      15.759  17.352  91.927  2.00  1.00           C
ATOM   2176  CD  LYS A 277      15.439  16.921  93.360  2.00  1.00           C
ATOM   2177  CE  LYS A 277      16.439  15.916  93.940  2.00  1.00           C
ATOM   2178  NZ  LYS A 277      15.934  15.386  95.226  2.00  1.00           N
ATOM   2179  C   LYS A 277      15.544  17.703  89.054  2.00  1.00           C
ATOM   2180  O   LYS A 277      16.707  17.316  89.157  2.00  1.00           O
ATOM   2181  N   SER A 278      14.699  17.172  88.156  1.00  1.00           N
ATOM   2182  CA  SER A 278      14.983  15.937  87.472  1.00  1.00           C
ATOM   2183  CB  SER A 278      13.982  15.580  86.364  1.00  1.00           C
ATOM   2184  OG  SER A 278      14.390  14.393  85.697  1.00  1.00           O
ATOM   2185  C   SER A 278      16.296  15.830  86.787  1.00  1.00           C
ATOM   2186  O   SER A 278      16.977  14.821  86.960  1.00  1.00           O
ATOM   2187  N   ARG A 279      16.687  16.840  86.002  3.00  1.00           N
ATOM   2188  CA  ARG A 279      17.856  16.734  85.179  3.00  1.00           C
ATOM   2189  CB  ARG A 279      19.096  16.164  85.892  3.00  1.00           C
ATOM   2190  CG  ARG A 279      19.556  17.007  87.082  3.00  1.00           C
ATOM   2191  CD  ARG A 279      20.634  16.312  87.913  3.00  1.00           C
ATOM   2192  NE  ARG A 279      20.052  15.020  88.372  3.00  1.00           N
ATOM   2193  CZ  ARG A 279      20.857  13.934  88.562  3.00  1.00           C
ATOM   2194  NH1 ARG A 279      22.205  14.049  88.380  3.00  1.00           N
ATOM   2195  NH2 ARG A 279      20.316  12.734  88.925  3.00  1.00           N
ATOM   2196  C   ARG A 279      17.542  15.871  84.008  3.00  1.00           C
ATOM   2197  O   ARG A 279      18.423  15.529  83.222  3.00  1.00           O
ATOM   2198  N   ASP A 280      16.256  15.507  83.857  3.00  1.00           N
ATOM   2199  CA  ASP A 280      15.837  14.792  82.691  3.00  1.00           C
ATOM   2200  CB  ASP A 280      15.470  13.321  82.966  3.00  1.00           C
ATOM   2201  CG  ASP A 280      16.722  12.533  83.343  3.00  1.00           C
ATOM   2202  OD1 ASP A 280      17.659  13.135  83.933  3.00  1.00           O
ATOM   2203  OD2 ASP A 280      16.759  11.310  83.039  3.00  1.00           O
ATOM   2204  C   ASP A 280      14.585  15.474  82.273  3.00  1.00           C
ATOM   2205  O   ASP A 280      13.589  14.851  81.908  3.00  1.00           O
ATOM   2206  N   TYR A 281      14.645  16.808  82.330  1.00  1.00           N
ATOM   2207  CA  TYR A 281      13.580  17.701  82.012  1.00  1.00           C
ATOM   2208  CB  TYR A 281      13.159  18.519  83.245  1.00  1.00           C
ATOM   2209  CG  TYR A 281      12.333  19.697  82.851  1.00  1.00           C
ATOM   2210  CD1 TYR A 281      10.987  19.575  82.617  1.00  1.00           C
ATOM   2211  CD2 TYR A 281      12.916  20.937  82.717  1.00  1.00           C
ATOM   2212  CE1 TYR A 281      10.233  20.667  82.251  1.00  1.00           C
ATOM   2213  CE2 TYR A 281      12.171  22.036  82.352  1.00  1.00           C
ATOM   2214  CZ  TYR A 281      10.823  21.900  82.117  1.00  1.00           C
ATOM   2215  OH  TYR A 281      10.049  23.018  81.741  1.00  1.00           O
ATOM   2216  C   TYR A 281      14.223  18.708  81.110  1.00  1.00           C
ATOM   2217  O   TYR A 281      15.445  18.852  81.136  1.00  1.00           O
ATOM   2218  N   GLY A 282      13.443  19.431  80.280  1.00  1.00           N
ATOM   2219  CA  GLY A 282      14.076  20.417  79.453  1.00  1.00           C
ATOM   2220  C   GLY A 282      13.278  21.685  79.493  1.00  1.00           C
ATOM   2221  O   GLY A 282      12.056  21.662  79.634  1.00  1.00           O
ATOM   2222  N   ARG A 283      13.974  22.834  79.356  1.00  1.00           N
ATOM   2223  CA  ARG A 283      13.326  24.116  79.362  1.00  1.00           C
ATOM   2224  CB  ARG A 283      14.199  25.274  79.874  1.00  1.00           C
ATOM   2225  CG  ARG A 283      15.425  25.593  79.016  1.00  1.00           C
ATOM   2226  CD  ARG A 283      16.242  26.747  79.599  1.00  1.00           C
ATOM   2227  NE  ARG A 283      17.238  27.184  78.584  1.00  1.00           N
ATOM   2228  CZ  ARG A 283      18.096  28.200  78.890  1.00  1.00           C
ATOM   2229  NH1 ARG A 283      18.072  28.753  80.139  1.00  1.00           N
ATOM   2230  NH2 ARG A 283      18.975  28.666  77.956  1.00  1.00           N
ATOM   2231  C   ARG A 283      12.936  24.429  77.943  1.00  1.00           C
ATOM   2232  O   ARG A 283      13.462  23.816  77.015  1.00  1.00           O
ATOM   2233  N   ILE A 284      11.992  25.378  77.711  1.00  1.00           N
ATOM   2234  CA  ILE A 284      11.652  25.624  76.333  1.00  1.00           C
ATOM   2235  CB  ILE A 284      10.196  25.755  75.966  1.00  1.00           C
ATOM   2236  CG1 ILE A 284       9.545  27.029  76.508  1.00  1.00           C
ATOM   2237  CG2 ILE A 284       9.507  24.451  76.400  1.00  1.00           C
ATOM   2238  CD1 ILE A 284       8.169  27.302  75.903  1.00  1.00           C
ATOM   2239  C   ILE A 284      12.383  26.819  75.855  1.00  1.00           C
ATOM   2240  O   ILE A 284      12.553  27.800  76.577  1.00  1.00           O
ATOM   2241  N   ILE A 285      12.857  26.741  74.598  1.00  1.00           N
ATOM   2242  CA  ILE A 285      13.693  27.791  74.127  1.00  1.00           C
ATOM   2243  CB  ILE A 285      14.619  27.399  73.008  1.00  1.00           C
ATOM   2244  CG1 ILE A 285      13.855  26.877  71.784  1.00  1.00           C
ATOM   2245  CG2 ILE A 285      15.651  26.412  73.577  1.00  1.00           C
ATOM   2246  CD1 ILE A 285      14.793  26.503  70.636  1.00  1.00           C
ATOM   2247  C   ILE A 285      12.939  29.012  73.764  1.00  1.00           C
ATOM   2248  O   ILE A 285      12.040  28.994  72.923  1.00  1.00           O
ATOM   2249  N   SER A 286      13.317  30.100  74.469  1.00  1.00           N
ATOM   2250  CA  SER A 286      12.900  31.453  74.273  1.00  1.00           C
ATOM   2251  CB  SER A 286      11.976  31.715  73.068  1.00  1.00           C
ATOM   2252  OG  SER A 286      12.666  31.453  71.853  1.00  1.00           O
ATOM   2253  C   SER A 286      12.214  31.971  75.482  1.00  1.00           C
ATOM   2254  O   SER A 286      11.639  31.217  76.266  1.00  1.00           O
ATOM   2255  N   ALA A 287      12.300  33.301  75.676  2.00  1.00           N
ATOM   2256  CA  ALA A 287      11.505  33.893  76.699  2.00  1.00           C
ATOM   2257  CB  ALA A 287      12.233  35.007  77.472  2.00  1.00           C
ATOM   2258  C   ALA A 287      10.421  34.542  75.909  2.00  1.00           C
ATOM   2259  O   ALA A 287       9.974  35.651  76.200  2.00  1.00           O
ATOM   2260  N   ARG A 288       9.960  33.801  74.884  2.00  1.00           N
ATOM   2261  CA  ARG A 288       8.911  34.190  73.996  2.00  1.00           C
ATOM   2262  CB  ARG A 288       9.381  34.540  72.574  2.00  1.00           C
ATOM   2263  CG  ARG A 288       9.869  35.988  72.480  2.00  1.00           C
ATOM   2264  CD  ARG A 288      10.354  36.417  71.096  2.00  1.00           C
ATOM   2265  NE  ARG A 288      11.706  35.831  70.900  2.00  1.00           N
ATOM   2266  CZ  ARG A 288      12.779  36.418  71.506  2.00  1.00           C
ATOM   2267  NH1 ARG A 288      12.585  37.476  72.347  2.00  1.00           N
ATOM   2268  NH2 ARG A 288      14.039  35.946  71.279  2.00  1.00           N
ATOM   2269  C   ARG A 288       8.024  32.987  73.945  2.00  1.00           C
ATOM   2270  O   ARG A 288       6.815  33.080  74.145  2.00  1.00           O
ATOM   2271  N   HIS A 289       8.631  31.811  73.688  2.00  1.00           N
ATOM   2272  CA  HIS A 289       7.920  30.564  73.662  2.00  1.00           C
ATOM   2273  ND1 HIS A 289      10.198  30.227  71.269  2.00  1.00           N
ATOM   2274  CG  HIS A 289       9.197  29.424  71.769  2.00  1.00           C
ATOM   2275  CB  HIS A 289       8.795  29.377  73.217  2.00  1.00           C
ATOM   2276  NE2 HIS A 289       9.389  29.077  69.547  2.00  1.00           N
ATOM   2277  CD2 HIS A 289       8.712  28.730  70.702  2.00  1.00           C
ATOM   2278  CE1 HIS A 289      10.271  29.979  69.937  2.00  1.00           C
ATOM   2279  C   HIS A 289       7.424  30.270  75.039  2.00  1.00           C
ATOM   2280  O   HIS A 289       6.294  29.820  75.229  2.00  1.00           O
ATOM   2281  N   PHE A 290       8.269  30.558  76.041  2.00  1.00           N
ATOM   2282  CA  PHE A 290       7.959  30.350  77.424  2.00  1.00           C
ATOM   2283  CB  PHE A 290       9.068  30.993  78.278  2.00  1.00           C
ATOM   2284  CG  PHE A 290       8.599  31.307  79.655  2.00  1.00           C
ATOM   2285  CD1 PHE A 290       8.594  30.358  80.645  2.00  1.00           C
ATOM   2286  CD2 PHE A 290       8.176  32.582  79.959  2.00  1.00           C
ATOM   2287  CE1 PHE A 290       8.169  30.667  81.916  2.00  1.00           C
ATOM   2288  CE2 PHE A 290       7.748  32.902  81.226  2.00  1.00           C
ATOM   2289  CZ  PHE A 290       7.744  31.941  82.209  2.00  1.00           C
ATOM   2290  C   PHE A 290       6.688  31.094  77.683  2.00  1.00           C
ATOM   2291  O   PHE A 290       5.759  30.560  78.286  2.00  1.00           O
ATOM   2292  N   GLN A 291       6.613  32.352  77.213  2.00  1.00           N
ATOM   2293  CA  GLN A 291       5.458  33.166  77.458  2.00  1.00           C
ATOM   2294  CB  GLN A 291       5.640  34.618  76.987  2.00  1.00           C
ATOM   2295  CG  GLN A 291       6.731  35.363  77.758  2.00  1.00           C
ATOM   2296  CD  GLN A 291       6.715  36.821  77.322  2.00  1.00           C
ATOM   2297  OE1 GLN A 291       7.449  37.224  76.420  2.00  1.00           O
ATOM   2298  NE2 GLN A 291       5.847  37.636  77.978  2.00  1.00           N
ATOM   2299  C   GLN A 291       4.235  32.619  76.770  2.00  1.00           C
ATOM   2300  O   GLN A 291       3.169  32.544  77.380  2.00  1.00           O
ATOM   2301  N   ARG A 292       4.346  32.199  75.493  2.00  1.00           N
ATOM   2302  CA  ARG A 292       3.190  31.744  74.760  2.00  1.00           C
ATOM   2303  CB  ARG A 292       3.535  31.296  73.333  2.00  1.00           C
ATOM   2304  CG  ARG A 292       3.814  32.451  72.373  2.00  1.00           C
ATOM   2305  CD  ARG A 292       2.546  33.237  72.049  2.00  1.00           C
ATOM   2306  NE  ARG A 292       1.505  32.225  71.713  2.00  1.00           N
ATOM   2307  CZ  ARG A 292       0.226  32.613  71.430  2.00  1.00           C
ATOM   2308  NH1 ARG A 292      -0.094  33.938  71.381  2.00  1.00           N
ATOM   2309  NH2 ARG A 292      -0.731  31.668  71.196  2.00  1.00           N
ATOM   2310  C   ARG A 292       2.620  30.545  75.461  2.00  1.00           C
ATOM   2311  O   ARG A 292       1.409  30.446  75.650  2.00  1.00           O
ATOM   2312  N   VAL A 293       3.492  29.604  75.876  2.00  1.00           N
ATOM   2313  CA  VAL A 293       3.054  28.395  76.519  2.00  1.00           C
ATOM   2314  CB  VAL A 293       4.194  27.475  76.844  2.00  1.00           C
ATOM   2315  CG1 VAL A 293       3.642  26.256  77.603  2.00  1.00           C
ATOM   2316  CG2 VAL A 293       4.916  27.122  75.532  2.00  1.00           C
ATOM   2317  C   VAL A 293       2.376  28.763  77.808  2.00  1.00           C
ATOM   2318  O   VAL A 293       1.326  28.215  78.139  2.00  1.00           O
ATOM   2319  N   MET A 294       2.954  29.724  78.562  2.00  1.00           N
ATOM   2320  CA  MET A 294       2.426  30.130  79.839  2.00  1.00           C
ATOM   2321  CB  MET A 294       3.254  31.247  80.495  2.00  1.00           C
ATOM   2322  CG  MET A 294       2.703  31.684  81.852  2.00  1.00           C
ATOM   2323  SD  MET A 294       3.656  33.003  82.666  2.00  1.00           S
ATOM   2324  CE  MET A 294       4.975  31.887  83.224  2.00  1.00           C
ATOM   2325  C   MET A 294       1.046  30.677  79.635  2.00  1.00           C
ATOM   2326  O   MET A 294       0.130  30.380  80.401  2.00  1.00           O
ATOM   2327  N   GLY A 295       0.862  31.480  78.572  2.00  1.00           N
ATOM   2328  CA  GLY A 295      -0.407  32.089  78.288  2.00  1.00           C
ATOM   2329  C   GLY A 295      -1.386  31.002  78.038  2.00  1.00           C
ATOM   2330  O   GLY A 295      -2.568  31.133  78.351  2.00  1.00           O
ATOM   2331  N   LEU A 296      -0.897  29.894  77.458  2.00  1.00           N
ATOM   2332  CA  LEU A 296      -1.748  28.804  77.097  2.00  1.00           C
ATOM   2333  CB  LEU A 296      -0.932  27.583  76.659  2.00  1.00           C
ATOM   2334  CG  LEU A 296      -1.780  26.476  76.024  2.00  1.00           C
ATOM   2335  CD1 LEU A 296      -2.175  26.867  74.593  2.00  1.00           C
ATOM   2336  CD2 LEU A 296      -1.100  25.105  76.125  2.00  1.00           C
ATOM   2337  C   LEU A 296      -2.453  28.397  78.348  2.00  1.00           C
ATOM   2338  O   LEU A 296      -3.669  28.210  78.350  2.00  1.00           O
ATOM   2339  N   ILE A 297      -1.712  28.261  79.466  2.00  1.00           N
ATOM   2340  CA  ILE A 297      -2.425  27.975  80.671  2.00  1.00           C
ATOM   2341  CB  ILE A 297      -1.688  27.102  81.652  2.00  1.00           C
ATOM   2342  CG1 ILE A 297      -2.566  26.877  82.896  2.00  1.00           C
ATOM   2343  CG2 ILE A 297      -0.293  27.691  81.933  2.00  1.00           C
ATOM   2344  CD1 ILE A 297      -3.878  26.150  82.600  2.00  1.00           C
ATOM   2345  C   ILE A 297      -2.721  29.309  81.292  2.00  1.00           C
ATOM   2346  O   ILE A 297      -2.006  29.809  82.159  2.00  1.00           O
ATOM   2347  N   GLU A 298      -3.825  29.914  80.818  3.00  1.00           N
ATOM   2348  CA  GLU A 298      -4.371  31.161  81.272  3.00  1.00           C
ATOM   2349  CB  GLU A 298      -4.687  32.133  80.110  3.00  1.00           C
ATOM   2350  CG  GLU A 298      -5.264  33.498  80.510  3.00  1.00           C
ATOM   2351  CD  GLU A 298      -6.706  33.604  80.020  3.00  1.00           C
ATOM   2352  OE1 GLU A 298      -6.982  33.130  78.885  3.00  1.00           O
ATOM   2353  OE2 GLU A 298      -7.548  34.170  80.770  3.00  1.00           O
ATOM   2354  C   GLU A 298      -5.626  30.676  81.909  3.00  1.00           C
ATOM   2355  O   GLU A 298      -5.582  29.688  82.638  3.00  1.00           O
ATOM   2356  N   GLY A 299      -6.771  31.344  81.696  3.00  1.00           N
ATOM   2357  CA  GLY A 299      -7.955  30.796  82.282  3.00  1.00           C
ATOM   2358  C   GLY A 299      -8.136  29.434  81.692  3.00  1.00           C
ATOM   2359  O   GLY A 299      -8.521  29.294  80.533  3.00  1.00           O
ATOM   2360  N   GLN A 300      -7.857  28.392  82.500  1.00  1.00           N
ATOM   2361  CA  GLN A 300      -7.983  27.029  82.073  1.00  1.00           C
ATOM   2362  CB  GLN A 300      -6.796  26.540  81.225  1.00  1.00           C
ATOM   2363  CG  GLN A 300      -6.571  27.359  79.950  1.00  1.00           C
ATOM   2364  CD  GLN A 300      -7.750  27.154  79.007  1.00  1.00           C
ATOM   2365  OE1 GLN A 300      -8.550  26.236  79.177  1.00  1.00           O
ATOM   2366  NE2 GLN A 300      -7.861  28.037  77.978  1.00  1.00           N
ATOM   2367  C   GLN A 300      -8.008  26.217  83.336  1.00  1.00           C
ATOM   2368  O   GLN A 300      -7.711  26.738  84.409  1.00  1.00           O
ATOM   2369  N   LYS A 301      -8.387  24.923  83.263  4.00  1.00           N
ATOM   2370  CA  LYS A 301      -8.414  24.143  84.472  4.00  1.00           C
ATOM   2371  CB  LYS A 301      -9.484  23.047  84.485  4.00  1.00           C
ATOM   2372  CG  LYS A 301     -10.910  23.600  84.488  4.00  1.00           C
ATOM   2373  CD  LYS A 301     -11.178  24.549  85.658  4.00  1.00           C
ATOM   2374  CE  LYS A 301     -10.940  23.916  87.030  4.00  1.00           C
ATOM   2375  NZ  LYS A 301     -10.944  24.963  88.074  4.00  1.00           N
ATOM   2376  C   LYS A 301      -7.080  23.491  84.652  4.00  1.00           C
ATOM   2377  O   LYS A 301      -6.469  23.040  83.685  4.00  1.00           O
ATOM   2378  N   VAL A 302      -6.582  23.434  85.909  4.00  1.00           N
ATOM   2379  CA  VAL A 302      -5.285  22.855  86.102  4.00  1.00           C
ATOM   2380  CB  VAL A 302      -4.272  23.861  86.580  4.00  1.00           C
ATOM   2381  CG1 VAL A 302      -4.800  24.542  87.854  4.00  1.00           C
ATOM   2382  CG2 VAL A 302      -2.923  23.146  86.767  4.00  1.00           C
ATOM   2383  C   VAL A 302      -5.321  21.715  87.076  4.00  1.00           C
ATOM   2384  O   VAL A 302      -5.406  21.908  88.287  4.00  1.00           O
ATOM   2385  N   ALA A 303      -5.290  20.472  86.557  4.00  1.00           N
ATOM   2386  CA  ALA A 303      -5.196  19.317  87.405  4.00  1.00           C
ATOM   2387  CB  ALA A 303      -5.428  18.002  86.645  4.00  1.00           C
ATOM   2388  C   ALA A 303      -3.812  19.246  87.990  4.00  1.00           C
ATOM   2389  O   ALA A 303      -3.645  19.002  89.184  4.00  1.00           O
ATOM   2390  N   TYR A 304      -2.776  19.476  87.149  4.00  1.00           N
ATOM   2391  CA  TYR A 304      -1.417  19.290  87.589  4.00  1.00           C
ATOM   2392  CB  TYR A 304      -0.817  17.990  87.026  4.00  1.00           C
ATOM   2393  CG  TYR A 304       0.526  17.765  87.626  4.00  1.00           C
ATOM   2394  CD1 TYR A 304       0.641  17.087  88.817  4.00  1.00           C
ATOM   2395  CD2 TYR A 304       1.662  18.220  87.000  4.00  1.00           C
ATOM   2396  CE1 TYR A 304       1.874  16.868  89.380  4.00  1.00           C
ATOM   2397  CE2 TYR A 304       2.900  18.002  87.559  4.00  1.00           C
ATOM   2398  CZ  TYR A 304       3.006  17.325  88.750  4.00  1.00           C
ATOM   2399  OH  TYR A 304       4.273  17.099  89.328  4.00  1.00           O
ATOM   2400  C   TYR A 304      -0.584  20.426  87.092  4.00  1.00           C
ATOM   2401  O   TYR A 304      -0.889  21.047  86.075  4.00  1.00           O
ATOM   2402  N   GLY A 305       0.494  20.737  87.835  1.00  1.00           N
ATOM   2403  CA  GLY A 305       1.417  21.746  87.417  1.00  1.00           C
ATOM   2404  C   GLY A 305       0.717  23.057  87.350  1.00  1.00           C
ATOM   2405  O   GLY A 305      -0.037  23.428  88.248  1.00  1.00           O
ATOM   2406  N   GLY A 306       0.958  23.796  86.251  1.00  1.00           N
ATOM   2407  CA  GLY A 306       0.345  25.077  86.105  1.00  1.00           C
ATOM   2408  C   GLY A 306       1.328  26.130  86.536  1.00  1.00           C
ATOM   2409  O   GLY A 306       1.006  27.316  86.525  1.00  1.00           O
ATOM   2410  N   THR A 307       2.562  25.735  86.925  1.00  1.00           N
ATOM   2411  CA  THR A 307       3.518  26.720  87.359  1.00  1.00           C
ATOM   2412  CB  THR A 307       4.115  26.450  88.709  1.00  1.00           C
ATOM   2413  OG1 THR A 307       4.886  27.566  89.133  1.00  1.00           O
ATOM   2414  CG2 THR A 307       4.997  25.195  88.624  1.00  1.00           C
ATOM   2415  C   THR A 307       4.637  26.778  86.378  1.00  1.00           C
ATOM   2416  O   THR A 307       4.949  25.789  85.716  1.00  1.00           O
ATOM   2417  N   GLY A 308       5.258  27.968  86.248  4.00  1.00           N
ATOM   2418  CA  GLY A 308       6.342  28.097  85.325  4.00  1.00           C
ATOM   2419  C   GLY A 308       7.270  29.161  85.804  4.00  1.00           C
ATOM   2420  O   GLY A 308       6.840  30.246  86.191  4.00  1.00           O
ATOM   2421  N   ASP A 309       8.589  28.878  85.765  4.00  1.00           N
ATOM   2422  CA  ASP A 309       9.528  29.871  86.189  4.00  1.00           C
ATOM   2423  CB  ASP A 309      10.792  29.319  86.871  4.00  1.00           C
ATOM   2424  CG  ASP A 309      11.424  30.474  87.638  4.00  1.00           C
ATOM   2425  OD1 ASP A 309      10.753  31.535  87.742  4.00  1.00           O
ATOM   2426  OD2 ASP A 309      12.573  30.316  88.131  4.00  1.00           O
ATOM   2427  C   ASP A 309       9.948  30.593  84.960  4.00  1.00           C
ATOM   2428  O   ASP A 309      10.184  29.967  83.935  4.00  1.00           O
ATOM   2429  N   ALA A 310       9.902  31.936  84.986  3.00  1.00           N
ATOM   2430  CA  ALA A 310      10.381  32.735  83.892  3.00  1.00           C
ATOM   2431  CB  ALA A 310       9.913  34.200  83.982  3.00  1.00           C
ATOM   2432  C   ALA A 310      11.887  32.747  83.849  3.00  1.00           C
ATOM   2433  O   ALA A 310      12.472  32.671  82.768  3.00  1.00           O
ATOM   2434  N   ALA A 311      12.562  32.826  85.025  3.00  1.00           N
ATOM   2435  CA  ALA A 311      13.987  33.062  85.036  3.00  1.00           C
ATOM   2436  CB  ALA A 311      14.582  33.061  86.454  3.00  1.00           C
ATOM   2437  C   ALA A 311      14.668  31.988  84.264  3.00  1.00           C
ATOM   2438  O   ALA A 311      15.379  32.260  83.297  3.00  1.00           O
ATOM   2439  N   THR A 312      14.447  30.725  84.652  3.00  1.00           N
ATOM   2440  CA  THR A 312      14.878  29.667  83.799  3.00  1.00           C
ATOM   2441  CB  THR A 312      15.090  28.372  84.526  3.00  1.00           C
ATOM   2442  OG1 THR A 312      15.628  27.395  83.648  3.00  1.00           O
ATOM   2443  CG2 THR A 312      13.738  27.902  85.090  3.00  1.00           C
ATOM   2444  C   THR A 312      13.624  29.561  83.013  3.00  1.00           C
ATOM   2445  O   THR A 312      12.634  30.140  83.442  3.00  1.00           O
ATOM   2446  N   ARG A 313      13.586  28.905  81.848  3.00  1.00           N
ATOM   2447  CA  ARG A 313      12.326  28.917  81.155  3.00  1.00           C
ATOM   2448  CB  ARG A 313      12.404  28.357  79.726  3.00  1.00           C
ATOM   2449  CG  ARG A 313      11.035  28.388  79.053  3.00  1.00           C
ATOM   2450  CD  ARG A 313      10.195  27.149  79.365  3.00  1.00           C
ATOM   2451  NE  ARG A 313       8.766  27.531  79.215  3.00  1.00           N
ATOM   2452  CZ  ARG A 313       7.842  26.556  78.991  3.00  1.00           C
ATOM   2453  NH1 ARG A 313       8.253  25.264  78.841  3.00  1.00           N
ATOM   2454  NH2 ARG A 313       6.516  26.870  78.923  3.00  1.00           N
ATOM   2455  C   ARG A 313      11.291  28.114  81.890  3.00  1.00           C
ATOM   2456  O   ARG A 313      10.117  28.469  81.898  3.00  1.00           O
ATOM   2457  N   TYR A 314      11.703  26.984  82.482  4.00  1.00           N
ATOM   2458  CA  TYR A 314      10.923  25.988  83.174  4.00  1.00           C
ATOM   2459  CB  TYR A 314      11.522  25.680  84.558  4.00  1.00           C
ATOM   2460  CG  TYR A 314      10.498  25.033  85.418  4.00  1.00           C
ATOM   2461  CD1 TYR A 314      10.039  23.760  85.172  4.00  1.00           C
ATOM   2462  CD2 TYR A 314      10.015  25.719  86.508  4.00  1.00           C
ATOM   2463  CE1 TYR A 314       9.094  23.192  85.996  4.00  1.00           C
ATOM   2464  CE2 TYR A 314       9.074  25.156  87.335  4.00  1.00           C
ATOM   2465  CZ  TYR A 314       8.611  23.890  87.078  4.00  1.00           C
ATOM   2466  OH  TYR A 314       7.643  23.311  87.926  4.00  1.00           O
ATOM   2467  C   TYR A 314       9.465  26.184  83.308  4.00  1.00           C
ATOM   2468  O   TYR A 314       8.962  27.211  83.761  4.00  1.00           O
ATOM   2469  N   ILE A 315       8.766  25.110  82.894  4.00  1.00           N
ATOM   2470  CA  ILE A 315       7.361  24.970  83.050  4.00  1.00           C
ATOM   2471  CB  ILE A 315       6.589  25.112  81.770  4.00  1.00           C
ATOM   2472  CG1 ILE A 315       5.098  25.347  82.055  4.00  1.00           C
ATOM   2473  CG2 ILE A 315       6.854  23.869  80.916  4.00  1.00           C
ATOM   2474  CD1 ILE A 315       4.328  25.846  80.834  4.00  1.00           C
ATOM   2475  C   ILE A 315       7.167  23.605  83.578  4.00  1.00           C
ATOM   2476  O   ILE A 315       7.838  22.658  83.169  4.00  1.00           O
ATOM   2477  N   ALA A 316       6.264  23.474  84.550  1.00  1.00           N
ATOM   2478  CA  ALA A 316       6.049  22.172  85.079  1.00  1.00           C
ATOM   2479  CB  ALA A 316       5.343  22.181  86.441  1.00  1.00           C
ATOM   2480  C   ALA A 316       5.192  21.430  84.108  1.00  1.00           C
ATOM   2481  O   ALA A 316       4.573  22.036  83.236  1.00  1.00           O
ATOM   2482  N   PRO A 317       5.149  20.128  84.215  1.00  1.00           N
ATOM   2483  CA  PRO A 317       4.318  19.373  83.322  1.00  1.00           C
ATOM   2484  CD  PRO A 317       6.254  19.351  84.743  1.00  1.00           C
ATOM   2485  CB  PRO A 317       4.654  17.906  83.594  1.00  1.00           C
ATOM   2486  CG  PRO A 317       6.111  17.958  84.100  1.00  1.00           C
ATOM   2487  C   PRO A 317       2.952  19.806  83.697  1.00  1.00           C
ATOM   2488  O   PRO A 317       2.716  19.997  84.888  1.00  1.00           O
ATOM   2489  N   THR A 318       2.041  19.998  82.729  4.00  1.00           N
ATOM   2490  CA  THR A 318       0.749  20.478  83.112  4.00  1.00           C
ATOM   2491  CB  THR A 318       0.451  21.845  82.569  4.00  1.00           C
ATOM   2492  OG1 THR A 318       1.428  22.777  83.006  4.00  1.00           O
ATOM   2493  CG2 THR A 318      -0.943  22.276  83.055  4.00  1.00           C
ATOM   2494  C   THR A 318      -0.254  19.570  82.506  4.00  1.00           C
ATOM   2495  O   THR A 318      -0.069  19.049  81.406  4.00  1.00           O
ATOM   2496  N   ILE A 319      -1.343  19.339  83.251  4.00  1.00           N
ATOM   2497  CA  ILE A 319      -2.419  18.548  82.758  4.00  1.00           C
ATOM   2498  CB  ILE A 319      -2.678  17.342  83.612  4.00  1.00           C
ATOM   2499  CG1 ILE A 319      -1.440  16.432  83.665  4.00  1.00           C
ATOM   2500  CG2 ILE A 319      -3.947  16.647  83.090  4.00  1.00           C
ATOM   2501  CD1 ILE A 319      -1.511  15.380  84.771  4.00  1.00           C
ATOM   2502  C   ILE A 319      -3.611  19.426  82.908  4.00  1.00           C
ATOM   2503  O   ILE A 319      -3.849  19.977  83.981  4.00  1.00           O
ATOM   2504  N   LEU A 320      -4.387  19.599  81.827  4.00  1.00           N
ATOM   2505  CA  LEU A 320      -5.547  20.426  81.936  4.00  1.00           C
ATOM   2506  CB  LEU A 320      -5.660  21.506  80.843  4.00  1.00           C
ATOM   2507  CG  LEU A 320      -4.553  22.575  80.893  4.00  1.00           C
ATOM   2508  CD1 LEU A 320      -3.168  21.969  80.612  4.00  1.00           C
ATOM   2509  CD2 LEU A 320      -4.884  23.762  79.973  4.00  1.00           C
ATOM   2510  C   LEU A 320      -6.729  19.525  81.775  4.00  1.00           C
ATOM   2511  O   LEU A 320      -6.623  18.453  81.181  4.00  1.00           O
ATOM   2512  N   THR A 321      -7.894  19.933  82.317  4.00  1.00           N
ATOM   2513  CA  THR A 321      -9.055  19.096  82.226  4.00  1.00           C
ATOM   2514  CB  THR A 321      -9.872  19.052  83.499  4.00  1.00           C
ATOM   2515  OG1 THR A 321     -10.837  18.010  83.431  4.00  1.00           O
ATOM   2516  CG2 THR A 321     -10.554  20.405  83.761  4.00  1.00           C
ATOM   2517  C   THR A 321      -9.891  19.529  81.069  4.00  1.00           C
ATOM   2518  O   THR A 321      -9.354  19.932  80.038  4.00  1.00           O
ATOM   2519  N   ASP A 322     -11.231  19.417  81.214  1.00  1.00           N
ATOM   2520  CA  ASP A 322     -12.157  19.741  80.175  1.00  1.00           C
ATOM   2521  CB  ASP A 322     -13.624  19.816  80.631  1.00  1.00           C
ATOM   2522  CG  ASP A 322     -14.075  18.412  80.992  1.00  1.00           C
ATOM   2523  OD1 ASP A 322     -13.220  17.636  81.493  1.00  1.00           O
ATOM   2524  OD2 ASP A 322     -15.271  18.092  80.758  1.00  1.00           O
ATOM   2525  C   ASP A 322     -11.798  21.074  79.644  1.00  1.00           C
ATOM   2526  O   ASP A 322     -11.998  22.101  80.290  1.00  1.00           O
ATOM   2527  N   VAL A 323     -11.227  21.068  78.429  1.00  1.00           N
ATOM   2528  CA  VAL A 323     -10.848  22.301  77.834  1.00  1.00           C
ATOM   2529  CB  VAL A 323      -9.404  22.356  77.426  1.00  1.00           C
ATOM   2530  CG1 VAL A 323      -9.165  23.670  76.664  1.00  1.00           C
ATOM   2531  CG2 VAL A 323      -8.543  22.203  78.692  1.00  1.00           C
ATOM   2532  C   VAL A 323     -11.681  22.469  76.623  1.00  1.00           C
ATOM   2533  O   VAL A 323     -11.984  21.506  75.918  1.00  1.00           O
ATOM   2534  N   ASP A 324     -12.098  23.720  76.361  1.00  1.00           N
ATOM   2535  CA  ASP A 324     -12.952  23.939  75.248  1.00  1.00           C
ATOM   2536  CB  ASP A 324     -13.666  25.305  75.269  1.00  1.00           C
ATOM   2537  CG  ASP A 324     -14.734  25.221  76.351  1.00  1.00           C
ATOM   2538  OD1 ASP A 324     -15.054  24.075  76.767  1.00  1.00           O
ATOM   2539  OD2 ASP A 324     -15.243  26.294  76.772  1.00  1.00           O
ATOM   2540  C   ASP A 324     -12.165  23.836  73.990  1.00  1.00           C
ATOM   2541  O   ASP A 324     -10.960  24.074  73.947  1.00  1.00           O
ATOM   2542  N   PRO A 325     -12.857  23.420  72.974  3.00  1.00           N
ATOM   2543  CA  PRO A 325     -12.250  23.281  71.690  3.00  1.00           C
ATOM   2544  CD  PRO A 325     -13.983  22.506  73.148  3.00  1.00           C
ATOM   2545  CB  PRO A 325     -13.264  22.536  70.826  3.00  1.00           C
ATOM   2546  CG  PRO A 325     -14.054  21.693  71.847  3.00  1.00           C
ATOM   2547  C   PRO A 325     -11.886  24.635  71.191  3.00  1.00           C
ATOM   2548  O   PRO A 325     -10.935  24.751  70.422  3.00  1.00           O
ATOM   2549  N   GLN A 326     -12.644  25.659  71.610  3.00  1.00           N
ATOM   2550  CA  GLN A 326     -12.331  26.986  71.183  3.00  1.00           C
ATOM   2551  CB  GLN A 326     -13.577  27.821  70.849  3.00  1.00           C
ATOM   2552  CG  GLN A 326     -14.416  27.276  69.694  3.00  1.00           C
ATOM   2553  CD  GLN A 326     -15.652  28.159  69.605  3.00  1.00           C
ATOM   2554  OE1 GLN A 326     -16.475  28.016  68.701  3.00  1.00           O
ATOM   2555  NE2 GLN A 326     -15.788  29.099  70.577  3.00  1.00           N
ATOM   2556  C   GLN A 326     -11.713  27.660  72.359  3.00  1.00           C
ATOM   2557  O   GLN A 326     -12.215  28.672  72.842  3.00  1.00           O
ATOM   2558  N   SER A 327     -10.598  27.103  72.856  1.00  1.00           N
ATOM   2559  CA  SER A 327      -9.906  27.746  73.927  1.00  1.00           C
ATOM   2560  CB  SER A 327      -9.783  26.883  75.196  1.00  1.00           C
ATOM   2561  OG  SER A 327     -11.068  26.557  75.705  1.00  1.00           O
ATOM   2562  C   SER A 327      -8.540  27.916  73.393  1.00  1.00           C
ATOM   2563  O   SER A 327      -8.013  26.942  72.860  1.00  1.00           O
ATOM   2564  N   PRO A 328      -7.981  29.105  73.419  2.00  1.00           N
ATOM   2565  CA  PRO A 328      -6.629  29.279  72.975  2.00  1.00           C
ATOM   2566  CD  PRO A 328      -8.405  30.164  74.319  2.00  1.00           C
ATOM   2567  CB  PRO A 328      -6.284  30.733  73.274  2.00  1.00           C
ATOM   2568  CG  PRO A 328      -7.154  31.043  74.508  2.00  1.00           C
ATOM   2569  C   PRO A 328      -5.886  28.329  73.870  2.00  1.00           C
ATOM   2570  O   PRO A 328      -5.662  28.663  75.032  2.00  1.00           O
ATOM   2571  N   VAL A 329      -5.474  27.179  73.307  2.00  1.00           N
ATOM   2572  CA  VAL A 329      -4.903  26.011  73.918  2.00  1.00           C
ATOM   2573  CB  VAL A 329      -5.732  25.360  74.994  2.00  1.00           C
ATOM   2574  CG1 VAL A 329      -5.098  23.989  75.274  2.00  1.00           C
ATOM   2575  CG2 VAL A 329      -5.781  26.232  76.257  2.00  1.00           C
ATOM   2576  C   VAL A 329      -4.998  25.069  72.785  2.00  1.00           C
ATOM   2577  O   VAL A 329      -4.024  24.726  72.116  2.00  1.00           O
ATOM   2578  N   MET A 330      -6.254  24.662  72.556  2.00  1.00           N
ATOM   2579  CA  MET A 330      -6.635  23.745  71.542  2.00  1.00           C
ATOM   2580  CB  MET A 330      -8.124  23.377  71.618  2.00  1.00           C
ATOM   2581  CG  MET A 330      -8.492  22.664  72.923  2.00  1.00           C
ATOM   2582  SD  MET A 330      -7.643  21.077  73.189  2.00  1.00           S
ATOM   2583  CE  MET A 330      -8.495  20.681  74.744  2.00  1.00           C
ATOM   2584  C   MET A 330      -6.341  24.307  70.178  2.00  1.00           C
ATOM   2585  O   MET A 330      -5.880  23.587  69.294  2.00  1.00           O
ATOM   2586  N   GLN A 331      -6.571  25.618  69.979  3.00  1.00           N
ATOM   2587  CA  GLN A 331      -6.451  26.244  68.686  3.00  1.00           C
ATOM   2588  CB  GLN A 331      -6.859  27.723  68.707  3.00  1.00           C
ATOM   2589  CG  GLN A 331      -6.741  28.407  67.342  3.00  1.00           C
ATOM   2590  CD  GLN A 331      -7.812  27.842  66.416  3.00  1.00           C
ATOM   2591  OE1 GLN A 331      -7.918  28.247  65.259  3.00  1.00           O
ATOM   2592  NE2 GLN A 331      -8.627  26.882  66.929  3.00  1.00           N
ATOM   2593  C   GLN A 331      -5.039  26.174  68.145  3.00  1.00           C
ATOM   2594  O   GLN A 331      -4.861  25.947  66.949  3.00  1.00           O
ATOM   2595  N   GLU A 332      -3.990  26.347  68.980  1.00  1.00           N
ATOM   2596  CA  GLU A 332      -2.654  26.443  68.427  1.00  1.00           C
ATOM   2597  CB  GLU A 332      -1.828  27.584  69.047  1.00  1.00           C
ATOM   2598  CG  GLU A 332      -2.410  28.985  68.837  1.00  1.00           C
ATOM   2599  CD  GLU A 332      -2.072  29.454  67.430  1.00  1.00           C
ATOM   2600  OE1 GLU A 332      -2.648  28.897  66.458  1.00  1.00           O
ATOM   2601  OE2 GLU A 332      -1.229  30.384  67.310  1.00  1.00           O
ATOM   2602  C   GLU A 332      -1.857  25.206  68.670  1.00  1.00           C
ATOM   2603  O   GLU A 332      -2.093  24.476  69.631  1.00  1.00           O
ATOM   2604  N   GLU A 333      -0.886  24.934  67.768  1.00  1.00           N
ATOM   2605  CA  GLU A 333       0.010  23.852  68.041  1.00  1.00           C
ATOM   2606  CB  GLU A 333       1.086  23.621  66.962  1.00  1.00           C
ATOM   2607  CG  GLU A 333       0.528  23.186  65.603  1.00  1.00           C
ATOM   2608  CD  GLU A 333       0.218  24.438  64.792  1.00  1.00           C
ATOM   2609  OE1 GLU A 333       1.181  25.188  64.479  1.00  1.00           O
ATOM   2610  OE2 GLU A 333      -0.980  24.663  64.477  1.00  1.00           O
ATOM   2611  C   GLU A 333       0.698  24.320  69.285  1.00  1.00           C
ATOM   2612  O   GLU A 333       1.270  25.409  69.307  1.00  1.00           O
ATOM   2613  N   ILE A 334       0.635  23.523  70.368  1.00  1.00           N
ATOM   2614  CA  ILE A 334       1.118  23.983  71.640  1.00  1.00           C
ATOM   2615  CB  ILE A 334       0.544  23.218  72.807  1.00  1.00           C
ATOM   2616  CG1 ILE A 334       0.822  21.705  72.736  1.00  1.00           C
ATOM   2617  CG2 ILE A 334      -0.952  23.574  72.867  1.00  1.00           C
ATOM   2618  CD1 ILE A 334       2.257  21.305  73.062  1.00  1.00           C
ATOM   2619  C   ILE A 334       2.597  24.163  71.773  1.00  1.00           C
ATOM   2620  O   ILE A 334       3.024  25.221  72.236  1.00  1.00           O
ATOM   2621  N   PHE A 335       3.413  23.194  71.313  1.00  1.00           N
ATOM   2622  CA  PHE A 335       4.829  23.215  71.571  1.00  1.00           C
ATOM   2623  CB  PHE A 335       5.582  24.318  70.807  1.00  1.00           C
ATOM   2624  CG  PHE A 335       5.445  24.084  69.346  1.00  1.00           C
ATOM   2625  CD1 PHE A 335       4.356  24.574  68.664  1.00  1.00           C
ATOM   2626  CD2 PHE A 335       6.406  23.383  68.656  1.00  1.00           C
ATOM   2627  CE1 PHE A 335       4.225  24.368  67.312  1.00  1.00           C
ATOM   2628  CE2 PHE A 335       6.282  23.173  67.303  1.00  1.00           C
ATOM   2629  CZ  PHE A 335       5.189  23.667  66.630  1.00  1.00           C
ATOM   2630  C   PHE A 335       5.006  23.530  73.016  1.00  1.00           C
ATOM   2631  O   PHE A 335       5.235  24.683  73.378  1.00  1.00           O
ATOM   2632  N   GLY A 336       4.914  22.517  73.896  1.00  1.00           N
ATOM   2633  CA  GLY A 336       5.138  22.869  75.264  1.00  1.00           C
ATOM   2634  C   GLY A 336       4.417  21.956  76.177  1.00  1.00           C
ATOM   2635  O   GLY A 336       3.396  21.357  75.835  1.00  1.00           O
ATOM   2636  N   PRO A 337       4.962  21.833  77.355  1.00  1.00           N
ATOM   2637  CA  PRO A 337       4.303  20.979  78.282  1.00  1.00           C
ATOM   2638  CD  PRO A 337       6.398  21.772  77.534  1.00  1.00           C
ATOM   2639  CB  PRO A 337       5.292  20.702  79.420  1.00  1.00           C
ATOM   2640  CG  PRO A 337       6.541  21.520  79.045  1.00  1.00           C
ATOM   2641  C   PRO A 337       3.002  21.596  78.661  1.00  1.00           C
ATOM   2642  O   PRO A 337       2.965  22.548  79.441  1.00  1.00           O
ATOM   2643  N   VAL A 338       1.929  21.032  78.092  4.00  1.00           N
ATOM   2644  CA  VAL A 338       0.573  21.387  78.356  4.00  1.00           C
ATOM   2645  CB  VAL A 338       0.113  22.646  77.675  4.00  1.00           C
ATOM   2646  CG1 VAL A 338       0.204  22.463  76.150  4.00  1.00           C
ATOM   2647  CG2 VAL A 338      -1.305  22.967  78.184  4.00  1.00           C
ATOM   2648  C   VAL A 338      -0.163  20.226  77.756  4.00  1.00           C
ATOM   2649  O   VAL A 338       0.177  19.779  76.661  4.00  1.00           O
ATOM   2650  N   LEU A 339      -1.160  19.649  78.444  4.00  1.00           N
ATOM   2651  CA  LEU A 339      -1.799  18.556  77.768  4.00  1.00           C
ATOM   2652  CB  LEU A 339      -1.269  17.176  78.219  4.00  1.00           C
ATOM   2653  CG  LEU A 339      -1.689  15.972  77.339  4.00  1.00           C
ATOM   2654  CD1 LEU A 339      -1.086  14.663  77.871  4.00  1.00           C
ATOM   2655  CD2 LEU A 339      -3.211  15.866  77.164  4.00  1.00           C
ATOM   2656  C   LEU A 339      -3.258  18.662  78.052  4.00  1.00           C
ATOM   2657  O   LEU A 339      -3.728  18.399  79.158  4.00  1.00           O
ATOM   2658  N   PRO A 340      -3.973  19.079  77.049  4.00  1.00           N
ATOM   2659  CA  PRO A 340      -5.392  19.224  77.219  4.00  1.00           C
ATOM   2660  CD  PRO A 340      -3.430  20.119  76.190  4.00  1.00           C
ATOM   2661  CB  PRO A 340      -5.851  20.211  76.151  4.00  1.00           C
ATOM   2662  CG  PRO A 340      -4.599  21.066  75.893  4.00  1.00           C
ATOM   2663  C   PRO A 340      -6.104  17.930  77.151  4.00  1.00           C
ATOM   2664  O   PRO A 340      -5.631  17.009  76.489  4.00  1.00           O
ATOM   2665  N   ILE A 341      -7.238  17.842  77.867  4.00  1.00           N
ATOM   2666  CA  ILE A 341      -8.036  16.677  77.736  4.00  1.00           C
ATOM   2667  CB  ILE A 341      -8.298  15.950  79.023  4.00  1.00           C
ATOM   2668  CG1 ILE A 341      -6.990  15.425  79.638  4.00  1.00           C
ATOM   2669  CG2 ILE A 341      -9.328  14.844  78.735  4.00  1.00           C
ATOM   2670  CD1 ILE A 341      -7.157  14.926  81.073  4.00  1.00           C
ATOM   2671  C   ILE A 341      -9.361  17.164  77.240  4.00  1.00           C
ATOM   2672  O   ILE A 341     -10.045  17.914  77.934  4.00  1.00           O
ATOM   2673  N   VAL A 342      -9.761  16.768  76.015  4.00  1.00           N
ATOM   2674  CA  VAL A 342     -11.048  17.174  75.525  4.00  1.00           C
ATOM   2675  CB  VAL A 342     -11.074  17.645  74.103  4.00  1.00           C
ATOM   2676  CG1 VAL A 342     -10.824  16.439  73.184  4.00  1.00           C
ATOM   2677  CG2 VAL A 342     -12.419  18.349  73.850  4.00  1.00           C
ATOM   2678  C   VAL A 342     -11.883  15.928  75.588  4.00  1.00           C
ATOM   2679  O   VAL A 342     -11.352  14.825  75.480  4.00  1.00           O
ATOM   2680  N   CYS A 343     -13.212  16.052  75.794  4.00  1.00           N
ATOM   2681  CA  CYS A 343     -14.000  14.855  75.901  4.00  1.00           C
ATOM   2682  CB  CYS A 343     -15.039  14.881  77.036  4.00  1.00           C
ATOM   2683  SG  CYS A 343     -16.385  16.064  76.728  4.00  1.00           S
ATOM   2684  C   CYS A 343     -14.758  14.651  74.619  4.00  1.00           C
ATOM   2685  O   CYS A 343     -15.178  15.612  73.979  4.00  1.00           O
ATOM   2686  N   VAL A 344     -14.925  13.375  74.201  1.00  1.00           N
ATOM   2687  CA  VAL A 344     -15.665  13.042  73.012  1.00  1.00           C
ATOM   2688  CB  VAL A 344     -14.811  12.507  71.904  1.00  1.00           C
ATOM   2689  CG1 VAL A 344     -14.180  11.189  72.384  1.00  1.00           C
ATOM   2690  CG2 VAL A 344     -15.686  12.346  70.649  1.00  1.00           C
ATOM   2691  C   VAL A 344     -16.595  11.935  73.373  1.00  1.00           C
ATOM   2692  O   VAL A 344     -16.264  11.055  74.165  1.00  1.00           O
ATOM   2693  N   ARG A 345     -17.813  11.981  72.813  1.00  1.00           N
ATOM   2694  CA  ARG A 345     -18.788  10.985  73.113  1.00  1.00           C
ATOM   2695  CB  ARG A 345     -20.216  11.401  72.695  1.00  1.00           C
ATOM   2696  CG  ARG A 345     -20.388  11.699  71.204  1.00  1.00           C
ATOM   2697  CD  ARG A 345     -21.813  12.113  70.808  1.00  1.00           C
ATOM   2698  NE  ARG A 345     -22.010  13.537  71.211  1.00  1.00           N
ATOM   2699  CZ  ARG A 345     -22.840  13.858  72.248  1.00  1.00           C
ATOM   2700  NH1 ARG A 345     -23.535  12.882  72.899  1.00  1.00           N
ATOM   2701  NH2 ARG A 345     -22.979  15.162  72.628  1.00  1.00           N
ATOM   2702  C   ARG A 345     -18.484   9.659  72.501  1.00  1.00           C
ATOM   2703  O   ARG A 345     -18.691   8.629  73.141  1.00  1.00           O
ATOM   2704  N   SER A 346     -18.003   9.620  71.244  1.00  1.00           N
ATOM   2705  CA  SER A 346     -17.800   8.313  70.693  1.00  1.00           C
ATOM   2706  CB  SER A 346     -19.036   7.720  69.993  1.00  1.00           C
ATOM   2707  OG  SER A 346     -19.331   8.446  68.808  1.00  1.00           O
ATOM   2708  C   SER A 346     -16.695   8.358  69.699  1.00  1.00           C
ATOM   2709  O   SER A 346     -16.059   9.387  69.479  1.00  1.00           O
ATOM   2710  N   LEU A 347     -16.444   7.189  69.086  2.00  1.00           N
ATOM   2711  CA  LEU A 347     -15.380   6.995  68.152  2.00  1.00           C
ATOM   2712  CB  LEU A 347     -15.345   5.547  67.633  2.00  1.00           C
ATOM   2713  CG  LEU A 347     -15.345   4.496  68.759  2.00  1.00           C
ATOM   2714  CD1 LEU A 347     -15.097   3.081  68.214  2.00  1.00           C
ATOM   2715  CD2 LEU A 347     -14.397   4.889  69.901  2.00  1.00           C
ATOM   2716  C   LEU A 347     -15.619   7.866  66.958  2.00  1.00           C
ATOM   2717  O   LEU A 347     -14.710   8.540  66.476  2.00  1.00           O
ATOM   2718  N   GLU A 348     -16.873   7.890  66.468  2.00  1.00           N
ATOM   2719  CA  GLU A 348     -17.208   8.603  65.268  2.00  1.00           C
ATOM   2720  CB  GLU A 348     -18.693   8.436  64.902  2.00  1.00           C
ATOM   2721  CG  GLU A 348     -19.075   6.981  64.604  2.00  1.00           C
ATOM   2722  CD  GLU A 348     -20.583   6.896  64.400  2.00  1.00           C
ATOM   2723  OE1 GLU A 348     -21.216   7.957  64.152  2.00  1.00           O
ATOM   2724  OE2 GLU A 348     -21.123   5.761  64.496  2.00  1.00           O
ATOM   2725  C   GLU A 348     -16.949  10.055  65.478  2.00  1.00           C
ATOM   2726  O   GLU A 348     -16.383  10.722  64.613  2.00  1.00           O
ATOM   2727  N   GLU A 349     -17.335  10.583  66.651  2.00  1.00           N
ATOM   2728  CA  GLU A 349     -17.168  11.987  66.876  2.00  1.00           C
ATOM   2729  CB  GLU A 349     -17.768  12.496  68.195  2.00  1.00           C
ATOM   2730  CG  GLU A 349     -19.269  12.765  68.092  2.00  1.00           C
ATOM   2731  CD  GLU A 349     -19.450  13.920  67.112  2.00  1.00           C
ATOM   2732  OE1 GLU A 349     -18.418  14.537  66.731  2.00  1.00           O
ATOM   2733  OE2 GLU A 349     -20.618  14.201  66.728  2.00  1.00           O
ATOM   2734  C   GLU A 349     -15.722  12.342  66.856  2.00  1.00           C
ATOM   2735  O   GLU A 349     -15.343  13.384  66.323  2.00  1.00           O
ATOM   2736  N   ALA A 350     -14.868  11.472  67.416  2.00  1.00           N
ATOM   2737  CA  ALA A 350     -13.479  11.801  67.489  2.00  1.00           C
ATOM   2738  CB  ALA A 350     -12.639  10.680  68.125  2.00  1.00           C
ATOM   2739  C   ALA A 350     -12.984  12.008  66.093  2.00  1.00           C
ATOM   2740  O   ALA A 350     -12.236  12.946  65.825  2.00  1.00           O
ATOM   2741  N   ILE A 351     -13.413  11.141  65.160  2.00  1.00           N
ATOM   2742  CA  ILE A 351     -12.954  11.245  63.807  2.00  1.00           C
ATOM   2743  CB  ILE A 351     -13.436  10.138  62.915  2.00  1.00           C
ATOM   2744  CG1 ILE A 351     -12.853   8.786  63.358  2.00  1.00           C
ATOM   2745  CG2 ILE A 351     -13.084  10.520  61.468  2.00  1.00           C
ATOM   2746  CD1 ILE A 351     -13.463   7.592  62.623  2.00  1.00           C
ATOM   2747  C   ILE A 351     -13.424  12.531  63.184  2.00  1.00           C
ATOM   2748  O   ILE A 351     -12.657  13.209  62.505  2.00  1.00           O
ATOM   2749  N   GLN A 352     -14.694  12.924  63.397  2.00  1.00           N
ATOM   2750  CA  GLN A 352     -15.195  14.090  62.715  2.00  1.00           C
ATOM   2751  CB  GLN A 352     -16.666  14.384  63.053  2.00  1.00           C
ATOM   2752  CG  GLN A 352     -17.617  13.251  62.662  2.00  1.00           C
ATOM   2753  CD  GLN A 352     -17.572  13.091  61.149  2.00  1.00           C
ATOM   2754  OE1 GLN A 352     -17.326  14.047  60.415  2.00  1.00           O
ATOM   2755  NE2 GLN A 352     -17.809  11.843  60.665  2.00  1.00           N
ATOM   2756  C   GLN A 352     -14.387  15.282  63.129  2.00  1.00           C
ATOM   2757  O   GLN A 352     -13.989  16.085  62.286  2.00  1.00           O
ATOM   2758  N   PHE A 353     -14.094  15.418  64.436  2.00  1.00           N
ATOM   2759  CA  PHE A 353     -13.369  16.564  64.910  2.00  1.00           C
ATOM   2760  CB  PHE A 353     -13.262  16.632  66.444  2.00  1.00           C
ATOM   2761  CG  PHE A 353     -14.557  17.191  66.929  2.00  1.00           C
ATOM   2762  CD1 PHE A 353     -15.688  16.412  67.027  2.00  1.00           C
ATOM   2763  CD2 PHE A 353     -14.629  18.517  67.286  2.00  1.00           C
ATOM   2764  CE1 PHE A 353     -16.871  16.954  67.476  2.00  1.00           C
ATOM   2765  CE2 PHE A 353     -15.807  19.065  67.735  2.00  1.00           C
ATOM   2766  CZ  PHE A 353     -16.931  18.281  67.831  2.00  1.00           C
ATOM   2767  C   PHE A 353     -11.993  16.608  64.307  2.00  1.00           C
ATOM   2768  O   PHE A 353     -11.558  17.666  63.853  2.00  1.00           O
ATOM   2769  N   ILE A 354     -11.266  15.472  64.255  2.00  1.00           N
ATOM   2770  CA  ILE A 354      -9.947  15.524  63.677  2.00  1.00           C
ATOM   2771  CB  ILE A 354      -9.196  14.220  63.695  2.00  1.00           C
ATOM   2772  CG1 ILE A 354      -7.748  14.458  63.236  2.00  1.00           C
ATOM   2773  CG2 ILE A 354      -9.942  13.186  62.843  2.00  1.00           C
ATOM   2774  CD1 ILE A 354      -6.838  13.250  63.441  2.00  1.00           C
ATOM   2775  C   ILE A 354     -10.116  15.948  62.244  2.00  1.00           C
ATOM   2776  O   ILE A 354      -9.333  16.743  61.726  2.00  1.00           O
ATOM   2777  N   ASN A 355     -11.171  15.436  61.576  2.00  1.00           N
ATOM   2778  CA  ASN A 355     -11.438  15.670  60.180  2.00  1.00           C
ATOM   2779  CB  ASN A 355     -12.683  14.897  59.705  2.00  1.00           C
ATOM   2780  CG  ASN A 355     -12.635  14.770  58.190  2.00  1.00           C
ATOM   2781  OD1 ASN A 355     -12.959  15.705  57.460  2.00  1.00           O
ATOM   2782  ND2 ASN A 355     -12.212  13.573  57.700  2.00  1.00           N
ATOM   2783  C   ASN A 355     -11.657  17.122  59.935  2.00  1.00           C
ATOM   2784  O   ASN A 355     -11.180  17.668  58.941  2.00  1.00           O
ATOM   2785  N   GLN A 356     -12.365  17.798  60.849  2.00  1.00           N
ATOM   2786  CA  GLN A 356     -12.661  19.177  60.617  2.00  1.00           C
ATOM   2787  CB  GLN A 356     -13.500  19.799  61.746  2.00  1.00           C
ATOM   2788  CG  GLN A 356     -13.846  21.271  61.512  2.00  1.00           C
ATOM   2789  CD  GLN A 356     -14.671  21.756  62.697  2.00  1.00           C
ATOM   2790  OE1 GLN A 356     -15.447  21.003  63.281  2.00  1.00           O
ATOM   2791  NE2 GLN A 356     -14.494  23.053  63.064  2.00  1.00           N
ATOM   2792  C   GLN A 356     -11.365  19.935  60.534  2.00  1.00           C
ATOM   2793  O   GLN A 356     -11.202  20.813  59.688  2.00  1.00           O
ATOM   2794  N   ARG A 357     -10.392  19.581  61.398  1.00  1.00           N
ATOM   2795  CA  ARG A 357      -9.141  20.278  61.531  1.00  1.00           C
ATOM   2796  CB  ARG A 357      -8.441  19.949  62.872  1.00  1.00           C
ATOM   2797  CG  ARG A 357      -7.045  20.553  63.055  1.00  1.00           C
ATOM   2798  CD  ARG A 357      -6.445  20.348  64.448  1.00  1.00           C
ATOM   2799  NE  ARG A 357      -7.051  21.376  65.340  1.00  1.00           N
ATOM   2800  CZ  ARG A 357      -6.847  21.331  66.689  1.00  1.00           C
ATOM   2801  NH1 ARG A 357      -6.127  20.311  67.241  1.00  1.00           N
ATOM   2802  NH2 ARG A 357      -7.364  22.312  67.485  1.00  1.00           N
ATOM   2803  C   ARG A 357      -8.197  19.993  60.409  1.00  1.00           C
ATOM   2804  O   ARG A 357      -8.350  19.029  59.661  1.00  1.00           O
ATOM   2805  N   GLU A 358      -7.195  20.890  60.267  1.00  1.00           N
ATOM   2806  CA  GLU A 358      -6.165  20.767  59.284  1.00  1.00           C
ATOM   2807  CB  GLU A 358      -5.157  21.933  59.261  1.00  1.00           C
ATOM   2808  CG  GLU A 358      -5.720  23.257  58.733  1.00  1.00           C
ATOM   2809  CD  GLU A 358      -6.312  24.052  59.889  1.00  1.00           C
ATOM   2810  OE1 GLU A 358      -6.859  23.422  60.832  1.00  1.00           O
ATOM   2811  OE2 GLU A 358      -6.221  25.309  59.846  1.00  1.00           O
ATOM   2812  C   GLU A 358      -5.408  19.535  59.613  1.00  1.00           C
ATOM   2813  O   GLU A 358      -5.310  19.142  60.773  1.00  1.00           O
ATOM   2814  N   LYS A 359      -4.864  18.880  58.574  1.00  1.00           N
ATOM   2815  CA  LYS A 359      -4.173  17.652  58.795  1.00  1.00           C
ATOM   2816  CB  LYS A 359      -3.762  16.939  57.493  1.00  1.00           C
ATOM   2817  CG  LYS A 359      -4.957  16.611  56.599  1.00  1.00           C
ATOM   2818  CD  LYS A 359      -5.626  17.860  56.020  1.00  1.00           C
ATOM   2819  CE  LYS A 359      -6.843  17.568  55.140  1.00  1.00           C
ATOM   2820  NZ  LYS A 359      -6.426  16.875  53.901  1.00  1.00           N
ATOM   2821  C   LYS A 359      -2.926  17.952  59.559  1.00  1.00           C
ATOM   2822  O   LYS A 359      -2.280  18.987  59.403  1.00  1.00           O
ATOM   2823  N   PRO A 360      -2.667  17.051  60.458  1.00  1.00           N
ATOM   2824  CA  PRO A 360      -1.513  17.140  61.314  1.00  1.00           C
ATOM   2825  CD  PRO A 360      -3.790  16.418  61.136  1.00  1.00           C
ATOM   2826  CB  PRO A 360      -1.952  16.596  62.669  1.00  1.00           C
ATOM   2827  CG  PRO A 360      -3.182  15.729  62.361  1.00  1.00           C
ATOM   2828  C   PRO A 360      -0.340  16.404  60.816  1.00  1.00           C
ATOM   2829  O   PRO A 360      -0.435  15.653  59.848  1.00  1.00           O
ATOM   2830  N   LEU A 361       0.782  16.631  61.506  1.00  1.00           N
ATOM   2831  CA  LEU A 361       1.955  15.886  61.241  1.00  1.00           C
ATOM   2832  CB  LEU A 361       3.184  16.417  61.996  1.00  1.00           C
ATOM   2833  CG  LEU A 361       4.450  15.554  61.823  1.00  1.00           C
ATOM   2834  CD1 LEU A 361       4.779  15.306  60.343  1.00  1.00           C
ATOM   2835  CD2 LEU A 361       5.635  16.174  62.580  1.00  1.00           C
ATOM   2836  C   LEU A 361       1.697  14.479  61.645  1.00  1.00           C
ATOM   2837  O   LEU A 361       2.119  13.547  60.960  1.00  1.00           O
ATOM   2838  N   ALA A 362       0.976  14.277  62.764  4.00  1.00           N
ATOM   2839  CA  ALA A 362       0.813  12.913  63.156  4.00  1.00           C
ATOM   2840  CB  ALA A 362       1.881  12.439  64.154  4.00  1.00           C
ATOM   2841  C   ALA A 362      -0.496  12.680  63.790  4.00  1.00           C
ATOM   2842  O   ALA A 362      -1.211  13.593  64.198  4.00  1.00           O
ATOM   2843  N   LEU A 363      -0.826  11.385  63.828  4.00  1.00           N
ATOM   2844  CA  LEU A 363      -2.009  10.900  64.438  4.00  1.00           C
ATOM   2845  CB  LEU A 363      -2.973  10.269  63.402  4.00  1.00           C
ATOM   2846  CG  LEU A 363      -4.295   9.663  63.926  4.00  1.00           C
ATOM   2847  CD1 LEU A 363      -5.220   9.311  62.750  4.00  1.00           C
ATOM   2848  CD2 LEU A 363      -4.069   8.418  64.803  4.00  1.00           C
ATOM   2849  C   LEU A 363      -1.564   9.840  65.401  4.00  1.00           C
ATOM   2850  O   LEU A 363      -0.581   9.141  65.158  4.00  1.00           O
ATOM   2851  N   TYR A 364      -2.269   9.716  66.542  4.00  1.00           N
ATOM   2852  CA  TYR A 364      -1.940   8.760  67.564  4.00  1.00           C
ATOM   2853  CB  TYR A 364      -1.395   9.492  68.807  4.00  1.00           C
ATOM   2854  CG  TYR A 364      -1.250   8.580  69.976  4.00  1.00           C
ATOM   2855  CD1 TYR A 364      -2.328   8.261  70.772  4.00  1.00           C
ATOM   2856  CD2 TYR A 364      -0.022   8.066  70.299  4.00  1.00           C
ATOM   2857  CE1 TYR A 364      -2.183   7.425  71.853  4.00  1.00           C
ATOM   2858  CE2 TYR A 364       0.134   7.229  71.378  4.00  1.00           C
ATOM   2859  CZ  TYR A 364      -0.949   6.904  72.156  4.00  1.00           C
ATOM   2860  OH  TYR A 364      -0.795   6.045  73.264  4.00  1.00           O
ATOM   2861  C   TYR A 364      -3.222   8.095  67.972  4.00  1.00           C
ATOM   2862  O   TYR A 364      -4.269   8.740  67.995  4.00  1.00           O
ATOM   2863  N   MET A 365      -3.194   6.782  68.291  4.00  1.00           N
ATOM   2864  CA  MET A 365      -4.428   6.190  68.732  4.00  1.00           C
ATOM   2865  CB  MET A 365      -5.306   5.659  67.588  4.00  1.00           C
ATOM   2866  CG  MET A 365      -5.924   6.713  66.673  4.00  1.00           C
ATOM   2867  SD  MET A 365      -6.804   5.991  65.255  4.00  1.00           S
ATOM   2868  CE  MET A 365      -8.047   5.131  66.263  4.00  1.00           C
ATOM   2869  C   MET A 365      -4.164   4.962  69.563  4.00  1.00           C
ATOM   2870  O   MET A 365      -3.691   3.953  69.045  4.00  1.00           O
ATOM   2871  N   PHE A 366      -4.559   4.973  70.857  4.00  1.00           N
ATOM   2872  CA  PHE A 366      -4.322   3.823  71.693  4.00  1.00           C
ATOM   2873  CB  PHE A 366      -3.999   4.197  73.150  4.00  1.00           C
ATOM   2874  CG  PHE A 366      -3.602   2.957  73.871  4.00  1.00           C
ATOM   2875  CD1 PHE A 366      -2.289   2.548  73.869  4.00  1.00           C
ATOM   2876  CD2 PHE A 366      -4.537   2.201  74.543  4.00  1.00           C
ATOM   2877  CE1 PHE A 366      -1.907   1.407  74.532  4.00  1.00           C
ATOM   2878  CE2 PHE A 366      -4.156   1.059  75.207  4.00  1.00           C
ATOM   2879  CZ  PHE A 366      -2.843   0.661  75.205  4.00  1.00           C
ATOM   2880  C   PHE A 366      -5.585   3.009  71.713  4.00  1.00           C
ATOM   2881  O   PHE A 366      -6.621   3.485  72.176  4.00  1.00           O
ATOM   2882  N   SER A 367      -5.548   1.760  71.192  1.00  1.00           N
ATOM   2883  CA  SER A 367      -6.748   0.966  71.234  1.00  1.00           C
ATOM   2884  CB  SER A 367      -7.743   1.297  70.109  1.00  1.00           C
ATOM   2885  OG  SER A 367      -7.195   0.938  68.850  1.00  1.00           O
ATOM   2886  C   SER A 367      -6.405  -0.477  71.089  1.00  1.00           C
ATOM   2887  O   SER A 367      -5.526  -0.855  70.316  1.00  1.00           O
ATOM   2888  N   SER A 368      -7.102  -1.324  71.869  1.00  1.00           N
ATOM   2889  CA  SER A 368      -6.930  -2.741  71.785  1.00  1.00           C
ATOM   2890  CB  SER A 368      -7.602  -3.484  72.955  1.00  1.00           C
ATOM   2891  OG  SER A 368      -7.409  -4.886  72.832  1.00  1.00           O
ATOM   2892  C   SER A 368      -7.598  -3.179  70.516  1.00  1.00           C
ATOM   2893  O   SER A 368      -7.188  -4.158  69.892  1.00  1.00           O
ATOM   2894  N   ASN A 369      -8.640  -2.433  70.086  1.00  1.00           N
ATOM   2895  CA  ASN A 369      -9.425  -2.827  68.948  1.00  1.00           C
ATOM   2896  CB  ASN A 369     -10.774  -2.091  68.846  1.00  1.00           C
ATOM   2897  CG  ASN A 369     -11.678  -2.600  69.958  1.00  1.00           C
ATOM   2898  OD1 ASN A 369     -11.404  -3.628  70.574  1.00  1.00           O
ATOM   2899  ND2 ASN A 369     -12.794  -1.867  70.215  1.00  1.00           N
ATOM   2900  C   ASN A 369      -8.697  -2.572  67.675  1.00  1.00           C
ATOM   2901  O   ASN A 369      -8.282  -1.453  67.376  1.00  1.00           O
ATOM   2902  N   ASP A 370      -8.513  -3.654  66.898  2.00  1.00           N
ATOM   2903  CA  ASP A 370      -7.905  -3.571  65.608  2.00  1.00           C
ATOM   2904  CB  ASP A 370      -7.612  -4.946  64.983  2.00  1.00           C
ATOM   2905  CG  ASP A 370      -6.401  -5.541  65.678  2.00  1.00           C
ATOM   2906  OD1 ASP A 370      -5.689  -4.774  66.379  2.00  1.00           O
ATOM   2907  OD2 ASP A 370      -6.167  -6.768  65.513  2.00  1.00           O
ATOM   2908  C   ASP A 370      -8.836  -2.878  64.670  2.00  1.00           C
ATOM   2909  O   ASP A 370      -8.417  -2.056  63.858  2.00  1.00           O
ATOM   2910  N   LYS A 371     -10.143  -3.181  64.781  2.00  1.00           N
ATOM   2911  CA  LYS A 371     -11.082  -2.665  63.831  2.00  1.00           C
ATOM   2912  CB  LYS A 371     -12.532  -3.108  64.096  2.00  1.00           C
ATOM   2913  CG  LYS A 371     -13.173  -2.442  65.314  2.00  1.00           C
ATOM   2914  CD  LYS A 371     -14.695  -2.591  65.355  2.00  1.00           C
ATOM   2915  CE  LYS A 371     -15.362  -1.797  66.479  2.00  1.00           C
ATOM   2916  NZ  LYS A 371     -14.992  -2.367  67.794  2.00  1.00           N
ATOM   2917  C   LYS A 371     -11.062  -1.167  63.884  2.00  1.00           C
ATOM   2918  O   LYS A 371     -11.076  -0.498  62.852  2.00  1.00           O
ATOM   2919  N   VAL A 372     -11.014  -0.602  65.104  2.00  1.00           N
ATOM   2920  CA  VAL A 372     -11.097   0.818  65.302  2.00  1.00           C
ATOM   2921  CB  VAL A 372     -11.079   1.177  66.759  2.00  1.00           C
ATOM   2922  CG1 VAL A 372     -11.085   2.708  66.894  2.00  1.00           C
ATOM   2923  CG2 VAL A 372     -12.256   0.471  67.453  2.00  1.00           C
ATOM   2924  C   VAL A 372      -9.946   1.553  64.677  2.00  1.00           C
ATOM   2925  O   VAL A 372     -10.156   2.541  63.977  2.00  1.00           O
ATOM   2926  N   ILE A 373      -8.698   1.091  64.890  2.00  1.00           N
ATOM   2927  CA  ILE A 373      -7.567   1.835  64.399  2.00  1.00           C
ATOM   2928  CB  ILE A 373      -6.256   1.182  64.735  2.00  1.00           C
ATOM   2929  CG1 ILE A 373      -6.146  -0.205  64.080  2.00  1.00           C
ATOM   2930  CG2 ILE A 373      -6.128   1.148  66.266  2.00  1.00           C
ATOM   2931  CD1 ILE A 373      -4.745  -0.810  64.169  2.00  1.00           C
ATOM   2932  C   ILE A 373      -7.700   1.918  62.911  2.00  1.00           C
ATOM   2933  O   ILE A 373      -7.508   2.979  62.322  2.00  1.00           O
ATOM   2934  N   LYS A 374      -8.064   0.794  62.265  2.00  1.00           N
ATOM   2935  CA  LYS A 374      -8.239   0.777  60.842  2.00  1.00           C
ATOM   2936  CB  LYS A 374      -8.642  -0.604  60.299  2.00  1.00           C
ATOM   2937  CG  LYS A 374      -9.397  -0.526  58.967  2.00  1.00           C
ATOM   2938  CD  LYS A 374      -8.636   0.132  57.814  2.00  1.00           C
ATOM   2939  CE  LYS A 374      -9.528   0.395  56.598  2.00  1.00           C
ATOM   2940  NZ  LYS A 374      -8.848   1.304  55.650  2.00  1.00           N
ATOM   2941  C   LYS A 374      -9.339   1.725  60.476  2.00  1.00           C
ATOM   2942  O   LYS A 374      -9.227   2.461  59.497  2.00  1.00           O
ATOM   2943  N   LYS A 375     -10.431   1.743  61.264  2.00  1.00           N
ATOM   2944  CA  LYS A 375     -11.542   2.604  60.962  2.00  1.00           C
ATOM   2945  CB  LYS A 375     -12.572   2.630  62.106  2.00  1.00           C
ATOM   2946  CG  LYS A 375     -13.579   1.484  62.135  2.00  1.00           C
ATOM   2947  CD  LYS A 375     -14.701   1.644  61.109  2.00  1.00           C
ATOM   2948  CE  LYS A 375     -15.901   2.429  61.654  2.00  1.00           C
ATOM   2949  NZ  LYS A 375     -15.469   3.759  62.144  2.00  1.00           N
ATOM   2950  C   LYS A 375     -11.009   3.997  60.918  2.00  1.00           C
ATOM   2951  O   LYS A 375     -11.217   4.727  59.951  2.00  1.00           O
ATOM   2952  N   MET A 376     -10.276   4.393  61.974  2.00  1.00           N
ATOM   2953  CA  MET A 376      -9.850   5.756  62.051  2.00  1.00           C
ATOM   2954  CB  MET A 376      -9.274   6.179  63.412  2.00  1.00           C
ATOM   2955  CG  MET A 376      -9.160   7.703  63.515  2.00  1.00           C
ATOM   2956  SD  MET A 376      -8.929   8.373  65.189  2.00  1.00           S
ATOM   2957  CE  MET A 376      -9.231  10.092  64.685  2.00  1.00           C
ATOM   2958  C   MET A 376      -8.855   6.114  60.990  2.00  1.00           C
ATOM   2959  O   MET A 376      -8.960   7.182  60.388  2.00  1.00           O
ATOM   2960  N   ILE A 377      -7.869   5.240  60.707  2.00  1.00           N
ATOM   2961  CA  ILE A 377      -6.879   5.604  59.729  2.00  1.00           C
ATOM   2962  CB  ILE A 377      -5.791   4.582  59.547  2.00  1.00           C
ATOM   2963  CG1 ILE A 377      -4.634   5.194  58.738  2.00  1.00           C
ATOM   2964  CG2 ILE A 377      -6.398   3.310  58.933  2.00  1.00           C
ATOM   2965  CD1 ILE A 377      -3.333   4.397  58.820  2.00  1.00           C
ATOM   2966  C   ILE A 377      -7.603   5.796  58.449  2.00  1.00           C
ATOM   2967  O   ILE A 377      -7.312   6.713  57.682  2.00  1.00           O
ATOM   2968  N   ALA A 378      -8.595   4.930  58.204  2.00  1.00           N
ATOM   2969  CA  ALA A 378      -9.302   5.006  56.972  2.00  1.00           C
ATOM   2970  CB  ALA A 378     -10.373   3.911  56.835  2.00  1.00           C
ATOM   2971  C   ALA A 378      -9.998   6.331  56.842  2.00  1.00           C
ATOM   2972  O   ALA A 378      -9.887   6.992  55.811  2.00  1.00           O
ATOM   2973  N   GLU A 379     -10.715   6.775  57.891  2.00  1.00           N
ATOM   2974  CA  GLU A 379     -11.477   7.993  57.799  2.00  1.00           C
ATOM   2975  CB  GLU A 379     -12.338   8.267  59.045  2.00  1.00           C
ATOM   2976  CG  GLU A 379     -13.587   7.394  59.143  2.00  1.00           C
ATOM   2977  CD  GLU A 379     -14.589   7.912  58.120  2.00  1.00           C
ATOM   2978  OE1 GLU A 379     -14.226   8.857  57.368  2.00  1.00           O
ATOM   2979  OE2 GLU A 379     -15.727   7.374  58.075  2.00  1.00           O
ATOM   2980  C   GLU A 379     -10.574   9.177  57.654  2.00  1.00           C
ATOM   2981  O   GLU A 379     -10.828  10.053  56.831  2.00  1.00           O
ATOM   2982  N   THR A 380      -9.476   9.235  58.434  1.00  1.00           N
ATOM   2983  CA  THR A 380      -8.714  10.451  58.430  1.00  1.00           C
ATOM   2984  CB  THR A 380      -8.302  10.906  59.799  1.00  1.00           C
ATOM   2985  OG1 THR A 380      -7.416   9.965  60.387  1.00  1.00           O
ATOM   2986  CG2 THR A 380      -9.563  11.059  60.665  1.00  1.00           C
ATOM   2987  C   THR A 380      -7.474  10.328  57.641  1.00  1.00           C
ATOM   2988  O   THR A 380      -7.149   9.280  57.086  1.00  1.00           O
ATOM   2989  N   SER A 381      -6.771  11.471  57.560  1.00  1.00           N
ATOM   2990  CA  SER A 381      -5.529  11.515  56.876  1.00  1.00           C
ATOM   2991  CB  SER A 381      -5.628  12.111  55.461  1.00  1.00           C
ATOM   2992  OG  SER A 381      -6.468  11.306  54.649  1.00  1.00           O
ATOM   2993  C   SER A 381      -4.624  12.390  57.650  1.00  1.00           C
ATOM   2994  O   SER A 381      -5.034  13.398  58.223  1.00  1.00           O
ATOM   2995  N   SER A 382      -3.346  11.997  57.690  1.00  1.00           N
ATOM   2996  CA  SER A 382      -2.390  12.787  58.382  1.00  1.00           C
ATOM   2997  CB  SER A 382      -2.355  12.534  59.898  1.00  1.00           C
ATOM   2998  OG  SER A 382      -3.588  12.914  60.490  1.00  1.00           O
ATOM   2999  C   SER A 382      -1.067  12.373  57.853  1.00  1.00           C
ATOM   3000  O   SER A 382      -0.965  11.430  57.069  1.00  1.00           O
ATOM   3001  N   GLY A 383      -0.012  13.094  58.255  1.00  1.00           N
ATOM   3002  CA  GLY A 383       1.286  12.750  57.777  1.00  1.00           C
ATOM   3003  C   GLY A 383       1.662  11.390  58.291  1.00  1.00           C
ATOM   3004  O   GLY A 383       2.216  10.583  57.546  1.00  1.00           O
ATOM   3005  N   GLY A 384       1.380  11.081  59.577  4.00  1.00           N
ATOM   3006  CA  GLY A 384       1.807   9.795  60.061  4.00  1.00           C
ATOM   3007  C   GLY A 384       0.836   9.278  61.065  4.00  1.00           C
ATOM   3008  O   GLY A 384       0.142  10.043  61.735  4.00  1.00           O
ATOM   3009  N   VAL A 385       0.773   7.935  61.193  4.00  1.00           N
ATOM   3010  CA  VAL A 385      -0.133   7.376  62.144  4.00  1.00           C
ATOM   3011  CB  VAL A 385      -1.359   6.776  61.516  4.00  1.00           C
ATOM   3012  CG1 VAL A 385      -0.926   5.644  60.569  4.00  1.00           C
ATOM   3013  CG2 VAL A 385      -2.306   6.319  62.638  4.00  1.00           C
ATOM   3014  C   VAL A 385       0.543   6.299  62.951  4.00  1.00           C
ATOM   3015  O   VAL A 385       1.101   5.354  62.396  4.00  1.00           O
ATOM   3016  N   ALA A 386       0.504   6.415  64.301  4.00  1.00           N
ATOM   3017  CA  ALA A 386       1.081   5.397  65.140  4.00  1.00           C
ATOM   3018  CB  ALA A 386       2.355   5.852  65.873  4.00  1.00           C
ATOM   3019  C   ALA A 386       0.064   5.037  66.205  4.00  1.00           C
ATOM   3020  O   ALA A 386      -0.376   5.915  66.948  4.00  1.00           O
ATOM   3021  N   ALA A 387      -0.366   3.749  66.312  4.00  1.00           N
ATOM   3022  CA  ALA A 387      -1.401   3.457  67.281  4.00  1.00           C
ATOM   3023  CB  ALA A 387      -2.004   2.054  67.098  4.00  1.00           C
ATOM   3024  C   ALA A 387      -0.982   3.572  68.708  4.00  1.00           C
ATOM   3025  O   ALA A 387      -1.276   4.548  69.395  4.00  1.00           O
ATOM   3026  N   ASN A 388      -0.155   2.621  69.150  1.00  1.00           N
ATOM   3027  CA  ASN A 388       0.141   2.548  70.545  1.00  1.00           C
ATOM   3028  CB  ASN A 388       0.892   1.247  70.879  1.00  1.00           C
ATOM   3029  CG  ASN A 388       1.202   1.176  72.369  1.00  1.00           C
ATOM   3030  OD1 ASN A 388       0.852   2.065  73.144  1.00  1.00           O
ATOM   3031  ND2 ASN A 388       1.901   0.084  72.779  1.00  1.00           N
ATOM   3032  C   ASN A 388       1.042   3.665  70.929  1.00  1.00           C
ATOM   3033  O   ASN A 388       0.824   4.349  71.928  1.00  1.00           O
ATOM   3034  N   ASP A 389       2.077   3.885  70.106  1.00  1.00           N
ATOM   3035  CA  ASP A 389       3.129   4.755  70.518  1.00  1.00           C
ATOM   3036  CB  ASP A 389       4.514   4.240  70.092  1.00  1.00           C
ATOM   3037  CG  ASP A 389       4.739   2.888  70.755  1.00  1.00           C
ATOM   3038  OD1 ASP A 389       4.425   2.753  71.967  1.00  1.00           O
ATOM   3039  OD2 ASP A 389       5.237   1.969  70.050  1.00  1.00           O
ATOM   3040  C   ASP A 389       3.002   6.113  69.976  1.00  1.00           C
ATOM   3041  O   ASP A 389       2.007   6.499  69.371  1.00  1.00           O
ATOM   3042  N   VAL A 390       4.105   6.846  70.177  1.00  1.00           N
ATOM   3043  CA  VAL A 390       4.199   8.222  69.862  1.00  1.00           C
ATOM   3044  CB  VAL A 390       4.516   9.049  71.089  1.00  1.00           C
ATOM   3045  CG1 VAL A 390       5.798   8.525  71.767  1.00  1.00           C
ATOM   3046  CG2 VAL A 390       4.530  10.542  70.713  1.00  1.00           C
ATOM   3047  C   VAL A 390       5.213   8.407  68.769  1.00  1.00           C
ATOM   3048  O   VAL A 390       5.026   7.925  67.653  1.00  1.00           O
ATOM   3049  N   ILE A 391       6.316   9.111  69.068  1.00  1.00           N
ATOM   3050  CA  ILE A 391       7.310   9.503  68.119  1.00  1.00           C
ATOM   3051  CB  ILE A 391       8.453  10.242  68.752  1.00  1.00           C
ATOM   3052  CG1 ILE A 391       7.950  11.526  69.435  1.00  1.00           C
ATOM   3053  CG2 ILE A 391       9.513  10.500  67.668  1.00  1.00           C
ATOM   3054  CD1 ILE A 391       8.997  12.191  70.326  1.00  1.00           C
ATOM   3055  C   ILE A 391       7.870   8.330  67.426  1.00  1.00           C
ATOM   3056  O   ILE A 391       8.214   8.451  66.250  1.00  1.00           O
ATOM   3057  N   VAL A 392       8.028   7.196  68.134  2.00  1.00           N
ATOM   3058  CA  VAL A 392       8.543   6.069  67.426  2.00  1.00           C
ATOM   3059  CB  VAL A 392       8.706   4.838  68.274  2.00  1.00           C
ATOM   3060  CG1 VAL A 392       9.803   5.123  69.314  2.00  1.00           C
ATOM   3061  CG2 VAL A 392       7.354   4.471  68.909  2.00  1.00           C
ATOM   3062  C   VAL A 392       7.585   5.814  66.306  2.00  1.00           C
ATOM   3063  O   VAL A 392       6.443   5.400  66.500  2.00  1.00           O
ATOM   3064  N   HIS A 393       8.066   6.110  65.082  2.00  1.00           N
ATOM   3065  CA  HIS A 393       7.234   6.128  63.919  2.00  1.00           C
ATOM   3066  ND1 HIS A 393       4.879   8.109  62.264  2.00  1.00           N
ATOM   3067  CG  HIS A 393       4.948   7.034  63.123  2.00  1.00           C
ATOM   3068  CB  HIS A 393       5.946   6.913  64.231  2.00  1.00           C
ATOM   3069  NE2 HIS A 393       3.210   6.748  61.716  2.00  1.00           N
ATOM   3070  CD2 HIS A 393       3.924   6.211  62.773  2.00  1.00           C
ATOM   3071  CE1 HIS A 393       3.822   7.886  61.446  2.00  1.00           C
ATOM   3072  C   HIS A 393       8.044   6.897  62.926  2.00  1.00           C
ATOM   3073  O   HIS A 393       8.469   6.378  61.895  2.00  1.00           O
ATOM   3074  N   ILE A 394       8.291   8.177  63.267  2.00  1.00           N
ATOM   3075  CA  ILE A 394       9.086   9.077  62.487  2.00  1.00           C
ATOM   3076  CB  ILE A 394       9.210  10.443  63.098  2.00  1.00           C
ATOM   3077  CG1 ILE A 394      10.002  11.373  62.163  2.00  1.00           C
ATOM   3078  CG2 ILE A 394       9.822  10.304  64.503  2.00  1.00           C
ATOM   3079  CD1 ILE A 394       9.974  12.839  62.593  2.00  1.00           C
ATOM   3080  C   ILE A 394      10.460   8.494  62.430  2.00  1.00           C
ATOM   3081  O   ILE A 394      11.152   8.576  61.416  2.00  1.00           O
ATOM   3082  N   THR A 395      10.869   7.864  63.544  1.00  1.00           N
ATOM   3083  CA  THR A 395      12.197   7.365  63.739  1.00  1.00           C
ATOM   3084  CB  THR A 395      12.403   6.810  65.117  1.00  1.00           C
ATOM   3085  OG1 THR A 395      11.536   5.709  65.343  1.00  1.00           O
ATOM   3086  CG2 THR A 395      12.118   7.929  66.134  1.00  1.00           C
ATOM   3087  C   THR A 395      12.601   6.316  62.735  1.00  1.00           C
ATOM   3088  O   THR A 395      13.749   6.317  62.294  1.00  1.00           O
ATOM   3089  N   LEU A 396      11.700   5.403  62.322  1.00  1.00           N
ATOM   3090  CA  LEU A 396      12.125   4.310  61.480  1.00  1.00           C
ATOM   3091  CB  LEU A 396      11.016   3.285  61.191  1.00  1.00           C
ATOM   3092  CG  LEU A 396      10.522   2.541  62.447  1.00  1.00           C
ATOM   3093  CD1 LEU A 396       9.515   1.435  62.087  1.00  1.00           C
ATOM   3094  CD2 LEU A 396      11.701   2.026  63.290  1.00  1.00           C
ATOM   3095  C   LEU A 396      12.668   4.787  60.162  1.00  1.00           C
ATOM   3096  O   LEU A 396      12.157   5.729  59.560  1.00  1.00           O
ATOM   3097  N   HIS A 397      13.761   4.125  59.707  3.00  1.00           N
ATOM   3098  CA  HIS A 397      14.413   4.362  58.443  3.00  1.00           C
ATOM   3099  ND1 HIS A 397      15.289   1.235  57.256  3.00  1.00           N
ATOM   3100  CG  HIS A 397      15.491   2.049  58.350  3.00  1.00           C
ATOM   3101  CB  HIS A 397      15.701   3.534  58.269  3.00  1.00           C
ATOM   3102  NE2 HIS A 397      15.258  -0.085  59.046  3.00  1.00           N
ATOM   3103  CD2 HIS A 397      15.467   1.227  59.434  3.00  1.00           C
ATOM   3104  CE1 HIS A 397      15.157  -0.029  57.731  3.00  1.00           C
ATOM   3105  C   HIS A 397      13.436   3.962  57.383  3.00  1.00           C
ATOM   3106  O   HIS A 397      13.308   4.609  56.346  3.00  1.00           O
ATOM   3107  N   SER A 398      12.702   2.870  57.659  3.00  1.00           N
ATOM   3108  CA  SER A 398      11.723   2.290  56.787  3.00  1.00           C
ATOM   3109  CB  SER A 398      11.029   1.126  57.510  3.00  1.00           C
ATOM   3110  OG  SER A 398       9.848   0.734  56.834  3.00  1.00           O
ATOM   3111  C   SER A 398      10.687   3.300  56.459  3.00  1.00           C
ATOM   3112  O   SER A 398      10.447   3.602  55.290  3.00  1.00           O
ATOM   3113  N   LEU A 399      10.059   3.878  57.492  1.00  1.00           N
ATOM   3114  CA  LEU A 399       8.977   4.752  57.189  1.00  1.00           C
ATOM   3115  CB  LEU A 399       8.007   4.975  58.362  1.00  1.00           C
ATOM   3116  CG  LEU A 399       7.336   3.675  58.846  1.00  1.00           C
ATOM   3117  CD1 LEU A 399       6.195   3.965  59.836  1.00  1.00           C
ATOM   3118  CD2 LEU A 399       6.908   2.790  57.664  1.00  1.00           C
ATOM   3119  C   LEU A 399       9.491   6.072  56.769  1.00  1.00           C
ATOM   3120  O   LEU A 399      10.508   6.577  57.241  1.00  1.00           O
ATOM   3121  N   PRO A 400       8.773   6.603  55.830  1.00  1.00           N
ATOM   3122  CA  PRO A 400       9.137   7.889  55.339  1.00  1.00           C
ATOM   3123  CD  PRO A 400       8.205   5.764  54.786  1.00  1.00           C
ATOM   3124  CB  PRO A 400       8.438   8.043  53.989  1.00  1.00           C
ATOM   3125  CG  PRO A 400       8.299   6.593  53.494  1.00  1.00           C
ATOM   3126  C   PRO A 400       8.699   8.864  56.383  1.00  1.00           C
ATOM   3127  O   PRO A 400       7.706   8.600  57.060  1.00  1.00           O
ATOM   3128  N   PHE A 401       9.426   9.981  56.546  4.00  1.00           N
ATOM   3129  CA  PHE A 401       9.033  10.987  57.489  4.00  1.00           C
ATOM   3130  CB  PHE A 401      10.195  11.562  58.310  4.00  1.00           C
ATOM   3131  CG  PHE A 401       9.721  12.872  58.836  4.00  1.00           C
ATOM   3132  CD1 PHE A 401       8.827  12.952  59.878  4.00  1.00           C
ATOM   3133  CD2 PHE A 401      10.187  14.034  58.267  4.00  1.00           C
ATOM   3134  CE1 PHE A 401       8.405  14.178  60.339  4.00  1.00           C
ATOM   3135  CE2 PHE A 401       9.770  15.262  58.723  4.00  1.00           C
ATOM   3136  CZ  PHE A 401       8.876  15.335  59.763  4.00  1.00           C
ATOM   3137  C   PHE A 401       8.479  12.118  56.678  4.00  1.00           C
ATOM   3138  O   PHE A 401       8.983  12.411  55.595  4.00  1.00           O
ATOM   3139  N   GLY A 402       7.406  12.778  57.164  1.00  1.00           N
ATOM   3140  CA  GLY A 402       6.872  13.877  56.411  1.00  1.00           C
ATOM   3141  C   GLY A 402       5.459  14.086  56.805  1.00  1.00           C
ATOM   3142  O   GLY A 402       4.964  13.499  57.765  1.00  1.00           O
ATOM   3143  N   GLY A 403       4.773  14.958  56.048  1.00  1.00           N
ATOM   3144  CA  GLY A 403       3.408  15.231  56.351  1.00  1.00           C
ATOM   3145  C   GLY A 403       2.753  15.731  55.094  1.00  1.00           C
ATOM   3146  O   GLY A 403       3.430  15.965  54.094  1.00  1.00           O
ATOM   3147  N   VAL A 404       1.409  15.891  55.109  1.00  1.00           N
ATOM   3148  CA  VAL A 404       0.724  16.370  53.935  1.00  1.00           C
ATOM   3149  CB  VAL A 404      -0.054  15.309  53.212  1.00  1.00           C
ATOM   3150  CG1 VAL A 404      -1.228  14.865  54.099  1.00  1.00           C
ATOM   3151  CG2 VAL A 404      -0.480  15.869  51.844  1.00  1.00           C
ATOM   3152  C   VAL A 404      -0.235  17.447  54.338  1.00  1.00           C
ATOM   3153  O   VAL A 404      -0.780  17.432  55.439  1.00  1.00           O
ATOM   3154  N   GLY A 405      -0.488  18.410  53.430  2.00  1.00           N
ATOM   3155  CA  GLY A 405      -1.389  19.485  53.736  2.00  1.00           C
ATOM   3156  C   GLY A 405      -0.626  20.602  54.367  2.00  1.00           C
ATOM   3157  O   GLY A 405       0.487  20.923  53.956  2.00  1.00           O
ATOM   3158  N   ASN A 406      -1.241  21.242  55.386  2.00  1.00           N
ATOM   3159  CA  ASN A 406      -0.611  22.274  56.163  2.00  1.00           C
ATOM   3160  CB  ASN A 406      -1.524  22.847  57.252  2.00  1.00           C
ATOM   3161  CG  ASN A 406      -2.578  23.660  56.520  2.00  1.00           C
ATOM   3162  OD1 ASN A 406      -3.665  23.911  57.036  2.00  1.00           O
ATOM   3163  ND2 ASN A 406      -2.248  24.080  55.269  2.00  1.00           N
ATOM   3164  C   ASN A 406       0.523  21.564  56.806  2.00  1.00           C
ATOM   3165  O   ASN A 406       1.566  22.140  57.111  2.00  1.00           O
ATOM   3166  N   SER A 407       0.328  20.244  56.979  2.00  1.00           N
ATOM   3167  CA  SER A 407       1.301  19.369  57.540  2.00  1.00           C
ATOM   3168  CB  SER A 407       0.872  17.893  57.567  2.00  1.00           C
ATOM   3169  OG  SER A 407      -0.320  17.730  58.319  2.00  1.00           O
ATOM   3170  C   SER A 407       2.525  19.421  56.672  2.00  1.00           C
ATOM   3171  O   SER A 407       3.587  18.931  57.052  2.00  1.00           O
ATOM   3172  N   GLY A 408       2.417  19.986  55.457  4.00  1.00           N
ATOM   3173  CA  GLY A 408       3.598  20.131  54.665  4.00  1.00           C
ATOM   3174  C   GLY A 408       3.657  19.064  53.646  4.00  1.00           C
ATOM   3175  O   GLY A 408       2.708  18.309  53.440  4.00  1.00           O
ATOM   3176  N   MET A 409       4.806  19.009  52.958  4.00  1.00           N
ATOM   3177  CA  MET A 409       4.921  18.089  51.885  4.00  1.00           C
ATOM   3178  CB  MET A 409       4.754  18.777  50.522  4.00  1.00           C
ATOM   3179  CG  MET A 409       4.725  17.829  49.325  4.00  1.00           C
ATOM   3180  SD  MET A 409       5.086  18.648  47.741  4.00  1.00           S
ATOM   3181  CE  MET A 409       4.068  20.115  48.071  4.00  1.00           C
ATOM   3182  C   MET A 409       6.313  17.545  51.870  4.00  1.00           C
ATOM   3183  O   MET A 409       7.205  18.047  52.550  4.00  1.00           O
ATOM   3184  N   GLY A 410       6.517  16.472  51.079  1.00  1.00           N
ATOM   3185  CA  GLY A 410       7.813  15.888  50.907  1.00  1.00           C
ATOM   3186  C   GLY A 410       8.019  14.936  52.022  1.00  1.00           C
ATOM   3187  O   GLY A 410       7.329  14.987  53.039  1.00  1.00           O
ATOM   3188  N   SER A 411       8.997  14.033  51.855  1.00  1.00           N
ATOM   3189  CA  SER A 411       9.236  13.111  52.910  1.00  1.00           C
ATOM   3190  CB  SER A 411       8.596  11.730  52.690  1.00  1.00           C
ATOM   3191  OG  SER A 411       7.180  11.842  52.689  1.00  1.00           O
ATOM   3192  C   SER A 411      10.718  12.901  53.016  1.00  1.00           C
ATOM   3193  O   SER A 411      11.459  13.177  52.074  1.00  1.00           O
ATOM   3194  N   TYR A 412      11.194  12.421  54.187  4.00  1.00           N
ATOM   3195  CA  TYR A 412      12.612  12.255  54.356  4.00  1.00           C
ATOM   3196  CB  TYR A 412      13.233  13.470  55.071  4.00  1.00           C
ATOM   3197  CG  TYR A 412      14.720  13.414  55.007  4.00  1.00           C
ATOM   3198  CD1 TYR A 412      15.373  13.867  53.885  4.00  1.00           C
ATOM   3199  CD2 TYR A 412      15.462  12.934  56.061  4.00  1.00           C
ATOM   3200  CE1 TYR A 412      16.744  13.834  53.808  4.00  1.00           C
ATOM   3201  CE2 TYR A 412      16.836  12.897  55.990  4.00  1.00           C
ATOM   3202  CZ  TYR A 412      17.478  13.347  54.862  4.00  1.00           C
ATOM   3203  OH  TYR A 412      18.885  13.313  54.786  4.00  1.00           O
ATOM   3204  C   TYR A 412      12.867  11.060  55.187  4.00  1.00           C
ATOM   3205  O   TYR A 412      11.979  10.553  55.871  4.00  1.00           O
ATOM   3206  N   HIS A 413      14.113  10.578  55.065  1.00  1.00           N
ATOM   3207  CA  HIS A 413      14.694   9.543  55.855  1.00  1.00           C
ATOM   3208  ND1 HIS A 413      14.359   7.811  59.266  1.00  1.00           N
ATOM   3209  CG  HIS A 413      14.810   8.384  58.098  1.00  1.00           C
ATOM   3210  CB  HIS A 413      13.944   9.154  57.144  1.00  1.00           C
ATOM   3211  NE2 HIS A 413      16.542   7.394  59.153  1.00  1.00           N
ATOM   3212  CD2 HIS A 413      16.145   8.120  58.047  1.00  1.00           C
ATOM   3213  CE1 HIS A 413      15.436   7.233  59.858  1.00  1.00           C
ATOM   3214  C   HIS A 413      14.890   8.306  55.040  1.00  1.00           C
ATOM   3215  O   HIS A 413      14.032   7.909  54.252  1.00  1.00           O
ATOM   3216  N   GLY A 414      16.068   7.676  55.218  3.00  1.00           N
ATOM   3217  CA  GLY A 414      16.393   6.421  54.611  3.00  1.00           C
ATOM   3218  C   GLY A 414      16.444   6.531  53.123  3.00  1.00           C
ATOM   3219  O   GLY A 414      17.032   7.455  52.563  3.00  1.00           O
ATOM   3220  N   LYS A 415      15.802   5.552  52.455  2.00  1.00           N
ATOM   3221  CA  LYS A 415      15.780   5.446  51.027  2.00  1.00           C
ATOM   3222  CB  LYS A 415      14.876   4.304  50.536  2.00  1.00           C
ATOM   3223  CG  LYS A 415      15.276   2.929  51.071  2.00  1.00           C
ATOM   3224  CD  LYS A 415      14.184   1.873  50.888  2.00  1.00           C
ATOM   3225  CE  LYS A 415      14.486   0.554  51.601  2.00  1.00           C
ATOM   3226  NZ  LYS A 415      14.341   0.729  53.064  2.00  1.00           N
ATOM   3227  C   LYS A 415      15.161   6.711  50.539  2.00  1.00           C
ATOM   3228  O   LYS A 415      15.567   7.268  49.520  2.00  1.00           O
ATOM   3229  N   LYS A 416      14.158   7.205  51.289  2.00  1.00           N
ATOM   3230  CA  LYS A 416      13.445   8.385  50.904  2.00  1.00           C
ATOM   3231  CB  LYS A 416      12.279   8.731  51.840  2.00  1.00           C
ATOM   3232  CG  LYS A 416      11.023   7.928  51.502  2.00  1.00           C
ATOM   3233  CD  LYS A 416      11.189   6.419  51.681  2.00  1.00           C
ATOM   3234  CE  LYS A 416      10.052   5.599  51.066  2.00  1.00           C
ATOM   3235  NZ  LYS A 416      10.228   5.517  49.597  2.00  1.00           N
ATOM   3236  C   LYS A 416      14.384   9.554  50.822  2.00  1.00           C
ATOM   3237  O   LYS A 416      14.247  10.374  49.920  2.00  1.00           O
ATOM   3238  N   SER A 417      15.363   9.684  51.739  2.00  1.00           N
ATOM   3239  CA  SER A 417      16.247  10.821  51.668  2.00  1.00           C
ATOM   3240  CB  SER A 417      17.248  10.882  52.835  2.00  1.00           C
ATOM   3241  OG  SER A 417      18.138   9.778  52.781  2.00  1.00           O
ATOM   3242  C   SER A 417      17.015  10.758  50.412  2.00  1.00           C
ATOM   3243  O   SER A 417      17.157  11.752  49.701  2.00  1.00           O
ATOM   3244  N   PHE A 418      17.512   9.561  50.090  2.00  1.00           N
ATOM   3245  CA  PHE A 418      18.282   9.457  48.902  2.00  1.00           C
ATOM   3246  CB  PHE A 418      18.780   8.025  48.632  2.00  1.00           C
ATOM   3247  CG  PHE A 418      19.891   7.693  49.572  2.00  1.00           C
ATOM   3248  CD1 PHE A 418      19.634   7.162  50.817  2.00  1.00           C
ATOM   3249  CD2 PHE A 418      21.198   7.915  49.202  2.00  1.00           C
ATOM   3250  CE1 PHE A 418      20.668   6.858  51.673  2.00  1.00           C
ATOM   3251  CE2 PHE A 418      22.232   7.612  50.054  2.00  1.00           C
ATOM   3252  CZ  PHE A 418      21.970   7.082  51.293  2.00  1.00           C
ATOM   3253  C   PHE A 418      17.400   9.834  47.753  2.00  1.00           C
ATOM   3254  O   PHE A 418      17.798  10.604  46.881  2.00  1.00           O
ATOM   3255  N   GLU A 419      16.158   9.312  47.739  2.00  1.00           N
ATOM   3256  CA  GLU A 419      15.255   9.557  46.651  2.00  1.00           C
ATOM   3257  CB  GLU A 419      13.923   8.805  46.823  2.00  1.00           C
ATOM   3258  CG  GLU A 419      14.090   7.290  46.672  2.00  1.00           C
ATOM   3259  CD  GLU A 419      12.795   6.586  47.050  2.00  1.00           C
ATOM   3260  OE1 GLU A 419      12.378   6.699  48.234  2.00  1.00           O
ATOM   3261  OE2 GLU A 419      12.210   5.913  46.158  2.00  1.00           O
ATOM   3262  C   GLU A 419      14.970  11.026  46.565  2.00  1.00           C
ATOM   3263  O   GLU A 419      14.998  11.602  45.479  2.00  1.00           O
ATOM   3264  N   THR A 420      14.716  11.681  47.714  2.00  1.00           N
ATOM   3265  CA  THR A 420      14.375  13.073  47.708  2.00  1.00           C
ATOM   3266  CB  THR A 420      13.991  13.604  49.058  2.00  1.00           C
ATOM   3267  OG1 THR A 420      15.052  13.436  49.987  2.00  1.00           O
ATOM   3268  CG2 THR A 420      12.733  12.858  49.533  2.00  1.00           C
ATOM   3269  C   THR A 420      15.507  13.861  47.181  2.00  1.00           C
ATOM   3270  O   THR A 420      15.327  14.717  46.318  2.00  1.00           O
ATOM   3271  N   PHE A 421      16.722  13.584  47.668  3.00  1.00           N
ATOM   3272  CA  PHE A 421      17.777  14.372  47.137  3.00  1.00           C
ATOM   3273  CB  PHE A 421      18.929  14.583  48.130  3.00  1.00           C
ATOM   3274  CG  PHE A 421      18.372  15.381  49.250  3.00  1.00           C
ATOM   3275  CD1 PHE A 421      17.609  14.769  50.218  3.00  1.00           C
ATOM   3276  CD2 PHE A 421      18.614  16.734  49.330  3.00  1.00           C
ATOM   3277  CE1 PHE A 421      17.090  15.498  51.259  3.00  1.00           C
ATOM   3278  CE2 PHE A 421      18.098  17.467  50.368  3.00  1.00           C
ATOM   3279  CZ  PHE A 421      17.338  16.845  51.327  3.00  1.00           C
ATOM   3280  C   PHE A 421      18.348  13.606  45.999  3.00  1.00           C
ATOM   3281  O   PHE A 421      19.311  12.858  46.159  3.00  1.00           O
ATOM   3282  N   SER A 422      17.757  13.773  44.804  4.00  1.00           N
ATOM   3283  CA  SER A 422      18.290  13.089  43.671  4.00  1.00           C
ATOM   3284  CB  SER A 422      18.477  11.575  43.882  4.00  1.00           C
ATOM   3285  OG  SER A 422      17.217  10.935  44.025  4.00  1.00           O
ATOM   3286  C   SER A 422      17.332  13.254  42.572  4.00  1.00           C
ATOM   3287  O   SER A 422      16.233  13.784  42.737  4.00  1.00           O
ATOM   3288  N   HIS A 423      17.770  12.804  41.398  4.00  1.00           N
ATOM   3289  CA  HIS A 423      16.932  12.861  40.261  4.00  1.00           C
ATOM   3290  ND1 HIS A 423      16.514  12.464  37.053  4.00  1.00           N
ATOM   3291  CG  HIS A 423      16.782  13.575  37.822  4.00  1.00           C
ATOM   3292  CB  HIS A 423      17.611  13.554  39.069  4.00  1.00           C
ATOM   3293  NE2 HIS A 423      15.529  14.182  36.046  4.00  1.00           N
ATOM   3294  CD2 HIS A 423      16.172  14.614  37.192  4.00  1.00           C
ATOM   3295  CE1 HIS A 423      15.763  12.884  36.005  4.00  1.00           C
ATOM   3296  C   HIS A 423      16.722  11.429  39.835  4.00  1.00           C
ATOM   3297  O   HIS A 423      17.687  10.709  39.586  4.00  1.00           O
ATOM   3298  N   ARG A 424      15.455  10.963  39.761  4.00  1.00           N
ATOM   3299  CA  ARG A 424      15.196   9.633  39.264  4.00  1.00           C
ATOM   3300  CB  ARG A 424      13.916   8.999  39.836  4.00  1.00           C
ATOM   3301  CG  ARG A 424      13.992   8.587  41.305  4.00  1.00           C
ATOM   3302  CD  ARG A 424      12.625   8.237  41.902  4.00  1.00           C
ATOM   3303  NE  ARG A 424      11.803   7.612  40.825  4.00  1.00           N
ATOM   3304  CZ  ARG A 424      10.974   6.567  41.116  4.00  1.00           C
ATOM   3305  NH1 ARG A 424      10.956   6.047  42.377  4.00  1.00           N
ATOM   3306  NH2 ARG A 424      10.167   6.038  40.149  4.00  1.00           N
ATOM   3307  C   ARG A 424      14.912   9.851  37.816  4.00  1.00           C
ATOM   3308  O   ARG A 424      13.797  10.211  37.440  4.00  1.00           O
ATOM   3309  N   ARG A 425      15.925   9.643  36.958  4.00  1.00           N
ATOM   3310  CA  ARG A 425      15.717   9.889  35.566  4.00  1.00           C
ATOM   3311  CB  ARG A 425      16.993  10.278  34.816  4.00  1.00           C
ATOM   3312  CG  ARG A 425      16.724  10.940  33.468  4.00  1.00           C
ATOM   3313  CD  ARG A 425      17.953  10.926  32.566  4.00  1.00           C
ATOM   3314  NE  ARG A 425      19.110  11.312  33.418  4.00  1.00           N
ATOM   3315  CZ  ARG A 425      20.283  11.717  32.852  4.00  1.00           C
ATOM   3316  NH1 ARG A 425      20.375  11.880  31.501  4.00  1.00           N
ATOM   3317  NH2 ARG A 425      21.371  11.958  33.639  4.00  1.00           N
ATOM   3318  C   ARG A 425      15.241   8.610  34.957  4.00  1.00           C
ATOM   3319  O   ARG A 425      15.555   7.529  35.451  4.00  1.00           O
ATOM   3320  N   SER A 426      14.441   8.694  33.874  4.00  1.00           N
ATOM   3321  CA  SER A 426      14.052   7.471  33.239  4.00  1.00           C
ATOM   3322  CB  SER A 426      12.565   7.374  32.874  4.00  1.00           C
ATOM   3323  OG  SER A 426      12.270   6.035  32.505  4.00  1.00           O
ATOM   3324  C   SER A 426      14.861   7.402  31.985  4.00  1.00           C
ATOM   3325  O   SER A 426      14.984   8.394  31.268  4.00  1.00           O
ATOM   3326  N   CYS A 427      15.454   6.228  31.683  4.00  1.00           N
ATOM   3327  CA  CYS A 427      16.325   6.195  30.545  4.00  1.00           C
ATOM   3328  CB  CYS A 427      17.801   5.987  30.925  4.00  1.00           C
ATOM   3329  SG  CYS A 427      18.441   7.352  31.943  4.00  1.00           S
ATOM   3330  C   CYS A 427      15.940   5.077  29.599  4.00  1.00           C
ATOM   3331  O   CYS A 427      15.471   4.023  30.030  4.00  1.00           O
ATOM   3332  N   LEU A 428      16.110   5.301  28.265  4.00  1.00           N
ATOM   3333  CA  LEU A 428      15.847   4.298  27.253  4.00  1.00           C
ATOM   3334  CB  LEU A 428      14.648   4.567  26.323  4.00  1.00           C
ATOM   3335  CG  LEU A 428      13.285   4.227  26.944  4.00  1.00           C
ATOM   3336  CD1 LEU A 428      12.160   4.335  25.905  4.00  1.00           C
ATOM   3337  CD2 LEU A 428      13.317   2.840  27.601  4.00  1.00           C
ATOM   3338  C   LEU A 428      17.043   4.128  26.360  4.00  1.00           C
ATOM   3339  O   LEU A 428      17.648   5.105  25.923  4.00  1.00           O
ATOM   3340  N   VAL A 429      17.420   2.855  26.083  4.00  1.00           N
ATOM   3341  CA  VAL A 429      18.497   2.552  25.174  4.00  1.00           C
ATOM   3342  CB  VAL A 429      19.720   2.022  25.855  4.00  1.00           C
ATOM   3343  CG1 VAL A 429      20.748   1.634  24.778  4.00  1.00           C
ATOM   3344  CG2 VAL A 429      20.221   3.093  26.838  4.00  1.00           C
ATOM   3345  C   VAL A 429      17.991   1.479  24.236  4.00  1.00           C
ATOM   3346  O   VAL A 429      17.465   0.460  24.681  4.00  1.00           O
ATOM   3347  N   ARG A 430      18.125   1.687  22.902  1.00  1.00           N
ATOM   3348  CA  ARG A 430      17.720   0.724  21.901  1.00  1.00           C
ATOM   3349  CB  ARG A 430      16.503   1.138  21.055  1.00  1.00           C
ATOM   3350  CG  ARG A 430      15.158   0.881  21.732  1.00  1.00           C
ATOM   3351  CD  ARG A 430      13.965   1.176  20.824  1.00  1.00           C
ATOM   3352  NE  ARG A 430      12.993   0.059  20.985  1.00  1.00           N
ATOM   3353  CZ  ARG A 430      13.134  -1.067  20.225  1.00  1.00           C
ATOM   3354  NH1 ARG A 430      14.187  -1.175  19.363  1.00  1.00           N
ATOM   3355  NH2 ARG A 430      12.226  -2.082  20.321  1.00  1.00           N
ATOM   3356  C   ARG A 430      18.864   0.618  20.952  1.00  1.00           C
ATOM   3357  O   ARG A 430      19.756   1.469  20.934  1.00  1.00           O
ATOM   3358  N   PRO A 431      18.875  -0.423  20.181  1.00  1.00           N
ATOM   3359  CA  PRO A 431      19.926  -0.604  19.225  1.00  1.00           C
ATOM   3360  CD  PRO A 431      18.334  -1.695  20.635  1.00  1.00           C
ATOM   3361  CB  PRO A 431      19.967  -2.098  18.899  1.00  1.00           C
ATOM   3362  CG  PRO A 431      18.663  -2.664  19.491  1.00  1.00           C
ATOM   3363  C   PRO A 431      19.783   0.299  18.029  1.00  1.00           C
ATOM   3364  O   PRO A 431      18.668   0.689  17.700  1.00  1.00           O
ATOM   3365  N   LEU A 432      20.925   0.633  17.391  1.00  1.00           N
ATOM   3366  CA  LEU A 432      21.049   1.464  16.221  1.00  1.00           C
ATOM   3367  CB  LEU A 432      22.528   1.697  15.862  1.00  1.00           C
ATOM   3368  CG  LEU A 432      22.770   2.529  14.590  1.00  1.00           C
ATOM   3369  CD1 LEU A 432      22.248   3.967  14.735  1.00  1.00           C
ATOM   3370  CD2 LEU A 432      24.251   2.469  14.179  1.00  1.00           C
ATOM   3371  C   LEU A 432      20.403   0.753  15.063  1.00  1.00           C
ATOM   3372  O   LEU A 432      19.808   1.383  14.190  1.00  1.00           O
ATOM   3373  N   MET A 433      20.488  -0.592  15.051  1.00  1.00           N
ATOM   3374  CA  MET A 433      20.072  -1.439  13.960  1.00  1.00           C
ATOM   3375  CB  MET A 433      20.059  -2.931  14.331  1.00  1.00           C
ATOM   3376  CG  MET A 433      21.438  -3.493  14.683  1.00  1.00           C
ATOM   3377  SD  MET A 433      21.415  -5.212  15.275  1.00  1.00           S
ATOM   3378  CE  MET A 433      20.887  -5.924  13.691  1.00  1.00           C
ATOM   3379  C   MET A 433      18.704  -1.100  13.478  1.00  1.00           C
ATOM   3380  O   MET A 433      17.881  -0.537  14.199  1.00  1.00           O
ATOM   3381  N   ASN A 434      18.462  -1.429  12.191  1.00  1.00           N
ATOM   3382  CA  ASN A 434      17.200  -1.197  11.562  1.00  1.00           C
ATOM   3383  CB  ASN A 434      17.257  -1.227  10.024  1.00  1.00           C
ATOM   3384  CG  ASN A 434      17.758  -2.592   9.583  1.00  1.00           C
ATOM   3385  OD1 ASN A 434      17.047  -3.591   9.676  1.00  1.00           O
ATOM   3386  ND2 ASN A 434      19.020  -2.637   9.078  1.00  1.00           N
ATOM   3387  C   ASN A 434      16.250  -2.237  12.045  1.00  1.00           C
ATOM   3388  O   ASN A 434      16.605  -3.406  12.176  1.00  1.00           O
ATOM   3389  N   ASP A 435      15.004  -1.823  12.341  1.00  1.00           N
ATOM   3390  CA  ASP A 435      14.077  -2.770  12.874  1.00  1.00           C
ATOM   3391  CB  ASP A 435      13.701  -2.480  14.339  1.00  1.00           C
ATOM   3392  CG  ASP A 435      12.851  -3.627  14.865  1.00  1.00           C
ATOM   3393  OD1 ASP A 435      11.625  -3.633  14.584  1.00  1.00           O
ATOM   3394  OD2 ASP A 435      13.416  -4.507  15.569  1.00  1.00           O
ATOM   3395  C   ASP A 435      12.820  -2.770  12.050  1.00  1.00           C
ATOM   3396  O   ASP A 435      12.307  -1.717  11.674  1.00  1.00           O
ATOM   3397  N   GLU A 436      12.305  -3.979  11.739  2.00  1.00           N
ATOM   3398  CA  GLU A 436      11.142  -4.152  10.909  2.00  1.00           C
ATOM   3399  CB  GLU A 436      10.897  -5.623  10.522  2.00  1.00           C
ATOM   3400  CG  GLU A 436       9.669  -5.818   9.625  2.00  1.00           C
ATOM   3401  CD  GLU A 436       9.609  -7.276   9.187  2.00  1.00           C
ATOM   3402  OE1 GLU A 436      10.563  -8.034   9.508  2.00  1.00           O
ATOM   3403  OE2 GLU A 436       8.607  -7.650   8.521  2.00  1.00           O
ATOM   3404  C   GLU A 436       9.881  -3.656  11.570  2.00  1.00           C
ATOM   3405  O   GLU A 436       9.085  -2.951  10.951  2.00  1.00           O
ATOM   3406  N   GLY A 437       9.685  -3.983  12.862  2.00  1.00           N
ATOM   3407  CA  GLY A 437       8.459  -3.723  13.574  2.00  1.00           C
ATOM   3408  C   GLY A 437       8.142  -2.256  13.689  2.00  1.00           C
ATOM   3409  O   GLY A 437       6.979  -1.856  13.636  2.00  1.00           O
ATOM   3410  N   LEU A 438       9.179  -1.423  13.859  2.00  1.00           N
ATOM   3411  CA  LEU A 438       9.130  -0.015  14.163  2.00  1.00           C
ATOM   3412  CB  LEU A 438      10.539   0.530  14.456  2.00  1.00           C
ATOM   3413  CG  LEU A 438      11.274  -0.244  15.573  2.00  1.00           C
ATOM   3414  CD1 LEU A 438      12.675   0.333  15.833  2.00  1.00           C
ATOM   3415  CD2 LEU A 438      10.427  -0.348  16.849  2.00  1.00           C
ATOM   3416  C   LEU A 438       8.536   0.823  13.076  2.00  1.00           C
ATOM   3417  O   LEU A 438       8.020   1.910  13.332  2.00  1.00           O
ATOM   3418  N   LYS A 439       8.584   0.327  11.837  2.00  1.00           N
ATOM   3419  CA  LYS A 439       8.259   1.030  10.632  2.00  1.00           C
ATOM   3420  CB  LYS A 439       8.217   0.036   9.462  2.00  1.00           C
ATOM   3421  CG  LYS A 439       7.860   0.625   8.101  2.00  1.00           C
ATOM   3422  CD  LYS A 439       8.170  -0.342   6.957  2.00  1.00           C
ATOM   3423  CE  LYS A 439       7.804   0.179   5.567  2.00  1.00           C
ATOM   3424  NZ  LYS A 439       8.212  -0.808   4.543  2.00  1.00           N
ATOM   3425  C   LYS A 439       6.914   1.694  10.679  2.00  1.00           C
ATOM   3426  O   LYS A 439       6.737   2.750  10.074  2.00  1.00           O
ATOM   3427  N   VAL A 440       5.937   1.124  11.402  2.00  1.00           N
ATOM   3428  CA  VAL A 440       4.591   1.627  11.348  2.00  1.00           C
ATOM   3429  CB  VAL A 440       3.663   0.913  12.287  2.00  1.00           C
ATOM   3430  CG1 VAL A 440       2.280   1.586  12.212  2.00  1.00           C
ATOM   3431  CG2 VAL A 440       3.652  -0.580  11.914  2.00  1.00           C
ATOM   3432  C   VAL A 440       4.543   3.080  11.684  2.00  1.00           C
ATOM   3433  O   VAL A 440       3.758   3.826  11.099  2.00  1.00           O
ATOM   3434  N   ARG A 441       5.387   3.540  12.617  2.00  1.00           N
ATOM   3435  CA  ARG A 441       5.257   4.900  13.043  2.00  1.00           C
ATOM   3436  CB  ARG A 441       6.316   5.322  14.081  2.00  1.00           C
ATOM   3437  CG  ARG A 441       6.489   4.378  15.275  2.00  1.00           C
ATOM   3438  CD  ARG A 441       5.306   4.285  16.240  2.00  1.00           C
ATOM   3439  NE  ARG A 441       5.090   5.615  16.880  2.00  1.00           N
ATOM   3440  CZ  ARG A 441       4.131   6.460  16.398  2.00  1.00           C
ATOM   3441  NH1 ARG A 441       3.369   6.092  15.325  2.00  1.00           N
ATOM   3442  NH2 ARG A 441       3.920   7.667  16.999  2.00  1.00           N
ATOM   3443  C   ARG A 441       5.424   5.848  11.922  2.00  1.00           C
ATOM   3444  O   ARG A 441       4.634   6.775  11.761  2.00  1.00           O
ATOM   3445  N   TYR A 442       6.453   5.644  11.092  1.00  1.00           N
ATOM   3446  CA  TYR A 442       6.664   6.659  10.112  1.00  1.00           C
ATOM   3447  CB  TYR A 442       8.084   6.782   9.561  1.00  1.00           C
ATOM   3448  CG  TYR A 442       8.506   5.559   8.824  1.00  1.00           C
ATOM   3449  CD1 TYR A 442       8.083   5.336   7.536  1.00  1.00           C
ATOM   3450  CD2 TYR A 442       9.347   4.650   9.423  1.00  1.00           C
ATOM   3451  CE1 TYR A 442       8.489   4.214   6.856  1.00  1.00           C
ATOM   3452  CE2 TYR A 442       9.757   3.526   8.749  1.00  1.00           C
ATOM   3453  CZ  TYR A 442       9.326   3.309   7.464  1.00  1.00           C
ATOM   3454  OH  TYR A 442       9.748   2.160   6.764  1.00  1.00           O
ATOM   3455  C   TYR A 442       5.684   6.539   9.012  1.00  1.00           C
ATOM   3456  O   TYR A 442       5.161   5.487   8.645  1.00  1.00           O
ATOM   3457  N   PRO A 443       5.437   7.721   8.546  1.00  1.00           N
ATOM   3458  CA  PRO A 443       4.531   7.950   7.469  1.00  1.00           C
ATOM   3459  CD  PRO A 443       5.606   8.882   9.398  1.00  1.00           C
ATOM   3460  CB  PRO A 443       4.347   9.468   7.414  1.00  1.00           C
ATOM   3461  CG  PRO A 443       4.635   9.936   8.849  1.00  1.00           C
ATOM   3462  C   PRO A 443       5.066   7.387   6.203  1.00  1.00           C
ATOM   3463  O   PRO A 443       6.225   6.977   6.197  1.00  1.00           O
ATOM   3464  N   PRO A 444       4.296   7.328   5.143  1.00  1.00           N
ATOM   3465  CA  PRO A 444       2.938   7.804   5.115  1.00  1.00           C
ATOM   3466  CD  PRO A 444       4.873   7.267   3.811  1.00  1.00           C
ATOM   3467  CB  PRO A 444       2.569   7.981   3.643  1.00  1.00           C
ATOM   3468  CG  PRO A 444       3.657   7.206   2.876  1.00  1.00           C
ATOM   3469  C   PRO A 444       2.044   6.860   5.862  1.00  1.00           C
ATOM   3470  O   PRO A 444       2.445   5.720   6.097  1.00  1.00           O
ATOM   3471  N   SER A 445       0.831   7.315   6.257  1.00  1.00           N
ATOM   3472  CA  SER A 445      -0.068   6.464   6.977  1.00  1.00           C
ATOM   3473  CB  SER A 445      -1.374   7.165   7.424  1.00  1.00           C
ATOM   3474  OG  SER A 445      -2.131   7.550   6.290  1.00  1.00           O
ATOM   3475  C   SER A 445      -0.439   5.338   6.059  1.00  1.00           C
ATOM   3476  O   SER A 445      -0.280   5.440   4.845  1.00  1.00           O
ATOM   3477  N   PRO A 446      -0.887   4.248   6.619  1.00  1.00           N
ATOM   3478  CA  PRO A 446      -1.270   3.085   5.869  1.00  1.00           C
ATOM   3479  CD  PRO A 446      -0.638   3.938   8.017  1.00  1.00           C
ATOM   3480  CB  PRO A 446      -1.467   1.961   6.888  1.00  1.00           C
ATOM   3481  CG  PRO A 446      -1.473   2.672   8.257  1.00  1.00           C
ATOM   3482  C   PRO A 446      -2.429   3.307   4.941  1.00  1.00           C
ATOM   3483  O   PRO A 446      -2.459   2.673   3.888  1.00  1.00           O
ATOM   3484  N   ALA A 447      -3.379   4.179   5.301  1.00  1.00           N
ATOM   3485  CA  ALA A 447      -4.513   4.391   4.447  1.00  1.00           C
ATOM   3486  CB  ALA A 447      -5.778   4.817   5.213  1.00  1.00           C
ATOM   3487  C   ALA A 447      -4.149   5.527   3.495  1.00  1.00           C
ATOM   3488  O   ALA A 447      -4.863   6.566   3.514  1.00  1.00           O
ATOM   3489  OXT ALA A 447      -3.153   5.375   2.736  1.00  1.00           O
TER    3490      ALA A 447 
ATOM   3491  N   SER B   1     -17.677  32.261  41.182  1.00  1.00           N
ATOM   3492  CA  SER B   1     -19.043  31.973  40.689  1.00  1.00           C
ATOM   3493  CB  SER B   1     -19.413  32.923  39.538  1.00  1.00           C
ATOM   3494  OG  SER B   1     -19.484  34.258  40.016  1.00  1.00           O
ATOM   3495  C   SER B   1     -19.161  30.565  40.204  1.00  1.00           C
ATOM   3496  O   SER B   1     -19.094  29.622  40.992  1.00  1.00           O
ATOM   3497  N   LYS B   2     -19.344  30.386  38.881  2.00  1.00           N
ATOM   3498  CA  LYS B   2     -19.471  29.060  38.352  2.00  1.00           C
ATOM   3499  CB  LYS B   2     -19.583  29.062  36.819  2.00  1.00           C
ATOM   3500  CG  LYS B   2     -20.049  27.735  36.225  2.00  1.00           C
ATOM   3501  CD  LYS B   2     -20.445  27.846  34.751  2.00  1.00           C
ATOM   3502  CE  LYS B   2     -21.215  26.633  34.234  2.00  1.00           C
ATOM   3503  NZ  LYS B   2     -22.620  26.701  34.697  2.00  1.00           N
ATOM   3504  C   LYS B   2     -18.207  28.370  38.716  2.00  1.00           C
ATOM   3505  O   LYS B   2     -18.218  27.290  39.307  2.00  1.00           O
ATOM   3506  N   ILE B   3     -17.068  29.005  38.389  2.00  1.00           N
ATOM   3507  CA  ILE B   3     -15.850  28.466  38.893  2.00  1.00           C
ATOM   3508  CB  ILE B   3     -14.588  29.023  38.301  2.00  1.00           C
ATOM   3509  CG1 ILE B   3     -13.376  28.221  38.811  2.00  1.00           C
ATOM   3510  CG2 ILE B   3     -14.521  30.524  38.626  2.00  1.00           C
ATOM   3511  CD1 ILE B   3     -13.376  26.755  38.377  2.00  1.00           C
ATOM   3512  C   ILE B   3     -15.935  28.848  40.337  2.00  1.00           C
ATOM   3513  O   ILE B   3     -16.542  29.865  40.665  2.00  1.00           O
ATOM   3514  N   SER B   4     -15.354  28.029  41.229  2.00  1.00           N
ATOM   3515  CA  SER B   4     -15.457  28.159  42.660  2.00  1.00           C
ATOM   3516  CB  SER B   4     -15.471  29.612  43.169  2.00  1.00           C
ATOM   3517  OG  SER B   4     -15.574  29.632  44.585  2.00  1.00           O
ATOM   3518  C   SER B   4     -16.715  27.480  43.087  2.00  1.00           C
ATOM   3519  O   SER B   4     -16.789  26.957  44.198  2.00  1.00           O
ATOM   3520  N   GLU B   5     -17.742  27.442  42.219  2.00  1.00           N
ATOM   3521  CA  GLU B   5     -18.897  26.664  42.559  2.00  1.00           C
ATOM   3522  CB  GLU B   5     -20.108  26.988  41.668  2.00  1.00           C
ATOM   3523  CG  GLU B   5     -21.429  26.406  42.177  2.00  1.00           C
ATOM   3524  CD  GLU B   5     -22.015  27.392  43.179  2.00  1.00           C
ATOM   3525  OE1 GLU B   5     -21.269  27.814  44.103  2.00  1.00           O
ATOM   3526  OE2 GLU B   5     -23.214  27.745  43.025  2.00  1.00           O
ATOM   3527  C   GLU B   5     -18.549  25.226  42.319  2.00  1.00           C
ATOM   3528  O   GLU B   5     -18.768  24.366  43.169  2.00  1.00           O
ATOM   3529  N   ALA B   6     -17.952  24.957  41.135  2.00  1.00           N
ATOM   3530  CA  ALA B   6     -17.600  23.634  40.690  2.00  1.00           C
ATOM   3531  CB  ALA B   6     -16.967  23.628  39.289  2.00  1.00           C
ATOM   3532  C   ALA B   6     -16.582  23.101  41.639  2.00  1.00           C
ATOM   3533  O   ALA B   6     -16.641  21.943  42.052  2.00  1.00           O
ATOM   3534  N   VAL B   7     -15.623  23.959  42.029  2.00  1.00           N
ATOM   3535  CA  VAL B   7     -14.590  23.531  42.918  2.00  1.00           C
ATOM   3536  CB  VAL B   7     -13.573  24.590  43.224  2.00  1.00           C
ATOM   3537  CG1 VAL B   7     -12.849  24.959  41.919  2.00  1.00           C
ATOM   3538  CG2 VAL B   7     -14.277  25.767  43.914  2.00  1.00           C
ATOM   3539  C   VAL B   7     -15.239  23.135  44.199  2.00  1.00           C
ATOM   3540  O   VAL B   7     -14.759  22.229  44.873  2.00  1.00           O
ATOM   3541  N   LYS B   8     -16.316  23.847  44.587  2.00  1.00           N
ATOM   3542  CA  LYS B   8     -17.067  23.563  45.780  2.00  1.00           C
ATOM   3543  CB  LYS B   8     -18.150  24.622  46.049  2.00  1.00           C
ATOM   3544  CG  LYS B   8     -18.892  24.419  47.369  2.00  1.00           C
ATOM   3545  CD  LYS B   8     -18.037  24.719  48.602  2.00  1.00           C
ATOM   3546  CE  LYS B   8     -18.774  24.502  49.925  2.00  1.00           C
ATOM   3547  NZ  LYS B   8     -19.925  25.426  50.025  2.00  1.00           N
ATOM   3548  C   LYS B   8     -17.763  22.235  45.624  2.00  1.00           C
ATOM   3549  O   LYS B   8     -17.866  21.474  46.585  2.00  1.00           O
ATOM   3550  N   ARG B   9     -18.302  21.943  44.417  2.00  1.00           N
ATOM   3551  CA  ARG B   9     -18.999  20.705  44.155  2.00  1.00           C
ATOM   3552  CB  ARG B   9     -19.647  20.704  42.760  2.00  1.00           C
ATOM   3553  CG  ARG B   9     -20.595  21.897  42.586  2.00  1.00           C
ATOM   3554  CD  ARG B   9     -21.232  22.021  41.200  2.00  1.00           C
ATOM   3555  NE  ARG B   9     -22.707  21.849  41.341  2.00  1.00           N
ATOM   3556  CZ  ARG B   9     -23.297  20.639  41.112  2.00  1.00           C
ATOM   3557  NH1 ARG B   9     -22.534  19.546  40.820  2.00  1.00           N
ATOM   3558  NH2 ARG B   9     -24.657  20.529  41.157  2.00  1.00           N
ATOM   3559  C   ARG B   9     -18.015  19.599  44.249  2.00  1.00           C
ATOM   3560  O   ARG B   9     -18.267  18.580  44.890  2.00  1.00           O
ATOM   3561  N   ALA B  10     -16.841  19.789  43.623  2.00  1.00           N
ATOM   3562  CA  ALA B  10     -15.800  18.838  43.842  2.00  1.00           C
ATOM   3563  CB  ALA B  10     -14.532  19.084  43.005  2.00  1.00           C
ATOM   3564  C   ALA B  10     -15.470  19.130  45.277  2.00  1.00           C
ATOM   3565  O   ALA B  10     -15.852  20.168  45.807  2.00  1.00           O
ATOM   3566  N   ARG B  11     -14.791  18.225  45.979  2.00  1.00           N
ATOM   3567  CA  ARG B  11     -14.530  18.404  47.379  2.00  1.00           C
ATOM   3568  CB  ARG B  11     -14.055  19.802  47.830  2.00  1.00           C
ATOM   3569  CG  ARG B  11     -13.804  19.865  49.345  2.00  1.00           C
ATOM   3570  CD  ARG B  11     -13.555  21.272  49.897  2.00  1.00           C
ATOM   3571  NE  ARG B  11     -13.028  21.128  51.286  2.00  1.00           N
ATOM   3572  CZ  ARG B  11     -13.866  21.129  52.365  2.00  1.00           C
ATOM   3573  NH1 ARG B  11     -15.212  21.267  52.193  2.00  1.00           N
ATOM   3574  NH2 ARG B  11     -13.354  20.995  53.624  2.00  1.00           N
ATOM   3575  C   ARG B  11     -15.791  18.103  48.131  2.00  1.00           C
ATOM   3576  O   ARG B  11     -15.753  17.399  49.138  2.00  1.00           O
ATOM   3577  N   ALA B  12     -16.954  18.604  47.664  2.00  1.00           N
ATOM   3578  CA  ALA B  12     -18.183  18.217  48.302  2.00  1.00           C
ATOM   3579  CB  ALA B  12     -19.403  18.988  47.774  2.00  1.00           C
ATOM   3580  C   ALA B  12     -18.360  16.785  47.937  2.00  1.00           C
ATOM   3581  O   ALA B  12     -18.677  15.939  48.772  2.00  1.00           O
ATOM   3582  N   ALA B  13     -18.133  16.486  46.642  2.00  1.00           N
ATOM   3583  CA  ALA B  13     -18.205  15.124  46.221  2.00  1.00           C
ATOM   3584  CB  ALA B  13     -18.560  14.967  44.735  2.00  1.00           C
ATOM   3585  C   ALA B  13     -16.814  14.635  46.403  2.00  1.00           C
ATOM   3586  O   ALA B  13     -16.009  14.614  45.474  2.00  1.00           O
ATOM   3587  N   PHE B  14     -16.509  14.240  47.646  2.00  1.00           N
ATOM   3588  CA  PHE B  14     -15.228  13.736  48.020  2.00  1.00           C
ATOM   3589  CB  PHE B  14     -14.027  14.672  47.834  2.00  1.00           C
ATOM   3590  CG  PHE B  14     -12.883  13.860  48.353  2.00  1.00           C
ATOM   3591  CD1 PHE B  14     -12.311  12.873  47.580  2.00  1.00           C
ATOM   3592  CD2 PHE B  14     -12.390  14.075  49.620  2.00  1.00           C
ATOM   3593  CE1 PHE B  14     -11.262  12.121  48.062  2.00  1.00           C
ATOM   3594  CE2 PHE B  14     -11.343  13.327  50.108  2.00  1.00           C
ATOM   3595  CZ  PHE B  14     -10.777  12.347  49.328  2.00  1.00           C
ATOM   3596  C   PHE B  14     -15.331  13.481  49.482  2.00  1.00           C
ATOM   3597  O   PHE B  14     -15.228  12.348  49.948  2.00  1.00           O
ATOM   3598  N   SER B  15     -15.549  14.573  50.240  2.00  1.00           N
ATOM   3599  CA  SER B  15     -15.673  14.494  51.661  2.00  1.00           C
ATOM   3600  CB  SER B  15     -16.034  15.845  52.305  2.00  1.00           C
ATOM   3601  OG  SER B  15     -16.152  15.698  53.712  2.00  1.00           O
ATOM   3602  C   SER B  15     -16.794  13.554  51.928  2.00  1.00           C
ATOM   3603  O   SER B  15     -16.821  12.868  52.949  2.00  1.00           O
ATOM   3604  N   SER B  16     -17.751  13.498  50.989  3.00  1.00           N
ATOM   3605  CA  SER B  16     -18.872  12.621  51.118  3.00  1.00           C
ATOM   3606  CB  SER B  16     -19.810  12.698  49.901  3.00  1.00           C
ATOM   3607  OG  SER B  16     -20.819  11.703  49.996  3.00  1.00           O
ATOM   3608  C   SER B  16     -18.359  11.218  51.178  3.00  1.00           C
ATOM   3609  O   SER B  16     -18.789  10.421  52.011  3.00  1.00           O
ATOM   3610  N   GLY B  17     -17.386  10.900  50.306  3.00  1.00           N
ATOM   3611  CA  GLY B  17     -16.890   9.565  50.158  3.00  1.00           C
ATOM   3612  C   GLY B  17     -16.950   9.374  48.677  3.00  1.00           C
ATOM   3613  O   GLY B  17     -16.422  10.179  47.911  3.00  1.00           O
ATOM   3614  N   ARG B  18     -17.601   8.285  48.250  3.00  1.00           N
ATOM   3615  CA  ARG B  18     -17.891   8.005  46.874  3.00  1.00           C
ATOM   3616  CB  ARG B  18     -18.422   9.231  46.116  3.00  1.00           C
ATOM   3617  CG  ARG B  18     -19.745   9.761  46.668  3.00  1.00           C
ATOM   3618  CD  ARG B  18     -20.309  10.929  45.860  3.00  1.00           C
ATOM   3619  NE  ARG B  18     -21.547  11.388  46.545  3.00  1.00           N
ATOM   3620  CZ  ARG B  18     -21.906  12.703  46.473  3.00  1.00           C
ATOM   3621  NH1 ARG B  18     -21.144  13.575  45.751  3.00  1.00           N
ATOM   3622  NH2 ARG B  18     -23.017  13.145  47.130  3.00  1.00           N
ATOM   3623  C   ARG B  18     -16.701   7.503  46.125  3.00  1.00           C
ATOM   3624  O   ARG B  18     -16.751   6.436  45.515  3.00  1.00           O
ATOM   3625  N   THR B  19     -15.587   8.239  46.179  3.00  1.00           N
ATOM   3626  CA  THR B  19     -14.444   7.881  45.396  3.00  1.00           C
ATOM   3627  CB  THR B  19     -13.498   9.028  45.197  3.00  1.00           C
ATOM   3628  OG1 THR B  19     -12.966   9.450  46.444  3.00  1.00           O
ATOM   3629  CG2 THR B  19     -14.264  10.182  44.525  3.00  1.00           C
ATOM   3630  C   THR B  19     -13.651   6.758  45.981  3.00  1.00           C
ATOM   3631  O   THR B  19     -13.053   5.958  45.262  3.00  1.00           O
ATOM   3632  N   ARG B  20     -13.659   6.662  47.314  1.00  1.00           N
ATOM   3633  CA  ARG B  20     -12.764   5.835  48.068  1.00  1.00           C
ATOM   3634  CB  ARG B  20     -13.042   5.929  49.577  1.00  1.00           C
ATOM   3635  CG  ARG B  20     -11.925   5.355  50.447  1.00  1.00           C
ATOM   3636  CD  ARG B  20     -12.299   5.233  51.924  1.00  1.00           C
ATOM   3637  NE  ARG B  20     -13.096   3.982  52.064  1.00  1.00           N
ATOM   3638  CZ  ARG B  20     -12.823   3.106  53.074  1.00  1.00           C
ATOM   3639  NH1 ARG B  20     -11.832   3.386  53.971  1.00  1.00           N
ATOM   3640  NH2 ARG B  20     -13.532   1.944  53.181  1.00  1.00           N
ATOM   3641  C   ARG B  20     -12.785   4.368  47.694  1.00  1.00           C
ATOM   3642  O   ARG B  20     -11.726   3.744  47.732  1.00  1.00           O
ATOM   3643  N   PRO B  21     -13.880   3.761  47.335  1.00  1.00           N
ATOM   3644  CA  PRO B  21     -13.893   2.317  47.209  1.00  1.00           C
ATOM   3645  CD  PRO B  21     -15.162   4.250  47.831  1.00  1.00           C
ATOM   3646  CB  PRO B  21     -15.371   1.925  47.201  1.00  1.00           C
ATOM   3647  CG  PRO B  21     -16.044   3.015  48.046  1.00  1.00           C
ATOM   3648  C   PRO B  21     -13.116   1.490  46.246  1.00  1.00           C
ATOM   3649  O   PRO B  21     -13.110   0.279  46.465  1.00  1.00           O
ATOM   3650  N   LEU B  22     -12.513   2.045  45.185  2.00  1.00           N
ATOM   3651  CA  LEU B  22     -11.800   1.231  44.234  2.00  1.00           C
ATOM   3652  CB  LEU B  22     -10.914   0.140  44.869  2.00  1.00           C
ATOM   3653  CG  LEU B  22     -10.336  -0.858  43.854  2.00  1.00           C
ATOM   3654  CD1 LEU B  22      -9.462  -0.152  42.811  2.00  1.00           C
ATOM   3655  CD2 LEU B  22      -9.601  -2.005  44.563  2.00  1.00           C
ATOM   3656  C   LEU B  22     -12.809   0.581  43.334  2.00  1.00           C
ATOM   3657  O   LEU B  22     -12.496   0.252  42.191  2.00  1.00           O
ATOM   3658  N   GLN B  23     -14.055   0.390  43.817  2.00  1.00           N
ATOM   3659  CA  GLN B  23     -15.101  -0.120  42.971  2.00  1.00           C
ATOM   3660  CB  GLN B  23     -16.384  -0.448  43.759  2.00  1.00           C
ATOM   3661  CG  GLN B  23     -16.237  -1.571  44.789  2.00  1.00           C
ATOM   3662  CD  GLN B  23     -16.412  -2.903  44.074  2.00  1.00           C
ATOM   3663  OE1 GLN B  23     -15.853  -3.920  44.481  2.00  1.00           O
ATOM   3664  NE2 GLN B  23     -17.222  -2.902  42.982  2.00  1.00           N
ATOM   3665  C   GLN B  23     -15.462   0.984  42.040  2.00  1.00           C
ATOM   3666  O   GLN B  23     -15.564   0.800  40.828  2.00  1.00           O
ATOM   3667  N   PHE B  24     -15.646   2.189  42.616  2.00  1.00           N
ATOM   3668  CA  PHE B  24     -16.055   3.327  41.855  2.00  1.00           C
ATOM   3669  CB  PHE B  24     -16.451   4.550  42.697  2.00  1.00           C
ATOM   3670  CG  PHE B  24     -17.174   5.453  41.754  2.00  1.00           C
ATOM   3671  CD1 PHE B  24     -18.521   5.279  41.531  2.00  1.00           C
ATOM   3672  CD2 PHE B  24     -16.516   6.457  41.082  2.00  1.00           C
ATOM   3673  CE1 PHE B  24     -19.205   6.096  40.663  2.00  1.00           C
ATOM   3674  CE2 PHE B  24     -17.194   7.278  40.212  2.00  1.00           C
ATOM   3675  CZ  PHE B  24     -18.540   7.100  40.002  2.00  1.00           C
ATOM   3676  C   PHE B  24     -14.938   3.736  40.967  2.00  1.00           C
ATOM   3677  O   PHE B  24     -15.141   4.093  39.808  2.00  1.00           O
ATOM   3678  N   ARG B  25     -13.709   3.669  41.499  2.00  1.00           N
ATOM   3679  CA  ARG B  25     -12.595   4.173  40.767  2.00  1.00           C
ATOM   3680  CB  ARG B  25     -11.256   3.982  41.504  2.00  1.00           C
ATOM   3681  CG  ARG B  25     -11.136   4.788  42.801  2.00  1.00           C
ATOM   3682  CD  ARG B  25      -9.728   4.775  43.405  2.00  1.00           C
ATOM   3683  NE  ARG B  25      -9.469   3.418  43.967  2.00  1.00           N
ATOM   3684  CZ  ARG B  25      -9.191   3.277  45.297  2.00  1.00           C
ATOM   3685  NH1 ARG B  25      -9.127   4.378  46.100  2.00  1.00           N
ATOM   3686  NH2 ARG B  25      -8.974   2.036  45.826  2.00  1.00           N
ATOM   3687  C   ARG B  25     -12.468   3.465  39.467  2.00  1.00           C
ATOM   3688  O   ARG B  25     -12.347   4.097  38.418  2.00  1.00           O
ATOM   3689  N   ILE B  26     -12.522   2.128  39.497  2.00  1.00           N
ATOM   3690  CA  ILE B  26     -12.364   1.401  38.280  2.00  1.00           C
ATOM   3691  CB  ILE B  26     -12.447  -0.089  38.463  2.00  1.00           C
ATOM   3692  CG1 ILE B  26     -12.265  -0.795  37.114  2.00  1.00           C
ATOM   3693  CG2 ILE B  26     -13.773  -0.434  39.157  2.00  1.00           C
ATOM   3694  CD1 ILE B  26     -12.035  -2.301  37.227  2.00  1.00           C
ATOM   3695  C   ILE B  26     -13.476   1.788  37.363  2.00  1.00           C
ATOM   3696  O   ILE B  26     -13.265   1.989  36.168  2.00  1.00           O
ATOM   3697  N   GLN B  27     -14.695   1.928  37.914  2.00  1.00           N
ATOM   3698  CA  GLN B  27     -15.842   2.198  37.102  2.00  1.00           C
ATOM   3699  CB  GLN B  27     -17.132   2.322  37.926  2.00  1.00           C
ATOM   3700  CG  GLN B  27     -17.532   1.018  38.617  2.00  1.00           C
ATOM   3701  CD  GLN B  27     -18.815   1.275  39.392  2.00  1.00           C
ATOM   3702  OE1 GLN B  27     -18.918   0.947  40.573  2.00  1.00           O
ATOM   3703  NE2 GLN B  27     -19.829   1.870  38.707  2.00  1.00           N
ATOM   3704  C   GLN B  27     -15.637   3.484  36.365  2.00  1.00           C
ATOM   3705  O   GLN B  27     -15.905   3.561  35.167  2.00  1.00           O
ATOM   3706  N   GLN B  28     -15.128   4.527  37.047  2.00  1.00           N
ATOM   3707  CA  GLN B  28     -14.899   5.770  36.365  2.00  1.00           C
ATOM   3708  CB  GLN B  28     -14.231   6.847  37.238  2.00  1.00           C
ATOM   3709  CG  GLN B  28     -15.177   7.674  38.102  2.00  1.00           C
ATOM   3710  CD  GLN B  28     -15.700   8.812  37.235  2.00  1.00           C
ATOM   3711  OE1 GLN B  28     -16.338   8.589  36.207  2.00  1.00           O
ATOM   3712  NE2 GLN B  28     -15.417  10.074  37.656  2.00  1.00           N
ATOM   3713  C   GLN B  28     -13.894   5.511  35.269  2.00  1.00           C
ATOM   3714  O   GLN B  28     -14.047   6.008  34.155  2.00  1.00           O
ATOM   3715  N   LEU B  29     -12.851   4.699  35.552  2.00  1.00           N
ATOM   3716  CA  LEU B  29     -11.791   4.448  34.607  2.00  1.00           C
ATOM   3717  CB  LEU B  29     -10.751   3.443  35.134  2.00  1.00           C
ATOM   3718  CG  LEU B  29      -9.897   3.981  36.294  2.00  1.00           C
ATOM   3719  CD1 LEU B  29      -8.882   2.932  36.774  2.00  1.00           C
ATOM   3720  CD2 LEU B  29      -9.227   5.308  35.908  2.00  1.00           C
ATOM   3721  C   LEU B  29     -12.394   3.839  33.366  2.00  1.00           C
ATOM   3722  O   LEU B  29     -12.057   4.234  32.251  2.00  1.00           O
ATOM   3723  N   GLU B  30     -13.317   2.870  33.532  2.00  1.00           N
ATOM   3724  CA  GLU B  30     -13.950   2.162  32.444  2.00  1.00           C
ATOM   3725  CB  GLU B  30     -14.892   1.068  32.967  2.00  1.00           C
ATOM   3726  CG  GLU B  30     -15.544   0.204  31.889  2.00  1.00           C
ATOM   3727  CD  GLU B  30     -16.449  -0.776  32.621  2.00  1.00           C
ATOM   3728  OE1 GLU B  30     -16.821  -0.468  33.786  2.00  1.00           O
ATOM   3729  OE2 GLU B  30     -16.782  -1.840  32.036  2.00  1.00           O
ATOM   3730  C   GLU B  30     -14.781   3.114  31.643  2.00  1.00           C
ATOM   3731  O   GLU B  30     -14.819   3.034  30.416  2.00  1.00           O
ATOM   3732  N   ALA B  31     -15.471   4.050  32.320  2.00  1.00           N
ATOM   3733  CA  ALA B  31     -16.336   4.951  31.616  2.00  1.00           C
ATOM   3734  CB  ALA B  31     -17.007   5.972  32.545  2.00  1.00           C
ATOM   3735  C   ALA B  31     -15.486   5.703  30.646  2.00  1.00           C
ATOM   3736  O   ALA B  31     -15.875   5.911  29.497  2.00  1.00           O
ATOM   3737  N   LEU B  32     -14.278   6.110  31.079  2.00  1.00           N
ATOM   3738  CA  LEU B  32     -13.432   6.883  30.219  2.00  1.00           C
ATOM   3739  CB  LEU B  32     -12.121   7.344  30.880  2.00  1.00           C
ATOM   3740  CG  LEU B  32     -12.305   8.433  31.952  2.00  1.00           C
ATOM   3741  CD1 LEU B  32     -10.953   8.841  32.558  2.00  1.00           C
ATOM   3742  CD2 LEU B  32     -13.089   9.638  31.399  2.00  1.00           C
ATOM   3743  C   LEU B  32     -13.058   6.084  29.002  2.00  1.00           C
ATOM   3744  O   LEU B  32     -13.112   6.597  27.885  2.00  1.00           O
ATOM   3745  N   GLN B  33     -12.696   4.796  29.169  2.00  1.00           N
ATOM   3746  CA  GLN B  33     -12.253   3.998  28.054  2.00  1.00           C
ATOM   3747  CB  GLN B  33     -11.797   2.590  28.486  2.00  1.00           C
ATOM   3748  CG  GLN B  33     -11.092   1.803  27.380  2.00  1.00           C
ATOM   3749  CD  GLN B  33     -10.410   0.592  28.009  2.00  1.00           C
ATOM   3750  OE1 GLN B  33     -10.972  -0.079  28.873  2.00  1.00           O
ATOM   3751  NE2 GLN B  33      -9.153   0.312  27.571  2.00  1.00           N
ATOM   3752  C   GLN B  33     -13.390   3.893  27.087  2.00  1.00           C
ATOM   3753  O   GLN B  33     -13.192   3.948  25.875  2.00  1.00           O
ATOM   3754  N   ARG B  34     -14.624   3.758  27.609  2.00  1.00           N
ATOM   3755  CA  ARG B  34     -15.800   3.647  26.790  2.00  1.00           C
ATOM   3756  CB  ARG B  34     -17.084   3.471  27.616  2.00  1.00           C
ATOM   3757  CG  ARG B  34     -17.233   2.105  28.287  2.00  1.00           C
ATOM   3758  CD  ARG B  34     -18.460   2.040  29.197  2.00  1.00           C
ATOM   3759  NE  ARG B  34     -19.578   2.699  28.464  2.00  1.00           N
ATOM   3760  CZ  ARG B  34     -20.386   1.971  27.639  2.00  1.00           C
ATOM   3761  NH1 ARG B  34     -20.244   0.617  27.570  2.00  1.00           N
ATOM   3762  NH2 ARG B  34     -21.336   2.600  26.888  2.00  1.00           N
ATOM   3763  C   ARG B  34     -15.973   4.910  26.014  2.00  1.00           C
ATOM   3764  O   ARG B  34     -16.339   4.882  24.840  2.00  1.00           O
ATOM   3765  N   LEU B  35     -15.691   6.056  26.655  2.00  1.00           N
ATOM   3766  CA  LEU B  35     -15.925   7.332  26.047  2.00  1.00           C
ATOM   3767  CB  LEU B  35     -15.550   8.494  26.980  2.00  1.00           C
ATOM   3768  CG  LEU B  35     -15.984   9.867  26.444  2.00  1.00           C
ATOM   3769  CD1 LEU B  35     -17.514   9.933  26.313  2.00  1.00           C
ATOM   3770  CD2 LEU B  35     -15.415  11.009  27.302  2.00  1.00           C
ATOM   3771  C   LEU B  35     -15.090   7.421  24.805  2.00  1.00           C
ATOM   3772  O   LEU B  35     -15.548   7.923  23.778  2.00  1.00           O
ATOM   3773  N   ILE B  36     -13.846   6.908  24.861  2.00  1.00           N
ATOM   3774  CA  ILE B  36     -12.935   6.981  23.752  2.00  1.00           C
ATOM   3775  CB  ILE B  36     -11.603   6.370  24.071  2.00  1.00           C
ATOM   3776  CG1 ILE B  36     -10.994   7.035  25.320  2.00  1.00           C
ATOM   3777  CG2 ILE B  36     -10.715   6.495  22.821  2.00  1.00           C
ATOM   3778  CD1 ILE B  36     -10.777   8.540  25.177  2.00  1.00           C
ATOM   3779  C   ILE B  36     -13.523   6.224  22.611  2.00  1.00           C
ATOM   3780  O   ILE B  36     -13.502   6.679  21.467  2.00  1.00           O
ATOM   3781  N   GLN B  37     -14.088   5.043  22.906  2.00  1.00           N
ATOM   3782  CA  GLN B  37     -14.599   4.206  21.867  2.00  1.00           C
ATOM   3783  CB  GLN B  37     -15.136   2.873  22.425  2.00  1.00           C
ATOM   3784  CG  GLN B  37     -15.533   1.845  21.362  2.00  1.00           C
ATOM   3785  CD  GLN B  37     -15.885   0.545  22.078  2.00  1.00           C
ATOM   3786  OE1 GLN B  37     -15.475  -0.539  21.665  2.00  1.00           O
ATOM   3787  NE2 GLN B  37     -16.668   0.653  23.184  2.00  1.00           N
ATOM   3788  C   GLN B  37     -15.702   4.915  21.160  2.00  1.00           C
ATOM   3789  O   GLN B  37     -15.744   4.947  19.932  2.00  1.00           O
ATOM   3790  N   GLU B  38     -16.627   5.518  21.924  2.00  1.00           N
ATOM   3791  CA  GLU B  38     -17.728   6.194  21.310  2.00  1.00           C
ATOM   3792  CB  GLU B  38     -18.786   6.660  22.324  2.00  1.00           C
ATOM   3793  CG  GLU B  38     -20.021   7.273  21.660  2.00  1.00           C
ATOM   3794  CD  GLU B  38     -20.993   7.695  22.753  2.00  1.00           C
ATOM   3795  OE1 GLU B  38     -20.637   8.603  23.551  2.00  1.00           O
ATOM   3796  OE2 GLU B  38     -22.108   7.110  22.802  2.00  1.00           O
ATOM   3797  C   GLU B  38     -17.234   7.414  20.599  2.00  1.00           C
ATOM   3798  O   GLU B  38     -17.670   7.713  19.488  2.00  1.00           O
ATOM   3799  N   GLN B  39     -16.285   8.142  21.217  3.00  1.00           N
ATOM   3800  CA  GLN B  39     -15.895   9.410  20.674  3.00  1.00           C
ATOM   3801  CB  GLN B  39     -15.589  10.419  21.809  3.00  1.00           C
ATOM   3802  CG  GLN B  39     -15.190  11.842  21.388  3.00  1.00           C
ATOM   3803  CD  GLN B  39     -14.709  12.580  22.633  3.00  1.00           C
ATOM   3804  OE1 GLN B  39     -14.402  11.966  23.654  3.00  1.00           O
ATOM   3805  NE2 GLN B  39     -14.636  13.936  22.551  3.00  1.00           N
ATOM   3806  C   GLN B  39     -14.646   9.289  19.851  3.00  1.00           C
ATOM   3807  O   GLN B  39     -13.664   9.992  20.084  3.00  1.00           O
ATOM   3808  N   GLU B  40     -14.612   8.372  18.874  2.00  1.00           N
ATOM   3809  CA  GLU B  40     -13.449   8.350  18.037  2.00  1.00           C
ATOM   3810  CB  GLU B  40     -13.360   7.059  17.207  2.00  1.00           C
ATOM   3811  CG  GLU B  40     -13.226   5.787  18.042  2.00  1.00           C
ATOM   3812  CD  GLU B  40     -13.440   4.612  17.100  2.00  1.00           C
ATOM   3813  OE1 GLU B  40     -13.504   4.854  15.866  2.00  1.00           O
ATOM   3814  OE2 GLU B  40     -13.552   3.461  17.598  2.00  1.00           O
ATOM   3815  C   GLU B  40     -13.518   9.461  17.042  2.00  1.00           C
ATOM   3816  O   GLU B  40     -12.585  10.243  16.871  2.00  1.00           O
ATOM   3817  N   GLN B  41     -14.688   9.542  16.384  2.00  1.00           N
ATOM   3818  CA  GLN B  41     -14.988  10.420  15.293  2.00  1.00           C
ATOM   3819  CB  GLN B  41     -16.371  10.140  14.683  2.00  1.00           C
ATOM   3820  CG  GLN B  41     -16.519   8.714  14.148  2.00  1.00           C
ATOM   3821  CD  GLN B  41     -16.677   7.787  15.345  2.00  1.00           C
ATOM   3822  OE1 GLN B  41     -15.940   6.814  15.494  2.00  1.00           O
ATOM   3823  NE2 GLN B  41     -17.667   8.098  16.225  2.00  1.00           N
ATOM   3824  C   GLN B  41     -15.007  11.827  15.779  2.00  1.00           C
ATOM   3825  O   GLN B  41     -14.823  12.744  14.983  2.00  1.00           O
ATOM   3826  N   GLU B  42     -15.384  12.033  17.056  2.00  1.00           N
ATOM   3827  CA  GLU B  42     -15.409  13.339  17.657  2.00  1.00           C
ATOM   3828  CB  GLU B  42     -16.136  13.312  19.012  2.00  1.00           C
ATOM   3829  CG  GLU B  42     -17.595  12.852  18.919  2.00  1.00           C
ATOM   3830  CD  GLU B  42     -18.172  12.779  20.330  2.00  1.00           C
ATOM   3831  OE1 GLU B  42     -17.908  11.764  21.029  2.00  1.00           O
ATOM   3832  OE2 GLU B  42     -18.885  13.738  20.727  2.00  1.00           O
ATOM   3833  C   GLU B  42     -14.016  13.830  17.934  2.00  1.00           C
ATOM   3834  O   GLU B  42     -13.684  14.977  17.635  2.00  1.00           O
ATOM   3835  N   LEU B  43     -13.169  12.970  18.535  2.00  1.00           N
ATOM   3836  CA  LEU B  43     -11.819  13.326  18.890  2.00  1.00           C
ATOM   3837  CB  LEU B  43     -11.179  12.238  19.775  2.00  1.00           C
ATOM   3838  CG  LEU B  43      -9.706  12.472  20.139  2.00  1.00           C
ATOM   3839  CD1 LEU B  43      -8.796  12.102  18.959  2.00  1.00           C
ATOM   3840  CD2 LEU B  43      -9.476  13.907  20.643  2.00  1.00           C
ATOM   3841  C   LEU B  43     -11.036  13.531  17.666  2.00  1.00           C
ATOM   3842  O   LEU B  43     -10.306  14.512  17.561  2.00  1.00           O
ATOM   3843  N   VAL B  44     -11.161  12.601  16.709  2.00  1.00           N
ATOM   3844  CA  VAL B  44     -10.610  12.907  15.436  2.00  1.00           C
ATOM   3845  CB  VAL B  44     -10.616  11.760  14.467  2.00  1.00           C
ATOM   3846  CG1 VAL B  44      -9.672  10.666  14.994  2.00  1.00           C
ATOM   3847  CG2 VAL B  44     -12.067  11.282  14.291  2.00  1.00           C
ATOM   3848  C   VAL B  44     -11.617  13.910  14.990  2.00  1.00           C
ATOM   3849  O   VAL B  44     -12.707  13.940  15.539  2.00  1.00           O
ATOM   3850  N   GLY B  45     -11.329  14.823  14.066  2.00  1.00           N
ATOM   3851  CA  GLY B  45     -12.390  15.756  13.803  2.00  1.00           C
ATOM   3852  C   GLY B  45     -12.001  16.936  14.589  2.00  1.00           C
ATOM   3853  O   GLY B  45     -11.857  18.044  14.077  2.00  1.00           O
ATOM   3854  N   ALA B  46     -11.827  16.686  15.894  2.00  1.00           N
ATOM   3855  CA  ALA B  46     -11.106  17.610  16.689  2.00  1.00           C
ATOM   3856  CB  ALA B  46     -11.273  17.408  18.205  2.00  1.00           C
ATOM   3857  C   ALA B  46      -9.759  17.113  16.299  2.00  1.00           C
ATOM   3858  O   ALA B  46      -9.660  16.055  15.682  2.00  1.00           O
ATOM   3859  N   LEU B  47      -8.692  17.868  16.547  2.00  1.00           N
ATOM   3860  CA  LEU B  47      -7.391  17.378  16.205  2.00  1.00           C
ATOM   3861  CB  LEU B  47      -7.122  15.937  16.662  2.00  1.00           C
ATOM   3862  CG  LEU B  47      -7.311  15.795  18.180  2.00  1.00           C
ATOM   3863  CD1 LEU B  47      -6.964  14.382  18.656  2.00  1.00           C
ATOM   3864  CD2 LEU B  47      -6.562  16.899  18.944  2.00  1.00           C
ATOM   3865  C   LEU B  47      -7.186  17.512  14.733  2.00  1.00           C
ATOM   3866  O   LEU B  47      -6.047  17.650  14.296  2.00  1.00           O
ATOM   3867  N   ALA B  48      -8.265  17.406  13.928  2.00  1.00           N
ATOM   3868  CA  ALA B  48      -8.246  17.763  12.537  2.00  1.00           C
ATOM   3869  CB  ALA B  48      -9.447  17.198  11.760  2.00  1.00           C
ATOM   3870  C   ALA B  48      -8.335  19.264  12.469  2.00  1.00           C
ATOM   3871  O   ALA B  48      -7.744  19.908  11.604  2.00  1.00           O
ATOM   3872  N   ALA B  49      -9.206  19.841  13.331  2.00  1.00           N
ATOM   3873  CA  ALA B  49      -9.412  21.263  13.415  2.00  1.00           C
ATOM   3874  CB  ALA B  49     -10.674  21.629  14.214  2.00  1.00           C
ATOM   3875  C   ALA B  49      -8.262  21.963  14.058  2.00  1.00           C
ATOM   3876  O   ALA B  49      -7.737  22.944  13.533  2.00  1.00           O
ATOM   3877  N   ASP B  50      -7.833  21.441  15.220  2.00  1.00           N
ATOM   3878  CA  ASP B  50      -6.844  22.095  16.024  2.00  1.00           C
ATOM   3879  CB  ASP B  50      -6.664  21.371  17.367  2.00  1.00           C
ATOM   3880  CG  ASP B  50      -7.984  21.474  18.122  2.00  1.00           C
ATOM   3881  OD1 ASP B  50      -8.827  22.326  17.736  2.00  1.00           O
ATOM   3882  OD2 ASP B  50      -8.168  20.694  19.095  2.00  1.00           O
ATOM   3883  C   ASP B  50      -5.527  22.117  15.310  2.00  1.00           C
ATOM   3884  O   ASP B  50      -4.886  23.157  15.171  2.00  1.00           O
ATOM   3885  N   LEU B  51      -5.116  20.938  14.820  2.00  1.00           N
ATOM   3886  CA  LEU B  51      -3.885  20.657  14.136  2.00  1.00           C
ATOM   3887  CB  LEU B  51      -3.085  19.650  15.002  2.00  1.00           C
ATOM   3888  CG  LEU B  51      -1.698  19.131  14.558  2.00  1.00           C
ATOM   3889  CD1 LEU B  51      -1.754  18.208  13.332  2.00  1.00           C
ATOM   3890  CD2 LEU B  51      -0.682  20.266  14.435  2.00  1.00           C
ATOM   3891  C   LEU B  51      -4.411  19.952  12.922  2.00  1.00           C
ATOM   3892  O   LEU B  51      -5.602  19.680  12.889  2.00  1.00           O
ATOM   3893  N   HIS B  52      -3.630  19.688  11.857  1.00  1.00           N
ATOM   3894  CA  HIS B  52      -4.250  18.879  10.834  1.00  1.00           C
ATOM   3895  ND1 HIS B  52      -4.039  21.753   8.818  1.00  1.00           N
ATOM   3896  CG  HIS B  52      -4.608  20.503   8.911  1.00  1.00           C
ATOM   3897  CB  HIS B  52      -3.892  19.274   9.390  1.00  1.00           C
ATOM   3898  NE2 HIS B  52      -6.140  21.960   8.121  1.00  1.00           N
ATOM   3899  CD2 HIS B  52      -5.893  20.649   8.482  1.00  1.00           C
ATOM   3900  CE1 HIS B  52      -4.997  22.586   8.339  1.00  1.00           C
ATOM   3901  C   HIS B  52      -3.770  17.474  11.047  1.00  1.00           C
ATOM   3902  O   HIS B  52      -2.954  16.964  10.282  1.00  1.00           O
ATOM   3903  N   LYS B  53      -4.265  16.818  12.118  1.00  1.00           N
ATOM   3904  CA  LYS B  53      -3.937  15.445  12.392  1.00  1.00           C
ATOM   3905  CB  LYS B  53      -3.985  15.089  13.887  1.00  1.00           C
ATOM   3906  CG  LYS B  53      -3.522  13.664  14.194  1.00  1.00           C
ATOM   3907  CD  LYS B  53      -3.146  13.467  15.663  1.00  1.00           C
ATOM   3908  CE  LYS B  53      -1.834  14.165  16.030  1.00  1.00           C
ATOM   3909  NZ  LYS B  53      -1.596  14.071  17.486  1.00  1.00           N
ATOM   3910  C   LYS B  53      -4.976  14.660  11.678  1.00  1.00           C
ATOM   3911  O   LYS B  53      -6.047  15.175  11.359  1.00  1.00           O
ATOM   3912  N   ASN B  54      -4.680  13.386  11.384  1.00  1.00           N
ATOM   3913  CA  ASN B  54      -5.637  12.612  10.663  1.00  1.00           C
ATOM   3914  CB  ASN B  54      -5.044  11.843   9.474  1.00  1.00           C
ATOM   3915  CG  ASN B  54      -4.398  12.826   8.518  1.00  1.00           C
ATOM   3916  OD1 ASN B  54      -5.005  13.816   8.108  1.00  1.00           O
ATOM   3917  ND2 ASN B  54      -3.119  12.544   8.157  1.00  1.00           N
ATOM   3918  C   ASN B  54      -6.106  11.550  11.592  1.00  1.00           C
ATOM   3919  O   ASN B  54      -5.654  11.453  12.731  1.00  1.00           O
ATOM   3920  N   GLU B  55      -7.060  10.732  11.116  2.00  1.00           N
ATOM   3921  CA  GLU B  55      -7.563   9.672  11.927  2.00  1.00           C
ATOM   3922  CB  GLU B  55      -8.947   9.206  11.456  2.00  1.00           C
ATOM   3923  CG  GLU B  55     -10.010  10.304  11.524  2.00  1.00           C
ATOM   3924  CD  GLU B  55     -11.154   9.891  10.609  2.00  1.00           C
ATOM   3925  OE1 GLU B  55     -10.898   9.727   9.387  2.00  1.00           O
ATOM   3926  OE2 GLU B  55     -12.296   9.737  11.115  2.00  1.00           O
ATOM   3927  C   GLU B  55      -6.630   8.518  11.734  2.00  1.00           C
ATOM   3928  O   GLU B  55      -6.812   7.694  10.839  2.00  1.00           O
ATOM   3929  N   TRP B  56      -5.592   8.452  12.583  2.00  1.00           N
ATOM   3930  CA  TRP B  56      -4.594   7.423  12.552  2.00  1.00           C
ATOM   3931  CB  TRP B  56      -3.935   7.231  11.180  2.00  1.00           C
ATOM   3932  CG  TRP B  56      -2.933   6.106  11.198  2.00  1.00           C
ATOM   3933  CD2 TRP B  56      -3.313   4.724  11.130  2.00  1.00           C
ATOM   3934  CD1 TRP B  56      -1.575   6.132  11.324  2.00  1.00           C
ATOM   3935  NE1 TRP B  56      -1.084   4.847  11.341  2.00  1.00           N
ATOM   3936  CE2 TRP B  56      -2.144   3.972  11.224  2.00  1.00           C
ATOM   3937  CE3 TRP B  56      -4.538   4.132  11.011  2.00  1.00           C
ATOM   3938  CZ2 TRP B  56      -2.184   2.607  11.202  2.00  1.00           C
ATOM   3939  CZ3 TRP B  56      -4.574   2.755  10.975  2.00  1.00           C
ATOM   3940  CH2 TRP B  56      -3.418   2.010  11.071  2.00  1.00           C
ATOM   3941  C   TRP B  56      -3.565   7.964  13.468  2.00  1.00           C
ATOM   3942  O   TRP B  56      -3.256   7.395  14.512  2.00  1.00           O
ATOM   3943  N   ASN B  57      -3.022   9.123  13.060  2.00  1.00           N
ATOM   3944  CA  ASN B  57      -2.059   9.839  13.830  2.00  1.00           C
ATOM   3945  CB  ASN B  57      -1.676  11.180  13.181  2.00  1.00           C
ATOM   3946  CG  ASN B  57      -1.139  10.917  11.782  2.00  1.00           C
ATOM   3947  OD1 ASN B  57      -0.224  10.119  11.590  2.00  1.00           O
ATOM   3948  ND2 ASN B  57      -1.736  11.604  10.771  2.00  1.00           N
ATOM   3949  C   ASN B  57      -2.762  10.194  15.108  2.00  1.00           C
ATOM   3950  O   ASN B  57      -2.178  10.118  16.188  2.00  1.00           O
ATOM   3951  N   ALA B  58      -4.058  10.570  15.014  2.00  1.00           N
ATOM   3952  CA  ALA B  58      -4.799  10.982  16.176  2.00  1.00           C
ATOM   3953  CB  ALA B  58      -6.271  11.300  15.866  2.00  1.00           C
ATOM   3954  C   ALA B  58      -4.771   9.835  17.133  2.00  1.00           C
ATOM   3955  O   ALA B  58      -4.506  10.013  18.321  2.00  1.00           O
ATOM   3956  N   TYR B  59      -5.035   8.615  16.629  2.00  1.00           N
ATOM   3957  CA  TYR B  59      -5.081   7.455  17.474  2.00  1.00           C
ATOM   3958  CB  TYR B  59      -5.663   6.244  16.728  2.00  1.00           C
ATOM   3959  CG  TYR B  59      -6.996   6.676  16.212  2.00  1.00           C
ATOM   3960  CD1 TYR B  59      -7.085   7.330  15.004  2.00  1.00           C
ATOM   3961  CD2 TYR B  59      -8.151   6.445  16.926  2.00  1.00           C
ATOM   3962  CE1 TYR B  59      -8.298   7.743  14.507  2.00  1.00           C
ATOM   3963  CE2 TYR B  59      -9.370   6.855  16.434  2.00  1.00           C
ATOM   3964  CZ  TYR B  59      -9.445   7.505  15.224  2.00  1.00           C
ATOM   3965  OH  TYR B  59     -10.693   7.926  14.719  2.00  1.00           O
ATOM   3966  C   TYR B  59      -3.714   7.082  17.968  2.00  1.00           C
ATOM   3967  O   TYR B  59      -3.503   6.902  19.167  2.00  1.00           O
ATOM   3968  N   TYR B  60      -2.743   6.981  17.042  2.00  1.00           N
ATOM   3969  CA  TYR B  60      -1.438   6.470  17.351  2.00  1.00           C
ATOM   3970  CB  TYR B  60      -0.578   6.274  16.089  2.00  1.00           C
ATOM   3971  CG  TYR B  60      -0.906   4.964  15.460  2.00  1.00           C
ATOM   3972  CD1 TYR B  60      -2.149   4.676  14.946  2.00  1.00           C
ATOM   3973  CD2 TYR B  60       0.085   4.019  15.357  2.00  1.00           C
ATOM   3974  CE1 TYR B  60      -2.390   3.447  14.371  2.00  1.00           C
ATOM   3975  CE2 TYR B  60      -0.145   2.794  14.785  2.00  1.00           C
ATOM   3976  CZ  TYR B  60      -1.391   2.504  14.293  2.00  1.00           C
ATOM   3977  OH  TYR B  60      -1.637   1.246  13.703  2.00  1.00           O
ATOM   3978  C   TYR B  60      -0.633   7.299  18.272  2.00  1.00           C
ATOM   3979  O   TYR B  60      -0.178   6.832  19.315  2.00  1.00           O
ATOM   3980  N   GLU B  61      -0.448   8.568  17.915  3.00  1.00           N
ATOM   3981  CA  GLU B  61       0.432   9.371  18.688  3.00  1.00           C
ATOM   3982  CB  GLU B  61       0.631  10.778  18.102  3.00  1.00           C
ATOM   3983  CG  GLU B  61       1.287  10.844  16.727  3.00  1.00           C
ATOM   3984  CD  GLU B  61       1.353  12.321  16.355  3.00  1.00           C
ATOM   3985  OE1 GLU B  61       1.094  13.165  17.257  3.00  1.00           O
ATOM   3986  OE2 GLU B  61       1.656  12.628  15.172  3.00  1.00           O
ATOM   3987  C   GLU B  61      -0.186   9.638  20.014  3.00  1.00           C
ATOM   3988  O   GLU B  61       0.500   9.702  21.033  3.00  1.00           O
ATOM   3989  N   GLU B  62      -1.522   9.779  20.031  3.00  1.00           N
ATOM   3990  CA  GLU B  62      -2.083  10.409  21.178  3.00  1.00           C
ATOM   3991  CB  GLU B  62      -2.812  11.677  20.752  3.00  1.00           C
ATOM   3992  CG  GLU B  62      -1.871  12.608  19.986  3.00  1.00           C
ATOM   3993  CD  GLU B  62      -0.710  12.989  20.895  3.00  1.00           C
ATOM   3994  OE1 GLU B  62      -0.745  12.621  22.099  3.00  1.00           O
ATOM   3995  OE2 GLU B  62       0.231  13.659  20.391  3.00  1.00           O
ATOM   3996  C   GLU B  62      -3.018   9.538  21.984  3.00  1.00           C
ATOM   3997  O   GLU B  62      -2.650   9.058  23.057  3.00  1.00           O
ATOM   3998  N   VAL B  63      -4.249   9.299  21.482  2.00  1.00           N
ATOM   3999  CA  VAL B  63      -5.318   8.665  22.220  2.00  1.00           C
ATOM   4000  CB  VAL B  63      -6.516   8.405  21.355  2.00  1.00           C
ATOM   4001  CG1 VAL B  63      -7.561   7.639  22.180  2.00  1.00           C
ATOM   4002  CG2 VAL B  63      -7.020   9.749  20.804  2.00  1.00           C
ATOM   4003  C   VAL B  63      -4.873   7.335  22.780  2.00  1.00           C
ATOM   4004  O   VAL B  63      -5.169   7.037  23.937  2.00  1.00           O
ATOM   4005  N   VAL B  64      -4.116   6.514  22.021  2.00  1.00           N
ATOM   4006  CA  VAL B  64      -3.781   5.176  22.456  2.00  1.00           C
ATOM   4007  CB  VAL B  64      -2.888   4.447  21.503  2.00  1.00           C
ATOM   4008  CG1 VAL B  64      -2.520   3.108  22.156  2.00  1.00           C
ATOM   4009  CG2 VAL B  64      -3.610   4.302  20.154  2.00  1.00           C
ATOM   4010  C   VAL B  64      -3.075   5.205  23.786  2.00  1.00           C
ATOM   4011  O   VAL B  64      -3.348   4.371  24.648  2.00  1.00           O
ATOM   4012  N   TYR B  65      -2.164   6.173  24.004  2.00  1.00           N
ATOM   4013  CA  TYR B  65      -1.405   6.250  25.227  2.00  1.00           C
ATOM   4014  CB  TYR B  65      -0.451   7.457  25.200  2.00  1.00           C
ATOM   4015  CG  TYR B  65       0.127   7.682  26.550  2.00  1.00           C
ATOM   4016  CD1 TYR B  65       0.995   6.779  27.120  2.00  1.00           C
ATOM   4017  CD2 TYR B  65      -0.183   8.836  27.229  2.00  1.00           C
ATOM   4018  CE1 TYR B  65       1.526   7.018  28.365  2.00  1.00           C
ATOM   4019  CE2 TYR B  65       0.345   9.079  28.470  2.00  1.00           C
ATOM   4020  CZ  TYR B  65       1.198   8.169  29.041  2.00  1.00           C
ATOM   4021  OH  TYR B  65       1.735   8.432  30.318  2.00  1.00           O
ATOM   4022  C   TYR B  65      -2.370   6.379  26.358  2.00  1.00           C
ATOM   4023  O   TYR B  65      -2.206   5.745  27.399  2.00  1.00           O
ATOM   4024  N   VAL B  66      -3.420   7.197  26.174  2.00  1.00           N
ATOM   4025  CA  VAL B  66      -4.389   7.389  27.212  2.00  1.00           C
ATOM   4026  CB  VAL B  66      -5.456   8.361  26.816  2.00  1.00           C
ATOM   4027  CG1 VAL B  66      -6.513   8.417  27.931  2.00  1.00           C
ATOM   4028  CG2 VAL B  66      -4.790   9.714  26.521  2.00  1.00           C
ATOM   4029  C   VAL B  66      -5.060   6.069  27.520  2.00  1.00           C
ATOM   4030  O   VAL B  66      -5.222   5.720  28.688  2.00  1.00           O
ATOM   4031  N   LEU B  67      -5.451   5.281  26.489  2.00  1.00           N
ATOM   4032  CA  LEU B  67      -6.157   4.037  26.707  2.00  1.00           C
ATOM   4033  CB  LEU B  67      -6.537   3.287  25.412  2.00  1.00           C
ATOM   4034  CG  LEU B  67      -7.670   3.922  24.582  2.00  1.00           C
ATOM   4035  CD1 LEU B  67      -8.987   3.958  25.372  2.00  1.00           C
ATOM   4036  CD2 LEU B  67      -7.275   5.289  24.011  2.00  1.00           C
ATOM   4037  C   LEU B  67      -5.301   3.102  27.481  2.00  1.00           C
ATOM   4038  O   LEU B  67      -5.760   2.452  28.419  2.00  1.00           O
ATOM   4039  N   GLU B  68      -4.013   3.035  27.122  2.00  1.00           N
ATOM   4040  CA  GLU B  68      -3.134   2.094  27.740  2.00  1.00           C
ATOM   4041  CB  GLU B  68      -1.705   2.145  27.194  2.00  1.00           C
ATOM   4042  CG  GLU B  68      -0.838   1.018  27.751  2.00  1.00           C
ATOM   4043  CD  GLU B  68       0.599   1.492  27.681  2.00  1.00           C
ATOM   4044  OE1 GLU B  68       0.795   2.661  27.255  2.00  1.00           O
ATOM   4045  OE2 GLU B  68       1.513   0.713  28.066  2.00  1.00           O
ATOM   4046  C   GLU B  68      -3.026   2.398  29.175  2.00  1.00           C
ATOM   4047  O   GLU B  68      -2.778   1.483  29.946  2.00  1.00           O
ATOM   4048  N   GLU B  69      -3.093   3.688  29.547  2.00  1.00           N
ATOM   4049  CA  GLU B  69      -3.017   4.102  30.918  2.00  1.00           C
ATOM   4050  CB  GLU B  69      -2.754   5.615  31.048  2.00  1.00           C
ATOM   4051  CG  GLU B  69      -1.987   6.015  32.313  2.00  1.00           C
ATOM   4052  CD  GLU B  69      -2.836   5.718  33.535  2.00  1.00           C
ATOM   4053  OE1 GLU B  69      -4.071   5.943  33.462  2.00  1.00           O
ATOM   4054  OE2 GLU B  69      -2.262   5.267  34.563  2.00  1.00           O
ATOM   4055  C   GLU B  69      -4.300   3.776  31.616  2.00  1.00           C
ATOM   4056  O   GLU B  69      -4.302   3.494  32.813  2.00  1.00           O
ATOM   4057  N   ILE B  70      -5.440   3.840  30.898  2.00  1.00           N
ATOM   4058  CA  ILE B  70      -6.691   3.493  31.518  2.00  1.00           C
ATOM   4059  CB  ILE B  70      -7.834   3.624  30.556  2.00  1.00           C
ATOM   4060  CG1 ILE B  70      -7.927   5.068  30.034  2.00  1.00           C
ATOM   4061  CG2 ILE B  70      -9.109   3.134  31.258  2.00  1.00           C
ATOM   4062  CD1 ILE B  70      -8.830   5.218  28.810  2.00  1.00           C
ATOM   4063  C   ILE B  70      -6.561   2.066  31.872  2.00  1.00           C
ATOM   4064  O   ILE B  70      -6.780   1.678  33.017  2.00  1.00           O
ATOM   4065  N   GLU B  71      -6.140   1.253  30.886  2.00  1.00           N
ATOM   4066  CA  GLU B  71      -5.856  -0.105  31.197  2.00  1.00           C
ATOM   4067  CB  GLU B  71      -5.539  -0.992  29.981  2.00  1.00           C
ATOM   4068  CG  GLU B  71      -5.468  -2.480  30.331  2.00  1.00           C
ATOM   4069  CD  GLU B  71      -5.010  -3.232  29.092  2.00  1.00           C
ATOM   4070  OE1 GLU B  71      -3.939  -2.861  28.544  2.00  1.00           O
ATOM   4071  OE2 GLU B  71      -5.718  -4.189  28.677  2.00  1.00           O
ATOM   4072  C   GLU B  71      -4.608   0.043  32.010  2.00  1.00           C
ATOM   4073  O   GLU B  71      -4.006   1.102  32.058  2.00  1.00           O
ATOM   4074  N   TYR B  72      -4.219  -0.974  32.759  2.00  1.00           N
ATOM   4075  CA  TYR B  72      -3.067  -0.950  33.611  2.00  1.00           C
ATOM   4076  CB  TYR B  72      -1.638  -0.884  33.005  2.00  1.00           C
ATOM   4077  CG  TYR B  72      -1.177   0.392  32.392  2.00  1.00           C
ATOM   4078  CD1 TYR B  72      -1.220   1.586  33.073  2.00  1.00           C
ATOM   4079  CD2 TYR B  72      -0.588   0.357  31.149  2.00  1.00           C
ATOM   4080  CE1 TYR B  72      -0.747   2.741  32.490  2.00  1.00           C
ATOM   4081  CE2 TYR B  72      -0.111   1.506  30.565  2.00  1.00           C
ATOM   4082  CZ  TYR B  72      -0.196   2.701  31.232  2.00  1.00           C
ATOM   4083  OH  TYR B  72       0.295   3.878  30.626  2.00  1.00           O
ATOM   4084  C   TYR B  72      -3.243  -0.065  34.794  2.00  1.00           C
ATOM   4085  O   TYR B  72      -2.763  -0.388  35.881  2.00  1.00           O
ATOM   4086  N   MET B  73      -3.950   1.063  34.653  2.00  1.00           N
ATOM   4087  CA  MET B  73      -4.302   1.764  35.838  2.00  1.00           C
ATOM   4088  CB  MET B  73      -4.881   3.161  35.554  2.00  1.00           C
ATOM   4089  CG  MET B  73      -5.177   3.990  36.806  2.00  1.00           C
ATOM   4090  SD  MET B  73      -3.713   4.602  37.695  2.00  1.00           S
ATOM   4091  CE  MET B  73      -3.523   3.144  38.763  2.00  1.00           C
ATOM   4092  C   MET B  73      -5.367   0.915  36.424  2.00  1.00           C
ATOM   4093  O   MET B  73      -5.421   0.674  37.630  2.00  1.00           O
ATOM   4094  N   ILE B  74      -6.238   0.411  35.523  2.00  1.00           N
ATOM   4095  CA  ILE B  74      -7.270  -0.480  35.936  2.00  1.00           C
ATOM   4096  CB  ILE B  74      -8.595  -0.287  35.224  2.00  1.00           C
ATOM   4097  CG1 ILE B  74      -9.680  -1.224  35.789  2.00  1.00           C
ATOM   4098  CG2 ILE B  74      -8.412  -0.404  33.703  2.00  1.00           C
ATOM   4099  CD1 ILE B  74      -9.512  -2.709  35.468  2.00  1.00           C
ATOM   4100  C   ILE B  74      -6.713  -1.846  35.682  2.00  1.00           C
ATOM   4101  O   ILE B  74      -6.780  -2.401  34.585  2.00  1.00           O
ATOM   4102  N   GLN B  75      -6.115  -2.420  36.734  2.00  1.00           N
ATOM   4103  CA  GLN B  75      -5.476  -3.695  36.644  2.00  1.00           C
ATOM   4104  CB  GLN B  75      -4.556  -3.819  35.418  2.00  1.00           C
ATOM   4105  CG  GLN B  75      -3.963  -5.218  35.243  2.00  1.00           C
ATOM   4106  CD  GLN B  75      -5.093  -6.144  34.816  2.00  1.00           C
ATOM   4107  OE1 GLN B  75      -5.673  -6.857  35.634  2.00  1.00           O
ATOM   4108  NE2 GLN B  75      -5.426  -6.129  33.497  2.00  1.00           N
ATOM   4109  C   GLN B  75      -4.614  -3.705  37.858  2.00  1.00           C
ATOM   4110  O   GLN B  75      -4.826  -4.474  38.794  2.00  1.00           O
ATOM   4111  N   LYS B  76      -3.616  -2.800  37.858  2.00  1.00           N
ATOM   4112  CA  LYS B  76      -2.681  -2.706  38.934  2.00  1.00           C
ATOM   4113  CB  LYS B  76      -1.571  -1.672  38.678  2.00  1.00           C
ATOM   4114  CG  LYS B  76      -0.590  -2.125  37.593  2.00  1.00           C
ATOM   4115  CD  LYS B  76       0.356  -1.031  37.097  2.00  1.00           C
ATOM   4116  CE  LYS B  76       1.366  -1.527  36.058  2.00  1.00           C
ATOM   4117  NZ  LYS B  76       2.285  -2.512  36.672  2.00  1.00           N
ATOM   4118  C   LYS B  76      -3.369  -2.358  40.206  2.00  1.00           C
ATOM   4119  O   LYS B  76      -3.177  -3.039  41.210  2.00  1.00           O
ATOM   4120  N   LEU B  77      -4.198  -1.301  40.209  2.00  1.00           N
ATOM   4121  CA  LEU B  77      -4.928  -1.051  41.412  2.00  1.00           C
ATOM   4122  CB  LEU B  77      -5.788   0.222  41.306  2.00  1.00           C
ATOM   4123  CG  LEU B  77      -6.604   0.561  42.559  2.00  1.00           C
ATOM   4124  CD1 LEU B  77      -5.706   0.608  43.801  2.00  1.00           C
ATOM   4125  CD2 LEU B  77      -7.378   1.875  42.356  2.00  1.00           C
ATOM   4126  C   LEU B  77      -5.796  -2.274  41.468  2.00  1.00           C
ATOM   4127  O   LEU B  77      -6.211  -2.683  40.385  2.00  1.00           O
ATOM   4128  N   PRO B  78      -6.134  -2.961  42.542  2.00  1.00           N
ATOM   4129  CA  PRO B  78      -5.783  -2.726  43.929  2.00  1.00           C
ATOM   4130  CD  PRO B  78      -7.329  -3.783  42.432  2.00  1.00           C
ATOM   4131  CB  PRO B  78      -6.857  -3.432  44.763  2.00  1.00           C
ATOM   4132  CG  PRO B  78      -7.490  -4.447  43.804  2.00  1.00           C
ATOM   4133  C   PRO B  78      -4.413  -2.972  44.476  2.00  1.00           C
ATOM   4134  O   PRO B  78      -4.195  -2.585  45.622  2.00  1.00           O
ATOM   4135  N   GLU B  79      -3.482  -3.606  43.749  2.00  1.00           N
ATOM   4136  CA  GLU B  79      -2.212  -3.883  44.365  2.00  1.00           C
ATOM   4137  CB  GLU B  79      -1.249  -4.604  43.406  2.00  1.00           C
ATOM   4138  CG  GLU B  79      -0.015  -5.195  44.091  2.00  1.00           C
ATOM   4139  CD  GLU B  79       0.635  -6.168  43.116  2.00  1.00           C
ATOM   4140  OE1 GLU B  79       1.237  -5.698  42.114  2.00  1.00           O
ATOM   4141  OE2 GLU B  79       0.530  -7.400  43.361  2.00  1.00           O
ATOM   4142  C   GLU B  79      -1.600  -2.585  44.765  2.00  1.00           C
ATOM   4143  O   GLU B  79      -1.039  -2.470  45.853  2.00  1.00           O
ATOM   4144  N   TRP B  80      -1.713  -1.554  43.909  2.00  1.00           N
ATOM   4145  CA  TRP B  80      -1.099  -0.320  44.288  2.00  1.00           C
ATOM   4146  CB  TRP B  80      -1.139   0.760  43.198  2.00  1.00           C
ATOM   4147  CG  TRP B  80      -0.200   1.883  43.542  2.00  1.00           C
ATOM   4148  CD2 TRP B  80       1.223   1.794  43.379  2.00  1.00           C
ATOM   4149  CD1 TRP B  80      -0.451   3.096  44.101  2.00  1.00           C
ATOM   4150  NE1 TRP B  80       0.729   3.777  44.297  2.00  1.00           N
ATOM   4151  CE2 TRP B  80       1.767   2.983  43.859  2.00  1.00           C
ATOM   4152  CE3 TRP B  80       2.011   0.797  42.881  2.00  1.00           C
ATOM   4153  CZ2 TRP B  80       3.116   3.192  43.847  2.00  1.00           C
ATOM   4154  CZ3 TRP B  80       3.370   1.017  42.859  2.00  1.00           C
ATOM   4155  CH2 TRP B  80       3.912   2.193  43.335  2.00  1.00           C
ATOM   4156  C   TRP B  80      -1.781   0.180  45.509  2.00  1.00           C
ATOM   4157  O   TRP B  80      -1.121   0.551  46.478  2.00  1.00           O
ATOM   4158  N   ALA B  81      -3.127   0.191  45.519  2.00  1.00           N
ATOM   4159  CA  ALA B  81      -3.720   0.653  46.732  2.00  1.00           C
ATOM   4160  CB  ALA B  81      -5.025   1.445  46.542  2.00  1.00           C
ATOM   4161  C   ALA B  81      -4.026  -0.531  47.558  2.00  1.00           C
ATOM   4162  O   ALA B  81      -5.100  -1.127  47.488  2.00  1.00           O
ATOM   4163  N   ALA B  82      -3.042  -0.868  48.390  1.00  1.00           N
ATOM   4164  CA  ALA B  82      -3.132  -1.918  49.335  1.00  1.00           C
ATOM   4165  CB  ALA B  82      -2.648  -3.282  48.813  1.00  1.00           C
ATOM   4166  C   ALA B  82      -2.158  -1.463  50.348  1.00  1.00           C
ATOM   4167  O   ALA B  82      -1.263  -0.680  50.029  1.00  1.00           O
ATOM   4168  N   ASP B  83      -2.310  -1.895  51.602  1.00  1.00           N
ATOM   4169  CA  ASP B  83      -1.336  -1.425  52.521  1.00  1.00           C
ATOM   4170  CB  ASP B  83      -1.582  -1.903  53.962  1.00  1.00           C
ATOM   4171  CG  ASP B  83      -2.864  -1.260  54.469  1.00  1.00           C
ATOM   4172  OD1 ASP B  83      -3.075  -0.054  54.175  1.00  1.00           O
ATOM   4173  OD2 ASP B  83      -3.651  -1.969  55.150  1.00  1.00           O
ATOM   4174  C   ASP B  83      -0.049  -2.037  52.077  1.00  1.00           C
ATOM   4175  O   ASP B  83      -0.014  -3.201  51.680  1.00  1.00           O
ATOM   4176  N   GLU B  84       1.050  -1.258  52.101  4.00  1.00           N
ATOM   4177  CA  GLU B  84       2.294  -1.810  51.662  4.00  1.00           C
ATOM   4178  CB  GLU B  84       3.079  -0.871  50.725  4.00  1.00           C
ATOM   4179  CG  GLU B  84       2.436  -0.705  49.343  4.00  1.00           C
ATOM   4180  CD  GLU B  84       3.159   0.410  48.594  4.00  1.00           C
ATOM   4181  OE1 GLU B  84       3.173   1.555  49.118  4.00  1.00           O
ATOM   4182  OE2 GLU B  84       3.701   0.133  47.490  4.00  1.00           O
ATOM   4183  C   GLU B  84       3.127  -2.046  52.872  4.00  1.00           C
ATOM   4184  O   GLU B  84       3.457  -1.127  53.619  4.00  1.00           O
ATOM   4185  N   PRO B  85       3.451  -3.283  53.073  4.00  1.00           N
ATOM   4186  CA  PRO B  85       4.268  -3.601  54.199  4.00  1.00           C
ATOM   4187  CD  PRO B  85       2.488  -4.343  52.800  4.00  1.00           C
ATOM   4188  CB  PRO B  85       4.119  -5.098  54.436  4.00  1.00           C
ATOM   4189  CG  PRO B  85       2.709  -5.395  53.895  4.00  1.00           C
ATOM   4190  C   PRO B  85       5.649  -3.145  53.898  4.00  1.00           C
ATOM   4191  O   PRO B  85       6.005  -3.098  52.725  4.00  1.00           O
ATOM   4192  N   VAL B  86       6.445  -2.793  54.921  1.00  1.00           N
ATOM   4193  CA  VAL B  86       7.770  -2.354  54.620  1.00  1.00           C
ATOM   4194  CB  VAL B  86       7.998  -0.894  54.897  1.00  1.00           C
ATOM   4195  CG1 VAL B  86       9.404  -0.524  54.399  1.00  1.00           C
ATOM   4196  CG2 VAL B  86       6.859  -0.079  54.258  1.00  1.00           C
ATOM   4197  C   VAL B  86       8.660  -3.156  55.501  1.00  1.00           C
ATOM   4198  O   VAL B  86       8.179  -3.818  56.418  1.00  1.00           O
ATOM   4199  N   GLU B  87       9.981  -3.152  55.243  1.00  1.00           N
ATOM   4200  CA  GLU B  87      10.779  -4.002  56.060  1.00  1.00           C
ATOM   4201  CB  GLU B  87      12.263  -4.130  55.670  1.00  1.00           C
ATOM   4202  CG  GLU B  87      12.996  -5.111  56.591  1.00  1.00           C
ATOM   4203  CD  GLU B  87      14.269  -5.586  55.905  1.00  1.00           C
ATOM   4204  OE1 GLU B  87      14.273  -5.653  54.648  1.00  1.00           O
ATOM   4205  OE2 GLU B  87      15.248  -5.907  56.630  1.00  1.00           O
ATOM   4206  C   GLU B  87      10.691  -3.559  57.478  1.00  1.00           C
ATOM   4207  O   GLU B  87      10.829  -2.379  57.795  1.00  1.00           O
ATOM   4208  N   LYS B  88      10.429  -4.539  58.365  1.00  1.00           N
ATOM   4209  CA  LYS B  88      10.310  -4.297  59.767  1.00  1.00           C
ATOM   4210  CB  LYS B  88       9.426  -5.329  60.493  1.00  1.00           C
ATOM   4211  CG  LYS B  88      10.000  -6.749  60.471  1.00  1.00           C
ATOM   4212  CD  LYS B  88       9.322  -7.703  61.457  1.00  1.00           C
ATOM   4213  CE  LYS B  88       9.902  -9.119  61.437  1.00  1.00           C
ATOM   4214  NZ  LYS B  88      11.258  -9.111  62.030  1.00  1.00           N
ATOM   4215  C   LYS B  88      11.686  -4.392  60.350  1.00  1.00           C
ATOM   4216  O   LYS B  88      12.553  -5.073  59.805  1.00  1.00           O
ATOM   4217  N   THR B  89      11.922  -3.693  61.478  1.00  1.00           N
ATOM   4218  CA  THR B  89      13.212  -3.690  62.117  1.00  1.00           C
ATOM   4219  CB  THR B  89      13.582  -2.327  62.628  1.00  1.00           C
ATOM   4220  OG1 THR B  89      12.662  -1.904  63.626  1.00  1.00           O
ATOM   4221  CG2 THR B  89      13.573  -1.333  61.449  1.00  1.00           C
ATOM   4222  C   THR B  89      13.130  -4.620  63.296  1.00  1.00           C
ATOM   4223  O   THR B  89      12.040  -4.930  63.774  1.00  1.00           O
ATOM   4224  N   PRO B  90      14.259  -5.086  63.773  2.00  1.00           N
ATOM   4225  CA  PRO B  90      14.319  -6.006  64.884  2.00  1.00           C
ATOM   4226  CD  PRO B  90      15.539  -4.447  63.515  2.00  1.00           C
ATOM   4227  CB  PRO B  90      15.807  -6.183  65.183  2.00  1.00           C
ATOM   4228  CG  PRO B  90      16.435  -4.865  64.689  2.00  1.00           C
ATOM   4229  C   PRO B  90      13.556  -5.479  66.063  2.00  1.00           C
ATOM   4230  O   PRO B  90      12.950  -6.279  66.774  2.00  1.00           O
ATOM   4231  N   GLN B  91      13.585  -4.154  66.316  2.00  1.00           N
ATOM   4232  CA  GLN B  91      12.859  -3.601  67.430  2.00  1.00           C
ATOM   4233  CB  GLN B  91      13.098  -2.090  67.594  2.00  1.00           C
ATOM   4234  CG  GLN B  91      12.111  -1.394  68.541  2.00  1.00           C
ATOM   4235  CD  GLN B  91      12.385  -1.802  69.981  2.00  1.00           C
ATOM   4236  OE1 GLN B  91      11.768  -1.281  70.908  2.00  1.00           O
ATOM   4237  NE2 GLN B  91      13.332  -2.757  70.181  2.00  1.00           N
ATOM   4238  C   GLN B  91      11.398  -3.784  67.202  2.00  1.00           C
ATOM   4239  O   GLN B  91      10.670  -4.189  68.107  2.00  1.00           O
ATOM   4240  N   THR B  92      10.930  -3.506  65.972  2.00  1.00           N
ATOM   4241  CA  THR B  92       9.517  -3.559  65.763  2.00  1.00           C
ATOM   4242  CB  THR B  92       9.022  -2.307  65.102  2.00  1.00           C
ATOM   4243  OG1 THR B  92       7.620  -2.364  64.916  2.00  1.00           O
ATOM   4244  CG2 THR B  92       9.739  -2.128  63.756  2.00  1.00           C
ATOM   4245  C   THR B  92       9.161  -4.724  64.901  2.00  1.00           C
ATOM   4246  O   THR B  92       8.504  -4.575  63.872  2.00  1.00           O
ATOM   4247  N   GLN B  93       9.581  -5.931  65.311  3.00  1.00           N
ATOM   4248  CA  GLN B  93       9.232  -7.114  64.584  3.00  1.00           C
ATOM   4249  CB  GLN B  93      10.053  -8.328  65.058  3.00  1.00           C
ATOM   4250  CG  GLN B  93       9.841  -8.697  66.528  3.00  1.00           C
ATOM   4251  CD  GLN B  93       8.950  -9.926  66.587  3.00  1.00           C
ATOM   4252  OE1 GLN B  93       9.265 -10.957  65.994  3.00  1.00           O
ATOM   4253  NE2 GLN B  93       7.813  -9.825  67.325  3.00  1.00           N
ATOM   4254  C   GLN B  93       7.776  -7.361  64.777  3.00  1.00           C
ATOM   4255  O   GLN B  93       7.055  -7.721  63.847  3.00  1.00           O
ATOM   4256  N   GLN B  94       7.312  -7.147  66.017  3.00  1.00           N
ATOM   4257  CA  GLN B  94       5.957  -7.409  66.381  3.00  1.00           C
ATOM   4258  CB  GLN B  94       5.755  -7.350  67.902  3.00  1.00           C
ATOM   4259  CG  GLN B  94       4.420  -7.923  68.378  3.00  1.00           C
ATOM   4260  CD  GLN B  94       4.541  -8.164  69.877  3.00  1.00           C
ATOM   4261  OE1 GLN B  94       3.952  -7.450  70.688  3.00  1.00           O
ATOM   4262  NE2 GLN B  94       5.337  -9.200  70.260  3.00  1.00           N
ATOM   4263  C   GLN B  94       5.027  -6.451  65.706  3.00  1.00           C
ATOM   4264  O   GLN B  94       3.945  -6.839  65.272  3.00  1.00           O
ATOM   4265  N   ASP B  95       5.427  -5.173  65.574  1.00  1.00           N
ATOM   4266  CA  ASP B  95       4.498  -4.222  65.043  1.00  1.00           C
ATOM   4267  CB  ASP B  95       4.892  -2.749  65.245  1.00  1.00           C
ATOM   4268  CG  ASP B  95       4.936  -2.431  66.730  1.00  1.00           C
ATOM   4269  OD1 ASP B  95       4.889  -3.388  67.549  1.00  1.00           O
ATOM   4270  OD2 ASP B  95       5.027  -1.220  67.066  1.00  1.00           O
ATOM   4271  C   ASP B  95       4.344  -4.401  63.563  1.00  1.00           C
ATOM   4272  O   ASP B  95       5.158  -5.053  62.911  1.00  1.00           O
ATOM   4273  N   GLU B  96       3.249  -3.834  63.005  4.00  1.00           N
ATOM   4274  CA  GLU B  96       3.034  -3.850  61.585  4.00  1.00           C
ATOM   4275  CB  GLU B  96       1.609  -4.234  61.143  4.00  1.00           C
ATOM   4276  CG  GLU B  96       1.342  -5.740  61.169  4.00  1.00           C
ATOM   4277  CD  GLU B  96       1.936  -6.332  59.894  4.00  1.00           C
ATOM   4278  OE1 GLU B  96       1.531  -5.877  58.790  4.00  1.00           O
ATOM   4279  OE2 GLU B  96       2.800  -7.240  60.006  4.00  1.00           O
ATOM   4280  C   GLU B  96       3.328  -2.485  61.086  4.00  1.00           C
ATOM   4281  O   GLU B  96       2.678  -1.512  61.465  4.00  1.00           O
ATOM   4282  N   LEU B  97       4.351  -2.392  60.220  4.00  1.00           N
ATOM   4283  CA  LEU B  97       4.702  -1.120  59.681  4.00  1.00           C
ATOM   4284  CB  LEU B  97       6.210  -0.816  59.719  4.00  1.00           C
ATOM   4285  CG  LEU B  97       7.079  -1.756  58.860  4.00  1.00           C
ATOM   4286  CD1 LEU B  97       8.562  -1.370  58.967  4.00  1.00           C
ATOM   4287  CD2 LEU B  97       6.836  -3.241  59.189  4.00  1.00           C
ATOM   4288  C   LEU B  97       4.264  -1.120  58.263  4.00  1.00           C
ATOM   4289  O   LEU B  97       4.718  -1.940  57.466  4.00  1.00           O
ATOM   4290  N   TYR B  98       3.338  -0.209  57.907  4.00  1.00           N
ATOM   4291  CA  TYR B  98       2.925  -0.226  56.543  4.00  1.00           C
ATOM   4292  CB  TYR B  98       1.706  -1.125  56.252  4.00  1.00           C
ATOM   4293  CG  TYR B  98       0.526  -0.673  57.041  4.00  1.00           C
ATOM   4294  CD1 TYR B  98      -0.346   0.265  56.537  4.00  1.00           C
ATOM   4295  CD2 TYR B  98       0.292  -1.201  58.290  4.00  1.00           C
ATOM   4296  CE1 TYR B  98      -1.435   0.672  57.271  4.00  1.00           C
ATOM   4297  CE2 TYR B  98      -0.796  -0.798  59.029  4.00  1.00           C
ATOM   4298  CZ  TYR B  98      -1.661   0.140  58.518  4.00  1.00           C
ATOM   4299  OH  TYR B  98      -2.780   0.555  59.273  4.00  1.00           O
ATOM   4300  C   TYR B  98       2.660   1.143  56.044  4.00  1.00           C
ATOM   4301  O   TYR B  98       2.595   2.111  56.800  4.00  1.00           O
ATOM   4302  N   ILE B  99       2.523   1.231  54.711  4.00  1.00           N
ATOM   4303  CA  ILE B  99       2.269   2.470  54.056  4.00  1.00           C
ATOM   4304  CB  ILE B  99       3.021   2.635  52.768  4.00  1.00           C
ATOM   4305  CG1 ILE B  99       4.539   2.623  53.002  4.00  1.00           C
ATOM   4306  CG2 ILE B  99       2.506   3.915  52.089  4.00  1.00           C
ATOM   4307  CD1 ILE B  99       5.032   3.782  53.863  4.00  1.00           C
ATOM   4308  C   ILE B  99       0.831   2.446  53.663  4.00  1.00           C
ATOM   4309  O   ILE B  99       0.348   1.462  53.106  4.00  1.00           O
ATOM   4310  N   HIS B 100       0.090   3.526  53.970  4.00  1.00           N
ATOM   4311  CA  HIS B 100      -1.280   3.545  53.559  4.00  1.00           C
ATOM   4312  ND1 HIS B 100      -4.538   3.852  53.566  4.00  1.00           N
ATOM   4313  CG  HIS B 100      -3.645   3.325  54.472  4.00  1.00           C
ATOM   4314  CB  HIS B 100      -2.255   3.836  54.715  4.00  1.00           C
ATOM   4315  NE2 HIS B 100      -5.568   2.146  54.555  4.00  1.00           N
ATOM   4316  CD2 HIS B 100      -4.291   2.284  55.066  4.00  1.00           C
ATOM   4317  CE1 HIS B 100      -5.671   3.110  53.658  4.00  1.00           C
ATOM   4318  C   HIS B 100      -1.374   4.666  52.587  4.00  1.00           C
ATOM   4319  O   HIS B 100      -0.967   5.789  52.883  4.00  1.00           O
ATOM   4320  N   SER B 101      -1.896   4.384  51.382  4.00  1.00           N
ATOM   4321  CA  SER B 101      -1.997   5.434  50.418  4.00  1.00           C
ATOM   4322  CB  SER B 101      -1.758   4.969  48.971  4.00  1.00           C
ATOM   4323  OG  SER B 101      -0.443   4.457  48.826  4.00  1.00           O
ATOM   4324  C   SER B 101      -3.407   5.919  50.479  4.00  1.00           C
ATOM   4325  O   SER B 101      -4.334   5.120  50.603  4.00  1.00           O
ATOM   4326  N   GLU B 102      -3.611   7.248  50.425  4.00  1.00           N
ATOM   4327  CA  GLU B 102      -4.958   7.726  50.447  4.00  1.00           C
ATOM   4328  CB  GLU B 102      -5.498   8.123  51.835  4.00  1.00           C
ATOM   4329  CG  GLU B 102      -5.812   6.909  52.712  4.00  1.00           C
ATOM   4330  CD  GLU B 102      -6.726   7.350  53.849  4.00  1.00           C
ATOM   4331  OE1 GLU B 102      -6.485   8.446  54.422  4.00  1.00           O
ATOM   4332  OE2 GLU B 102      -7.682   6.591  54.161  4.00  1.00           O
ATOM   4333  C   GLU B 102      -5.097   8.875  49.522  4.00  1.00           C
ATOM   4334  O   GLU B 102      -4.127   9.442  49.025  4.00  1.00           O
ATOM   4335  N   PRO B 103      -6.334   9.194  49.259  4.00  1.00           N
ATOM   4336  CA  PRO B 103      -6.645  10.282  48.386  4.00  1.00           C
ATOM   4337  CD  PRO B 103      -7.428   8.250  49.378  4.00  1.00           C
ATOM   4338  CB  PRO B 103      -8.113  10.110  47.991  4.00  1.00           C
ATOM   4339  CG  PRO B 103      -8.666   9.075  48.990  4.00  1.00           C
ATOM   4340  C   PRO B 103      -6.303  11.618  48.946  4.00  1.00           C
ATOM   4341  O   PRO B 103      -6.620  11.882  50.105  4.00  1.00           O
ATOM   4342  N   LEU B 104      -5.645  12.470  48.135  1.00  1.00           N
ATOM   4343  CA  LEU B 104      -5.317  13.791  48.575  1.00  1.00           C
ATOM   4344  CB  LEU B 104      -4.258  14.505  47.725  1.00  1.00           C
ATOM   4345  CG  LEU B 104      -2.885  13.820  47.853  1.00  1.00           C
ATOM   4346  CD1 LEU B 104      -1.778  14.628  47.159  1.00  1.00           C
ATOM   4347  CD2 LEU B 104      -2.564  13.499  49.323  1.00  1.00           C
ATOM   4348  C   LEU B 104      -6.546  14.602  48.658  1.00  1.00           C
ATOM   4349  O   LEU B 104      -6.718  15.412  49.568  1.00  1.00           O
ATOM   4350  N   GLY B 105      -7.451  14.387  47.699  1.00  1.00           N
ATOM   4351  CA  GLY B 105      -8.622  15.187  47.721  1.00  1.00           C
ATOM   4352  C   GLY B 105      -8.803  15.669  46.323  1.00  1.00           C
ATOM   4353  O   GLY B 105      -8.746  14.891  45.373  1.00  1.00           O
ATOM   4354  N   VAL B 106      -9.038  16.982  46.162  4.00  1.00           N
ATOM   4355  CA  VAL B 106      -9.242  17.501  44.847  4.00  1.00           C
ATOM   4356  CB  VAL B 106      -9.964  18.818  44.837  4.00  1.00           C
ATOM   4357  CG1 VAL B 106      -9.107  19.851  45.588  4.00  1.00           C
ATOM   4358  CG2 VAL B 106     -10.256  19.204  43.376  4.00  1.00           C
ATOM   4359  C   VAL B 106      -7.935  17.713  44.192  4.00  1.00           C
ATOM   4360  O   VAL B 106      -6.984  18.214  44.791  4.00  1.00           O
ATOM   4361  N   VAL B 107      -7.865  17.304  42.917  4.00  1.00           N
ATOM   4362  CA  VAL B 107      -6.679  17.549  42.176  4.00  1.00           C
ATOM   4363  CB  VAL B 107      -6.052  16.317  41.592  4.00  1.00           C
ATOM   4364  CG1 VAL B 107      -7.005  15.715  40.550  4.00  1.00           C
ATOM   4365  CG2 VAL B 107      -4.679  16.699  41.013  4.00  1.00           C
ATOM   4366  C   VAL B 107      -7.096  18.431  41.034  4.00  1.00           C
ATOM   4367  O   VAL B 107      -8.129  18.208  40.405  4.00  1.00           O
ATOM   4368  N   LEU B 108      -6.314  19.492  40.765  4.00  1.00           N
ATOM   4369  CA  LEU B 108      -6.588  20.371  39.662  4.00  1.00           C
ATOM   4370  CB  LEU B 108      -6.380  21.858  40.013  4.00  1.00           C
ATOM   4371  CG  LEU B 108      -6.389  22.838  38.815  4.00  1.00           C
ATOM   4372  CD1 LEU B 108      -7.767  22.976  38.152  4.00  1.00           C
ATOM   4373  CD2 LEU B 108      -5.801  24.196  39.222  4.00  1.00           C
ATOM   4374  C   LEU B 108      -5.557  20.029  38.609  4.00  1.00           C
ATOM   4375  O   LEU B 108      -4.359  20.124  38.869  4.00  1.00           O
ATOM   4376  N   VAL B 109      -5.984  19.605  37.395  4.00  1.00           N
ATOM   4377  CA  VAL B 109      -5.035  19.303  36.345  4.00  1.00           C
ATOM   4378  CB  VAL B 109      -5.282  18.024  35.606  4.00  1.00           C
ATOM   4379  CG1 VAL B 109      -5.355  16.866  36.615  4.00  1.00           C
ATOM   4380  CG2 VAL B 109      -6.507  18.221  34.701  4.00  1.00           C
ATOM   4381  C   VAL B 109      -5.227  20.376  35.338  4.00  1.00           C
ATOM   4382  O   VAL B 109      -6.324  20.912  35.182  4.00  1.00           O
ATOM   4383  N   ILE B 110      -4.145  20.752  34.647  4.00  1.00           N
ATOM   4384  CA  ILE B 110      -4.305  21.739  33.632  4.00  1.00           C
ATOM   4385  CB  ILE B 110      -3.625  23.043  33.941  4.00  1.00           C
ATOM   4386  CG1 ILE B 110      -4.267  23.693  35.180  4.00  1.00           C
ATOM   4387  CG2 ILE B 110      -3.704  23.925  32.684  4.00  1.00           C
ATOM   4388  CD1 ILE B 110      -4.046  22.910  36.474  4.00  1.00           C
ATOM   4389  C   ILE B 110      -3.702  21.160  32.398  4.00  1.00           C
ATOM   4390  O   ILE B 110      -2.771  20.361  32.475  4.00  1.00           O
ATOM   4391  N   GLY B 111      -4.230  21.533  31.217  1.00  1.00           N
ATOM   4392  CA  GLY B 111      -3.728  20.914  30.028  1.00  1.00           C
ATOM   4393  C   GLY B 111      -3.272  21.953  29.064  1.00  1.00           C
ATOM   4394  O   GLY B 111      -3.590  23.134  29.194  1.00  1.00           O
ATOM   4395  N   THR B 112      -2.491  21.508  28.057  1.00  1.00           N
ATOM   4396  CA  THR B 112      -2.001  22.405  27.060  1.00  1.00           C
ATOM   4397  CB  THR B 112      -0.525  22.661  27.123  1.00  1.00           C
ATOM   4398  OG1 THR B 112       0.197  21.442  27.027  1.00  1.00           O
ATOM   4399  CG2 THR B 112      -0.205  23.391  28.435  1.00  1.00           C
ATOM   4400  C   THR B 112      -2.303  21.864  25.711  1.00  1.00           C
ATOM   4401  O   THR B 112      -2.464  20.660  25.518  1.00  1.00           O
ATOM   4402  N   TRP B 113      -2.404  22.789  24.741  1.00  1.00           N
ATOM   4403  CA  TRP B 113      -2.669  22.444  23.383  1.00  1.00           C
ATOM   4404  CB  TRP B 113      -3.612  23.438  22.683  1.00  1.00           C
ATOM   4405  CG  TRP B 113      -3.407  23.628  21.194  1.00  1.00           C
ATOM   4406  CD2 TRP B 113      -3.597  22.674  20.130  1.00  1.00           C
ATOM   4407  CD1 TRP B 113      -2.944  24.762  20.602  1.00  1.00           C
ATOM   4408  NE1 TRP B 113      -2.868  24.594  19.245  1.00  1.00           N
ATOM   4409  CE2 TRP B 113      -3.252  23.311  18.939  1.00  1.00           C
ATOM   4410  CE3 TRP B 113      -4.010  21.378  20.134  1.00  1.00           C
ATOM   4411  CZ2 TRP B 113      -3.317  22.658  17.741  1.00  1.00           C
ATOM   4412  CZ3 TRP B 113      -4.088  20.722  18.927  1.00  1.00           C
ATOM   4413  CH2 TRP B 113      -3.745  21.351  17.749  1.00  1.00           C
ATOM   4414  C   TRP B 113      -1.407  22.360  22.628  1.00  1.00           C
ATOM   4415  O   TRP B 113      -0.730  23.336  22.310  1.00  1.00           O
ATOM   4416  N   ASN B 114      -1.101  21.094  22.371  1.00  1.00           N
ATOM   4417  CA  ASN B 114      -0.086  20.511  21.579  1.00  1.00           C
ATOM   4418  CB  ASN B 114       1.086  19.928  22.388  1.00  1.00           C
ATOM   4419  CG  ASN B 114       1.827  21.047  23.100  1.00  1.00           C
ATOM   4420  OD1 ASN B 114       1.746  22.211  22.713  1.00  1.00           O
ATOM   4421  ND2 ASN B 114       2.578  20.681  24.174  1.00  1.00           N
ATOM   4422  C   ASN B 114      -0.908  19.331  21.217  1.00  1.00           C
ATOM   4423  O   ASN B 114      -1.501  19.267  20.141  1.00  1.00           O
ATOM   4424  N   TYR B 115      -0.970  18.357  22.153  1.00  1.00           N
ATOM   4425  CA  TYR B 115      -1.939  17.326  21.968  1.00  1.00           C
ATOM   4426  CB  TYR B 115      -1.390  15.914  21.780  1.00  1.00           C
ATOM   4427  CG  TYR B 115      -2.629  15.129  21.547  1.00  1.00           C
ATOM   4428  CD1 TYR B 115      -3.257  15.179  20.324  1.00  1.00           C
ATOM   4429  CD2 TYR B 115      -3.168  14.363  22.552  1.00  1.00           C
ATOM   4430  CE1 TYR B 115      -4.405  14.458  20.106  1.00  1.00           C
ATOM   4431  CE2 TYR B 115      -4.316  13.643  22.335  1.00  1.00           C
ATOM   4432  CZ  TYR B 115      -4.939  13.687  21.110  1.00  1.00           C
ATOM   4433  OH  TYR B 115      -6.119  12.946  20.888  1.00  1.00           O
ATOM   4434  C   TYR B 115      -2.862  17.297  23.137  1.00  1.00           C
ATOM   4435  O   TYR B 115      -2.593  16.672  24.162  1.00  1.00           O
ATOM   4436  N   PRO B 116      -3.949  17.992  22.986  3.00  1.00           N
ATOM   4437  CA  PRO B 116      -4.977  17.977  23.979  3.00  1.00           C
ATOM   4438  CD  PRO B 116      -3.947  19.225  22.233  3.00  1.00           C
ATOM   4439  CB  PRO B 116      -5.799  19.250  23.779  3.00  1.00           C
ATOM   4440  CG  PRO B 116      -5.377  19.764  22.392  3.00  1.00           C
ATOM   4441  C   PRO B 116      -5.705  16.726  23.704  3.00  1.00           C
ATOM   4442  O   PRO B 116      -5.782  16.357  22.532  3.00  1.00           O
ATOM   4443  N   PHE B 117      -6.226  16.099  24.769  3.00  1.00           N
ATOM   4444  CA  PHE B 117      -6.896  14.838  24.764  3.00  1.00           C
ATOM   4445  CB  PHE B 117      -7.009  14.110  23.411  3.00  1.00           C
ATOM   4446  CG  PHE B 117      -7.976  12.990  23.544  3.00  1.00           C
ATOM   4447  CD1 PHE B 117      -9.326  13.253  23.597  3.00  1.00           C
ATOM   4448  CD2 PHE B 117      -7.541  11.686  23.589  3.00  1.00           C
ATOM   4449  CE1 PHE B 117     -10.233  12.230  23.714  3.00  1.00           C
ATOM   4450  CE2 PHE B 117      -8.445  10.658  23.704  3.00  1.00           C
ATOM   4451  CZ  PHE B 117      -9.790  10.931  23.768  3.00  1.00           C
ATOM   4452  C   PHE B 117      -6.023  14.055  25.679  3.00  1.00           C
ATOM   4453  O   PHE B 117      -6.406  13.689  26.790  3.00  1.00           O
ATOM   4454  N   ASN B 118      -4.793  13.794  25.196  2.00  1.00           N
ATOM   4455  CA  ASN B 118      -3.775  13.098  25.923  2.00  1.00           C
ATOM   4456  CB  ASN B 118      -2.522  12.855  25.057  2.00  1.00           C
ATOM   4457  CG  ASN B 118      -1.490  12.056  25.847  2.00  1.00           C
ATOM   4458  OD1 ASN B 118      -1.000  12.499  26.885  2.00  1.00           O
ATOM   4459  ND2 ASN B 118      -1.141  10.844  25.335  2.00  1.00           N
ATOM   4460  C   ASN B 118      -3.349  13.892  27.135  2.00  1.00           C
ATOM   4461  O   ASN B 118      -3.271  13.332  28.223  2.00  1.00           O
ATOM   4462  N   LEU B 119      -3.068  15.211  27.004  2.00  1.00           N
ATOM   4463  CA  LEU B 119      -2.529  15.973  28.114  2.00  1.00           C
ATOM   4464  CB  LEU B 119      -2.118  17.393  27.697  2.00  1.00           C
ATOM   4465  CG  LEU B 119      -1.008  17.390  26.628  2.00  1.00           C
ATOM   4466  CD1 LEU B 119      -0.538  18.814  26.296  2.00  1.00           C
ATOM   4467  CD2 LEU B 119       0.143  16.451  27.023  2.00  1.00           C
ATOM   4468  C   LEU B 119      -3.504  16.072  29.239  2.00  1.00           C
ATOM   4469  O   LEU B 119      -3.186  15.737  30.379  2.00  1.00           O
ATOM   4470  N   THR B 120      -4.731  16.524  28.942  2.00  1.00           N
ATOM   4471  CA  THR B 120      -5.712  16.697  29.968  2.00  1.00           C
ATOM   4472  CB  THR B 120      -6.919  17.411  29.439  2.00  1.00           C
ATOM   4473  OG1 THR B 120      -7.867  17.573  30.474  2.00  1.00           O
ATOM   4474  CG2 THR B 120      -7.526  16.623  28.265  2.00  1.00           C
ATOM   4475  C   THR B 120      -6.140  15.362  30.503  2.00  1.00           C
ATOM   4476  O   THR B 120      -6.198  15.169  31.716  2.00  1.00           O
ATOM   4477  N   ILE B 121      -6.444  14.396  29.613  2.00  1.00           N
ATOM   4478  CA  ILE B 121      -6.854  13.106  30.083  2.00  1.00           C
ATOM   4479  CB  ILE B 121      -7.939  12.476  29.257  2.00  1.00           C
ATOM   4480  CG1 ILE B 121      -9.198  13.359  29.260  2.00  1.00           C
ATOM   4481  CG2 ILE B 121      -8.191  11.062  29.808  2.00  1.00           C
ATOM   4482  CD1 ILE B 121      -9.789  13.562  30.652  2.00  1.00           C
ATOM   4483  C   ILE B 121      -5.642  12.277  29.921  2.00  1.00           C
ATOM   4484  O   ILE B 121      -5.276  11.903  28.809  2.00  1.00           O
ATOM   4485  N   GLN B 122      -5.037  11.960  31.075  2.00  1.00           N
ATOM   4486  CA  GLN B 122      -3.739  11.394  31.242  2.00  1.00           C
ATOM   4487  CB  GLN B 122      -3.098  10.769  29.991  2.00  1.00           C
ATOM   4488  CG  GLN B 122      -1.711  10.191  30.263  2.00  1.00           C
ATOM   4489  CD  GLN B 122      -1.874   8.987  31.179  2.00  1.00           C
ATOM   4490  OE1 GLN B 122      -2.969   8.446  31.328  2.00  1.00           O
ATOM   4491  NE2 GLN B 122      -0.752   8.555  31.814  2.00  1.00           N
ATOM   4492  C   GLN B 122      -2.985  12.658  31.588  2.00  1.00           C
ATOM   4493  O   GLN B 122      -2.489  13.229  30.621  2.00  1.00           O
ATOM   4494  N   PRO B 123      -2.750  13.254  32.762  2.00  1.00           N
ATOM   4495  CA  PRO B 123      -3.011  12.909  34.161  2.00  1.00           C
ATOM   4496  CD  PRO B 123      -2.041  14.520  32.665  2.00  1.00           C
ATOM   4497  CB  PRO B 123      -2.210  13.911  34.984  2.00  1.00           C
ATOM   4498  CG  PRO B 123      -2.085  15.133  34.067  2.00  1.00           C
ATOM   4499  C   PRO B 123      -4.371  12.764  34.774  2.00  1.00           C
ATOM   4500  O   PRO B 123      -4.378  12.366  35.938  2.00  1.00           O
ATOM   4501  N   MET B 124      -5.506  13.081  34.112  2.00  1.00           N
ATOM   4502  CA  MET B 124      -6.750  12.987  34.840  2.00  1.00           C
ATOM   4503  CB  MET B 124      -7.989  13.340  34.002  2.00  1.00           C
ATOM   4504  CG  MET B 124      -8.082  14.842  33.761  2.00  1.00           C
ATOM   4505  SD  MET B 124      -8.252  15.786  35.303  2.00  1.00           S
ATOM   4506  CE  MET B 124     -10.044  16.036  35.218  2.00  1.00           C
ATOM   4507  C   MET B 124      -6.912  11.583  35.342  2.00  1.00           C
ATOM   4508  O   MET B 124      -7.313  11.459  36.488  2.00  1.00           O
ATOM   4509  N   VAL B 125      -6.641  10.513  34.543  2.00  1.00           N
ATOM   4510  CA  VAL B 125      -6.531   9.180  35.116  2.00  1.00           C
ATOM   4511  CB  VAL B 125      -6.549   8.062  34.117  2.00  1.00           C
ATOM   4512  CG1 VAL B 125      -6.283   6.750  34.871  2.00  1.00           C
ATOM   4513  CG2 VAL B 125      -7.897   8.079  33.378  2.00  1.00           C
ATOM   4514  C   VAL B 125      -5.136   9.289  35.692  2.00  1.00           C
ATOM   4515  O   VAL B 125      -4.289   9.969  35.114  2.00  1.00           O
ATOM   4516  N   GLY B 126      -4.852   8.647  36.839  2.00  1.00           N
ATOM   4517  CA  GLY B 126      -3.627   8.850  37.574  2.00  1.00           C
ATOM   4518  C   GLY B 126      -4.088   9.501  38.847  2.00  1.00           C
ATOM   4519  O   GLY B 126      -3.818   9.025  39.950  2.00  1.00           O
ATOM   4520  N   ALA B 127      -4.808  10.633  38.691  2.00  1.00           N
ATOM   4521  CA  ALA B 127      -5.661  11.208  39.698  2.00  1.00           C
ATOM   4522  CB  ALA B 127      -5.930  12.706  39.482  2.00  1.00           C
ATOM   4523  C   ALA B 127      -6.873  10.431  39.250  2.00  1.00           C
ATOM   4524  O   ALA B 127      -6.726   9.778  38.224  2.00  1.00           O
ATOM   4525  N   ILE B 128      -8.060  10.473  39.907  2.00  1.00           N
ATOM   4526  CA  ILE B 128      -9.174   9.566  39.635  2.00  1.00           C
ATOM   4527  CB  ILE B 128     -10.196  10.059  38.631  2.00  1.00           C
ATOM   4528  CG1 ILE B 128     -11.453   9.182  38.702  2.00  1.00           C
ATOM   4529  CG2 ILE B 128      -9.588  10.148  37.226  2.00  1.00           C
ATOM   4530  CD1 ILE B 128     -12.220   9.340  40.014  2.00  1.00           C
ATOM   4531  C   ILE B 128      -8.591   8.238  39.290  2.00  1.00           C
ATOM   4532  O   ILE B 128      -8.442   7.842  38.136  2.00  1.00           O
ATOM   4533  N   ALA B 129      -8.253   7.524  40.361  2.00  1.00           N
ATOM   4534  CA  ALA B 129      -7.408   6.380  40.296  2.00  1.00           C
ATOM   4535  CB  ALA B 129      -6.129   6.618  39.479  2.00  1.00           C
ATOM   4536  C   ALA B 129      -7.010   6.303  41.739  2.00  1.00           C
ATOM   4537  O   ALA B 129      -7.221   5.307  42.427  2.00  1.00           O
ATOM   4538  N   ALA B 130      -6.407   7.419  42.202  3.00  1.00           N
ATOM   4539  CA  ALA B 130      -5.967   7.696  43.543  3.00  1.00           C
ATOM   4540  CB  ALA B 130      -5.284   9.064  43.656  3.00  1.00           C
ATOM   4541  C   ALA B 130      -7.141   7.732  44.448  3.00  1.00           C
ATOM   4542  O   ALA B 130      -7.060   7.314  45.602  3.00  1.00           O
ATOM   4543  N   GLY B 131      -8.284   8.217  43.944  3.00  1.00           N
ATOM   4544  CA  GLY B 131      -9.371   8.354  44.853  3.00  1.00           C
ATOM   4545  C   GLY B 131      -9.653   9.812  44.998  3.00  1.00           C
ATOM   4546  O   GLY B 131     -10.441  10.229  45.846  3.00  1.00           O
ATOM   4547  N   ASN B 132      -9.000  10.628  44.154  1.00  1.00           N
ATOM   4548  CA  ASN B 132      -9.153  12.052  44.195  1.00  1.00           C
ATOM   4549  CB  ASN B 132      -7.871  12.787  43.820  1.00  1.00           C
ATOM   4550  CG  ASN B 132      -7.547  12.360  42.396  1.00  1.00           C
ATOM   4551  OD1 ASN B 132      -6.932  11.321  42.166  1.00  1.00           O
ATOM   4552  ND2 ASN B 132      -7.999  13.173  41.404  1.00  1.00           N
ATOM   4553  C   ASN B 132     -10.149  12.493  43.166  1.00  1.00           C
ATOM   4554  O   ASN B 132     -10.444  11.771  42.216  1.00  1.00           O
ATOM   4555  N   ALA B 133     -10.710  13.708  43.363  4.00  1.00           N
ATOM   4556  CA  ALA B 133     -11.587  14.340  42.413  4.00  1.00           C
ATOM   4557  CB  ALA B 133     -12.568  15.343  43.042  4.00  1.00           C
ATOM   4558  C   ALA B 133     -10.713  15.091  41.462  4.00  1.00           C
ATOM   4559  O   ALA B 133      -9.540  15.327  41.751  4.00  1.00           O
ATOM   4560  N   VAL B 134     -11.246  15.467  40.283  4.00  1.00           N
ATOM   4561  CA  VAL B 134     -10.409  16.169  39.355  4.00  1.00           C
ATOM   4562  CB  VAL B 134      -9.958  15.290  38.228  4.00  1.00           C
ATOM   4563  CG1 VAL B 134      -9.026  14.201  38.788  4.00  1.00           C
ATOM   4564  CG2 VAL B 134     -11.214  14.712  37.565  4.00  1.00           C
ATOM   4565  C   VAL B 134     -11.156  17.328  38.764  4.00  1.00           C
ATOM   4566  O   VAL B 134     -12.325  17.214  38.398  4.00  1.00           O
ATOM   4567  N   VAL B 135     -10.476  18.493  38.685  4.00  1.00           N
ATOM   4568  CA  VAL B 135     -10.970  19.669  38.023  4.00  1.00           C
ATOM   4569  CB  VAL B 135     -10.888  20.902  38.867  4.00  1.00           C
ATOM   4570  CG1 VAL B 135     -11.962  20.805  39.964  4.00  1.00           C
ATOM   4571  CG2 VAL B 135      -9.472  20.968  39.456  4.00  1.00           C
ATOM   4572  C   VAL B 135     -10.074  19.787  36.830  4.00  1.00           C
ATOM   4573  O   VAL B 135      -8.851  19.737  36.948  4.00  1.00           O
ATOM   4574  N   LEU B 136     -10.677  19.919  35.636  4.00  1.00           N
ATOM   4575  CA  LEU B 136      -9.938  19.871  34.408  4.00  1.00           C
ATOM   4576  CB  LEU B 136     -10.515  18.727  33.544  4.00  1.00           C
ATOM   4577  CG  LEU B 136      -9.859  18.425  32.190  4.00  1.00           C
ATOM   4578  CD1 LEU B 136     -10.518  17.203  31.532  4.00  1.00           C
ATOM   4579  CD2 LEU B 136      -9.870  19.623  31.239  4.00  1.00           C
ATOM   4580  C   LEU B 136     -10.122  21.197  33.719  4.00  1.00           C
ATOM   4581  O   LEU B 136     -11.174  21.823  33.838  4.00  1.00           O
ATOM   4582  N   LYS B 137      -9.079  21.672  32.998  4.00  1.00           N
ATOM   4583  CA  LYS B 137      -9.165  22.899  32.250  4.00  1.00           C
ATOM   4584  CB  LYS B 137      -7.812  23.577  31.958  4.00  1.00           C
ATOM   4585  CG  LYS B 137      -7.467  24.643  33.005  4.00  1.00           C
ATOM   4586  CD  LYS B 137      -7.292  24.122  34.433  4.00  1.00           C
ATOM   4587  CE  LYS B 137      -7.480  25.210  35.496  4.00  1.00           C
ATOM   4588  NZ  LYS B 137      -6.617  26.377  35.200  4.00  1.00           N
ATOM   4589  C   LYS B 137      -9.911  22.622  30.955  4.00  1.00           C
ATOM   4590  O   LYS B 137     -11.116  22.451  31.118  4.00  1.00           O
ATOM   4591  N   PRO B 138      -9.494  22.523  29.679  1.00  1.00           N
ATOM   4592  CA  PRO B 138      -8.160  22.683  29.096  1.00  1.00           C
ATOM   4593  CD  PRO B 138     -10.239  21.528  28.921  1.00  1.00           C
ATOM   4594  CB  PRO B 138      -8.032  21.646  27.983  1.00  1.00           C
ATOM   4595  CG  PRO B 138      -9.181  20.666  28.229  1.00  1.00           C
ATOM   4596  C   PRO B 138      -7.875  24.030  28.511  1.00  1.00           C
ATOM   4597  O   PRO B 138      -8.673  24.954  28.663  1.00  1.00           O
ATOM   4598  N   SER B 139      -6.718  24.118  27.809  1.00  1.00           N
ATOM   4599  CA  SER B 139      -6.273  25.283  27.100  1.00  1.00           C
ATOM   4600  CB  SER B 139      -4.821  25.173  26.601  1.00  1.00           C
ATOM   4601  OG  SER B 139      -4.445  26.356  25.911  1.00  1.00           O
ATOM   4602  C   SER B 139      -7.153  25.477  25.910  1.00  1.00           C
ATOM   4603  O   SER B 139      -7.543  24.526  25.233  1.00  1.00           O
ATOM   4604  N   GLU B 140      -7.511  26.749  25.660  3.00  1.00           N
ATOM   4605  CA  GLU B 140      -8.371  27.164  24.592  3.00  1.00           C
ATOM   4606  CB  GLU B 140      -8.998  28.555  24.794  3.00  1.00           C
ATOM   4607  CG  GLU B 140     -10.101  28.558  25.856  3.00  1.00           C
ATOM   4608  CD  GLU B 140     -10.835  29.890  25.779  3.00  1.00           C
ATOM   4609  OE1 GLU B 140     -11.825  29.977  25.003  3.00  1.00           O
ATOM   4610  OE2 GLU B 140     -10.415  30.839  26.492  3.00  1.00           O
ATOM   4611  C   GLU B 140      -7.717  27.158  23.259  3.00  1.00           C
ATOM   4612  O   GLU B 140      -8.422  27.057  22.257  3.00  1.00           O
ATOM   4613  N   LEU B 141      -6.375  27.288  23.208  3.00  1.00           N
ATOM   4614  CA  LEU B 141      -5.699  27.424  21.948  3.00  1.00           C
ATOM   4615  CB  LEU B 141      -4.165  27.467  22.075  3.00  1.00           C
ATOM   4616  CG  LEU B 141      -3.445  27.661  20.727  3.00  1.00           C
ATOM   4617  CD1 LEU B 141      -3.847  28.987  20.061  3.00  1.00           C
ATOM   4618  CD2 LEU B 141      -1.922  27.519  20.883  3.00  1.00           C
ATOM   4619  C   LEU B 141      -6.096  26.240  21.114  3.00  1.00           C
ATOM   4620  O   LEU B 141      -6.342  26.373  19.916  3.00  1.00           O
ATOM   4621  N   SER B 142      -6.186  25.045  21.729  1.00  1.00           N
ATOM   4622  CA  SER B 142      -6.764  23.940  21.015  1.00  1.00           C
ATOM   4623  CB  SER B 142      -6.288  22.578  21.549  1.00  1.00           C
ATOM   4624  OG  SER B 142      -6.478  22.496  22.955  1.00  1.00           O
ATOM   4625  C   SER B 142      -8.216  24.074  21.324  1.00  1.00           C
ATOM   4626  O   SER B 142      -8.759  23.425  22.217  1.00  1.00           O
ATOM   4627  N   GLU B 143      -8.882  24.950  20.563  2.00  1.00           N
ATOM   4628  CA  GLU B 143     -10.227  25.312  20.862  2.00  1.00           C
ATOM   4629  CB  GLU B 143     -10.709  26.509  20.023  2.00  1.00           C
ATOM   4630  CG  GLU B 143     -10.674  26.246  18.514  2.00  1.00           C
ATOM   4631  CD  GLU B 143     -11.177  27.493  17.804  2.00  1.00           C
ATOM   4632  OE1 GLU B 143     -12.173  28.088  18.296  2.00  1.00           O
ATOM   4633  OE2 GLU B 143     -10.574  27.868  16.764  2.00  1.00           O
ATOM   4634  C   GLU B 143     -11.227  24.218  20.657  2.00  1.00           C
ATOM   4635  O   GLU B 143     -12.061  23.969  21.525  2.00  1.00           O
ATOM   4636  N   ASN B 144     -11.162  23.517  19.514  2.00  1.00           N
ATOM   4637  CA  ASN B 144     -12.210  22.594  19.172  2.00  1.00           C
ATOM   4638  CB  ASN B 144     -11.979  21.975  17.783  2.00  1.00           C
ATOM   4639  CG  ASN B 144     -13.315  21.495  17.243  2.00  1.00           C
ATOM   4640  OD1 ASN B 144     -14.022  20.726  17.889  2.00  1.00           O
ATOM   4641  ND2 ASN B 144     -13.682  21.975  16.025  2.00  1.00           N
ATOM   4642  C   ASN B 144     -12.284  21.491  20.187  2.00  1.00           C
ATOM   4643  O   ASN B 144     -13.368  21.147  20.657  2.00  1.00           O
ATOM   4644  N   MET B 145     -11.128  20.923  20.581  2.00  1.00           N
ATOM   4645  CA  MET B 145     -11.118  19.811  21.493  2.00  1.00           C
ATOM   4646  CB  MET B 145      -9.702  19.265  21.740  2.00  1.00           C
ATOM   4647  CG  MET B 145      -9.710  17.786  22.124  2.00  1.00           C
ATOM   4648  SD  MET B 145     -10.567  17.403  23.675  2.00  1.00           S
ATOM   4649  CE  MET B 145     -11.423  15.960  22.980  2.00  1.00           C
ATOM   4650  C   MET B 145     -11.676  20.286  22.798  2.00  1.00           C
ATOM   4651  O   MET B 145     -12.426  19.568  23.452  2.00  1.00           O
ATOM   4652  N   ALA B 146     -11.349  21.529  23.204  2.00  1.00           N
ATOM   4653  CA  ALA B 146     -11.833  22.035  24.459  2.00  1.00           C
ATOM   4654  CB  ALA B 146     -11.409  23.491  24.714  2.00  1.00           C
ATOM   4655  C   ALA B 146     -13.330  21.998  24.382  2.00  1.00           C
ATOM   4656  O   ALA B 146     -13.997  21.637  25.351  2.00  1.00           O
ATOM   4657  N   SER B 147     -13.898  22.349  23.210  2.00  1.00           N
ATOM   4658  CA  SER B 147     -15.328  22.360  23.050  2.00  1.00           C
ATOM   4659  CB  SER B 147     -15.766  22.768  21.633  2.00  1.00           C
ATOM   4660  OG  SER B 147     -15.359  24.101  21.362  2.00  1.00           O
ATOM   4661  C   SER B 147     -15.843  20.967  23.300  2.00  1.00           C
ATOM   4662  O   SER B 147     -16.771  20.773  24.084  2.00  1.00           O
ATOM   4663  N   LEU B 148     -15.227  19.960  22.648  2.00  1.00           N
ATOM   4664  CA  LEU B 148     -15.633  18.577  22.705  2.00  1.00           C
ATOM   4665  CB  LEU B 148     -14.896  17.713  21.671  2.00  1.00           C
ATOM   4666  CG  LEU B 148     -15.420  17.952  20.241  2.00  1.00           C
ATOM   4667  CD1 LEU B 148     -15.392  19.444  19.877  2.00  1.00           C
ATOM   4668  CD2 LEU B 148     -14.670  17.084  19.218  2.00  1.00           C
ATOM   4669  C   LEU B 148     -15.454  17.994  24.057  2.00  1.00           C
ATOM   4670  O   LEU B 148     -16.294  17.232  24.533  2.00  1.00           O
ATOM   4671  N   LEU B 149     -14.355  18.350  24.723  2.00  1.00           N
ATOM   4672  CA  LEU B 149     -14.073  17.760  25.986  2.00  1.00           C
ATOM   4673  CB  LEU B 149     -12.718  18.261  26.540  2.00  1.00           C
ATOM   4674  CG  LEU B 149     -12.266  17.714  27.912  2.00  1.00           C
ATOM   4675  CD1 LEU B 149     -10.808  18.113  28.182  2.00  1.00           C
ATOM   4676  CD2 LEU B 149     -13.169  18.181  29.066  2.00  1.00           C
ATOM   4677  C   LEU B 149     -15.175  18.105  26.929  2.00  1.00           C
ATOM   4678  O   LEU B 149     -15.654  17.247  27.670  2.00  1.00           O
ATOM   4679  N   ALA B 150     -15.626  19.372  26.919  2.00  1.00           N
ATOM   4680  CA  ALA B 150     -16.618  19.758  27.875  2.00  1.00           C
ATOM   4681  CB  ALA B 150     -16.979  21.249  27.789  2.00  1.00           C
ATOM   4682  C   ALA B 150     -17.871  18.979  27.661  2.00  1.00           C
ATOM   4683  O   ALA B 150     -18.444  18.440  28.606  2.00  1.00           O
ATOM   4684  N   THR B 151     -18.320  18.874  26.400  2.00  1.00           N
ATOM   4685  CA  THR B 151     -19.545  18.180  26.153  2.00  1.00           C
ATOM   4686  CB  THR B 151     -19.988  18.248  24.721  2.00  1.00           C
ATOM   4687  OG1 THR B 151     -19.027  17.642  23.870  2.00  1.00           O
ATOM   4688  CG2 THR B 151     -20.184  19.726  24.345  2.00  1.00           C
ATOM   4689  C   THR B 151     -19.360  16.737  26.508  2.00  1.00           C
ATOM   4690  O   THR B 151     -20.257  16.119  27.076  2.00  1.00           O
ATOM   4691  N   ILE B 152     -18.195  16.160  26.150  2.00  1.00           N
ATOM   4692  CA  ILE B 152     -17.921  14.756  26.305  2.00  1.00           C
ATOM   4693  CB  ILE B 152     -16.755  14.322  25.453  2.00  1.00           C
ATOM   4694  CG1 ILE B 152     -16.710  12.790  25.336  2.00  1.00           C
ATOM   4695  CG2 ILE B 152     -15.466  14.952  26.008  2.00  1.00           C
ATOM   4696  CD1 ILE B 152     -17.849  12.222  24.491  2.00  1.00           C
ATOM   4697  C   ILE B 152     -17.692  14.244  27.690  2.00  1.00           C
ATOM   4698  O   ILE B 152     -18.315  13.256  28.076  2.00  1.00           O
ATOM   4699  N   ILE B 153     -16.811  14.880  28.486  2.00  1.00           N
ATOM   4700  CA  ILE B 153     -16.470  14.220  29.712  2.00  1.00           C
ATOM   4701  CB  ILE B 153     -15.339  14.852  30.460  2.00  1.00           C
ATOM   4702  CG1 ILE B 153     -14.052  14.753  29.621  2.00  1.00           C
ATOM   4703  CG2 ILE B 153     -15.239  14.135  31.815  2.00  1.00           C
ATOM   4704  CD1 ILE B 153     -12.860  15.490  30.224  2.00  1.00           C
ATOM   4705  C   ILE B 153     -17.660  14.124  30.588  2.00  1.00           C
ATOM   4706  O   ILE B 153     -17.945  13.045  31.109  2.00  1.00           O
ATOM   4707  N   PRO B 154     -18.382  15.185  30.780  2.00  1.00           N
ATOM   4708  CA  PRO B 154     -19.642  14.984  31.411  2.00  1.00           C
ATOM   4709  CD  PRO B 154     -17.822  16.497  31.058  2.00  1.00           C
ATOM   4710  CB  PRO B 154     -20.176  16.381  31.706  2.00  1.00           C
ATOM   4711  CG  PRO B 154     -18.885  17.202  31.923  2.00  1.00           C
ATOM   4712  C   PRO B 154     -20.280  14.235  30.306  2.00  1.00           C
ATOM   4713  O   PRO B 154     -20.262  14.729  29.184  2.00  1.00           O
ATOM   4714  N   GLN B 155     -20.847  13.070  30.626  2.00  1.00           N
ATOM   4715  CA  GLN B 155     -21.290  12.066  29.713  2.00  1.00           C
ATOM   4716  CB  GLN B 155     -21.229  12.381  28.206  2.00  1.00           C
ATOM   4717  CG  GLN B 155     -21.888  11.297  27.349  2.00  1.00           C
ATOM   4718  CD  GLN B 155     -23.394  11.415  27.540  2.00  1.00           C
ATOM   4719  OE1 GLN B 155     -23.946  12.513  27.562  2.00  1.00           O
ATOM   4720  NE2 GLN B 155     -24.085  10.251  27.681  2.00  1.00           N
ATOM   4721  C   GLN B 155     -20.238  11.042  29.997  2.00  1.00           C
ATOM   4722  O   GLN B 155     -19.130  11.105  29.469  2.00  1.00           O
ATOM   4723  N   TYR B 156     -20.579  10.064  30.849  2.00  1.00           N
ATOM   4724  CA  TYR B 156     -19.698   9.014  31.267  2.00  1.00           C
ATOM   4725  CB  TYR B 156     -18.997   8.329  30.085  2.00  1.00           C
ATOM   4726  CG  TYR B 156     -20.100   7.774  29.249  2.00  1.00           C
ATOM   4727  CD1 TYR B 156     -20.606   6.517  29.483  2.00  1.00           C
ATOM   4728  CD2 TYR B 156     -20.647   8.532  28.238  2.00  1.00           C
ATOM   4729  CE1 TYR B 156     -21.628   6.018  28.710  2.00  1.00           C
ATOM   4730  CE2 TYR B 156     -21.666   8.040  27.460  2.00  1.00           C
ATOM   4731  CZ  TYR B 156     -22.157   6.779  27.696  2.00  1.00           C
ATOM   4732  OH  TYR B 156     -23.204   6.269  26.900  2.00  1.00           O
ATOM   4733  C   TYR B 156     -18.667   9.349  32.342  2.00  1.00           C
ATOM   4734  O   TYR B 156     -17.680   8.628  32.465  2.00  1.00           O
ATOM   4735  N   LEU B 157     -18.850  10.408  33.171  1.00  1.00           N
ATOM   4736  CA  LEU B 157     -18.006  10.681  34.331  1.00  1.00           C
ATOM   4737  CB  LEU B 157     -16.917  11.753  34.111  1.00  1.00           C
ATOM   4738  CG  LEU B 157     -15.641  11.291  33.377  1.00  1.00           C
ATOM   4739  CD1 LEU B 157     -14.802  10.348  34.261  1.00  1.00           C
ATOM   4740  CD2 LEU B 157     -15.949  10.701  31.994  1.00  1.00           C
ATOM   4741  C   LEU B 157     -18.935  11.255  35.355  1.00  1.00           C
ATOM   4742  O   LEU B 157     -20.054  11.649  35.033  1.00  1.00           O
ATOM   4743  N   ASP B 158     -18.508  11.295  36.632  1.00  1.00           N
ATOM   4744  CA  ASP B 158     -19.361  11.876  37.630  1.00  1.00           C
ATOM   4745  CB  ASP B 158     -18.827  11.706  39.064  1.00  1.00           C
ATOM   4746  CG  ASP B 158     -18.832  10.225  39.413  1.00  1.00           C
ATOM   4747  OD1 ASP B 158     -19.337   9.419  38.586  1.00  1.00           O
ATOM   4748  OD2 ASP B 158     -18.320   9.877  40.511  1.00  1.00           O
ATOM   4749  C   ASP B 158     -19.386  13.344  37.354  1.00  1.00           C
ATOM   4750  O   ASP B 158     -18.346  13.973  37.166  1.00  1.00           O
ATOM   4751  N   LYS B 159     -20.598  13.921  37.297  3.00  1.00           N
ATOM   4752  CA  LYS B 159     -20.773  15.324  37.058  3.00  1.00           C
ATOM   4753  CB  LYS B 159     -22.268  15.669  36.927  3.00  1.00           C
ATOM   4754  CG  LYS B 159     -22.588  17.126  36.597  3.00  1.00           C
ATOM   4755  CD  LYS B 159     -24.037  17.318  36.139  3.00  1.00           C
ATOM   4756  CE  LYS B 159     -24.470  18.781  36.040  3.00  1.00           C
ATOM   4757  NZ  LYS B 159     -23.684  19.472  34.996  3.00  1.00           N
ATOM   4758  C   LYS B 159     -20.217  16.065  38.226  3.00  1.00           C
ATOM   4759  O   LYS B 159     -19.506  17.056  38.068  3.00  1.00           O
ATOM   4760  N   ASP B 160     -20.528  15.586  39.445  3.00  1.00           N
ATOM   4761  CA  ASP B 160     -20.113  16.282  40.623  3.00  1.00           C
ATOM   4762  CB  ASP B 160     -20.706  15.657  41.897  3.00  1.00           C
ATOM   4763  CG  ASP B 160     -20.706  16.706  43.000  3.00  1.00           C
ATOM   4764  OD1 ASP B 160     -19.832  17.612  42.969  3.00  1.00           O
ATOM   4765  OD2 ASP B 160     -21.596  16.614  43.888  3.00  1.00           O
ATOM   4766  C   ASP B 160     -18.615  16.262  40.740  3.00  1.00           C
ATOM   4767  O   ASP B 160     -17.981  17.302  40.913  3.00  1.00           O
ATOM   4768  N   LEU B 161     -18.016  15.062  40.627  3.00  1.00           N
ATOM   4769  CA  LEU B 161     -16.602  14.848  40.795  3.00  1.00           C
ATOM   4770  CB  LEU B 161     -16.220  13.356  40.812  3.00  1.00           C
ATOM   4771  CG  LEU B 161     -16.590  12.591  42.093  3.00  1.00           C
ATOM   4772  CD1 LEU B 161     -15.697  13.018  43.267  3.00  1.00           C
ATOM   4773  CD2 LEU B 161     -18.087  12.697  42.408  3.00  1.00           C
ATOM   4774  C   LEU B 161     -15.783  15.429  39.711  3.00  1.00           C
ATOM   4775  O   LEU B 161     -14.709  15.970  39.963  3.00  1.00           O
ATOM   4776  N   TYR B 162     -16.257  15.304  38.466  1.00  1.00           N
ATOM   4777  CA  TYR B 162     -15.360  15.610  37.396  1.00  1.00           C
ATOM   4778  CB  TYR B 162     -15.406  14.457  36.386  1.00  1.00           C
ATOM   4779  CG  TYR B 162     -14.285  14.561  35.427  1.00  1.00           C
ATOM   4780  CD1 TYR B 162     -14.323  15.448  34.381  1.00  1.00           C
ATOM   4781  CD2 TYR B 162     -13.185  13.759  35.595  1.00  1.00           C
ATOM   4782  CE1 TYR B 162     -13.269  15.527  33.503  1.00  1.00           C
ATOM   4783  CE2 TYR B 162     -12.130  13.831  34.722  1.00  1.00           C
ATOM   4784  CZ  TYR B 162     -12.176  14.715  33.675  1.00  1.00           C
ATOM   4785  OH  TYR B 162     -11.093  14.791  32.780  1.00  1.00           O
ATOM   4786  C   TYR B 162     -15.866  16.829  36.672  1.00  1.00           C
ATOM   4787  O   TYR B 162     -16.606  16.701  35.699  1.00  1.00           O
ATOM   4788  N   PRO B 163     -15.495  18.008  37.092  1.00  1.00           N
ATOM   4789  CA  PRO B 163     -15.964  19.161  36.363  1.00  1.00           C
ATOM   4790  CD  PRO B 163     -15.515  18.249  38.523  1.00  1.00           C
ATOM   4791  CB  PRO B 163     -16.101  20.292  37.384  1.00  1.00           C
ATOM   4792  CG  PRO B 163     -16.279  19.563  38.722  1.00  1.00           C
ATOM   4793  C   PRO B 163     -15.058  19.536  35.245  1.00  1.00           C
ATOM   4794  O   PRO B 163     -13.918  19.078  35.223  1.00  1.00           O
ATOM   4795  N   VAL B 164     -15.551  20.364  34.300  4.00  1.00           N
ATOM   4796  CA  VAL B 164     -14.709  20.889  33.265  4.00  1.00           C
ATOM   4797  CB  VAL B 164     -15.011  20.348  31.898  4.00  1.00           C
ATOM   4798  CG1 VAL B 164     -14.703  18.840  31.897  4.00  1.00           C
ATOM   4799  CG2 VAL B 164     -16.468  20.686  31.542  4.00  1.00           C
ATOM   4800  C   VAL B 164     -14.960  22.359  33.248  4.00  1.00           C
ATOM   4801  O   VAL B 164     -16.108  22.800  33.285  4.00  1.00           O
ATOM   4802  N   ILE B 165     -13.885  23.165  33.214  1.00  1.00           N
ATOM   4803  CA  ILE B 165     -14.080  24.582  33.182  1.00  1.00           C
ATOM   4804  CB  ILE B 165     -13.409  25.336  34.289  1.00  1.00           C
ATOM   4805  CG1 ILE B 165     -13.876  26.801  34.282  1.00  1.00           C
ATOM   4806  CG2 ILE B 165     -11.890  25.159  34.137  1.00  1.00           C
ATOM   4807  CD1 ILE B 165     -13.502  27.573  35.546  1.00  1.00           C
ATOM   4808  C   ILE B 165     -13.495  25.052  31.905  1.00  1.00           C
ATOM   4809  O   ILE B 165     -12.441  24.587  31.476  1.00  1.00           O
ATOM   4810  N   ASN B 166     -14.193  25.985  31.246  1.00  1.00           N
ATOM   4811  CA  ASN B 166     -13.710  26.432  29.984  1.00  1.00           C
ATOM   4812  CB  ASN B 166     -14.778  26.354  28.880  1.00  1.00           C
ATOM   4813  CG  ASN B 166     -14.146  26.772  27.560  1.00  1.00           C
ATOM   4814  OD1 ASN B 166     -14.168  27.943  27.187  1.00  1.00           O
ATOM   4815  ND2 ASN B 166     -13.557  25.783  26.836  1.00  1.00           N
ATOM   4816  C   ASN B 166     -13.318  27.853  30.120  1.00  1.00           C
ATOM   4817  O   ASN B 166     -13.866  28.594  30.935  1.00  1.00           O
ATOM   4818  N   GLY B 167     -12.319  28.257  29.321  1.00  1.00           N
ATOM   4819  CA  GLY B 167     -11.922  29.621  29.363  1.00  1.00           C
ATOM   4820  C   GLY B 167     -10.459  29.674  29.122  1.00  1.00           C
ATOM   4821  O   GLY B 167      -9.789  28.653  28.980  1.00  1.00           O
ATOM   4822  N   GLY B 168      -9.938  30.907  29.068  1.00  1.00           N
ATOM   4823  CA  GLY B 168      -8.539  31.113  28.905  1.00  1.00           C
ATOM   4824  C   GLY B 168      -8.155  31.838  30.138  1.00  1.00           C
ATOM   4825  O   GLY B 168      -9.011  32.112  30.978  1.00  1.00           O
ATOM   4826  N   VAL B 169      -6.857  32.142  30.304  2.00  1.00           N
ATOM   4827  CA  VAL B 169      -6.532  32.926  31.448  2.00  1.00           C
ATOM   4828  CB  VAL B 169      -5.070  33.244  31.573  2.00  1.00           C
ATOM   4829  CG1 VAL B 169      -4.299  31.926  31.758  2.00  1.00           C
ATOM   4830  CG2 VAL B 169      -4.629  34.044  30.336  2.00  1.00           C
ATOM   4831  C   VAL B 169      -7.270  34.206  31.183  2.00  1.00           C
ATOM   4832  O   VAL B 169      -7.378  34.535  30.004  2.00  1.00           O
ATOM   4833  N   PRO B 170      -7.826  34.980  32.092  2.00  1.00           N
ATOM   4834  CA  PRO B 170      -7.832  34.821  33.530  2.00  1.00           C
ATOM   4835  CD  PRO B 170      -8.185  36.335  31.705  2.00  1.00           C
ATOM   4836  CB  PRO B 170      -8.187  36.195  34.106  2.00  1.00           C
ATOM   4837  CG  PRO B 170      -8.855  36.943  32.944  2.00  1.00           C
ATOM   4838  C   PRO B 170      -8.645  33.733  34.172  2.00  1.00           C
ATOM   4839  O   PRO B 170      -8.529  33.594  35.387  2.00  1.00           O
ATOM   4840  N   GLU B 171      -9.474  32.961  33.447  2.00  1.00           N
ATOM   4841  CA  GLU B 171     -10.306  32.019  34.153  2.00  1.00           C
ATOM   4842  CB  GLU B 171     -11.230  31.204  33.230  2.00  1.00           C
ATOM   4843  CG  GLU B 171     -10.544  30.055  32.493  2.00  1.00           C
ATOM   4844  CD  GLU B 171     -10.727  28.816  33.360  2.00  1.00           C
ATOM   4845  OE1 GLU B 171     -11.307  28.959  34.470  2.00  1.00           O
ATOM   4846  OE2 GLU B 171     -10.302  27.713  32.925  2.00  1.00           O
ATOM   4847  C   GLU B 171      -9.425  31.060  34.897  2.00  1.00           C
ATOM   4848  O   GLU B 171      -9.730  30.689  36.030  2.00  1.00           O
ATOM   4849  N   THR B 172      -8.294  30.650  34.295  2.00  1.00           N
ATOM   4850  CA  THR B 172      -7.416  29.739  34.973  2.00  1.00           C
ATOM   4851  CB  THR B 172      -6.219  29.350  34.159  2.00  1.00           C
ATOM   4852  OG1 THR B 172      -5.432  30.494  33.862  2.00  1.00           O
ATOM   4853  CG2 THR B 172      -6.701  28.678  32.862  2.00  1.00           C
ATOM   4854  C   THR B 172      -6.905  30.421  36.216  2.00  1.00           C
ATOM   4855  O   THR B 172      -6.820  29.796  37.271  2.00  1.00           O
ATOM   4856  N   THR B 173      -6.573  31.733  36.140  2.00  1.00           N
ATOM   4857  CA  THR B 173      -5.984  32.404  37.273  2.00  1.00           C
ATOM   4858  CB  THR B 173      -5.538  33.820  37.014  2.00  1.00           C
ATOM   4859  OG1 THR B 173      -6.645  34.670  36.760  2.00  1.00           O
ATOM   4860  CG2 THR B 173      -4.576  33.818  35.813  2.00  1.00           C
ATOM   4861  C   THR B 173      -6.933  32.413  38.429  2.00  1.00           C
ATOM   4862  O   THR B 173      -6.533  32.171  39.566  2.00  1.00           O
ATOM   4863  N   GLU B 174      -8.225  32.670  38.168  2.00  1.00           N
ATOM   4864  CA  GLU B 174      -9.176  32.761  39.238  2.00  1.00           C
ATOM   4865  CB  GLU B 174     -10.591  33.103  38.736  2.00  1.00           C
ATOM   4866  CG  GLU B 174     -10.701  34.514  38.151  2.00  1.00           C
ATOM   4867  CD  GLU B 174     -12.130  34.721  37.669  2.00  1.00           C
ATOM   4868  OE1 GLU B 174     -12.586  33.929  36.801  2.00  1.00           O
ATOM   4869  OE2 GLU B 174     -12.787  35.675  38.165  2.00  1.00           O
ATOM   4870  C   GLU B 174      -9.254  31.445  39.944  2.00  1.00           C
ATOM   4871  O   GLU B 174      -9.317  31.387  41.171  2.00  1.00           O
ATOM   4872  N   LEU B 175      -9.216  30.355  39.163  2.00  1.00           N
ATOM   4873  CA  LEU B 175      -9.348  29.005  39.627  2.00  1.00           C
ATOM   4874  CB  LEU B 175      -9.366  28.042  38.418  2.00  1.00           C
ATOM   4875  CG  LEU B 175      -9.730  26.570  38.691  2.00  1.00           C
ATOM   4876  CD1 LEU B 175      -9.716  25.759  37.384  2.00  1.00           C
ATOM   4877  CD2 LEU B 175      -8.837  25.938  39.766  2.00  1.00           C
ATOM   4878  C   LEU B 175      -8.208  28.719  40.526  2.00  1.00           C
ATOM   4879  O   LEU B 175      -8.324  27.988  41.508  2.00  1.00           O
ATOM   4880  N   LEU B 176      -7.071  29.351  40.223  3.00  1.00           N
ATOM   4881  CA  LEU B 176      -5.887  29.117  40.972  3.00  1.00           C
ATOM   4882  CB  LEU B 176      -4.746  30.063  40.563  3.00  1.00           C
ATOM   4883  CG  LEU B 176      -4.302  29.949  39.095  3.00  1.00           C
ATOM   4884  CD1 LEU B 176      -3.160  30.933  38.791  3.00  1.00           C
ATOM   4885  CD2 LEU B 176      -3.952  28.499  38.723  3.00  1.00           C
ATOM   4886  C   LEU B 176      -6.158  29.446  42.400  3.00  1.00           C
ATOM   4887  O   LEU B 176      -5.702  28.745  43.303  3.00  1.00           O
ATOM   4888  N   LYS B 177      -6.935  30.515  42.644  3.00  1.00           N
ATOM   4889  CA  LYS B 177      -7.175  30.944  43.988  3.00  1.00           C
ATOM   4890  CB  LYS B 177      -8.097  32.175  44.085  3.00  1.00           C
ATOM   4891  CG  LYS B 177      -7.433  33.448  43.550  3.00  1.00           C
ATOM   4892  CD  LYS B 177      -8.363  34.657  43.430  3.00  1.00           C
ATOM   4893  CE  LYS B 177      -7.666  35.905  42.880  3.00  1.00           C
ATOM   4894  NZ  LYS B 177      -6.562  36.313  43.780  3.00  1.00           N
ATOM   4895  C   LYS B 177      -7.792  29.808  44.725  3.00  1.00           C
ATOM   4896  O   LYS B 177      -7.588  29.646  45.926  3.00  1.00           O
ATOM   4897  N   GLU B 178      -8.549  28.967  44.007  1.00  1.00           N
ATOM   4898  CA  GLU B 178      -9.218  27.881  44.647  1.00  1.00           C
ATOM   4899  CB  GLU B 178     -10.017  27.003  43.675  1.00  1.00           C
ATOM   4900  CG  GLU B 178     -11.108  27.785  42.949  1.00  1.00           C
ATOM   4901  CD  GLU B 178     -11.817  28.619  44.001  1.00  1.00           C
ATOM   4902  OE1 GLU B 178     -12.264  28.030  45.021  1.00  1.00           O
ATOM   4903  OE2 GLU B 178     -11.913  29.860  43.802  1.00  1.00           O
ATOM   4904  C   GLU B 178      -8.226  27.012  45.339  1.00  1.00           C
ATOM   4905  O   GLU B 178      -7.057  26.944  44.964  1.00  1.00           O
ATOM   4906  N   ARG B 179      -8.696  26.354  46.418  1.00  1.00           N
ATOM   4907  CA  ARG B 179      -7.879  25.478  47.200  1.00  1.00           C
ATOM   4908  CB  ARG B 179      -8.459  25.207  48.601  1.00  1.00           C
ATOM   4909  CG  ARG B 179      -8.611  26.432  49.507  1.00  1.00           C
ATOM   4910  CD  ARG B 179      -9.311  26.103  50.830  1.00  1.00           C
ATOM   4911  NE  ARG B 179      -9.292  27.322  51.690  1.00  1.00           N
ATOM   4912  CZ  ARG B 179     -10.313  28.228  51.648  1.00  1.00           C
ATOM   4913  NH1 ARG B 179     -11.381  28.030  50.820  1.00  1.00           N
ATOM   4914  NH2 ARG B 179     -10.267  29.336  52.444  1.00  1.00           N
ATOM   4915  C   ARG B 179      -7.860  24.153  46.522  1.00  1.00           C
ATOM   4916  O   ARG B 179      -8.907  23.625  46.154  1.00  1.00           O
ATOM   4917  N   PHE B 180      -6.659  23.578  46.325  1.00  1.00           N
ATOM   4918  CA  PHE B 180      -6.642  22.274  45.740  1.00  1.00           C
ATOM   4919  CB  PHE B 180      -6.425  22.243  44.218  1.00  1.00           C
ATOM   4920  CG  PHE B 180      -7.672  22.732  43.570  1.00  1.00           C
ATOM   4921  CD1 PHE B 180      -8.726  21.871  43.363  1.00  1.00           C
ATOM   4922  CD2 PHE B 180      -7.799  24.044  43.185  1.00  1.00           C
ATOM   4923  CE1 PHE B 180      -9.887  22.305  42.767  1.00  1.00           C
ATOM   4924  CE2 PHE B 180      -8.957  24.483  42.589  1.00  1.00           C
ATOM   4925  CZ  PHE B 180     -10.003  23.616  42.377  1.00  1.00           C
ATOM   4926  C   PHE B 180      -5.538  21.477  46.342  1.00  1.00           C
ATOM   4927  O   PHE B 180      -4.485  22.005  46.686  1.00  1.00           O
ATOM   4928  N   ASP B 181      -5.762  20.160  46.484  1.00  1.00           N
ATOM   4929  CA  ASP B 181      -4.779  19.312  47.086  1.00  1.00           C
ATOM   4930  CB  ASP B 181      -5.315  17.896  47.341  1.00  1.00           C
ATOM   4931  CG  ASP B 181      -6.341  18.019  48.461  1.00  1.00           C
ATOM   4932  OD1 ASP B 181      -5.928  18.383  49.595  1.00  1.00           O
ATOM   4933  OD2 ASP B 181      -7.544  17.750  48.201  1.00  1.00           O
ATOM   4934  C   ASP B 181      -3.541  19.222  46.227  1.00  1.00           C
ATOM   4935  O   ASP B 181      -2.435  19.406  46.731  1.00  1.00           O
ATOM   4936  N   HIS B 182      -3.679  18.960  44.906  4.00  1.00           N
ATOM   4937  CA  HIS B 182      -2.495  18.840  44.089  4.00  1.00           C
ATOM   4938  ND1 HIS B 182       0.411  17.239  43.737  4.00  1.00           N
ATOM   4939  CG  HIS B 182      -0.787  17.293  43.061  4.00  1.00           C
ATOM   4940  CB  HIS B 182      -2.123  17.391  43.734  4.00  1.00           C
ATOM   4941  NE2 HIS B 182       0.902  17.176  41.569  4.00  1.00           N
ATOM   4942  CD2 HIS B 182      -0.469  17.252  41.737  4.00  1.00           C
ATOM   4943  CE1 HIS B 182       1.387  17.171  42.797  4.00  1.00           C
ATOM   4944  C   HIS B 182      -2.738  19.567  42.796  4.00  1.00           C
ATOM   4945  O   HIS B 182      -3.838  19.506  42.249  4.00  1.00           O
ATOM   4946  N   ILE B 183      -1.723  20.300  42.275  4.00  1.00           N
ATOM   4947  CA  ILE B 183      -1.921  20.956  41.008  4.00  1.00           C
ATOM   4948  CB  ILE B 183      -1.800  22.464  41.039  4.00  1.00           C
ATOM   4949  CG1 ILE B 183      -2.464  23.094  39.795  4.00  1.00           C
ATOM   4950  CG2 ILE B 183      -0.328  22.853  41.219  4.00  1.00           C
ATOM   4951  CD1 ILE B 183      -1.842  22.694  38.458  4.00  1.00           C
ATOM   4952  C   ILE B 183      -0.937  20.379  40.038  4.00  1.00           C
ATOM   4953  O   ILE B 183       0.266  20.343  40.297  4.00  1.00           O
ATOM   4954  N   LEU B 184      -1.442  19.868  38.895  4.00  1.00           N
ATOM   4955  CA  LEU B 184      -0.565  19.316  37.903  4.00  1.00           C
ATOM   4956  CB  LEU B 184      -0.920  17.870  37.490  4.00  1.00           C
ATOM   4957  CG  LEU B 184       0.037  17.216  36.466  4.00  1.00           C
ATOM   4958  CD1 LEU B 184      -0.221  15.709  36.385  4.00  1.00           C
ATOM   4959  CD2 LEU B 184      -0.033  17.863  35.071  4.00  1.00           C
ATOM   4960  C   LEU B 184      -0.657  20.218  36.709  4.00  1.00           C
ATOM   4961  O   LEU B 184      -1.753  20.523  36.243  4.00  1.00           O
ATOM   4962  N   TYR B 185       0.501  20.692  36.190  4.00  1.00           N
ATOM   4963  CA  TYR B 185       0.457  21.587  35.066  4.00  1.00           C
ATOM   4964  CB  TYR B 185       0.817  23.035  35.445  4.00  1.00           C
ATOM   4965  CG  TYR B 185       0.575  23.922  34.271  4.00  1.00           C
ATOM   4966  CD1 TYR B 185      -0.704  24.324  33.968  4.00  1.00           C
ATOM   4967  CD2 TYR B 185       1.614  24.364  33.482  4.00  1.00           C
ATOM   4968  CE1 TYR B 185      -0.951  25.144  32.893  4.00  1.00           C
ATOM   4969  CE2 TYR B 185       1.373  25.186  32.405  4.00  1.00           C
ATOM   4970  CZ  TYR B 185       0.089  25.577  32.108  4.00  1.00           C
ATOM   4971  OH  TYR B 185      -0.166  26.422  31.005  4.00  1.00           O
ATOM   4972  C   TYR B 185       1.425  21.144  34.044  4.00  1.00           C
ATOM   4973  O   TYR B 185       2.549  20.743  34.346  4.00  1.00           O
ATOM   4974  N   THR B 186       0.976  21.187  32.786  4.00  1.00           N
ATOM   4975  CA  THR B 186       1.880  20.935  31.725  4.00  1.00           C
ATOM   4976  CB  THR B 186       1.433  19.879  30.757  4.00  1.00           C
ATOM   4977  OG1 THR B 186       2.499  19.526  29.887  4.00  1.00           O
ATOM   4978  CG2 THR B 186       0.241  20.419  29.951  4.00  1.00           C
ATOM   4979  C   THR B 186       1.930  22.240  31.016  4.00  1.00           C
ATOM   4980  O   THR B 186       0.907  22.910  30.891  4.00  1.00           O
ATOM   4981  N   GLY B 187       3.120  22.676  30.566  1.00  1.00           N
ATOM   4982  CA  GLY B 187       3.134  23.960  29.934  1.00  1.00           C
ATOM   4983  C   GLY B 187       4.548  24.450  29.871  1.00  1.00           C
ATOM   4984  O   GLY B 187       5.499  23.670  29.846  1.00  1.00           O
ATOM   4985  N   SER B 188       4.700  25.789  29.842  1.00  1.00           N
ATOM   4986  CA  SER B 188       5.969  26.449  29.712  1.00  1.00           C
ATOM   4987  CB  SER B 188       5.837  27.922  29.287  1.00  1.00           C
ATOM   4988  OG  SER B 188       5.143  28.017  28.052  1.00  1.00           O
ATOM   4989  C   SER B 188       6.648  26.457  31.029  1.00  1.00           C
ATOM   4990  O   SER B 188       6.126  25.940  32.011  1.00  1.00           O
ATOM   4991  N   THR B 189       7.894  26.960  31.047  2.00  1.00           N
ATOM   4992  CA  THR B 189       8.595  27.109  32.283  2.00  1.00           C
ATOM   4993  CB  THR B 189      10.062  27.391  32.091  2.00  1.00           C
ATOM   4994  OG1 THR B 189      10.711  27.470  33.351  2.00  1.00           O
ATOM   4995  CG2 THR B 189      10.243  28.702  31.306  2.00  1.00           C
ATOM   4996  C   THR B 189       7.993  28.238  33.075  2.00  1.00           C
ATOM   4997  O   THR B 189       7.719  28.086  34.265  2.00  1.00           O
ATOM   4998  N   GLY B 190       7.749  29.402  32.427  2.00  1.00           N
ATOM   4999  CA  GLY B 190       7.275  30.559  33.142  2.00  1.00           C
ATOM   5000  C   GLY B 190       5.930  30.272  33.709  2.00  1.00           C
ATOM   5001  O   GLY B 190       5.699  30.475  34.900  2.00  1.00           O
ATOM   5002  N   VAL B 191       4.992  29.785  32.877  2.00  1.00           N
ATOM   5003  CA  VAL B 191       3.773  29.411  33.511  2.00  1.00           C
ATOM   5004  CB  VAL B 191       2.688  29.009  32.555  2.00  1.00           C
ATOM   5005  CG1 VAL B 191       1.506  28.442  33.361  2.00  1.00           C
ATOM   5006  CG2 VAL B 191       2.322  30.236  31.699  2.00  1.00           C
ATOM   5007  C   VAL B 191       4.236  28.209  34.249  2.00  1.00           C
ATOM   5008  O   VAL B 191       4.813  27.305  33.658  2.00  1.00           O
ATOM   5009  N   GLY B 192       3.991  28.122  35.558  2.00  1.00           N
ATOM   5010  CA  GLY B 192       4.624  27.048  36.261  2.00  1.00           C
ATOM   5011  C   GLY B 192       5.303  27.689  37.430  2.00  1.00           C
[truncated: 167,067 more chars]
