# Supplementary material for: Identification of a peptide ligand for human ALDH3A1 through peptide phage display: Prediction and characterization of protein interaction sites and inhibition of ALDH3A1 enzymatic activity
Source: Front Mol Biosci. 2023 Mar 20;10:1161111. doi: 10.3389/fmolb.2023.1161111 (PMC10067601; doi:10.3389/fmolb.2023.1161111)
Supplement: Supplementary file 1 [file DataSheet1.ZIP › Raw Data/Files/model_3.pdb]

REMARK   1 secondary structure assigned by stride 
REMARK   2 stride output converted by stride2pdb version 0.01
HELIX    1   1 LYS A    2  SER A   15  1                                  14
HELIX    2   2 LEU A   22  GLN A   39  1                                  18
HELIX    3   3 GLU A   42  LEU A   47  1                                   6
HELIX    4   4 GLU A   55  ALA A   58  1                                   4
HELIX    5   5 GLU A   62  ALA A   81  1                                  20
HELIX    6   6 PRO A  116  ILE A  128  1                                  13
HELIX    7   7 GLU A  143  THR A  151  1                                   9
HELIX    8   8 VAL A  169  LYS A  177  1                                   9
HELIX    9   9 LYS A  193  ALA A  199  1                                   7
HELIX   10  10 ASP A  225  LYS A  235  1                                  11
HELIX   11  11 GLN A  258  LYS A  268  1                                  11
HELIX   12  12 ALA A  287  LEU A  296  1                                  10
HELIX   13  13 LEU A  347  GLN A  356  1                                  10
HELIX   14  14 LYS A  371  MET A  376  1                                   6
HELIX   15  15 LYS A  415  THR A  420  1                                   6
HELIX   16  16 LYS B    2  SER B   16  1                                  15
HELIX   17  17 GLN B   23  LEU B   43  1                                  21
HELIX   18  18 GLU B   55  GLU B   62  1                                   8
HELIX   19  19 VAL B   66  LYS B   76  1                                  11
HELIX   20  20 ASN B  118  ALA B  130  1                                  13
HELIX   21  21 ASN B  144  ILE B  153  1                                  10
HELIX   22  22 THR B  172  LYS B  177  1                                   6
HELIX   23  23 THR B  189  LYS B  201  1                                  13
HELIX   24  24 ASP B  225  ARG B  230  1                                   6
HELIX   25  25 GLN B  256  PHE B  270  1                                  15
HELIX   26  26 ALA B  287  LEU B  296  1                                  10
HELIX   27  27 PRO B  328  GLN B  331  1                                   4
HELIX   28  28 LEU B  347  GLN B  356  1                                  10
HELIX   29  29 ASP B  370  LYS B  374  1                                   5
HELIX   30  30 LYS B  416  THR B  420  1                                   5
HELIX   31  31 PRO A   90  GLN A   91  1                                   2
HELIX   32  32 ALA A  275  LYS A  277  1                                   3
HELIX   33  33 GLY A  437  LYS A  439  1                                   3
HELIX   34  34 GLY B  405  SER B  407  1                                   3
HELIX   35  35 LYS B  439  ARG B  441  1                                   3
SHEET    1   1 1 GLU A  84  PRO A  85  0
SHEET    2   2 1 TYR A  98  ILE A  99  0
SHEET    3   3 1 VAL A 106  LEU A 108  0
SHEET    4   4 1 ALA A 133  VAL A 135  0
SHEET    5   5 1 TYR A 185  THR A 186  0
SHEET    6   6 1 LEU A 208  GLU A 209  0
SHEET    7   7 1 CYS A 216  VAL A 218  0
SHEET    8   8 1 ILE A 249  CYS A 251  0
SHEET    9   9 1 LYS A 301  TYR A 304  0
SHEET   10  10 1 THR A 307  GLY A 308  0
SHEET   11  11 1 ILE A 315  ALA A 316  0
SHEET   12  12 1 ILE A 319  THR A 321  0
SHEET   13  13 1 ILE A 341  CYS A 343  0
SHEET   14  14 1 ALA A 362  PHE A 366  0
SHEET   15  15 1 GLY A 384  ALA A 386  0
SHEET   16  16 1 PHE A 401  GLY A 402  0
SHEET   17  17 1 GLY A 408  MET A 409  0
SHEET   18  18 1 SER A 411  TYR A 412  0
SHEET   19  19 1 SER A 426  LEU A 428  0
SHEET   20  20 1 GLU B  84  PRO B  85  0
SHEET   21  21 1 GLU B  96  GLU B 102  0
SHEET   22  22 1 VAL B 107  ILE B 110  0
SHEET   23  23 1 VAL B 134  LYS B 137  0
SHEET   24  24 1 HIS B 182  THR B 186  0
SHEET   25  25 1 VAL B 206  GLU B 209  0
SHEET   26  26 1 TYR B 217  VAL B 218  0
SHEET   27  27 1 ILE B 249  CYS B 251  0
SHEET   28  28 1 VAL B 302  ASP B 309  0
SHEET   29  29 1 TYR B 314  LEU B 320  0
SHEET   30  30 1 ILE B 341  CYS B 343  0
SHEET   31  31 1 ALA B 362  PHE B 366  0
SHEET   32  32 1 GLY B 384  ALA B 387  0
SHEET   33  33 1 GLY B 408  MET B 409  0
SHEET   34  34 1 HIS B 423  VAL B 429  0
.k1ocuT.B99990002_fit.pdb
EXPDTA    THEORETICAL MODEL, MODELLER 9.24 2020/11/20 02:09:11
ATOM      1  N   SER A   1      27.088  39.055  49.920  1.00  1.00           N
ATOM      2  CA  SER A   1      28.267  39.098  50.813  1.00  1.00           C
ATOM      3  CB  SER A   1      27.829  39.407  52.261  1.00  1.00           C
ATOM      4  OG  SER A   1      28.953  39.611  53.108  1.00  1.00           O
ATOM      5  C   SER A   1      28.962  37.777  50.790  1.00  1.00           C
ATOM      6  O   SER A   1      29.255  37.230  49.727  1.00  1.00           O
ATOM      7  N   LYS A   2      29.259  37.229  51.979  2.00  1.00           N
ATOM      8  CA  LYS A   2      29.882  35.947  52.011  2.00  1.00           C
ATOM      9  CB  LYS A   2      30.181  35.460  53.443  2.00  1.00           C
ATOM     10  CG  LYS A   2      31.214  34.331  53.516  2.00  1.00           C
ATOM     11  CD  LYS A   2      31.728  34.055  54.934  2.00  1.00           C
ATOM     12  CE  LYS A   2      32.859  34.991  55.370  2.00  1.00           C
ATOM     13  NZ  LYS A   2      33.266  34.695  56.763  2.00  1.00           N
ATOM     14  C   LYS A   2      28.885  35.031  51.397  2.00  1.00           C
ATOM     15  O   LYS A   2      29.222  34.168  50.588  2.00  1.00           O
ATOM     16  N   ILE A   3      27.607  35.227  51.770  2.00  1.00           N
ATOM     17  CA  ILE A   3      26.562  34.483  51.144  2.00  1.00           C
ATOM     18  CB  ILE A   3      25.179  34.851  51.583  2.00  1.00           C
ATOM     19  CG1 ILE A   3      24.950  34.403  53.033  2.00  1.00           C
ATOM     20  CG2 ILE A   3      24.180  34.262  50.573  2.00  1.00           C
ATOM     21  CD1 ILE A   3      23.661  34.956  53.632  2.00  1.00           C
ATOM     22  C   ILE A   3      26.678  34.834  49.692  2.00  1.00           C
ATOM     23  O   ILE A   3      27.059  35.949  49.340  2.00  1.00           O
ATOM     24  N   SER A   4      26.361  33.864  48.819  2.00  1.00           N
ATOM     25  CA  SER A   4      26.469  33.958  47.390  2.00  1.00           C
ATOM     26  CB  SER A   4      26.118  35.341  46.828  2.00  1.00           C
ATOM     27  OG  SER A   4      26.267  35.323  45.416  2.00  1.00           O
ATOM     28  C   SER A   4      27.883  33.672  47.024  2.00  1.00           C
ATOM     29  O   SER A   4      28.148  33.029  46.010  2.00  1.00           O
ATOM     30  N   GLU A   5      28.844  34.110  47.852  2.00  1.00           N
ATOM     31  CA  GLU A   5      30.181  33.701  47.559  2.00  1.00           C
ATOM     32  CB  GLU A   5      31.262  34.551  48.241  2.00  1.00           C
ATOM     33  CG  GLU A   5      31.400  35.918  47.569  2.00  1.00           C
ATOM     34  CD  GLU A   5      32.682  36.570  48.055  2.00  1.00           C
ATOM     35  OE1 GLU A   5      33.297  36.029  49.011  2.00  1.00           O
ATOM     36  OE2 GLU A   5      33.068  37.616  47.467  2.00  1.00           O
ATOM     37  C   GLU A   5      30.299  32.276  47.990  2.00  1.00           C
ATOM     38  O   GLU A   5      30.925  31.461  47.314  2.00  1.00           O
ATOM     39  N   ALA A   6      29.676  31.949  49.143  2.00  1.00           N
ATOM     40  CA  ALA A   6      29.705  30.611  49.656  2.00  1.00           C
ATOM     41  CB  ALA A   6      28.980  30.458  51.005  2.00  1.00           C
ATOM     42  C   ALA A   6      28.997  29.736  48.677  2.00  1.00           C
ATOM     43  O   ALA A   6      29.463  28.651  48.334  2.00  1.00           O
ATOM     44  N   VAL A   7      27.849  30.223  48.181  2.00  1.00           N
ATOM     45  CA  VAL A   7      27.016  29.470  47.296  2.00  1.00           C
ATOM     46  CB  VAL A   7      25.794  30.247  46.910  2.00  1.00           C
ATOM     47  CG1 VAL A   7      24.938  29.409  45.943  2.00  1.00           C
ATOM     48  CG2 VAL A   7      25.085  30.683  48.198  2.00  1.00           C
ATOM     49  C   VAL A   7      27.738  29.177  46.028  2.00  1.00           C
ATOM     50  O   VAL A   7      27.776  28.034  45.574  2.00  1.00           O
ATOM     51  N   LYS A   8      28.362  30.208  45.435  2.00  1.00           N
ATOM     52  CA  LYS A   8      28.961  30.020  44.149  2.00  1.00           C
ATOM     53  CB  LYS A   8      29.611  31.293  43.583  2.00  1.00           C
ATOM     54  CG  LYS A   8      30.887  31.744  44.296  2.00  1.00           C
ATOM     55  CD  LYS A   8      31.658  32.797  43.493  2.00  1.00           C
ATOM     56  CE  LYS A   8      32.866  33.396  44.218  2.00  1.00           C
ATOM     57  NZ  LYS A   8      34.111  32.696  43.825  2.00  1.00           N
ATOM     58  C   LYS A   8      30.023  28.982  44.271  2.00  1.00           C
ATOM     59  O   LYS A   8      30.163  28.109  43.415  2.00  1.00           O
ATOM     60  N   ARG A   9      30.789  29.051  45.368  2.00  1.00           N
ATOM     61  CA  ARG A   9      31.861  28.128  45.568  2.00  1.00           C
ATOM     62  CB  ARG A   9      32.631  28.420  46.867  2.00  1.00           C
ATOM     63  CG  ARG A   9      33.437  29.719  46.785  2.00  1.00           C
ATOM     64  CD  ARG A   9      34.829  29.522  46.181  2.00  1.00           C
ATOM     65  NE  ARG A   9      35.419  30.867  45.925  2.00  1.00           N
ATOM     66  CZ  ARG A   9      36.762  31.000  45.716  2.00  1.00           C
ATOM     67  NH1 ARG A   9      37.575  29.907  45.770  2.00  1.00           N
ATOM     68  NH2 ARG A   9      37.294  32.231  45.455  2.00  1.00           N
ATOM     69  C   ARG A   9      31.280  26.747  45.661  2.00  1.00           C
ATOM     70  O   ARG A   9      31.811  25.809  45.072  2.00  1.00           O
ATOM     71  N   ALA A  10      30.152  26.581  46.380  2.00  1.00           N
ATOM     72  CA  ALA A  10      29.584  25.266  46.517  2.00  1.00           C
ATOM     73  CB  ALA A  10      28.274  25.261  47.322  2.00  1.00           C
ATOM     74  C   ALA A  10      29.253  24.796  45.135  2.00  1.00           C
ATOM     75  O   ALA A  10      29.521  23.651  44.773  2.00  1.00           O
ATOM     76  N   ARG A  11      28.679  25.693  44.311  2.00  1.00           N
ATOM     77  CA  ARG A  11      28.321  25.325  42.972  2.00  1.00           C
ATOM     78  CB  ARG A  11      27.637  26.474  42.199  2.00  1.00           C
ATOM     79  CG  ARG A  11      26.144  26.651  42.504  2.00  1.00           C
ATOM     80  CD  ARG A  11      25.521  27.904  41.869  2.00  1.00           C
ATOM     81  NE  ARG A  11      26.142  28.112  40.527  2.00  1.00           N
ATOM     82  CZ  ARG A  11      25.523  28.872  39.574  2.00  1.00           C
ATOM     83  NH1 ARG A  11      24.271  29.373  39.797  2.00  1.00           N
ATOM     84  NH2 ARG A  11      26.160  29.137  38.395  2.00  1.00           N
ATOM     85  C   ARG A  11      29.565  24.949  42.231  2.00  1.00           C
ATOM     86  O   ARG A  11      29.585  23.930  41.544  2.00  1.00           O
ATOM     87  N   ALA A  12      30.647  25.749  42.348  2.00  1.00           N
ATOM     88  CA  ALA A  12      31.842  25.348  41.663  2.00  1.00           C
ATOM     89  CB  ALA A  12      32.756  26.533  41.303  2.00  1.00           C
ATOM     90  C   ALA A  12      32.575  24.490  42.628  2.00  1.00           C
ATOM     91  O   ALA A  12      33.456  24.943  43.354  2.00  1.00           O
ATOM     92  N   ALA A  13      32.237  23.193  42.597  2.00  1.00           N
ATOM     93  CA  ALA A  13      32.715  22.211  43.517  2.00  1.00           C
ATOM     94  CB  ALA A  13      32.382  22.541  44.981  2.00  1.00           C
ATOM     95  C   ALA A  13      31.905  21.037  43.127  2.00  1.00           C
ATOM     96  O   ALA A  13      32.405  20.019  42.653  2.00  1.00           O
ATOM     97  N   PHE A  14      30.589  21.213  43.315  2.00  1.00           N
ATOM     98  CA  PHE A  14      29.605  20.249  42.966  2.00  1.00           C
ATOM     99  CB  PHE A  14      28.187  20.783  43.222  2.00  1.00           C
ATOM    100  CG  PHE A  14      27.208  19.802  42.690  2.00  1.00           C
ATOM    101  CD1 PHE A  14      26.984  18.611  43.337  2.00  1.00           C
ATOM    102  CD2 PHE A  14      26.495  20.090  41.548  2.00  1.00           C
ATOM    103  CE1 PHE A  14      26.073  17.710  42.840  2.00  1.00           C
ATOM    104  CE2 PHE A  14      25.582  19.192  41.048  2.00  1.00           C
ATOM    105  CZ  PHE A  14      25.370  17.999  41.694  2.00  1.00           C
ATOM    106  C   PHE A  14      29.764  19.980  41.501  2.00  1.00           C
ATOM    107  O   PHE A  14      29.726  18.830  41.067  2.00  1.00           O
ATOM    108  N   SER A  15      29.962  21.047  40.705  2.00  1.00           N
ATOM    109  CA  SER A  15      30.105  20.927  39.283  2.00  1.00           C
ATOM    110  CB  SER A  15      30.084  22.290  38.564  2.00  1.00           C
ATOM    111  OG  SER A  15      31.157  23.106  39.009  2.00  1.00           O
ATOM    112  C   SER A  15      31.384  20.224  38.934  2.00  1.00           C
ATOM    113  O   SER A  15      31.501  19.650  37.853  2.00  1.00           O
ATOM    114  N   SER A  16      32.378  20.233  39.845  3.00  1.00           N
ATOM    115  CA  SER A  16      33.670  19.654  39.581  3.00  1.00           C
ATOM    116  CB  SER A  16      34.643  19.843  40.758  3.00  1.00           C
ATOM    117  OG  SER A  16      34.807  21.226  41.035  3.00  1.00           O
ATOM    118  C   SER A  16      33.513  18.177  39.380  3.00  1.00           C
ATOM    119  O   SER A  16      34.287  17.574  38.640  3.00  1.00           O
ATOM    120  N   GLY A  17      32.496  17.556  40.013  3.00  1.00           N
ATOM    121  CA  GLY A  17      32.326  16.137  39.867  3.00  1.00           C
ATOM    122  C   GLY A  17      32.985  15.462  41.024  3.00  1.00           C
ATOM    123  O   GLY A  17      33.191  14.248  41.020  3.00  1.00           O
ATOM    124  N   ARG A  18      33.331  16.254  42.052  3.00  1.00           N
ATOM    125  CA  ARG A  18      34.015  15.754  43.203  3.00  1.00           C
ATOM    126  CB  ARG A  18      34.428  16.863  44.185  3.00  1.00           C
ATOM    127  CG  ARG A  18      35.542  17.750  43.628  3.00  1.00           C
ATOM    128  CD  ARG A  18      35.963  18.872  44.571  3.00  1.00           C
ATOM    129  NE  ARG A  18      36.648  18.241  45.728  3.00  1.00           N
ATOM    130  CZ  ARG A  18      37.036  19.031  46.768  3.00  1.00           C
ATOM    131  NH1 ARG A  18      36.815  20.376  46.707  3.00  1.00           N
ATOM    132  NH2 ARG A  18      37.628  18.476  47.865  3.00  1.00           N
ATOM    133  C   ARG A  18      33.166  14.753  43.961  3.00  1.00           C
ATOM    134  O   ARG A  18      33.663  13.722  44.413  3.00  1.00           O
ATOM    135  N   THR A  19      31.858  15.038  44.103  3.00  1.00           N
ATOM    136  CA  THR A  19      30.885  14.285  44.862  3.00  1.00           C
ATOM    137  CB  THR A  19      29.578  15.013  44.957  3.00  1.00           C
ATOM    138  OG1 THR A  19      29.033  15.205  43.659  3.00  1.00           O
ATOM    139  CG2 THR A  19      29.823  16.369  45.640  3.00  1.00           C
ATOM    140  C   THR A  19      30.578  12.947  44.272  3.00  1.00           C
ATOM    141  O   THR A  19      30.212  12.013  44.984  3.00  1.00           O
ATOM    142  N   ARG A  20      30.726  12.817  42.943  1.00  1.00           N
ATOM    143  CA  ARG A  20      30.206  11.719  42.183  1.00  1.00           C
ATOM    144  CB  ARG A  20      30.528  11.892  40.690  1.00  1.00           C
ATOM    145  CG  ARG A  20      29.889  10.874  39.744  1.00  1.00           C
ATOM    146  CD  ARG A  20      30.352  11.071  38.298  1.00  1.00           C
ATOM    147  NE  ARG A  20      31.835  10.930  38.309  1.00  1.00           N
ATOM    148  CZ  ARG A  20      32.409   9.707  38.104  1.00  1.00           C
ATOM    149  NH1 ARG A  20      31.639   8.648  37.714  1.00  1.00           N
ATOM    150  NH2 ARG A  20      33.749   9.535  38.288  1.00  1.00           N
ATOM    151  C   ARG A  20      30.638  10.338  42.610  1.00  1.00           C
ATOM    152  O   ARG A  20      29.750   9.507  42.781  1.00  1.00           O
ATOM    153  N   PRO A  21      31.872   9.976  42.826  1.00  1.00           N
ATOM    154  CA  PRO A  21      32.084   8.595  43.184  1.00  1.00           C
ATOM    155  CD  PRO A  21      32.986  10.518  42.066  1.00  1.00           C
ATOM    156  CB  PRO A  21      33.580   8.350  43.016  1.00  1.00           C
ATOM    157  CG  PRO A  21      33.978   9.351  41.912  1.00  1.00           C
ATOM    158  C   PRO A  21      31.548   8.402  44.566  1.00  1.00           C
ATOM    159  O   PRO A  21      31.500   9.369  45.327  1.00  1.00           O
ATOM    160  N   LEU A  22      31.119   7.173  44.911  2.00  1.00           N
ATOM    161  CA  LEU A  22      30.546   6.940  46.200  2.00  1.00           C
ATOM    162  CB  LEU A  22      29.988   5.520  46.413  2.00  1.00           C
ATOM    163  CG  LEU A  22      31.066   4.426  46.495  2.00  1.00           C
ATOM    164  CD1 LEU A  22      30.430   3.048  46.720  2.00  1.00           C
ATOM    165  CD2 LEU A  22      31.981   4.444  45.262  2.00  1.00           C
ATOM    166  C   LEU A  22      31.610   7.148  47.249  2.00  1.00           C
ATOM    167  O   LEU A  22      31.318   7.615  48.348  2.00  1.00           O
ATOM    168  N   GLN A  23      32.884   6.838  46.924  2.00  1.00           N
ATOM    169  CA  GLN A  23      33.957   6.836  47.888  2.00  1.00           C
ATOM    170  CB  GLN A  23      35.327   6.533  47.252  2.00  1.00           C
ATOM    171  CG  GLN A  23      35.382   5.223  46.461  2.00  1.00           C
ATOM    172  CD  GLN A  23      35.161   4.054  47.410  2.00  1.00           C
ATOM    173  OE1 GLN A  23      34.748   2.974  46.992  2.00  1.00           O
ATOM    174  NE2 GLN A  23      35.446   4.265  48.723  2.00  1.00           N
ATOM    175  C   GLN A  23      34.085   8.177  48.557  2.00  1.00           C
ATOM    176  O   GLN A  23      34.290   8.256  49.768  2.00  1.00           O
ATOM    177  N   PHE A  24      33.971   9.271  47.789  2.00  1.00           N
ATOM    178  CA  PHE A  24      34.081  10.601  48.322  2.00  1.00           C
ATOM    179  CB  PHE A  24      33.981  11.644  47.187  2.00  1.00           C
ATOM    180  CG  PHE A  24      34.089  13.049  47.686  2.00  1.00           C
ATOM    181  CD1 PHE A  24      35.284  13.551  48.153  2.00  1.00           C
ATOM    182  CD2 PHE A  24      32.997  13.886  47.640  2.00  1.00           C
ATOM    183  CE1 PHE A  24      35.379  14.852  48.595  2.00  1.00           C
ATOM    184  CE2 PHE A  24      33.086  15.186  48.079  2.00  1.00           C
ATOM    185  CZ  PHE A  24      34.277  15.674  48.561  2.00  1.00           C
ATOM    186  C   PHE A  24      32.958  10.791  49.274  2.00  1.00           C
ATOM    187  O   PHE A  24      33.110  11.393  50.336  2.00  1.00           O
ATOM    188  N   ARG A  25      31.776  10.285  48.898  2.00  1.00           N
ATOM    189  CA  ARG A  25      30.646  10.429  49.754  2.00  1.00           C
ATOM    190  CB  ARG A  25      29.380   9.760  49.189  2.00  1.00           C
ATOM    191  CG  ARG A  25      28.766  10.428  47.958  2.00  1.00           C
ATOM    192  CD  ARG A  25      27.542   9.659  47.450  2.00  1.00           C
ATOM    193  NE  ARG A  25      26.902  10.436  46.355  2.00  1.00           N
ATOM    194  CZ  ARG A  25      26.090   9.798  45.461  2.00  1.00           C
ATOM    195  NH1 ARG A  25      25.931   8.443  45.525  2.00  1.00           N
ATOM    196  NH2 ARG A  25      25.438  10.516  44.500  2.00  1.00           N
ATOM    197  C   ARG A  25      30.900   9.699  51.038  2.00  1.00           C
ATOM    198  O   ARG A  25      30.710  10.251  52.119  2.00  1.00           O
ATOM    199  N   ILE A  26      31.377   8.441  50.951  2.00  1.00           N
ATOM    200  CA  ILE A  26      31.490   7.655  52.147  2.00  1.00           C
ATOM    201  CB  ILE A  26      31.887   6.226  51.945  2.00  1.00           C
ATOM    202  CG1 ILE A  26      31.610   5.453  53.249  2.00  1.00           C
ATOM    203  CG2 ILE A  26      33.349   6.170  51.478  2.00  1.00           C
ATOM    204  CD1 ILE A  26      31.606   3.935  53.085  2.00  1.00           C
ATOM    205  C   ILE A  26      32.458   8.314  53.068  2.00  1.00           C
ATOM    206  O   ILE A  26      32.250   8.325  54.279  2.00  1.00           O
ATOM    207  N   GLN A  27      33.549   8.890  52.533  2.00  1.00           N
ATOM    208  CA  GLN A  27      34.483   9.510  53.424  2.00  1.00           C
ATOM    209  CB  GLN A  27      35.709  10.119  52.734  2.00  1.00           C
ATOM    210  CG  GLN A  27      35.373  11.333  51.877  2.00  1.00           C
ATOM    211  CD  GLN A  27      36.672  11.996  51.447  2.00  1.00           C
ATOM    212  OE1 GLN A  27      37.719  11.358  51.356  2.00  1.00           O
ATOM    213  NE2 GLN A  27      36.601  13.327  51.182  2.00  1.00           N
ATOM    214  C   GLN A  27      33.767  10.607  54.124  2.00  1.00           C
ATOM    215  O   GLN A  27      33.950  10.814  55.323  2.00  1.00           O
ATOM    216  N   GLN A  28      32.907  11.327  53.385  2.00  1.00           N
ATOM    217  CA  GLN A  28      32.222  12.439  53.963  2.00  1.00           C
ATOM    218  CB  GLN A  28      31.358  13.195  52.945  2.00  1.00           C
ATOM    219  CG  GLN A  28      30.745  14.459  53.537  2.00  1.00           C
ATOM    220  CD  GLN A  28      31.907  15.318  54.023  2.00  1.00           C
ATOM    221  OE1 GLN A  28      31.769  16.083  54.974  2.00  1.00           O
ATOM    222  NE2 GLN A  28      33.088  15.184  53.363  2.00  1.00           N
ATOM    223  C   GLN A  28      31.338  11.978  55.067  2.00  1.00           C
ATOM    224  O   GLN A  28      31.338  12.544  56.159  2.00  1.00           O
ATOM    225  N   LEU A  29      30.581  10.905  54.809  2.00  1.00           N
ATOM    226  CA  LEU A  29      29.657  10.383  55.765  2.00  1.00           C
ATOM    227  CB  LEU A  29      28.852   9.220  55.157  2.00  1.00           C
ATOM    228  CG  LEU A  29      27.827   8.585  56.107  2.00  1.00           C
ATOM    229  CD1 LEU A  29      26.805   9.629  56.571  2.00  1.00           C
ATOM    230  CD2 LEU A  29      27.149   7.362  55.467  2.00  1.00           C
ATOM    231  C   LEU A  29      30.461   9.885  56.925  2.00  1.00           C
ATOM    232  O   LEU A  29      30.061  10.009  58.081  2.00  1.00           O
ATOM    233  N   GLU A  30      31.641   9.321  56.618  2.00  1.00           N
ATOM    234  CA  GLU A  30      32.557   8.756  57.565  2.00  1.00           C
ATOM    235  CB  GLU A  30      33.798   8.216  56.832  2.00  1.00           C
ATOM    236  CG  GLU A  30      34.829   7.485  57.690  2.00  1.00           C
ATOM    237  CD  GLU A  30      35.905   6.997  56.727  2.00  1.00           C
ATOM    238  OE1 GLU A  30      35.670   7.111  55.495  2.00  1.00           O
ATOM    239  OE2 GLU A  30      36.968   6.510  57.197  2.00  1.00           O
ATOM    240  C   GLU A  30      32.969   9.854  58.493  2.00  1.00           C
ATOM    241  O   GLU A  30      33.106   9.645  59.697  2.00  1.00           O
ATOM    242  N   ALA A  31      33.176  11.064  57.942  2.00  1.00           N
ATOM    243  CA  ALA A  31      33.573  12.178  58.752  2.00  1.00           C
ATOM    244  CB  ALA A  31      33.831  13.454  57.928  2.00  1.00           C
ATOM    245  C   ALA A  31      32.489  12.471  59.715  2.00  1.00           C
ATOM    246  O   ALA A  31      32.737  12.644  60.906  2.00  1.00           O
ATOM    247  N   LEU A  32      31.239  12.462  59.228  2.00  1.00           N
ATOM    248  CA  LEU A  32      30.162  12.832  60.086  2.00  1.00           C
ATOM    249  CB  LEU A  32      28.782  12.756  59.418  2.00  1.00           C
ATOM    250  CG  LEU A  32      27.644  13.110  60.395  2.00  1.00           C
ATOM    251  CD1 LEU A  32      27.747  14.564  60.879  2.00  1.00           C
ATOM    252  CD2 LEU A  32      26.265  12.765  59.809  2.00  1.00           C
ATOM    253  C   LEU A  32      30.125  11.890  61.237  2.00  1.00           C
ATOM    254  O   LEU A  32      29.853  12.307  62.362  2.00  1.00           O
ATOM    255  N   GLN A  33      30.404  10.595  60.998  2.00  1.00           N
ATOM    256  CA  GLN A  33      30.306   9.705  62.109  2.00  1.00           C
ATOM    257  CB  GLN A  33      30.532   8.205  61.799  2.00  1.00           C
ATOM    258  CG  GLN A  33      31.952   7.812  61.385  2.00  1.00           C
ATOM    259  CD  GLN A  33      31.996   6.290  61.256  2.00  1.00           C
ATOM    260  OE1 GLN A  33      32.788   5.741  60.492  2.00  1.00           O
ATOM    261  NE2 GLN A  33      31.127   5.587  62.031  2.00  1.00           N
ATOM    262  C   GLN A  33      31.313  10.133  63.145  2.00  1.00           C
ATOM    263  O   GLN A  33      31.028  10.115  64.341  2.00  1.00           O
ATOM    264  N   ARG A  34      32.516  10.551  62.699  2.00  1.00           N
ATOM    265  CA  ARG A  34      33.588  10.985  63.562  2.00  1.00           C
ATOM    266  CB  ARG A  34      34.889  11.199  62.775  2.00  1.00           C
ATOM    267  CG  ARG A  34      36.150  11.225  63.637  2.00  1.00           C
ATOM    268  CD  ARG A  34      37.421  11.043  62.806  2.00  1.00           C
ATOM    269  NE  ARG A  34      38.589  11.092  63.730  2.00  1.00           N
ATOM    270  CZ  ARG A  34      39.825  10.739  63.269  2.00  1.00           C
ATOM    271  NH1 ARG A  34      39.976  10.327  61.977  2.00  1.00           N
ATOM    272  NH2 ARG A  34      40.905  10.797  64.100  2.00  1.00           N
ATOM    273  C   ARG A  34      33.208  12.257  64.265  2.00  1.00           C
ATOM    274  O   ARG A  34      33.503  12.388  65.452  2.00  1.00           O
ATOM    275  N   LEU A  35      32.541  13.224  63.580  2.00  1.00           N
ATOM    276  CA  LEU A  35      32.188  14.443  64.271  2.00  1.00           C
ATOM    277  CB  LEU A  35      31.331  15.455  63.479  2.00  1.00           C
ATOM    278  CG  LEU A  35      32.044  16.245  62.366  2.00  1.00           C
ATOM    279  CD1 LEU A  35      32.462  15.353  61.192  2.00  1.00           C
ATOM    280  CD2 LEU A  35      31.175  17.425  61.904  2.00  1.00           C
ATOM    281  C   LEU A  35      31.316  14.034  65.387  2.00  1.00           C
ATOM    282  O   LEU A  35      31.559  14.409  66.527  2.00  1.00           O
ATOM    283  N   ILE A  36      30.314  13.184  65.108  2.00  1.00           N
ATOM    284  CA  ILE A  36      29.437  12.897  66.190  2.00  1.00           C
ATOM    285  CB  ILE A  36      28.042  12.565  65.721  2.00  1.00           C
ATOM    286  CG1 ILE A  36      27.043  12.629  66.883  2.00  1.00           C
ATOM    287  CG2 ILE A  36      28.060  11.248  64.925  2.00  1.00           C
ATOM    288  CD1 ILE A  36      26.754  14.066  67.313  2.00  1.00           C
ATOM    289  C   ILE A  36      30.004  11.757  66.956  2.00  1.00           C
ATOM    290  O   ILE A  36      29.340  10.775  67.288  2.00  1.00           O
ATOM    291  N   GLN A  37      31.284  11.931  67.300  2.00  1.00           N
ATOM    292  CA  GLN A  37      32.037  11.051  68.117  2.00  1.00           C
ATOM    293  CB  GLN A  37      32.947  10.077  67.357  2.00  1.00           C
ATOM    294  CG  GLN A  37      33.967   9.363  68.256  2.00  1.00           C
ATOM    295  CD  GLN A  37      33.295   8.562  69.371  2.00  1.00           C
ATOM    296  OE1 GLN A  37      33.978   8.017  70.237  2.00  1.00           O
ATOM    297  NE2 GLN A  37      31.936   8.480  69.366  2.00  1.00           N
ATOM    298  C   GLN A  37      32.901  11.956  68.909  2.00  1.00           C
ATOM    299  O   GLN A  37      32.751  12.092  70.122  2.00  1.00           O
ATOM    300  N   GLU A  38      33.835  12.620  68.209  2.00  1.00           N
ATOM    301  CA  GLU A  38      34.705  13.508  68.898  2.00  1.00           C
ATOM    302  CB  GLU A  38      35.864  14.074  68.067  2.00  1.00           C
ATOM    303  CG  GLU A  38      36.953  14.651  68.980  2.00  1.00           C
ATOM    304  CD  GLU A  38      38.087  15.188  68.125  2.00  1.00           C
ATOM    305  OE1 GLU A  38      37.808  15.539  66.951  2.00  1.00           O
ATOM    306  OE2 GLU A  38      39.241  15.257  68.628  2.00  1.00           O
ATOM    307  C   GLU A  38      33.914  14.652  69.433  2.00  1.00           C
ATOM    308  O   GLU A  38      34.203  15.168  70.510  2.00  1.00           O
ATOM    309  N   GLN A  39      32.880  15.072  68.687  3.00  1.00           N
ATOM    310  CA  GLN A  39      32.113  16.224  69.054  3.00  1.00           C
ATOM    311  CB  GLN A  39      31.074  16.639  67.999  3.00  1.00           C
ATOM    312  CG  GLN A  39      30.270  17.898  68.309  3.00  1.00           C
ATOM    313  CD  GLN A  39      29.310  18.089  67.141  3.00  1.00           C
ATOM    314  OE1 GLN A  39      28.731  17.129  66.634  3.00  1.00           O
ATOM    315  NE2 GLN A  39      29.151  19.361  66.688  3.00  1.00           N
ATOM    316  C   GLN A  39      31.395  16.007  70.330  3.00  1.00           C
ATOM    317  O   GLN A  39      31.259  16.953  71.107  3.00  1.00           O
ATOM    318  N   GLU A  40      30.920  14.768  70.562  2.00  1.00           N
ATOM    319  CA  GLU A  40      30.134  14.479  71.722  2.00  1.00           C
ATOM    320  CB  GLU A  40      29.867  12.975  71.927  2.00  1.00           C
ATOM    321  CG  GLU A  40      28.871  12.675  73.052  2.00  1.00           C
ATOM    322  CD  GLU A  40      28.897  11.177  73.332  2.00  1.00           C
ATOM    323  OE1 GLU A  40      29.984  10.672  73.720  2.00  1.00           O
ATOM    324  OE2 GLU A  40      27.835  10.519  73.163  2.00  1.00           O
ATOM    325  C   GLU A  40      30.866  14.968  72.921  2.00  1.00           C
ATOM    326  O   GLU A  40      31.899  14.435  73.322  2.00  1.00           O
ATOM    327  N   GLN A  41      30.295  16.032  73.505  2.00  1.00           N
ATOM    328  CA  GLN A  41      30.847  16.756  74.603  2.00  1.00           C
ATOM    329  CB  GLN A  41      32.387  16.847  74.559  2.00  1.00           C
ATOM    330  CG  GLN A  41      33.015  17.736  75.641  2.00  1.00           C
ATOM    331  CD  GLN A  41      33.041  16.977  76.961  2.00  1.00           C
ATOM    332  OE1 GLN A  41      32.281  17.276  77.880  2.00  1.00           O
ATOM    333  NE2 GLN A  41      33.942  15.962  77.064  2.00  1.00           N
ATOM    334  C   GLN A  41      30.325  18.134  74.352  2.00  1.00           C
ATOM    335  O   GLN A  41      29.432  18.626  75.039  2.00  1.00           O
ATOM    336  N   GLU A  42      30.903  18.784  73.321  2.00  1.00           N
ATOM    337  CA  GLU A  42      30.523  20.101  72.905  2.00  1.00           C
ATOM    338  CB  GLU A  42      31.400  20.630  71.755  2.00  1.00           C
ATOM    339  CG  GLU A  42      32.833  20.984  72.171  2.00  1.00           C
ATOM    340  CD  GLU A  42      32.820  22.361  72.823  2.00  1.00           C
ATOM    341  OE1 GLU A  42      32.111  22.531  73.852  2.00  1.00           O
ATOM    342  OE2 GLU A  42      33.525  23.263  72.297  2.00  1.00           O
ATOM    343  C   GLU A  42      29.088  20.077  72.428  2.00  1.00           C
ATOM    344  O   GLU A  42      28.298  20.938  72.813  2.00  1.00           O
ATOM    345  N   LEU A  43      28.700  19.074  71.603  2.00  1.00           N
ATOM    346  CA  LEU A  43      27.369  18.986  71.038  2.00  1.00           C
ATOM    347  CB  LEU A  43      27.236  17.801  70.053  2.00  1.00           C
ATOM    348  CG  LEU A  43      27.070  16.413  70.708  2.00  1.00           C
ATOM    349  CD1 LEU A  43      25.614  16.161  71.139  2.00  1.00           C
ATOM    350  CD2 LEU A  43      27.656  15.293  69.833  2.00  1.00           C
ATOM    351  C   LEU A  43      26.415  18.802  72.153  2.00  1.00           C
ATOM    352  O   LEU A  43      25.350  19.417  72.185  2.00  1.00           O
ATOM    353  N   VAL A  44      26.771  17.936  73.112  2.00  1.00           N
ATOM    354  CA  VAL A  44      25.858  17.768  74.192  2.00  1.00           C
ATOM    355  CB  VAL A  44      26.188  16.651  75.140  2.00  1.00           C
ATOM    356  CG1 VAL A  44      27.411  17.035  75.986  2.00  1.00           C
ATOM    357  CG2 VAL A  44      24.930  16.351  75.971  2.00  1.00           C
ATOM    358  C   VAL A  44      25.810  19.057  74.956  2.00  1.00           C
ATOM    359  O   VAL A  44      24.758  19.430  75.459  2.00  1.00           O
ATOM    360  N   GLY A  45      26.949  19.778  75.069  2.00  1.00           N
ATOM    361  CA  GLY A  45      26.972  21.001  75.834  2.00  1.00           C
ATOM    362  C   GLY A  45      26.022  21.987  75.233  2.00  1.00           C
ATOM    363  O   GLY A  45      25.244  22.624  75.939  2.00  1.00           O
ATOM    364  N   ALA A  46      26.056  22.157  73.903  2.00  1.00           N
ATOM    365  CA  ALA A  46      25.150  23.095  73.313  2.00  1.00           C
ATOM    366  CB  ALA A  46      25.360  23.264  71.798  2.00  1.00           C
ATOM    367  C   ALA A  46      23.763  22.583  73.522  2.00  1.00           C
ATOM    368  O   ALA A  46      22.835  23.348  73.782  2.00  1.00           O
ATOM    369  N   LEU A  47      23.588  21.253  73.414  2.00  1.00           N
ATOM    370  CA  LEU A  47      22.284  20.684  73.568  2.00  1.00           C
ATOM    371  CB  LEU A  47      22.298  19.148  73.497  2.00  1.00           C
ATOM    372  CG  LEU A  47      22.595  18.585  72.098  2.00  1.00           C
ATOM    373  CD1 LEU A  47      22.786  17.061  72.140  2.00  1.00           C
ATOM    374  CD2 LEU A  47      21.501  18.994  71.101  2.00  1.00           C
ATOM    375  C   LEU A  47      21.817  21.034  74.937  2.00  1.00           C
ATOM    376  O   LEU A  47      20.649  21.369  75.108  2.00  1.00           O
ATOM    377  N   ALA A  48      22.695  20.939  75.958  2.00  1.00           N
ATOM    378  CA  ALA A  48      22.276  21.349  77.263  2.00  1.00           C
ATOM    379  CB  ALA A  48      22.931  20.547  78.402  2.00  1.00           C
ATOM    380  C   ALA A  48      22.749  22.752  77.365  2.00  1.00           C
ATOM    381  O   ALA A  48      23.780  23.071  77.957  2.00  1.00           O
ATOM    382  N   ALA A  49      21.915  23.621  76.797  2.00  1.00           N
ATOM    383  CA  ALA A  49      22.111  25.015  76.606  2.00  1.00           C
ATOM    384  CB  ALA A  49      23.238  25.355  75.622  2.00  1.00           C
ATOM    385  C   ALA A  49      20.819  25.317  75.960  2.00  1.00           C
ATOM    386  O   ALA A  49      19.787  25.367  76.627  2.00  1.00           O
ATOM    387  N   ASP A  50      20.854  25.555  74.641  2.00  1.00           N
ATOM    388  CA  ASP A  50      19.601  25.655  73.979  2.00  1.00           C
ATOM    389  CB  ASP A  50      19.731  25.865  72.467  2.00  1.00           C
ATOM    390  CG  ASP A  50      20.267  27.272  72.286  2.00  1.00           C
ATOM    391  OD1 ASP A  50      19.796  28.183  73.016  2.00  1.00           O
ATOM    392  OD2 ASP A  50      21.151  27.456  71.411  2.00  1.00           O
ATOM    393  C   ASP A  50      18.944  24.341  74.232  2.00  1.00           C
ATOM    394  O   ASP A  50      19.334  23.312  73.680  2.00  1.00           O
ATOM    395  N   LEU A  51      17.919  24.366  75.098  2.00  1.00           N
ATOM    396  CA  LEU A  51      17.282  23.183  75.577  2.00  1.00           C
ATOM    397  CB  LEU A  51      17.030  22.083  74.531  2.00  1.00           C
ATOM    398  CG  LEU A  51      16.016  22.514  73.454  2.00  1.00           C
ATOM    399  CD1 LEU A  51      15.473  21.302  72.682  2.00  1.00           C
ATOM    400  CD2 LEU A  51      14.913  23.411  74.038  2.00  1.00           C
ATOM    401  C   LEU A  51      18.134  22.664  76.709  2.00  1.00           C
ATOM    402  O   LEU A  51      19.349  22.832  76.694  2.00  1.00           O
ATOM    403  N   HIS A  52      17.533  22.083  77.774  1.00  1.00           N
ATOM    404  CA  HIS A  52      18.365  21.558  78.832  1.00  1.00           C
ATOM    405  ND1 HIS A  52      19.490  22.534  82.090  1.00  1.00           N
ATOM    406  CG  HIS A  52      18.852  21.576  81.332  1.00  1.00           C
ATOM    407  CB  HIS A  52      17.857  21.889  80.249  1.00  1.00           C
ATOM    408  NE2 HIS A  52      20.235  20.564  82.803  1.00  1.00           N
ATOM    409  CD2 HIS A  52      19.319  20.379  81.781  1.00  1.00           C
ATOM    410  CE1 HIS A  52      20.303  21.874  82.952  1.00  1.00           C
ATOM    411  C   HIS A  52      18.313  20.091  78.700  1.00  1.00           C
ATOM    412  O   HIS A  52      17.630  19.407  79.460  1.00  1.00           O
ATOM    413  N   LYS A  53      19.048  19.566  77.714  1.00  1.00           N
ATOM    414  CA  LYS A  53      19.029  18.153  77.590  1.00  1.00           C
ATOM    415  CB  LYS A  53      18.830  17.649  76.154  1.00  1.00           C
ATOM    416  CG  LYS A  53      17.462  18.004  75.568  1.00  1.00           C
ATOM    417  CD  LYS A  53      17.339  17.667  74.082  1.00  1.00           C
ATOM    418  CE  LYS A  53      18.449  18.277  73.223  1.00  1.00           C
ATOM    419  NZ  LYS A  53      18.276  19.743  73.125  1.00  1.00           N
ATOM    420  C   LYS A  53      20.342  17.676  78.055  1.00  1.00           C
ATOM    421  O   LYS A  53      21.371  18.296  77.795  1.00  1.00           O
ATOM    422  N   ASN A  54      20.335  16.554  78.784  1.00  1.00           N
ATOM    423  CA  ASN A  54      21.581  16.070  79.267  1.00  1.00           C
ATOM    424  CB  ASN A  54      21.491  15.353  80.617  1.00  1.00           C
ATOM    425  CG  ASN A  54      21.261  16.462  81.635  1.00  1.00           C
ATOM    426  OD1 ASN A  54      21.547  17.631  81.374  1.00  1.00           O
ATOM    427  ND2 ASN A  54      20.731  16.092  82.830  1.00  1.00           N
ATOM    428  C   ASN A  54      22.176  15.216  78.239  1.00  1.00           C
ATOM    429  O   ASN A  54      21.631  15.054  77.154  1.00  1.00           O
ATOM    430  N   GLU A  55      23.353  14.682  78.555  2.00  1.00           N
ATOM    431  CA  GLU A  55      24.070  13.932  77.592  2.00  1.00           C
ATOM    432  CB  GLU A  55      25.419  13.498  78.177  2.00  1.00           C
ATOM    433  CG  GLU A  55      26.216  14.727  78.636  2.00  1.00           C
ATOM    434  CD  GLU A  55      27.490  14.253  79.298  2.00  1.00           C
ATOM    435  OE1 GLU A  55      27.730  13.021  79.234  2.00  1.00           O
ATOM    436  OE2 GLU A  55      28.236  15.098  79.864  2.00  1.00           O
ATOM    437  C   GLU A  55      23.243  12.738  77.211  2.00  1.00           C
ATOM    438  O   GLU A  55      23.135  12.381  76.038  2.00  1.00           O
ATOM    439  N   TRP A  56      22.600  12.118  78.211  2.00  1.00           N
ATOM    440  CA  TRP A  56      21.867  10.899  78.050  2.00  1.00           C
ATOM    441  CB  TRP A  56      21.467  10.295  79.402  2.00  1.00           C
ATOM    442  CG  TRP A  56      20.776   8.969  79.260  2.00  1.00           C
ATOM    443  CD2 TRP A  56      19.359   8.790  79.378  2.00  1.00           C
ATOM    444  CD1 TRP A  56      21.307   7.740  79.004  2.00  1.00           C
ATOM    445  NE1 TRP A  56      20.304   6.803  78.941  2.00  1.00           N
ATOM    446  CE2 TRP A  56      19.101   7.436  79.173  2.00  1.00           C
ATOM    447  CE3 TRP A  56      18.361   9.683  79.636  2.00  1.00           C
ATOM    448  CZ2 TRP A  56      17.824   6.953  79.223  2.00  1.00           C
ATOM    449  CZ3 TRP A  56      17.076   9.197  79.687  2.00  1.00           C
ATOM    450  CH2 TRP A  56      16.816   7.858  79.483  2.00  1.00           C
ATOM    451  C   TRP A  56      20.641  11.017  77.220  2.00  1.00           C
ATOM    452  O   TRP A  56      20.282  10.042  76.569  2.00  1.00           O
ATOM    453  N   ASN A  57      19.879  12.118  77.365  2.00  1.00           N
ATOM    454  CA  ASN A  57      18.751  12.399  76.522  2.00  1.00           C
ATOM    455  CB  ASN A  57      17.832  13.471  77.124  2.00  1.00           C
ATOM    456  CG  ASN A  57      16.759  13.808  76.101  2.00  1.00           C
ATOM    457  OD1 ASN A  57      16.660  14.946  75.646  2.00  1.00           O
ATOM    458  ND2 ASN A  57      15.938  12.790  75.726  2.00  1.00           N
ATOM    459  C   ASN A  57      19.255  12.972  75.223  2.00  1.00           C
ATOM    460  O   ASN A  57      18.712  12.678  74.163  2.00  1.00           O
ATOM    461  N   ALA A  58      20.337  13.789  75.279  2.00  1.00           N
ATOM    462  CA  ALA A  58      20.883  14.499  74.140  2.00  1.00           C
ATOM    463  CB  ALA A  58      22.148  15.311  74.474  2.00  1.00           C
ATOM    464  C   ALA A  58      21.254  13.464  73.138  2.00  1.00           C
ATOM    465  O   ALA A  58      20.994  13.605  71.945  2.00  1.00           O
ATOM    466  N   TYR A  59      21.856  12.372  73.633  2.00  1.00           N
ATOM    467  CA  TYR A  59      22.163  11.213  72.853  2.00  1.00           C
ATOM    468  CB  TYR A  59      23.436  10.502  73.321  2.00  1.00           C
ATOM    469  CG  TYR A  59      23.513   9.243  72.544  2.00  1.00           C
ATOM    470  CD1 TYR A  59      23.957   9.248  71.243  2.00  1.00           C
ATOM    471  CD2 TYR A  59      23.131   8.060  73.129  2.00  1.00           C
ATOM    472  CE1 TYR A  59      24.022   8.072  70.537  2.00  1.00           C
ATOM    473  CE2 TYR A  59      23.193   6.882  72.427  2.00  1.00           C
ATOM    474  CZ  TYR A  59      23.637   6.891  71.128  2.00  1.00           C
ATOM    475  OH  TYR A  59      23.703   5.683  70.404  2.00  1.00           O
ATOM    476  C   TYR A  59      20.995  10.384  73.204  2.00  1.00           C
ATOM    477  O   TYR A  59      20.326  10.697  74.174  2.00  1.00           O
ATOM    478  N   TYR A  60      20.623   9.375  72.425  2.00  1.00           N
ATOM    479  CA  TYR A  60      19.490   8.623  72.872  2.00  1.00           C
ATOM    480  CB  TYR A  60      19.744   7.868  74.191  2.00  1.00           C
ATOM    481  CG  TYR A  60      18.590   6.951  74.412  2.00  1.00           C
ATOM    482  CD1 TYR A  60      18.308   5.933  73.529  2.00  1.00           C
ATOM    483  CD2 TYR A  60      17.791   7.104  75.519  2.00  1.00           C
ATOM    484  CE1 TYR A  60      17.247   5.082  73.746  2.00  1.00           C
ATOM    485  CE2 TYR A  60      16.731   6.259  75.742  2.00  1.00           C
ATOM    486  CZ  TYR A  60      16.451   5.252  74.853  2.00  1.00           C
ATOM    487  OH  TYR A  60      15.358   4.392  75.093  2.00  1.00           O
ATOM    488  C   TYR A  60      18.248   9.426  72.936  2.00  1.00           C
ATOM    489  O   TYR A  60      17.423   9.352  73.847  2.00  1.00           O
ATOM    490  N   GLU A  61      18.140  10.256  71.915  3.00  1.00           N
ATOM    491  CA  GLU A  61      17.000  11.003  71.553  3.00  1.00           C
ATOM    492  CB  GLU A  61      16.848  12.392  72.186  3.00  1.00           C
ATOM    493  CG  GLU A  61      15.624  13.118  71.620  3.00  1.00           C
ATOM    494  CD  GLU A  61      15.647  14.584  72.029  3.00  1.00           C
ATOM    495  OE1 GLU A  61      16.235  14.900  73.097  3.00  1.00           O
ATOM    496  OE2 GLU A  61      15.070  15.408  71.269  3.00  1.00           O
ATOM    497  C   GLU A  61      17.419  11.301  70.172  3.00  1.00           C
ATOM    498  O   GLU A  61      17.196  10.538  69.234  3.00  1.00           O
ATOM    499  N   GLU A  62      18.038  12.481  70.052  3.00  1.00           N
ATOM    500  CA  GLU A  62      18.448  12.963  68.791  3.00  1.00           C
ATOM    501  CB  GLU A  62      18.349  14.486  68.736  3.00  1.00           C
ATOM    502  CG  GLU A  62      16.887  14.853  68.999  3.00  1.00           C
ATOM    503  CD  GLU A  62      16.035  13.964  68.105  3.00  1.00           C
ATOM    504  OE1 GLU A  62      16.406  13.811  66.912  3.00  1.00           O
ATOM    505  OE2 GLU A  62      15.013  13.420  68.602  3.00  1.00           O
ATOM    506  C   GLU A  62      19.719  12.477  68.136  3.00  1.00           C
ATOM    507  O   GLU A  62      19.679  12.061  66.978  3.00  1.00           O
ATOM    508  N   VAL A  63      20.868  12.475  68.838  2.00  1.00           N
ATOM    509  CA  VAL A  63      22.145  12.228  68.205  2.00  1.00           C
ATOM    510  CB  VAL A  63      23.291  12.400  69.157  2.00  1.00           C
ATOM    511  CG1 VAL A  63      24.602  12.055  68.434  2.00  1.00           C
ATOM    512  CG2 VAL A  63      23.248  13.838  69.696  2.00  1.00           C
ATOM    513  C   VAL A  63      22.214  10.847  67.673  2.00  1.00           C
ATOM    514  O   VAL A  63      22.804  10.617  66.619  2.00  1.00           O
ATOM    515  N   VAL A  64      21.618   9.886  68.391  2.00  1.00           N
ATOM    516  CA  VAL A  64      21.729   8.537  67.948  2.00  1.00           C
ATOM    517  CB  VAL A  64      21.053   7.557  68.870  2.00  1.00           C
ATOM    518  CG1 VAL A  64      19.535   7.794  68.854  2.00  1.00           C
ATOM    519  CG2 VAL A  64      21.472   6.136  68.463  2.00  1.00           C
ATOM    520  C   VAL A  64      21.136   8.443  66.573  2.00  1.00           C
ATOM    521  O   VAL A  64      21.706   7.792  65.703  2.00  1.00           O
ATOM    522  N   TYR A  65      20.016   9.150  66.318  2.00  1.00           N
ATOM    523  CA  TYR A  65      19.292   9.053  65.074  2.00  1.00           C
ATOM    524  CB  TYR A  65      18.032   9.931  65.064  2.00  1.00           C
ATOM    525  CG  TYR A  65      17.301   9.637  63.802  2.00  1.00           C
ATOM    526  CD1 TYR A  65      16.635   8.442  63.663  2.00  1.00           C
ATOM    527  CD2 TYR A  65      17.265  10.550  62.772  2.00  1.00           C
ATOM    528  CE1 TYR A  65      15.949   8.151  62.509  2.00  1.00           C
ATOM    529  CE2 TYR A  65      16.580  10.266  61.615  2.00  1.00           C
ATOM    530  CZ  TYR A  65      15.925   9.065  61.485  2.00  1.00           C
ATOM    531  OH  TYR A  65      15.223   8.776  60.295  2.00  1.00           O
ATOM    532  C   TYR A  65      20.160   9.461  63.938  2.00  1.00           C
ATOM    533  O   TYR A  65      20.179   8.806  62.897  2.00  1.00           O
ATOM    534  N   VAL A  66      20.917  10.554  64.111  2.00  1.00           N
ATOM    535  CA  VAL A  66      21.735  10.985  63.025  2.00  1.00           C
ATOM    536  CB  VAL A  66      22.508  12.245  63.308  2.00  1.00           C
ATOM    537  CG1 VAL A  66      23.587  11.976  64.371  2.00  1.00           C
ATOM    538  CG2 VAL A  66      23.057  12.773  61.972  2.00  1.00           C
ATOM    539  C   VAL A  66      22.699   9.876  62.727  2.00  1.00           C
ATOM    540  O   VAL A  66      22.995   9.587  61.567  2.00  1.00           O
ATOM    541  N   LEU A  67      23.209   9.226  63.791  2.00  1.00           N
ATOM    542  CA  LEU A  67      24.161   8.154  63.684  2.00  1.00           C
ATOM    543  CB  LEU A  67      24.732   7.751  65.054  2.00  1.00           C
ATOM    544  CG  LEU A  67      25.876   6.729  64.982  2.00  1.00           C
ATOM    545  CD1 LEU A  67      27.019   7.238  64.089  2.00  1.00           C
ATOM    546  CD2 LEU A  67      26.366   6.364  66.394  2.00  1.00           C
ATOM    547  C   LEU A  67      23.517   6.973  63.039  2.00  1.00           C
ATOM    548  O   LEU A  67      24.128   6.299  62.211  2.00  1.00           O
ATOM    549  N   GLU A  68      22.246   6.713  63.390  2.00  1.00           N
ATOM    550  CA  GLU A  68      21.541   5.589  62.863  2.00  1.00           C
ATOM    551  CB  GLU A  68      20.058   5.530  63.270  2.00  1.00           C
ATOM    552  CG  GLU A  68      19.337   4.299  62.705  2.00  1.00           C
ATOM    553  CD  GLU A  68      17.832   4.443  62.921  2.00  1.00           C
ATOM    554  OE1 GLU A  68      17.244   5.384  62.325  2.00  1.00           O
ATOM    555  OE2 GLU A  68      17.248   3.616  63.673  2.00  1.00           O
ATOM    556  C   GLU A  68      21.495   5.766  61.380  2.00  1.00           C
ATOM    557  O   GLU A  68      21.637   4.795  60.642  2.00  1.00           O
ATOM    558  N   GLU A  69      21.256   7.013  60.916  2.00  1.00           N
ATOM    559  CA  GLU A  69      21.168   7.327  59.514  2.00  1.00           C
ATOM    560  CB  GLU A  69      20.685   8.757  59.231  2.00  1.00           C
ATOM    561  CG  GLU A  69      19.175   8.884  59.407  2.00  1.00           C
ATOM    562  CD  GLU A  69      18.564   7.898  58.423  2.00  1.00           C
ATOM    563  OE1 GLU A  69      18.772   8.079  57.193  2.00  1.00           O
ATOM    564  OE2 GLU A  69      17.900   6.936  58.890  2.00  1.00           O
ATOM    565  C   GLU A  69      22.495   7.155  58.851  2.00  1.00           C
ATOM    566  O   GLU A  69      22.547   6.626  57.744  2.00  1.00           O
ATOM    567  N   ILE A  70      23.606   7.582  59.494  2.00  1.00           N
ATOM    568  CA  ILE A  70      24.855   7.455  58.795  2.00  1.00           C
ATOM    569  CB  ILE A  70      26.067   7.946  59.545  2.00  1.00           C
ATOM    570  CG1 ILE A  70      26.051   9.474  59.725  2.00  1.00           C
ATOM    571  CG2 ILE A  70      27.306   7.422  58.797  2.00  1.00           C
ATOM    572  CD1 ILE A  70      27.157   9.986  60.648  2.00  1.00           C
ATOM    573  C   ILE A  70      25.092   6.013  58.550  2.00  1.00           C
ATOM    574  O   ILE A  70      25.378   5.602  57.426  2.00  1.00           O
ATOM    575  N   GLU A  71      24.951   5.199  59.607  2.00  1.00           N
ATOM    576  CA  GLU A  71      25.065   3.798  59.379  2.00  1.00           C
ATOM    577  CB  GLU A  71      24.909   2.943  60.655  2.00  1.00           C
ATOM    578  CG  GLU A  71      24.942   1.430  60.405  2.00  1.00           C
ATOM    579  CD  GLU A  71      24.949   0.718  61.754  2.00  1.00           C
ATOM    580  OE1 GLU A  71      25.153   1.415  62.783  2.00  1.00           O
ATOM    581  OE2 GLU A  71      24.766  -0.529  61.774  2.00  1.00           O
ATOM    582  C   GLU A  71      23.883   3.515  58.520  2.00  1.00           C
ATOM    583  O   GLU A  71      22.890   4.238  58.529  2.00  1.00           O
ATOM    584  N   TYR A  72      23.983   2.481  57.694  2.00  1.00           N
ATOM    585  CA  TYR A  72      22.923   2.081  56.832  2.00  1.00           C
ATOM    586  CB  TYR A  72      21.551   1.865  57.512  2.00  1.00           C
ATOM    587  CG  TYR A  72      21.580   0.608  58.327  2.00  1.00           C
ATOM    588  CD1 TYR A  72      21.408  -0.621  57.726  2.00  1.00           C
ATOM    589  CD2 TYR A  72      21.789   0.648  59.688  2.00  1.00           C
ATOM    590  CE1 TYR A  72      21.429  -1.782  58.464  2.00  1.00           C
ATOM    591  CE2 TYR A  72      21.810  -0.510  60.432  2.00  1.00           C
ATOM    592  CZ  TYR A  72      21.627  -1.728  59.823  2.00  1.00           C
ATOM    593  OH  TYR A  72      21.648  -2.916  60.582  2.00  1.00           O
ATOM    594  C   TYR A  72      22.747   2.987  55.667  2.00  1.00           C
ATOM    595  O   TYR A  72      22.333   2.521  54.607  2.00  1.00           O
ATOM    596  N   MET A  73      23.055   4.290  55.774  2.00  1.00           N
ATOM    597  CA  MET A  73      23.045   4.976  54.516  2.00  1.00           C
ATOM    598  CB  MET A  73      23.309   6.489  54.569  2.00  1.00           C
ATOM    599  CG  MET A  73      22.144   7.356  55.033  2.00  1.00           C
ATOM    600  SD  MET A  73      22.466   9.137  54.854  2.00  1.00           S
ATOM    601  CE  MET A  73      22.401   9.126  53.038  2.00  1.00           C
ATOM    602  C   MET A  73      24.247   4.422  53.839  2.00  1.00           C
ATOM    603  O   MET A  73      24.255   4.128  52.644  2.00  1.00           O
ATOM    604  N   ILE A  74      25.295   4.242  54.669  2.00  1.00           N
ATOM    605  CA  ILE A  74      26.607   3.859  54.258  2.00  1.00           C
ATOM    606  CB  ILE A  74      27.594   3.902  55.392  2.00  1.00           C
ATOM    607  CG1 ILE A  74      29.040   3.810  54.875  2.00  1.00           C
ATOM    608  CG2 ILE A  74      27.197   2.827  56.415  2.00  1.00           C
ATOM    609  CD1 ILE A  74      30.078   4.261  55.903  2.00  1.00           C
ATOM    610  C   ILE A  74      26.602   2.502  53.626  2.00  1.00           C
ATOM    611  O   ILE A  74      27.179   2.314  52.555  2.00  1.00           O
ATOM    612  N   GLN A  75      25.935   1.518  54.251  2.00  1.00           N
ATOM    613  CA  GLN A  75      25.918   0.192  53.703  2.00  1.00           C
ATOM    614  CB  GLN A  75      25.129  -0.769  54.605  2.00  1.00           C
ATOM    615  CG  GLN A  75      24.793  -2.101  53.936  2.00  1.00           C
ATOM    616  CD  GLN A  75      26.049  -2.949  53.933  2.00  1.00           C
ATOM    617  OE1 GLN A  75      26.628  -3.227  52.884  2.00  1.00           O
ATOM    618  NE2 GLN A  75      26.489  -3.366  55.149  2.00  1.00           N
ATOM    619  C   GLN A  75      25.203   0.187  52.381  2.00  1.00           C
ATOM    620  O   GLN A  75      25.714  -0.319  51.383  2.00  1.00           O
ATOM    621  N   LYS A  76      24.008   0.801  52.361  2.00  1.00           N
ATOM    622  CA  LYS A  76      23.054   0.801  51.283  2.00  1.00           C
ATOM    623  CB  LYS A  76      21.658   1.249  51.743  2.00  1.00           C
ATOM    624  CG  LYS A  76      20.953   0.107  52.472  2.00  1.00           C
ATOM    625  CD  LYS A  76      19.786   0.514  53.365  2.00  1.00           C
ATOM    626  CE  LYS A  76      19.100  -0.707  53.980  2.00  1.00           C
ATOM    627  NZ  LYS A  76      18.511  -0.360  55.290  2.00  1.00           N
ATOM    628  C   LYS A  76      23.454   1.576  50.069  2.00  1.00           C
ATOM    629  O   LYS A  76      22.958   1.289  48.979  2.00  1.00           O
ATOM    630  N   LEU A  77      24.366   2.564  50.178  2.00  1.00           N
ATOM    631  CA  LEU A  77      24.542   3.462  49.077  2.00  1.00           C
ATOM    632  CB  LEU A  77      25.572   4.580  49.323  2.00  1.00           C
ATOM    633  CG  LEU A  77      25.613   5.589  48.159  2.00  1.00           C
ATOM    634  CD1 LEU A  77      24.244   6.262  47.946  2.00  1.00           C
ATOM    635  CD2 LEU A  77      26.743   6.608  48.355  2.00  1.00           C
ATOM    636  C   LEU A  77      24.896   2.812  47.782  2.00  1.00           C
ATOM    637  O   LEU A  77      24.318   3.185  46.762  2.00  1.00           O
ATOM    638  N   PRO A  78      25.764   1.864  47.708  2.00  1.00           N
ATOM    639  CA  PRO A  78      26.066   1.276  46.445  2.00  1.00           C
ATOM    640  CD  PRO A  78      26.660   1.452  48.769  2.00  1.00           C
ATOM    641  CB  PRO A  78      27.231   0.316  46.708  2.00  1.00           C
ATOM    642  CG  PRO A  78      27.245   0.132  48.240  2.00  1.00           C
ATOM    643  C   PRO A  78      24.857   0.658  45.821  2.00  1.00           C
ATOM    644  O   PRO A  78      24.773   0.630  44.593  2.00  1.00           O
ATOM    645  N   GLU A  79      23.913   0.122  46.625  2.00  1.00           N
ATOM    646  CA  GLU A  79      22.747  -0.506  46.064  2.00  1.00           C
ATOM    647  CB  GLU A  79      21.932  -1.257  47.134  2.00  1.00           C
ATOM    648  CG  GLU A  79      22.654  -2.490  47.685  2.00  1.00           C
ATOM    649  CD  GLU A  79      23.747  -2.051  48.653  2.00  1.00           C
ATOM    650  OE1 GLU A  79      23.410  -1.678  49.809  2.00  1.00           O
ATOM    651  OE2 GLU A  79      24.940  -2.096  48.251  2.00  1.00           O
ATOM    652  C   GLU A  79      21.841   0.500  45.434  2.00  1.00           C
ATOM    653  O   GLU A  79      21.438   0.349  44.281  2.00  1.00           O
ATOM    654  N   TRP A  80      21.528   1.576  46.178  2.00  1.00           N
ATOM    655  CA  TRP A  80      20.586   2.569  45.753  2.00  1.00           C
ATOM    656  CB  TRP A  80      20.216   3.532  46.888  2.00  1.00           C
ATOM    657  CG  TRP A  80      19.339   2.848  47.911  2.00  1.00           C
ATOM    658  CD2 TRP A  80      19.406   3.080  49.326  2.00  1.00           C
ATOM    659  CD1 TRP A  80      18.370   1.906  47.721  2.00  1.00           C
ATOM    660  NE1 TRP A  80      17.818   1.548  48.928  2.00  1.00           N
ATOM    661  CE2 TRP A  80      18.450   2.260  49.924  2.00  1.00           C
ATOM    662  CE3 TRP A  80      20.202   3.907  50.062  2.00  1.00           C
ATOM    663  CZ2 TRP A  80      18.272   2.256  51.278  2.00  1.00           C
ATOM    664  CZ3 TRP A  80      20.018   3.900  51.427  2.00  1.00           C
ATOM    665  CH2 TRP A  80      19.072   3.093  52.022  2.00  1.00           C
ATOM    666  C   TRP A  80      21.110   3.313  44.559  2.00  1.00           C
ATOM    667  O   TRP A  80      20.374   3.599  43.615  2.00  1.00           O
ATOM    668  N   ALA A  81      22.415   3.621  44.566  2.00  1.00           N
ATOM    669  CA  ALA A  81      23.037   4.400  43.532  2.00  1.00           C
ATOM    670  CB  ALA A  81      24.515   4.695  43.836  2.00  1.00           C
ATOM    671  C   ALA A  81      22.970   3.700  42.202  2.00  1.00           C
ATOM    672  O   ALA A  81      22.791   4.353  41.176  2.00  1.00           O
ATOM    673  N   ALA A  82      23.097   2.358  42.178  1.00  1.00           N
ATOM    674  CA  ALA A  82      23.175   1.604  40.948  1.00  1.00           C
ATOM    675  CB  ALA A  82      23.282   0.086  41.164  1.00  1.00           C
ATOM    676  C   ALA A  82      21.972   1.848  40.078  1.00  1.00           C
ATOM    677  O   ALA A  82      20.920   2.264  40.561  1.00  1.00           O
ATOM    678  N   ASP A  83      22.117   1.604  38.748  1.00  1.00           N
ATOM    679  CA  ASP A  83      21.050   1.814  37.794  1.00  1.00           C
ATOM    680  CB  ASP A  83      21.424   1.526  36.324  1.00  1.00           C
ATOM    681  CG  ASP A  83      21.685   0.031  36.138  1.00  1.00           C
ATOM    682  OD1 ASP A  83      22.057  -0.644  37.134  1.00  1.00           O
ATOM    683  OD2 ASP A  83      21.520  -0.454  34.986  1.00  1.00           O
ATOM    684  C   ASP A  83      19.986   0.837  38.164  1.00  1.00           C
ATOM    685  O   ASP A  83      20.253  -0.152  38.846  1.00  1.00           O
ATOM    686  N   GLU A  84      18.723   1.109  37.780  4.00  1.00           N
ATOM    687  CA  GLU A  84      17.709   0.163  38.121  4.00  1.00           C
ATOM    688  CB  GLU A  84      16.712   0.695  39.170  4.00  1.00           C
ATOM    689  CG  GLU A  84      15.778  -0.371  39.750  4.00  1.00           C
ATOM    690  CD  GLU A  84      14.833   0.290  40.748  4.00  1.00           C
ATOM    691  OE1 GLU A  84      15.281   0.606  41.883  4.00  1.00           O
ATOM    692  OE2 GLU A  84      13.643   0.489  40.382  4.00  1.00           O
ATOM    693  C   GLU A  84      16.959  -0.147  36.881  4.00  1.00           C
ATOM    694  O   GLU A  84      16.394   0.729  36.227  4.00  1.00           O
ATOM    695  N   PRO A  85      16.970  -1.390  36.528  4.00  1.00           N
ATOM    696  CA  PRO A  85      16.263  -1.751  35.349  4.00  1.00           C
ATOM    697  CD  PRO A  85      18.147  -2.224  36.721  4.00  1.00           C
ATOM    698  CB  PRO A  85      16.886  -3.051  34.833  4.00  1.00           C
ATOM    699  CG  PRO A  85      17.796  -3.524  35.980  4.00  1.00           C
ATOM    700  C   PRO A  85      14.810  -1.822  35.685  4.00  1.00           C
ATOM    701  O   PRO A  85      14.482  -2.008  36.854  4.00  1.00           O
ATOM    702  N   VAL A  86      13.927  -1.666  34.684  1.00  1.00           N
ATOM    703  CA  VAL A  86      12.519  -1.724  34.937  1.00  1.00           C
ATOM    704  CB  VAL A  86      11.743  -0.547  34.431  1.00  1.00           C
ATOM    705  CG1 VAL A  86      12.234   0.724  35.142  1.00  1.00           C
ATOM    706  CG2 VAL A  86      11.878  -0.523  32.900  1.00  1.00           C
ATOM    707  C   VAL A  86      12.011  -2.884  34.160  1.00  1.00           C
ATOM    708  O   VAL A  86      12.764  -3.535  33.437  1.00  1.00           O
ATOM    709  N   GLU A  87      10.712  -3.192  34.307  1.00  1.00           N
ATOM    710  CA  GLU A  87      10.196  -4.300  33.569  1.00  1.00           C
ATOM    711  CB  GLU A  87       8.782  -4.744  33.979  1.00  1.00           C
ATOM    712  CG  GLU A  87       8.744  -5.317  35.397  1.00  1.00           C
ATOM    713  CD  GLU A  87       7.351  -5.863  35.669  1.00  1.00           C
ATOM    714  OE1 GLU A  87       6.355  -5.154  35.363  1.00  1.00           O
ATOM    715  OE2 GLU A  87       7.271  -7.010  36.183  1.00  1.00           O
ATOM    716  C   GLU A  87      10.193  -3.926  32.126  1.00  1.00           C
ATOM    717  O   GLU A  87      10.241  -2.748  31.775  1.00  1.00           O
ATOM    718  N   LYS A  88      10.182  -4.945  31.245  1.00  1.00           N
ATOM    719  CA  LYS A  88      10.257  -4.680  29.839  1.00  1.00           C
ATOM    720  CB  LYS A  88      11.375  -5.450  29.118  1.00  1.00           C
ATOM    721  CG  LYS A  88      12.787  -5.098  29.577  1.00  1.00           C
ATOM    722  CD  LYS A  88      13.835  -6.103  29.098  1.00  1.00           C
ATOM    723  CE  LYS A  88      15.244  -5.800  29.606  1.00  1.00           C
ATOM    724  NZ  LYS A  88      16.113  -6.980  29.401  1.00  1.00           N
ATOM    725  C   LYS A  88       8.989  -5.124  29.184  1.00  1.00           C
ATOM    726  O   LYS A  88       8.131  -5.745  29.810  1.00  1.00           O
ATOM    727  N   THR A  89       8.845  -4.777  27.887  1.00  1.00           N
ATOM    728  CA  THR A  89       7.699  -5.157  27.110  1.00  1.00           C
ATOM    729  CB  THR A  89       6.819  -3.995  26.755  1.00  1.00           C
ATOM    730  OG1 THR A  89       7.541  -3.051  25.981  1.00  1.00           O
ATOM    731  CG2 THR A  89       6.297  -3.353  28.048  1.00  1.00           C
ATOM    732  C   THR A  89       8.198  -5.757  25.820  1.00  1.00           C
ATOM    733  O   THR A  89       9.317  -5.474  25.393  1.00  1.00           O
ATOM    734  N   PRO A  90       7.380  -6.574  25.181  2.00  1.00           N
ATOM    735  CA  PRO A  90       7.734  -7.229  23.944  2.00  1.00           C
ATOM    736  CD  PRO A  90       5.935  -6.511  25.348  2.00  1.00           C
ATOM    737  CB  PRO A  90       6.463  -7.918  23.455  2.00  1.00           C
ATOM    738  CG  PRO A  90       5.343  -7.034  24.028  2.00  1.00           C
ATOM    739  C   PRO A  90       8.281  -6.307  22.902  2.00  1.00           C
ATOM    740  O   PRO A  90       9.245  -6.677  22.232  2.00  1.00           O
ATOM    741  N   GLN A  91       7.681  -5.118  22.720  2.00  1.00           N
ATOM    742  CA  GLN A  91       8.185  -4.218  21.728  2.00  1.00           C
ATOM    743  CB  GLN A  91       7.272  -2.997  21.487  2.00  1.00           C
ATOM    744  CG  GLN A  91       5.983  -3.388  20.747  2.00  1.00           C
ATOM    745  CD  GLN A  91       5.190  -2.141  20.364  2.00  1.00           C
ATOM    746  OE1 GLN A  91       4.392  -1.627  21.146  2.00  1.00           O
ATOM    747  NE2 GLN A  91       5.403  -1.656  19.112  2.00  1.00           N
ATOM    748  C   GLN A  91       9.531  -3.792  22.186  2.00  1.00           C
ATOM    749  O   GLN A  91      10.425  -3.558  21.374  2.00  1.00           O
ATOM    750  N   THR A  92       9.723  -3.685  23.514  2.00  1.00           N
ATOM    751  CA  THR A  92      11.013  -3.249  23.930  2.00  1.00           C
ATOM    752  CB  THR A  92      10.973  -2.245  25.051  2.00  1.00           C
ATOM    753  OG1 THR A  92      12.287  -1.808  25.363  2.00  1.00           O
ATOM    754  CG2 THR A  92      10.296  -2.861  26.287  2.00  1.00           C
ATOM    755  C   THR A  92      11.861  -4.402  24.352  2.00  1.00           C
ATOM    756  O   THR A  92      12.382  -4.431  25.466  2.00  1.00           O
ATOM    757  N   GLN A  93      12.056  -5.377  23.448  3.00  1.00           N
ATOM    758  CA  GLN A  93      12.979  -6.430  23.739  3.00  1.00           C
ATOM    759  CB  GLN A  93      12.678  -7.731  22.979  3.00  1.00           C
ATOM    760  CG  GLN A  93      13.346  -8.963  23.585  3.00  1.00           C
ATOM    761  CD  GLN A  93      12.556  -9.272  24.852  3.00  1.00           C
ATOM    762  OE1 GLN A  93      12.650  -8.565  25.853  3.00  1.00           O
ATOM    763  NE2 GLN A  93      11.725 -10.346  24.797  3.00  1.00           N
ATOM    764  C   GLN A  93      14.255  -5.873  23.164  3.00  1.00           C
ATOM    765  O   GLN A  93      14.212  -4.988  22.312  3.00  1.00           O
ATOM    766  N   GLN A  94      15.428  -6.347  23.617  3.00  1.00           N
ATOM    767  CA  GLN A  94      16.672  -5.862  23.077  3.00  1.00           C
ATOM    768  CB  GLN A  94      16.757  -5.995  21.547  3.00  1.00           C
ATOM    769  CG  GLN A  94      16.840  -7.431  21.033  3.00  1.00           C
ATOM    770  CD  GLN A  94      16.844  -7.375  19.511  3.00  1.00           C
ATOM    771  OE1 GLN A  94      16.466  -6.370  18.909  3.00  1.00           O
ATOM    772  NE2 GLN A  94      17.277  -8.492  18.869  3.00  1.00           N
ATOM    773  C   GLN A  94      16.901  -4.401  23.387  3.00  1.00           C
ATOM    774  O   GLN A  94      17.662  -3.742  22.679  3.00  1.00           O
ATOM    775  N   ASP A  95      16.273  -3.834  24.441  1.00  1.00           N
ATOM    776  CA  ASP A  95      16.517  -2.449  24.774  1.00  1.00           C
ATOM    777  CB  ASP A  95      15.302  -1.532  24.544  1.00  1.00           C
ATOM    778  CG  ASP A  95      14.929  -1.514  23.068  1.00  1.00           C
ATOM    779  OD1 ASP A  95      15.281  -2.471  22.332  1.00  1.00           O
ATOM    780  OD2 ASP A  95      14.264  -0.526  22.657  1.00  1.00           O
ATOM    781  C   ASP A  95      16.750  -2.420  26.258  1.00  1.00           C
ATOM    782  O   ASP A  95      16.037  -3.093  27.001  1.00  1.00           O
ATOM    783  N   GLU A  96      17.760  -1.671  26.751  4.00  1.00           N
ATOM    784  CA  GLU A  96      17.895  -1.607  28.180  4.00  1.00           C
ATOM    785  CB  GLU A  96      19.290  -1.224  28.704  4.00  1.00           C
ATOM    786  CG  GLU A  96      20.307  -2.364  28.667  4.00  1.00           C
ATOM    787  CD  GLU A  96      21.575  -1.882  29.358  4.00  1.00           C
ATOM    788  OE1 GLU A  96      21.473  -1.432  30.532  4.00  1.00           O
ATOM    789  OE2 GLU A  96      22.659  -1.951  28.720  4.00  1.00           O
ATOM    790  C   GLU A  96      16.957  -0.543  28.654  4.00  1.00           C
ATOM    791  O   GLU A  96      16.963   0.569  28.130  4.00  1.00           O
ATOM    792  N   LEU A  97      16.094  -0.866  29.640  4.00  1.00           N
ATOM    793  CA  LEU A  97      15.246   0.143  30.210  4.00  1.00           C
ATOM    794  CB  LEU A  97      13.815  -0.331  30.539  4.00  1.00           C
ATOM    795  CG  LEU A  97      12.966  -0.760  29.331  4.00  1.00           C
ATOM    796  CD1 LEU A  97      12.741   0.408  28.359  4.00  1.00           C
ATOM    797  CD2 LEU A  97      13.541  -2.016  28.663  4.00  1.00           C
ATOM    798  C   LEU A  97      15.857   0.410  31.549  4.00  1.00           C
ATOM    799  O   LEU A  97      15.848  -0.470  32.408  4.00  1.00           O
ATOM    800  N   TYR A  98      16.435   1.607  31.783  4.00  1.00           N
ATOM    801  CA  TYR A  98      16.983   1.780  33.097  4.00  1.00           C
ATOM    802  CB  TYR A  98      18.488   1.462  33.219  4.00  1.00           C
ATOM    803  CG  TYR A  98      19.246   2.184  32.164  4.00  1.00           C
ATOM    804  CD1 TYR A  98      19.702   3.471  32.340  4.00  1.00           C
ATOM    805  CD2 TYR A  98      19.499   1.537  30.980  4.00  1.00           C
ATOM    806  CE1 TYR A  98      20.406   4.099  31.337  4.00  1.00           C
ATOM    807  CE2 TYR A  98      20.200   2.160  29.982  4.00  1.00           C
ATOM    808  CZ  TYR A  98      20.654   3.441  30.156  4.00  1.00           C
ATOM    809  OH  TYR A  98      21.374   4.068  29.116  4.00  1.00           O
ATOM    810  C   TYR A  98      16.705   3.128  33.639  4.00  1.00           C
ATOM    811  O   TYR A  98      16.606   4.112  32.909  4.00  1.00           O
ATOM    812  N   ILE A  99      16.546   3.175  34.972  4.00  1.00           N
ATOM    813  CA  ILE A  99      16.308   4.402  35.659  4.00  1.00           C
ATOM    814  CB  ILE A  99      15.143   4.314  36.627  4.00  1.00           C
ATOM    815  CG1 ILE A  99      14.795   5.696  37.195  4.00  1.00           C
ATOM    816  CG2 ILE A  99      15.441   3.271  37.716  4.00  1.00           C
ATOM    817  CD1 ILE A  99      13.453   5.752  37.924  4.00  1.00           C
ATOM    818  C   ILE A  99      17.574   4.703  36.406  4.00  1.00           C
ATOM    819  O   ILE A  99      18.052   3.897  37.205  4.00  1.00           O
ATOM    820  N   HIS A 100      18.191   5.868  36.126  4.00  1.00           N
ATOM    821  CA  HIS A 100      19.403   6.204  36.817  4.00  1.00           C
ATOM    822  ND1 HIS A 100      22.422   6.469  34.408  4.00  1.00           N
ATOM    823  CG  HIS A 100      21.391   5.992  35.186  4.00  1.00           C
ATOM    824  CB  HIS A 100      20.491   6.896  35.974  4.00  1.00           C
ATOM    825  NE2 HIS A 100      22.472   4.253  34.239  4.00  1.00           N
ATOM    826  CD2 HIS A 100      21.435   4.636  35.072  4.00  1.00           C
ATOM    827  CE1 HIS A 100      23.035   5.389  33.865  4.00  1.00           C
ATOM    828  C   HIS A 100      19.084   7.184  37.882  4.00  1.00           C
ATOM    829  O   HIS A 100      18.105   7.924  37.793  4.00  1.00           O
ATOM    830  N   SER A 101      19.906   7.195  38.947  4.00  1.00           N
ATOM    831  CA  SER A 101      19.679   8.201  39.929  4.00  1.00           C
ATOM    832  CB  SER A 101      19.423   7.691  41.356  4.00  1.00           C
ATOM    833  OG  SER A 101      20.640   7.267  41.951  4.00  1.00           O
ATOM    834  C   SER A 101      20.893   9.054  39.965  4.00  1.00           C
ATOM    835  O   SER A 101      22.017   8.562  40.056  4.00  1.00           O
ATOM    836  N   GLU A 102      20.690  10.378  39.860  4.00  1.00           N
ATOM    837  CA  GLU A 102      21.826  11.234  39.936  4.00  1.00           C
ATOM    838  CB  GLU A 102      22.360  11.705  38.571  4.00  1.00           C
ATOM    839  CG  GLU A 102      22.929  10.509  37.795  4.00  1.00           C
ATOM    840  CD  GLU A 102      23.758  10.973  36.604  4.00  1.00           C
ATOM    841  OE1 GLU A 102      23.658  12.166  36.213  4.00  1.00           O
ATOM    842  OE2 GLU A 102      24.511  10.117  36.067  4.00  1.00           O
ATOM    843  C   GLU A 102      21.478  12.385  40.827  4.00  1.00           C
ATOM    844  O   GLU A 102      20.313  12.741  40.994  4.00  1.00           O
ATOM    845  N   PRO A 103      22.483  12.965  41.423  4.00  1.00           N
ATOM    846  CA  PRO A 103      22.282  14.065  42.323  4.00  1.00           C
ATOM    847  CD  PRO A 103      23.697  12.234  41.737  4.00  1.00           C
ATOM    848  CB  PRO A 103      23.595  14.233  43.094  4.00  1.00           C
ATOM    849  CG  PRO A 103      24.595  13.293  42.393  4.00  1.00           C
ATOM    850  C   PRO A 103      21.776  15.336  41.762  4.00  1.00           C
ATOM    851  O   PRO A 103      22.119  15.701  40.638  4.00  1.00           O
ATOM    852  N   LEU A 104      20.916  15.991  42.562  1.00  1.00           N
ATOM    853  CA  LEU A 104      20.535  17.334  42.302  1.00  1.00           C
ATOM    854  CB  LEU A 104      19.295  17.812  43.088  1.00  1.00           C
ATOM    855  CG  LEU A 104      18.011  17.018  42.764  1.00  1.00           C
ATOM    856  CD1 LEU A 104      16.768  17.657  43.410  1.00  1.00           C
ATOM    857  CD2 LEU A 104      17.848  16.800  41.253  1.00  1.00           C
ATOM    858  C   LEU A 104      21.752  18.030  42.827  1.00  1.00           C
ATOM    859  O   LEU A 104      22.560  17.397  43.505  1.00  1.00           O
ATOM    860  N   GLY A 105      21.957  19.322  42.537  1.00  1.00           N
ATOM    861  CA  GLY A 105      23.201  19.900  42.966  1.00  1.00           C
ATOM    862  C   GLY A 105      23.046  20.364  44.379  1.00  1.00           C
ATOM    863  O   GLY A 105      22.495  19.659  45.223  1.00  1.00           O
ATOM    864  N   VAL A 106      23.547  21.581  44.659  4.00  1.00           N
ATOM    865  CA  VAL A 106      23.571  22.118  45.988  4.00  1.00           C
ATOM    866  CB  VAL A 106      24.013  23.549  46.036  4.00  1.00           C
ATOM    867  CG1 VAL A 106      23.928  24.035  47.492  4.00  1.00           C
ATOM    868  CG2 VAL A 106      25.416  23.646  45.414  4.00  1.00           C
ATOM    869  C   VAL A 106      22.222  22.049  46.584  4.00  1.00           C
ATOM    870  O   VAL A 106      21.217  22.399  45.969  4.00  1.00           O
ATOM    871  N   VAL A 107      22.188  21.570  47.835  4.00  1.00           N
ATOM    872  CA  VAL A 107      20.944  21.471  48.504  4.00  1.00           C
ATOM    873  CB  VAL A 107      20.671  20.119  49.093  4.00  1.00           C
ATOM    874  CG1 VAL A 107      21.704  19.885  50.197  4.00  1.00           C
ATOM    875  CG2 VAL A 107      19.228  20.070  49.620  4.00  1.00           C
ATOM    876  C   VAL A 107      20.988  22.420  49.641  4.00  1.00           C
ATOM    877  O   VAL A 107      22.013  22.606  50.295  4.00  1.00           O
ATOM    878  N   LEU A 108      19.858  23.089  49.878  4.00  1.00           N
ATOM    879  CA  LEU A 108      19.810  23.955  50.999  4.00  1.00           C
ATOM    880  CB  LEU A 108      18.731  25.046  50.890  4.00  1.00           C
ATOM    881  CG  LEU A 108      18.636  25.969  52.122  4.00  1.00           C
ATOM    882  CD1 LEU A 108      19.898  26.830  52.289  4.00  1.00           C
ATOM    883  CD2 LEU A 108      17.342  26.801  52.101  4.00  1.00           C
ATOM    884  C   LEU A 108      19.439  23.093  52.162  4.00  1.00           C
ATOM    885  O   LEU A 108      18.945  21.979  51.999  4.00  1.00           O
ATOM    886  N   VAL A 109      19.766  23.554  53.377  4.00  1.00           N
ATOM    887  CA  VAL A 109      19.285  22.910  54.560  4.00  1.00           C
ATOM    888  CB  VAL A 109      20.299  22.089  55.292  4.00  1.00           C
ATOM    889  CG1 VAL A 109      19.700  21.715  56.658  4.00  1.00           C
ATOM    890  CG2 VAL A 109      20.647  20.865  54.436  4.00  1.00           C
ATOM    891  C   VAL A 109      18.972  24.052  55.463  4.00  1.00           C
ATOM    892  O   VAL A 109      19.774  24.971  55.613  4.00  1.00           O
ATOM    893  N   ILE A 110      17.773  24.057  56.058  4.00  1.00           N
ATOM    894  CA  ILE A 110      17.479  25.115  56.972  4.00  1.00           C
ATOM    895  CB  ILE A 110      16.583  26.133  56.335  4.00  1.00           C
ATOM    896  CG1 ILE A 110      16.181  27.253  57.302  4.00  1.00           C
ATOM    897  CG2 ILE A 110      15.470  25.389  55.597  4.00  1.00           C
ATOM    898  CD1 ILE A 110      15.555  28.447  56.582  4.00  1.00           C
ATOM    899  C   ILE A 110      16.941  24.477  58.213  4.00  1.00           C
ATOM    900  O   ILE A 110      15.844  23.920  58.230  4.00  1.00           O
ATOM    901  N   GLY A 111      17.735  24.550  59.302  1.00  1.00           N
ATOM    902  CA  GLY A 111      17.408  23.864  60.519  1.00  1.00           C
ATOM    903  C   GLY A 111      16.389  24.636  61.255  1.00  1.00           C
ATOM    904  O   GLY A 111      16.131  25.799  60.953  1.00  1.00           O
ATOM    905  N   THR A 112      15.748  23.964  62.226  1.00  1.00           N
ATOM    906  CA  THR A 112      14.859  24.654  63.095  1.00  1.00           C
ATOM    907  CB  THR A 112      13.403  24.522  62.778  1.00  1.00           C
ATOM    908  OG1 THR A 112      13.019  23.156  62.719  1.00  1.00           O
ATOM    909  CG2 THR A 112      13.143  25.235  61.447  1.00  1.00           C
ATOM    910  C   THR A 112      15.094  24.150  64.468  1.00  1.00           C
ATOM    911  O   THR A 112      15.240  22.949  64.696  1.00  1.00           O
ATOM    912  N   TRP A 113      15.140  25.080  65.430  1.00  1.00           N
ATOM    913  CA  TRP A 113      15.386  24.640  66.757  1.00  1.00           C
ATOM    914  CB  TRP A 113      15.582  25.776  67.775  1.00  1.00           C
ATOM    915  CG  TRP A 113      15.958  25.337  69.176  1.00  1.00           C
ATOM    916  CD2 TRP A 113      16.028  26.242  70.287  1.00  1.00           C
ATOM    917  CD1 TRP A 113      16.306  24.108  69.658  1.00  1.00           C
ATOM    918  NE1 TRP A 113      16.591  24.190  71.000  1.00  1.00           N
ATOM    919  CE2 TRP A 113      16.424  25.500  71.400  1.00  1.00           C
ATOM    920  CE3 TRP A 113      15.780  27.581  70.372  1.00  1.00           C
ATOM    921  CZ2 TRP A 113      16.577  26.093  72.620  1.00  1.00           C
ATOM    922  CZ3 TRP A 113      15.944  28.180  71.600  1.00  1.00           C
ATOM    923  CH2 TRP A 113      16.334  27.446  72.702  1.00  1.00           C
ATOM    924  C   TRP A 113      14.175  23.888  67.162  1.00  1.00           C
ATOM    925  O   TRP A 113      13.047  24.168  66.763  1.00  1.00           O
ATOM    926  N   ASN A 114      14.461  22.853  67.939  1.00  1.00           N
ATOM    927  CA  ASN A 114      13.609  21.885  68.518  1.00  1.00           C
ATOM    928  CB  ASN A 114      12.688  21.189  67.502  1.00  1.00           C
ATOM    929  CG  ASN A 114      11.626  20.408  68.265  1.00  1.00           C
ATOM    930  OD1 ASN A 114      10.496  20.870  68.426  1.00  1.00           O
ATOM    931  ND2 ASN A 114      11.987  19.187  68.743  1.00  1.00           N
ATOM    932  C   ASN A 114      14.700  20.964  68.858  1.00  1.00           C
ATOM    933  O   ASN A 114      15.205  20.944  69.978  1.00  1.00           O
ATOM    934  N   TYR A 115      15.097  20.164  67.856  1.00  1.00           N
ATOM    935  CA  TYR A 115      16.347  19.520  68.034  1.00  1.00           C
ATOM    936  CB  TYR A 115      16.306  17.992  68.075  1.00  1.00           C
ATOM    937  CG  TYR A 115      17.684  17.619  68.492  1.00  1.00           C
ATOM    938  CD1 TYR A 115      18.015  17.507  69.824  1.00  1.00           C
ATOM    939  CD2 TYR A 115      18.646  17.383  67.547  1.00  1.00           C
ATOM    940  CE1 TYR A 115      19.293  17.160  70.199  1.00  1.00           C
ATOM    941  CE2 TYR A 115      19.923  17.037  67.913  1.00  1.00           C
ATOM    942  CZ  TYR A 115      20.251  16.923  69.241  1.00  1.00           C
ATOM    943  OH  TYR A 115      21.563  16.566  69.618  1.00  1.00           O
ATOM    944  C   TYR A 115      17.205  19.983  66.885  1.00  1.00           C
ATOM    945  O   TYR A 115      17.015  19.575  65.741  1.00  1.00           O
ATOM    946  N   PRO A 116      18.138  20.858  67.180  3.00  1.00           N
ATOM    947  CA  PRO A 116      19.036  21.429  66.203  3.00  1.00           C
ATOM    948  CD  PRO A 116      18.089  21.628  68.410  3.00  1.00           C
ATOM    949  CB  PRO A 116      19.830  22.498  66.952  3.00  1.00           C
ATOM    950  CG  PRO A 116      18.919  22.891  68.130  3.00  1.00           C
ATOM    951  C   PRO A 116      19.922  20.496  65.462  3.00  1.00           C
ATOM    952  O   PRO A 116      19.989  20.579  64.237  3.00  1.00           O
ATOM    953  N   PHE A 117      20.613  19.602  66.179  3.00  1.00           N
ATOM    954  CA  PHE A 117      21.584  18.795  65.516  3.00  1.00           C
ATOM    955  CB  PHE A 117      22.369  17.916  66.508  3.00  1.00           C
ATOM    956  CG  PHE A 117      23.469  17.219  65.781  3.00  1.00           C
ATOM    957  CD1 PHE A 117      23.229  16.047  65.101  3.00  1.00           C
ATOM    958  CD2 PHE A 117      24.742  17.743  65.770  3.00  1.00           C
ATOM    959  CE1 PHE A 117      24.248  15.411  64.432  3.00  1.00           C
ATOM    960  CE2 PHE A 117      25.764  17.111  65.102  3.00  1.00           C
ATOM    961  CZ  PHE A 117      25.517  15.938  64.431  3.00  1.00           C
ATOM    962  C   PHE A 117      20.900  17.857  64.548  3.00  1.00           C
ATOM    963  O   PHE A 117      21.266  17.780  63.376  3.00  1.00           O
ATOM    964  N   ASN A 118      19.857  17.140  65.017  2.00  1.00           N
ATOM    965  CA  ASN A 118      19.183  16.117  64.256  2.00  1.00           C
ATOM    966  CB  ASN A 118      18.048  15.469  65.071  2.00  1.00           C
ATOM    967  CG  ASN A 118      17.339  14.425  64.221  2.00  1.00           C
ATOM    968  OD1 ASN A 118      17.656  13.237  64.276  2.00  1.00           O
ATOM    969  ND2 ASN A 118      16.339  14.882  63.419  2.00  1.00           N
ATOM    970  C   ASN A 118      18.578  16.703  63.001  2.00  1.00           C
ATOM    971  O   ASN A 118      18.834  16.200  61.909  2.00  1.00           O
ATOM    972  N   LEU A 119      17.774  17.788  63.111  2.00  1.00           N
ATOM    973  CA  LEU A 119      17.126  18.376  61.956  2.00  1.00           C
ATOM    974  CB  LEU A 119      16.054  19.416  62.322  2.00  1.00           C
ATOM    975  CG  LEU A 119      14.806  18.762  62.952  2.00  1.00           C
ATOM    976  CD1 LEU A 119      14.072  17.882  61.926  2.00  1.00           C
ATOM    977  CD2 LEU A 119      15.159  17.991  64.235  2.00  1.00           C
ATOM    978  C   LEU A 119      18.171  18.979  61.048  2.00  1.00           C
ATOM    979  O   LEU A 119      18.042  18.885  59.830  2.00  1.00           O
ATOM    980  N   THR A 120      19.224  19.635  61.591  2.00  1.00           N
ATOM    981  CA  THR A 120      20.214  20.211  60.711  2.00  1.00           C
ATOM    982  CB  THR A 120      21.187  21.120  61.434  2.00  1.00           C
ATOM    983  OG1 THR A 120      21.999  21.815  60.502  2.00  1.00           O
ATOM    984  CG2 THR A 120      22.058  20.325  62.425  2.00  1.00           C
ATOM    985  C   THR A 120      20.942  19.126  59.966  2.00  1.00           C
ATOM    986  O   THR A 120      20.948  19.108  58.737  2.00  1.00           O
ATOM    987  N   ILE A 121      21.546  18.172  60.695  2.00  1.00           N
ATOM    988  CA  ILE A 121      22.361  17.150  60.102  2.00  1.00           C
ATOM    989  CB  ILE A 121      23.316  16.518  61.070  2.00  1.00           C
ATOM    990  CG1 ILE A 121      24.352  17.556  61.534  2.00  1.00           C
ATOM    991  CG2 ILE A 121      23.941  15.293  60.378  2.00  1.00           C
ATOM    992  CD1 ILE A 121      25.203  18.105  60.388  2.00  1.00           C
ATOM    993  C   ILE A 121      21.635  16.040  59.400  2.00  1.00           C
ATOM    994  O   ILE A 121      22.058  15.647  58.314  2.00  1.00           O
ATOM    995  N   GLN A 122      20.532  15.506  59.975  2.00  1.00           N
ATOM    996  CA  GLN A 122      19.935  14.295  59.452  2.00  1.00           C
ATOM    997  CB  GLN A 122      18.677  13.874  60.237  2.00  1.00           C
ATOM    998  CG  GLN A 122      18.329  12.386  60.109  2.00  1.00           C
ATOM    999  CD  GLN A 122      17.867  12.093  58.692  2.00  1.00           C
ATOM   1000  OE1 GLN A 122      16.795  12.526  58.274  2.00  1.00           O
ATOM   1001  NE2 GLN A 122      18.698  11.332  57.930  2.00  1.00           N
ATOM   1002  C   GLN A 122      19.575  14.545  58.020  2.00  1.00           C
ATOM   1003  O   GLN A 122      19.781  13.679  57.173  2.00  1.00           O
ATOM   1004  N   PRO A 123      19.047  15.690  57.702  2.00  1.00           N
ATOM   1005  CA  PRO A 123      18.714  15.935  56.332  2.00  1.00           C
ATOM   1006  CD  PRO A 123      18.120  16.358  58.594  2.00  1.00           C
ATOM   1007  CB  PRO A 123      17.930  17.241  56.324  2.00  1.00           C
ATOM   1008  CG  PRO A 123      17.212  17.210  57.686  2.00  1.00           C
ATOM   1009  C   PRO A 123      19.943  15.932  55.478  2.00  1.00           C
ATOM   1010  O   PRO A 123      19.888  15.444  54.351  2.00  1.00           O
ATOM   1011  N   MET A 124      21.059  16.475  56.000  2.00  1.00           N
ATOM   1012  CA  MET A 124      22.307  16.586  55.299  2.00  1.00           C
ATOM   1013  CB  MET A 124      23.350  17.412  56.063  2.00  1.00           C
ATOM   1014  CG  MET A 124      22.980  18.880  56.254  2.00  1.00           C
ATOM   1015  SD  MET A 124      24.400  19.896  56.740  2.00  1.00           S
ATOM   1016  CE  MET A 124      25.215  19.653  55.136  2.00  1.00           C
ATOM   1017  C   MET A 124      22.931  15.241  55.100  2.00  1.00           C
ATOM   1018  O   MET A 124      23.607  15.030  54.105  2.00  1.00           O
ATOM   1019  N   VAL A 125      22.786  14.299  56.047  2.00  1.00           N
ATOM   1020  CA  VAL A 125      23.468  13.042  55.874  2.00  1.00           C
ATOM   1021  CB  VAL A 125      23.272  12.135  57.061  2.00  1.00           C
ATOM   1022  CG1 VAL A 125      21.779  11.805  57.221  2.00  1.00           C
ATOM   1023  CG2 VAL A 125      24.167  10.900  56.894  2.00  1.00           C
ATOM   1024  C   VAL A 125      22.947  12.384  54.639  2.00  1.00           C
ATOM   1025  O   VAL A 125      23.707  11.862  53.826  2.00  1.00           O
ATOM   1026  N   GLY A 126      21.618  12.384  54.463  2.00  1.00           N
ATOM   1027  CA  GLY A 126      21.051  11.784  53.295  2.00  1.00           C
ATOM   1028  C   GLY A 126      21.436  12.574  52.079  2.00  1.00           C
ATOM   1029  O   GLY A 126      21.782  11.997  51.051  2.00  1.00           O
ATOM   1030  N   ALA A 127      21.384  13.921  52.159  2.00  1.00           N
ATOM   1031  CA  ALA A 127      21.690  14.733  51.009  2.00  1.00           C
ATOM   1032  CB  ALA A 127      21.545  16.238  51.293  2.00  1.00           C
ATOM   1033  C   ALA A 127      23.110  14.463  50.639  2.00  1.00           C
ATOM   1034  O   ALA A 127      23.437  14.285  49.467  2.00  1.00           O
ATOM   1035  N   ILE A 128      23.999  14.375  51.643  2.00  1.00           N
ATOM   1036  CA  ILE A 128      25.377  14.175  51.345  2.00  1.00           C
ATOM   1037  CB  ILE A 128      26.330  14.233  52.508  2.00  1.00           C
ATOM   1038  CG1 ILE A 128      26.108  13.110  53.520  2.00  1.00           C
ATOM   1039  CG2 ILE A 128      26.225  15.643  53.105  2.00  1.00           C
ATOM   1040  CD1 ILE A 128      27.222  13.011  54.556  2.00  1.00           C
ATOM   1041  C   ILE A 128      25.487  12.858  50.649  2.00  1.00           C
ATOM   1042  O   ILE A 128      26.173  12.758  49.633  2.00  1.00           O
ATOM   1043  N   ALA A 129      24.799  11.809  51.149  2.00  1.00           N
ATOM   1044  CA  ALA A 129      24.865  10.580  50.409  2.00  1.00           C
ATOM   1045  CB  ALA A 129      24.832   9.321  51.297  2.00  1.00           C
ATOM   1046  C   ALA A 129      23.690  10.543  49.503  2.00  1.00           C
ATOM   1047  O   ALA A 129      22.659   9.939  49.794  2.00  1.00           O
ATOM   1048  N   ALA A 130      23.862  11.214  48.357  3.00  1.00           N
ATOM   1049  CA  ALA A 130      22.932  11.297  47.277  3.00  1.00           C
ATOM   1050  CB  ALA A 130      21.678  12.118  47.624  3.00  1.00           C
ATOM   1051  C   ALA A 130      23.720  12.080  46.284  3.00  1.00           C
ATOM   1052  O   ALA A 130      23.280  12.345  45.167  3.00  1.00           O
ATOM   1053  N   GLY A 131      24.938  12.462  46.727  3.00  1.00           N
ATOM   1054  CA  GLY A 131      25.933  13.130  45.941  3.00  1.00           C
ATOM   1055  C   GLY A 131      25.777  14.632  45.928  3.00  1.00           C
ATOM   1056  O   GLY A 131      26.514  15.304  45.208  3.00  1.00           O
ATOM   1057  N   ASN A 132      24.855  15.239  46.706  1.00  1.00           N
ATOM   1058  CA  ASN A 132      24.764  16.672  46.563  1.00  1.00           C
ATOM   1059  CB  ASN A 132      23.340  17.256  46.650  1.00  1.00           C
ATOM   1060  CG  ASN A 132      22.830  17.159  48.077  1.00  1.00           C
ATOM   1061  OD1 ASN A 132      23.195  17.960  48.936  1.00  1.00           O
ATOM   1062  ND2 ASN A 132      21.940  16.168  48.340  1.00  1.00           N
ATOM   1063  C   ASN A 132      25.622  17.369  47.580  1.00  1.00           C
ATOM   1064  O   ASN A 132      26.109  16.755  48.529  1.00  1.00           O
ATOM   1065  N   ALA A 133      25.857  18.686  47.363  4.00  1.00           N
ATOM   1066  CA  ALA A 133      26.599  19.538  48.261  4.00  1.00           C
ATOM   1067  CB  ALA A 133      27.431  20.612  47.538  4.00  1.00           C
ATOM   1068  C   ALA A 133      25.569  20.240  49.028  4.00  1.00           C
ATOM   1069  O   ALA A 133      24.552  20.658  48.482  4.00  1.00           O
ATOM   1070  N   VAL A 134      25.792  20.385  50.332  4.00  1.00           N
ATOM   1071  CA  VAL A 134      24.729  20.980  51.050  4.00  1.00           C
ATOM   1072  CB  VAL A 134      24.305  20.146  52.221  4.00  1.00           C
ATOM   1073  CG1 VAL A 134      23.196  20.895  52.970  4.00  1.00           C
ATOM   1074  CG2 VAL A 134      23.930  18.734  51.734  4.00  1.00           C
ATOM   1075  C   VAL A 134      25.216  22.271  51.619  4.00  1.00           C
ATOM   1076  O   VAL A 134      26.346  22.375  52.092  4.00  1.00           O
ATOM   1077  N   VAL A 135      24.361  23.307  51.543  4.00  1.00           N
ATOM   1078  CA  VAL A 135      24.627  24.549  52.201  4.00  1.00           C
ATOM   1079  CB  VAL A 135      24.085  25.739  51.469  4.00  1.00           C
ATOM   1080  CG1 VAL A 135      24.354  26.996  52.312  4.00  1.00           C
ATOM   1081  CG2 VAL A 135      24.706  25.779  50.062  4.00  1.00           C
ATOM   1082  C   VAL A 135      23.825  24.395  53.460  4.00  1.00           C
ATOM   1083  O   VAL A 135      22.747  23.804  53.423  4.00  1.00           O
ATOM   1084  N   LEU A 136      24.309  24.885  54.617  4.00  1.00           N
ATOM   1085  CA  LEU A 136      23.566  24.588  55.812  4.00  1.00           C
ATOM   1086  CB  LEU A 136      24.415  23.734  56.779  4.00  1.00           C
ATOM   1087  CG  LEU A 136      23.691  23.116  57.994  4.00  1.00           C
ATOM   1088  CD1 LEU A 136      23.366  24.149  59.082  4.00  1.00           C
ATOM   1089  CD2 LEU A 136      22.467  22.300  57.549  4.00  1.00           C
ATOM   1090  C   LEU A 136      23.166  25.877  56.463  4.00  1.00           C
ATOM   1091  O   LEU A 136      23.806  26.907  56.264  4.00  1.00           O
ATOM   1092  N   LYS A 137      22.066  25.841  57.245  4.00  1.00           N
ATOM   1093  CA  LYS A 137      21.562  26.996  57.933  4.00  1.00           C
ATOM   1094  CB  LYS A 137      20.115  26.829  58.436  4.00  1.00           C
ATOM   1095  CG  LYS A 137      19.509  28.110  59.022  4.00  1.00           C
ATOM   1096  CD  LYS A 137      19.267  29.212  57.984  4.00  1.00           C
ATOM   1097  CE  LYS A 137      18.588  30.465  58.545  4.00  1.00           C
ATOM   1098  NZ  LYS A 137      17.145  30.210  58.757  4.00  1.00           N
ATOM   1099  C   LYS A 137      22.465  27.209  59.135  4.00  1.00           C
ATOM   1100  O   LYS A 137      23.566  27.668  58.837  4.00  1.00           O
ATOM   1101  N   PRO A 138      22.281  26.982  60.452  1.00  1.00           N
ATOM   1102  CA  PRO A 138      21.132  26.489  61.223  1.00  1.00           C
ATOM   1103  CD  PRO A 138      23.516  26.709  61.174  1.00  1.00           C
ATOM   1104  CB  PRO A 138      21.711  25.606  62.322  1.00  1.00           C
ATOM   1105  CG  PRO A 138      23.105  26.198  62.560  1.00  1.00           C
ATOM   1106  C   PRO A 138      20.340  27.606  61.873  1.00  1.00           C
ATOM   1107  O   PRO A 138      20.598  28.772  61.577  1.00  1.00           O
ATOM   1108  N   SER A 139      19.401  27.250  62.798  1.00  1.00           N
ATOM   1109  CA  SER A 139      18.527  28.167  63.504  1.00  1.00           C
ATOM   1110  CB  SER A 139      17.240  27.543  64.067  1.00  1.00           C
ATOM   1111  OG  SER A 139      16.311  27.343  63.013  1.00  1.00           O
ATOM   1112  C   SER A 139      19.182  28.934  64.606  1.00  1.00           C
ATOM   1113  O   SER A 139      20.047  28.449  65.332  1.00  1.00           O
ATOM   1114  N   GLU A 140      18.738  30.203  64.694  3.00  1.00           N
ATOM   1115  CA  GLU A 140      19.126  31.246  65.597  3.00  1.00           C
ATOM   1116  CB  GLU A 140      18.636  32.606  65.084  3.00  1.00           C
ATOM   1117  CG  GLU A 140      17.125  32.633  64.846  3.00  1.00           C
ATOM   1118  CD  GLU A 140      16.823  33.793  63.908  3.00  1.00           C
ATOM   1119  OE1 GLU A 140      17.262  33.727  62.728  3.00  1.00           O
ATOM   1120  OE2 GLU A 140      16.153  34.760  64.357  3.00  1.00           O
ATOM   1121  C   GLU A 140      18.613  31.063  66.999  3.00  1.00           C
ATOM   1122  O   GLU A 140      19.335  31.350  67.953  3.00  1.00           O
ATOM   1123  N   LEU A 141      17.356  30.592  67.173  3.00  1.00           N
ATOM   1124  CA  LEU A 141      16.802  30.481  68.500  3.00  1.00           C
ATOM   1125  CB  LEU A 141      15.380  29.897  68.517  3.00  1.00           C
ATOM   1126  CG  LEU A 141      14.355  30.811  67.818  3.00  1.00           C
ATOM   1127  CD1 LEU A 141      12.928  30.249  67.918  3.00  1.00           C
ATOM   1128  CD2 LEU A 141      14.466  32.256  68.330  3.00  1.00           C
ATOM   1129  C   LEU A 141      17.715  29.557  69.234  3.00  1.00           C
ATOM   1130  O   LEU A 141      18.061  29.803  70.387  3.00  1.00           O
ATOM   1131  N   SER A 142      18.154  28.474  68.564  1.00  1.00           N
ATOM   1132  CA  SER A 142      19.119  27.603  69.172  1.00  1.00           C
ATOM   1133  CB  SER A 142      19.074  26.190  68.578  1.00  1.00           C
ATOM   1134  OG  SER A 142      20.114  25.399  69.128  1.00  1.00           O
ATOM   1135  C   SER A 142      20.439  28.192  68.786  1.00  1.00           C
ATOM   1136  O   SER A 142      21.096  27.720  67.859  1.00  1.00           O
ATOM   1137  N   GLU A 143      20.856  29.258  69.499  2.00  1.00           N
ATOM   1138  CA  GLU A 143      22.063  29.953  69.149  2.00  1.00           C
ATOM   1139  CB  GLU A 143      22.278  31.264  69.916  2.00  1.00           C
ATOM   1140  CG  GLU A 143      23.700  31.788  69.703  2.00  1.00           C
ATOM   1141  CD  GLU A 143      23.796  33.211  70.222  2.00  1.00           C
ATOM   1142  OE1 GLU A 143      22.770  33.721  70.748  2.00  1.00           O
ATOM   1143  OE2 GLU A 143      24.898  33.807  70.099  2.00  1.00           O
ATOM   1144  C   GLU A 143      23.285  29.149  69.401  2.00  1.00           C
ATOM   1145  O   GLU A 143      24.157  29.027  68.543  2.00  1.00           O
ATOM   1146  N   ASN A 144      23.373  28.554  70.594  2.00  1.00           N
ATOM   1147  CA  ASN A 144      24.584  27.900  70.964  2.00  1.00           C
ATOM   1148  CB  ASN A 144      24.519  27.349  72.390  2.00  1.00           C
ATOM   1149  CG  ASN A 144      24.297  28.575  73.259  2.00  1.00           C
ATOM   1150  OD1 ASN A 144      25.122  29.487  73.295  2.00  1.00           O
ATOM   1151  ND2 ASN A 144      23.124  28.620  73.945  2.00  1.00           N
ATOM   1152  C   ASN A 144      24.831  26.780  70.003  2.00  1.00           C
ATOM   1153  O   ASN A 144      25.963  26.568  69.572  2.00  1.00           O
ATOM   1154  N   MET A 145      23.769  26.038  69.637  2.00  1.00           N
ATOM   1155  CA  MET A 145      23.908  24.917  68.752  2.00  1.00           C
ATOM   1156  CB  MET A 145      22.644  24.048  68.629  2.00  1.00           C
ATOM   1157  CG  MET A 145      22.939  22.655  68.057  2.00  1.00           C
ATOM   1158  SD  MET A 145      23.864  21.568  69.190  2.00  1.00           S
ATOM   1159  CE  MET A 145      23.876  20.106  68.112  2.00  1.00           C
ATOM   1160  C   MET A 145      24.281  25.357  67.392  2.00  1.00           C
ATOM   1161  O   MET A 145      24.934  24.610  66.674  2.00  1.00           O
ATOM   1162  N   ALA A 146      23.783  26.525  66.959  2.00  1.00           N
ATOM   1163  CA  ALA A 146      24.152  27.044  65.675  2.00  1.00           C
ATOM   1164  CB  ALA A 146      23.346  28.290  65.285  2.00  1.00           C
ATOM   1165  C   ALA A 146      25.604  27.445  65.711  2.00  1.00           C
ATOM   1166  O   ALA A 146      26.324  27.259  64.732  2.00  1.00           O
ATOM   1167  N   SER A 147      26.054  28.034  66.846  2.00  1.00           N
ATOM   1168  CA  SER A 147      27.396  28.544  67.016  2.00  1.00           C
ATOM   1169  CB  SER A 147      27.602  29.186  68.405  2.00  1.00           C
ATOM   1170  OG  SER A 147      26.674  30.243  68.609  2.00  1.00           O
ATOM   1171  C   SER A 147      28.353  27.433  66.895  2.00  1.00           C
ATOM   1172  O   SER A 147      29.265  27.468  66.069  2.00  1.00           O
ATOM   1173  N   LEU A 148      28.165  26.387  67.716  2.00  1.00           N
ATOM   1174  CA  LEU A 148      28.971  25.252  67.436  2.00  1.00           C
ATOM   1175  CB  LEU A 148      29.088  24.207  68.563  2.00  1.00           C
ATOM   1176  CG  LEU A 148      27.785  23.793  69.257  2.00  1.00           C
ATOM   1177  CD1 LEU A 148      26.839  23.034  68.315  2.00  1.00           C
ATOM   1178  CD2 LEU A 148      28.104  23.009  70.540  2.00  1.00           C
ATOM   1179  C   LEU A 148      28.314  24.737  66.216  2.00  1.00           C
ATOM   1180  O   LEU A 148      27.229  25.186  65.870  2.00  1.00           O
ATOM   1181  N   LEU A 149      28.956  23.837  65.483  2.00  1.00           N
ATOM   1182  CA  LEU A 149      28.431  23.436  64.217  2.00  1.00           C
ATOM   1183  CB  LEU A 149      26.920  23.116  64.144  2.00  1.00           C
ATOM   1184  CG  LEU A 149      26.561  21.841  64.928  2.00  1.00           C
ATOM   1185  CD1 LEU A 149      25.083  21.458  64.763  2.00  1.00           C
ATOM   1186  CD2 LEU A 149      27.520  20.694  64.571  2.00  1.00           C
ATOM   1187  C   LEU A 149      28.804  24.460  63.212  2.00  1.00           C
ATOM   1188  O   LEU A 149      28.953  24.155  62.029  2.00  1.00           O
ATOM   1189  N   ALA A 150      28.968  25.721  63.632  2.00  1.00           N
ATOM   1190  CA  ALA A 150      29.546  26.617  62.686  2.00  1.00           C
ATOM   1191  CB  ALA A 150      29.502  28.081  63.157  2.00  1.00           C
ATOM   1192  C   ALA A 150      30.985  26.233  62.586  2.00  1.00           C
ATOM   1193  O   ALA A 150      31.525  26.076  61.496  2.00  1.00           O
ATOM   1194  N   THR A 151      31.644  26.086  63.758  2.00  1.00           N
ATOM   1195  CA  THR A 151      33.029  25.705  63.814  2.00  1.00           C
ATOM   1196  CB  THR A 151      33.624  25.895  65.175  2.00  1.00           C
ATOM   1197  OG1 THR A 151      32.914  25.117  66.129  2.00  1.00           O
ATOM   1198  CG2 THR A 151      33.548  27.387  65.548  2.00  1.00           C
ATOM   1199  C   THR A 151      33.169  24.265  63.432  2.00  1.00           C
ATOM   1200  O   THR A 151      33.976  23.922  62.569  2.00  1.00           O
ATOM   1201  N   ILE A 152      32.369  23.370  64.051  2.00  1.00           N
ATOM   1202  CA  ILE A 152      32.503  22.001  63.655  2.00  1.00           C
ATOM   1203  CB  ILE A 152      32.077  20.977  64.662  2.00  1.00           C
ATOM   1204  CG1 ILE A 152      32.292  19.579  64.059  2.00  1.00           C
ATOM   1205  CG2 ILE A 152      30.641  21.272  65.120  2.00  1.00           C
ATOM   1206  CD1 ILE A 152      32.079  18.436  65.047  2.00  1.00           C
ATOM   1207  C   ILE A 152      31.661  21.881  62.439  2.00  1.00           C
ATOM   1208  O   ILE A 152      30.472  22.188  62.460  2.00  1.00           O
ATOM   1209  N   ILE A 153      32.272  21.372  61.357  2.00  1.00           N
ATOM   1210  CA  ILE A 153      31.708  21.518  60.055  2.00  1.00           C
ATOM   1211  CB  ILE A 153      30.292  21.046  59.917  2.00  1.00           C
ATOM   1212  CG1 ILE A 153      30.228  19.515  60.031  2.00  1.00           C
ATOM   1213  CG2 ILE A 153      29.727  21.608  58.603  2.00  1.00           C
ATOM   1214  CD1 ILE A 153      28.802  18.970  60.016  2.00  1.00           C
ATOM   1215  C   ILE A 153      31.757  22.995  59.891  2.00  1.00           C
ATOM   1216  O   ILE A 153      30.912  23.683  60.462  2.00  1.00           O
ATOM   1217  N   PRO A 154      32.655  23.577  59.132  2.00  1.00           N
ATOM   1218  CA  PRO A 154      33.649  22.986  58.265  2.00  1.00           C
ATOM   1219  CD  PRO A 154      32.826  25.017  59.233  2.00  1.00           C
ATOM   1220  CB  PRO A 154      34.283  24.161  57.523  2.00  1.00           C
ATOM   1221  CG  PRO A 154      34.140  25.329  58.507  2.00  1.00           C
ATOM   1222  C   PRO A 154      34.757  22.120  58.812  2.00  1.00           C
ATOM   1223  O   PRO A 154      35.514  21.641  57.969  2.00  1.00           O
ATOM   1224  N   GLN A 155      34.924  21.895  60.138  2.00  1.00           N
ATOM   1225  CA  GLN A 155      36.152  21.252  60.565  2.00  1.00           C
ATOM   1226  CB  GLN A 155      36.229  21.044  62.090  2.00  1.00           C
ATOM   1227  CG  GLN A 155      37.543  20.400  62.542  2.00  1.00           C
ATOM   1228  CD  GLN A 155      37.583  20.386  64.065  2.00  1.00           C
ATOM   1229  OE1 GLN A 155      36.599  20.055  64.724  2.00  1.00           O
ATOM   1230  NE2 GLN A 155      38.751  20.769  64.647  2.00  1.00           N
ATOM   1231  C   GLN A 155      36.376  19.930  59.908  2.00  1.00           C
ATOM   1232  O   GLN A 155      37.376  19.748  59.214  2.00  1.00           O
ATOM   1233  N   TYR A 156      35.456  18.974  60.077  2.00  1.00           N
ATOM   1234  CA  TYR A 156      35.663  17.713  59.436  2.00  1.00           C
ATOM   1235  CB  TYR A 156      34.955  16.544  60.140  2.00  1.00           C
ATOM   1236  CG  TYR A 156      35.851  16.302  61.304  2.00  1.00           C
ATOM   1237  CD1 TYR A 156      35.684  16.972  62.494  2.00  1.00           C
ATOM   1238  CD2 TYR A 156      36.895  15.417  61.175  2.00  1.00           C
ATOM   1239  CE1 TYR A 156      36.540  16.748  63.548  2.00  1.00           C
ATOM   1240  CE2 TYR A 156      37.753  15.189  62.220  2.00  1.00           C
ATOM   1241  CZ  TYR A 156      37.577  15.857  63.405  2.00  1.00           C
ATOM   1242  OH  TYR A 156      38.467  15.616  64.467  2.00  1.00           O
ATOM   1243  C   TYR A 156      35.353  17.748  57.970  2.00  1.00           C
ATOM   1244  O   TYR A 156      36.074  17.167  57.161  2.00  1.00           O
ATOM   1245  N   LEU A 157      34.285  18.469  57.584  1.00  1.00           N
ATOM   1246  CA  LEU A 157      33.781  18.391  56.242  1.00  1.00           C
ATOM   1247  CB  LEU A 157      32.358  18.953  56.072  1.00  1.00           C
ATOM   1248  CG  LEU A 157      31.328  18.448  57.098  1.00  1.00           C
ATOM   1249  CD1 LEU A 157      29.893  18.700  56.607  1.00  1.00           C
ATOM   1250  CD2 LEU A 157      31.606  17.008  57.547  1.00  1.00           C
ATOM   1251  C   LEU A 157      34.612  19.171  55.262  1.00  1.00           C
ATOM   1252  O   LEU A 157      35.471  19.966  55.641  1.00  1.00           O
ATOM   1253  N   ASP A 158      34.386  18.907  53.948  1.00  1.00           N
ATOM   1254  CA  ASP A 158      34.986  19.702  52.908  1.00  1.00           C
ATOM   1255  CB  ASP A 158      34.761  19.189  51.470  1.00  1.00           C
ATOM   1256  CG  ASP A 158      35.715  18.039  51.181  1.00  1.00           C
ATOM   1257  OD1 ASP A 158      36.347  17.530  52.145  1.00  1.00           O
ATOM   1258  OD2 ASP A 158      35.825  17.661  49.984  1.00  1.00           O
ATOM   1259  C   ASP A 158      34.286  21.017  53.015  1.00  1.00           C
ATOM   1260  O   ASP A 158      33.058  21.074  53.045  1.00  1.00           O
ATOM   1261  N   LYS A 159      35.057  22.114  53.092  3.00  1.00           N
ATOM   1262  CA  LYS A 159      34.478  23.411  53.276  3.00  1.00           C
ATOM   1263  CB  LYS A 159      35.548  24.513  53.340  3.00  1.00           C
ATOM   1264  CG  LYS A 159      34.987  25.929  53.492  3.00  1.00           C
ATOM   1265  CD  LYS A 159      34.591  26.332  54.912  3.00  1.00           C
ATOM   1266  CE  LYS A 159      33.927  27.709  54.950  3.00  1.00           C
ATOM   1267  NZ  LYS A 159      34.348  28.448  56.159  3.00  1.00           N
ATOM   1268  C   LYS A 159      33.609  23.775  52.110  3.00  1.00           C
ATOM   1269  O   LYS A 159      32.473  24.211  52.284  3.00  1.00           O
ATOM   1270  N   ASP A 160      34.122  23.584  50.880  3.00  1.00           N
ATOM   1271  CA  ASP A 160      33.425  24.023  49.704  3.00  1.00           C
ATOM   1272  CB  ASP A 160      34.246  23.781  48.421  3.00  1.00           C
ATOM   1273  CG  ASP A 160      34.583  22.297  48.306  3.00  1.00           C
ATOM   1274  OD1 ASP A 160      35.345  21.795  49.175  3.00  1.00           O
ATOM   1275  OD2 ASP A 160      34.103  21.652  47.335  3.00  1.00           O
ATOM   1276  C   ASP A 160      32.118  23.337  49.576  3.00  1.00           C
ATOM   1277  O   ASP A 160      31.098  23.977  49.322  3.00  1.00           O
ATOM   1278  N   LEU A 161      32.097  22.013  49.762  3.00  1.00           N
ATOM   1279  CA  LEU A 161      30.837  21.367  49.603  3.00  1.00           C
ATOM   1280  CB  LEU A 161      30.905  19.840  49.786  3.00  1.00           C
ATOM   1281  CG  LEU A 161      31.734  19.095  48.725  3.00  1.00           C
ATOM   1282  CD1 LEU A 161      33.224  19.458  48.808  3.00  1.00           C
ATOM   1283  CD2 LEU A 161      31.487  17.579  48.796  3.00  1.00           C
ATOM   1284  C   LEU A 161      29.919  21.848  50.659  3.00  1.00           C
ATOM   1285  O   LEU A 161      28.762  22.177  50.397  3.00  1.00           O
ATOM   1286  N   TYR A 162      30.423  21.929  51.896  1.00  1.00           N
ATOM   1287  CA  TYR A 162      29.466  22.194  52.909  1.00  1.00           C
ATOM   1288  CB  TYR A 162      29.548  21.162  54.042  1.00  1.00           C
ATOM   1289  CG  TYR A 162      29.415  19.838  53.378  1.00  1.00           C
ATOM   1290  CD1 TYR A 162      30.514  19.248  52.797  1.00  1.00           C
ATOM   1291  CD2 TYR A 162      28.202  19.194  53.326  1.00  1.00           C
ATOM   1292  CE1 TYR A 162      30.408  18.028  52.173  1.00  1.00           C
ATOM   1293  CE2 TYR A 162      28.090  17.973  52.703  1.00  1.00           C
ATOM   1294  CZ  TYR A 162      29.193  17.389  52.127  1.00  1.00           C
ATOM   1295  OH  TYR A 162      29.076  16.137  51.488  1.00  1.00           O
ATOM   1296  C   TYR A 162      29.710  23.527  53.548  1.00  1.00           C
ATOM   1297  O   TYR A 162      30.614  23.668  54.369  1.00  1.00           O
ATOM   1298  N   PRO A 163      28.944  24.519  53.181  1.00  1.00           N
ATOM   1299  CA  PRO A 163      29.032  25.759  53.906  1.00  1.00           C
ATOM   1300  CD  PRO A 163      28.719  24.756  51.766  1.00  1.00           C
ATOM   1301  CB  PRO A 163      28.843  26.887  52.890  1.00  1.00           C
ATOM   1302  CG  PRO A 163      28.195  26.199  51.683  1.00  1.00           C
ATOM   1303  C   PRO A 163      28.046  25.807  55.020  1.00  1.00           C
ATOM   1304  O   PRO A 163      27.082  25.043  55.013  1.00  1.00           O
ATOM   1305  N   VAL A 164      28.288  26.706  55.988  4.00  1.00           N
ATOM   1306  CA  VAL A 164      27.383  26.945  57.070  4.00  1.00           C
ATOM   1307  CB  VAL A 164      28.024  26.756  58.413  4.00  1.00           C
ATOM   1308  CG1 VAL A 164      27.009  27.147  59.499  4.00  1.00           C
ATOM   1309  CG2 VAL A 164      28.571  25.323  58.519  4.00  1.00           C
ATOM   1310  C   VAL A 164      27.138  28.397  56.980  4.00  1.00           C
ATOM   1311  O   VAL A 164      28.070  29.183  56.821  4.00  1.00           O
ATOM   1312  N   ILE A 165      25.872  28.803  57.062  1.00  1.00           N
ATOM   1313  CA  ILE A 165      25.692  30.206  56.987  1.00  1.00           C
ATOM   1314  CB  ILE A 165      24.796  30.639  55.863  1.00  1.00           C
ATOM   1315  CG1 ILE A 165      25.463  30.320  54.517  1.00  1.00           C
ATOM   1316  CG2 ILE A 165      24.468  32.132  56.044  1.00  1.00           C
ATOM   1317  CD1 ILE A 165      26.755  31.103  54.292  1.00  1.00           C
ATOM   1318  C   ILE A 165      25.045  30.628  58.251  1.00  1.00           C
ATOM   1319  O   ILE A 165      23.963  30.161  58.599  1.00  1.00           O
ATOM   1320  N   ASN A 166      25.710  31.545  58.967  1.00  1.00           N
ATOM   1321  CA  ASN A 166      25.215  32.000  60.225  1.00  1.00           C
ATOM   1322  CB  ASN A 166      26.329  32.508  61.149  1.00  1.00           C
ATOM   1323  CG  ASN A 166      27.291  31.352  61.367  1.00  1.00           C
ATOM   1324  OD1 ASN A 166      26.990  30.202  61.051  1.00  1.00           O
ATOM   1325  ND2 ASN A 166      28.491  31.666  61.925  1.00  1.00           N
ATOM   1326  C   ASN A 166      24.300  33.154  59.963  1.00  1.00           C
ATOM   1327  O   ASN A 166      24.040  33.500  58.812  1.00  1.00           O
ATOM   1328  N   GLY A 167      23.760  33.760  61.042  1.00  1.00           N
ATOM   1329  CA  GLY A 167      22.914  34.910  60.906  1.00  1.00           C
ATOM   1330  C   GLY A 167      21.492  34.493  61.073  1.00  1.00           C
ATOM   1331  O   GLY A 167      21.172  33.306  61.086  1.00  1.00           O
ATOM   1332  N   GLY A 168      20.594  35.487  61.205  1.00  1.00           N
ATOM   1333  CA  GLY A 168      19.218  35.197  61.472  1.00  1.00           C
ATOM   1334  C   GLY A 168      18.385  35.370  60.248  1.00  1.00           C
ATOM   1335  O   GLY A 168      18.803  35.064  59.132  1.00  1.00           O
ATOM   1336  N   VAL A 169      17.165  35.908  60.468  2.00  1.00           N
ATOM   1337  CA  VAL A 169      16.128  36.035  59.490  2.00  1.00           C
ATOM   1338  CB  VAL A 169      14.893  36.715  60.029  2.00  1.00           C
ATOM   1339  CG1 VAL A 169      13.909  36.953  58.871  2.00  1.00           C
ATOM   1340  CG2 VAL A 169      14.315  35.865  61.171  2.00  1.00           C
ATOM   1341  C   VAL A 169      16.578  36.832  58.322  2.00  1.00           C
ATOM   1342  O   VAL A 169      16.331  36.416  57.189  2.00  1.00           O
ATOM   1343  N   PRO A 170      17.236  37.940  58.491  2.00  1.00           N
ATOM   1344  CA  PRO A 170      17.627  38.627  57.304  2.00  1.00           C
ATOM   1345  CD  PRO A 170      16.983  38.854  59.590  2.00  1.00           C
ATOM   1346  CB  PRO A 170      18.130  39.994  57.763  2.00  1.00           C
ATOM   1347  CG  PRO A 170      17.300  40.257  59.035  2.00  1.00           C
ATOM   1348  C   PRO A 170      18.573  37.817  56.478  2.00  1.00           C
ATOM   1349  O   PRO A 170      18.548  37.939  55.254  2.00  1.00           O
ATOM   1350  N   GLU A 171      19.420  36.988  57.120  2.00  1.00           N
ATOM   1351  CA  GLU A 171      20.373  36.187  56.404  2.00  1.00           C
ATOM   1352  CB  GLU A 171      21.420  35.553  57.334  2.00  1.00           C
ATOM   1353  CG  GLU A 171      22.727  35.206  56.623  2.00  1.00           C
ATOM   1354  CD  GLU A 171      23.476  36.516  56.427  2.00  1.00           C
ATOM   1355  OE1 GLU A 171      22.868  37.461  55.856  2.00  1.00           O
ATOM   1356  OE2 GLU A 171      24.661  36.590  56.849  2.00  1.00           O
ATOM   1357  C   GLU A 171      19.675  35.075  55.675  2.00  1.00           C
ATOM   1358  O   GLU A 171      19.984  34.784  54.520  2.00  1.00           O
ATOM   1359  N   THR A 172      18.691  34.431  56.334  2.00  1.00           N
ATOM   1360  CA  THR A 172      18.027  33.296  55.757  2.00  1.00           C
ATOM   1361  CB  THR A 172      16.991  32.700  56.668  2.00  1.00           C
ATOM   1362  OG1 THR A 172      16.451  31.528  56.081  2.00  1.00           O
ATOM   1363  CG2 THR A 172      15.880  33.725  56.937  2.00  1.00           C
ATOM   1364  C   THR A 172      17.357  33.748  54.503  2.00  1.00           C
ATOM   1365  O   THR A 172      17.383  33.045  53.494  2.00  1.00           O
ATOM   1366  N   THR A 173      16.747  34.949  54.541  2.00  1.00           N
ATOM   1367  CA  THR A 173      16.024  35.503  53.431  2.00  1.00           C
ATOM   1368  CB  THR A 173      15.306  36.766  53.801  2.00  1.00           C
ATOM   1369  OG1 THR A 173      14.395  36.514  54.862  2.00  1.00           O
ATOM   1370  CG2 THR A 173      14.544  37.274  52.568  2.00  1.00           C
ATOM   1371  C   THR A 173      16.946  35.806  52.294  2.00  1.00           C
ATOM   1372  O   THR A 173      16.603  35.588  51.133  2.00  1.00           O
ATOM   1373  N   GLU A 174      18.149  36.321  52.594  2.00  1.00           N
ATOM   1374  CA  GLU A 174      19.065  36.661  51.546  2.00  1.00           C
ATOM   1375  CB  GLU A 174      20.383  37.241  52.090  2.00  1.00           C
ATOM   1376  CG  GLU A 174      20.194  38.528  52.902  2.00  1.00           C
ATOM   1377  CD  GLU A 174      19.574  39.593  52.007  2.00  1.00           C
ATOM   1378  OE1 GLU A 174      19.527  39.380  50.765  2.00  1.00           O
ATOM   1379  OE2 GLU A 174      19.137  40.638  52.559  2.00  1.00           O
ATOM   1380  C   GLU A 174      19.372  35.384  50.823  2.00  1.00           C
ATOM   1381  O   GLU A 174      19.504  35.359  49.600  2.00  1.00           O
ATOM   1382  N   LEU A 175      19.470  34.285  51.589  2.00  1.00           N
ATOM   1383  CA  LEU A 175      19.832  32.983  51.106  2.00  1.00           C
ATOM   1384  CB  LEU A 175      19.949  31.956  52.244  2.00  1.00           C
ATOM   1385  CG  LEU A 175      21.059  32.258  53.266  2.00  1.00           C
ATOM   1386  CD1 LEU A 175      21.107  31.181  54.358  2.00  1.00           C
ATOM   1387  CD2 LEU A 175      22.422  32.438  52.582  2.00  1.00           C
ATOM   1388  C   LEU A 175      18.828  32.422  50.158  2.00  1.00           C
ATOM   1389  O   LEU A 175      19.211  31.807  49.165  2.00  1.00           O
ATOM   1390  N   LEU A 176      17.523  32.609  50.430  3.00  1.00           N
ATOM   1391  CA  LEU A 176      16.543  32.018  49.567  3.00  1.00           C
ATOM   1392  CB  LEU A 176      15.067  32.361  49.887  3.00  1.00           C
ATOM   1393  CG  LEU A 176      14.342  31.462  50.910  3.00  1.00           C
ATOM   1394  CD1 LEU A 176      14.169  30.035  50.360  3.00  1.00           C
ATOM   1395  CD2 LEU A 176      14.994  31.511  52.295  3.00  1.00           C
ATOM   1396  C   LEU A 176      16.774  32.553  48.196  3.00  1.00           C
ATOM   1397  O   LEU A 176      16.529  31.877  47.198  3.00  1.00           O
ATOM   1398  N   LYS A 177      17.286  33.789  48.131  3.00  1.00           N
ATOM   1399  CA  LYS A 177      17.509  34.407  46.866  3.00  1.00           C
ATOM   1400  CB  LYS A 177      18.230  35.766  46.960  3.00  1.00           C
ATOM   1401  CG  LYS A 177      17.378  36.902  47.525  3.00  1.00           C
ATOM   1402  CD  LYS A 177      18.185  38.159  47.860  3.00  1.00           C
ATOM   1403  CE  LYS A 177      17.317  39.401  48.075  3.00  1.00           C
ATOM   1404  NZ  LYS A 177      16.745  39.842  46.782  3.00  1.00           N
ATOM   1405  C   LYS A 177      18.404  33.517  46.047  3.00  1.00           C
ATOM   1406  O   LYS A 177      18.243  33.413  44.832  3.00  1.00           O
ATOM   1407  N   GLU A 178      19.361  32.842  46.706  1.00  1.00           N
ATOM   1408  CA  GLU A 178      20.334  31.969  46.100  1.00  1.00           C
ATOM   1409  CB  GLU A 178      21.072  31.183  47.196  1.00  1.00           C
ATOM   1410  CG  GLU A 178      22.078  30.146  46.709  1.00  1.00           C
ATOM   1411  CD  GLU A 178      22.494  29.332  47.929  1.00  1.00           C
ATOM   1412  OE1 GLU A 178      22.295  29.833  49.068  1.00  1.00           O
ATOM   1413  OE2 GLU A 178      23.041  28.213  47.739  1.00  1.00           O
ATOM   1414  C   GLU A 178      19.646  30.980  45.205  1.00  1.00           C
ATOM   1415  O   GLU A 178      18.533  30.545  45.494  1.00  1.00           O
ATOM   1416  N   ARG A 179      20.277  30.647  44.049  1.00  1.00           N
ATOM   1417  CA  ARG A 179      19.772  29.597  43.197  1.00  1.00           C
ATOM   1418  CB  ARG A 179      20.366  29.584  41.774  1.00  1.00           C
ATOM   1419  CG  ARG A 179      20.015  28.318  40.986  1.00  1.00           C
ATOM   1420  CD  ARG A 179      20.667  28.232  39.603  1.00  1.00           C
ATOM   1421  NE  ARG A 179      19.823  29.003  38.650  1.00  1.00           N
ATOM   1422  CZ  ARG A 179      19.771  28.599  37.346  1.00  1.00           C
ATOM   1423  NH1 ARG A 179      20.530  27.541  36.938  1.00  1.00           N
ATOM   1424  NH2 ARG A 179      18.957  29.231  36.453  1.00  1.00           N
ATOM   1425  C   ARG A 179      20.226  28.352  43.874  1.00  1.00           C
ATOM   1426  O   ARG A 179      21.414  28.178  44.139  1.00  1.00           O
ATOM   1427  N   PHE A 180      19.280  27.451  44.185  1.00  1.00           N
ATOM   1428  CA  PHE A 180      19.614  26.239  44.873  1.00  1.00           C
ATOM   1429  CB  PHE A 180      18.850  26.027  46.198  1.00  1.00           C
ATOM   1430  CG  PHE A 180      19.142  27.096  47.196  1.00  1.00           C
ATOM   1431  CD1 PHE A 180      18.531  28.324  47.098  1.00  1.00           C
ATOM   1432  CD2 PHE A 180      19.994  26.865  48.249  1.00  1.00           C
ATOM   1433  CE1 PHE A 180      18.781  29.316  48.017  1.00  1.00           C
ATOM   1434  CE2 PHE A 180      20.247  27.853  49.172  1.00  1.00           C
ATOM   1435  CZ  PHE A 180      19.643  29.083  49.060  1.00  1.00           C
ATOM   1436  C   PHE A 180      19.067  25.152  43.998  1.00  1.00           C
ATOM   1437  O   PHE A 180      18.560  25.427  42.912  1.00  1.00           O
ATOM   1438  N   ASP A 181      19.171  23.878  44.434  1.00  1.00           N
ATOM   1439  CA  ASP A 181      18.652  22.817  43.612  1.00  1.00           C
ATOM   1440  CB  ASP A 181      19.748  21.807  43.225  1.00  1.00           C
ATOM   1441  CG  ASP A 181      19.335  21.125  41.928  1.00  1.00           C
ATOM   1442  OD1 ASP A 181      18.260  20.469  41.911  1.00  1.00           O
ATOM   1443  OD2 ASP A 181      20.093  21.259  40.929  1.00  1.00           O
ATOM   1444  C   ASP A 181      17.580  22.105  44.392  1.00  1.00           C
ATOM   1445  O   ASP A 181      16.577  21.680  43.822  1.00  1.00           O
ATOM   1446  N   HIS A 182      17.761  21.970  45.727  4.00  1.00           N
ATOM   1447  CA  HIS A 182      16.793  21.292  46.548  4.00  1.00           C
ATOM   1448  ND1 HIS A 182      15.062  18.398  46.747  4.00  1.00           N
ATOM   1449  CG  HIS A 182      16.119  18.980  47.412  4.00  1.00           C
ATOM   1450  CB  HIS A 182      17.168  19.817  46.751  4.00  1.00           C
ATOM   1451  NE2 HIS A 182      14.892  17.786  48.878  4.00  1.00           N
ATOM   1452  CD2 HIS A 182      15.997  18.597  48.710  4.00  1.00           C
ATOM   1453  CE1 HIS A 182      14.360  17.695  47.671  4.00  1.00           C
ATOM   1454  C   HIS A 182      16.804  21.944  47.886  4.00  1.00           C
ATOM   1455  O   HIS A 182      17.865  22.146  48.470  4.00  1.00           O
ATOM   1456  N   ILE A 183      15.618  22.334  48.384  4.00  1.00           N
ATOM   1457  CA  ILE A 183      15.576  23.147  49.560  4.00  1.00           C
ATOM   1458  CB  ILE A 183      14.337  23.993  49.626  4.00  1.00           C
ATOM   1459  CG1 ILE A 183      14.346  24.979  48.448  4.00  1.00           C
ATOM   1460  CG2 ILE A 183      14.306  24.704  50.993  4.00  1.00           C
ATOM   1461  CD1 ILE A 183      15.539  25.935  48.484  4.00  1.00           C
ATOM   1462  C   ILE A 183      15.771  22.607  50.917  4.00  1.00           C
ATOM   1463  O   ILE A 183      16.690  23.031  51.609  4.00  1.00           O
ATOM   1464  N   LEU A 184      14.938  21.652  51.331  4.00  1.00           N
ATOM   1465  CA  LEU A 184      14.956  21.241  52.703  4.00  1.00           C
ATOM   1466  CB  LEU A 184      16.244  20.509  53.111  4.00  1.00           C
ATOM   1467  CG  LEU A 184      16.420  19.149  52.412  4.00  1.00           C
ATOM   1468  CD1 LEU A 184      17.679  18.433  52.919  4.00  1.00           C
ATOM   1469  CD2 LEU A 184      15.153  18.283  52.531  4.00  1.00           C
ATOM   1470  C   LEU A 184      14.706  22.368  53.670  4.00  1.00           C
ATOM   1471  O   LEU A 184      15.502  23.295  53.819  4.00  1.00           O
ATOM   1472  N   TYR A 185      13.546  22.300  54.359  4.00  1.00           N
ATOM   1473  CA  TYR A 185      13.168  23.215  55.403  4.00  1.00           C
ATOM   1474  CB  TYR A 185      12.223  24.328  54.899  4.00  1.00           C
ATOM   1475  CG  TYR A 185      11.859  25.226  56.032  4.00  1.00           C
ATOM   1476  CD1 TYR A 185      12.802  26.041  56.609  4.00  1.00           C
ATOM   1477  CD2 TYR A 185      10.566  25.285  56.498  4.00  1.00           C
ATOM   1478  CE1 TYR A 185      12.493  26.878  57.647  4.00  1.00           C
ATOM   1479  CE2 TYR A 185      10.240  26.123  57.540  4.00  1.00           C
ATOM   1480  CZ  TYR A 185      11.208  26.913  58.118  4.00  1.00           C
ATOM   1481  OH  TYR A 185      10.904  27.775  59.189  4.00  1.00           O
ATOM   1482  C   TYR A 185      12.423  22.405  56.389  4.00  1.00           C
ATOM   1483  O   TYR A 185      11.726  21.453  56.040  4.00  1.00           O
ATOM   1484  N   THR A 186      12.602  22.761  57.661  4.00  1.00           N
ATOM   1485  CA  THR A 186      11.867  22.176  58.727  4.00  1.00           C
ATOM   1486  CB  THR A 186      12.763  21.480  59.702  4.00  1.00           C
ATOM   1487  OG1 THR A 186      13.703  22.394  60.241  4.00  1.00           O
ATOM   1488  CG2 THR A 186      13.497  20.361  58.938  4.00  1.00           C
ATOM   1489  C   THR A 186      11.255  23.383  59.346  4.00  1.00           C
ATOM   1490  O   THR A 186      11.805  24.471  59.195  4.00  1.00           O
ATOM   1491  N   GLY A 187      10.080  23.287  59.996  1.00  1.00           N
ATOM   1492  CA  GLY A 187       9.633  24.537  60.538  1.00  1.00           C
ATOM   1493  C   GLY A 187       8.150  24.597  60.620  1.00  1.00           C
ATOM   1494  O   GLY A 187       7.462  23.577  60.615  1.00  1.00           O
ATOM   1495  N   SER A 188       7.629  25.839  60.690  1.00  1.00           N
ATOM   1496  CA  SER A 188       6.228  26.023  60.890  1.00  1.00           C
ATOM   1497  CB  SER A 188       5.884  26.974  62.049  1.00  1.00           C
ATOM   1498  OG  SER A 188       6.243  26.386  63.292  1.00  1.00           O
ATOM   1499  C   SER A 188       5.554  26.559  59.689  1.00  1.00           C
ATOM   1500  O   SER A 188       6.063  27.471  59.047  1.00  1.00           O
ATOM   1501  N   THR A 189       4.343  26.021  59.411  2.00  1.00           N
ATOM   1502  CA  THR A 189       3.567  26.430  58.278  2.00  1.00           C
ATOM   1503  CB  THR A 189       2.191  25.841  58.228  2.00  1.00           C
ATOM   1504  OG1 THR A 189       1.586  26.130  56.977  2.00  1.00           O
ATOM   1505  CG2 THR A 189       1.353  26.427  59.377  2.00  1.00           C
ATOM   1506  C   THR A 189       3.445  27.911  58.407  2.00  1.00           C
ATOM   1507  O   THR A 189       3.206  28.441  59.491  2.00  1.00           O
ATOM   1508  N   GLY A 190       3.629  28.615  57.281  2.00  1.00           N
ATOM   1509  CA  GLY A 190       3.689  30.046  57.257  2.00  1.00           C
ATOM   1510  C   GLY A 190       5.063  30.337  56.748  2.00  1.00           C
ATOM   1511  O   GLY A 190       5.228  31.014  55.732  2.00  1.00           O
ATOM   1512  N   VAL A 191       6.088  29.800  57.444  2.00  1.00           N
ATOM   1513  CA  VAL A 191       7.424  29.817  56.923  2.00  1.00           C
ATOM   1514  CB  VAL A 191       8.509  30.039  57.950  2.00  1.00           C
ATOM   1515  CG1 VAL A 191       8.376  31.480  58.475  2.00  1.00           C
ATOM   1516  CG2 VAL A 191       8.402  28.989  59.067  2.00  1.00           C
ATOM   1517  C   VAL A 191       7.505  28.439  56.330  2.00  1.00           C
ATOM   1518  O   VAL A 191       7.526  27.419  57.013  2.00  1.00           O
ATOM   1519  N   GLY A 192       7.594  28.354  55.003  2.00  1.00           N
ATOM   1520  CA  GLY A 192       7.367  27.085  54.381  2.00  1.00           C
ATOM   1521  C   GLY A 192       6.401  27.438  53.314  2.00  1.00           C
ATOM   1522  O   GLY A 192       6.483  26.942  52.192  2.00  1.00           O
ATOM   1523  N   LYS A 193       5.446  28.321  53.652  2.00  1.00           N
ATOM   1524  CA  LYS A 193       4.661  28.876  52.601  2.00  1.00           C
ATOM   1525  CB  LYS A 193       3.644  29.924  53.090  2.00  1.00           C
ATOM   1526  CG  LYS A 193       3.141  30.822  51.953  2.00  1.00           C
ATOM   1527  CD  LYS A 193       2.124  31.885  52.381  2.00  1.00           C
ATOM   1528  CE  LYS A 193       0.670  31.517  52.090  2.00  1.00           C
ATOM   1529  NZ  LYS A 193      -0.236  32.445  52.808  2.00  1.00           N
ATOM   1530  C   LYS A 193       5.666  29.674  51.822  2.00  1.00           C
ATOM   1531  O   LYS A 193       5.771  29.577  50.601  2.00  1.00           O
ATOM   1532  N   ILE A 194       6.457  30.465  52.581  2.00  1.00           N
ATOM   1533  CA  ILE A 194       7.471  31.376  52.122  2.00  1.00           C
ATOM   1534  CB  ILE A 194       8.022  32.235  53.227  2.00  1.00           C
ATOM   1535  CG1 ILE A 194       8.723  31.379  54.293  2.00  1.00           C
ATOM   1536  CG2 ILE A 194       6.873  33.084  53.792  2.00  1.00           C
ATOM   1537  CD1 ILE A 194       9.498  32.212  55.314  2.00  1.00           C
ATOM   1538  C   ILE A 194       8.614  30.655  51.511  2.00  1.00           C
ATOM   1539  O   ILE A 194       9.157  31.087  50.497  2.00  1.00           O
ATOM   1540  N   ILE A 195       9.025  29.535  52.125  2.00  1.00           N
ATOM   1541  CA  ILE A 195      10.139  28.811  51.598  2.00  1.00           C
ATOM   1542  CB  ILE A 195      10.350  27.500  52.303  2.00  1.00           C
ATOM   1543  CG1 ILE A 195      10.888  27.693  53.728  2.00  1.00           C
ATOM   1544  CG2 ILE A 195      11.231  26.617  51.407  2.00  1.00           C
ATOM   1545  CD1 ILE A 195      12.309  28.250  53.772  2.00  1.00           C
ATOM   1546  C   ILE A 195       9.777  28.446  50.222  2.00  1.00           C
ATOM   1547  O   ILE A 195      10.547  28.621  49.280  2.00  1.00           O
ATOM   1548  N   MET A 196       8.541  27.971  50.085  2.00  1.00           N
ATOM   1549  CA  MET A 196       8.125  27.500  48.820  2.00  1.00           C
ATOM   1550  CB  MET A 196       6.735  26.857  48.878  2.00  1.00           C
ATOM   1551  CG  MET A 196       6.454  25.920  47.706  2.00  1.00           C
ATOM   1552  SD  MET A 196       5.021  24.835  47.972  2.00  1.00           S
ATOM   1553  CE  MET A 196       5.728  24.026  49.438  2.00  1.00           C
ATOM   1554  C   MET A 196       8.114  28.626  47.816  2.00  1.00           C
ATOM   1555  O   MET A 196       8.569  28.449  46.687  2.00  1.00           O
ATOM   1556  N   THR A 197       7.619  29.825  48.196  2.00  1.00           N
ATOM   1557  CA  THR A 197       7.521  30.914  47.254  2.00  1.00           C
ATOM   1558  CB  THR A 197       6.820  32.121  47.814  2.00  1.00           C
ATOM   1559  OG1 THR A 197       6.606  33.078  46.790  2.00  1.00           O
ATOM   1560  CG2 THR A 197       7.667  32.744  48.927  2.00  1.00           C
ATOM   1561  C   THR A 197       8.881  31.299  46.786  2.00  1.00           C
ATOM   1562  O   THR A 197       9.097  31.505  45.593  2.00  1.00           O
ATOM   1563  N   ALA A 198       9.846  31.396  47.712  2.00  1.00           N
ATOM   1564  CA  ALA A 198      11.168  31.753  47.299  2.00  1.00           C
ATOM   1565  CB  ALA A 198      12.144  31.878  48.479  2.00  1.00           C
ATOM   1566  C   ALA A 198      11.642  30.656  46.409  2.00  1.00           C
ATOM   1567  O   ALA A 198      12.295  30.904  45.397  2.00  1.00           O
ATOM   1568  N   ALA A 199      11.299  29.400  46.756  2.00  1.00           N
ATOM   1569  CA  ALA A 199      11.735  28.291  45.960  2.00  1.00           C
ATOM   1570  CB  ALA A 199      11.212  26.941  46.478  2.00  1.00           C
ATOM   1571  C   ALA A 199      11.171  28.494  44.589  2.00  1.00           C
ATOM   1572  O   ALA A 199      11.874  28.312  43.600  2.00  1.00           O
ATOM   1573  N   ALA A 200       9.893  28.903  44.465  2.00  1.00           N
ATOM   1574  CA  ALA A 200       9.417  29.072  43.122  2.00  1.00           C
ATOM   1575  CB  ALA A 200       7.903  28.844  42.983  2.00  1.00           C
ATOM   1576  C   ALA A 200       9.709  30.460  42.707  2.00  1.00           C
ATOM   1577  O   ALA A 200       8.900  31.370  42.880  2.00  1.00           O
ATOM   1578  N   LYS A 201      10.910  30.625  42.138  3.00  1.00           N
ATOM   1579  CA  LYS A 201      11.365  31.823  41.518  3.00  1.00           C
ATOM   1580  CB  LYS A 201      11.968  32.882  42.456  3.00  1.00           C
ATOM   1581  CG  LYS A 201      12.323  34.157  41.686  3.00  1.00           C
ATOM   1582  CD  LYS A 201      12.546  35.386  42.565  3.00  1.00           C
ATOM   1583  CE  LYS A 201      13.106  36.580  41.790  3.00  1.00           C
ATOM   1584  NZ  LYS A 201      12.098  37.077  40.827  3.00  1.00           N
ATOM   1585  C   LYS A 201      12.442  31.296  40.633  3.00  1.00           C
ATOM   1586  O   LYS A 201      12.699  31.793  39.538  3.00  1.00           O
ATOM   1587  N   HIS A 202      13.100  30.241  41.150  3.00  1.00           N
ATOM   1588  CA  HIS A 202      14.036  29.405  40.462  3.00  1.00           C
ATOM   1589  ND1 HIS A 202      16.584  31.402  40.007  3.00  1.00           N
ATOM   1590  CG  HIS A 202      16.038  30.785  41.109  3.00  1.00           C
ATOM   1591  CB  HIS A 202      15.430  29.416  41.092  3.00  1.00           C
ATOM   1592  NE2 HIS A 202      16.820  32.814  41.709  3.00  1.00           N
ATOM   1593  CD2 HIS A 202      16.188  31.661  42.138  3.00  1.00           C
ATOM   1594  CE1 HIS A 202      17.038  32.612  40.421  3.00  1.00           C
ATOM   1595  C   HIS A 202      13.448  28.064  40.752  3.00  1.00           C
ATOM   1596  O   HIS A 202      13.584  27.613  41.885  3.00  1.00           O
ATOM   1597  N   LEU A 203      12.803  27.406  39.754  3.00  1.00           N
ATOM   1598  CA  LEU A 203      12.068  26.177  39.971  3.00  1.00           C
ATOM   1599  CB  LEU A 203      11.716  25.431  38.678  3.00  1.00           C
ATOM   1600  CG  LEU A 203      10.683  26.141  37.794  3.00  1.00           C
ATOM   1601  CD1 LEU A 203      11.162  27.537  37.370  3.00  1.00           C
ATOM   1602  CD2 LEU A 203      10.322  25.252  36.599  3.00  1.00           C
ATOM   1603  C   LEU A 203      12.951  25.232  40.738  3.00  1.00           C
ATOM   1604  O   LEU A 203      13.818  24.573  40.168  3.00  1.00           O
ATOM   1605  N   THR A 204      12.736  25.155  42.071  1.00  1.00           N
ATOM   1606  CA  THR A 204      13.521  24.317  42.936  1.00  1.00           C
ATOM   1607  CB  THR A 204      14.356  25.069  43.924  1.00  1.00           C
ATOM   1608  OG1 THR A 204      13.511  25.850  44.758  1.00  1.00           O
ATOM   1609  CG2 THR A 204      15.359  25.966  43.179  1.00  1.00           C
ATOM   1610  C   THR A 204      12.551  23.519  43.760  1.00  1.00           C
ATOM   1611  O   THR A 204      11.610  24.064  44.339  1.00  1.00           O
ATOM   1612  N   PRO A 205      12.744  22.230  43.822  1.00  1.00           N
ATOM   1613  CA  PRO A 205      11.850  21.432  44.616  1.00  1.00           C
ATOM   1614  CD  PRO A 205      13.184  21.510  42.641  1.00  1.00           C
ATOM   1615  CB  PRO A 205      11.896  20.013  44.046  1.00  1.00           C
ATOM   1616  CG  PRO A 205      13.065  20.032  43.044  1.00  1.00           C
ATOM   1617  C   PRO A 205      12.150  21.542  46.065  1.00  1.00           C
ATOM   1618  O   PRO A 205      13.293  21.819  46.418  1.00  1.00           O
ATOM   1619  N   VAL A 206      11.124  21.334  46.915  4.00  1.00           N
ATOM   1620  CA  VAL A 206      11.340  21.488  48.314  4.00  1.00           C
ATOM   1621  CB  VAL A 206      10.835  22.801  48.826  4.00  1.00           C
ATOM   1622  CG1 VAL A 206      10.977  22.831  50.357  4.00  1.00           C
ATOM   1623  CG2 VAL A 206      11.594  23.919  48.092  4.00  1.00           C
ATOM   1624  C   VAL A 206      10.613  20.427  49.045  4.00  1.00           C
ATOM   1625  O   VAL A 206       9.519  20.010  48.665  4.00  1.00           O
ATOM   1626  N   THR A 207      11.249  19.962  50.130  4.00  1.00           N
ATOM   1627  CA  THR A 207      10.634  19.016  50.990  4.00  1.00           C
ATOM   1628  CB  THR A 207      11.513  17.843  51.316  4.00  1.00           C
ATOM   1629  OG1 THR A 207      11.898  17.180  50.121  4.00  1.00           O
ATOM   1630  CG2 THR A 207      10.742  16.876  52.231  4.00  1.00           C
ATOM   1631  C   THR A 207      10.408  19.781  52.264  4.00  1.00           C
ATOM   1632  O   THR A 207      11.355  20.326  52.830  4.00  1.00           O
ATOM   1633  N   LEU A 208       9.146  19.869  52.741  4.00  1.00           N
ATOM   1634  CA  LEU A 208       8.876  20.642  53.926  4.00  1.00           C
ATOM   1635  CB  LEU A 208       7.785  21.713  53.737  4.00  1.00           C
ATOM   1636  CG  LEU A 208       8.102  22.762  52.655  4.00  1.00           C
ATOM   1637  CD1 LEU A 208       8.155  22.122  51.260  4.00  1.00           C
ATOM   1638  CD2 LEU A 208       7.123  23.946  52.714  4.00  1.00           C
ATOM   1639  C   LEU A 208       8.343  19.709  54.989  4.00  1.00           C
ATOM   1640  O   LEU A 208       7.572  18.797  54.697  4.00  1.00           O
ATOM   1641  N   GLU A 209       8.787  19.903  56.253  4.00  1.00           N
ATOM   1642  CA  GLU A 209       8.283  19.228  57.425  4.00  1.00           C
ATOM   1643  CB  GLU A 209       9.395  18.657  58.323  4.00  1.00           C
ATOM   1644  CG  GLU A 209       8.880  18.108  59.654  4.00  1.00           C
ATOM   1645  CD  GLU A 209      10.079  17.803  60.542  4.00  1.00           C
ATOM   1646  OE1 GLU A 209      10.932  16.974  60.128  4.00  1.00           O
ATOM   1647  OE2 GLU A 209      10.158  18.404  61.647  4.00  1.00           O
ATOM   1648  C   GLU A 209       7.678  20.370  58.183  4.00  1.00           C
ATOM   1649  O   GLU A 209       8.341  21.381  58.408  4.00  1.00           O
ATOM   1650  N   LEU A 210       6.396  20.283  58.575  1.00  1.00           N
ATOM   1651  CA  LEU A 210       5.843  21.429  59.239  1.00  1.00           C
ATOM   1652  CB  LEU A 210       4.881  22.265  58.374  1.00  1.00           C
ATOM   1653  CG  LEU A 210       5.585  23.024  57.230  1.00  1.00           C
ATOM   1654  CD1 LEU A 210       6.562  24.077  57.778  1.00  1.00           C
ATOM   1655  CD2 LEU A 210       6.243  22.058  56.233  1.00  1.00           C
ATOM   1656  C   LEU A 210       5.113  20.996  60.441  1.00  1.00           C
ATOM   1657  O   LEU A 210       5.459  19.991  61.060  1.00  1.00           O
ATOM   1658  N   GLY A 211       4.102  21.787  60.833  1.00  1.00           N
ATOM   1659  CA  GLY A 211       3.414  21.403  62.013  1.00  1.00           C
ATOM   1660  C   GLY A 211       1.966  21.732  61.914  1.00  1.00           C
ATOM   1661  O   GLY A 211       1.512  22.522  61.085  1.00  1.00           O
ATOM   1662  N   GLY A 212       1.226  21.084  62.823  1.00  1.00           N
ATOM   1663  CA  GLY A 212      -0.178  21.172  63.052  1.00  1.00           C
ATOM   1664  C   GLY A 212      -0.318  20.347  64.285  1.00  1.00           C
ATOM   1665  O   GLY A 212       0.642  19.704  64.705  1.00  1.00           O
ATOM   1666  N   LYS A 213      -1.499  20.322  64.913  1.00  1.00           N
ATOM   1667  CA  LYS A 213      -1.581  19.571  66.129  1.00  1.00           C
ATOM   1668  CB  LYS A 213      -2.740  20.038  67.038  1.00  1.00           C
ATOM   1669  CG  LYS A 213      -4.099  20.160  66.327  1.00  1.00           C
ATOM   1670  CD  LYS A 213      -4.137  21.249  65.246  1.00  1.00           C
ATOM   1671  CE  LYS A 213      -5.427  21.314  64.428  1.00  1.00           C
ATOM   1672  NZ  LYS A 213      -5.237  22.251  63.297  1.00  1.00           N
ATOM   1673  C   LYS A 213      -1.795  18.133  65.811  1.00  1.00           C
ATOM   1674  O   LYS A 213      -2.733  17.784  65.097  1.00  1.00           O
ATOM   1675  N   SER A 214      -0.911  17.248  66.327  1.00  1.00           N
ATOM   1676  CA  SER A 214      -1.132  15.843  66.155  1.00  1.00           C
ATOM   1677  CB  SER A 214       0.082  14.980  66.528  1.00  1.00           C
ATOM   1678  OG  SER A 214      -0.266  13.606  66.498  1.00  1.00           O
ATOM   1679  C   SER A 214      -2.241  15.541  67.142  1.00  1.00           C
ATOM   1680  O   SER A 214      -2.227  16.097  68.237  1.00  1.00           O
ATOM   1681  N   PRO A 215      -3.243  14.762  66.809  4.00  1.00           N
ATOM   1682  CA  PRO A 215      -4.301  14.451  67.760  4.00  1.00           C
ATOM   1683  CD  PRO A 215      -3.719  14.745  65.438  4.00  1.00           C
ATOM   1684  CB  PRO A 215      -5.575  14.310  66.927  4.00  1.00           C
ATOM   1685  CG  PRO A 215      -5.067  14.016  65.503  4.00  1.00           C
ATOM   1686  C   PRO A 215      -3.931  13.169  68.461  4.00  1.00           C
ATOM   1687  O   PRO A 215      -3.025  12.476  67.999  4.00  1.00           O
ATOM   1688  N   CYS A 216      -4.603  12.842  69.579  4.00  1.00           N
ATOM   1689  CA  CYS A 216      -4.415  11.585  70.257  4.00  1.00           C
ATOM   1690  CB  CYS A 216      -3.472  11.666  71.463  4.00  1.00           C
ATOM   1691  SG  CYS A 216      -3.804  10.369  72.688  4.00  1.00           S
ATOM   1692  C   CYS A 216      -5.740  11.186  70.763  4.00  1.00           C
ATOM   1693  O   CYS A 216      -6.383  11.947  71.473  4.00  1.00           O
ATOM   1694  N   TYR A 217      -6.195   9.979  70.408  4.00  1.00           N
ATOM   1695  CA  TYR A 217      -7.482   9.588  70.880  4.00  1.00           C
ATOM   1696  CB  TYR A 217      -8.425   9.180  69.741  4.00  1.00           C
ATOM   1697  CG  TYR A 217      -9.736   8.923  70.380  4.00  1.00           C
ATOM   1698  CD1 TYR A 217     -10.043   7.681  70.885  4.00  1.00           C
ATOM   1699  CD2 TYR A 217     -10.646   9.946  70.489  4.00  1.00           C
ATOM   1700  CE1 TYR A 217     -11.260   7.465  71.486  4.00  1.00           C
ATOM   1701  CE2 TYR A 217     -11.862   9.735  71.088  4.00  1.00           C
ATOM   1702  CZ  TYR A 217     -12.168   8.492  71.585  4.00  1.00           C
ATOM   1703  OH  TYR A 217     -13.417   8.277  72.203  4.00  1.00           O
ATOM   1704  C   TYR A 217      -7.249   8.365  71.701  4.00  1.00           C
ATOM   1705  O   TYR A 217      -6.653   7.398  71.231  4.00  1.00           O
ATOM   1706  N   VAL A 218      -7.691   8.397  72.970  4.00  1.00           N
ATOM   1707  CA  VAL A 218      -7.584   7.249  73.818  4.00  1.00           C
ATOM   1708  CB  VAL A 218      -7.174   7.606  75.214  4.00  1.00           C
ATOM   1709  CG1 VAL A 218      -8.115   8.706  75.732  4.00  1.00           C
ATOM   1710  CG2 VAL A 218      -7.207   6.327  76.061  4.00  1.00           C
ATOM   1711  C   VAL A 218      -8.960   6.673  73.834  4.00  1.00           C
ATOM   1712  O   VAL A 218      -9.925   7.361  74.162  4.00  1.00           O
ATOM   1713  N   ASP A 219      -9.086   5.390  73.445  1.00  1.00           N
ATOM   1714  CA  ASP A 219     -10.380   4.775  73.375  1.00  1.00           C
ATOM   1715  CB  ASP A 219     -10.359   3.432  72.623  1.00  1.00           C
ATOM   1716  CG  ASP A 219     -11.785   3.107  72.214  1.00  1.00           C
ATOM   1717  OD1 ASP A 219     -12.196   3.558  71.112  1.00  1.00           O
ATOM   1718  OD2 ASP A 219     -12.478   2.397  72.991  1.00  1.00           O
ATOM   1719  C   ASP A 219     -10.790   4.537  74.789  1.00  1.00           C
ATOM   1720  O   ASP A 219      -9.961   4.528  75.699  1.00  1.00           O
ATOM   1721  N   LYS A 220     -12.103   4.386  75.009  3.00  1.00           N
ATOM   1722  CA  LYS A 220     -12.609   4.209  76.334  3.00  1.00           C
ATOM   1723  CB  LYS A 220     -14.145   4.219  76.378  3.00  1.00           C
ATOM   1724  CG  LYS A 220     -14.714   3.790  77.729  3.00  1.00           C
ATOM   1725  CD  LYS A 220     -16.198   4.099  77.913  3.00  1.00           C
ATOM   1726  CE  LYS A 220     -16.844   3.185  78.952  3.00  1.00           C
ATOM   1727  NZ  LYS A 220     -15.785   2.426  79.653  3.00  1.00           N
ATOM   1728  C   LYS A 220     -12.144   2.931  76.934  3.00  1.00           C
ATOM   1729  O   LYS A 220     -11.653   2.922  78.063  3.00  1.00           O
ATOM   1730  N   ASN A 221     -12.263   1.811  76.201  3.00  1.00           N
ATOM   1731  CA  ASN A 221     -11.868   0.577  76.810  3.00  1.00           C
ATOM   1732  CB  ASN A 221     -12.713  -0.624  76.343  3.00  1.00           C
ATOM   1733  CG  ASN A 221     -14.155  -0.396  76.792  3.00  1.00           C
ATOM   1734  OD1 ASN A 221     -14.649   0.731  76.777  3.00  1.00           O
ATOM   1735  ND2 ASN A 221     -14.851  -1.490  77.208  3.00  1.00           N
ATOM   1736  C   ASN A 221     -10.450   0.347  76.407  3.00  1.00           C
ATOM   1737  O   ASN A 221     -10.171  -0.043  75.275  3.00  1.00           O
ATOM   1738  N   CYS A 222      -9.508   0.602  77.337  1.00  1.00           N
ATOM   1739  CA  CYS A 222      -8.121   0.437  77.020  1.00  1.00           C
ATOM   1740  CB  CYS A 222      -7.475   1.721  76.487  1.00  1.00           C
ATOM   1741  SG  CYS A 222      -8.291   2.313  74.977  1.00  1.00           S
ATOM   1742  C   CYS A 222      -7.414   0.087  78.297  1.00  1.00           C
ATOM   1743  O   CYS A 222      -8.031   0.040  79.360  1.00  1.00           O
ATOM   1744  N   ASP A 223      -6.092  -0.194  78.223  1.00  1.00           N
ATOM   1745  CA  ASP A 223      -5.357  -0.541  79.409  1.00  1.00           C
ATOM   1746  CB  ASP A 223      -3.907  -0.975  79.148  1.00  1.00           C
ATOM   1747  CG  ASP A 223      -3.956  -2.441  78.746  1.00  1.00           C
ATOM   1748  OD1 ASP A 223      -4.578  -3.231  79.507  1.00  1.00           O
ATOM   1749  OD2 ASP A 223      -3.369  -2.794  77.688  1.00  1.00           O
ATOM   1750  C   ASP A 223      -5.351   0.599  80.351  1.00  1.00           C
ATOM   1751  O   ASP A 223      -5.666   0.446  81.530  1.00  1.00           O
ATOM   1752  N   LEU A 224      -5.003   1.777  79.823  2.00  1.00           N
ATOM   1753  CA  LEU A 224      -5.006   3.007  80.543  2.00  1.00           C
ATOM   1754  CB  LEU A 224      -6.208   3.132  81.489  2.00  1.00           C
ATOM   1755  CG  LEU A 224      -7.558   2.956  80.771  2.00  1.00           C
ATOM   1756  CD1 LEU A 224      -8.733   3.228  81.721  2.00  1.00           C
ATOM   1757  CD2 LEU A 224      -7.617   3.775  79.474  2.00  1.00           C
ATOM   1758  C   LEU A 224      -3.767   3.122  81.383  2.00  1.00           C
ATOM   1759  O   LEU A 224      -3.186   4.202  81.472  2.00  1.00           O
ATOM   1760  N   ASP A 225      -3.291   2.017  81.990  2.00  1.00           N
ATOM   1761  CA  ASP A 225      -2.125   2.162  82.820  2.00  1.00           C
ATOM   1762  CB  ASP A 225      -1.768   0.863  83.561  2.00  1.00           C
ATOM   1763  CG  ASP A 225      -2.855   0.566  84.583  2.00  1.00           C
ATOM   1764  OD1 ASP A 225      -3.431   1.537  85.141  2.00  1.00           O
ATOM   1765  OD2 ASP A 225      -3.121  -0.643  84.818  2.00  1.00           O
ATOM   1766  C   ASP A 225      -0.967   2.474  81.923  2.00  1.00           C
ATOM   1767  O   ASP A 225      -0.271   3.474  82.094  2.00  1.00           O
ATOM   1768  N   VAL A 226      -0.765   1.602  80.915  2.00  1.00           N
ATOM   1769  CA  VAL A 226       0.316   1.689  79.973  2.00  1.00           C
ATOM   1770  CB  VAL A 226       0.455   0.446  79.138  2.00  1.00           C
ATOM   1771  CG1 VAL A 226       1.576   0.656  78.105  2.00  1.00           C
ATOM   1772  CG2 VAL A 226       0.691  -0.751  80.074  2.00  1.00           C
ATOM   1773  C   VAL A 226       0.112   2.842  79.036  2.00  1.00           C
ATOM   1774  O   VAL A 226       1.059   3.540  78.676  2.00  1.00           O
ATOM   1775  N   ALA A 227      -1.149   3.087  78.628  2.00  1.00           N
ATOM   1776  CA  ALA A 227      -1.399   4.049  77.589  2.00  1.00           C
ATOM   1777  CB  ALA A 227      -2.900   4.198  77.285  2.00  1.00           C
ATOM   1778  C   ALA A 227      -0.885   5.391  77.991  2.00  1.00           C
ATOM   1779  O   ALA A 227      -0.163   6.040  77.236  2.00  1.00           O
ATOM   1780  N   CYS A 228      -1.226   5.832  79.208  2.00  1.00           N
ATOM   1781  CA  CYS A 228      -0.820   7.124  79.665  2.00  1.00           C
ATOM   1782  CB  CYS A 228      -1.468   7.514  81.004  2.00  1.00           C
ATOM   1783  SG  CYS A 228      -3.274   7.665  80.893  2.00  1.00           S
ATOM   1784  C   CYS A 228       0.665   7.150  79.899  2.00  1.00           C
ATOM   1785  O   CYS A 228       1.306   8.179  79.695  2.00  1.00           O
ATOM   1786  N   ARG A 229       1.264   6.030  80.356  2.00  1.00           N
ATOM   1787  CA  ARG A 229       2.677   6.042  80.640  2.00  1.00           C
ATOM   1788  CB  ARG A 229       3.221   4.678  81.087  2.00  1.00           C
ATOM   1789  CG  ARG A 229       4.720   4.685  81.395  2.00  1.00           C
ATOM   1790  CD  ARG A 229       5.238   3.313  81.825  2.00  1.00           C
ATOM   1791  NE  ARG A 229       5.117   2.428  80.633  2.00  1.00           N
ATOM   1792  CZ  ARG A 229       5.345   1.084  80.720  2.00  1.00           C
ATOM   1793  NH1 ARG A 229       5.720   0.518  81.903  2.00  1.00           N
ATOM   1794  NH2 ARG A 229       5.190   0.305  79.611  2.00  1.00           N
ATOM   1795  C   ARG A 229       3.353   6.404  79.364  2.00  1.00           C
ATOM   1796  O   ARG A 229       4.288   7.202  79.334  2.00  1.00           O
ATOM   1797  N   ARG A 230       2.857   5.827  78.262  2.00  1.00           N
ATOM   1798  CA  ARG A 230       3.422   6.092  76.980  2.00  1.00           C
ATOM   1799  CB  ARG A 230       2.881   5.135  75.904  2.00  1.00           C
ATOM   1800  CG  ARG A 230       3.546   5.267  74.534  2.00  1.00           C
ATOM   1801  CD  ARG A 230       2.874   6.353  73.707  2.00  1.00           C
ATOM   1802  NE  ARG A 230       1.425   6.232  74.016  2.00  1.00           N
ATOM   1803  CZ  ARG A 230       0.677   7.367  74.130  2.00  1.00           C
ATOM   1804  NH1 ARG A 230       1.215   8.565  73.757  2.00  1.00           N
ATOM   1805  NH2 ARG A 230      -0.594   7.307  74.622  2.00  1.00           N
ATOM   1806  C   ARG A 230       3.177   7.528  76.571  2.00  1.00           C
ATOM   1807  O   ARG A 230       4.056   8.142  75.972  2.00  1.00           O
ATOM   1808  N   ILE A 231       1.985   8.096  76.876  2.00  1.00           N
ATOM   1809  CA  ILE A 231       1.532   9.416  76.472  2.00  1.00           C
ATOM   1810  CB  ILE A 231       0.052   9.566  76.760  2.00  1.00           C
ATOM   1811  CG1 ILE A 231      -0.633  10.559  75.823  2.00  1.00           C
ATOM   1812  CG2 ILE A 231      -0.158   9.955  78.230  2.00  1.00           C
ATOM   1813  CD1 ILE A 231      -2.151  10.414  75.912  2.00  1.00           C
ATOM   1814  C   ILE A 231       2.313  10.511  77.132  2.00  1.00           C
ATOM   1815  O   ILE A 231       2.623  11.516  76.496  2.00  1.00           O
ATOM   1816  N   ALA A 232       2.618  10.385  78.437  2.00  1.00           N
ATOM   1817  CA  ALA A 232       3.345  11.445  79.071  2.00  1.00           C
ATOM   1818  CB  ALA A 232       3.528  11.213  80.579  2.00  1.00           C
ATOM   1819  C   ALA A 232       4.687  11.510  78.442  2.00  1.00           C
ATOM   1820  O   ALA A 232       5.161  12.585  78.081  2.00  1.00           O
ATOM   1821  N   TRP A 233       5.322  10.336  78.274  2.00  1.00           N
ATOM   1822  CA  TRP A 233       6.540  10.316  77.536  2.00  1.00           C
ATOM   1823  CB  TRP A 233       7.237   8.938  77.471  2.00  1.00           C
ATOM   1824  CG  TRP A 233       8.434   8.840  76.539  2.00  1.00           C
ATOM   1825  CD2 TRP A 233       9.793   9.155  76.887  2.00  1.00           C
ATOM   1826  CD1 TRP A 233       8.460   8.434  75.238  2.00  1.00           C
ATOM   1827  NE1 TRP A 233       9.745   8.476  74.751  2.00  1.00           N
ATOM   1828  CE2 TRP A 233      10.577   8.917  75.754  2.00  1.00           C
ATOM   1829  CE3 TRP A 233      10.343   9.600  78.052  2.00  1.00           C
ATOM   1830  CZ2 TRP A 233      11.928   9.122  75.770  2.00  1.00           C
ATOM   1831  CZ3 TRP A 233      11.703   9.810  78.061  2.00  1.00           C
ATOM   1832  CH2 TRP A 233      12.480   9.577  76.944  2.00  1.00           C
ATOM   1833  C   TRP A 233       6.050  10.666  76.173  2.00  1.00           C
ATOM   1834  O   TRP A 233       4.865  10.530  75.893  2.00  1.00           O
ATOM   1835  N   GLY A 234       6.890  11.147  75.253  2.00  1.00           N
ATOM   1836  CA  GLY A 234       6.200  11.532  74.058  2.00  1.00           C
ATOM   1837  C   GLY A 234       5.859  12.963  74.260  2.00  1.00           C
ATOM   1838  O   GLY A 234       6.492  13.846  73.684  2.00  1.00           O
ATOM   1839  N   LYS A 235       4.823  13.217  75.076  2.00  1.00           N
ATOM   1840  CA  LYS A 235       4.389  14.556  75.312  2.00  1.00           C
ATOM   1841  CB  LYS A 235       3.190  14.593  76.271  2.00  1.00           C
ATOM   1842  CG  LYS A 235       2.673  15.995  76.596  2.00  1.00           C
ATOM   1843  CD  LYS A 235       1.904  16.655  75.453  2.00  1.00           C
ATOM   1844  CE  LYS A 235       2.759  17.549  74.554  2.00  1.00           C
ATOM   1845  NZ  LYS A 235       2.989  18.858  75.206  2.00  1.00           N
ATOM   1846  C   LYS A 235       5.456  15.358  75.962  2.00  1.00           C
ATOM   1847  O   LYS A 235       5.911  16.361  75.415  2.00  1.00           O
ATOM   1848  N   PHE A 236       5.895  14.922  77.153  2.00  1.00           N
ATOM   1849  CA  PHE A 236       6.954  15.640  77.773  2.00  1.00           C
ATOM   1850  CB  PHE A 236       6.801  15.902  79.280  2.00  1.00           C
ATOM   1851  CG  PHE A 236       7.991  16.723  79.638  2.00  1.00           C
ATOM   1852  CD1 PHE A 236       9.184  16.132  79.992  2.00  1.00           C
ATOM   1853  CD2 PHE A 236       7.916  18.095  79.591  2.00  1.00           C
ATOM   1854  CE1 PHE A 236      10.280  16.900  80.313  2.00  1.00           C
ATOM   1855  CE2 PHE A 236       9.007  18.868  79.909  2.00  1.00           C
ATOM   1856  CZ  PHE A 236      10.190  18.271  80.271  2.00  1.00           C
ATOM   1857  C   PHE A 236       8.118  14.755  77.602  2.00  1.00           C
ATOM   1858  O   PHE A 236       8.228  13.683  78.195  2.00  1.00           O
ATOM   1859  N   MET A 237       8.997  15.205  76.717  2.00  1.00           N
ATOM   1860  CA  MET A 237      10.213  14.560  76.402  2.00  1.00           C
ATOM   1861  CB  MET A 237      10.278  14.085  74.944  2.00  1.00           C
ATOM   1862  CG  MET A 237      11.673  13.612  74.531  2.00  1.00           C
ATOM   1863  SD  MET A 237      11.906  13.430  72.738  2.00  1.00           S
ATOM   1864  CE  MET A 237      10.830  11.977  72.577  2.00  1.00           C
ATOM   1865  C   MET A 237      11.132  15.716  76.467  2.00  1.00           C
ATOM   1866  O   MET A 237      11.770  15.973  77.488  2.00  1.00           O
ATOM   1867  N   ASN A 238      11.211  16.455  75.344  2.00  1.00           N
ATOM   1868  CA  ASN A 238      12.025  17.619  75.385  2.00  1.00           C
ATOM   1869  CB  ASN A 238      12.019  18.422  74.070  2.00  1.00           C
ATOM   1870  CG  ASN A 238      12.759  17.637  72.996  2.00  1.00           C
ATOM   1871  OD1 ASN A 238      13.602  16.791  73.286  2.00  1.00           O
ATOM   1872  ND2 ASN A 238      12.437  17.931  71.707  2.00  1.00           N
ATOM   1873  C   ASN A 238      11.476  18.524  76.442  2.00  1.00           C
ATOM   1874  O   ASN A 238      12.104  18.740  77.475  2.00  1.00           O
ATOM   1875  N   SER A 239      10.250  19.030  76.216  2.00  1.00           N
ATOM   1876  CA  SER A 239       9.535  19.900  77.107  2.00  1.00           C
ATOM   1877  CB  SER A 239      10.236  21.250  77.325  2.00  1.00           C
ATOM   1878  OG  SER A 239       9.473  22.054  78.213  2.00  1.00           O
ATOM   1879  C   SER A 239       8.302  20.172  76.346  2.00  1.00           C
ATOM   1880  O   SER A 239       7.752  21.272  76.360  2.00  1.00           O
ATOM   1881  N   GLY A 240       7.847  19.126  75.648  2.00  1.00           N
ATOM   1882  CA  GLY A 240       6.694  19.275  74.840  2.00  1.00           C
ATOM   1883  C   GLY A 240       7.082  19.983  73.603  2.00  1.00           C
ATOM   1884  O   GLY A 240       6.238  20.516  72.885  2.00  1.00           O
ATOM   1885  N   GLN A 241       8.392  20.018  73.323  1.00  1.00           N
ATOM   1886  CA  GLN A 241       8.776  20.697  72.136  1.00  1.00           C
ATOM   1887  CB  GLN A 241      10.031  21.561  72.323  1.00  1.00           C
ATOM   1888  CG  GLN A 241      10.453  22.303  71.055  1.00  1.00           C
ATOM   1889  CD  GLN A 241      11.722  23.074  71.372  1.00  1.00           C
ATOM   1890  OE1 GLN A 241      12.182  23.086  72.514  1.00  1.00           O
ATOM   1891  NE2 GLN A 241      12.316  23.725  70.336  1.00  1.00           N
ATOM   1892  C   GLN A 241       9.085  19.656  71.108  1.00  1.00           C
ATOM   1893  O   GLN A 241      10.237  19.255  70.951  1.00  1.00           O
ATOM   1894  N   THR A 242       8.057  19.180  70.375  1.00  1.00           N
ATOM   1895  CA  THR A 242       8.335  18.211  69.359  1.00  1.00           C
ATOM   1896  CB  THR A 242       8.216  16.790  69.836  1.00  1.00           C
ATOM   1897  OG1 THR A 242       6.896  16.528  70.295  1.00  1.00           O
ATOM   1898  CG2 THR A 242       9.233  16.561  70.969  1.00  1.00           C
ATOM   1899  C   THR A 242       7.379  18.389  68.246  1.00  1.00           C
ATOM   1900  O   THR A 242       6.238  18.803  68.441  1.00  1.00           O
ATOM   1901  N   CYS A 243       7.850  18.099  67.025  3.00  1.00           N
ATOM   1902  CA  CYS A 243       6.933  18.192  65.948  3.00  1.00           C
ATOM   1903  CB  CYS A 243       7.579  17.878  64.588  3.00  1.00           C
ATOM   1904  SG  CYS A 243       8.932  19.025  64.186  3.00  1.00           S
ATOM   1905  C   CYS A 243       5.877  17.147  66.199  3.00  1.00           C
ATOM   1906  O   CYS A 243       4.687  17.456  66.255  3.00  1.00           O
ATOM   1907  N   VAL A 244       6.301  15.877  66.407  3.00  1.00           N
ATOM   1908  CA  VAL A 244       5.375  14.807  66.685  3.00  1.00           C
ATOM   1909  CB  VAL A 244       5.844  13.457  66.208  3.00  1.00           C
ATOM   1910  CG1 VAL A 244       4.896  12.380  66.767  3.00  1.00           C
ATOM   1911  CG2 VAL A 244       5.943  13.466  64.674  3.00  1.00           C
ATOM   1912  C   VAL A 244       5.324  14.704  68.167  3.00  1.00           C
ATOM   1913  O   VAL A 244       6.164  14.053  68.785  3.00  1.00           O
ATOM   1914  N   ALA A 245       4.320  15.368  68.762  1.00  1.00           N
ATOM   1915  CA  ALA A 245       4.028  15.324  70.164  1.00  1.00           C
ATOM   1916  CB  ALA A 245       4.094  16.695  70.847  1.00  1.00           C
ATOM   1917  C   ALA A 245       2.606  14.924  70.122  1.00  1.00           C
ATOM   1918  O   ALA A 245       1.928  15.111  69.114  1.00  1.00           O
ATOM   1919  N   PRO A 246       2.127  14.353  71.160  1.00  1.00           N
ATOM   1920  CA  PRO A 246       0.769  13.936  71.164  1.00  1.00           C
ATOM   1921  CD  PRO A 246       2.933  13.769  72.215  1.00  1.00           C
ATOM   1922  CB  PRO A 246       0.589  13.196  72.493  1.00  1.00           C
ATOM   1923  CG  PRO A 246       2.016  12.719  72.852  1.00  1.00           C
ATOM   1924  C   PRO A 246      -0.157  15.102  70.951  1.00  1.00           C
ATOM   1925  O   PRO A 246      -1.104  14.956  70.184  1.00  1.00           O
ATOM   1926  N   ASP A 247       0.085  16.243  71.633  1.00  1.00           N
ATOM   1927  CA  ASP A 247      -0.597  17.514  71.488  1.00  1.00           C
ATOM   1928  CB  ASP A 247      -0.579  18.037  70.039  1.00  1.00           C
ATOM   1929  CG  ASP A 247       0.849  18.355  69.618  1.00  1.00           C
ATOM   1930  OD1 ASP A 247       1.760  18.267  70.483  1.00  1.00           O
ATOM   1931  OD2 ASP A 247       1.049  18.682  68.418  1.00  1.00           O
ATOM   1932  C   ASP A 247      -2.021  17.473  71.875  1.00  1.00           C
ATOM   1933  O   ASP A 247      -2.668  18.518  71.833  1.00  1.00           O
ATOM   1934  N   TYR A 248      -2.564  16.328  72.315  4.00  1.00           N
ATOM   1935  CA  TYR A 248      -3.953  16.487  72.601  4.00  1.00           C
ATOM   1936  CB  TYR A 248      -4.792  16.870  71.369  4.00  1.00           C
ATOM   1937  CG  TYR A 248      -5.766  17.910  71.793  4.00  1.00           C
ATOM   1938  CD1 TYR A 248      -6.766  17.671  72.703  4.00  1.00           C
ATOM   1939  CD2 TYR A 248      -5.661  19.160  71.231  4.00  1.00           C
ATOM   1940  CE1 TYR A 248      -7.630  18.684  73.051  4.00  1.00           C
ATOM   1941  CE2 TYR A 248      -6.518  20.173  71.572  4.00  1.00           C
ATOM   1942  CZ  TYR A 248      -7.507  19.933  72.490  4.00  1.00           C
ATOM   1943  OH  TYR A 248      -8.390  20.972  72.842  4.00  1.00           O
ATOM   1944  C   TYR A 248      -4.459  15.162  72.947  4.00  1.00           C
ATOM   1945  O   TYR A 248      -4.041  14.164  72.374  4.00  1.00           O
ATOM   1946  N   ILE A 249      -5.361  15.108  73.921  4.00  1.00           N
ATOM   1947  CA  ILE A 249      -5.902  13.827  74.173  4.00  1.00           C
ATOM   1948  CB  ILE A 249      -5.764  13.419  75.604  4.00  1.00           C
ATOM   1949  CG1 ILE A 249      -4.312  13.618  76.050  4.00  1.00           C
ATOM   1950  CG2 ILE A 249      -6.275  11.975  75.739  4.00  1.00           C
ATOM   1951  CD1 ILE A 249      -3.319  12.980  75.090  4.00  1.00           C
ATOM   1952  C   ILE A 249      -7.375  13.990  73.957  4.00  1.00           C
ATOM   1953  O   ILE A 249      -7.984  14.917  74.488  4.00  1.00           O
ATOM   1954  N   LEU A 250      -7.980  13.105  73.147  4.00  1.00           N
ATOM   1955  CA  LEU A 250      -9.385  13.134  72.871  4.00  1.00           C
ATOM   1956  CB  LEU A 250      -9.724  13.013  71.369  4.00  1.00           C
ATOM   1957  CG  LEU A 250      -9.247  14.197  70.506  4.00  1.00           C
ATOM   1958  CD1 LEU A 250      -9.653  14.032  69.029  4.00  1.00           C
ATOM   1959  CD2 LEU A 250      -9.725  15.529  71.099  4.00  1.00           C
ATOM   1960  C   LEU A 250      -9.930  11.896  73.523  4.00  1.00           C
ATOM   1961  O   LEU A 250      -9.605  10.786  73.103  4.00  1.00           O
ATOM   1962  N   CYS A 251     -10.765  12.034  74.577  4.00  1.00           N
ATOM   1963  CA  CYS A 251     -11.293  10.856  75.214  4.00  1.00           C
ATOM   1964  CB  CYS A 251     -10.521  10.418  76.476  4.00  1.00           C
ATOM   1965  SG  CYS A 251     -10.611  11.611  77.848  4.00  1.00           S
ATOM   1966  C   CYS A 251     -12.710  11.145  75.631  4.00  1.00           C
ATOM   1967  O   CYS A 251     -13.152  12.292  75.611  4.00  1.00           O
ATOM   1968  N   ASP A 252     -13.459  10.088  76.023  1.00  1.00           N
ATOM   1969  CA  ASP A 252     -14.830  10.210  76.433  1.00  1.00           C
ATOM   1970  CB  ASP A 252     -15.536   8.842  76.567  1.00  1.00           C
ATOM   1971  CG  ASP A 252     -15.582   8.197  75.186  1.00  1.00           C
ATOM   1972  OD1 ASP A 252     -15.029   8.796  74.225  1.00  1.00           O
ATOM   1973  OD2 ASP A 252     -16.175   7.089  75.078  1.00  1.00           O
ATOM   1974  C   ASP A 252     -14.836  10.842  77.791  1.00  1.00           C
ATOM   1975  O   ASP A 252     -13.802  10.938  78.448  1.00  1.00           O
ATOM   1976  N   PRO A 253     -15.977  11.332  78.194  2.00  1.00           N
ATOM   1977  CA  PRO A 253     -16.119  11.973  79.477  2.00  1.00           C
ATOM   1978  CD  PRO A 253     -16.967  11.814  77.243  2.00  1.00           C
ATOM   1979  CB  PRO A 253     -17.459  12.719  79.433  2.00  1.00           C
ATOM   1980  CG  PRO A 253     -18.140  12.247  78.132  2.00  1.00           C
ATOM   1981  C   PRO A 253     -15.937  11.085  80.686  2.00  1.00           C
ATOM   1982  O   PRO A 253     -15.458  11.586  81.702  2.00  1.00           O
ATOM   1983  N   SER A 254     -16.317   9.795  80.631  2.00  1.00           N
ATOM   1984  CA  SER A 254     -16.168   8.955  81.793  2.00  1.00           C
ATOM   1985  CB  SER A 254     -16.856   7.584  81.647  2.00  1.00           C
ATOM   1986  OG  SER A 254     -18.268   7.732  81.663  2.00  1.00           O
ATOM   1987  C   SER A 254     -14.716   8.695  82.061  2.00  1.00           C
ATOM   1988  O   SER A 254     -14.260   8.774  83.201  2.00  1.00           O
ATOM   1989  N   ILE A 255     -13.941   8.415  80.999  2.00  1.00           N
ATOM   1990  CA  ILE A 255     -12.568   8.029  81.146  2.00  1.00           C
ATOM   1991  CB  ILE A 255     -11.895   7.609  79.867  2.00  1.00           C
ATOM   1992  CG1 ILE A 255     -10.531   6.981  80.197  2.00  1.00           C
ATOM   1993  CG2 ILE A 255     -11.804   8.815  78.919  2.00  1.00           C
ATOM   1994  CD1 ILE A 255     -10.629   5.722  81.058  2.00  1.00           C
ATOM   1995  C   ILE A 255     -11.788   9.112  81.773  2.00  1.00           C
ATOM   1996  O   ILE A 255     -10.832   8.833  82.495  2.00  1.00           O
ATOM   1997  N   GLN A 256     -12.158  10.371  81.479  2.00  1.00           N
ATOM   1998  CA  GLN A 256     -11.435  11.465  82.036  2.00  1.00           C
ATOM   1999  CB  GLN A 256     -12.080  12.848  81.873  2.00  1.00           C
ATOM   2000  CG  GLN A 256     -12.269  13.348  80.448  2.00  1.00           C
ATOM   2001  CD  GLN A 256     -12.869  14.742  80.588  2.00  1.00           C
ATOM   2002  OE1 GLN A 256     -14.085  14.926  80.569  2.00  1.00           O
ATOM   2003  NE2 GLN A 256     -11.985  15.759  80.761  2.00  1.00           N
ATOM   2004  C   GLN A 256     -11.446  11.286  83.507  2.00  1.00           C
ATOM   2005  O   GLN A 256     -12.269  10.568  84.074  2.00  1.00           O
ATOM   2006  N   ASN A 257     -10.486  11.960  84.141  2.00  1.00           N
ATOM   2007  CA  ASN A 257     -10.255  11.903  85.540  2.00  1.00           C
ATOM   2008  CB  ASN A 257     -11.548  11.920  86.371  2.00  1.00           C
ATOM   2009  CG  ASN A 257     -11.168  12.317  87.793  2.00  1.00           C
ATOM   2010  OD1 ASN A 257     -10.720  13.436  88.039  2.00  1.00           O
ATOM   2011  ND2 ASN A 257     -11.356  11.381  88.759  2.00  1.00           N
ATOM   2012  C   ASN A 257      -9.504  10.627  85.796  2.00  1.00           C
ATOM   2013  O   ASN A 257      -8.710  10.552  86.733  2.00  1.00           O
ATOM   2014  N   GLN A 258      -9.706   9.590  84.952  2.00  1.00           N
ATOM   2015  CA  GLN A 258      -8.937   8.381  85.078  2.00  1.00           C
ATOM   2016  CB  GLN A 258      -9.604   7.178  84.392  2.00  1.00           C
ATOM   2017  CG  GLN A 258     -10.964   6.830  85.005  2.00  1.00           C
ATOM   2018  CD  GLN A 258     -10.730   6.248  86.392  2.00  1.00           C
ATOM   2019  OE1 GLN A 258     -10.038   6.839  87.220  2.00  1.00           O
ATOM   2020  NE2 GLN A 258     -11.323   5.052  86.653  2.00  1.00           N
ATOM   2021  C   GLN A 258      -7.584   8.602  84.479  2.00  1.00           C
ATOM   2022  O   GLN A 258      -6.558   8.234  85.051  2.00  1.00           O
ATOM   2023  N   ILE A 259      -7.577   9.247  83.294  2.00  1.00           N
ATOM   2024  CA  ILE A 259      -6.400   9.490  82.508  2.00  1.00           C
ATOM   2025  CB  ILE A 259      -6.734  10.068  81.163  2.00  1.00           C
ATOM   2026  CG1 ILE A 259      -7.536   9.052  80.328  2.00  1.00           C
ATOM   2027  CG2 ILE A 259      -5.427  10.523  80.496  2.00  1.00           C
ATOM   2028  CD1 ILE A 259      -6.763   7.772  80.014  2.00  1.00           C
ATOM   2029  C   ILE A 259      -5.505  10.436  83.228  2.00  1.00           C
ATOM   2030  O   ILE A 259      -4.297  10.225  83.308  2.00  1.00           O
ATOM   2031  N   VAL A 260      -6.083  11.507  83.790  2.00  1.00           N
ATOM   2032  CA  VAL A 260      -5.293  12.471  84.489  2.00  1.00           C
ATOM   2033  CB  VAL A 260      -6.123  13.592  85.039  2.00  1.00           C
ATOM   2034  CG1 VAL A 260      -7.201  12.989  85.952  2.00  1.00           C
ATOM   2035  CG2 VAL A 260      -5.200  14.600  85.747  2.00  1.00           C
ATOM   2036  C   VAL A 260      -4.632  11.759  85.629  2.00  1.00           C
ATOM   2037  O   VAL A 260      -3.471  12.023  85.917  2.00  1.00           O
ATOM   2038  N   GLU A 261      -5.334  10.830  86.313  2.00  1.00           N
ATOM   2039  CA  GLU A 261      -4.724  10.154  87.430  2.00  1.00           C
ATOM   2040  CB  GLU A 261      -5.625   9.079  88.058  2.00  1.00           C
ATOM   2041  CG  GLU A 261      -6.807   9.610  88.859  2.00  1.00           C
ATOM   2042  CD  GLU A 261      -7.556   8.402  89.406  2.00  1.00           C
ATOM   2043  OE1 GLU A 261      -7.476   7.311  88.781  2.00  1.00           O
ATOM   2044  OE2 GLU A 261      -8.214   8.556  90.469  2.00  1.00           O
ATOM   2045  C   GLU A 261      -3.533   9.386  86.976  2.00  1.00           C
ATOM   2046  O   GLU A 261      -2.443   9.515  87.531  2.00  1.00           O
ATOM   2047  N   LYS A 262      -3.712   8.565  85.933  2.00  1.00           N
ATOM   2048  CA  LYS A 262      -2.623   7.751  85.511  2.00  1.00           C
ATOM   2049  CB  LYS A 262      -3.027   6.757  84.410  2.00  1.00           C
ATOM   2050  CG  LYS A 262      -3.991   5.679  84.920  2.00  1.00           C
ATOM   2051  CD  LYS A 262      -3.381   4.820  86.032  2.00  1.00           C
ATOM   2052  CE  LYS A 262      -4.306   3.733  86.585  2.00  1.00           C
ATOM   2053  NZ  LYS A 262      -5.484   4.354  87.228  2.00  1.00           N
ATOM   2054  C   LYS A 262      -1.538   8.660  85.011  2.00  1.00           C
ATOM   2055  O   LYS A 262      -0.358   8.454  85.288  2.00  1.00           O
ATOM   2056  N   LEU A 263      -1.926   9.726  84.288  2.00  1.00           N
ATOM   2057  CA  LEU A 263      -1.004  10.648  83.683  2.00  1.00           C
ATOM   2058  CB  LEU A 263      -1.769  11.665  82.803  2.00  1.00           C
ATOM   2059  CG  LEU A 263      -0.924  12.678  82.005  2.00  1.00           C
ATOM   2060  CD1 LEU A 263      -1.808  13.454  81.012  2.00  1.00           C
ATOM   2061  CD2 LEU A 263      -0.139  13.627  82.925  2.00  1.00           C
ATOM   2062  C   LEU A 263      -0.221  11.327  84.756  2.00  1.00           C
ATOM   2063  O   LEU A 263       0.992  11.495  84.642  2.00  1.00           O
ATOM   2064  N   LYS A 264      -0.893  11.716  85.847  2.00  1.00           N
ATOM   2065  CA  LYS A 264      -0.220  12.378  86.915  2.00  1.00           C
ATOM   2066  CB  LYS A 264      -1.132  12.683  88.110  2.00  1.00           C
ATOM   2067  CG  LYS A 264      -0.386  13.390  89.239  2.00  1.00           C
ATOM   2068  CD  LYS A 264      -1.298  13.959  90.323  2.00  1.00           C
ATOM   2069  CE  LYS A 264      -0.542  14.752  91.389  2.00  1.00           C
ATOM   2070  NZ  LYS A 264      -1.508  15.341  92.342  2.00  1.00           N
ATOM   2071  C   LYS A 264       0.824  11.427  87.422  2.00  1.00           C
ATOM   2072  O   LYS A 264       1.956  11.830  87.677  2.00  1.00           O
ATOM   2073  N   LYS A 265       0.474  10.128  87.555  2.00  1.00           N
ATOM   2074  CA  LYS A 265       1.392   9.158  88.099  2.00  1.00           C
ATOM   2075  CB  LYS A 265       0.808   7.743  88.206  2.00  1.00           C
ATOM   2076  CG  LYS A 265      -0.348   7.636  89.197  2.00  1.00           C
ATOM   2077  CD  LYS A 265      -1.029   6.272  89.160  2.00  1.00           C
ATOM   2078  CE  LYS A 265      -0.387   5.271  90.119  2.00  1.00           C
ATOM   2079  NZ  LYS A 265      -0.758   3.896  89.725  2.00  1.00           N
ATOM   2080  C   LYS A 265       2.586   9.061  87.220  2.00  1.00           C
ATOM   2081  O   LYS A 265       3.718   9.001  87.699  2.00  1.00           O
ATOM   2082  N   SER A 266       2.368   9.047  85.898  2.00  1.00           N
ATOM   2083  CA  SER A 266       3.506   8.916  85.052  2.00  1.00           C
ATOM   2084  CB  SER A 266       3.162   8.813  83.558  2.00  1.00           C
ATOM   2085  OG  SER A 266       2.598   7.538  83.290  2.00  1.00           O
ATOM   2086  C   SER A 266       4.394  10.099  85.276  2.00  1.00           C
ATOM   2087  O   SER A 266       5.617   9.973  85.276  2.00  1.00           O
ATOM   2088  N   LEU A 267       3.796  11.282  85.509  2.00  1.00           N
ATOM   2089  CA  LEU A 267       4.572  12.480  85.667  2.00  1.00           C
ATOM   2090  CB  LEU A 267       3.676  13.721  85.764  2.00  1.00           C
ATOM   2091  CG  LEU A 267       2.743  13.863  84.544  2.00  1.00           C
ATOM   2092  CD1 LEU A 267       1.919  15.158  84.612  2.00  1.00           C
ATOM   2093  CD2 LEU A 267       3.508  13.700  83.219  2.00  1.00           C
ATOM   2094  C   LEU A 267       5.435  12.388  86.900  2.00  1.00           C
ATOM   2095  O   LEU A 267       6.633  12.649  86.821  2.00  1.00           O
ATOM   2096  N   LYS A 268       4.876  11.970  88.060  2.00  1.00           N
ATOM   2097  CA  LYS A 268       5.649  11.949  89.283  2.00  1.00           C
ATOM   2098  CB  LYS A 268       4.879  11.350  90.477  2.00  1.00           C
ATOM   2099  CG  LYS A 268       3.718  12.194  91.005  2.00  1.00           C
ATOM   2100  CD  LYS A 268       2.774  11.406  91.922  2.00  1.00           C
ATOM   2101  CE  LYS A 268       1.750  12.264  92.672  2.00  1.00           C
ATOM   2102  NZ  LYS A 268       1.052  11.444  93.691  2.00  1.00           N
ATOM   2103  C   LYS A 268       6.811  11.037  89.108  2.00  1.00           C
ATOM   2104  O   LYS A 268       7.955  11.428  89.342  2.00  1.00           O
ATOM   2105  N   GLU A 269       6.555   9.785  88.682  2.00  1.00           N
ATOM   2106  CA  GLU A 269       7.674   8.918  88.504  2.00  1.00           C
ATOM   2107  CB  GLU A 269       7.380   7.438  88.795  2.00  1.00           C
ATOM   2108  CG  GLU A 269       8.657   6.609  88.941  2.00  1.00           C
ATOM   2109  CD  GLU A 269       8.274   5.212  89.403  2.00  1.00           C
ATOM   2110  OE1 GLU A 269       7.904   5.063  90.598  2.00  1.00           O
ATOM   2111  OE2 GLU A 269       8.349   4.275  88.564  2.00  1.00           O
ATOM   2112  C   GLU A 269       8.050   9.078  87.069  2.00  1.00           C
ATOM   2113  O   GLU A 269       7.682   8.295  86.195  2.00  1.00           O
ATOM   2114  N   PHE A 270       8.815  10.155  86.843  2.00  1.00           N
ATOM   2115  CA  PHE A 270       9.296  10.701  85.612  2.00  1.00           C
ATOM   2116  CB  PHE A 270       8.171  11.397  84.831  2.00  1.00           C
ATOM   2117  CG  PHE A 270       8.664  11.805  83.492  2.00  1.00           C
ATOM   2118  CD1 PHE A 270       9.437  12.932  83.335  2.00  1.00           C
ATOM   2119  CD2 PHE A 270       8.354  11.038  82.392  2.00  1.00           C
ATOM   2120  CE1 PHE A 270       9.884  13.299  82.088  2.00  1.00           C
ATOM   2121  CE2 PHE A 270       8.798  11.401  81.146  2.00  1.00           C
ATOM   2122  CZ  PHE A 270       9.561  12.532  80.993  2.00  1.00           C
ATOM   2123  C   PHE A 270      10.101  11.772  86.203  2.00  1.00           C
ATOM   2124  O   PHE A 270      11.231  11.550  86.638  2.00  1.00           O
ATOM   2125  N   TYR A 271       9.544  12.991  86.237  2.00  1.00           N
ATOM   2126  CA  TYR A 271      10.303  13.780  87.118  2.00  1.00           C
ATOM   2127  CB  TYR A 271      10.820  15.158  86.706  2.00  1.00           C
ATOM   2128  CG  TYR A 271      11.925  15.225  87.711  2.00  1.00           C
ATOM   2129  CD1 TYR A 271      12.976  14.342  87.582  2.00  1.00           C
ATOM   2130  CD2 TYR A 271      11.939  16.102  88.769  2.00  1.00           C
ATOM   2131  CE1 TYR A 271      14.017  14.319  88.474  2.00  1.00           C
ATOM   2132  CE2 TYR A 271      12.984  16.085  89.671  2.00  1.00           C
ATOM   2133  CZ  TYR A 271      14.027  15.193  89.530  2.00  1.00           C
ATOM   2134  OH  TYR A 271      15.101  15.156  90.446  2.00  1.00           O
ATOM   2135  C   TYR A 271       9.486  13.886  88.363  2.00  1.00           C
ATOM   2136  O   TYR A 271       8.257  13.887  88.323  2.00  1.00           O
ATOM   2137  N   GLY A 272      10.164  13.961  89.520  1.00  1.00           N
ATOM   2138  CA  GLY A 272       9.499  13.859  90.781  1.00  1.00           C
ATOM   2139  C   GLY A 272       8.701  15.086  91.048  1.00  1.00           C
ATOM   2140  O   GLY A 272       8.392  15.854  90.138  1.00  1.00           O
ATOM   2141  N   GLU A 273       8.360  15.296  92.337  1.00  1.00           N
ATOM   2142  CA  GLU A 273       7.456  16.345  92.699  1.00  1.00           C
ATOM   2143  CB  GLU A 273       7.206  16.461  94.209  1.00  1.00           C
ATOM   2144  CG  GLU A 273       6.315  15.325  94.713  1.00  1.00           C
ATOM   2145  CD  GLU A 273       5.948  15.589  96.161  1.00  1.00           C
ATOM   2146  OE1 GLU A 273       6.884  15.773  96.984  1.00  1.00           O
ATOM   2147  OE2 GLU A 273       4.725  15.605  96.466  1.00  1.00           O
ATOM   2148  C   GLU A 273       7.968  17.644  92.187  1.00  1.00           C
ATOM   2149  O   GLU A 273       7.220  18.391  91.558  1.00  1.00           O
ATOM   2150  N   ASP A 274       9.253  17.967  92.409  1.00  1.00           N
ATOM   2151  CA  ASP A 274       9.696  19.192  91.822  1.00  1.00           C
ATOM   2152  CB  ASP A 274      10.788  19.933  92.614  1.00  1.00           C
ATOM   2153  CG  ASP A 274      11.098  21.228  91.867  1.00  1.00           C
ATOM   2154  OD1 ASP A 274      10.358  21.536  90.895  1.00  1.00           O
ATOM   2155  OD2 ASP A 274      12.082  21.917  92.247  1.00  1.00           O
ATOM   2156  C   ASP A 274      10.290  18.800  90.513  1.00  1.00           C
ATOM   2157  O   ASP A 274      11.384  18.241  90.449  1.00  1.00           O
ATOM   2158  N   ALA A 275       9.557  19.081  89.428  2.00  1.00           N
ATOM   2159  CA  ALA A 275       9.996  18.743  88.110  2.00  1.00           C
ATOM   2160  CB  ALA A 275       8.975  19.124  87.024  2.00  1.00           C
ATOM   2161  C   ALA A 275      11.245  19.516  87.849  2.00  1.00           C
ATOM   2162  O   ALA A 275      12.144  19.050  87.152  2.00  1.00           O
ATOM   2163  N   LYS A 276      11.325  20.725  88.431  2.00  1.00           N
ATOM   2164  CA  LYS A 276      12.398  21.631  88.157  2.00  1.00           C
ATOM   2165  CB  LYS A 276      12.282  22.940  88.950  2.00  1.00           C
ATOM   2166  CG  LYS A 276      13.277  23.985  88.459  2.00  1.00           C
ATOM   2167  CD  LYS A 276      12.958  25.409  88.903  2.00  1.00           C
ATOM   2168  CE  LYS A 276      13.841  26.450  88.215  2.00  1.00           C
ATOM   2169  NZ  LYS A 276      13.364  27.811  88.539  2.00  1.00           N
ATOM   2170  C   LYS A 276      13.728  21.003  88.456  2.00  1.00           C
ATOM   2171  O   LYS A 276      14.640  21.123  87.639  2.00  1.00           O
ATOM   2172  N   LYS A 277      13.905  20.299  89.596  2.00  1.00           N
ATOM   2173  CA  LYS A 277      15.226  19.776  89.835  2.00  1.00           C
ATOM   2174  CB  LYS A 277      15.568  19.596  91.332  2.00  1.00           C
ATOM   2175  CG  LYS A 277      17.048  19.263  91.576  2.00  1.00           C
ATOM   2176  CD  LYS A 277      17.440  19.090  93.049  2.00  1.00           C
ATOM   2177  CE  LYS A 277      17.394  20.373  93.882  2.00  1.00           C
ATOM   2178  NZ  LYS A 277      18.579  21.214  93.603  2.00  1.00           N
ATOM   2179  C   LYS A 277      15.326  18.410  89.219  2.00  1.00           C
ATOM   2180  O   LYS A 277      15.900  17.501  89.813  2.00  1.00           O
ATOM   2181  N   SER A 278      14.799  18.255  87.991  1.00  1.00           N
ATOM   2182  CA  SER A 278      14.699  16.993  87.304  1.00  1.00           C
ATOM   2183  CB  SER A 278      13.767  17.109  86.084  1.00  1.00           C
ATOM   2184  OG  SER A 278      13.689  15.876  85.385  1.00  1.00           O
ATOM   2185  C   SER A 278      15.998  16.422  86.822  1.00  1.00           C
ATOM   2186  O   SER A 278      16.365  15.306  87.186  1.00  1.00           O
ATOM   2187  N   ARG A 279      16.738  17.186  85.996  3.00  1.00           N
ATOM   2188  CA  ARG A 279      17.913  16.684  85.331  3.00  1.00           C
ATOM   2189  CB  ARG A 279      18.888  15.990  86.287  3.00  1.00           C
ATOM   2190  CG  ARG A 279      19.253  16.847  87.502  3.00  1.00           C
ATOM   2191  CD  ARG A 279      20.593  16.449  88.112  3.00  1.00           C
ATOM   2192  NE  ARG A 279      20.678  14.965  88.003  3.00  1.00           N
ATOM   2193  CZ  ARG A 279      21.426  14.243  88.884  3.00  1.00           C
ATOM   2194  NH1 ARG A 279      22.010  14.860  89.951  3.00  1.00           N
ATOM   2195  NH2 ARG A 279      21.588  12.901  88.693  3.00  1.00           N
ATOM   2196  C   ARG A 279      17.427  15.725  84.307  3.00  1.00           C
ATOM   2197  O   ARG A 279      18.204  14.987  83.705  3.00  1.00           O
ATOM   2198  N   ASP A 280      16.098  15.710  84.096  3.00  1.00           N
ATOM   2199  CA  ASP A 280      15.607  14.967  82.986  3.00  1.00           C
ATOM   2200  CB  ASP A 280      15.421  13.463  83.212  3.00  1.00           C
ATOM   2201  CG  ASP A 280      15.524  12.841  81.821  3.00  1.00           C
ATOM   2202  OD1 ASP A 280      14.569  12.993  81.013  3.00  1.00           O
ATOM   2203  OD2 ASP A 280      16.591  12.233  81.538  3.00  1.00           O
ATOM   2204  C   ASP A 280      14.313  15.566  82.588  3.00  1.00           C
ATOM   2205  O   ASP A 280      13.333  14.877  82.314  3.00  1.00           O
ATOM   2206  N   TYR A 281      14.310  16.902  82.543  1.00  1.00           N
ATOM   2207  CA  TYR A 281      13.163  17.660  82.182  1.00  1.00           C
ATOM   2208  CB  TYR A 281      12.642  18.431  83.406  1.00  1.00           C
ATOM   2209  CG  TYR A 281      11.259  18.900  83.167  1.00  1.00           C
ATOM   2210  CD1 TYR A 281      10.223  18.020  83.366  1.00  1.00           C
ATOM   2211  CD2 TYR A 281      10.992  20.191  82.774  1.00  1.00           C
ATOM   2212  CE1 TYR A 281       8.927  18.412  83.161  1.00  1.00           C
ATOM   2213  CE2 TYR A 281       9.693  20.589  82.567  1.00  1.00           C
ATOM   2214  CZ  TYR A 281       8.663  19.697  82.761  1.00  1.00           C
ATOM   2215  OH  TYR A 281       7.327  20.093  82.551  1.00  1.00           O
ATOM   2216  C   TYR A 281      13.746  18.669  81.259  1.00  1.00           C
ATOM   2217  O   TYR A 281      14.896  19.069  81.436  1.00  1.00           O
ATOM   2218  N   GLY A 282      12.997  19.109  80.240  1.00  1.00           N
ATOM   2219  CA  GLY A 282      13.608  20.040  79.347  1.00  1.00           C
ATOM   2220  C   GLY A 282      13.207  21.437  79.699  1.00  1.00           C
ATOM   2221  O   GLY A 282      12.801  21.726  80.823  1.00  1.00           O
ATOM   2222  N   ARG A 283      13.336  22.355  78.722  1.00  1.00           N
ATOM   2223  CA  ARG A 283      13.027  23.726  78.990  1.00  1.00           C
ATOM   2224  CB  ARG A 283      14.256  24.487  79.517  1.00  1.00           C
ATOM   2225  CG  ARG A 283      15.446  24.409  78.554  1.00  1.00           C
ATOM   2226  CD  ARG A 283      16.817  24.527  79.229  1.00  1.00           C
ATOM   2227  NE  ARG A 283      16.953  25.901  79.785  1.00  1.00           N
ATOM   2228  CZ  ARG A 283      18.099  26.260  80.433  1.00  1.00           C
ATOM   2229  NH1 ARG A 283      19.110  25.354  80.590  1.00  1.00           N
ATOM   2230  NH2 ARG A 283      18.235  27.529  80.913  1.00  1.00           N
ATOM   2231  C   ARG A 283      12.578  24.375  77.718  1.00  1.00           C
ATOM   2232  O   ARG A 283      12.936  23.942  76.624  1.00  1.00           O
ATOM   2233  N   ILE A 284      11.768  25.445  77.844  1.00  1.00           N
ATOM   2234  CA  ILE A 284      11.273  26.176  76.711  1.00  1.00           C
ATOM   2235  CB  ILE A 284      10.297  27.253  77.082  1.00  1.00           C
ATOM   2236  CG1 ILE A 284       8.998  26.630  77.623  1.00  1.00           C
ATOM   2237  CG2 ILE A 284      10.100  28.168  75.861  1.00  1.00           C
ATOM   2238  CD1 ILE A 284       9.163  25.921  78.967  1.00  1.00           C
ATOM   2239  C   ILE A 284      12.451  26.823  76.066  1.00  1.00           C
ATOM   2240  O   ILE A 284      13.390  27.258  76.729  1.00  1.00           O
ATOM   2241  N   ILE A 285      12.445  26.845  74.724  1.00  1.00           N
ATOM   2242  CA  ILE A 285      13.544  27.357  73.966  1.00  1.00           C
ATOM   2243  CB  ILE A 285      13.362  27.096  72.500  1.00  1.00           C
ATOM   2244  CG1 ILE A 285      12.123  27.827  71.964  1.00  1.00           C
ATOM   2245  CG2 ILE A 285      13.302  25.576  72.296  1.00  1.00           C
ATOM   2246  CD1 ILE A 285      12.002  27.769  70.443  1.00  1.00           C
ATOM   2247  C   ILE A 285      13.739  28.832  74.147  1.00  1.00           C
ATOM   2248  O   ILE A 285      14.859  29.276  74.391  1.00  1.00           O
ATOM   2249  N   SER A 286      12.677  29.656  74.058  1.00  1.00           N
ATOM   2250  CA  SER A 286      12.982  31.057  74.131  1.00  1.00           C
ATOM   2251  CB  SER A 286      13.109  31.745  72.758  1.00  1.00           C
ATOM   2252  OG  SER A 286      14.282  31.302  72.089  1.00  1.00           O
ATOM   2253  C   SER A 286      11.923  31.790  74.879  1.00  1.00           C
ATOM   2254  O   SER A 286      10.979  31.207  75.411  1.00  1.00           O
ATOM   2255  N   ALA A 287      12.102  33.122  74.946  2.00  1.00           N
ATOM   2256  CA  ALA A 287      11.228  34.014  75.642  2.00  1.00           C
ATOM   2257  CB  ALA A 287      11.723  35.471  75.595  2.00  1.00           C
ATOM   2258  C   ALA A 287       9.876  33.976  75.010  2.00  1.00           C
ATOM   2259  O   ALA A 287       8.858  33.951  75.699  2.00  1.00           O
ATOM   2260  N   ARG A 288       9.829  33.951  73.669  2.00  1.00           N
ATOM   2261  CA  ARG A 288       8.557  34.014  73.016  2.00  1.00           C
ATOM   2262  CB  ARG A 288       8.661  33.898  71.496  2.00  1.00           C
ATOM   2263  CG  ARG A 288       9.561  34.913  70.807  2.00  1.00           C
ATOM   2264  CD  ARG A 288       9.706  34.552  69.333  2.00  1.00           C
ATOM   2265  NE  ARG A 288      10.600  35.539  68.677  2.00  1.00           N
ATOM   2266  CZ  ARG A 288      10.400  35.794  67.354  2.00  1.00           C
ATOM   2267  NH1 ARG A 288       9.357  35.196  66.707  2.00  1.00           N
ATOM   2268  NH2 ARG A 288      11.229  36.646  66.683  2.00  1.00           N
ATOM   2269  C   ARG A 288       7.732  32.829  73.417  2.00  1.00           C
ATOM   2270  O   ARG A 288       6.568  32.961  73.793  2.00  1.00           O
ATOM   2271  N   HIS A 289       8.328  31.625  73.355  2.00  1.00           N
ATOM   2272  CA  HIS A 289       7.600  30.419  73.625  2.00  1.00           C
ATOM   2273  ND1 HIS A 289       7.650  28.109  71.102  2.00  1.00           N
ATOM   2274  CG  HIS A 289       8.506  28.925  71.808  2.00  1.00           C
ATOM   2275  CB  HIS A 289       8.397  29.146  73.291  2.00  1.00           C
ATOM   2276  NE2 HIS A 289       9.084  28.949  69.625  2.00  1.00           N
ATOM   2277  CD2 HIS A 289       9.377  29.431  70.889  2.00  1.00           C
ATOM   2278  CE1 HIS A 289       8.040  28.160  69.804  2.00  1.00           C
ATOM   2279  C   HIS A 289       7.176  30.381  75.056  2.00  1.00           C
ATOM   2280  O   HIS A 289       6.100  29.880  75.377  2.00  1.00           O
ATOM   2281  N   PHE A 290       8.003  30.917  75.966  2.00  1.00           N
ATOM   2282  CA  PHE A 290       7.646  30.860  77.349  2.00  1.00           C
ATOM   2283  CB  PHE A 290       8.690  31.544  78.243  2.00  1.00           C
ATOM   2284  CG  PHE A 290       8.198  31.483  79.646  2.00  1.00           C
ATOM   2285  CD1 PHE A 290       8.305  30.323  80.373  2.00  1.00           C
ATOM   2286  CD2 PHE A 290       7.635  32.589  80.238  2.00  1.00           C
ATOM   2287  CE1 PHE A 290       7.857  30.258  81.672  2.00  1.00           C
ATOM   2288  CE2 PHE A 290       7.185  32.532  81.536  2.00  1.00           C
ATOM   2289  CZ  PHE A 290       7.296  31.366  82.257  2.00  1.00           C
ATOM   2290  C   PHE A 290       6.353  31.564  77.566  2.00  1.00           C
ATOM   2291  O   PHE A 290       5.431  31.018  78.174  2.00  1.00           O
ATOM   2292  N   GLN A 291       6.243  32.798  77.051  2.00  1.00           N
ATOM   2293  CA  GLN A 291       5.056  33.541  77.320  2.00  1.00           C
ATOM   2294  CB  GLN A 291       5.069  34.960  76.723  2.00  1.00           C
ATOM   2295  CG  GLN A 291       3.811  35.758  77.083  2.00  1.00           C
ATOM   2296  CD  GLN A 291       3.678  36.937  76.128  2.00  1.00           C
ATOM   2297  OE1 GLN A 291       4.107  36.867  74.977  2.00  1.00           O
ATOM   2298  NE2 GLN A 291       3.048  38.045  76.605  2.00  1.00           N
ATOM   2299  C   GLN A 291       3.881  32.867  76.700  2.00  1.00           C
ATOM   2300  O   GLN A 291       2.851  32.697  77.350  2.00  1.00           O
ATOM   2301  N   ARG A 292       4.002  32.444  75.429  2.00  1.00           N
ATOM   2302  CA  ARG A 292       2.840  31.918  74.773  2.00  1.00           C
ATOM   2303  CB  ARG A 292       3.127  31.490  73.321  2.00  1.00           C
ATOM   2304  CG  ARG A 292       3.684  32.611  72.436  2.00  1.00           C
ATOM   2305  CD  ARG A 292       2.885  33.912  72.526  2.00  1.00           C
ATOM   2306  NE  ARG A 292       3.448  34.879  71.539  2.00  1.00           N
ATOM   2307  CZ  ARG A 292       4.559  35.616  71.839  2.00  1.00           C
ATOM   2308  NH1 ARG A 292       5.221  35.401  73.012  2.00  1.00           N
ATOM   2309  NH2 ARG A 292       5.018  36.559  70.965  2.00  1.00           N
ATOM   2310  C   ARG A 292       2.381  30.705  75.523  2.00  1.00           C
ATOM   2311  O   ARG A 292       1.230  30.650  75.954  2.00  1.00           O
ATOM   2312  N   VAL A 293       3.275  29.719  75.759  2.00  1.00           N
ATOM   2313  CA  VAL A 293       2.833  28.565  76.493  2.00  1.00           C
ATOM   2314  CB  VAL A 293       3.693  27.353  76.282  2.00  1.00           C
ATOM   2315  CG1 VAL A 293       3.199  26.248  77.227  2.00  1.00           C
ATOM   2316  CG2 VAL A 293       3.643  26.954  74.796  2.00  1.00           C
ATOM   2317  C   VAL A 293       2.960  28.949  77.920  2.00  1.00           C
ATOM   2318  O   VAL A 293       3.846  28.506  78.650  2.00  1.00           O
ATOM   2319  N   MET A 294       2.036  29.822  78.321  2.00  1.00           N
ATOM   2320  CA  MET A 294       1.873  30.343  79.632  2.00  1.00           C
ATOM   2321  CB  MET A 294       2.779  31.539  79.949  2.00  1.00           C
ATOM   2322  CG  MET A 294       2.693  31.962  81.416  2.00  1.00           C
ATOM   2323  SD  MET A 294       1.097  32.675  81.917  2.00  1.00           S
ATOM   2324  CE  MET A 294       1.441  34.326  81.244  2.00  1.00           C
ATOM   2325  C   MET A 294       0.491  30.881  79.495  2.00  1.00           C
ATOM   2326  O   MET A 294      -0.410  30.597  80.282  2.00  1.00           O
ATOM   2327  N   GLY A 295       0.333  31.675  78.417  2.00  1.00           N
ATOM   2328  CA  GLY A 295      -0.892  32.283  78.002  2.00  1.00           C
ATOM   2329  C   GLY A 295      -1.850  31.207  77.627  2.00  1.00           C
ATOM   2330  O   GLY A 295      -3.047  31.328  77.880  2.00  1.00           O
ATOM   2331  N   LEU A 296      -1.353  30.126  76.996  2.00  1.00           N
ATOM   2332  CA  LEU A 296      -2.274  29.095  76.632  2.00  1.00           C
ATOM   2333  CB  LEU A 296      -1.652  27.883  75.912  2.00  1.00           C
ATOM   2334  CG  LEU A 296      -1.331  28.098  74.419  2.00  1.00           C
ATOM   2335  CD1 LEU A 296      -0.282  29.196  74.198  2.00  1.00           C
ATOM   2336  CD2 LEU A 296      -0.952  26.767  73.745  2.00  1.00           C
ATOM   2337  C   LEU A 296      -2.908  28.588  77.884  2.00  1.00           C
ATOM   2338  O   LEU A 296      -4.122  28.402  77.938  2.00  1.00           O
ATOM   2339  N   ILE A 297      -2.107  28.374  78.944  2.00  1.00           N
ATOM   2340  CA  ILE A 297      -2.686  27.906  80.166  2.00  1.00           C
ATOM   2341  CB  ILE A 297      -1.742  27.011  80.928  2.00  1.00           C
ATOM   2342  CG1 ILE A 297      -2.378  26.538  82.243  2.00  1.00           C
ATOM   2343  CG2 ILE A 297      -0.379  27.711  81.073  2.00  1.00           C
ATOM   2344  CD1 ILE A 297      -3.540  25.566  82.055  2.00  1.00           C
ATOM   2345  C   ILE A 297      -3.009  29.117  80.980  2.00  1.00           C
ATOM   2346  O   ILE A 297      -2.227  29.590  81.803  2.00  1.00           O
ATOM   2347  N   GLU A 298      -4.225  29.638  80.747  3.00  1.00           N
ATOM   2348  CA  GLU A 298      -4.745  30.804  81.396  3.00  1.00           C
ATOM   2349  CB  GLU A 298      -4.982  31.977  80.431  3.00  1.00           C
ATOM   2350  CG  GLU A 298      -5.716  33.167  81.059  3.00  1.00           C
ATOM   2351  CD  GLU A 298      -4.717  34.041  81.805  3.00  1.00           C
ATOM   2352  OE1 GLU A 298      -3.747  33.483  82.385  3.00  1.00           O
ATOM   2353  OE2 GLU A 298      -4.913  35.285  81.802  3.00  1.00           O
ATOM   2354  C   GLU A 298      -6.091  30.413  81.907  3.00  1.00           C
ATOM   2355  O   GLU A 298      -6.235  29.915  83.022  3.00  1.00           O
ATOM   2356  N   GLY A 299      -7.118  30.655  81.069  3.00  1.00           N
ATOM   2357  CA  GLY A 299      -8.501  30.425  81.376  3.00  1.00           C
ATOM   2358  C   GLY A 299      -8.784  28.975  81.605  3.00  1.00           C
ATOM   2359  O   GLY A 299      -9.609  28.629  82.450  3.00  1.00           O
ATOM   2360  N   GLN A 300      -8.112  28.100  80.838  1.00  1.00           N
ATOM   2361  CA  GLN A 300      -8.324  26.678  80.843  1.00  1.00           C
ATOM   2362  CB  GLN A 300      -7.406  25.995  79.818  1.00  1.00           C
ATOM   2363  CG  GLN A 300      -5.913  26.240  80.058  1.00  1.00           C
ATOM   2364  CD  GLN A 300      -5.189  25.785  78.798  1.00  1.00           C
ATOM   2365  OE1 GLN A 300      -3.977  25.941  78.664  1.00  1.00           O
ATOM   2366  NE2 GLN A 300      -5.956  25.219  77.828  1.00  1.00           N
ATOM   2367  C   GLN A 300      -8.154  26.095  82.225  1.00  1.00           C
ATOM   2368  O   GLN A 300      -7.392  26.605  83.045  1.00  1.00           O
ATOM   2369  N   LYS A 301      -8.925  25.010  82.503  4.00  1.00           N
ATOM   2370  CA  LYS A 301      -9.014  24.300  83.761  4.00  1.00           C
ATOM   2371  CB  LYS A 301     -10.307  23.458  83.818  4.00  1.00           C
ATOM   2372  CG  LYS A 301     -10.553  22.692  85.118  4.00  1.00           C
ATOM   2373  CD  LYS A 301     -10.915  23.587  86.303  4.00  1.00           C
ATOM   2374  CE  LYS A 301      -9.698  24.227  86.967  4.00  1.00           C
ATOM   2375  NZ  LYS A 301      -8.819  23.171  87.516  4.00  1.00           N
ATOM   2376  C   LYS A 301      -7.847  23.366  83.896  4.00  1.00           C
ATOM   2377  O   LYS A 301      -7.718  22.414  83.132  4.00  1.00           O
ATOM   2378  N   VAL A 302      -6.996  23.569  84.926  4.00  1.00           N
ATOM   2379  CA  VAL A 302      -5.793  22.785  84.999  4.00  1.00           C
ATOM   2380  CB  VAL A 302      -4.579  23.635  85.195  4.00  1.00           C
ATOM   2381  CG1 VAL A 302      -4.756  24.450  86.486  4.00  1.00           C
ATOM   2382  CG2 VAL A 302      -3.365  22.707  85.271  4.00  1.00           C
ATOM   2383  C   VAL A 302      -5.814  21.791  86.134  4.00  1.00           C
ATOM   2384  O   VAL A 302      -6.034  22.153  87.289  4.00  1.00           O
ATOM   2385  N   ALA A 303      -5.639  20.486  85.808  4.00  1.00           N
ATOM   2386  CA  ALA A 303      -5.544  19.435  86.793  4.00  1.00           C
ATOM   2387  CB  ALA A 303      -5.754  18.030  86.202  4.00  1.00           C
ATOM   2388  C   ALA A 303      -4.241  19.454  87.538  4.00  1.00           C
ATOM   2389  O   ALA A 303      -4.230  19.438  88.769  4.00  1.00           O
ATOM   2390  N   TYR A 304      -3.095  19.513  86.826  4.00  1.00           N
ATOM   2391  CA  TYR A 304      -1.845  19.483  87.541  4.00  1.00           C
ATOM   2392  CB  TYR A 304      -1.182  18.096  87.609  4.00  1.00           C
ATOM   2393  CG  TYR A 304       0.072  18.312  88.377  4.00  1.00           C
ATOM   2394  CD1 TYR A 304       0.054  18.479  89.744  4.00  1.00           C
ATOM   2395  CD2 TYR A 304       1.271  18.360  87.713  4.00  1.00           C
ATOM   2396  CE1 TYR A 304       1.221  18.697  90.442  4.00  1.00           C
ATOM   2397  CE2 TYR A 304       2.439  18.576  88.405  4.00  1.00           C
ATOM   2398  CZ  TYR A 304       2.417  18.745  89.768  4.00  1.00           C
ATOM   2399  OH  TYR A 304       3.621  18.970  90.468  4.00  1.00           O
ATOM   2400  C   TYR A 304      -0.893  20.464  86.929  4.00  1.00           C
ATOM   2401  O   TYR A 304      -0.931  20.721  85.726  4.00  1.00           O
ATOM   2402  N   GLY A 305      -0.024  21.059  87.775  1.00  1.00           N
ATOM   2403  CA  GLY A 305       1.016  21.941  87.330  1.00  1.00           C
ATOM   2404  C   GLY A 305       0.488  23.321  87.067  1.00  1.00           C
ATOM   2405  O   GLY A 305      -0.359  23.829  87.801  1.00  1.00           O
ATOM   2406  N   GLY A 306       1.016  23.975  86.006  1.00  1.00           N
ATOM   2407  CA  GLY A 306       0.571  25.292  85.633  1.00  1.00           C
ATOM   2408  C   GLY A 306       1.574  26.355  86.010  1.00  1.00           C
ATOM   2409  O   GLY A 306       1.338  27.532  85.741  1.00  1.00           O
ATOM   2410  N   THR A 307       2.722  26.006  86.635  1.00  1.00           N
ATOM   2411  CA  THR A 307       3.647  27.048  87.019  1.00  1.00           C
ATOM   2412  CB  THR A 307       4.416  26.764  88.272  1.00  1.00           C
ATOM   2413  OG1 THR A 307       5.159  27.912  88.659  1.00  1.00           O
ATOM   2414  CG2 THR A 307       5.363  25.583  88.005  1.00  1.00           C
ATOM   2415  C   THR A 307       4.658  27.261  85.954  1.00  1.00           C
ATOM   2416  O   THR A 307       4.928  26.388  85.130  1.00  1.00           O
ATOM   2417  N   GLY A 308       5.235  28.476  85.961  4.00  1.00           N
ATOM   2418  CA  GLY A 308       6.266  28.793  85.031  4.00  1.00           C
ATOM   2419  C   GLY A 308       7.146  29.811  85.658  4.00  1.00           C
ATOM   2420  O   GLY A 308       6.710  30.912  85.990  4.00  1.00           O
ATOM   2421  N   ASP A 309       8.428  29.451  85.837  4.00  1.00           N
ATOM   2422  CA  ASP A 309       9.371  30.412  86.300  4.00  1.00           C
ATOM   2423  CB  ASP A 309      10.594  29.802  87.005  4.00  1.00           C
ATOM   2424  CG  ASP A 309      11.460  30.934  87.537  4.00  1.00           C
ATOM   2425  OD1 ASP A 309      11.143  32.119  87.245  4.00  1.00           O
ATOM   2426  OD2 ASP A 309      12.452  30.626  88.249  4.00  1.00           O
ATOM   2427  C   ASP A 309       9.850  31.010  85.022  4.00  1.00           C
ATOM   2428  O   ASP A 309      10.297  30.283  84.144  4.00  1.00           O
ATOM   2429  N   ALA A 310       9.677  32.329  84.842  3.00  1.00           N
ATOM   2430  CA  ALA A 310      10.087  32.992  83.634  3.00  1.00           C
ATOM   2431  CB  ALA A 310       9.604  34.452  83.565  3.00  1.00           C
ATOM   2432  C   ALA A 310      11.588  33.029  83.517  3.00  1.00           C
ATOM   2433  O   ALA A 310      12.123  32.936  82.414  3.00  1.00           O
ATOM   2434  N   ALA A 311      12.313  33.196  84.644  3.00  1.00           N
ATOM   2435  CA  ALA A 311      13.738  33.370  84.541  3.00  1.00           C
ATOM   2436  CB  ALA A 311      14.417  33.529  85.912  3.00  1.00           C
ATOM   2437  C   ALA A 311      14.330  32.171  83.880  3.00  1.00           C
ATOM   2438  O   ALA A 311      15.064  32.293  82.901  3.00  1.00           O
ATOM   2439  N   THR A 312      14.003  30.970  84.380  3.00  1.00           N
ATOM   2440  CA  THR A 312      14.426  29.801  83.675  3.00  1.00           C
ATOM   2441  CB  THR A 312      14.383  28.558  84.515  3.00  1.00           C
ATOM   2442  OG1 THR A 312      14.863  27.445  83.777  3.00  1.00           O
ATOM   2443  CG2 THR A 312      12.931  28.322  84.965  3.00  1.00           C
ATOM   2444  C   THR A 312      13.343  29.702  82.668  3.00  1.00           C
ATOM   2445  O   THR A 312      12.370  30.439  82.740  3.00  1.00           O
ATOM   2446  N   ARG A 313      13.482  28.879  81.636  3.00  1.00           N
ATOM   2447  CA  ARG A 313      12.370  28.853  80.740  3.00  1.00           C
ATOM   2448  CB  ARG A 313      12.765  28.266  79.378  3.00  1.00           C
ATOM   2449  CG  ARG A 313      13.800  29.144  78.669  3.00  1.00           C
ATOM   2450  CD  ARG A 313      13.375  30.610  78.601  3.00  1.00           C
ATOM   2451  NE  ARG A 313      14.381  31.339  77.783  3.00  1.00           N
ATOM   2452  CZ  ARG A 313      14.164  32.649  77.470  3.00  1.00           C
ATOM   2453  NH1 ARG A 313      13.063  33.291  77.957  3.00  1.00           N
ATOM   2454  NH2 ARG A 313      15.046  33.313  76.669  3.00  1.00           N
ATOM   2455  C   ARG A 313      11.226  28.062  81.335  3.00  1.00           C
ATOM   2456  O   ARG A 313      10.055  28.347  81.092  3.00  1.00           O
ATOM   2457  N   TYR A 314      11.566  27.035  82.135  4.00  1.00           N
ATOM   2458  CA  TYR A 314      10.744  26.047  82.793  4.00  1.00           C
ATOM   2459  CB  TYR A 314      11.303  25.730  84.195  4.00  1.00           C
ATOM   2460  CG  TYR A 314      10.501  24.711  84.935  4.00  1.00           C
ATOM   2461  CD1 TYR A 314      10.769  23.368  84.788  4.00  1.00           C
ATOM   2462  CD2 TYR A 314       9.499  25.098  85.794  4.00  1.00           C
ATOM   2463  CE1 TYR A 314      10.044  22.428  85.483  4.00  1.00           C
ATOM   2464  CE2 TYR A 314       8.770  24.160  86.492  4.00  1.00           C
ATOM   2465  CZ  TYR A 314       9.043  22.821  86.335  4.00  1.00           C
ATOM   2466  OH  TYR A 314       8.304  21.850  87.045  4.00  1.00           O
ATOM   2467  C   TYR A 314       9.290  26.393  82.932  4.00  1.00           C
ATOM   2468  O   TYR A 314       8.904  27.528  83.207  4.00  1.00           O
ATOM   2469  N   ILE A 315       8.465  25.343  82.704  4.00  1.00           N
ATOM   2470  CA  ILE A 315       7.037  25.258  82.851  4.00  1.00           C
ATOM   2471  CB  ILE A 315       6.303  25.098  81.552  4.00  1.00           C
ATOM   2472  CG1 ILE A 315       6.647  26.254  80.595  4.00  1.00           C
ATOM   2473  CG2 ILE A 315       4.802  24.990  81.875  4.00  1.00           C
ATOM   2474  CD1 ILE A 315       6.301  27.634  81.149  4.00  1.00           C
ATOM   2475  C   ILE A 315       6.894  23.945  83.595  4.00  1.00           C
ATOM   2476  O   ILE A 315       7.856  23.182  83.662  4.00  1.00           O
ATOM   2477  N   ALA A 316       5.734  23.636  84.219  1.00  1.00           N
ATOM   2478  CA  ALA A 316       5.629  22.366  84.893  1.00  1.00           C
ATOM   2479  CB  ALA A 316       5.058  22.472  86.323  1.00  1.00           C
ATOM   2480  C   ALA A 316       4.647  21.552  84.103  1.00  1.00           C
ATOM   2481  O   ALA A 316       3.768  22.133  83.464  1.00  1.00           O
ATOM   2482  N   PRO A 317       4.793  20.239  84.090  1.00  1.00           N
ATOM   2483  CA  PRO A 317       3.903  19.378  83.339  1.00  1.00           C
ATOM   2484  CD  PRO A 317       5.400  19.550  85.210  1.00  1.00           C
ATOM   2485  CB  PRO A 317       4.254  17.959  83.780  1.00  1.00           C
ATOM   2486  CG  PRO A 317       4.745  18.155  85.227  1.00  1.00           C
ATOM   2487  C   PRO A 317       2.510  19.738  83.769  1.00  1.00           C
ATOM   2488  O   PRO A 317       2.222  19.698  84.964  1.00  1.00           O
ATOM   2489  N   THR A 318       1.632  20.082  82.814  4.00  1.00           N
ATOM   2490  CA  THR A 318       0.314  20.509  83.180  4.00  1.00           C
ATOM   2491  CB  THR A 318       0.064  21.937  82.811  4.00  1.00           C
ATOM   2492  OG1 THR A 318       0.951  22.794  83.515  4.00  1.00           O
ATOM   2493  CG2 THR A 318      -1.391  22.279  83.136  4.00  1.00           C
ATOM   2494  C   THR A 318      -0.676  19.695  82.432  4.00  1.00           C
ATOM   2495  O   THR A 318      -0.495  19.372  81.258  4.00  1.00           O
ATOM   2496  N   ILE A 319      -1.764  19.347  83.129  4.00  1.00           N
ATOM   2497  CA  ILE A 319      -2.818  18.609  82.520  4.00  1.00           C
ATOM   2498  CB  ILE A 319      -3.107  17.308  83.217  4.00  1.00           C
ATOM   2499  CG1 ILE A 319      -4.288  16.568  82.562  4.00  1.00           C
ATOM   2500  CG2 ILE A 319      -3.258  17.598  84.715  4.00  1.00           C
ATOM   2501  CD1 ILE A 319      -4.013  16.066  81.146  4.00  1.00           C
ATOM   2502  C   ILE A 319      -4.029  19.475  82.527  4.00  1.00           C
ATOM   2503  O   ILE A 319      -4.385  20.061  83.549  4.00  1.00           O
ATOM   2504  N   LEU A 320      -4.684  19.597  81.359  4.00  1.00           N
ATOM   2505  CA  LEU A 320      -5.828  20.452  81.260  4.00  1.00           C
ATOM   2506  CB  LEU A 320      -5.881  21.271  79.961  4.00  1.00           C
ATOM   2507  CG  LEU A 320      -6.932  22.386  80.048  4.00  1.00           C
ATOM   2508  CD1 LEU A 320      -6.424  23.490  80.987  4.00  1.00           C
ATOM   2509  CD2 LEU A 320      -7.388  22.885  78.667  4.00  1.00           C
ATOM   2510  C   LEU A 320      -7.022  19.558  81.197  4.00  1.00           C
ATOM   2511  O   LEU A 320      -6.898  18.362  80.934  4.00  1.00           O
ATOM   2512  N   THR A 321      -8.218  20.114  81.468  4.00  1.00           N
ATOM   2513  CA  THR A 321      -9.397  19.300  81.392  4.00  1.00           C
ATOM   2514  CB  THR A 321      -9.904  18.879  82.741  4.00  1.00           C
ATOM   2515  OG1 THR A 321     -10.956  17.936  82.600  4.00  1.00           O
ATOM   2516  CG2 THR A 321     -10.405  20.123  83.490  4.00  1.00           C
ATOM   2517  C   THR A 321     -10.479  20.095  80.738  4.00  1.00           C
ATOM   2518  O   THR A 321     -10.446  21.325  80.738  4.00  1.00           O
ATOM   2519  N   ASP A 322     -11.469  19.379  80.166  1.00  1.00           N
ATOM   2520  CA  ASP A 322     -12.630  19.964  79.552  1.00  1.00           C
ATOM   2521  CB  ASP A 322     -13.702  20.396  80.564  1.00  1.00           C
ATOM   2522  CG  ASP A 322     -14.343  19.127  81.104  1.00  1.00           C
ATOM   2523  OD1 ASP A 322     -14.277  18.083  80.401  1.00  1.00           O
ATOM   2524  OD2 ASP A 322     -14.911  19.183  82.226  1.00  1.00           O
ATOM   2525  C   ASP A 322     -12.263  21.134  78.697  1.00  1.00           C
ATOM   2526  O   ASP A 322     -12.542  22.284  79.035  1.00  1.00           O
ATOM   2527  N   VAL A 323     -11.611  20.853  77.558  1.00  1.00           N
ATOM   2528  CA  VAL A 323     -11.167  21.872  76.655  1.00  1.00           C
ATOM   2529  CB  VAL A 323     -10.084  21.387  75.720  1.00  1.00           C
ATOM   2530  CG1 VAL A 323      -9.649  22.523  74.778  1.00  1.00           C
ATOM   2531  CG2 VAL A 323      -8.926  20.817  76.557  1.00  1.00           C
ATOM   2532  C   VAL A 323     -12.335  22.350  75.814  1.00  1.00           C
ATOM   2533  O   VAL A 323     -13.352  21.665  75.713  1.00  1.00           O
ATOM   2534  N   ASP A 324     -12.220  23.564  75.207  1.00  1.00           N
ATOM   2535  CA  ASP A 324     -13.297  24.177  74.467  1.00  1.00           C
ATOM   2536  CB  ASP A 324     -13.060  25.633  74.032  1.00  1.00           C
ATOM   2537  CG  ASP A 324     -13.564  26.498  75.178  1.00  1.00           C
ATOM   2538  OD1 ASP A 324     -14.128  25.915  76.142  1.00  1.00           O
ATOM   2539  OD2 ASP A 324     -13.422  27.746  75.096  1.00  1.00           O
ATOM   2540  C   ASP A 324     -13.836  23.431  73.273  1.00  1.00           C
ATOM   2541  O   ASP A 324     -15.002  23.071  73.420  1.00  1.00           O
ATOM   2542  N   PRO A 325     -13.291  23.083  72.110  3.00  1.00           N
ATOM   2543  CA  PRO A 325     -11.985  23.380  71.529  3.00  1.00           C
ATOM   2544  CD  PRO A 325     -13.861  21.879  71.523  3.00  1.00           C
ATOM   2545  CB  PRO A 325     -11.773  22.344  70.424  3.00  1.00           C
ATOM   2546  CG  PRO A 325     -12.717  21.189  70.779  3.00  1.00           C
ATOM   2547  C   PRO A 325     -11.714  24.749  70.986  3.00  1.00           C
ATOM   2548  O   PRO A 325     -10.566  24.990  70.614  3.00  1.00           O
ATOM   2549  N   GLN A 326     -12.701  25.655  70.901  3.00  1.00           N
ATOM   2550  CA  GLN A 326     -12.438  26.898  70.226  3.00  1.00           C
ATOM   2551  CB  GLN A 326     -13.637  27.868  70.188  3.00  1.00           C
ATOM   2552  CG  GLN A 326     -14.072  28.404  71.552  3.00  1.00           C
ATOM   2553  CD  GLN A 326     -15.099  27.448  72.139  3.00  1.00           C
ATOM   2554  OE1 GLN A 326     -15.613  27.667  73.235  3.00  1.00           O
ATOM   2555  NE2 GLN A 326     -15.418  26.362  71.386  3.00  1.00           N
ATOM   2556  C   GLN A 326     -11.298  27.614  70.904  3.00  1.00           C
ATOM   2557  O   GLN A 326     -10.521  28.303  70.245  3.00  1.00           O
ATOM   2558  N   SER A 327     -11.152  27.457  72.234  1.00  1.00           N
ATOM   2559  CA  SER A 327     -10.175  28.187  73.002  1.00  1.00           C
ATOM   2560  CB  SER A 327     -10.121  27.766  74.478  1.00  1.00           C
ATOM   2561  OG  SER A 327      -9.611  26.444  74.578  1.00  1.00           O
ATOM   2562  C   SER A 327      -8.783  28.024  72.483  1.00  1.00           C
ATOM   2563  O   SER A 327      -8.392  26.982  71.960  1.00  1.00           O
ATOM   2564  N   PRO A 328      -8.045  29.109  72.617  2.00  1.00           N
ATOM   2565  CA  PRO A 328      -6.647  29.099  72.285  2.00  1.00           C
ATOM   2566  CD  PRO A 328      -8.629  30.424  72.411  2.00  1.00           C
ATOM   2567  CB  PRO A 328      -6.198  30.555  72.265  2.00  1.00           C
ATOM   2568  CG  PRO A 328      -7.483  31.307  71.876  2.00  1.00           C
ATOM   2569  C   PRO A 328      -5.967  28.233  73.280  2.00  1.00           C
ATOM   2570  O   PRO A 328      -6.125  28.449  74.479  2.00  1.00           O
ATOM   2571  N   VAL A 329      -5.197  27.273  72.755  2.00  1.00           N
ATOM   2572  CA  VAL A 329      -4.502  26.194  73.383  2.00  1.00           C
ATOM   2573  CB  VAL A 329      -5.005  25.732  74.734  2.00  1.00           C
ATOM   2574  CG1 VAL A 329      -4.501  26.707  75.812  2.00  1.00           C
ATOM   2575  CG2 VAL A 329      -6.540  25.622  74.706  2.00  1.00           C
ATOM   2576  C   VAL A 329      -4.686  25.146  72.349  2.00  1.00           C
ATOM   2577  O   VAL A 329      -3.736  24.588  71.800  2.00  1.00           O
ATOM   2578  N   MET A 330      -5.968  24.886  72.050  2.00  1.00           N
ATOM   2579  CA  MET A 330      -6.336  23.948  71.048  2.00  1.00           C
ATOM   2580  CB  MET A 330      -7.851  23.683  70.975  2.00  1.00           C
ATOM   2581  CG  MET A 330      -8.242  22.502  70.075  2.00  1.00           C
ATOM   2582  SD  MET A 330      -8.057  22.768  68.282  2.00  1.00           S
ATOM   2583  CE  MET A 330      -9.672  23.565  68.045  2.00  1.00           C
ATOM   2584  C   MET A 330      -5.898  24.425  69.705  2.00  1.00           C
ATOM   2585  O   MET A 330      -5.355  23.665  68.906  2.00  1.00           O
ATOM   2586  N   GLN A 331      -6.084  25.727  69.444  3.00  1.00           N
ATOM   2587  CA  GLN A 331      -5.890  26.268  68.131  3.00  1.00           C
ATOM   2588  CB  GLN A 331      -6.158  27.784  68.114  3.00  1.00           C
ATOM   2589  CG  GLN A 331      -6.045  28.421  66.731  3.00  1.00           C
ATOM   2590  CD  GLN A 331      -7.283  28.005  65.957  3.00  1.00           C
ATOM   2591  OE1 GLN A 331      -8.398  28.052  66.475  3.00  1.00           O
ATOM   2592  NE2 GLN A 331      -7.080  27.570  64.684  3.00  1.00           N
ATOM   2593  C   GLN A 331      -4.488  26.092  67.669  3.00  1.00           C
ATOM   2594  O   GLN A 331      -4.247  25.649  66.548  3.00  1.00           O
ATOM   2595  N   GLU A 332      -3.519  26.405  68.537  1.00  1.00           N
ATOM   2596  CA  GLU A 332      -2.171  26.441  68.068  1.00  1.00           C
ATOM   2597  CB  GLU A 332      -1.397  27.623  68.687  1.00  1.00           C
ATOM   2598  CG  GLU A 332       0.043  27.791  68.208  1.00  1.00           C
ATOM   2599  CD  GLU A 332       0.539  29.134  68.730  1.00  1.00           C
ATOM   2600  OE1 GLU A 332      -0.216  29.793  69.496  1.00  1.00           O
ATOM   2601  OE2 GLU A 332       1.680  29.523  68.363  1.00  1.00           O
ATOM   2602  C   GLU A 332      -1.469  25.192  68.412  1.00  1.00           C
ATOM   2603  O   GLU A 332      -1.875  24.440  69.297  1.00  1.00           O
ATOM   2604  N   GLU A 333      -0.396  24.928  67.651  1.00  1.00           N
ATOM   2605  CA  GLU A 333       0.420  23.819  67.989  1.00  1.00           C
ATOM   2606  CB  GLU A 333       1.647  23.739  67.074  1.00  1.00           C
ATOM   2607  CG  GLU A 333       1.247  23.493  65.619  1.00  1.00           C
ATOM   2608  CD  GLU A 333       2.335  24.067  64.727  1.00  1.00           C
ATOM   2609  OE1 GLU A 333       2.290  25.301  64.480  1.00  1.00           O
ATOM   2610  OE2 GLU A 333       3.220  23.290  64.282  1.00  1.00           O
ATOM   2611  C   GLU A 333       0.850  24.173  69.371  1.00  1.00           C
ATOM   2612  O   GLU A 333       1.340  25.272  69.628  1.00  1.00           O
ATOM   2613  N   ILE A 334       0.637  23.236  70.299  1.00  1.00           N
ATOM   2614  CA  ILE A 334       0.839  23.457  71.696  1.00  1.00           C
ATOM   2615  CB  ILE A 334       0.410  22.248  72.482  1.00  1.00           C
ATOM   2616  CG1 ILE A 334       1.254  21.028  72.066  1.00  1.00           C
ATOM   2617  CG2 ILE A 334      -1.094  22.027  72.254  1.00  1.00           C
ATOM   2618  CD1 ILE A 334       0.967  19.755  72.861  1.00  1.00           C
ATOM   2619  C   ILE A 334       2.266  23.721  72.020  1.00  1.00           C
ATOM   2620  O   ILE A 334       2.529  24.610  72.828  1.00  1.00           O
ATOM   2621  N   PHE A 335       3.211  22.957  71.422  1.00  1.00           N
ATOM   2622  CA  PHE A 335       4.567  23.114  71.850  1.00  1.00           C
ATOM   2623  CB  PHE A 335       5.041  24.588  71.786  1.00  1.00           C
ATOM   2624  CG  PHE A 335       6.518  24.730  71.608  1.00  1.00           C
ATOM   2625  CD1 PHE A 335       7.062  24.588  70.350  1.00  1.00           C
ATOM   2626  CD2 PHE A 335       7.353  25.040  72.657  1.00  1.00           C
ATOM   2627  CE1 PHE A 335       8.414  24.728  70.138  1.00  1.00           C
ATOM   2628  CE2 PHE A 335       8.706  25.181  72.453  1.00  1.00           C
ATOM   2629  CZ  PHE A 335       9.238  25.022  71.194  1.00  1.00           C
ATOM   2630  C   PHE A 335       4.394  22.644  73.278  1.00  1.00           C
ATOM   2631  O   PHE A 335       3.719  21.637  73.484  1.00  1.00           O
ATOM   2632  N   GLY A 336       4.982  23.285  74.315  1.00  1.00           N
ATOM   2633  CA  GLY A 336       4.556  22.798  75.609  1.00  1.00           C
ATOM   2634  C   GLY A 336       5.600  23.000  76.677  1.00  1.00           C
ATOM   2635  O   GLY A 336       6.503  23.813  76.491  1.00  1.00           O
ATOM   2636  N   PRO A 337       5.549  22.292  77.808  1.00  1.00           N
ATOM   2637  CA  PRO A 337       4.574  21.282  78.173  1.00  1.00           C
ATOM   2638  CD  PRO A 337       6.601  22.408  78.805  1.00  1.00           C
ATOM   2639  CB  PRO A 337       5.164  20.541  79.371  1.00  1.00           C
ATOM   2640  CG  PRO A 337       6.109  21.577  80.004  1.00  1.00           C
ATOM   2641  C   PRO A 337       3.235  21.862  78.491  1.00  1.00           C
ATOM   2642  O   PRO A 337       3.167  22.888  79.165  1.00  1.00           O
ATOM   2643  N   VAL A 338       2.169  21.199  78.009  4.00  1.00           N
ATOM   2644  CA  VAL A 338       0.798  21.511  78.292  4.00  1.00           C
ATOM   2645  CB  VAL A 338       0.237  22.642  77.477  4.00  1.00           C
ATOM   2646  CG1 VAL A 338      -1.231  22.846  77.883  4.00  1.00           C
ATOM   2647  CG2 VAL A 338       1.104  23.895  77.667  4.00  1.00           C
ATOM   2648  C   VAL A 338       0.099  20.269  77.800  4.00  1.00           C
ATOM   2649  O   VAL A 338       0.624  19.582  76.924  4.00  1.00           O
ATOM   2650  N   LEU A 339      -1.072  19.881  78.351  4.00  1.00           N
ATOM   2651  CA  LEU A 339      -1.719  18.735  77.758  4.00  1.00           C
ATOM   2652  CB  LEU A 339      -1.593  17.418  78.532  4.00  1.00           C
ATOM   2653  CG  LEU A 339      -0.253  16.678  78.397  4.00  1.00           C
ATOM   2654  CD1 LEU A 339       0.925  17.472  78.984  4.00  1.00           C
ATOM   2655  CD2 LEU A 339      -0.387  15.266  78.988  4.00  1.00           C
ATOM   2656  C   LEU A 339      -3.206  18.990  77.714  4.00  1.00           C
ATOM   2657  O   LEU A 339      -3.853  19.094  78.756  4.00  1.00           O
ATOM   2658  N   PRO A 340      -3.768  19.112  76.542  4.00  1.00           N
ATOM   2659  CA  PRO A 340      -5.195  19.341  76.496  4.00  1.00           C
ATOM   2660  CD  PRO A 340      -3.071  19.901  75.536  4.00  1.00           C
ATOM   2661  CB  PRO A 340      -5.455  20.183  75.247  4.00  1.00           C
ATOM   2662  CG  PRO A 340      -4.113  20.884  74.981  4.00  1.00           C
ATOM   2663  C   PRO A 340      -5.991  18.060  76.497  4.00  1.00           C
ATOM   2664  O   PRO A 340      -5.461  17.038  76.066  4.00  1.00           O
ATOM   2665  N   ILE A 341      -7.252  18.096  76.986  4.00  1.00           N
ATOM   2666  CA  ILE A 341      -8.136  16.955  76.923  4.00  1.00           C
ATOM   2667  CB  ILE A 341      -8.252  16.214  78.222  4.00  1.00           C
ATOM   2668  CG1 ILE A 341      -8.828  17.111  79.328  4.00  1.00           C
ATOM   2669  CG2 ILE A 341      -6.863  15.638  78.545  4.00  1.00           C
ATOM   2670  CD1 ILE A 341      -9.158  16.349  80.611  4.00  1.00           C
ATOM   2671  C   ILE A 341      -9.484  17.463  76.490  4.00  1.00           C
ATOM   2672  O   ILE A 341     -10.061  18.332  77.143  4.00  1.00           O
ATOM   2673  N   VAL A 342     -10.016  16.946  75.356  4.00  1.00           N
ATOM   2674  CA  VAL A 342     -11.323  17.332  74.879  4.00  1.00           C
ATOM   2675  CB  VAL A 342     -11.373  17.739  73.440  4.00  1.00           C
ATOM   2676  CG1 VAL A 342     -12.849  17.916  73.045  4.00  1.00           C
ATOM   2677  CG2 VAL A 342     -10.549  19.020  73.267  4.00  1.00           C
ATOM   2678  C   VAL A 342     -12.180  16.102  74.986  4.00  1.00           C
ATOM   2679  O   VAL A 342     -11.768  15.021  74.570  4.00  1.00           O
ATOM   2680  N   CYS A 343     -13.397  16.221  75.560  4.00  1.00           N
ATOM   2681  CA  CYS A 343     -14.240  15.061  75.697  4.00  1.00           C
ATOM   2682  CB  CYS A 343     -15.365  15.206  76.734  4.00  1.00           C
ATOM   2683  SG  CYS A 343     -16.625  16.415  76.231  4.00  1.00           S
ATOM   2684  C   CYS A 343     -14.895  14.803  74.373  4.00  1.00           C
ATOM   2685  O   CYS A 343     -15.203  15.735  73.632  4.00  1.00           O
ATOM   2686  N   VAL A 344     -15.108  13.514  74.035  1.00  1.00           N
ATOM   2687  CA  VAL A 344     -15.750  13.154  72.799  1.00  1.00           C
ATOM   2688  CB  VAL A 344     -14.774  12.658  71.774  1.00  1.00           C
ATOM   2689  CG1 VAL A 344     -14.040  11.435  72.354  1.00  1.00           C
ATOM   2690  CG2 VAL A 344     -15.535  12.355  70.474  1.00  1.00           C
ATOM   2691  C   VAL A 344     -16.665  12.024  73.097  1.00  1.00           C
ATOM   2692  O   VAL A 344     -16.326  11.103  73.837  1.00  1.00           O
ATOM   2693  N   ARG A 345     -17.878  12.097  72.537  1.00  1.00           N
ATOM   2694  CA  ARG A 345     -18.872  11.104  72.772  1.00  1.00           C
ATOM   2695  CB  ARG A 345     -20.269  11.618  72.390  1.00  1.00           C
ATOM   2696  CG  ARG A 345     -20.678  12.757  73.333  1.00  1.00           C
ATOM   2697  CD  ARG A 345     -22.050  13.387  73.081  1.00  1.00           C
ATOM   2698  NE  ARG A 345     -23.085  12.377  73.426  1.00  1.00           N
ATOM   2699  CZ  ARG A 345     -23.659  11.657  72.421  1.00  1.00           C
ATOM   2700  NH1 ARG A 345     -23.330  11.928  71.124  1.00  1.00           N
ATOM   2701  NH2 ARG A 345     -24.568  10.682  72.710  1.00  1.00           N
ATOM   2702  C   ARG A 345     -18.583   9.804  72.090  1.00  1.00           C
ATOM   2703  O   ARG A 345     -18.763   8.748  72.694  1.00  1.00           O
ATOM   2704  N   SER A 346     -18.115   9.815  70.828  1.00  1.00           N
ATOM   2705  CA  SER A 346     -17.933   8.529  70.212  1.00  1.00           C
ATOM   2706  CB  SER A 346     -19.113   8.065  69.340  1.00  1.00           C
ATOM   2707  OG  SER A 346     -19.129   8.779  68.111  1.00  1.00           O
ATOM   2708  C   SER A 346     -16.769   8.600  69.288  1.00  1.00           C
ATOM   2709  O   SER A 346     -16.062   9.603  69.214  1.00  1.00           O
ATOM   2710  N   LEU A 347     -16.529   7.485  68.574  2.00  1.00           N
ATOM   2711  CA  LEU A 347     -15.453   7.423  67.638  2.00  1.00           C
ATOM   2712  CB  LEU A 347     -15.279   6.042  66.987  2.00  1.00           C
ATOM   2713  CG  LEU A 347     -14.817   4.941  67.956  2.00  1.00           C
ATOM   2714  CD1 LEU A 347     -14.504   3.647  67.188  2.00  1.00           C
ATOM   2715  CD2 LEU A 347     -13.648   5.414  68.835  2.00  1.00           C
ATOM   2716  C   LEU A 347     -15.728   8.393  66.519  2.00  1.00           C
ATOM   2717  O   LEU A 347     -14.835   9.118  66.080  2.00  1.00           O
ATOM   2718  N   GLU A 348     -16.989   8.439  66.040  2.00  1.00           N
ATOM   2719  CA  GLU A 348     -17.342   9.248  64.906  2.00  1.00           C
ATOM   2720  CB  GLU A 348     -18.789   9.004  64.419  2.00  1.00           C
ATOM   2721  CG  GLU A 348     -19.907   9.345  65.412  2.00  1.00           C
ATOM   2722  CD  GLU A 348     -20.615  10.607  64.936  2.00  1.00           C
ATOM   2723  OE1 GLU A 348     -19.944  11.461  64.298  2.00  1.00           O
ATOM   2724  OE2 GLU A 348     -21.842  10.729  65.197  2.00  1.00           O
ATOM   2725  C   GLU A 348     -17.151  10.701  65.226  2.00  1.00           C
ATOM   2726  O   GLU A 348     -16.664  11.461  64.391  2.00  1.00           O
ATOM   2727  N   GLU A 349     -17.514  11.143  66.444  2.00  1.00           N
ATOM   2728  CA  GLU A 349     -17.333  12.534  66.744  2.00  1.00           C
ATOM   2729  CB  GLU A 349     -17.880  12.922  68.131  2.00  1.00           C
ATOM   2730  CG  GLU A 349     -19.408  12.861  68.211  2.00  1.00           C
ATOM   2731  CD  GLU A 349     -19.841  13.443  69.550  2.00  1.00           C
ATOM   2732  OE1 GLU A 349     -18.944  13.712  70.392  2.00  1.00           O
ATOM   2733  OE2 GLU A 349     -21.072  13.627  69.751  2.00  1.00           O
ATOM   2734  C   GLU A 349     -15.862  12.805  66.713  2.00  1.00           C
ATOM   2735  O   GLU A 349     -15.423  13.835  66.204  2.00  1.00           O
ATOM   2736  N   ALA A 350     -15.060  11.865  67.245  2.00  1.00           N
ATOM   2737  CA  ALA A 350     -13.634  12.026  67.275  2.00  1.00           C
ATOM   2738  CB  ALA A 350     -12.923  10.835  67.947  2.00  1.00           C
ATOM   2739  C   ALA A 350     -13.126  12.093  65.869  2.00  1.00           C
ATOM   2740  O   ALA A 350     -12.274  12.920  65.551  2.00  1.00           O
ATOM   2741  N   ILE A 351     -13.655  11.218  64.992  2.00  1.00           N
ATOM   2742  CA  ILE A 351     -13.235  11.124  63.620  2.00  1.00           C
ATOM   2743  CB  ILE A 351     -14.001  10.060  62.894  2.00  1.00           C
ATOM   2744  CG1 ILE A 351     -13.741   8.689  63.534  2.00  1.00           C
ATOM   2745  CG2 ILE A 351     -13.649  10.131  61.399  2.00  1.00           C
ATOM   2746  CD1 ILE A 351     -14.786   7.644  63.156  2.00  1.00           C
ATOM   2747  C   ILE A 351     -13.568  12.430  62.952  2.00  1.00           C
ATOM   2748  O   ILE A 351     -12.755  12.986  62.217  2.00  1.00           O
ATOM   2749  N   GLN A 352     -14.785  12.955  63.200  2.00  1.00           N
ATOM   2750  CA  GLN A 352     -15.241  14.179  62.595  2.00  1.00           C
ATOM   2751  CB  GLN A 352     -16.703  14.503  62.965  2.00  1.00           C
ATOM   2752  CG  GLN A 352     -17.210  15.863  62.473  2.00  1.00           C
ATOM   2753  CD  GLN A 352     -18.731  15.835  62.567  2.00  1.00           C
ATOM   2754  OE1 GLN A 352     -19.341  16.444  63.445  2.00  1.00           O
ATOM   2755  NE2 GLN A 352     -19.366  15.082  61.629  2.00  1.00           N
ATOM   2756  C   GLN A 352     -14.368  15.307  63.068  2.00  1.00           C
ATOM   2757  O   GLN A 352     -14.001  16.188  62.293  2.00  1.00           O
ATOM   2758  N   PHE A 353     -13.999  15.305  64.362  2.00  1.00           N
ATOM   2759  CA  PHE A 353     -13.207  16.367  64.922  2.00  1.00           C
ATOM   2760  CB  PHE A 353     -13.034  16.209  66.450  2.00  1.00           C
ATOM   2761  CG  PHE A 353     -12.329  17.396  67.018  2.00  1.00           C
ATOM   2762  CD1 PHE A 353     -12.901  18.646  66.942  2.00  1.00           C
ATOM   2763  CD2 PHE A 353     -11.125  17.257  67.670  2.00  1.00           C
ATOM   2764  CE1 PHE A 353     -12.271  19.747  67.473  2.00  1.00           C
ATOM   2765  CE2 PHE A 353     -10.491  18.354  68.204  2.00  1.00           C
ATOM   2766  CZ  PHE A 353     -11.058  19.602  68.103  2.00  1.00           C
ATOM   2767  C   PHE A 353     -11.864  16.377  64.283  2.00  1.00           C
ATOM   2768  O   PHE A 353     -11.349  17.433  63.919  2.00  1.00           O
ATOM   2769  N   ILE A 354     -11.252  15.196  64.114  2.00  1.00           N
ATOM   2770  CA  ILE A 354      -9.932  15.188  63.569  2.00  1.00           C
ATOM   2771  CB  ILE A 354      -9.294  13.816  63.576  2.00  1.00           C
ATOM   2772  CG1 ILE A 354      -7.769  13.888  63.343  2.00  1.00           C
ATOM   2773  CG2 ILE A 354     -10.042  12.911  62.585  2.00  1.00           C
ATOM   2774  CD1 ILE A 354      -7.333  14.417  61.976  2.00  1.00           C
ATOM   2775  C   ILE A 354      -9.970  15.709  62.161  2.00  1.00           C
ATOM   2776  O   ILE A 354      -9.122  16.509  61.770  2.00  1.00           O
ATOM   2777  N   ASN A 355     -10.965  15.276  61.360  2.00  1.00           N
ATOM   2778  CA  ASN A 355     -11.032  15.650  59.974  2.00  1.00           C
ATOM   2779  CB  ASN A 355     -12.004  14.810  59.116  2.00  1.00           C
ATOM   2780  CG  ASN A 355     -13.435  14.892  59.622  2.00  1.00           C
ATOM   2781  OD1 ASN A 355     -14.008  15.970  59.765  2.00  1.00           O
ATOM   2782  ND2 ASN A 355     -14.038  13.700  59.877  2.00  1.00           N
ATOM   2783  C   ASN A 355     -11.306  17.098  59.812  2.00  1.00           C
ATOM   2784  O   ASN A 355     -10.866  17.706  58.838  2.00  1.00           O
ATOM   2785  N   GLN A 356     -12.031  17.702  60.759  2.00  1.00           N
ATOM   2786  CA  GLN A 356     -12.337  19.084  60.577  2.00  1.00           C
ATOM   2787  CB  GLN A 356     -13.261  19.658  61.664  2.00  1.00           C
ATOM   2788  CG  GLN A 356     -12.654  19.684  63.063  2.00  1.00           C
ATOM   2789  CD  GLN A 356     -13.714  20.217  64.018  2.00  1.00           C
ATOM   2790  OE1 GLN A 356     -13.576  21.305  64.574  2.00  1.00           O
ATOM   2791  NE2 GLN A 356     -14.811  19.436  64.215  2.00  1.00           N
ATOM   2792  C   GLN A 356     -11.058  19.879  60.527  2.00  1.00           C
ATOM   2793  O   GLN A 356     -10.960  20.844  59.771  2.00  1.00           O
ATOM   2794  N   ARG A 357     -10.034  19.487  61.314  1.00  1.00           N
ATOM   2795  CA  ARG A 357      -8.794  20.218  61.421  1.00  1.00           C
ATOM   2796  CB  ARG A 357      -7.953  19.805  62.642  1.00  1.00           C
ATOM   2797  CG  ARG A 357      -8.606  19.983  64.019  1.00  1.00           C
ATOM   2798  CD  ARG A 357      -7.822  19.214  65.088  1.00  1.00           C
ATOM   2799  NE  ARG A 357      -8.318  19.570  66.447  1.00  1.00           N
ATOM   2800  CZ  ARG A 357      -7.635  19.093  67.530  1.00  1.00           C
ATOM   2801  NH1 ARG A 357      -6.613  18.207  67.347  1.00  1.00           N
ATOM   2802  NH2 ARG A 357      -7.943  19.522  68.790  1.00  1.00           N
ATOM   2803  C   ARG A 357      -7.894  20.003  60.229  1.00  1.00           C
ATOM   2804  O   ARG A 357      -8.102  19.110  59.411  1.00  1.00           O
ATOM   2805  N   GLU A 358      -6.861  20.874  60.117  1.00  1.00           N
ATOM   2806  CA  GLU A 358      -5.816  20.819  59.123  1.00  1.00           C
ATOM   2807  CB  GLU A 358      -4.871  22.025  59.251  1.00  1.00           C
ATOM   2808  CG  GLU A 358      -5.539  23.348  58.871  1.00  1.00           C
ATOM   2809  CD  GLU A 358      -4.677  24.496  59.378  1.00  1.00           C
ATOM   2810  OE1 GLU A 358      -3.527  24.640  58.885  1.00  1.00           O
ATOM   2811  OE2 GLU A 358      -5.162  25.249  60.266  1.00  1.00           O
ATOM   2812  C   GLU A 358      -5.047  19.581  59.462  1.00  1.00           C
ATOM   2813  O   GLU A 358      -5.004  19.168  60.620  1.00  1.00           O
ATOM   2814  N   LYS A 359      -4.420  18.949  58.454  1.00  1.00           N
ATOM   2815  CA  LYS A 359      -3.786  17.683  58.672  1.00  1.00           C
ATOM   2816  CB  LYS A 359      -3.389  16.973  57.377  1.00  1.00           C
ATOM   2817  CG  LYS A 359      -4.557  16.609  56.453  1.00  1.00           C
ATOM   2818  CD  LYS A 359      -5.148  17.804  55.703  1.00  1.00           C
ATOM   2819  CE  LYS A 359      -6.064  17.412  54.538  1.00  1.00           C
ATOM   2820  NZ  LYS A 359      -7.469  17.311  54.992  1.00  1.00           N
ATOM   2821  C   LYS A 359      -2.572  17.805  59.559  1.00  1.00           C
ATOM   2822  O   LYS A 359      -1.852  18.799  59.634  1.00  1.00           O
ATOM   2823  N   PRO A 360      -2.461  16.714  60.270  1.00  1.00           N
ATOM   2824  CA  PRO A 360      -1.601  16.535  61.422  1.00  1.00           C
ATOM   2825  CD  PRO A 360      -3.629  15.854  60.334  1.00  1.00           C
ATOM   2826  CB  PRO A 360      -2.283  15.458  62.273  1.00  1.00           C
ATOM   2827  CG  PRO A 360      -3.257  14.752  61.325  1.00  1.00           C
ATOM   2828  C   PRO A 360      -0.123  16.395  61.645  1.00  1.00           C
ATOM   2829  O   PRO A 360       0.264  16.778  62.748  1.00  1.00           O
ATOM   2830  N   LEU A 361       0.702  15.852  60.725  1.00  1.00           N
ATOM   2831  CA  LEU A 361       2.086  15.486  61.011  1.00  1.00           C
ATOM   2832  CB  LEU A 361       2.845  16.374  62.025  1.00  1.00           C
ATOM   2833  CG  LEU A 361       3.125  17.823  61.610  1.00  1.00           C
ATOM   2834  CD1 LEU A 361       3.839  18.575  62.749  1.00  1.00           C
ATOM   2835  CD2 LEU A 361       3.897  17.876  60.282  1.00  1.00           C
ATOM   2836  C   LEU A 361       2.050  14.179  61.699  1.00  1.00           C
ATOM   2837  O   LEU A 361       3.008  13.409  61.653  1.00  1.00           O
ATOM   2838  N   ALA A 362       0.917  13.880  62.343  4.00  1.00           N
ATOM   2839  CA  ALA A 362       0.868  12.635  63.007  4.00  1.00           C
ATOM   2840  CB  ALA A 362       1.965  12.447  64.066  4.00  1.00           C
ATOM   2841  C   ALA A 362      -0.433  12.534  63.724  4.00  1.00           C
ATOM   2842  O   ALA A 362      -1.062  13.541  64.047  4.00  1.00           O
ATOM   2843  N   LEU A 363      -0.886  11.287  63.950  4.00  1.00           N
ATOM   2844  CA  LEU A 363      -2.054  11.067  64.742  4.00  1.00           C
ATOM   2845  CB  LEU A 363      -3.366  11.029  63.931  4.00  1.00           C
ATOM   2846  CG  LEU A 363      -4.669  10.966  64.767  4.00  1.00           C
ATOM   2847  CD1 LEU A 363      -5.896  11.086  63.850  4.00  1.00           C
ATOM   2848  CD2 LEU A 363      -4.759   9.719  65.667  4.00  1.00           C
ATOM   2849  C   LEU A 363      -1.843   9.753  65.381  4.00  1.00           C
ATOM   2850  O   LEU A 363      -1.413   8.797  64.736  4.00  1.00           O
ATOM   2851  N   TYR A 364      -2.119   9.662  66.689  4.00  1.00           N
ATOM   2852  CA  TYR A 364      -1.947   8.347  67.179  4.00  1.00           C
ATOM   2853  CB  TYR A 364      -0.692   8.067  68.025  4.00  1.00           C
ATOM   2854  CG  TYR A 364      -0.737   8.763  69.329  4.00  1.00           C
ATOM   2855  CD1 TYR A 364      -1.366   8.182  70.403  4.00  1.00           C
ATOM   2856  CD2 TYR A 364      -0.128   9.986  69.474  4.00  1.00           C
ATOM   2857  CE1 TYR A 364      -1.391   8.824  71.613  4.00  1.00           C
ATOM   2858  CE2 TYR A 364      -0.153  10.633  70.683  4.00  1.00           C
ATOM   2859  CZ  TYR A 364      -0.785  10.050  71.754  4.00  1.00           C
ATOM   2860  OH  TYR A 364      -0.814  10.708  73.001  4.00  1.00           O
ATOM   2861  C   TYR A 364      -3.164   7.900  67.880  4.00  1.00           C
ATOM   2862  O   TYR A 364      -3.916   8.688  68.452  4.00  1.00           O
ATOM   2863  N   MET A 365      -3.398   6.582  67.802  4.00  1.00           N
ATOM   2864  CA  MET A 365      -4.595   6.058  68.355  4.00  1.00           C
ATOM   2865  CB  MET A 365      -5.437   5.333  67.299  4.00  1.00           C
ATOM   2866  CG  MET A 365      -6.822   4.931  67.787  4.00  1.00           C
ATOM   2867  SD  MET A 365      -7.817   4.074  66.537  4.00  1.00           S
ATOM   2868  CE  MET A 365      -9.371   4.562  67.333  4.00  1.00           C
ATOM   2869  C   MET A 365      -4.244   5.051  69.384  4.00  1.00           C
ATOM   2870  O   MET A 365      -3.444   4.148  69.152  4.00  1.00           O
ATOM   2871  N   PHE A 366      -4.841   5.179  70.574  4.00  1.00           N
ATOM   2872  CA  PHE A 366      -4.544   4.177  71.538  4.00  1.00           C
ATOM   2873  CB  PHE A 366      -4.234   4.750  72.932  4.00  1.00           C
ATOM   2874  CG  PHE A 366      -3.877   3.599  73.802  4.00  1.00           C
ATOM   2875  CD1 PHE A 366      -2.585   3.132  73.829  4.00  1.00           C
ATOM   2876  CD2 PHE A 366      -4.831   2.987  74.579  4.00  1.00           C
ATOM   2877  CE1 PHE A 366      -2.243   2.066  74.626  4.00  1.00           C
ATOM   2878  CE2 PHE A 366      -4.495   1.921  75.378  4.00  1.00           C
ATOM   2879  CZ  PHE A 366      -3.201   1.460  75.401  4.00  1.00           C
ATOM   2880  C   PHE A 366      -5.788   3.361  71.658  4.00  1.00           C
ATOM   2881  O   PHE A 366      -6.832   3.862  72.073  4.00  1.00           O
ATOM   2882  N   SER A 367      -5.717   2.074  71.270  1.00  1.00           N
ATOM   2883  CA  SER A 367      -6.885   1.250  71.356  1.00  1.00           C
ATOM   2884  CB  SER A 367      -7.834   1.460  70.169  1.00  1.00           C
ATOM   2885  OG  SER A 367      -7.144   1.209  68.953  1.00  1.00           O
ATOM   2886  C   SER A 367      -6.443  -0.172  71.330  1.00  1.00           C
ATOM   2887  O   SER A 367      -5.481  -0.529  70.653  1.00  1.00           O
ATOM   2888  N   SER A 368      -7.133  -1.013  72.117  1.00  1.00           N
ATOM   2889  CA  SER A 368      -6.856  -2.416  72.163  1.00  1.00           C
ATOM   2890  CB  SER A 368      -7.458  -3.079  73.414  1.00  1.00           C
ATOM   2891  OG  SER A 368      -8.874  -3.007  73.370  1.00  1.00           O
ATOM   2892  C   SER A 368      -7.427  -3.075  70.953  1.00  1.00           C
ATOM   2893  O   SER A 368      -6.879  -4.055  70.449  1.00  1.00           O
ATOM   2894  N   ASN A 369      -8.552  -2.522  70.461  1.00  1.00           N
ATOM   2895  CA  ASN A 369      -9.314  -3.054  69.368  1.00  1.00           C
ATOM   2896  CB  ASN A 369     -10.716  -2.416  69.315  1.00  1.00           C
ATOM   2897  CG  ASN A 369     -11.575  -3.097  68.261  1.00  1.00           C
ATOM   2898  OD1 ASN A 369     -11.621  -4.323  68.176  1.00  1.00           O
ATOM   2899  ND2 ASN A 369     -12.283  -2.278  67.439  1.00  1.00           N
ATOM   2900  C   ASN A 369      -8.615  -2.739  68.074  1.00  1.00           C
ATOM   2901  O   ASN A 369      -8.290  -1.585  67.802  1.00  1.00           O
ATOM   2902  N   ASP A 370      -8.339  -3.773  67.248  2.00  1.00           N
ATOM   2903  CA  ASP A 370      -7.703  -3.566  65.971  2.00  1.00           C
ATOM   2904  CB  ASP A 370      -7.124  -4.847  65.325  2.00  1.00           C
ATOM   2905  CG  ASP A 370      -8.210  -5.890  65.095  2.00  1.00           C
ATOM   2906  OD1 ASP A 370      -8.668  -6.493  66.102  2.00  1.00           O
ATOM   2907  OD2 ASP A 370      -8.574  -6.118  63.910  2.00  1.00           O
ATOM   2908  C   ASP A 370      -8.644  -2.892  65.004  2.00  1.00           C
ATOM   2909  O   ASP A 370      -8.215  -2.051  64.215  2.00  1.00           O
ATOM   2910  N   LYS A 371      -9.954  -3.223  65.040  2.00  1.00           N
ATOM   2911  CA  LYS A 371     -10.904  -2.658  64.109  2.00  1.00           C
ATOM   2912  CB  LYS A 371     -12.346  -3.130  64.355  2.00  1.00           C
ATOM   2913  CG  LYS A 371     -12.521  -4.644  64.324  2.00  1.00           C
ATOM   2914  CD  LYS A 371     -11.844  -5.344  65.502  2.00  1.00           C
ATOM   2915  CE  LYS A 371     -12.321  -6.783  65.686  2.00  1.00           C
ATOM   2916  NZ  LYS A 371     -13.763  -6.785  66.021  2.00  1.00           N
ATOM   2917  C   LYS A 371     -10.933  -1.185  64.304  2.00  1.00           C
ATOM   2918  O   LYS A 371     -10.938  -0.422  63.338  2.00  1.00           O
ATOM   2919  N   VAL A 372     -10.934  -0.743  65.572  2.00  1.00           N
ATOM   2920  CA  VAL A 372     -11.026   0.662  65.804  2.00  1.00           C
ATOM   2921  CB  VAL A 372     -11.067   1.042  67.257  2.00  1.00           C
ATOM   2922  CG1 VAL A 372      -9.703   0.765  67.917  2.00  1.00           C
ATOM   2923  CG2 VAL A 372     -11.495   2.514  67.327  2.00  1.00           C
ATOM   2924  C   VAL A 372      -9.827   1.299  65.174  2.00  1.00           C
ATOM   2925  O   VAL A 372      -9.934   2.361  64.563  2.00  1.00           O
ATOM   2926  N   ILE A 373      -8.646   0.662  65.297  2.00  1.00           N
ATOM   2927  CA  ILE A 373      -7.483   1.244  64.699  2.00  1.00           C
ATOM   2928  CB  ILE A 373      -6.272   1.109  65.597  2.00  1.00           C
ATOM   2929  CG1 ILE A 373      -5.027   1.847  65.058  2.00  1.00           C
ATOM   2930  CG2 ILE A 373      -6.070  -0.380  65.917  2.00  1.00           C
ATOM   2931  CD1 ILE A 373      -4.391   1.259  63.798  2.00  1.00           C
ATOM   2932  C   ILE A 373      -7.281   0.570  63.381  2.00  1.00           C
ATOM   2933  O   ILE A 373      -6.508  -0.372  63.221  2.00  1.00           O
ATOM   2934  N   LYS A 374      -8.033   1.072  62.391  2.00  1.00           N
ATOM   2935  CA  LYS A 374      -8.043   0.638  61.031  2.00  1.00           C
ATOM   2936  CB  LYS A 374      -8.534  -0.812  60.820  2.00  1.00           C
ATOM   2937  CG  LYS A 374      -7.500  -1.887  61.173  2.00  1.00           C
ATOM   2938  CD  LYS A 374      -8.000  -3.325  61.009  2.00  1.00           C
ATOM   2939  CE  LYS A 374      -6.957  -4.383  61.381  2.00  1.00           C
ATOM   2940  NZ  LYS A 374      -7.283  -5.668  60.720  2.00  1.00           N
ATOM   2941  C   LYS A 374      -9.056   1.540  60.442  2.00  1.00           C
ATOM   2942  O   LYS A 374      -8.830   2.232  59.450  2.00  1.00           O
ATOM   2943  N   LYS A 375     -10.223   1.541  61.106  2.00  1.00           N
ATOM   2944  CA  LYS A 375     -11.333   2.348  60.733  2.00  1.00           C
ATOM   2945  CB  LYS A 375     -12.568   2.092  61.614  2.00  1.00           C
ATOM   2946  CG  LYS A 375     -13.741   3.002  61.255  2.00  1.00           C
ATOM   2947  CD  LYS A 375     -14.228   2.816  59.819  2.00  1.00           C
ATOM   2948  CE  LYS A 375     -15.197   3.902  59.354  2.00  1.00           C
ATOM   2949  NZ  LYS A 375     -15.242   3.926  57.875  2.00  1.00           N
ATOM   2950  C   LYS A 375     -10.976   3.783  60.856  2.00  1.00           C
ATOM   2951  O   LYS A 375     -11.230   4.579  59.953  2.00  1.00           O
ATOM   2952  N   MET A 376     -10.347   4.145  61.981  2.00  1.00           N
ATOM   2953  CA  MET A 376     -10.017   5.511  62.225  2.00  1.00           C
ATOM   2954  CB  MET A 376      -9.428   5.706  63.627  2.00  1.00           C
ATOM   2955  CG  MET A 376     -10.454   5.398  64.721  2.00  1.00           C
ATOM   2956  SD  MET A 376     -11.842   6.571  64.797  2.00  1.00           S
ATOM   2957  CE  MET A 376     -10.919   7.830  65.723  2.00  1.00           C
ATOM   2958  C   MET A 376      -9.035   5.972  61.194  2.00  1.00           C
ATOM   2959  O   MET A 376      -9.139   7.088  60.683  2.00  1.00           O
ATOM   2960  N   ILE A 377      -8.063   5.106  60.850  2.00  1.00           N
ATOM   2961  CA  ILE A 377      -7.039   5.419  59.890  2.00  1.00           C
ATOM   2962  CB  ILE A 377      -6.081   4.277  59.752  2.00  1.00           C
ATOM   2963  CG1 ILE A 377      -5.439   3.972  61.116  2.00  1.00           C
ATOM   2964  CG2 ILE A 377      -5.059   4.640  58.665  2.00  1.00           C
ATOM   2965  CD1 ILE A 377      -4.758   2.608  61.191  2.00  1.00           C
ATOM   2966  C   ILE A 377      -7.691   5.638  58.561  2.00  1.00           C
ATOM   2967  O   ILE A 377      -7.405   6.624  57.885  2.00  1.00           O
ATOM   2968  N   ALA A 378      -8.600   4.732  58.139  2.00  1.00           N
ATOM   2969  CA  ALA A 378      -9.220   4.996  56.873  2.00  1.00           C
ATOM   2970  CB  ALA A 378      -9.730   3.740  56.152  2.00  1.00           C
ATOM   2971  C   ALA A 378     -10.403   5.839  57.177  2.00  1.00           C
ATOM   2972  O   ALA A 378     -11.517   5.341  57.323  2.00  1.00           O
ATOM   2973  N   GLU A 379     -10.156   7.156  57.259  2.00  1.00           N
ATOM   2974  CA  GLU A 379     -11.131   8.160  57.541  2.00  1.00           C
ATOM   2975  CB  GLU A 379     -11.881   7.992  58.881  2.00  1.00           C
ATOM   2976  CG  GLU A 379     -13.040   6.992  58.883  2.00  1.00           C
ATOM   2977  CD  GLU A 379     -13.635   6.980  60.285  2.00  1.00           C
ATOM   2978  OE1 GLU A 379     -12.931   6.534  61.231  2.00  1.00           O
ATOM   2979  OE2 GLU A 379     -14.806   7.422  60.427  2.00  1.00           O
ATOM   2980  C   GLU A 379     -10.329   9.417  57.692  2.00  1.00           C
ATOM   2981  O   GLU A 379     -10.737  10.493  57.254  2.00  1.00           O
ATOM   2982  N   THR A 380      -9.139   9.292  58.324  1.00  1.00           N
ATOM   2983  CA  THR A 380      -8.285  10.418  58.580  1.00  1.00           C
ATOM   2984  CB  THR A 380      -7.749  10.479  59.980  1.00  1.00           C
ATOM   2985  OG1 THR A 380      -6.949   9.338  60.261  1.00  1.00           O
ATOM   2986  CG2 THR A 380      -8.935  10.549  60.952  1.00  1.00           C
ATOM   2987  C   THR A 380      -7.101  10.353  57.685  1.00  1.00           C
ATOM   2988  O   THR A 380      -6.808   9.319  57.087  1.00  1.00           O
ATOM   2989  N   SER A 381      -6.422  11.506  57.550  1.00  1.00           N
ATOM   2990  CA  SER A 381      -5.207  11.601  56.806  1.00  1.00           C
ATOM   2991  CB  SER A 381      -5.294  12.532  55.582  1.00  1.00           C
ATOM   2992  OG  SER A 381      -5.517  13.870  56.001  1.00  1.00           O
ATOM   2993  C   SER A 381      -4.226  12.190  57.750  1.00  1.00           C
ATOM   2994  O   SER A 381      -4.547  13.090  58.525  1.00  1.00           O
ATOM   2995  N   SER A 382      -2.999  11.657  57.737  1.00  1.00           N
ATOM   2996  CA  SER A 382      -1.992  12.167  58.607  1.00  1.00           C
ATOM   2997  CB  SER A 382      -1.955  11.439  59.960  1.00  1.00           C
ATOM   2998  OG  SER A 382      -3.212  11.554  60.610  1.00  1.00           O
ATOM   2999  C   SER A 382      -0.713  11.833  57.907  1.00  1.00           C
ATOM   3000  O   SER A 382      -0.670  10.924  57.080  1.00  1.00           O
ATOM   3001  N   GLY A 383       0.373  12.564  58.205  1.00  1.00           N
ATOM   3002  CA  GLY A 383       1.601  12.238  57.548  1.00  1.00           C
ATOM   3003  C   GLY A 383       1.953  10.842  57.963  1.00  1.00           C
ATOM   3004  O   GLY A 383       2.386  10.036  57.143  1.00  1.00           O
ATOM   3005  N   GLY A 384       1.770  10.527  59.265  4.00  1.00           N
ATOM   3006  CA  GLY A 384       2.061   9.217  59.782  4.00  1.00           C
ATOM   3007  C   GLY A 384       1.095   8.973  60.899  4.00  1.00           C
ATOM   3008  O   GLY A 384       0.664   9.910  61.567  4.00  1.00           O
ATOM   3009  N   VAL A 385       0.711   7.700  61.131  4.00  1.00           N
ATOM   3010  CA  VAL A 385      -0.163   7.430  62.237  4.00  1.00           C
ATOM   3011  CB  VAL A 385      -1.473   6.796  61.879  4.00  1.00           C
ATOM   3012  CG1 VAL A 385      -2.186   7.706  60.867  4.00  1.00           C
ATOM   3013  CG2 VAL A 385      -1.223   5.354  61.408  4.00  1.00           C
ATOM   3014  C   VAL A 385       0.555   6.453  63.088  4.00  1.00           C
ATOM   3015  O   VAL A 385       1.378   5.671  62.613  4.00  1.00           O
ATOM   3016  N   ALA A 386       0.283   6.516  64.394  4.00  1.00           N
ATOM   3017  CA  ALA A 386       0.858   5.582  65.303  4.00  1.00           C
ATOM   3018  CB  ALA A 386       1.715   6.240  66.395  4.00  1.00           C
ATOM   3019  C   ALA A 386      -0.328   4.978  65.972  4.00  1.00           C
ATOM   3020  O   ALA A 386      -1.411   5.559  65.996  4.00  1.00           O
ATOM   3021  N   ALA A 387      -0.158   3.751  66.472  4.00  1.00           N
ATOM   3022  CA  ALA A 387      -1.157   3.055  67.217  4.00  1.00           C
ATOM   3023  CB  ALA A 387      -1.035   1.527  67.113  4.00  1.00           C
ATOM   3024  C   ALA A 387      -0.856   3.443  68.627  4.00  1.00           C
ATOM   3025  O   ALA A 387      -0.879   4.621  68.982  4.00  1.00           O
ATOM   3026  N   ASN A 388      -0.567   2.438  69.466  1.00  1.00           N
ATOM   3027  CA  ASN A 388      -0.399   2.622  70.874  1.00  1.00           C
ATOM   3028  CB  ASN A 388      -0.216   1.291  71.613  1.00  1.00           C
ATOM   3029  CG  ASN A 388      -1.478   0.498  71.288  1.00  1.00           C
ATOM   3030  OD1 ASN A 388      -1.415  -0.683  70.952  1.00  1.00           O
ATOM   3031  ND2 ASN A 388      -2.655   1.178  71.355  1.00  1.00           N
ATOM   3032  C   ASN A 388       0.688   3.611  71.222  1.00  1.00           C
ATOM   3033  O   ASN A 388       0.533   4.368  72.179  1.00  1.00           O
ATOM   3034  N   ASP A 389       1.801   3.677  70.464  1.00  1.00           N
ATOM   3035  CA  ASP A 389       2.894   4.538  70.859  1.00  1.00           C
ATOM   3036  CB  ASP A 389       4.267   4.071  70.329  1.00  1.00           C
ATOM   3037  CG  ASP A 389       4.638   2.751  70.987  1.00  1.00           C
ATOM   3038  OD1 ASP A 389       4.012   2.421  72.029  1.00  1.00           O
ATOM   3039  OD2 ASP A 389       5.548   2.055  70.462  1.00  1.00           O
ATOM   3040  C   ASP A 389       2.749   5.932  70.386  1.00  1.00           C
ATOM   3041  O   ASP A 389       1.710   6.363  69.889  1.00  1.00           O
ATOM   3042  N   VAL A 390       3.866   6.666  70.559  1.00  1.00           N
ATOM   3043  CA  VAL A 390       3.958   8.049  70.239  1.00  1.00           C
ATOM   3044  CB  VAL A 390       4.173   8.943  71.433  1.00  1.00           C
ATOM   3045  CG1 VAL A 390       5.483   8.576  72.159  1.00  1.00           C
ATOM   3046  CG2 VAL A 390       4.047  10.408  70.966  1.00  1.00           C
ATOM   3047  C   VAL A 390       5.021   8.251  69.195  1.00  1.00           C
ATOM   3048  O   VAL A 390       4.942   7.664  68.120  1.00  1.00           O
ATOM   3049  N   ILE A 391       6.039   9.096  69.466  1.00  1.00           N
ATOM   3050  CA  ILE A 391       6.993   9.466  68.465  1.00  1.00           C
ATOM   3051  CB  ILE A 391       7.699  10.721  68.900  1.00  1.00           C
ATOM   3052  CG1 ILE A 391       8.579  11.311  67.793  1.00  1.00           C
ATOM   3053  CG2 ILE A 391       8.432  10.419  70.217  1.00  1.00           C
ATOM   3054  CD1 ILE A 391       9.147  12.680  68.167  1.00  1.00           C
ATOM   3055  C   ILE A 391       7.998   8.403  68.264  1.00  1.00           C
ATOM   3056  O   ILE A 391       9.194   8.659  68.149  1.00  1.00           O
ATOM   3057  N   VAL A 392       7.506   7.164  68.225  2.00  1.00           N
ATOM   3058  CA  VAL A 392       8.282   6.033  67.863  2.00  1.00           C
ATOM   3059  CB  VAL A 392       7.666   4.786  68.389  2.00  1.00           C
ATOM   3060  CG1 VAL A 392       7.642   4.921  69.919  2.00  1.00           C
ATOM   3061  CG2 VAL A 392       6.265   4.635  67.773  2.00  1.00           C
ATOM   3062  C   VAL A 392       8.365   5.938  66.364  2.00  1.00           C
ATOM   3063  O   VAL A 392       9.388   5.542  65.808  2.00  1.00           O
ATOM   3064  N   HIS A 393       7.267   6.327  65.679  2.00  1.00           N
ATOM   3065  CA  HIS A 393       7.092   6.144  64.263  2.00  1.00           C
ATOM   3066  ND1 HIS A 393       4.038   7.689  65.334  2.00  1.00           N
ATOM   3067  CG  HIS A 393       5.109   7.781  64.471  2.00  1.00           C
ATOM   3068  CB  HIS A 393       5.705   6.597  63.759  2.00  1.00           C
ATOM   3069  NE2 HIS A 393       4.580   9.841  65.227  2.00  1.00           N
ATOM   3070  CD2 HIS A 393       5.430   9.103  64.421  2.00  1.00           C
ATOM   3071  CE1 HIS A 393       3.761   8.950  65.754  2.00  1.00           C
ATOM   3072  C   HIS A 393       8.155   6.831  63.476  2.00  1.00           C
ATOM   3073  O   HIS A 393       8.634   6.283  62.484  2.00  1.00           O
ATOM   3074  N   ILE A 394       8.567   8.041  63.879  2.00  1.00           N
ATOM   3075  CA  ILE A 394       9.563   8.683  63.079  2.00  1.00           C
ATOM   3076  CB  ILE A 394       9.965  10.036  63.584  2.00  1.00           C
ATOM   3077  CG1 ILE A 394      11.055  10.603  62.655  2.00  1.00           C
ATOM   3078  CG2 ILE A 394      10.356   9.926  65.069  2.00  1.00           C
ATOM   3079  CD1 ILE A 394      11.514  12.014  63.008  2.00  1.00           C
ATOM   3080  C   ILE A 394      10.809   7.862  63.060  2.00  1.00           C
ATOM   3081  O   ILE A 394      11.357   7.599  61.991  2.00  1.00           O
ATOM   3082  N   THR A 395      11.278   7.396  64.233  1.00  1.00           N
ATOM   3083  CA  THR A 395      12.517   6.686  64.224  1.00  1.00           C
ATOM   3084  CB  THR A 395      13.179   6.603  65.561  1.00  1.00           C
ATOM   3085  OG1 THR A 395      13.467   7.905  66.045  1.00  1.00           O
ATOM   3086  CG2 THR A 395      14.476   5.795  65.400  1.00  1.00           C
ATOM   3087  C   THR A 395      12.246   5.290  63.788  1.00  1.00           C
ATOM   3088  O   THR A 395      11.844   4.434  64.576  1.00  1.00           O
ATOM   3089  N   LEU A 396      12.424   5.066  62.478  1.00  1.00           N
ATOM   3090  CA  LEU A 396      12.370   3.789  61.840  1.00  1.00           C
ATOM   3091  CB  LEU A 396      10.987   3.092  61.845  1.00  1.00           C
ATOM   3092  CG  LEU A 396      10.559   2.453  63.182  1.00  1.00           C
ATOM   3093  CD1 LEU A 396       9.176   1.792  63.069  1.00  1.00           C
ATOM   3094  CD2 LEU A 396      11.618   1.460  63.696  1.00  1.00           C
ATOM   3095  C   LEU A 396      12.688   4.086  60.428  1.00  1.00           C
ATOM   3096  O   LEU A 396      12.091   4.965  59.810  1.00  1.00           O
ATOM   3097  N   HIS A 397      13.662   3.369  59.875  3.00  1.00           N
ATOM   3098  CA  HIS A 397      14.023   3.708  58.547  3.00  1.00           C
ATOM   3099  ND1 HIS A 397      15.610   0.948  59.545  3.00  1.00           N
ATOM   3100  CG  HIS A 397      15.290   1.512  58.331  3.00  1.00           C
ATOM   3101  CB  HIS A 397      15.300   2.990  58.074  3.00  1.00           C
ATOM   3102  NE2 HIS A 397      15.148  -0.735  58.168  3.00  1.00           N
ATOM   3103  CD2 HIS A 397      15.008   0.469  57.500  3.00  1.00           C
ATOM   3104  CE1 HIS A 397      15.510  -0.397  59.393  3.00  1.00           C
ATOM   3105  C   HIS A 397      12.937   3.381  57.586  3.00  1.00           C
ATOM   3106  O   HIS A 397      12.633   4.160  56.684  3.00  1.00           O
ATOM   3107  N   SER A 398      12.299   2.221  57.776  3.00  1.00           N
ATOM   3108  CA  SER A 398      11.350   1.784  56.806  3.00  1.00           C
ATOM   3109  CB  SER A 398      10.713   0.430  57.170  3.00  1.00           C
ATOM   3110  OG  SER A 398      11.701  -0.591  57.177  3.00  1.00           O
ATOM   3111  C   SER A 398      10.253   2.783  56.683  3.00  1.00           C
ATOM   3112  O   SER A 398       9.667   2.935  55.612  3.00  1.00           O
ATOM   3113  N   LEU A 399       9.923   3.490  57.773  1.00  1.00           N
ATOM   3114  CA  LEU A 399       8.866   4.436  57.608  1.00  1.00           C
ATOM   3115  CB  LEU A 399       8.109   4.813  58.898  1.00  1.00           C
ATOM   3116  CG  LEU A 399       7.312   3.671  59.558  1.00  1.00           C
ATOM   3117  CD1 LEU A 399       6.414   4.217  60.682  1.00  1.00           C
ATOM   3118  CD2 LEU A 399       6.539   2.835  58.528  1.00  1.00           C
ATOM   3119  C   LEU A 399       9.428   5.705  57.070  1.00  1.00           C
ATOM   3120  O   LEU A 399      10.583   6.068  57.297  1.00  1.00           O
ATOM   3121  N   PRO A 400       8.608   6.353  56.299  1.00  1.00           N
ATOM   3122  CA  PRO A 400       8.972   7.614  55.730  1.00  1.00           C
ATOM   3123  CD  PRO A 400       7.610   5.662  55.503  1.00  1.00           C
ATOM   3124  CB  PRO A 400       8.155   7.762  54.447  1.00  1.00           C
ATOM   3125  CG  PRO A 400       6.999   6.763  54.622  1.00  1.00           C
ATOM   3126  C   PRO A 400       8.645   8.665  56.748  1.00  1.00           C
ATOM   3127  O   PRO A 400       7.851   8.376  57.641  1.00  1.00           O
ATOM   3128  N   PHE A 401       9.241   9.877  56.652  4.00  1.00           N
ATOM   3129  CA  PHE A 401       8.898  10.933  57.571  4.00  1.00           C
ATOM   3130  CB  PHE A 401      10.086  11.458  58.398  4.00  1.00           C
ATOM   3131  CG  PHE A 401       9.563  12.461  59.375  4.00  1.00           C
ATOM   3132  CD1 PHE A 401       8.807  12.050  60.450  4.00  1.00           C
ATOM   3133  CD2 PHE A 401       9.841  13.803  59.240  4.00  1.00           C
ATOM   3134  CE1 PHE A 401       8.325  12.959  61.363  4.00  1.00           C
ATOM   3135  CE2 PHE A 401       9.361  14.716  60.152  4.00  1.00           C
ATOM   3136  CZ  PHE A 401       8.600  14.297  61.217  4.00  1.00           C
ATOM   3137  C   PHE A 401       8.375  12.055  56.751  4.00  1.00           C
ATOM   3138  O   PHE A 401       9.059  12.547  55.855  4.00  1.00           O
ATOM   3139  N   GLY A 402       7.137  12.499  57.039  1.00  1.00           N
ATOM   3140  CA  GLY A 402       6.626  13.548  56.217  1.00  1.00           C
ATOM   3141  C   GLY A 402       5.262  13.916  56.651  1.00  1.00           C
ATOM   3142  O   GLY A 402       4.697  13.342  57.580  1.00  1.00           O
ATOM   3143  N   GLY A 403       4.686  14.901  55.946  1.00  1.00           N
ATOM   3144  CA  GLY A 403       3.399  15.348  56.350  1.00  1.00           C
ATOM   3145  C   GLY A 403       2.520  15.439  55.158  1.00  1.00           C
ATOM   3146  O   GLY A 403       2.900  15.137  54.028  1.00  1.00           O
ATOM   3147  N   VAL A 404       1.284  15.874  55.425  1.00  1.00           N
ATOM   3148  CA  VAL A 404       0.276  16.029  54.434  1.00  1.00           C
ATOM   3149  CB  VAL A 404      -0.885  15.103  54.700  1.00  1.00           C
ATOM   3150  CG1 VAL A 404      -1.326  15.301  56.150  1.00  1.00           C
ATOM   3151  CG2 VAL A 404      -1.989  15.258  53.637  1.00  1.00           C
ATOM   3152  C   VAL A 404      -0.068  17.498  54.479  1.00  1.00           C
ATOM   3153  O   VAL A 404       0.727  18.271  55.009  1.00  1.00           O
ATOM   3154  N   GLY A 405      -1.213  17.943  53.911  2.00  1.00           N
ATOM   3155  CA  GLY A 405      -1.534  19.349  53.809  2.00  1.00           C
ATOM   3156  C   GLY A 405      -1.374  20.004  55.139  2.00  1.00           C
ATOM   3157  O   GLY A 405      -1.737  19.440  56.168  2.00  1.00           O
ATOM   3158  N   ASN A 406      -0.714  21.189  55.109  2.00  1.00           N
ATOM   3159  CA  ASN A 406      -0.331  22.101  56.165  2.00  1.00           C
ATOM   3160  CB  ASN A 406      -1.489  22.750  56.954  2.00  1.00           C
ATOM   3161  CG  ASN A 406      -2.355  21.689  57.594  2.00  1.00           C
ATOM   3162  OD1 ASN A 406      -2.067  21.201  58.685  2.00  1.00           O
ATOM   3163  ND2 ASN A 406      -3.454  21.323  56.879  2.00  1.00           N
ATOM   3164  C   ASN A 406       0.663  21.444  57.045  2.00  1.00           C
ATOM   3165  O   ASN A 406       1.388  22.099  57.791  2.00  1.00           O
ATOM   3166  N   SER A 407       0.755  20.114  56.933  2.00  1.00           N
ATOM   3167  CA  SER A 407       1.747  19.390  57.628  2.00  1.00           C
ATOM   3168  CB  SER A 407       1.469  17.878  57.671  2.00  1.00           C
ATOM   3169  OG  SER A 407       0.301  17.623  58.437  2.00  1.00           O
ATOM   3170  C   SER A 407       3.015  19.592  56.877  2.00  1.00           C
ATOM   3171  O   SER A 407       4.092  19.719  57.456  2.00  1.00           O
ATOM   3172  N   GLY A 408       2.899  19.627  55.535  4.00  1.00           N
ATOM   3173  CA  GLY A 408       4.046  19.823  54.710  4.00  1.00           C
ATOM   3174  C   GLY A 408       4.011  18.837  53.613  4.00  1.00           C
ATOM   3175  O   GLY A 408       2.987  18.209  53.348  4.00  1.00           O
ATOM   3176  N   MET A 409       5.151  18.693  52.922  4.00  1.00           N
ATOM   3177  CA  MET A 409       5.127  17.728  51.884  4.00  1.00           C
ATOM   3178  CB  MET A 409       4.635  18.283  50.536  4.00  1.00           C
ATOM   3179  CG  MET A 409       4.387  17.188  49.497  4.00  1.00           C
ATOM   3180  SD  MET A 409       3.036  16.045  49.921  4.00  1.00           S
ATOM   3181  CE  MET A 409       1.715  17.282  49.779  4.00  1.00           C
ATOM   3182  C   MET A 409       6.483  17.145  51.706  4.00  1.00           C
ATOM   3183  O   MET A 409       7.471  17.633  52.249  4.00  1.00           O
ATOM   3184  N   GLY A 410       6.545  16.042  50.940  1.00  1.00           N
ATOM   3185  CA  GLY A 410       7.805  15.423  50.689  1.00  1.00           C
ATOM   3186  C   GLY A 410       8.049  14.399  51.736  1.00  1.00           C
ATOM   3187  O   GLY A 410       7.172  14.097  52.544  1.00  1.00           O
ATOM   3188  N   SER A 411       9.262  13.813  51.736  1.00  1.00           N
ATOM   3189  CA  SER A 411       9.487  12.797  52.713  1.00  1.00           C
ATOM   3190  CB  SER A 411       9.046  11.395  52.249  1.00  1.00           C
ATOM   3191  OG  SER A 411       9.741  11.017  51.069  1.00  1.00           O
ATOM   3192  C   SER A 411      10.930  12.724  53.077  1.00  1.00           C
ATOM   3193  O   SER A 411      11.787  13.314  52.418  1.00  1.00           O
ATOM   3194  N   TYR A 412      11.228  12.004  54.179  4.00  1.00           N
ATOM   3195  CA  TYR A 412      12.591  11.894  54.603  4.00  1.00           C
ATOM   3196  CB  TYR A 412      12.976  12.798  55.795  4.00  1.00           C
ATOM   3197  CG  TYR A 412      12.744  14.251  55.546  4.00  1.00           C
ATOM   3198  CD1 TYR A 412      13.714  15.045  54.974  4.00  1.00           C
ATOM   3199  CD2 TYR A 412      11.548  14.827  55.906  4.00  1.00           C
ATOM   3200  CE1 TYR A 412      13.492  16.387  54.763  4.00  1.00           C
ATOM   3201  CE2 TYR A 412      11.320  16.168  55.699  4.00  1.00           C
ATOM   3202  CZ  TYR A 412      12.293  16.952  55.126  4.00  1.00           C
ATOM   3203  OH  TYR A 412      12.067  18.329  54.913  4.00  1.00           O
ATOM   3204  C   TYR A 412      12.822  10.540  55.168  4.00  1.00           C
ATOM   3205  O   TYR A 412      11.936   9.688  55.240  4.00  1.00           O
ATOM   3206  N   HIS A 413      14.089  10.331  55.556  1.00  1.00           N
ATOM   3207  CA  HIS A 413      14.495   9.201  56.321  1.00  1.00           C
ATOM   3208  ND1 HIS A 413      12.504  10.239  59.412  1.00  1.00           N
ATOM   3209  CG  HIS A 413      13.447  10.092  58.419  1.00  1.00           C
ATOM   3210  CB  HIS A 413      13.541   8.912  57.493  1.00  1.00           C
ATOM   3211  NE2 HIS A 413      13.771  12.065  59.468  1.00  1.00           N
ATOM   3212  CD2 HIS A 413      14.213  11.218  58.469  1.00  1.00           C
ATOM   3213  CE1 HIS A 413      12.742  11.436  60.007  1.00  1.00           C
ATOM   3214  C   HIS A 413      14.676   7.979  55.480  1.00  1.00           C
ATOM   3215  O   HIS A 413      13.818   7.598  54.685  1.00  1.00           O
ATOM   3216  N   GLY A 414      15.853   7.348  55.657  3.00  1.00           N
ATOM   3217  CA  GLY A 414      16.189   6.097  55.047  3.00  1.00           C
ATOM   3218  C   GLY A 414      16.313   6.221  53.565  3.00  1.00           C
ATOM   3219  O   GLY A 414      16.902   7.167  53.040  3.00  1.00           O
ATOM   3220  N   LYS A 415      15.725   5.234  52.861  2.00  1.00           N
ATOM   3221  CA  LYS A 415      15.818   5.107  51.438  2.00  1.00           C
ATOM   3222  CB  LYS A 415      15.068   3.883  50.883  2.00  1.00           C
ATOM   3223  CG  LYS A 415      13.567   3.874  51.172  2.00  1.00           C
ATOM   3224  CD  LYS A 415      12.796   2.835  50.353  2.00  1.00           C
ATOM   3225  CE  LYS A 415      12.298   3.369  49.008  2.00  1.00           C
ATOM   3226  NZ  LYS A 415      11.668   2.286  48.218  2.00  1.00           N
ATOM   3227  C   LYS A 415      15.264   6.340  50.824  2.00  1.00           C
ATOM   3228  O   LYS A 415      15.728   6.791  49.778  2.00  1.00           O
ATOM   3229  N   LYS A 416      14.253   6.929  51.469  2.00  1.00           N
ATOM   3230  CA  LYS A 416      13.645   8.090  50.910  2.00  1.00           C
ATOM   3231  CB  LYS A 416      12.481   8.636  51.754  2.00  1.00           C
ATOM   3232  CG  LYS A 416      11.288   7.691  51.817  2.00  1.00           C
ATOM   3233  CD  LYS A 416      11.589   6.398  52.571  2.00  1.00           C
ATOM   3234  CE  LYS A 416      10.460   5.376  52.462  2.00  1.00           C
ATOM   3235  NZ  LYS A 416      10.832   4.129  53.165  2.00  1.00           N
ATOM   3236  C   LYS A 416      14.612   9.209  50.806  2.00  1.00           C
ATOM   3237  O   LYS A 416      14.563   9.952  49.839  2.00  1.00           O
ATOM   3238  N   SER A 417      15.515   9.398  51.776  2.00  1.00           N
ATOM   3239  CA  SER A 417      16.332  10.571  51.665  2.00  1.00           C
ATOM   3240  CB  SER A 417      17.269  10.772  52.869  2.00  1.00           C
ATOM   3241  OG  SER A 417      18.223   9.722  52.933  2.00  1.00           O
ATOM   3242  C   SER A 417      17.182  10.519  50.448  2.00  1.00           C
ATOM   3243  O   SER A 417      17.396  11.539  49.797  2.00  1.00           O
ATOM   3244  N   PHE A 418      17.701   9.331  50.105  2.00  1.00           N
ATOM   3245  CA  PHE A 418      18.535   9.264  48.946  2.00  1.00           C
ATOM   3246  CB  PHE A 418      19.042   7.835  48.677  2.00  1.00           C
ATOM   3247  CG  PHE A 418      19.751   7.823  47.368  2.00  1.00           C
ATOM   3248  CD1 PHE A 418      21.005   8.375  47.249  2.00  1.00           C
ATOM   3249  CD2 PHE A 418      19.166   7.238  46.267  2.00  1.00           C
ATOM   3250  CE1 PHE A 418      21.663   8.360  46.043  2.00  1.00           C
ATOM   3251  CE2 PHE A 418      19.820   7.220  45.059  2.00  1.00           C
ATOM   3252  CZ  PHE A 418      21.069   7.784  44.947  2.00  1.00           C
ATOM   3253  C   PHE A 418      17.694   9.677  47.777  2.00  1.00           C
ATOM   3254  O   PHE A 418      18.119  10.490  46.957  2.00  1.00           O
ATOM   3255  N   GLU A 419      16.463   9.134  47.679  2.00  1.00           N
ATOM   3256  CA  GLU A 419      15.596   9.396  46.563  2.00  1.00           C
ATOM   3257  CB  GLU A 419      14.329   8.526  46.570  2.00  1.00           C
ATOM   3258  CG  GLU A 419      13.579   8.539  45.237  2.00  1.00           C
ATOM   3259  CD  GLU A 419      14.362   7.685  44.246  2.00  1.00           C
ATOM   3260  OE1 GLU A 419      15.514   7.298  44.580  2.00  1.00           O
ATOM   3261  OE2 GLU A 419      13.818   7.409  43.143  2.00  1.00           O
ATOM   3262  C   GLU A 419      15.156  10.838  46.544  2.00  1.00           C
ATOM   3263  O   GLU A 419      15.125  11.469  45.487  2.00  1.00           O
ATOM   3264  N   THR A 420      14.815  11.401  47.719  2.00  1.00           N
ATOM   3265  CA  THR A 420      14.328  12.747  47.834  2.00  1.00           C
ATOM   3266  CB  THR A 420      14.074  13.178  49.258  2.00  1.00           C
ATOM   3267  OG1 THR A 420      15.274  13.134  50.019  2.00  1.00           O
ATOM   3268  CG2 THR A 420      13.015  12.259  49.888  2.00  1.00           C
ATOM   3269  C   THR A 420      15.386  13.606  47.299  2.00  1.00           C
ATOM   3270  O   THR A 420      15.132  14.479  46.468  2.00  1.00           O
ATOM   3271  N   PHE A 421      16.627  13.379  47.739  3.00  1.00           N
ATOM   3272  CA  PHE A 421      17.555  14.233  47.105  3.00  1.00           C
ATOM   3273  CB  PHE A 421      18.734  14.685  47.974  3.00  1.00           C
ATOM   3274  CG  PHE A 421      19.335  15.815  47.210  3.00  1.00           C
ATOM   3275  CD1 PHE A 421      20.163  15.591  46.131  3.00  1.00           C
ATOM   3276  CD2 PHE A 421      19.064  17.111  47.580  3.00  1.00           C
ATOM   3277  CE1 PHE A 421      20.708  16.641  45.432  3.00  1.00           C
ATOM   3278  CE2 PHE A 421      19.606  18.166  46.884  3.00  1.00           C
ATOM   3279  CZ  PHE A 421      20.429  17.933  45.809  3.00  1.00           C
ATOM   3280  C   PHE A 421      18.118  13.450  45.970  3.00  1.00           C
ATOM   3281  O   PHE A 421      19.112  12.739  46.121  3.00  1.00           O
ATOM   3282  N   SER A 422      17.475  13.543  44.792  4.00  1.00           N
ATOM   3283  CA  SER A 422      18.012  12.851  43.664  4.00  1.00           C
ATOM   3284  CB  SER A 422      18.110  11.326  43.845  4.00  1.00           C
ATOM   3285  OG  SER A 422      18.658  10.736  42.676  4.00  1.00           O
ATOM   3286  C   SER A 422      17.118  13.089  42.512  4.00  1.00           C
ATOM   3287  O   SER A 422      15.939  13.409  42.650  4.00  1.00           O
ATOM   3288  N   HIS A 423      17.710  12.957  41.324  4.00  1.00           N
ATOM   3289  CA  HIS A 423      17.034  13.201  40.103  4.00  1.00           C
ATOM   3290  ND1 HIS A 423      17.423  15.092  37.168  4.00  1.00           N
ATOM   3291  CG  HIS A 423      17.392  13.798  37.643  4.00  1.00           C
ATOM   3292  CB  HIS A 423      18.023  13.353  38.933  4.00  1.00           C
ATOM   3293  NE2 HIS A 423      16.323  13.887  35.657  4.00  1.00           N
ATOM   3294  CD2 HIS A 423      16.716  13.077  36.708  4.00  1.00           C
ATOM   3295  CE1 HIS A 423      16.770  15.088  35.978  4.00  1.00           C
ATOM   3296  C   HIS A 423      16.046  12.151  39.694  4.00  1.00           C
ATOM   3297  O   HIS A 423      14.945  12.474  39.249  4.00  1.00           O
ATOM   3298  N   ARG A 424      16.398  10.861  39.841  4.00  1.00           N
ATOM   3299  CA  ARG A 424      15.517   9.834  39.359  4.00  1.00           C
ATOM   3300  CB  ARG A 424      14.175   9.808  40.117  4.00  1.00           C
ATOM   3301  CG  ARG A 424      13.182   8.754  39.622  4.00  1.00           C
ATOM   3302  CD  ARG A 424      11.964   8.579  40.537  4.00  1.00           C
ATOM   3303  NE  ARG A 424      11.281   9.899  40.682  4.00  1.00           N
ATOM   3304  CZ  ARG A 424       9.947   9.946  40.971  4.00  1.00           C
ATOM   3305  NH1 ARG A 424       9.249   8.780  41.112  4.00  1.00           N
ATOM   3306  NH2 ARG A 424       9.312  11.146  41.113  4.00  1.00           N
ATOM   3307  C   ARG A 424      15.241  10.007  37.893  4.00  1.00           C
ATOM   3308  O   ARG A 424      14.134  10.360  37.488  4.00  1.00           O
ATOM   3309  N   ARG A 425      16.278   9.766  37.062  4.00  1.00           N
ATOM   3310  CA  ARG A 425      16.219   9.873  35.625  4.00  1.00           C
ATOM   3311  CB  ARG A 425      17.607  10.176  35.042  4.00  1.00           C
ATOM   3312  CG  ARG A 425      17.650  10.589  33.573  4.00  1.00           C
ATOM   3313  CD  ARG A 425      19.053  11.058  33.193  4.00  1.00           C
ATOM   3314  NE  ARG A 425      19.477  11.963  34.298  4.00  1.00           N
ATOM   3315  CZ  ARG A 425      20.795  12.121  34.616  4.00  1.00           C
ATOM   3316  NH1 ARG A 425      21.766  11.554  33.842  4.00  1.00           N
ATOM   3317  NH2 ARG A 425      21.137  12.856  35.713  4.00  1.00           N
ATOM   3318  C   ARG A 425      15.760   8.560  35.043  4.00  1.00           C
ATOM   3319  O   ARG A 425      16.061   7.500  35.586  4.00  1.00           O
ATOM   3320  N   SER A 426      15.022   8.608  33.905  4.00  1.00           N
ATOM   3321  CA  SER A 426      14.523   7.437  33.216  4.00  1.00           C
ATOM   3322  CB  SER A 426      13.071   7.600  32.730  4.00  1.00           C
ATOM   3323  OG  SER A 426      12.962   8.730  31.877  4.00  1.00           O
ATOM   3324  C   SER A 426      15.403   7.230  32.016  4.00  1.00           C
ATOM   3325  O   SER A 426      16.040   8.178  31.560  4.00  1.00           O
ATOM   3326  N   CYS A 427      15.492   5.991  31.471  4.00  1.00           N
ATOM   3327  CA  CYS A 427      16.406   5.820  30.369  4.00  1.00           C
ATOM   3328  CB  CYS A 427      17.822   5.434  30.832  4.00  1.00           C
ATOM   3329  SG  CYS A 427      18.557   6.646  31.971  4.00  1.00           S
ATOM   3330  C   CYS A 427      15.972   4.756  29.434  4.00  1.00           C
ATOM   3331  O   CYS A 427      15.214   3.852  29.780  4.00  1.00           O
ATOM   3332  N   LEU A 428      16.457   4.892  28.187  4.00  1.00           N
ATOM   3333  CA  LEU A 428      16.245   3.927  27.161  4.00  1.00           C
ATOM   3334  CB  LEU A 428      15.193   4.325  26.112  4.00  1.00           C
ATOM   3335  CG  LEU A 428      13.776   4.448  26.682  4.00  1.00           C
ATOM   3336  CD1 LEU A 428      13.269   3.096  27.205  4.00  1.00           C
ATOM   3337  CD2 LEU A 428      13.709   5.561  27.730  4.00  1.00           C
ATOM   3338  C   LEU A 428      17.520   3.820  26.427  4.00  1.00           C
ATOM   3339  O   LEU A 428      18.270   4.785  26.275  4.00  1.00           O
ATOM   3340  N   VAL A 429      17.801   2.605  25.972  4.00  1.00           N
ATOM   3341  CA  VAL A 429      18.928   2.430  25.140  4.00  1.00           C
ATOM   3342  CB  VAL A 429      19.892   1.386  25.635  4.00  1.00           C
ATOM   3343  CG1 VAL A 429      21.105   1.289  24.690  4.00  1.00           C
ATOM   3344  CG2 VAL A 429      20.274   1.739  27.074  4.00  1.00           C
ATOM   3345  C   VAL A 429      18.242   1.924  23.908  4.00  1.00           C
ATOM   3346  O   VAL A 429      17.027   2.088  23.802  4.00  1.00           O
ATOM   3347  N   ARG A 430      18.928   1.327  22.917  1.00  1.00           N
ATOM   3348  CA  ARG A 430      18.077   0.989  21.819  1.00  1.00           C
ATOM   3349  CB  ARG A 430      18.268   1.877  20.581  1.00  1.00           C
ATOM   3350  CG  ARG A 430      17.004   2.059  19.726  1.00  1.00           C
ATOM   3351  CD  ARG A 430      16.546   0.820  18.958  1.00  1.00           C
ATOM   3352  NE  ARG A 430      15.381   0.233  19.676  1.00  1.00           N
ATOM   3353  CZ  ARG A 430      14.848  -0.947  19.241  1.00  1.00           C
ATOM   3354  NH1 ARG A 430      15.438  -1.618  18.209  1.00  1.00           N
ATOM   3355  NH2 ARG A 430      13.726  -1.453  19.831  1.00  1.00           N
ATOM   3356  C   ARG A 430      18.242  -0.443  21.406  1.00  1.00           C
ATOM   3357  O   ARG A 430      17.447  -1.226  21.917  1.00  1.00           O
ATOM   3358  N   PRO A 431      19.135  -0.955  20.567  1.00  1.00           N
ATOM   3359  CA  PRO A 431      20.202  -0.280  19.839  1.00  1.00           C
ATOM   3360  CD  PRO A 431      19.495  -2.340  20.831  1.00  1.00           C
ATOM   3361  CB  PRO A 431      21.398  -1.229  19.880  1.00  1.00           C
ATOM   3362  CG  PRO A 431      20.762  -2.617  20.014  1.00  1.00           C
ATOM   3363  C   PRO A 431      19.973   0.160  18.408  1.00  1.00           C
ATOM   3364  O   PRO A 431      18.893  -0.062  17.864  1.00  1.00           O
ATOM   3365  N   LEU A 432      21.036   0.756  17.795  1.00  1.00           N
ATOM   3366  CA  LEU A 432      21.158   1.201  16.417  1.00  1.00           C
ATOM   3367  CB  LEU A 432      22.535   1.871  16.159  1.00  1.00           C
ATOM   3368  CG  LEU A 432      22.874   2.417  14.742  1.00  1.00           C
ATOM   3369  CD1 LEU A 432      24.281   3.040  14.755  1.00  1.00           C
ATOM   3370  CD2 LEU A 432      22.755   1.378  13.610  1.00  1.00           C
ATOM   3371  C   LEU A 432      21.118  -0.032  15.589  1.00  1.00           C
ATOM   3372  O   LEU A 432      21.872  -0.975  15.818  1.00  1.00           O
ATOM   3373  N   MET A 433      20.198  -0.041  14.613  1.00  1.00           N
ATOM   3374  CA  MET A 433      20.069  -1.078  13.641  1.00  1.00           C
ATOM   3375  CB  MET A 433      20.335  -2.512  14.151  1.00  1.00           C
ATOM   3376  CG  MET A 433      19.542  -2.956  15.378  1.00  1.00           C
ATOM   3377  SD  MET A 433      19.990  -4.632  15.926  1.00  1.00           S
ATOM   3378  CE  MET A 433      19.089  -4.555  17.500  1.00  1.00           C
ATOM   3379  C   MET A 433      18.696  -0.948  13.110  1.00  1.00           C
ATOM   3380  O   MET A 433      17.803  -0.464  13.802  1.00  1.00           O
ATOM   3381  N   ASN A 434      18.491  -1.349  11.847  1.00  1.00           N
ATOM   3382  CA  ASN A 434      17.171  -1.174  11.343  1.00  1.00           C
ATOM   3383  CB  ASN A 434      17.020  -1.411   9.827  1.00  1.00           C
ATOM   3384  CG  ASN A 434      17.361  -2.862   9.510  1.00  1.00           C
ATOM   3385  OD1 ASN A 434      18.503  -3.294   9.666  1.00  1.00           O
ATOM   3386  ND2 ASN A 434      16.345  -3.641   9.050  1.00  1.00           N
ATOM   3387  C   ASN A 434      16.307  -2.162  12.056  1.00  1.00           C
ATOM   3388  O   ASN A 434      16.725  -3.285  12.332  1.00  1.00           O
ATOM   3389  N   ASP A 435      15.083  -1.736  12.417  1.00  1.00           N
ATOM   3390  CA  ASP A 435      14.164  -2.606  13.085  1.00  1.00           C
ATOM   3391  CB  ASP A 435      13.867  -2.162  14.528  1.00  1.00           C
ATOM   3392  CG  ASP A 435      15.152  -2.267  15.344  1.00  1.00           C
ATOM   3393  OD1 ASP A 435      15.523  -3.406  15.736  1.00  1.00           O
ATOM   3394  OD2 ASP A 435      15.775  -1.200  15.596  1.00  1.00           O
ATOM   3395  C   ASP A 435      12.882  -2.492  12.308  1.00  1.00           C
ATOM   3396  O   ASP A 435      12.338  -1.400  12.151  1.00  1.00           O
ATOM   3397  N   GLU A 436      12.376  -3.624  11.786  2.00  1.00           N
ATOM   3398  CA  GLU A 436      11.215  -3.646  10.937  2.00  1.00           C
ATOM   3399  CB  GLU A 436      10.950  -5.039  10.335  2.00  1.00           C
ATOM   3400  CG  GLU A 436       9.769  -5.074   9.361  2.00  1.00           C
ATOM   3401  CD  GLU A 436      10.283  -4.677   7.986  2.00  1.00           C
ATOM   3402  OE1 GLU A 436      10.885  -5.552   7.307  2.00  1.00           O
ATOM   3403  OE2 GLU A 436      10.083  -3.495   7.595  2.00  1.00           O
ATOM   3404  C   GLU A 436       9.958  -3.261  11.671  2.00  1.00           C
ATOM   3405  O   GLU A 436       9.099  -2.576  11.113  2.00  1.00           O
ATOM   3406  N   GLY A 437       9.816  -3.681  12.942  2.00  1.00           N
ATOM   3407  CA  GLY A 437       8.587  -3.520  13.678  2.00  1.00           C
ATOM   3408  C   GLY A 437       8.196  -2.079  13.810  2.00  1.00           C
ATOM   3409  O   GLY A 437       7.020  -1.733  13.697  2.00  1.00           O
ATOM   3410  N   LEU A 438       9.184  -1.203  14.044  2.00  1.00           N
ATOM   3411  CA  LEU A 438       8.995   0.202  14.272  2.00  1.00           C
ATOM   3412  CB  LEU A 438      10.314   0.936  14.563  2.00  1.00           C
ATOM   3413  CG  LEU A 438      10.911   0.602  15.940  2.00  1.00           C
ATOM   3414  CD1 LEU A 438      10.085   1.245  17.065  2.00  1.00           C
ATOM   3415  CD2 LEU A 438      11.079  -0.915  16.127  2.00  1.00           C
ATOM   3416  C   LEU A 438       8.413   0.826  13.051  2.00  1.00           C
ATOM   3417  O   LEU A 438       7.809   1.896  13.125  2.00  1.00           O
ATOM   3418  N   LYS A 439       8.587   0.166  11.895  2.00  1.00           N
ATOM   3419  CA  LYS A 439       8.216   0.731  10.634  2.00  1.00           C
ATOM   3420  CB  LYS A 439       8.407  -0.258   9.467  2.00  1.00           C
ATOM   3421  CG  LYS A 439       8.480   0.422   8.097  2.00  1.00           C
ATOM   3422  CD  LYS A 439       9.166  -0.433   7.028  2.00  1.00           C
ATOM   3423  CE  LYS A 439       8.233  -1.403   6.301  2.00  1.00           C
ATOM   3424  NZ  LYS A 439       8.993  -2.179   5.295  2.00  1.00           N
ATOM   3425  C   LYS A 439       6.787   1.188  10.690  2.00  1.00           C
ATOM   3426  O   LYS A 439       6.463   2.232  10.126  2.00  1.00           O
ATOM   3427  N   VAL A 440       5.878   0.448  11.358  2.00  1.00           N
ATOM   3428  CA  VAL A 440       4.569   1.031  11.471  2.00  1.00           C
ATOM   3429  CB  VAL A 440       3.545   0.121  12.086  2.00  1.00           C
ATOM   3430  CG1 VAL A 440       2.255   0.928  12.300  2.00  1.00           C
ATOM   3431  CG2 VAL A 440       3.357  -1.110  11.183  2.00  1.00           C
ATOM   3432  C   VAL A 440       4.781   2.169  12.401  2.00  1.00           C
ATOM   3433  O   VAL A 440       4.920   2.007  13.613  2.00  1.00           O
ATOM   3434  N   ARG A 441       4.826   3.368  11.813  2.00  1.00           N
ATOM   3435  CA  ARG A 441       5.182   4.540  12.533  2.00  1.00           C
ATOM   3436  CB  ARG A 441       6.511   4.392  13.280  2.00  1.00           C
ATOM   3437  CG  ARG A 441       6.908   5.638  14.072  2.00  1.00           C
ATOM   3438  CD  ARG A 441       8.348   5.592  14.577  2.00  1.00           C
ATOM   3439  NE  ARG A 441       9.229   5.780  13.392  2.00  1.00           N
ATOM   3440  CZ  ARG A 441      10.579   5.643  13.527  2.00  1.00           C
ATOM   3441  NH1 ARG A 441      11.114   5.285  14.731  2.00  1.00           N
ATOM   3442  NH2 ARG A 441      11.394   5.867  12.456  2.00  1.00           N
ATOM   3443  C   ARG A 441       5.433   5.508  11.439  2.00  1.00           C
ATOM   3444  O   ARG A 441       4.685   6.469  11.263  2.00  1.00           O
ATOM   3445  N   TYR A 442       6.530   5.226  10.698  1.00  1.00           N
ATOM   3446  CA  TYR A 442       6.990   5.924   9.534  1.00  1.00           C
ATOM   3447  CB  TYR A 442       7.918   4.976   8.760  1.00  1.00           C
ATOM   3448  CG  TYR A 442       8.233   5.498   7.418  1.00  1.00           C
ATOM   3449  CD1 TYR A 442       9.289   6.351   7.211  1.00  1.00           C
ATOM   3450  CD2 TYR A 442       7.448   5.096   6.368  1.00  1.00           C
ATOM   3451  CE1 TYR A 442       9.557   6.802   5.941  1.00  1.00           C
ATOM   3452  CE2 TYR A 442       7.711   5.544   5.103  1.00  1.00           C
ATOM   3453  CZ  TYR A 442       8.765   6.393   4.893  1.00  1.00           C
ATOM   3454  OH  TYR A 442       9.021   6.839   3.581  1.00  1.00           O
ATOM   3455  C   TYR A 442       5.752   6.260   8.776  1.00  1.00           C
ATOM   3456  O   TYR A 442       4.865   5.467   8.467  1.00  1.00           O
ATOM   3457  N   PRO A 443       5.755   7.538   8.598  1.00  1.00           N
ATOM   3458  CA  PRO A 443       4.548   8.308   8.468  1.00  1.00           C
ATOM   3459  CD  PRO A 443       6.795   8.279   9.287  1.00  1.00           C
ATOM   3460  CB  PRO A 443       4.937   9.739   8.807  1.00  1.00           C
ATOM   3461  CG  PRO A 443       6.129   9.570   9.758  1.00  1.00           C
ATOM   3462  C   PRO A 443       3.568   8.256   7.351  1.00  1.00           C
ATOM   3463  O   PRO A 443       2.480   8.765   7.628  1.00  1.00           O
ATOM   3464  N   PRO A 444       3.832   7.822   6.148  1.00  1.00           N
ATOM   3465  CA  PRO A 444       2.779   7.811   5.170  1.00  1.00           C
ATOM   3466  CD  PRO A 444       4.859   6.838   5.864  1.00  1.00           C
ATOM   3467  CB  PRO A 444       3.385   7.131   3.946  1.00  1.00           C
ATOM   3468  CG  PRO A 444       4.391   6.142   4.569  1.00  1.00           C
ATOM   3469  C   PRO A 444       1.690   6.967   5.774  1.00  1.00           C
ATOM   3470  O   PRO A 444       1.936   5.798   6.072  1.00  1.00           O
ATOM   3471  N   SER A 445       0.482   7.540   5.946  1.00  1.00           N
ATOM   3472  CA  SER A 445      -0.568   6.834   6.618  1.00  1.00           C
ATOM   3473  CB  SER A 445      -1.770   7.730   6.995  1.00  1.00           C
ATOM   3474  OG  SER A 445      -2.415   8.223   5.831  1.00  1.00           O
ATOM   3475  C   SER A 445      -1.047   5.747   5.703  1.00  1.00           C
ATOM   3476  O   SER A 445      -0.997   5.863   4.480  1.00  1.00           O
ATOM   3477  N   PRO A 446      -1.521   4.690   6.299  1.00  1.00           N
ATOM   3478  CA  PRO A 446      -1.994   3.532   5.582  1.00  1.00           C
ATOM   3479  CD  PRO A 446      -2.126   4.794   7.618  1.00  1.00           C
ATOM   3480  CB  PRO A 446      -2.592   2.624   6.656  1.00  1.00           C
ATOM   3481  CG  PRO A 446      -3.118   3.624   7.702  1.00  1.00           C
ATOM   3482  C   PRO A 446      -2.997   3.798   4.508  1.00  1.00           C
ATOM   3483  O   PRO A 446      -2.847   3.232   3.426  1.00  1.00           O
ATOM   3484  N   ALA A 447      -4.023   4.625   4.774  1.00  1.00           N
ATOM   3485  CA  ALA A 447      -5.032   4.834   3.777  1.00  1.00           C
ATOM   3486  CB  ALA A 447      -6.409   5.172   4.371  1.00  1.00           C
ATOM   3487  C   ALA A 447      -4.575   6.028   2.950  1.00  1.00           C
ATOM   3488  O   ALA A 447      -3.479   5.947   2.331  1.00  1.00           O
ATOM   3489  OXT ALA A 447      -5.318   7.044   2.935  1.00  1.00           O
TER    3490      ALA A 447 
ATOM   3491  N   SER B   1     -17.949  32.865  40.994  1.00  1.00           N
ATOM   3492  CA  SER B   1     -18.396  32.537  39.621  1.00  1.00           C
ATOM   3493  CB  SER B   1     -17.340  32.975  38.585  1.00  1.00           C
ATOM   3494  OG  SER B   1     -17.177  34.386  38.594  1.00  1.00           O
ATOM   3495  C   SER B   1     -18.577  31.055  39.473  1.00  1.00           C
ATOM   3496  O   SER B   1     -18.807  30.335  40.443  1.00  1.00           O
ATOM   3497  N   LYS B   2     -18.493  30.577  38.218  2.00  1.00           N
ATOM   3498  CA  LYS B   2     -18.669  29.199  37.849  2.00  1.00           C
ATOM   3499  CB  LYS B   2     -18.620  29.040  36.324  2.00  1.00           C
ATOM   3500  CG  LYS B   2     -19.072  27.689  35.784  2.00  1.00           C
ATOM   3501  CD  LYS B   2     -19.234  27.729  34.266  2.00  1.00           C
ATOM   3502  CE  LYS B   2     -19.782  26.432  33.687  2.00  1.00           C
ATOM   3503  NZ  LYS B   2     -18.817  25.340  33.930  2.00  1.00           N
ATOM   3504  C   LYS B   2     -17.573  28.338  38.400  2.00  1.00           C
ATOM   3505  O   LYS B   2     -17.833  27.266  38.945  2.00  1.00           O
ATOM   3506  N   ILE B   3     -16.310  28.792  38.288  2.00  1.00           N
ATOM   3507  CA  ILE B   3     -15.211  27.956  38.684  2.00  1.00           C
ATOM   3508  CB  ILE B   3     -13.867  28.553  38.392  2.00  1.00           C
ATOM   3509  CG1 ILE B   3     -12.794  27.462  38.504  2.00  1.00           C
ATOM   3510  CG2 ILE B   3     -13.632  29.757  39.317  2.00  1.00           C
ATOM   3511  CD1 ILE B   3     -11.463  27.856  37.867  2.00  1.00           C
ATOM   3512  C   ILE B   3     -15.337  27.675  40.145  2.00  1.00           C
ATOM   3513  O   ILE B   3     -15.155  26.542  40.588  2.00  1.00           O
ATOM   3514  N   SER B   4     -15.688  28.701  40.936  2.00  1.00           N
ATOM   3515  CA  SER B   4     -15.809  28.527  42.349  2.00  1.00           C
ATOM   3516  CB  SER B   4     -16.209  29.832  43.058  2.00  1.00           C
ATOM   3517  OG  SER B   4     -16.336  29.612  44.454  2.00  1.00           O
ATOM   3518  C   SER B   4     -16.890  27.520  42.631  2.00  1.00           C
ATOM   3519  O   SER B   4     -16.754  26.680  43.519  2.00  1.00           O
ATOM   3520  N   GLU B   5     -18.007  27.564  41.880  2.00  1.00           N
ATOM   3521  CA  GLU B   5     -19.086  26.664  42.179  2.00  1.00           C
ATOM   3522  CB  GLU B   5     -20.328  26.929  41.308  2.00  1.00           C
ATOM   3523  CG  GLU B   5     -21.530  26.060  41.680  2.00  1.00           C
ATOM   3524  CD  GLU B   5     -22.775  26.755  41.148  2.00  1.00           C
ATOM   3525  OE1 GLU B   5     -22.626  27.897  40.637  2.00  1.00           O
ATOM   3526  OE2 GLU B   5     -23.885  26.169  41.255  2.00  1.00           O
ATOM   3527  C   GLU B   5     -18.612  25.257  41.957  2.00  1.00           C
ATOM   3528  O   GLU B   5     -18.888  24.369  42.763  2.00  1.00           O
ATOM   3529  N   ALA B   6     -17.869  25.017  40.856  2.00  1.00           N
ATOM   3530  CA  ALA B   6     -17.400  23.696  40.532  2.00  1.00           C
ATOM   3531  CB  ALA B   6     -16.673  23.631  39.179  2.00  1.00           C
ATOM   3532  C   ALA B   6     -16.424  23.220  41.563  2.00  1.00           C
ATOM   3533  O   ALA B   6     -16.498  22.078  42.013  2.00  1.00           O
ATOM   3534  N   VAL B   7     -15.489  24.094  41.977  2.00  1.00           N
ATOM   3535  CA  VAL B   7     -14.471  23.672  42.896  2.00  1.00           C
ATOM   3536  CB  VAL B   7     -13.424  24.721  43.145  2.00  1.00           C
ATOM   3537  CG1 VAL B   7     -12.641  24.945  41.837  2.00  1.00           C
ATOM   3538  CG2 VAL B   7     -14.107  25.992  43.668  2.00  1.00           C
ATOM   3539  C   VAL B   7     -15.121  23.266  44.181  2.00  1.00           C
ATOM   3540  O   VAL B   7     -14.715  22.277  44.790  2.00  1.00           O
ATOM   3541  N   LYS B   8     -16.158  24.001  44.631  2.00  1.00           N
ATOM   3542  CA  LYS B   8     -16.804  23.624  45.858  2.00  1.00           C
ATOM   3543  CB  LYS B   8     -18.010  24.511  46.214  2.00  1.00           C
ATOM   3544  CG  LYS B   8     -18.781  24.042  47.454  2.00  1.00           C
ATOM   3545  CD  LYS B   8     -19.797  25.067  47.963  2.00  1.00           C
ATOM   3546  CE  LYS B   8     -20.629  24.580  49.151  2.00  1.00           C
ATOM   3547  NZ  LYS B   8     -21.720  23.699  48.680  2.00  1.00           N
ATOM   3548  C   LYS B   8     -17.352  22.245  45.681  2.00  1.00           C
ATOM   3549  O   LYS B   8     -17.151  21.379  46.530  2.00  1.00           O
ATOM   3550  N   ARG B   9     -18.041  22.002  44.546  2.00  1.00           N
ATOM   3551  CA  ARG B   9     -18.669  20.732  44.328  2.00  1.00           C
ATOM   3552  CB  ARG B   9     -19.512  20.693  43.038  2.00  1.00           C
ATOM   3553  CG  ARG B   9     -20.685  21.687  43.053  2.00  1.00           C
ATOM   3554  CD  ARG B   9     -21.949  21.196  43.775  2.00  1.00           C
ATOM   3555  NE  ARG B   9     -22.566  20.131  42.935  2.00  1.00           N
ATOM   3556  CZ  ARG B   9     -23.878  19.779  43.089  2.00  1.00           C
ATOM   3557  NH1 ARG B   9     -24.670  20.393  44.017  2.00  1.00           N
ATOM   3558  NH2 ARG B   9     -24.407  18.803  42.296  2.00  1.00           N
ATOM   3559  C   ARG B   9     -17.623  19.669  44.290  2.00  1.00           C
ATOM   3560  O   ARG B   9     -17.767  18.643  44.951  2.00  1.00           O
ATOM   3561  N   ALA B  10     -16.517  19.879  43.549  2.00  1.00           N
ATOM   3562  CA  ALA B  10     -15.537  18.833  43.561  2.00  1.00           C
ATOM   3563  CB  ALA B  10     -14.663  18.804  42.295  2.00  1.00           C
ATOM   3564  C   ALA B  10     -14.647  19.131  44.719  2.00  1.00           C
ATOM   3565  O   ALA B  10     -13.624  19.803  44.594  2.00  1.00           O
ATOM   3566  N   ARG B  11     -15.043  18.604  45.887  2.00  1.00           N
ATOM   3567  CA  ARG B  11     -14.372  18.794  47.136  2.00  1.00           C
ATOM   3568  CB  ARG B  11     -14.156  20.280  47.485  2.00  1.00           C
ATOM   3569  CG  ARG B  11     -13.410  20.512  48.803  2.00  1.00           C
ATOM   3570  CD  ARG B  11     -14.301  21.052  49.922  2.00  1.00           C
ATOM   3571  NE  ARG B  11     -13.461  21.203  51.142  2.00  1.00           N
ATOM   3572  CZ  ARG B  11     -12.700  22.324  51.302  2.00  1.00           C
ATOM   3573  NH1 ARG B  11     -12.670  23.272  50.320  2.00  1.00           N
ATOM   3574  NH2 ARG B  11     -11.964  22.492  52.438  2.00  1.00           N
ATOM   3575  C   ARG B  11     -15.365  18.219  48.079  2.00  1.00           C
ATOM   3576  O   ARG B  11     -15.063  17.360  48.906  2.00  1.00           O
ATOM   3577  N   ALA B  12     -16.616  18.692  47.921  2.00  1.00           N
ATOM   3578  CA  ALA B  12     -17.710  18.210  48.698  2.00  1.00           C
ATOM   3579  CB  ALA B  12     -19.050  18.866  48.316  2.00  1.00           C
ATOM   3580  C   ALA B  12     -17.817  16.753  48.396  2.00  1.00           C
ATOM   3581  O   ALA B  12     -17.990  15.925  49.291  2.00  1.00           O
ATOM   3582  N   ALA B  13     -17.681  16.406  47.104  2.00  1.00           N
ATOM   3583  CA  ALA B  13     -17.802  15.047  46.678  2.00  1.00           C
ATOM   3584  CB  ALA B  13     -17.699  14.893  45.152  2.00  1.00           C
ATOM   3585  C   ALA B  13     -16.710  14.213  47.286  2.00  1.00           C
ATOM   3586  O   ALA B  13     -16.974  13.120  47.784  2.00  1.00           O
ATOM   3587  N   PHE B  14     -15.452  14.701  47.289  2.00  1.00           N
ATOM   3588  CA  PHE B  14     -14.405  13.853  47.788  2.00  1.00           C
ATOM   3589  CB  PHE B  14     -12.971  14.370  47.576  2.00  1.00           C
ATOM   3590  CG  PHE B  14     -12.092  13.346  48.216  2.00  1.00           C
ATOM   3591  CD1 PHE B  14     -11.994  12.072  47.703  2.00  1.00           C
ATOM   3592  CD2 PHE B  14     -11.348  13.667  49.329  2.00  1.00           C
ATOM   3593  CE1 PHE B  14     -11.183  11.134  48.302  2.00  1.00           C
ATOM   3594  CE2 PHE B  14     -10.535  12.735  49.931  2.00  1.00           C
ATOM   3595  CZ  PHE B  14     -10.453  11.463  49.419  2.00  1.00           C
ATOM   3596  C   PHE B  14     -14.616  13.575  49.244  2.00  1.00           C
ATOM   3597  O   PHE B  14     -14.462  12.437  49.687  2.00  1.00           O
ATOM   3598  N   SER B  15     -14.997  14.600  50.029  2.00  1.00           N
ATOM   3599  CA  SER B  15     -15.141  14.419  51.445  2.00  1.00           C
ATOM   3600  CB  SER B  15     -15.473  15.722  52.198  2.00  1.00           C
ATOM   3601  OG  SER B  15     -16.759  16.195  51.827  2.00  1.00           O
ATOM   3602  C   SER B  15     -16.221  13.425  51.734  2.00  1.00           C
ATOM   3603  O   SER B  15     -16.088  12.599  52.634  2.00  1.00           O
ATOM   3604  N   SER B  16     -17.305  13.466  50.940  3.00  1.00           N
ATOM   3605  CA  SER B  16     -18.473  12.657  51.153  3.00  1.00           C
ATOM   3606  CB  SER B  16     -19.596  13.022  50.168  3.00  1.00           C
ATOM   3607  OG  SER B  16     -19.994  14.371  50.370  3.00  1.00           O
ATOM   3608  C   SER B  16     -18.163  11.215  50.993  3.00  1.00           C
ATOM   3609  O   SER B  16     -18.779  10.361  51.627  3.00  1.00           O
ATOM   3610  N   GLY B  17     -17.178  10.904  50.146  3.00  1.00           N
ATOM   3611  CA  GLY B  17     -16.941   9.531  49.853  3.00  1.00           C
ATOM   3612  C   GLY B  17     -17.225   9.493  48.395  3.00  1.00           C
ATOM   3613  O   GLY B  17     -16.980  10.467  47.685  3.00  1.00           O
ATOM   3614  N   ARG B  18     -17.770   8.372  47.904  3.00  1.00           N
ATOM   3615  CA  ARG B  18     -18.043   8.237  46.505  3.00  1.00           C
ATOM   3616  CB  ARG B  18     -18.878   9.390  45.917  3.00  1.00           C
ATOM   3617  CG  ARG B  18     -20.303   9.432  46.480  3.00  1.00           C
ATOM   3618  CD  ARG B  18     -21.289  10.269  45.660  3.00  1.00           C
ATOM   3619  NE  ARG B  18     -21.556   9.513  44.402  3.00  1.00           N
ATOM   3620  CZ  ARG B  18     -22.779   9.567  43.793  3.00  1.00           C
ATOM   3621  NH1 ARG B  18     -23.775  10.344  44.309  3.00  1.00           N
ATOM   3622  NH2 ARG B  18     -23.007   8.835  42.663  3.00  1.00           N
ATOM   3623  C   ARG B  18     -16.741   8.136  45.782  3.00  1.00           C
ATOM   3624  O   ARG B  18     -16.682   8.098  44.554  3.00  1.00           O
ATOM   3625  N   THR B  19     -15.666   8.046  46.574  3.00  1.00           N
ATOM   3626  CA  THR B  19     -14.309   7.877  46.181  3.00  1.00           C
ATOM   3627  CB  THR B  19     -13.508   9.130  46.354  3.00  1.00           C
ATOM   3628  OG1 THR B  19     -13.446   9.461  47.735  3.00  1.00           O
ATOM   3629  CG2 THR B  19     -14.184  10.274  45.576  3.00  1.00           C
ATOM   3630  C   THR B  19     -13.856   6.958  47.261  3.00  1.00           C
ATOM   3631  O   THR B  19     -14.512   6.870  48.297  3.00  1.00           O
ATOM   3632  N   ARG B  20     -12.738   6.246  47.066  1.00  1.00           N
ATOM   3633  CA  ARG B  20     -12.220   5.319  48.036  1.00  1.00           C
ATOM   3634  CB  ARG B  20     -12.264   5.849  49.477  1.00  1.00           C
ATOM   3635  CG  ARG B  20     -11.404   7.103  49.634  1.00  1.00           C
ATOM   3636  CD  ARG B  20     -11.277   7.605  51.069  1.00  1.00           C
ATOM   3637  NE  ARG B  20     -10.493   8.869  51.004  1.00  1.00           N
ATOM   3638  CZ  ARG B  20     -10.031   9.451  52.148  1.00  1.00           C
ATOM   3639  NH1 ARG B  20     -10.287   8.879  53.360  1.00  1.00           N
ATOM   3640  NH2 ARG B  20      -9.301  10.602  52.077  1.00  1.00           N
ATOM   3641  C   ARG B  20     -12.839   3.931  47.967  1.00  1.00           C
ATOM   3642  O   ARG B  20     -12.263   3.057  48.612  1.00  1.00           O
ATOM   3643  N   PRO B  21     -13.906   3.568  47.278  1.00  1.00           N
ATOM   3644  CA  PRO B  21     -14.159   2.149  47.215  1.00  1.00           C
ATOM   3645  CD  PRO B  21     -15.174   4.277  47.402  1.00  1.00           C
ATOM   3646  CB  PRO B  21     -15.636   1.966  46.874  1.00  1.00           C
ATOM   3647  CG  PRO B  21     -16.283   3.215  47.479  1.00  1.00           C
ATOM   3648  C   PRO B  21     -13.243   1.368  46.305  1.00  1.00           C
ATOM   3649  O   PRO B  21     -13.118   0.159  46.498  1.00  1.00           O
ATOM   3650  N   LEU B  22     -12.600   2.031  45.320  2.00  1.00           N
ATOM   3651  CA  LEU B  22     -11.738   1.439  44.322  2.00  1.00           C
ATOM   3652  CB  LEU B  22     -10.867   0.288  44.868  2.00  1.00           C
ATOM   3653  CG  LEU B  22      -9.816  -0.236  43.864  2.00  1.00           C
ATOM   3654  CD1 LEU B  22      -8.684   0.786  43.658  2.00  1.00           C
ATOM   3655  CD2 LEU B  22      -9.301  -1.631  44.251  2.00  1.00           C
ATOM   3656  C   LEU B  22     -12.586   0.893  43.219  2.00  1.00           C
ATOM   3657  O   LEU B  22     -12.177   0.897  42.060  2.00  1.00           O
ATOM   3658  N   GLN B  23     -13.816   0.446  43.535  2.00  1.00           N
ATOM   3659  CA  GLN B  23     -14.690  -0.025  42.500  2.00  1.00           C
ATOM   3660  CB  GLN B  23     -15.937  -0.752  43.030  2.00  1.00           C
ATOM   3661  CG  GLN B  23     -16.731  -1.482  41.940  2.00  1.00           C
ATOM   3662  CD  GLN B  23     -15.966  -2.732  41.500  2.00  1.00           C
ATOM   3663  OE1 GLN B  23     -15.539  -3.541  42.322  2.00  1.00           O
ATOM   3664  NE2 GLN B  23     -15.791  -2.899  40.161  2.00  1.00           N
ATOM   3665  C   GLN B  23     -15.119   1.185  41.738  2.00  1.00           C
ATOM   3666  O   GLN B  23     -15.310   1.151  40.525  2.00  1.00           O
ATOM   3667  N   PHE B  24     -15.283   2.310  42.453  2.00  1.00           N
ATOM   3668  CA  PHE B  24     -15.750   3.512  41.831  2.00  1.00           C
ATOM   3669  CB  PHE B  24     -15.997   4.625  42.866  2.00  1.00           C
ATOM   3670  CG  PHE B  24     -16.972   5.622  42.328  2.00  1.00           C
ATOM   3671  CD1 PHE B  24     -18.316   5.318  42.295  2.00  1.00           C
ATOM   3672  CD2 PHE B  24     -16.560   6.859  41.892  2.00  1.00           C
ATOM   3673  CE1 PHE B  24     -19.239   6.221  41.821  2.00  1.00           C
ATOM   3674  CE2 PHE B  24     -17.478   7.766  41.416  2.00  1.00           C
ATOM   3675  CZ  PHE B  24     -18.815   7.449  41.379  2.00  1.00           C
ATOM   3676  C   PHE B  24     -14.714   3.946  40.862  2.00  1.00           C
ATOM   3677  O   PHE B  24     -15.023   4.386  39.756  2.00  1.00           O
ATOM   3678  N   ARG B  25     -13.439   3.821  41.263  2.00  1.00           N
ATOM   3679  CA  ARG B  25     -12.368   4.230  40.414  2.00  1.00           C
ATOM   3680  CB  ARG B  25     -10.993   3.963  41.039  2.00  1.00           C
ATOM   3681  CG  ARG B  25     -10.705   4.728  42.331  2.00  1.00           C
ATOM   3682  CD  ARG B  25      -9.509   4.144  43.085  2.00  1.00           C
ATOM   3683  NE  ARG B  25      -9.097   5.111  44.141  2.00  1.00           N
ATOM   3684  CZ  ARG B  25      -9.720   5.113  45.354  2.00  1.00           C
ATOM   3685  NH1 ARG B  25     -10.818   4.327  45.557  2.00  1.00           N
ATOM   3686  NH2 ARG B  25      -9.226   5.882  46.368  2.00  1.00           N
ATOM   3687  C   ARG B  25     -12.400   3.412  39.161  2.00  1.00           C
ATOM   3688  O   ARG B  25     -12.296   3.950  38.060  2.00  1.00           O
ATOM   3689  N   ILE B  26     -12.566   2.083  39.301  2.00  1.00           N
ATOM   3690  CA  ILE B  26     -12.510   1.194  38.174  2.00  1.00           C
ATOM   3691  CB  ILE B  26     -12.567  -0.258  38.581  2.00  1.00           C
ATOM   3692  CG1 ILE B  26     -11.941  -1.164  37.510  2.00  1.00           C
ATOM   3693  CG2 ILE B  26     -14.025  -0.623  38.891  2.00  1.00           C
ATOM   3694  CD1 ILE B  26     -12.635  -1.097  36.156  2.00  1.00           C
ATOM   3695  C   ILE B  26     -13.657   1.530  37.262  2.00  1.00           C
ATOM   3696  O   ILE B  26     -13.498   1.499  36.048  2.00  1.00           O
ATOM   3697  N   GLN B  27     -14.846   1.855  37.810  2.00  1.00           N
ATOM   3698  CA  GLN B  27     -16.018   2.179  37.030  2.00  1.00           C
ATOM   3699  CB  GLN B  27     -17.233   2.402  37.957  2.00  1.00           C
ATOM   3700  CG  GLN B  27     -18.587   2.603  37.270  2.00  1.00           C
ATOM   3701  CD  GLN B  27     -19.132   1.251  36.807  2.00  1.00           C
ATOM   3702  OE1 GLN B  27     -19.422   1.064  35.628  2.00  1.00           O
ATOM   3703  NE2 GLN B  27     -19.293   0.285  37.752  2.00  1.00           N
ATOM   3704  C   GLN B  27     -15.774   3.435  36.246  2.00  1.00           C
ATOM   3705  O   GLN B  27     -16.120   3.514  35.068  2.00  1.00           O
ATOM   3706  N   GLN B  28     -15.163   4.458  36.883  2.00  1.00           N
ATOM   3707  CA  GLN B  28     -14.868   5.705  36.226  2.00  1.00           C
ATOM   3708  CB  GLN B  28     -14.331   6.775  37.189  2.00  1.00           C
ATOM   3709  CG  GLN B  28     -15.437   7.371  38.062  2.00  1.00           C
ATOM   3710  CD  GLN B  28     -14.777   8.195  39.148  2.00  1.00           C
ATOM   3711  OE1 GLN B  28     -14.145   7.643  40.047  2.00  1.00           O
ATOM   3712  NE2 GLN B  28     -14.915   9.544  39.064  2.00  1.00           N
ATOM   3713  C   GLN B  28     -13.857   5.422  35.158  2.00  1.00           C
ATOM   3714  O   GLN B  28     -13.899   6.058  34.111  2.00  1.00           O
ATOM   3715  N   LEU B  29     -12.902   4.497  35.419  2.00  1.00           N
ATOM   3716  CA  LEU B  29     -11.902   4.052  34.474  2.00  1.00           C
ATOM   3717  CB  LEU B  29     -10.747   3.248  35.097  2.00  1.00           C
ATOM   3718  CG  LEU B  29      -9.644   4.137  35.704  2.00  1.00           C
ATOM   3719  CD1 LEU B  29     -10.210   5.146  36.714  2.00  1.00           C
ATOM   3720  CD2 LEU B  29      -8.514   3.276  36.291  2.00  1.00           C
ATOM   3721  C   LEU B  29     -12.517   3.228  33.382  2.00  1.00           C
ATOM   3722  O   LEU B  29     -11.995   3.214  32.269  2.00  1.00           O
ATOM   3723  N   GLU B  30     -13.605   2.476  33.648  2.00  1.00           N
ATOM   3724  CA  GLU B  30     -14.196   1.757  32.555  2.00  1.00           C
ATOM   3725  CB  GLU B  30     -15.305   0.763  32.947  2.00  1.00           C
ATOM   3726  CG  GLU B  30     -15.560  -0.304  31.870  2.00  1.00           C
ATOM   3727  CD  GLU B  30     -16.727   0.115  30.987  2.00  1.00           C
ATOM   3728  OE1 GLU B  30     -17.803   0.433  31.562  2.00  1.00           O
ATOM   3729  OE2 GLU B  30     -16.571   0.117  29.736  2.00  1.00           O
ATOM   3730  C   GLU B  30     -14.756   2.809  31.650  2.00  1.00           C
ATOM   3731  O   GLU B  30     -14.609   2.732  30.432  2.00  1.00           O
ATOM   3732  N   ALA B  31     -15.395   3.847  32.247  2.00  1.00           N
ATOM   3733  CA  ALA B  31     -15.803   5.014  31.506  2.00  1.00           C
ATOM   3734  CB  ALA B  31     -16.559   6.054  32.349  2.00  1.00           C
ATOM   3735  C   ALA B  31     -14.458   5.566  31.176  2.00  1.00           C
ATOM   3736  O   ALA B  31     -13.469   5.207  31.793  2.00  1.00           O
ATOM   3737  N   LEU B  32     -14.338   6.431  30.182  2.00  1.00           N
ATOM   3738  CA  LEU B  32     -13.031   6.813  29.736  2.00  1.00           C
ATOM   3739  CB  LEU B  32     -11.928   7.187  30.755  2.00  1.00           C
ATOM   3740  CG  LEU B  32     -12.014   8.626  31.284  2.00  1.00           C
ATOM   3741  CD1 LEU B  32     -11.989   9.636  30.124  2.00  1.00           C
ATOM   3742  CD2 LEU B  32     -13.186   8.811  32.245  2.00  1.00           C
ATOM   3743  C   LEU B  32     -12.511   5.720  28.861  2.00  1.00           C
ATOM   3744  O   LEU B  32     -11.916   5.995  27.821  2.00  1.00           O
ATOM   3745  N   GLN B  33     -12.724   4.441  29.231  2.00  1.00           N
ATOM   3746  CA  GLN B  33     -12.363   3.436  28.274  2.00  1.00           C
ATOM   3747  CB  GLN B  33     -12.282   2.004  28.834  2.00  1.00           C
ATOM   3748  CG  GLN B  33     -11.035   1.701  29.665  2.00  1.00           C
ATOM   3749  CD  GLN B  33     -11.078   0.215  29.997  2.00  1.00           C
ATOM   3750  OE1 GLN B  33     -12.004  -0.265  30.648  2.00  1.00           O
ATOM   3751  NE2 GLN B  33     -10.053  -0.544  29.523  2.00  1.00           N
ATOM   3752  C   GLN B  33     -13.423   3.407  27.223  2.00  1.00           C
ATOM   3753  O   GLN B  33     -13.149   3.354  26.027  2.00  1.00           O
ATOM   3754  N   ARG B  34     -14.685   3.417  27.686  2.00  1.00           N
ATOM   3755  CA  ARG B  34     -15.856   3.344  26.865  2.00  1.00           C
ATOM   3756  CB  ARG B  34     -17.096   3.046  27.712  2.00  1.00           C
ATOM   3757  CG  ARG B  34     -17.237   4.010  28.887  2.00  1.00           C
ATOM   3758  CD  ARG B  34     -18.427   3.701  29.791  2.00  1.00           C
ATOM   3759  NE  ARG B  34     -19.647   4.087  29.035  2.00  1.00           N
ATOM   3760  CZ  ARG B  34     -20.817   4.294  29.704  2.00  1.00           C
ATOM   3761  NH1 ARG B  34     -20.878   4.083  31.052  2.00  1.00           N
ATOM   3762  NH2 ARG B  34     -21.922   4.726  29.030  2.00  1.00           N
ATOM   3763  C   ARG B  34     -16.047   4.594  26.065  2.00  1.00           C
ATOM   3764  O   ARG B  34     -16.391   4.545  24.885  2.00  1.00           O
ATOM   3765  N   LEU B  35     -15.793   5.747  26.700  2.00  1.00           N
ATOM   3766  CA  LEU B  35     -15.987   7.069  26.167  2.00  1.00           C
ATOM   3767  CB  LEU B  35     -15.543   8.051  27.278  2.00  1.00           C
ATOM   3768  CG  LEU B  35     -15.891   9.542  27.145  2.00  1.00           C
ATOM   3769  CD1 LEU B  35     -15.217  10.354  28.265  2.00  1.00           C
ATOM   3770  CD2 LEU B  35     -15.584  10.087  25.754  2.00  1.00           C
ATOM   3771  C   LEU B  35     -15.103   7.199  24.971  2.00  1.00           C
ATOM   3772  O   LEU B  35     -15.521   7.703  23.932  2.00  1.00           O
ATOM   3773  N   ILE B  36     -13.849   6.725  25.085  2.00  1.00           N
ATOM   3774  CA  ILE B  36     -12.934   6.829  23.989  2.00  1.00           C
ATOM   3775  CB  ILE B  36     -11.510   6.455  24.347  2.00  1.00           C
ATOM   3776  CG1 ILE B  36     -10.510   6.934  23.274  2.00  1.00           C
ATOM   3777  CG2 ILE B  36     -11.436   4.945  24.610  2.00  1.00           C
ATOM   3778  CD1 ILE B  36     -10.629   6.243  21.914  2.00  1.00           C
ATOM   3779  C   ILE B  36     -13.403   5.975  22.867  2.00  1.00           C
ATOM   3780  O   ILE B  36     -13.363   6.378  21.706  2.00  1.00           O
ATOM   3781  N   GLN B  37     -13.878   4.765  23.196  2.00  1.00           N
ATOM   3782  CA  GLN B  37     -14.301   3.859  22.176  2.00  1.00           C
ATOM   3783  CB  GLN B  37     -14.835   2.559  22.806  2.00  1.00           C
ATOM   3784  CG  GLN B  37     -14.933   1.364  21.855  2.00  1.00           C
ATOM   3785  CD  GLN B  37     -16.107   1.542  20.904  2.00  1.00           C
ATOM   3786  OE1 GLN B  37     -15.977   2.135  19.835  2.00  1.00           O
ATOM   3787  NE2 GLN B  37     -17.289   0.993  21.292  2.00  1.00           N
ATOM   3788  C   GLN B  37     -15.417   4.551  21.449  2.00  1.00           C
ATOM   3789  O   GLN B  37     -15.453   4.588  20.221  2.00  1.00           O
ATOM   3790  N   GLU B  38     -16.351   5.152  22.208  2.00  1.00           N
ATOM   3791  CA  GLU B  38     -17.509   5.784  21.640  2.00  1.00           C
ATOM   3792  CB  GLU B  38     -18.548   6.130  22.722  2.00  1.00           C
ATOM   3793  CG  GLU B  38     -19.961   6.399  22.198  2.00  1.00           C
ATOM   3794  CD  GLU B  38     -20.051   7.818  21.653  2.00  1.00           C
ATOM   3795  OE1 GLU B  38     -19.463   8.747  22.270  2.00  1.00           O
ATOM   3796  OE2 GLU B  38     -20.734   7.991  20.608  2.00  1.00           O
ATOM   3797  C   GLU B  38     -17.210   7.045  20.896  2.00  1.00           C
ATOM   3798  O   GLU B  38     -17.657   7.218  19.764  2.00  1.00           O
ATOM   3799  N   GLN B  39     -16.426   7.963  21.491  3.00  1.00           N
ATOM   3800  CA  GLN B  39     -16.335   9.233  20.840  3.00  1.00           C
ATOM   3801  CB  GLN B  39     -16.500  10.415  21.816  3.00  1.00           C
ATOM   3802  CG  GLN B  39     -15.398  10.549  22.866  3.00  1.00           C
ATOM   3803  CD  GLN B  39     -14.660  11.868  22.688  3.00  1.00           C
ATOM   3804  OE1 GLN B  39     -14.640  12.459  21.609  3.00  1.00           O
ATOM   3805  NE2 GLN B  39     -14.060  12.363  23.805  3.00  1.00           N
ATOM   3806  C   GLN B  39     -15.048   9.360  20.118  3.00  1.00           C
ATOM   3807  O   GLN B  39     -14.272  10.285  20.355  3.00  1.00           O
ATOM   3808  N   GLU B  40     -14.790   8.409  19.208  2.00  1.00           N
ATOM   3809  CA  GLU B  40     -13.598   8.471  18.431  2.00  1.00           C
ATOM   3810  CB  GLU B  40     -13.305   7.166  17.677  2.00  1.00           C
ATOM   3811  CG  GLU B  40     -12.966   5.976  18.575  2.00  1.00           C
ATOM   3812  CD  GLU B  40     -12.547   4.837  17.656  2.00  1.00           C
ATOM   3813  OE1 GLU B  40     -11.537   5.019  16.926  2.00  1.00           O
ATOM   3814  OE2 GLU B  40     -13.229   3.777  17.663  2.00  1.00           O
ATOM   3815  C   GLU B  40     -13.703   9.534  17.382  2.00  1.00           C
ATOM   3816  O   GLU B  40     -12.805  10.358  17.216  2.00  1.00           O
ATOM   3817  N   GLN B  41     -14.848   9.549  16.675  2.00  1.00           N
ATOM   3818  CA  GLN B  41     -15.083  10.370  15.520  2.00  1.00           C
ATOM   3819  CB  GLN B  41     -16.459  10.093  14.899  2.00  1.00           C
ATOM   3820  CG  GLN B  41     -17.627  10.474  15.808  2.00  1.00           C
ATOM   3821  CD  GLN B  41     -18.879   9.881  15.188  2.00  1.00           C
ATOM   3822  OE1 GLN B  41     -18.865   8.750  14.707  2.00  1.00           O
ATOM   3823  NE2 GLN B  41     -19.992  10.662  15.196  2.00  1.00           N
ATOM   3824  C   GLN B  41     -15.044  11.808  15.889  2.00  1.00           C
ATOM   3825  O   GLN B  41     -14.629  12.638  15.086  2.00  1.00           O
ATOM   3826  N   GLU B  42     -15.555  12.139  17.082  2.00  1.00           N
ATOM   3827  CA  GLU B  42     -15.578  13.486  17.566  2.00  1.00           C
ATOM   3828  CB  GLU B  42     -16.369  13.598  18.877  2.00  1.00           C
ATOM   3829  CG  GLU B  42     -17.832  13.195  18.732  2.00  1.00           C
ATOM   3830  CD  GLU B  42     -18.514  14.270  17.905  2.00  1.00           C
ATOM   3831  OE1 GLU B  42     -18.585  15.433  18.382  2.00  1.00           O
ATOM   3832  OE2 GLU B  42     -18.969  13.939  16.779  2.00  1.00           O
ATOM   3833  C   GLU B  42     -14.190  13.932  17.916  2.00  1.00           C
ATOM   3834  O   GLU B  42     -13.833  15.095  17.742  2.00  1.00           O
ATOM   3835  N   LEU B  43     -13.410  13.004  18.499  2.00  1.00           N
ATOM   3836  CA  LEU B  43     -12.059  13.194  18.952  2.00  1.00           C
ATOM   3837  CB  LEU B  43     -11.626  11.908  19.694  2.00  1.00           C
ATOM   3838  CG  LEU B  43     -10.207  11.839  20.282  2.00  1.00           C
ATOM   3839  CD1 LEU B  43     -10.035  10.546  21.098  2.00  1.00           C
ATOM   3840  CD2 LEU B  43      -9.129  11.960  19.194  2.00  1.00           C
ATOM   3841  C   LEU B  43     -11.226  13.437  17.742  2.00  1.00           C
ATOM   3842  O   LEU B  43     -10.316  14.259  17.781  2.00  1.00           O
ATOM   3843  N   VAL B  44     -11.485  12.693  16.648  2.00  1.00           N
ATOM   3844  CA  VAL B  44     -10.877  13.028  15.392  2.00  1.00           C
ATOM   3845  CB  VAL B  44     -10.887  11.950  14.345  2.00  1.00           C
ATOM   3846  CG1 VAL B  44     -10.134  10.731  14.896  2.00  1.00           C
ATOM   3847  CG2 VAL B  44     -12.335  11.656  13.924  2.00  1.00           C
ATOM   3848  C   VAL B  44     -11.802  14.107  14.939  2.00  1.00           C
ATOM   3849  O   VAL B  44     -12.832  14.319  15.563  2.00  1.00           O
ATOM   3850  N   GLY B  45     -11.480  14.901  13.921  2.00  1.00           N
ATOM   3851  CA  GLY B  45     -12.465  15.903  13.630  2.00  1.00           C
ATOM   3852  C   GLY B  45     -12.001  17.065  14.409  2.00  1.00           C
ATOM   3853  O   GLY B  45     -11.632  18.106  13.865  2.00  1.00           O
ATOM   3854  N   ALA B  46     -12.027  16.874  15.738  2.00  1.00           N
ATOM   3855  CA  ALA B  46     -11.342  17.744  16.623  2.00  1.00           C
ATOM   3856  CB  ALA B  46     -11.796  17.650  18.091  2.00  1.00           C
ATOM   3857  C   ALA B  46     -10.010  17.110  16.503  2.00  1.00           C
ATOM   3858  O   ALA B  46      -9.925  15.992  16.002  2.00  1.00           O
ATOM   3859  N   LEU B  47      -8.912  17.802  16.830  2.00  1.00           N
ATOM   3860  CA  LEU B  47      -7.623  17.180  16.680  2.00  1.00           C
ATOM   3861  CB  LEU B  47      -7.535  15.786  17.328  2.00  1.00           C
ATOM   3862  CG  LEU B  47      -7.741  15.802  18.853  2.00  1.00           C
ATOM   3863  CD1 LEU B  47      -9.152  16.286  19.209  2.00  1.00           C
ATOM   3864  CD2 LEU B  47      -7.410  14.439  19.478  2.00  1.00           C
ATOM   3865  C   LEU B  47      -7.295  17.054  15.218  2.00  1.00           C
ATOM   3866  O   LEU B  47      -6.205  16.642  14.835  2.00  1.00           O
ATOM   3867  N   ALA B  48      -8.261  17.455  14.390  2.00  1.00           N
ATOM   3868  CA  ALA B  48      -8.330  17.648  12.985  2.00  1.00           C
ATOM   3869  CB  ALA B  48      -9.355  16.750  12.270  2.00  1.00           C
ATOM   3870  C   ALA B  48      -8.946  18.960  13.147  2.00  1.00           C
ATOM   3871  O   ALA B  48      -9.280  19.252  14.294  2.00  1.00           O
ATOM   3872  N   ALA B  49      -9.103  19.785  12.105  2.00  1.00           N
ATOM   3873  CA  ALA B  49      -9.524  21.089  12.500  2.00  1.00           C
ATOM   3874  CB  ALA B  49     -10.837  21.227  13.314  2.00  1.00           C
ATOM   3875  C   ALA B  49      -8.327  21.578  13.232  2.00  1.00           C
ATOM   3876  O   ALA B  49      -7.256  21.704  12.641  2.00  1.00           O
ATOM   3877  N   ASP B  50      -8.476  21.859  14.535  2.00  1.00           N
ATOM   3878  CA  ASP B  50      -7.341  22.247  15.313  2.00  1.00           C
ATOM   3879  CB  ASP B  50      -7.683  22.399  16.805  2.00  1.00           C
ATOM   3880  CG  ASP B  50      -6.484  22.941  17.567  2.00  1.00           C
ATOM   3881  OD1 ASP B  50      -6.240  24.173  17.484  2.00  1.00           O
ATOM   3882  OD2 ASP B  50      -5.812  22.134  18.264  2.00  1.00           O
ATOM   3883  C   ASP B  50      -6.307  21.185  15.152  2.00  1.00           C
ATOM   3884  O   ASP B  50      -6.598  19.992  15.227  2.00  1.00           O
ATOM   3885  N   LEU B  51      -5.060  21.632  14.912  2.00  1.00           N
ATOM   3886  CA  LEU B  51      -3.948  20.767  14.679  2.00  1.00           C
ATOM   3887  CB  LEU B  51      -3.309  20.149  15.931  2.00  1.00           C
ATOM   3888  CG  LEU B  51      -2.083  19.290  15.566  2.00  1.00           C
ATOM   3889  CD1 LEU B  51      -1.007  20.128  14.855  2.00  1.00           C
ATOM   3890  CD2 LEU B  51      -1.528  18.553  16.792  2.00  1.00           C
ATOM   3891  C   LEU B  51      -4.329  19.666  13.729  2.00  1.00           C
ATOM   3892  O   LEU B  51      -4.669  18.565  14.161  2.00  1.00           O
ATOM   3893  N   HIS B  52      -4.303  19.962  12.406  1.00  1.00           N
ATOM   3894  CA  HIS B  52      -4.712  19.044  11.371  1.00  1.00           C
ATOM   3895  ND1 HIS B  52      -4.286  17.483   8.389  1.00  1.00           N
ATOM   3896  CG  HIS B  52      -4.882  18.630   8.868  1.00  1.00           C
ATOM   3897  CB  HIS B  52      -4.315  19.495   9.953  1.00  1.00           C
ATOM   3898  NE2 HIS B  52      -6.171  17.746   7.239  1.00  1.00           N
ATOM   3899  CD2 HIS B  52      -6.032  18.775   8.154  1.00  1.00           C
ATOM   3900  CE1 HIS B  52      -5.097  16.996   7.420  1.00  1.00           C
ATOM   3901  C   HIS B  52      -4.118  17.697  11.627  1.00  1.00           C
ATOM   3902  O   HIS B  52      -2.915  17.487  11.476  1.00  1.00           O
ATOM   3903  N   LYS B  53      -4.981  16.742  12.033  1.00  1.00           N
ATOM   3904  CA  LYS B  53      -4.537  15.398  12.234  1.00  1.00           C
ATOM   3905  CB  LYS B  53      -4.471  14.883  13.678  1.00  1.00           C
ATOM   3906  CG  LYS B  53      -3.281  15.450  14.457  1.00  1.00           C
ATOM   3907  CD  LYS B  53      -1.894  14.972  13.990  1.00  1.00           C
ATOM   3908  CE  LYS B  53      -1.858  14.267  12.628  1.00  1.00           C
ATOM   3909  NZ  LYS B  53      -0.481  14.255  12.080  1.00  1.00           N
ATOM   3910  C   LYS B  53      -5.421  14.503  11.460  1.00  1.00           C
ATOM   3911  O   LYS B  53      -6.308  14.949  10.733  1.00  1.00           O
ATOM   3912  N   ASN B  54      -5.163  13.193  11.568  1.00  1.00           N
ATOM   3913  CA  ASN B  54      -5.969  12.306  10.807  1.00  1.00           C
ATOM   3914  CB  ASN B  54      -5.218  11.662   9.628  1.00  1.00           C
ATOM   3915  CG  ASN B  54      -4.801  12.780   8.682  1.00  1.00           C
ATOM   3916  OD1 ASN B  54      -3.630  13.150   8.627  1.00  1.00           O
ATOM   3917  ND2 ASN B  54      -5.780  13.345   7.924  1.00  1.00           N
ATOM   3918  C   ASN B  54      -6.447  11.221  11.692  1.00  1.00           C
ATOM   3919  O   ASN B  54      -6.134  11.176  12.881  1.00  1.00           O
ATOM   3920  N   GLU B  55      -7.260  10.323  11.115  2.00  1.00           N
ATOM   3921  CA  GLU B  55      -7.783   9.247  11.885  2.00  1.00           C
ATOM   3922  CB  GLU B  55      -8.716   8.327  11.078  2.00  1.00           C
ATOM   3923  CG  GLU B  55     -10.048   8.992  10.729  2.00  1.00           C
ATOM   3924  CD  GLU B  55     -10.931   7.966  10.037  2.00  1.00           C
ATOM   3925  OE1 GLU B  55     -10.601   6.752  10.114  2.00  1.00           O
ATOM   3926  OE2 GLU B  55     -11.953   8.382   9.429  2.00  1.00           O
ATOM   3927  C   GLU B  55      -6.635   8.430  12.373  2.00  1.00           C
ATOM   3928  O   GLU B  55      -6.558   8.081  13.550  2.00  1.00           O
ATOM   3929  N   TRP B  56      -5.689   8.130  11.469  2.00  1.00           N
ATOM   3930  CA  TRP B  56      -4.580   7.286  11.795  2.00  1.00           C
ATOM   3931  CB  TRP B  56      -3.794   6.907  10.519  2.00  1.00           C
ATOM   3932  CG  TRP B  56      -2.640   5.939  10.659  2.00  1.00           C
ATOM   3933  CD2 TRP B  56      -2.770   4.543  10.987  2.00  1.00           C
ATOM   3934  CD1 TRP B  56      -1.304   6.179  10.528  2.00  1.00           C
ATOM   3935  NE1 TRP B  56      -0.593   5.023  10.740  2.00  1.00           N
ATOM   3936  CE2 TRP B  56      -1.481   4.009  11.028  2.00  1.00           C
ATOM   3937  CE3 TRP B  56      -3.869   3.772  11.236  2.00  1.00           C
ATOM   3938  CZ2 TRP B  56      -1.272   2.690  11.319  2.00  1.00           C
ATOM   3939  CZ3 TRP B  56      -3.651   2.442  11.529  2.00  1.00           C
ATOM   3940  CH2 TRP B  56      -2.379   1.911  11.568  2.00  1.00           C
ATOM   3941  C   TRP B  56      -3.696   7.944  12.821  2.00  1.00           C
ATOM   3942  O   TRP B  56      -3.377   7.348  13.850  2.00  1.00           O
ATOM   3943  N   ASN B  57      -3.299   9.211  12.585  2.00  1.00           N
ATOM   3944  CA  ASN B  57      -2.415   9.913  13.479  2.00  1.00           C
ATOM   3945  CB  ASN B  57      -2.002  11.293  12.943  2.00  1.00           C
ATOM   3946  CG  ASN B  57      -1.126  11.057  11.727  2.00  1.00           C
ATOM   3947  OD1 ASN B  57      -0.111  10.369  11.807  2.00  1.00           O
ATOM   3948  ND2 ASN B  57      -1.537  11.627  10.562  2.00  1.00           N
ATOM   3949  C   ASN B  57      -3.105  10.168  14.785  2.00  1.00           C
ATOM   3950  O   ASN B  57      -2.498  10.007  15.843  2.00  1.00           O
ATOM   3951  N   ALA B  58      -4.403  10.550  14.745  2.00  1.00           N
ATOM   3952  CA  ALA B  58      -5.096  10.928  15.951  2.00  1.00           C
ATOM   3953  CB  ALA B  58      -6.587  11.235  15.714  2.00  1.00           C
ATOM   3954  C   ALA B  58      -5.022   9.750  16.874  2.00  1.00           C
ATOM   3955  O   ALA B  58      -4.678   9.894  18.045  2.00  1.00           O
ATOM   3956  N   TYR B  59      -5.328   8.542  16.357  2.00  1.00           N
ATOM   3957  CA  TYR B  59      -5.318   7.342  17.152  2.00  1.00           C
ATOM   3958  CB  TYR B  59      -6.024   6.186  16.410  2.00  1.00           C
ATOM   3959  CG  TYR B  59      -6.308   5.050  17.339  2.00  1.00           C
ATOM   3960  CD1 TYR B  59      -7.370   5.138  18.210  2.00  1.00           C
ATOM   3961  CD2 TYR B  59      -5.550   3.901  17.331  2.00  1.00           C
ATOM   3962  CE1 TYR B  59      -7.667   4.107  19.069  2.00  1.00           C
ATOM   3963  CE2 TYR B  59      -5.842   2.864  18.189  2.00  1.00           C
ATOM   3964  CZ  TYR B  59      -6.901   2.968  19.058  2.00  1.00           C
ATOM   3965  OH  TYR B  59      -7.208   1.910  19.939  2.00  1.00           O
ATOM   3966  C   TYR B  59      -3.918   6.892  17.495  2.00  1.00           C
ATOM   3967  O   TYR B  59      -3.607   6.658  18.662  2.00  1.00           O
ATOM   3968  N   TYR B  60      -3.026   6.782  16.483  2.00  1.00           N
ATOM   3969  CA  TYR B  60      -1.714   6.211  16.684  2.00  1.00           C
ATOM   3970  CB  TYR B  60      -0.951   6.040  15.352  2.00  1.00           C
ATOM   3971  CG  TYR B  60       0.372   5.375  15.571  2.00  1.00           C
ATOM   3972  CD1 TYR B  60       1.498   6.098  15.897  2.00  1.00           C
ATOM   3973  CD2 TYR B  60       0.491   4.010  15.433  2.00  1.00           C
ATOM   3974  CE1 TYR B  60       2.712   5.475  16.090  2.00  1.00           C
ATOM   3975  CE2 TYR B  60       1.700   3.379  15.624  2.00  1.00           C
ATOM   3976  CZ  TYR B  60       2.816   4.112  15.950  2.00  1.00           C
ATOM   3977  OH  TYR B  60       4.058   3.469  16.144  2.00  1.00           O
ATOM   3978  C   TYR B  60      -0.885   7.073  17.589  2.00  1.00           C
ATOM   3979  O   TYR B  60      -0.361   6.602  18.597  2.00  1.00           O
ATOM   3980  N   GLU B  61      -0.771   8.374  17.260  3.00  1.00           N
ATOM   3981  CA  GLU B  61       0.098   9.261  17.984  3.00  1.00           C
ATOM   3982  CB  GLU B  61       0.364  10.584  17.247  3.00  1.00           C
ATOM   3983  CG  GLU B  61       1.204  10.403  15.982  3.00  1.00           C
ATOM   3984  CD  GLU B  61       2.578   9.885  16.393  3.00  1.00           C
ATOM   3985  OE1 GLU B  61       3.286  10.603  17.148  3.00  1.00           O
ATOM   3986  OE2 GLU B  61       2.938   8.763  15.948  3.00  1.00           O
ATOM   3987  C   GLU B  61      -0.416   9.608  19.363  3.00  1.00           C
ATOM   3988  O   GLU B  61       0.374   9.666  20.306  3.00  1.00           O
ATOM   3989  N   GLU B  62      -1.740   9.819  19.555  3.00  1.00           N
ATOM   3990  CA  GLU B  62      -2.129  10.412  20.814  3.00  1.00           C
ATOM   3991  CB  GLU B  62      -2.748  11.804  20.624  3.00  1.00           C
ATOM   3992  CG  GLU B  62      -2.968  12.547  21.939  3.00  1.00           C
ATOM   3993  CD  GLU B  62      -3.311  13.985  21.595  3.00  1.00           C
ATOM   3994  OE1 GLU B  62      -2.928  14.434  20.481  3.00  1.00           O
ATOM   3995  OE2 GLU B  62      -3.958  14.657  22.441  3.00  1.00           O
ATOM   3996  C   GLU B  62      -3.100   9.599  21.634  3.00  1.00           C
ATOM   3997  O   GLU B  62      -2.803   9.266  22.780  3.00  1.00           O
ATOM   3998  N   VAL B  63      -4.300   9.292  21.105  2.00  1.00           N
ATOM   3999  CA  VAL B  63      -5.312   8.663  21.919  2.00  1.00           C
ATOM   4000  CB  VAL B  63      -6.614   8.499  21.191  2.00  1.00           C
ATOM   4001  CG1 VAL B  63      -7.162   9.902  20.872  2.00  1.00           C
ATOM   4002  CG2 VAL B  63      -6.385   7.627  19.943  2.00  1.00           C
ATOM   4003  C   VAL B  63      -4.883   7.334  22.424  2.00  1.00           C
ATOM   4004  O   VAL B  63      -5.043   7.078  23.615  2.00  1.00           O
ATOM   4005  N   VAL B  64      -4.362   6.438  21.564  2.00  1.00           N
ATOM   4006  CA  VAL B  64      -3.836   5.241  22.150  2.00  1.00           C
ATOM   4007  CB  VAL B  64      -3.274   4.279  21.152  2.00  1.00           C
ATOM   4008  CG1 VAL B  64      -2.165   4.998  20.369  2.00  1.00           C
ATOM   4009  CG2 VAL B  64      -2.800   3.021  21.900  2.00  1.00           C
ATOM   4010  C   VAL B  64      -2.730   5.815  22.968  2.00  1.00           C
ATOM   4011  O   VAL B  64      -2.172   6.831  22.561  2.00  1.00           O
ATOM   4012  N   TYR B  65      -2.394   5.176  24.107  2.00  1.00           N
ATOM   4013  CA  TYR B  65      -1.530   5.672  25.148  2.00  1.00           C
ATOM   4014  CB  TYR B  65      -0.421   6.597  24.608  2.00  1.00           C
ATOM   4015  CG  TYR B  65       0.351   7.227  25.700  2.00  1.00           C
ATOM   4016  CD1 TYR B  65       1.398   6.572  26.302  2.00  1.00           C
ATOM   4017  CD2 TYR B  65       0.028   8.501  26.091  2.00  1.00           C
ATOM   4018  CE1 TYR B  65       2.106   7.186  27.308  2.00  1.00           C
ATOM   4019  CE2 TYR B  65       0.731   9.118  27.094  2.00  1.00           C
ATOM   4020  CZ  TYR B  65       1.772   8.460  27.703  2.00  1.00           C
ATOM   4021  OH  TYR B  65       2.496   9.093  28.735  2.00  1.00           O
ATOM   4022  C   TYR B  65      -2.380   6.356  26.188  2.00  1.00           C
ATOM   4023  O   TYR B  65      -1.987   6.409  27.353  2.00  1.00           O
ATOM   4024  N   VAL B  66      -3.576   6.885  25.839  2.00  1.00           N
ATOM   4025  CA  VAL B  66      -4.447   7.294  26.914  2.00  1.00           C
ATOM   4026  CB  VAL B  66      -5.493   8.320  26.553  2.00  1.00           C
ATOM   4027  CG1 VAL B  66      -4.770   9.515  25.909  2.00  1.00           C
ATOM   4028  CG2 VAL B  66      -6.639   7.696  25.739  2.00  1.00           C
ATOM   4029  C   VAL B  66      -5.134   6.050  27.400  2.00  1.00           C
ATOM   4030  O   VAL B  66      -5.295   5.836  28.600  2.00  1.00           O
ATOM   4031  N   LEU B  67      -5.533   5.187  26.431  2.00  1.00           N
ATOM   4032  CA  LEU B  67      -6.262   3.949  26.602  2.00  1.00           C
ATOM   4033  CB  LEU B  67      -6.544   3.290  25.244  2.00  1.00           C
ATOM   4034  CG  LEU B  67      -7.283   1.946  25.322  2.00  1.00           C
ATOM   4035  CD1 LEU B  67      -8.714   2.121  25.853  2.00  1.00           C
ATOM   4036  CD2 LEU B  67      -7.213   1.204  23.977  2.00  1.00           C
ATOM   4037  C   LEU B  67      -5.434   2.983  27.383  2.00  1.00           C
ATOM   4038  O   LEU B  67      -5.899   2.350  28.329  2.00  1.00           O
ATOM   4039  N   GLU B  68      -4.156   2.898  27.002  2.00  1.00           N
ATOM   4040  CA  GLU B  68      -3.189   1.972  27.506  2.00  1.00           C
ATOM   4041  CB  GLU B  68      -1.857   2.234  26.789  2.00  1.00           C
ATOM   4042  CG  GLU B  68      -0.772   1.174  26.916  2.00  1.00           C
ATOM   4043  CD  GLU B  68       0.253   1.557  25.857  2.00  1.00           C
ATOM   4044  OE1 GLU B  68      -0.132   1.589  24.657  2.00  1.00           O
ATOM   4045  OE2 GLU B  68       1.424   1.839  26.228  2.00  1.00           O
ATOM   4046  C   GLU B  68      -2.989   2.198  28.960  2.00  1.00           C
ATOM   4047  O   GLU B  68      -2.789   1.237  29.696  2.00  1.00           O
ATOM   4048  N   GLU B  69      -2.977   3.472  29.393  2.00  1.00           N
ATOM   4049  CA  GLU B  69      -2.771   3.827  30.769  2.00  1.00           C
ATOM   4050  CB  GLU B  69      -2.477   5.319  30.999  2.00  1.00           C
ATOM   4051  CG  GLU B  69      -2.333   5.659  32.484  2.00  1.00           C
ATOM   4052  CD  GLU B  69      -1.095   4.953  33.018  2.00  1.00           C
ATOM   4053  OE1 GLU B  69      -0.244   4.527  32.192  2.00  1.00           O
ATOM   4054  OE2 GLU B  69      -0.988   4.831  34.267  2.00  1.00           O
ATOM   4055  C   GLU B  69      -3.962   3.477  31.615  2.00  1.00           C
ATOM   4056  O   GLU B  69      -3.804   3.193  32.803  2.00  1.00           O
ATOM   4057  N   ILE B  70      -5.192   3.531  31.063  2.00  1.00           N
ATOM   4058  CA  ILE B  70      -6.344   3.144  31.841  2.00  1.00           C
ATOM   4059  CB  ILE B  70      -7.634   3.355  31.110  2.00  1.00           C
ATOM   4060  CG1 ILE B  70      -7.845   4.855  30.853  2.00  1.00           C
ATOM   4061  CG2 ILE B  70      -8.761   2.706  31.927  2.00  1.00           C
ATOM   4062  CD1 ILE B  70      -9.010   5.145  29.913  2.00  1.00           C
ATOM   4063  C   ILE B  70      -6.207   1.701  32.136  2.00  1.00           C
ATOM   4064  O   ILE B  70      -6.364   1.269  33.277  2.00  1.00           O
ATOM   4065  N   GLU B  71      -5.866   0.916  31.099  2.00  1.00           N
ATOM   4066  CA  GLU B  71      -5.528  -0.447  31.341  2.00  1.00           C
ATOM   4067  CB  GLU B  71      -5.322  -1.262  30.054  2.00  1.00           C
ATOM   4068  CG  GLU B  71      -6.610  -1.374  29.235  2.00  1.00           C
ATOM   4069  CD  GLU B  71      -6.369  -2.331  28.079  2.00  1.00           C
ATOM   4070  OE1 GLU B  71      -5.422  -2.089  27.285  2.00  1.00           O
ATOM   4071  OE2 GLU B  71      -7.128  -3.332  27.990  2.00  1.00           O
ATOM   4072  C   GLU B  71      -4.220  -0.271  32.037  2.00  1.00           C
ATOM   4073  O   GLU B  71      -3.647   0.806  32.008  2.00  1.00           O
ATOM   4074  N   TYR B  72      -3.709  -1.278  32.728  2.00  1.00           N
ATOM   4075  CA  TYR B  72      -2.490  -1.120  33.464  2.00  1.00           C
ATOM   4076  CB  TYR B  72      -1.329  -0.364  32.761  2.00  1.00           C
ATOM   4077  CG  TYR B  72      -0.788  -1.169  31.629  2.00  1.00           C
ATOM   4078  CD1 TYR B  72      -1.509  -1.332  30.470  2.00  1.00           C
ATOM   4079  CD2 TYR B  72       0.462  -1.739  31.719  2.00  1.00           C
ATOM   4080  CE1 TYR B  72      -1.002  -2.066  29.423  2.00  1.00           C
ATOM   4081  CE2 TYR B  72       0.975  -2.473  30.675  2.00  1.00           C
ATOM   4082  CZ  TYR B  72       0.241  -2.638  29.525  2.00  1.00           C
ATOM   4083  OH  TYR B  72       0.761  -3.390  28.449  2.00  1.00           O
ATOM   4084  C   TYR B  72      -2.760  -0.449  34.784  2.00  1.00           C
ATOM   4085  O   TYR B  72      -2.362  -0.973  35.823  2.00  1.00           O
ATOM   4086  N   MET B  73      -3.466   0.697  34.819  2.00  1.00           N
ATOM   4087  CA  MET B  73      -3.783   1.230  36.117  2.00  1.00           C
ATOM   4088  CB  MET B  73      -4.260   2.688  36.095  2.00  1.00           C
ATOM   4089  CG  MET B  73      -3.155   3.684  35.738  2.00  1.00           C
ATOM   4090  SD  MET B  73      -1.822   3.802  36.972  2.00  1.00           S
ATOM   4091  CE  MET B  73      -0.957   2.289  36.456  2.00  1.00           C
ATOM   4092  C   MET B  73      -4.860   0.396  36.699  2.00  1.00           C
ATOM   4093  O   MET B  73      -4.843   0.046  37.878  2.00  1.00           O
ATOM   4094  N   ILE B  74      -5.823   0.038  35.837  2.00  1.00           N
ATOM   4095  CA  ILE B  74      -6.947  -0.722  36.264  2.00  1.00           C
ATOM   4096  CB  ILE B  74      -7.949  -0.943  35.168  2.00  1.00           C
ATOM   4097  CG1 ILE B  74      -8.599   0.405  34.813  2.00  1.00           C
ATOM   4098  CG2 ILE B  74      -8.938  -2.041  35.599  2.00  1.00           C
ATOM   4099  CD1 ILE B  74      -9.485   0.359  33.570  2.00  1.00           C
ATOM   4100  C   ILE B  74      -6.443  -2.037  36.736  2.00  1.00           C
ATOM   4101  O   ILE B  74      -6.877  -2.549  37.767  2.00  1.00           O
ATOM   4102  N   GLN B  75      -5.488  -2.611  35.991  2.00  1.00           N
ATOM   4103  CA  GLN B  75      -5.010  -3.905  36.354  2.00  1.00           C
ATOM   4104  CB  GLN B  75      -3.909  -4.413  35.411  2.00  1.00           C
ATOM   4105  CG  GLN B  75      -4.361  -4.658  33.974  2.00  1.00           C
ATOM   4106  CD  GLN B  75      -3.105  -4.886  33.145  2.00  1.00           C
ATOM   4107  OE1 GLN B  75      -2.429  -3.938  32.752  2.00  1.00           O
ATOM   4108  NE2 GLN B  75      -2.777  -6.177  32.868  2.00  1.00           N
ATOM   4109  C   GLN B  75      -4.355  -3.866  37.704  2.00  1.00           C
ATOM   4110  O   GLN B  75      -4.704  -4.641  38.594  2.00  1.00           O
ATOM   4111  N   LYS B  76      -3.398  -2.935  37.884  2.00  1.00           N
ATOM   4112  CA  LYS B  76      -2.589  -2.859  39.071  2.00  1.00           C
ATOM   4113  CB  LYS B  76      -1.482  -1.804  38.940  2.00  1.00           C
ATOM   4114  CG  LYS B  76      -0.449  -2.155  37.873  2.00  1.00           C
ATOM   4115  CD  LYS B  76       0.427  -0.983  37.435  2.00  1.00           C
ATOM   4116  CE  LYS B  76       1.463  -1.378  36.384  2.00  1.00           C
ATOM   4117  NZ  LYS B  76       0.827  -1.429  35.049  2.00  1.00           N
ATOM   4118  C   LYS B  76      -3.402  -2.481  40.251  2.00  1.00           C
ATOM   4119  O   LYS B  76      -3.235  -3.077  41.307  2.00  1.00           O
ATOM   4120  N   LEU B  77      -4.295  -1.481  40.129  2.00  1.00           N
ATOM   4121  CA  LEU B  77      -5.086  -1.132  41.275  2.00  1.00           C
ATOM   4122  CB  LEU B  77      -6.052   0.025  40.982  2.00  1.00           C
ATOM   4123  CG  LEU B  77      -5.346   1.335  40.583  2.00  1.00           C
ATOM   4124  CD1 LEU B  77      -6.368   2.436  40.259  2.00  1.00           C
ATOM   4125  CD2 LEU B  77      -4.335   1.777  41.655  2.00  1.00           C
ATOM   4126  C   LEU B  77      -5.894  -2.401  41.511  2.00  1.00           C
ATOM   4127  O   LEU B  77      -6.326  -2.918  40.483  2.00  1.00           O
ATOM   4128  N   PRO B  78      -6.194  -3.048  42.645  2.00  1.00           N
ATOM   4129  CA  PRO B  78      -5.839  -2.804  44.039  2.00  1.00           C
ATOM   4130  CD  PRO B  78      -7.222  -4.074  42.547  2.00  1.00           C
ATOM   4131  CB  PRO B  78      -6.845  -3.599  44.871  2.00  1.00           C
ATOM   4132  CG  PRO B  78      -7.296  -4.725  43.934  2.00  1.00           C
ATOM   4133  C   PRO B  78      -4.457  -3.108  44.527  2.00  1.00           C
ATOM   4134  O   PRO B  78      -4.150  -2.719  45.652  2.00  1.00           O
ATOM   4135  N   GLU B  79      -3.624  -3.818  43.755  2.00  1.00           N
ATOM   4136  CA  GLU B  79      -2.313  -4.182  44.210  2.00  1.00           C
ATOM   4137  CB  GLU B  79      -1.528  -4.893  43.097  2.00  1.00           C
ATOM   4138  CG  GLU B  79      -2.124  -6.267  42.771  2.00  1.00           C
ATOM   4139  CD  GLU B  79      -1.832  -6.575  41.311  2.00  1.00           C
ATOM   4140  OE1 GLU B  79      -2.114  -5.676  40.476  2.00  1.00           O
ATOM   4141  OE2 GLU B  79      -1.340  -7.695  41.004  2.00  1.00           O
ATOM   4142  C   GLU B  79      -1.633  -2.903  44.595  2.00  1.00           C
ATOM   4143  O   GLU B  79      -0.946  -2.844  45.615  2.00  1.00           O
ATOM   4144  N   TRP B  80      -1.818  -1.831  43.800  2.00  1.00           N
ATOM   4145  CA  TRP B  80      -1.233  -0.577  44.174  2.00  1.00           C
ATOM   4146  CB  TRP B  80      -1.420   0.561  43.162  2.00  1.00           C
ATOM   4147  CG  TRP B  80      -0.526   0.420  41.970  2.00  1.00           C
ATOM   4148  CD2 TRP B  80       0.863   0.096  42.094  2.00  1.00           C
ATOM   4149  CD1 TRP B  80      -0.793   0.502  40.637  2.00  1.00           C
ATOM   4150  NE1 TRP B  80       0.354   0.266  39.920  2.00  1.00           N
ATOM   4151  CE2 TRP B  80       1.381   0.009  40.805  2.00  1.00           C
ATOM   4152  CE3 TRP B  80       1.640  -0.113  43.197  2.00  1.00           C
ATOM   4153  CZ2 TRP B  80       2.695  -0.288  40.595  2.00  1.00           C
ATOM   4154  CZ3 TRP B  80       2.966  -0.416  42.982  2.00  1.00           C
ATOM   4155  CH2 TRP B  80       3.482  -0.499  41.707  2.00  1.00           C
ATOM   4156  C   TRP B  80      -1.833  -0.057  45.442  2.00  1.00           C
ATOM   4157  O   TRP B  80      -1.121   0.285  46.385  2.00  1.00           O
ATOM   4158  N   ALA B  81      -3.172  -0.016  45.505  2.00  1.00           N
ATOM   4159  CA  ALA B  81      -3.847   0.611  46.602  2.00  1.00           C
ATOM   4160  CB  ALA B  81      -5.376   0.606  46.446  2.00  1.00           C
ATOM   4161  C   ALA B  81      -3.522  -0.086  47.883  2.00  1.00           C
ATOM   4162  O   ALA B  81      -3.386   0.544  48.929  2.00  1.00           O
ATOM   4163  N   ALA B  82      -3.365  -1.414  47.832  1.00  1.00           N
ATOM   4164  CA  ALA B  82      -3.232  -2.177  49.034  1.00  1.00           C
ATOM   4165  CB  ALA B  82      -3.057  -3.680  48.769  1.00  1.00           C
ATOM   4166  C   ALA B  82      -2.096  -1.746  49.909  1.00  1.00           C
ATOM   4167  O   ALA B  82      -1.064  -1.252  49.454  1.00  1.00           O
ATOM   4168  N   ASP B  83      -2.316  -1.951  51.230  1.00  1.00           N
ATOM   4169  CA  ASP B  83      -1.408  -1.655  52.305  1.00  1.00           C
ATOM   4170  CB  ASP B  83      -1.970  -2.084  53.673  1.00  1.00           C
ATOM   4171  CG  ASP B  83      -1.000  -1.705  54.782  1.00  1.00           C
ATOM   4172  OD1 ASP B  83       0.111  -1.198  54.474  1.00  1.00           O
ATOM   4173  OD2 ASP B  83      -1.369  -1.922  55.967  1.00  1.00           O
ATOM   4174  C   ASP B  83      -0.187  -2.450  52.054  1.00  1.00           C
ATOM   4175  O   ASP B  83      -0.256  -3.664  51.864  1.00  1.00           O
ATOM   4176  N   GLU B  84       0.977  -1.780  52.009  4.00  1.00           N
ATOM   4177  CA  GLU B  84       2.133  -2.584  51.853  4.00  1.00           C
ATOM   4178  CB  GLU B  84       3.005  -2.323  50.601  4.00  1.00           C
ATOM   4179  CG  GLU B  84       3.561  -0.913  50.466  4.00  1.00           C
ATOM   4180  CD  GLU B  84       2.623  -0.142  49.558  4.00  1.00           C
ATOM   4181  OE1 GLU B  84       2.042  -0.777  48.637  4.00  1.00           O
ATOM   4182  OE2 GLU B  84       2.476   1.091  49.770  4.00  1.00           O
ATOM   4183  C   GLU B  84       2.953  -2.440  53.065  4.00  1.00           C
ATOM   4184  O   GLU B  84       3.105  -1.382  53.670  4.00  1.00           O
ATOM   4185  N   PRO B  85       3.413  -3.583  53.429  4.00  1.00           N
ATOM   4186  CA  PRO B  85       4.232  -3.670  54.585  4.00  1.00           C
ATOM   4187  CD  PRO B  85       2.608  -4.784  53.239  4.00  1.00           C
ATOM   4188  CB  PRO B  85       4.183  -5.125  55.034  4.00  1.00           C
ATOM   4189  CG  PRO B  85       2.835  -5.633  54.494  4.00  1.00           C
ATOM   4190  C   PRO B  85       5.615  -3.218  54.234  4.00  1.00           C
ATOM   4191  O   PRO B  85       5.902  -3.020  53.054  4.00  1.00           O
ATOM   4192  N   VAL B  86       6.460  -3.011  55.256  1.00  1.00           N
ATOM   4193  CA  VAL B  86       7.820  -2.652  55.012  1.00  1.00           C
ATOM   4194  CB  VAL B  86       8.094  -1.177  55.116  1.00  1.00           C
ATOM   4195  CG1 VAL B  86       7.396  -0.472  53.939  1.00  1.00           C
ATOM   4196  CG2 VAL B  86       7.629  -0.667  56.493  1.00  1.00           C
ATOM   4197  C   VAL B  86       8.657  -3.375  56.012  1.00  1.00           C
ATOM   4198  O   VAL B  86       8.147  -3.998  56.942  1.00  1.00           O
ATOM   4199  N   GLU B  87       9.987  -3.298  55.839  1.00  1.00           N
ATOM   4200  CA  GLU B  87      10.913  -4.044  56.641  1.00  1.00           C
ATOM   4201  CB  GLU B  87      12.373  -3.689  56.300  1.00  1.00           C
ATOM   4202  CG  GLU B  87      12.767  -3.962  54.842  1.00  1.00           C
ATOM   4203  CD  GLU B  87      13.400  -5.343  54.747  1.00  1.00           C
ATOM   4204  OE1 GLU B  87      13.879  -5.841  55.801  1.00  1.00           O
ATOM   4205  OE2 GLU B  87      13.428  -5.911  53.623  1.00  1.00           O
ATOM   4206  C   GLU B  87      10.699  -3.722  58.084  1.00  1.00           C
ATOM   4207  O   GLU B  87      10.336  -2.603  58.438  1.00  1.00           O
ATOM   4208  N   LYS B  88      10.900  -4.740  58.951  1.00  1.00           N
ATOM   4209  CA  LYS B  88      10.779  -4.582  60.372  1.00  1.00           C
ATOM   4210  CB  LYS B  88       9.780  -5.565  61.016  1.00  1.00           C
ATOM   4211  CG  LYS B  88       9.935  -7.011  60.547  1.00  1.00           C
ATOM   4212  CD  LYS B  88       9.019  -7.997  61.276  1.00  1.00           C
ATOM   4213  CE  LYS B  88       9.052  -9.406  60.680  1.00  1.00           C
ATOM   4214  NZ  LYS B  88       8.077 -10.277  61.372  1.00  1.00           N
ATOM   4215  C   LYS B  88      12.139  -4.735  60.974  1.00  1.00           C
ATOM   4216  O   LYS B  88      13.022  -5.368  60.398  1.00  1.00           O
ATOM   4217  N   THR B  89      12.337  -4.112  62.154  1.00  1.00           N
ATOM   4218  CA  THR B  89      13.595  -4.137  62.845  1.00  1.00           C
ATOM   4219  CB  THR B  89      14.063  -2.769  63.232  1.00  1.00           C
ATOM   4220  OG1 THR B  89      13.147  -2.166  64.136  1.00  1.00           O
ATOM   4221  CG2 THR B  89      14.150  -1.934  61.944  1.00  1.00           C
ATOM   4222  C   THR B  89      13.360  -4.922  64.086  1.00  1.00           C
ATOM   4223  O   THR B  89      12.223  -5.154  64.491  1.00  1.00           O
ATOM   4224  N   PRO B  90      14.432  -5.352  64.676  2.00  1.00           N
ATOM   4225  CA  PRO B  90      14.349  -6.139  65.868  2.00  1.00           C
ATOM   4226  CD  PRO B  90      15.627  -5.672  63.917  2.00  1.00           C
ATOM   4227  CB  PRO B  90      15.754  -6.699  66.108  2.00  1.00           C
ATOM   4228  CG  PRO B  90      16.631  -6.065  65.009  2.00  1.00           C
ATOM   4229  C   PRO B  90      13.707  -5.498  67.049  2.00  1.00           C
ATOM   4230  O   PRO B  90      13.101  -6.220  67.839  2.00  1.00           O
ATOM   4231  N   GLN B  91      13.820  -4.171  67.218  2.00  1.00           N
ATOM   4232  CA  GLN B  91      13.183  -3.594  68.363  2.00  1.00           C
ATOM   4233  CB  GLN B  91      13.469  -2.090  68.519  2.00  1.00           C
ATOM   4234  CG  GLN B  91      14.932  -1.771  68.845  2.00  1.00           C
ATOM   4235  CD  GLN B  91      15.181  -2.137  70.300  2.00  1.00           C
ATOM   4236  OE1 GLN B  91      15.514  -3.275  70.624  2.00  1.00           O
ATOM   4237  NE2 GLN B  91      14.999  -1.140  71.208  2.00  1.00           N
ATOM   4238  C   GLN B  91      11.707  -3.771  68.178  2.00  1.00           C
ATOM   4239  O   GLN B  91      10.996  -4.127  69.116  2.00  1.00           O
ATOM   4240  N   THR B  92      11.212  -3.537  66.943  2.00  1.00           N
ATOM   4241  CA  THR B  92       9.802  -3.628  66.663  2.00  1.00           C
ATOM   4242  CB  THR B  92       9.324  -2.390  65.963  2.00  1.00           C
ATOM   4243  OG1 THR B  92       7.943  -2.486  65.646  2.00  1.00           O
ATOM   4244  CG2 THR B  92      10.172  -2.182  64.700  2.00  1.00           C
ATOM   4245  C   THR B  92       9.537  -4.811  65.783  2.00  1.00           C
ATOM   4246  O   THR B  92       8.949  -4.676  64.711  2.00  1.00           O
ATOM   4247  N   GLN B  93       9.972  -6.014  66.205  3.00  1.00           N
ATOM   4248  CA  GLN B  93       9.643  -7.218  65.491  3.00  1.00           C
ATOM   4249  CB  GLN B  93      10.415  -8.451  65.999  3.00  1.00           C
ATOM   4250  CG  GLN B  93      11.931  -8.353  65.821  3.00  1.00           C
ATOM   4251  CD  GLN B  93      12.231  -8.366  64.328  3.00  1.00           C
ATOM   4252  OE1 GLN B  93      13.307  -7.953  63.896  3.00  1.00           O
ATOM   4253  NE2 GLN B  93      11.253  -8.850  63.516  3.00  1.00           N
ATOM   4254  C   GLN B  93       8.196  -7.479  65.756  3.00  1.00           C
ATOM   4255  O   GLN B  93       7.449  -7.931  64.890  3.00  1.00           O
ATOM   4256  N   GLN B  94       7.778  -7.161  66.993  3.00  1.00           N
ATOM   4257  CA  GLN B  94       6.463  -7.424  67.494  3.00  1.00           C
ATOM   4258  CB  GLN B  94       6.278  -6.952  68.948  3.00  1.00           C
ATOM   4259  CG  GLN B  94       4.868  -7.195  69.492  3.00  1.00           C
ATOM   4260  CD  GLN B  94       4.819  -6.686  70.925  3.00  1.00           C
ATOM   4261  OE1 GLN B  94       5.492  -7.215  71.807  3.00  1.00           O
ATOM   4262  NE2 GLN B  94       3.998  -5.625  71.160  3.00  1.00           N
ATOM   4263  C   GLN B  94       5.442  -6.705  66.672  3.00  1.00           C
ATOM   4264  O   GLN B  94       4.358  -7.234  66.426  3.00  1.00           O
ATOM   4265  N   ASP B  95       5.767  -5.489  66.205  1.00  1.00           N
ATOM   4266  CA  ASP B  95       4.748  -4.655  65.641  1.00  1.00           C
ATOM   4267  CB  ASP B  95       4.954  -3.179  66.055  1.00  1.00           C
ATOM   4268  CG  ASP B  95       4.925  -3.046  67.589  1.00  1.00           C
ATOM   4269  OD1 ASP B  95       5.258  -4.030  68.304  1.00  1.00           O
ATOM   4270  OD2 ASP B  95       4.533  -1.951  68.072  1.00  1.00           O
ATOM   4271  C   ASP B  95       4.658  -4.728  64.149  1.00  1.00           C
ATOM   4272  O   ASP B  95       5.604  -5.089  63.452  1.00  1.00           O
ATOM   4273  N   GLU B  96       3.450  -4.392  63.643  4.00  1.00           N
ATOM   4274  CA  GLU B  96       3.164  -4.309  62.241  4.00  1.00           C
ATOM   4275  CB  GLU B  96       1.669  -4.326  61.881  4.00  1.00           C
ATOM   4276  CG  GLU B  96       1.429  -4.292  60.370  4.00  1.00           C
ATOM   4277  CD  GLU B  96      -0.066  -4.158  60.120  4.00  1.00           C
ATOM   4278  OE1 GLU B  96      -0.860  -4.603  60.991  4.00  1.00           O
ATOM   4279  OE2 GLU B  96      -0.433  -3.605  59.049  4.00  1.00           O
ATOM   4280  C   GLU B  96       3.716  -3.005  61.763  4.00  1.00           C
ATOM   4281  O   GLU B  96       3.665  -2.000  62.472  4.00  1.00           O
ATOM   4282  N   LEU B  97       4.299  -3.000  60.548  4.00  1.00           N
ATOM   4283  CA  LEU B  97       4.796  -1.780  59.979  4.00  1.00           C
ATOM   4284  CB  LEU B  97       6.299  -1.812  59.639  4.00  1.00           C
ATOM   4285  CG  LEU B  97       7.243  -2.056  60.831  4.00  1.00           C
ATOM   4286  CD1 LEU B  97       7.228  -0.888  61.829  4.00  1.00           C
ATOM   4287  CD2 LEU B  97       6.968  -3.416  61.490  4.00  1.00           C
ATOM   4288  C   LEU B  97       4.118  -1.652  58.675  4.00  1.00           C
ATOM   4289  O   LEU B  97       4.279  -2.506  57.804  4.00  1.00           O
ATOM   4290  N   TYR B  98       3.321  -0.595  58.479  4.00  1.00           N
ATOM   4291  CA  TYR B  98       2.765  -0.625  57.176  4.00  1.00           C
ATOM   4292  CB  TYR B  98       1.393  -1.316  57.092  4.00  1.00           C
ATOM   4293  CG  TYR B  98       0.395  -0.584  57.913  4.00  1.00           C
ATOM   4294  CD1 TYR B  98       0.271  -0.840  59.259  4.00  1.00           C
ATOM   4295  CD2 TYR B  98      -0.413   0.361  57.330  4.00  1.00           C
ATOM   4296  CE1 TYR B  98      -0.657  -0.167  60.014  4.00  1.00           C
ATOM   4297  CE2 TYR B  98      -1.344   1.036  58.081  4.00  1.00           C
ATOM   4298  CZ  TYR B  98      -1.470   0.771  59.423  4.00  1.00           C
ATOM   4299  OH  TYR B  98      -2.424   1.467  60.189  4.00  1.00           O
ATOM   4300  C   TYR B  98       2.696   0.733  56.569  4.00  1.00           C
ATOM   4301  O   TYR B  98       2.583   1.738  57.269  4.00  1.00           O
ATOM   4302  N   ILE B  99       2.782   0.782  55.222  4.00  1.00           N
ATOM   4303  CA  ILE B  99       2.706   2.033  54.529  4.00  1.00           C
ATOM   4304  CB  ILE B  99       3.834   2.280  53.572  4.00  1.00           C
ATOM   4305  CG1 ILE B  99       3.790   3.727  53.055  4.00  1.00           C
ATOM   4306  CG2 ILE B  99       3.779   1.210  52.481  4.00  1.00           C
ATOM   4307  CD1 ILE B  99       4.059   4.768  54.141  4.00  1.00           C
ATOM   4308  C   ILE B  99       1.391   2.059  53.805  4.00  1.00           C
ATOM   4309  O   ILE B  99       1.068   1.136  53.058  4.00  1.00           O
ATOM   4310  N   HIS B 100       0.582   3.120  54.031  4.00  1.00           N
ATOM   4311  CA  HIS B 100      -0.754   3.185  53.492  4.00  1.00           C
ATOM   4312  ND1 HIS B 100      -3.968   4.364  53.321  4.00  1.00           N
ATOM   4313  CG  HIS B 100      -3.225   3.504  54.102  4.00  1.00           C
ATOM   4314  CB  HIS B 100      -1.791   3.724  54.499  4.00  1.00           C
ATOM   4315  NE2 HIS B 100      -5.304   2.663  53.840  4.00  1.00           N
ATOM   4316  CD2 HIS B 100      -4.058   2.472  54.409  4.00  1.00           C
ATOM   4317  CE1 HIS B 100      -5.202   3.811  53.197  4.00  1.00           C
ATOM   4318  C   HIS B 100      -0.780   4.100  52.277  4.00  1.00           C
ATOM   4319  O   HIS B 100       0.179   4.828  52.025  4.00  1.00           O
ATOM   4320  N   SER B 101      -1.867   4.037  51.455  4.00  1.00           N
ATOM   4321  CA  SER B 101      -2.065   4.928  50.325  4.00  1.00           C
ATOM   4322  CB  SER B 101      -1.900   4.254  48.949  4.00  1.00           C
ATOM   4323  OG  SER B 101      -0.539   3.906  48.734  4.00  1.00           O
ATOM   4324  C   SER B 101      -3.477   5.453  50.418  4.00  1.00           C
ATOM   4325  O   SER B 101      -4.434   4.680  50.477  4.00  1.00           O
ATOM   4326  N   GLU B 102      -3.647   6.798  50.432  4.00  1.00           N
ATOM   4327  CA  GLU B 102      -4.949   7.410  50.552  4.00  1.00           C
ATOM   4328  CB  GLU B 102      -5.186   8.030  51.930  4.00  1.00           C
ATOM   4329  CG  GLU B 102      -6.564   8.662  52.089  4.00  1.00           C
ATOM   4330  CD  GLU B 102      -6.635   9.192  53.509  4.00  1.00           C
ATOM   4331  OE1 GLU B 102      -6.098   8.503  54.418  4.00  1.00           O
ATOM   4332  OE2 GLU B 102      -7.214  10.291  53.704  4.00  1.00           O
ATOM   4333  C   GLU B 102      -5.033   8.525  49.520  4.00  1.00           C
ATOM   4334  O   GLU B 102      -4.008   8.927  48.971  4.00  1.00           O
ATOM   4335  N   PRO B 103      -6.209   9.017  49.185  4.00  1.00           N
ATOM   4336  CA  PRO B 103      -6.293  10.077  48.203  4.00  1.00           C
ATOM   4337  CD  PRO B 103      -7.398   8.175  49.151  4.00  1.00           C
ATOM   4338  CB  PRO B 103      -7.685   9.988  47.571  4.00  1.00           C
ATOM   4339  CG  PRO B 103      -8.478   9.069  48.516  4.00  1.00           C
ATOM   4340  C   PRO B 103      -5.952  11.421  48.742  4.00  1.00           C
ATOM   4341  O   PRO B 103      -6.320  11.721  49.875  4.00  1.00           O
ATOM   4342  N   LEU B 104      -5.244  12.248  47.956  1.00  1.00           N
ATOM   4343  CA  LEU B 104      -4.961  13.534  48.501  1.00  1.00           C
ATOM   4344  CB  LEU B 104      -3.902  14.387  47.790  1.00  1.00           C
ATOM   4345  CG  LEU B 104      -2.475  13.896  48.039  1.00  1.00           C
ATOM   4346  CD1 LEU B 104      -2.174  13.890  49.546  1.00  1.00           C
ATOM   4347  CD2 LEU B 104      -2.229  12.544  47.369  1.00  1.00           C
ATOM   4348  C   LEU B 104      -6.180  14.363  48.600  1.00  1.00           C
ATOM   4349  O   LEU B 104      -6.432  14.998  49.622  1.00  1.00           O
ATOM   4350  N   GLY B 105      -6.990  14.369  47.538  1.00  1.00           N
ATOM   4351  CA  GLY B 105      -8.122  15.232  47.572  1.00  1.00           C
ATOM   4352  C   GLY B 105      -8.128  15.875  46.230  1.00  1.00           C
ATOM   4353  O   GLY B 105      -7.521  15.364  45.294  1.00  1.00           O
ATOM   4354  N   VAL B 106      -8.771  17.046  46.112  4.00  1.00           N
ATOM   4355  CA  VAL B 106      -8.915  17.675  44.832  4.00  1.00           C
ATOM   4356  CB  VAL B 106      -9.565  19.023  44.926  4.00  1.00           C
ATOM   4357  CG1 VAL B 106      -8.714  19.895  45.863  4.00  1.00           C
ATOM   4358  CG2 VAL B 106      -9.707  19.610  43.510  4.00  1.00           C
ATOM   4359  C   VAL B 106      -7.596  17.867  44.188  4.00  1.00           C
ATOM   4360  O   VAL B 106      -6.630  18.329  44.794  4.00  1.00           O
ATOM   4361  N   VAL B 107      -7.558  17.477  42.906  4.00  1.00           N
ATOM   4362  CA  VAL B 107      -6.403  17.610  42.084  4.00  1.00           C
ATOM   4363  CB  VAL B 107      -5.966  16.309  41.487  4.00  1.00           C
ATOM   4364  CG1 VAL B 107      -4.850  16.569  40.465  4.00  1.00           C
ATOM   4365  CG2 VAL B 107      -5.579  15.371  42.625  4.00  1.00           C
ATOM   4366  C   VAL B 107      -6.855  18.413  40.913  4.00  1.00           C
ATOM   4367  O   VAL B 107      -7.935  18.180  40.373  4.00  1.00           O
ATOM   4368  N   LEU B 108      -6.041  19.392  40.490  4.00  1.00           N
ATOM   4369  CA  LEU B 108      -6.428  20.169  39.355  4.00  1.00           C
ATOM   4370  CB  LEU B 108      -6.365  21.694  39.592  4.00  1.00           C
ATOM   4371  CG  LEU B 108      -4.993  22.239  40.046  4.00  1.00           C
ATOM   4372  CD1 LEU B 108      -5.036  23.769  40.172  4.00  1.00           C
ATOM   4373  CD2 LEU B 108      -4.508  21.591  41.355  4.00  1.00           C
ATOM   4374  C   LEU B 108      -5.473  19.856  38.269  4.00  1.00           C
ATOM   4375  O   LEU B 108      -4.269  20.080  38.397  4.00  1.00           O
ATOM   4376  N   VAL B 109      -5.999  19.303  37.165  4.00  1.00           N
ATOM   4377  CA  VAL B 109      -5.139  19.028  36.065  4.00  1.00           C
ATOM   4378  CB  VAL B 109      -5.483  17.773  35.307  4.00  1.00           C
ATOM   4379  CG1 VAL B 109      -5.239  16.562  36.227  4.00  1.00           C
ATOM   4380  CG2 VAL B 109      -6.930  17.876  34.803  4.00  1.00           C
ATOM   4381  C   VAL B 109      -5.243  20.209  35.134  4.00  1.00           C
ATOM   4382  O   VAL B 109      -6.334  20.733  34.912  4.00  1.00           O
ATOM   4383  N   ILE B 110      -4.095  20.691  34.604  4.00  1.00           N
ATOM   4384  CA  ILE B 110      -4.094  21.773  33.650  4.00  1.00           C
ATOM   4385  CB  ILE B 110      -3.265  22.961  34.050  4.00  1.00           C
ATOM   4386  CG1 ILE B 110      -3.726  23.505  35.413  4.00  1.00           C
ATOM   4387  CG2 ILE B 110      -3.383  24.010  32.931  4.00  1.00           C
ATOM   4388  CD1 ILE B 110      -2.749  24.515  36.014  4.00  1.00           C
ATOM   4389  C   ILE B 110      -3.495  21.173  32.402  4.00  1.00           C
ATOM   4390  O   ILE B 110      -2.553  20.385  32.483  4.00  1.00           O
ATOM   4391  N   GLY B 111      -4.031  21.492  31.203  1.00  1.00           N
ATOM   4392  CA  GLY B 111      -3.490  20.859  30.027  1.00  1.00           C
ATOM   4393  C   GLY B 111      -3.033  21.906  29.058  1.00  1.00           C
ATOM   4394  O   GLY B 111      -3.428  23.066  29.155  1.00  1.00           O
ATOM   4395  N   THR B 112      -2.178  21.514  28.081  1.00  1.00           N
ATOM   4396  CA  THR B 112      -1.687  22.479  27.135  1.00  1.00           C
ATOM   4397  CB  THR B 112      -0.230  22.780  27.266  1.00  1.00           C
ATOM   4398  OG1 THR B 112       0.019  23.333  28.548  1.00  1.00           O
ATOM   4399  CG2 THR B 112       0.163  23.792  26.179  1.00  1.00           C
ATOM   4400  C   THR B 112      -1.979  22.073  25.741  1.00  1.00           C
ATOM   4401  O   THR B 112      -1.885  20.897  25.396  1.00  1.00           O
ATOM   4402  N   TRP B 113      -2.346  23.057  24.888  1.00  1.00           N
ATOM   4403  CA  TRP B 113      -2.822  22.683  23.591  1.00  1.00           C
ATOM   4404  CB  TRP B 113      -4.050  23.490  23.154  1.00  1.00           C
ATOM   4405  CG  TRP B 113      -5.283  23.150  24.001  1.00  1.00           C
ATOM   4406  CD2 TRP B 113      -5.452  21.979  24.828  1.00  1.00           C
ATOM   4407  CD1 TRP B 113      -6.447  23.845  24.129  1.00  1.00           C
ATOM   4408  NE1 TRP B 113      -7.367  23.111  24.832  1.00  1.00           N
ATOM   4409  CE2 TRP B 113      -6.757  21.985  25.302  1.00  1.00           C
ATOM   4410  CE3 TRP B 113      -4.608  20.968  25.164  1.00  1.00           C
ATOM   4411  CZ2 TRP B 113      -7.227  20.978  26.084  1.00  1.00           C
ATOM   4412  CZ3 TRP B 113      -5.072  19.971  25.987  1.00  1.00           C
ATOM   4413  CH2 TRP B 113      -6.368  19.972  26.431  1.00  1.00           C
ATOM   4414  C   TRP B 113      -1.721  22.585  22.600  1.00  1.00           C
ATOM   4415  O   TRP B 113      -1.232  23.542  22.001  1.00  1.00           O
ATOM   4416  N   ASN B 114      -1.307  21.316  22.526  1.00  1.00           N
ATOM   4417  CA  ASN B 114      -0.413  20.564  21.714  1.00  1.00           C
ATOM   4418  CB  ASN B 114       1.087  20.899  21.916  1.00  1.00           C
ATOM   4419  CG  ASN B 114       1.504  20.739  23.374  1.00  1.00           C
ATOM   4420  OD1 ASN B 114       0.770  21.113  24.287  1.00  1.00           O
ATOM   4421  ND2 ASN B 114       2.723  20.179  23.607  1.00  1.00           N
ATOM   4422  C   ASN B 114      -0.726  19.242  22.300  1.00  1.00           C
ATOM   4423  O   ASN B 114      -0.640  19.046  23.512  1.00  1.00           O
ATOM   4424  N   TYR B 115      -1.149  18.300  21.463  1.00  1.00           N
ATOM   4425  CA  TYR B 115      -1.567  17.061  22.023  1.00  1.00           C
ATOM   4426  CB  TYR B 115      -0.454  16.375  22.842  1.00  1.00           C
ATOM   4427  CG  TYR B 115       0.686  15.999  21.948  1.00  1.00           C
ATOM   4428  CD1 TYR B 115       0.615  14.875  21.154  1.00  1.00           C
ATOM   4429  CD2 TYR B 115       1.840  16.754  21.918  1.00  1.00           C
ATOM   4430  CE1 TYR B 115       1.668  14.526  20.340  1.00  1.00           C
ATOM   4431  CE2 TYR B 115       2.897  16.410  21.105  1.00  1.00           C
ATOM   4432  CZ  TYR B 115       2.811  15.291  20.312  1.00  1.00           C
ATOM   4433  OH  TYR B 115       3.889  14.928  19.474  1.00  1.00           O
ATOM   4434  C   TYR B 115      -2.762  17.219  22.926  1.00  1.00           C
ATOM   4435  O   TYR B 115      -2.846  16.436  23.873  1.00  1.00           O
ATOM   4436  N   PRO B 116      -3.685  18.155  22.751  3.00  1.00           N
ATOM   4437  CA  PRO B 116      -4.830  18.194  23.630  3.00  1.00           C
ATOM   4438  CD  PRO B 116      -3.998  18.752  21.455  3.00  1.00           C
ATOM   4439  CB  PRO B 116      -5.778  19.231  23.032  3.00  1.00           C
ATOM   4440  CG  PRO B 116      -5.481  19.167  21.524  3.00  1.00           C
ATOM   4441  C   PRO B 116      -5.498  16.858  23.442  3.00  1.00           C
ATOM   4442  O   PRO B 116      -5.731  16.484  22.294  3.00  1.00           O
ATOM   4443  N   PHE B 117      -5.803  16.139  24.537  3.00  1.00           N
ATOM   4444  CA  PHE B 117      -6.448  14.847  24.528  3.00  1.00           C
ATOM   4445  CB  PHE B 117      -6.525  14.057  23.198  3.00  1.00           C
ATOM   4446  CG  PHE B 117      -7.268  12.798  23.510  3.00  1.00           C
ATOM   4447  CD1 PHE B 117      -8.644  12.772  23.496  3.00  1.00           C
ATOM   4448  CD2 PHE B 117      -6.597  11.641  23.827  3.00  1.00           C
ATOM   4449  CE1 PHE B 117      -9.341  11.623  23.789  3.00  1.00           C
ATOM   4450  CE2 PHE B 117      -7.289  10.489  24.122  3.00  1.00           C
ATOM   4451  CZ  PHE B 117      -8.664  10.471  24.105  3.00  1.00           C
ATOM   4452  C   PHE B 117      -5.635  14.043  25.470  3.00  1.00           C
ATOM   4453  O   PHE B 117      -6.037  13.772  26.600  3.00  1.00           O
ATOM   4454  N   ASN B 118      -4.435  13.659  25.000  2.00  1.00           N
ATOM   4455  CA  ASN B 118      -3.539  12.838  25.747  2.00  1.00           C
ATOM   4456  CB  ASN B 118      -2.228  12.597  24.985  2.00  1.00           C
ATOM   4457  CG  ASN B 118      -1.463  11.490  25.685  2.00  1.00           C
ATOM   4458  OD1 ASN B 118      -0.271  11.304  25.450  2.00  1.00           O
ATOM   4459  ND2 ASN B 118      -2.164  10.727  26.566  2.00  1.00           N
ATOM   4460  C   ASN B 118      -3.208  13.493  27.052  2.00  1.00           C
ATOM   4461  O   ASN B 118      -3.354  12.880  28.108  2.00  1.00           O
ATOM   4462  N   LEU B 119      -2.778  14.766  27.024  2.00  1.00           N
ATOM   4463  CA  LEU B 119      -2.329  15.415  28.224  2.00  1.00           C
ATOM   4464  CB  LEU B 119      -1.443  16.637  27.942  2.00  1.00           C
ATOM   4465  CG  LEU B 119      -0.119  16.192  27.283  2.00  1.00           C
ATOM   4466  CD1 LEU B 119      -0.350  15.648  25.862  2.00  1.00           C
ATOM   4467  CD2 LEU B 119       0.966  17.276  27.360  2.00  1.00           C
ATOM   4468  C   LEU B 119      -3.427  15.742  29.225  2.00  1.00           C
ATOM   4469  O   LEU B 119      -3.172  15.708  30.427  2.00  1.00           O
ATOM   4470  N   THR B 120      -4.649  16.158  28.819  2.00  1.00           N
ATOM   4471  CA  THR B 120      -5.651  16.377  29.844  2.00  1.00           C
ATOM   4472  CB  THR B 120      -6.852  17.134  29.367  2.00  1.00           C
ATOM   4473  OG1 THR B 120      -7.465  16.479  28.267  2.00  1.00           O
ATOM   4474  CG2 THR B 120      -6.397  18.549  28.996  2.00  1.00           C
ATOM   4475  C   THR B 120      -6.095  15.046  30.394  2.00  1.00           C
ATOM   4476  O   THR B 120      -6.167  14.872  31.610  2.00  1.00           O
ATOM   4477  N   ILE B 121      -6.387  14.060  29.511  2.00  1.00           N
ATOM   4478  CA  ILE B 121      -6.874  12.770  29.950  2.00  1.00           C
ATOM   4479  CB  ILE B 121      -7.295  11.877  28.818  2.00  1.00           C
ATOM   4480  CG1 ILE B 121      -8.625  12.354  28.217  2.00  1.00           C
ATOM   4481  CG2 ILE B 121      -7.305  10.429  29.329  2.00  1.00           C
ATOM   4482  CD1 ILE B 121      -9.037  11.564  26.977  2.00  1.00           C
ATOM   4483  C   ILE B 121      -5.822  12.015  30.722  2.00  1.00           C
ATOM   4484  O   ILE B 121      -6.103  11.550  31.823  2.00  1.00           O
ATOM   4485  N   GLN B 122      -4.597  11.841  30.175  2.00  1.00           N
ATOM   4486  CA  GLN B 122      -3.511  11.268  30.941  2.00  1.00           C
ATOM   4487  CB  GLN B 122      -2.402  10.636  30.076  2.00  1.00           C
ATOM   4488  CG  GLN B 122      -1.192  10.130  30.869  2.00  1.00           C
ATOM   4489  CD  GLN B 122      -1.258   8.612  30.963  2.00  1.00           C
ATOM   4490  OE1 GLN B 122      -1.701   7.939  30.033  2.00  1.00           O
ATOM   4491  NE2 GLN B 122      -0.793   8.049  32.111  2.00  1.00           N
ATOM   4492  C   GLN B 122      -2.915  12.545  31.484  2.00  1.00           C
ATOM   4493  O   GLN B 122      -2.555  13.278  30.567  2.00  1.00           O
ATOM   4494  N   PRO B 123      -2.669  13.048  32.706  2.00  1.00           N
ATOM   4495  CA  PRO B 123      -2.779  12.529  34.070  2.00  1.00           C
ATOM   4496  CD  PRO B 123      -2.021  14.350  32.707  2.00  1.00           C
ATOM   4497  CB  PRO B 123      -2.025  13.516  34.963  2.00  1.00           C
ATOM   4498  CG  PRO B 123      -2.018  14.824  34.165  2.00  1.00           C
ATOM   4499  C   PRO B 123      -4.091  12.157  34.700  2.00  1.00           C
ATOM   4500  O   PRO B 123      -4.049  11.558  35.774  2.00  1.00           O
ATOM   4501  N   MET B 124      -5.250  12.471  34.108  2.00  1.00           N
ATOM   4502  CA  MET B 124      -6.490  12.237  34.800  2.00  1.00           C
ATOM   4503  CB  MET B 124      -7.698  12.598  33.917  2.00  1.00           C
ATOM   4504  CG  MET B 124      -9.047  12.610  34.640  2.00  1.00           C
ATOM   4505  SD  MET B 124      -9.712  10.977  35.080  2.00  1.00           S
ATOM   4506  CE  MET B 124     -11.235  11.624  35.832  2.00  1.00           C
ATOM   4507  C   MET B 124      -6.626  10.805  35.201  2.00  1.00           C
ATOM   4508  O   MET B 124      -6.960  10.540  36.356  2.00  1.00           O
ATOM   4509  N   VAL B 125      -6.394   9.835  34.292  2.00  1.00           N
ATOM   4510  CA  VAL B 125      -6.416   8.501  34.812  2.00  1.00           C
ATOM   4511  CB  VAL B 125      -6.567   7.412  33.784  2.00  1.00           C
ATOM   4512  CG1 VAL B 125      -6.363   6.048  34.475  2.00  1.00           C
ATOM   4513  CG2 VAL B 125      -7.948   7.553  33.123  2.00  1.00           C
ATOM   4514  C   VAL B 125      -5.070   8.390  35.393  2.00  1.00           C
ATOM   4515  O   VAL B 125      -4.107   7.951  34.766  2.00  1.00           O
ATOM   4516  N   GLY B 126      -5.022   8.813  36.653  2.00  1.00           N
ATOM   4517  CA  GLY B 126      -3.860   8.960  37.440  2.00  1.00           C
ATOM   4518  C   GLY B 126      -4.458   9.337  38.731  2.00  1.00           C
ATOM   4519  O   GLY B 126      -4.432   8.593  39.709  2.00  1.00           O
ATOM   4520  N   ALA B 127      -5.022  10.547  38.732  2.00  1.00           N
ATOM   4521  CA  ALA B 127      -5.709  11.037  39.868  2.00  1.00           C
ATOM   4522  CB  ALA B 127      -6.173  12.487  39.646  2.00  1.00           C
ATOM   4523  C   ALA B 127      -6.894  10.167  40.100  2.00  1.00           C
ATOM   4524  O   ALA B 127      -7.137   9.720  41.221  2.00  1.00           O
ATOM   4525  N   ILE B 128      -7.623   9.841  39.022  2.00  1.00           N
ATOM   4526  CA  ILE B 128      -8.823   9.079  39.161  2.00  1.00           C
ATOM   4527  CB  ILE B 128      -9.487   8.806  37.840  2.00  1.00           C
ATOM   4528  CG1 ILE B 128     -10.861   8.149  38.037  2.00  1.00           C
ATOM   4529  CG2 ILE B 128      -8.513   7.992  36.977  2.00  1.00           C
ATOM   4530  CD1 ILE B 128     -11.853   9.069  38.743  2.00  1.00           C
ATOM   4531  C   ILE B 128      -8.459   7.785  39.801  2.00  1.00           C
ATOM   4532  O   ILE B 128      -9.183   7.279  40.657  2.00  1.00           O
ATOM   4533  N   ALA B 129      -7.304   7.223  39.414  2.00  1.00           N
ATOM   4534  CA  ALA B 129      -6.904   5.968  39.964  2.00  1.00           C
ATOM   4535  CB  ALA B 129      -5.556   5.478  39.406  2.00  1.00           C
ATOM   4536  C   ALA B 129      -6.739   6.102  41.458  2.00  1.00           C
ATOM   4537  O   ALA B 129      -7.149   5.225  42.217  2.00  1.00           O
ATOM   4538  N   ALA B 130      -6.124   7.210  41.918  3.00  1.00           N
ATOM   4539  CA  ALA B 130      -5.840   7.465  43.311  3.00  1.00           C
ATOM   4540  CB  ALA B 130      -4.993   8.731  43.510  3.00  1.00           C
ATOM   4541  C   ALA B 130      -7.108   7.633  44.114  3.00  1.00           C
ATOM   4542  O   ALA B 130      -7.165   7.173  45.253  3.00  1.00           O
ATOM   4543  N   GLY B 131      -8.179   8.263  43.574  3.00  1.00           N
ATOM   4544  CA  GLY B 131      -9.334   8.431  44.431  3.00  1.00           C
ATOM   4545  C   GLY B 131      -9.672   9.875  44.655  3.00  1.00           C
ATOM   4546  O   GLY B 131     -10.458  10.189  45.547  3.00  1.00           O
ATOM   4547  N   ASN B 132      -9.102  10.805  43.866  1.00  1.00           N
ATOM   4548  CA  ASN B 132      -9.434  12.188  44.086  1.00  1.00           C
ATOM   4549  CB  ASN B 132      -8.259  13.141  43.902  1.00  1.00           C
ATOM   4550  CG  ASN B 132      -8.003  13.145  42.417  1.00  1.00           C
ATOM   4551  OD1 ASN B 132      -7.754  12.095  41.838  1.00  1.00           O
ATOM   4552  ND2 ASN B 132      -8.113  14.337  41.771  1.00  1.00           N
ATOM   4553  C   ASN B 132     -10.439  12.639  43.058  1.00  1.00           C
ATOM   4554  O   ASN B 132     -10.793  11.894  42.146  1.00  1.00           O
ATOM   4555  N   ALA B 133     -10.944  13.888  43.212  4.00  1.00           N
ATOM   4556  CA  ALA B 133     -11.847  14.471  42.255  4.00  1.00           C
ATOM   4557  CB  ALA B 133     -12.984  15.285  42.904  4.00  1.00           C
ATOM   4558  C   ALA B 133     -11.014  15.396  41.423  4.00  1.00           C
ATOM   4559  O   ALA B 133     -10.410  16.334  41.941  4.00  1.00           O
ATOM   4560  N   VAL B 134     -10.971  15.165  40.095  4.00  1.00           N
ATOM   4561  CA  VAL B 134     -10.075  15.944  39.289  4.00  1.00           C
ATOM   4562  CB  VAL B 134      -9.332  15.147  38.258  4.00  1.00           C
ATOM   4563  CG1 VAL B 134     -10.340  14.334  37.437  4.00  1.00           C
ATOM   4564  CG2 VAL B 134      -8.496  16.119  37.409  4.00  1.00           C
ATOM   4565  C   VAL B 134     -10.800  17.055  38.589  4.00  1.00           C
ATOM   4566  O   VAL B 134     -11.870  16.853  38.016  4.00  1.00           O
ATOM   4567  N   VAL B 135     -10.234  18.285  38.646  4.00  1.00           N
ATOM   4568  CA  VAL B 135     -10.793  19.376  37.898  4.00  1.00           C
ATOM   4569  CB  VAL B 135     -11.053  20.646  38.657  4.00  1.00           C
ATOM   4570  CG1 VAL B 135     -12.163  20.366  39.686  4.00  1.00           C
ATOM   4571  CG2 VAL B 135      -9.740  21.166  39.262  4.00  1.00           C
ATOM   4572  C   VAL B 135      -9.835  19.646  36.783  4.00  1.00           C
ATOM   4573  O   VAL B 135      -8.621  19.622  36.983  4.00  1.00           O
ATOM   4574  N   LEU B 136     -10.354  19.876  35.559  4.00  1.00           N
ATOM   4575  CA  LEU B 136      -9.450  20.012  34.452  4.00  1.00           C
ATOM   4576  CB  LEU B 136      -9.520  18.778  33.529  4.00  1.00           C
ATOM   4577  CG  LEU B 136      -8.473  18.629  32.405  4.00  1.00           C
ATOM   4578  CD1 LEU B 136      -8.738  17.337  31.618  4.00  1.00           C
ATOM   4579  CD2 LEU B 136      -8.402  19.852  31.478  4.00  1.00           C
ATOM   4580  C   LEU B 136      -9.761  21.248  33.679  4.00  1.00           C
ATOM   4581  O   LEU B 136     -10.919  21.555  33.401  4.00  1.00           O
ATOM   4582  N   LYS B 137      -8.699  22.001  33.336  4.00  1.00           N
ATOM   4583  CA  LYS B 137      -8.863  23.157  32.506  4.00  1.00           C
ATOM   4584  CB  LYS B 137      -8.363  24.471  33.115  4.00  1.00           C
ATOM   4585  CG  LYS B 137      -8.472  25.611  32.104  4.00  1.00           C
ATOM   4586  CD  LYS B 137      -8.322  27.006  32.696  4.00  1.00           C
ATOM   4587  CE  LYS B 137      -8.310  28.087  31.617  4.00  1.00           C
ATOM   4588  NZ  LYS B 137      -8.799  29.364  32.177  4.00  1.00           N
ATOM   4589  C   LYS B 137      -8.036  22.944  31.283  4.00  1.00           C
ATOM   4590  O   LYS B 137      -6.808  22.846  31.326  4.00  1.00           O
ATOM   4591  N   PRO B 138      -8.729  22.853  30.190  1.00  1.00           N
ATOM   4592  CA  PRO B 138      -8.123  22.645  28.900  1.00  1.00           C
ATOM   4593  CD  PRO B 138     -10.120  22.443  30.233  1.00  1.00           C
ATOM   4594  CB  PRO B 138      -9.237  22.015  28.051  1.00  1.00           C
ATOM   4595  CG  PRO B 138     -10.548  22.364  28.765  1.00  1.00           C
ATOM   4596  C   PRO B 138      -7.733  23.993  28.414  1.00  1.00           C
ATOM   4597  O   PRO B 138      -8.183  24.987  28.981  1.00  1.00           O
ATOM   4598  N   SER B 139      -6.900  24.062  27.363  1.00  1.00           N
ATOM   4599  CA  SER B 139      -6.522  25.365  26.934  1.00  1.00           C
ATOM   4600  CB  SER B 139      -5.154  25.448  26.230  1.00  1.00           C
ATOM   4601  OG  SER B 139      -4.111  25.143  27.144  1.00  1.00           O
ATOM   4602  C   SER B 139      -7.564  25.917  26.006  1.00  1.00           C
ATOM   4603  O   SER B 139      -8.517  25.246  25.618  1.00  1.00           O
ATOM   4604  N   GLU B 140      -7.489  27.229  25.727  3.00  1.00           N
ATOM   4605  CA  GLU B 140      -8.373  27.792  24.752  3.00  1.00           C
ATOM   4606  CB  GLU B 140      -8.569  29.325  24.876  3.00  1.00           C
ATOM   4607  CG  GLU B 140      -7.316  30.176  24.628  3.00  1.00           C
ATOM   4608  CD  GLU B 140      -7.748  31.635  24.476  3.00  1.00           C
ATOM   4609  OE1 GLU B 140      -8.592  31.911  23.581  3.00  1.00           O
ATOM   4610  OE2 GLU B 140      -7.244  32.492  25.251  3.00  1.00           O
ATOM   4611  C   GLU B 140      -7.839  27.538  23.394  3.00  1.00           C
ATOM   4612  O   GLU B 140      -8.599  27.387  22.441  3.00  1.00           O
ATOM   4613  N   LEU B 141      -6.505  27.462  23.280  3.00  1.00           N
ATOM   4614  CA  LEU B 141      -5.874  27.467  22.000  3.00  1.00           C
ATOM   4615  CB  LEU B 141      -4.336  27.431  22.092  3.00  1.00           C
ATOM   4616  CG  LEU B 141      -3.745  28.706  22.734  3.00  1.00           C
ATOM   4617  CD1 LEU B 141      -2.211  28.646  22.815  3.00  1.00           C
ATOM   4618  CD2 LEU B 141      -4.247  29.977  22.028  3.00  1.00           C
ATOM   4619  C   LEU B 141      -6.346  26.339  21.123  3.00  1.00           C
ATOM   4620  O   LEU B 141      -6.584  26.562  19.937  3.00  1.00           O
ATOM   4621  N   SER B 142      -6.500  25.104  21.645  1.00  1.00           N
ATOM   4622  CA  SER B 142      -6.965  24.015  20.821  1.00  1.00           C
ATOM   4623  CB  SER B 142      -7.155  22.671  21.548  1.00  1.00           C
ATOM   4624  OG  SER B 142      -7.771  21.724  20.692  1.00  1.00           O
ATOM   4625  C   SER B 142      -8.287  24.425  20.319  1.00  1.00           C
ATOM   4626  O   SER B 142      -8.551  24.381  19.118  1.00  1.00           O
ATOM   4627  N   GLU B 143      -9.142  24.858  21.256  2.00  1.00           N
ATOM   4628  CA  GLU B 143     -10.424  25.341  20.887  2.00  1.00           C
ATOM   4629  CB  GLU B 143     -10.416  26.302  19.664  2.00  1.00           C
ATOM   4630  CG  GLU B 143      -9.570  27.565  19.898  2.00  1.00           C
ATOM   4631  CD  GLU B 143      -9.714  28.595  18.778  2.00  1.00           C
ATOM   4632  OE1 GLU B 143     -10.502  28.360  17.825  2.00  1.00           O
ATOM   4633  OE2 GLU B 143      -9.027  29.648  18.876  2.00  1.00           O
ATOM   4634  C   GLU B 143     -11.317  24.180  20.625  2.00  1.00           C
ATOM   4635  O   GLU B 143     -12.168  23.836  21.445  2.00  1.00           O
ATOM   4636  N   ASN B 144     -11.135  23.529  19.465  2.00  1.00           N
ATOM   4637  CA  ASN B 144     -12.024  22.474  19.085  2.00  1.00           C
ATOM   4638  CB  ASN B 144     -11.652  21.849  17.731  2.00  1.00           C
ATOM   4639  CG  ASN B 144     -11.911  22.890  16.649  2.00  1.00           C
ATOM   4640  OD1 ASN B 144     -10.981  23.453  16.073  2.00  1.00           O
ATOM   4641  ND2 ASN B 144     -13.213  23.158  16.365  2.00  1.00           N
ATOM   4642  C   ASN B 144     -12.019  21.369  20.103  2.00  1.00           C
ATOM   4643  O   ASN B 144     -13.084  20.965  20.565  2.00  1.00           O
ATOM   4644  N   MET B 145     -10.835  20.855  20.500  2.00  1.00           N
ATOM   4645  CA  MET B 145     -10.813  19.758  21.436  2.00  1.00           C
ATOM   4646  CB  MET B 145      -9.417  19.161  21.698  2.00  1.00           C
ATOM   4647  CG  MET B 145      -9.468  17.974  22.665  2.00  1.00           C
ATOM   4648  SD  MET B 145     -10.368  16.539  22.006  2.00  1.00           S
ATOM   4649  CE  MET B 145      -9.925  15.423  23.362  2.00  1.00           C
ATOM   4650  C   MET B 145     -11.358  20.224  22.750  2.00  1.00           C
ATOM   4651  O   MET B 145     -12.096  19.496  23.412  2.00  1.00           O
ATOM   4652  N   ALA B 146     -11.027  21.466  23.154  2.00  1.00           N
ATOM   4653  CA  ALA B 146     -11.438  21.956  24.441  2.00  1.00           C
ATOM   4654  CB  ALA B 146     -10.959  23.391  24.713  2.00  1.00           C
ATOM   4655  C   ALA B 146     -12.935  21.955  24.496  2.00  1.00           C
ATOM   4656  O   ALA B 146     -13.517  21.552  25.500  2.00  1.00           O
ATOM   4657  N   SER B 147     -13.601  22.380  23.406  2.00  1.00           N
ATOM   4658  CA  SER B 147     -15.033  22.460  23.432  2.00  1.00           C
ATOM   4659  CB  SER B 147     -15.632  22.951  22.104  2.00  1.00           C
ATOM   4660  OG  SER B 147     -15.428  21.975  21.094  2.00  1.00           O
ATOM   4661  C   SER B 147     -15.584  21.089  23.669  2.00  1.00           C
ATOM   4662  O   SER B 147     -16.476  20.904  24.496  2.00  1.00           O
ATOM   4663  N   LEU B 148     -15.045  20.086  22.949  2.00  1.00           N
ATOM   4664  CA  LEU B 148     -15.542  18.740  23.014  2.00  1.00           C
ATOM   4665  CB  LEU B 148     -14.916  17.823  21.949  2.00  1.00           C
ATOM   4666  CG  LEU B 148     -15.457  18.126  20.541  2.00  1.00           C
ATOM   4667  CD1 LEU B 148     -14.816  17.223  19.477  2.00  1.00           C
ATOM   4668  CD2 LEU B 148     -16.993  18.032  20.525  2.00  1.00           C
ATOM   4669  C   LEU B 148     -15.338  18.131  24.382  2.00  1.00           C
ATOM   4670  O   LEU B 148     -16.226  17.446  24.888  2.00  1.00           O
ATOM   4671  N   LEU B 149     -14.180  18.370  25.034  2.00  1.00           N
ATOM   4672  CA  LEU B 149     -13.901  17.749  26.309  2.00  1.00           C
ATOM   4673  CB  LEU B 149     -12.542  18.162  26.904  2.00  1.00           C
ATOM   4674  CG  LEU B 149     -11.318  17.655  26.122  2.00  1.00           C
ATOM   4675  CD1 LEU B 149     -10.010  17.958  26.873  2.00  1.00           C
ATOM   4676  CD2 LEU B 149     -11.474  16.168  25.766  2.00  1.00           C
ATOM   4677  C   LEU B 149     -14.930  18.181  27.305  2.00  1.00           C
ATOM   4678  O   LEU B 149     -15.445  17.367  28.069  2.00  1.00           O
ATOM   4679  N   ALA B 150     -15.278  19.479  27.309  2.00  1.00           N
ATOM   4680  CA  ALA B 150     -16.178  19.964  28.313  2.00  1.00           C
ATOM   4681  CB  ALA B 150     -16.449  21.476  28.199  2.00  1.00           C
ATOM   4682  C   ALA B 150     -17.487  19.255  28.188  2.00  1.00           C
ATOM   4683  O   ALA B 150     -18.080  18.852  29.186  2.00  1.00           O
ATOM   4684  N   THR B 151     -17.976  19.088  26.948  2.00  1.00           N
ATOM   4685  CA  THR B 151     -19.249  18.464  26.723  2.00  1.00           C
ATOM   4686  CB  THR B 151     -19.652  18.554  25.283  2.00  1.00           C
ATOM   4687  OG1 THR B 151     -19.665  19.913  24.868  2.00  1.00           O
ATOM   4688  CG2 THR B 151     -21.055  17.945  25.117  2.00  1.00           C
ATOM   4689  C   THR B 151     -19.187  17.020  27.087  2.00  1.00           C
ATOM   4690  O   THR B 151     -20.067  16.487  27.760  2.00  1.00           O
ATOM   4691  N   ILE B 152     -18.111  16.358  26.644  2.00  1.00           N
ATOM   4692  CA  ILE B 152     -17.985  14.939  26.753  2.00  1.00           C
ATOM   4693  CB  ILE B 152     -16.802  14.424  25.978  2.00  1.00           C
ATOM   4694  CG1 ILE B 152     -16.916  14.805  24.494  2.00  1.00           C
ATOM   4695  CG2 ILE B 152     -16.718  12.902  26.190  2.00  1.00           C
ATOM   4696  CD1 ILE B 152     -18.136  14.190  23.811  2.00  1.00           C
ATOM   4697  C   ILE B 152     -17.832  14.433  28.129  2.00  1.00           C
ATOM   4698  O   ILE B 152     -18.484  13.467  28.511  2.00  1.00           O
ATOM   4699  N   ILE B 153     -16.968  15.072  28.920  2.00  1.00           N
ATOM   4700  CA  ILE B 153     -16.613  14.476  30.165  2.00  1.00           C
ATOM   4701  CB  ILE B 153     -15.468  15.148  30.836  2.00  1.00           C
ATOM   4702  CG1 ILE B 153     -14.213  15.002  29.957  2.00  1.00           C
ATOM   4703  CG2 ILE B 153     -15.328  14.475  32.200  2.00  1.00           C
ATOM   4704  CD1 ILE B 153     -13.008  15.804  30.437  2.00  1.00           C
ATOM   4705  C   ILE B 153     -17.738  14.363  31.128  2.00  1.00           C
ATOM   4706  O   ILE B 153     -17.808  13.374  31.856  2.00  1.00           O
ATOM   4707  N   PRO B 154     -18.607  15.322  31.200  2.00  1.00           N
ATOM   4708  CA  PRO B 154     -19.683  15.188  32.130  2.00  1.00           C
ATOM   4709  CD  PRO B 154     -18.227  16.707  31.013  2.00  1.00           C
ATOM   4710  CB  PRO B 154     -20.397  16.536  32.117  2.00  1.00           C
ATOM   4711  CG  PRO B 154     -19.246  17.522  31.832  2.00  1.00           C
ATOM   4712  C   PRO B 154     -20.462  13.995  31.769  2.00  1.00           C
ATOM   4713  O   PRO B 154     -21.118  13.404  32.625  2.00  1.00           O
ATOM   4714  N   GLN B 155     -20.393  13.622  30.490  2.00  1.00           N
ATOM   4715  CA  GLN B 155     -21.001  12.405  30.112  2.00  1.00           C
ATOM   4716  CB  GLN B 155     -21.424  12.408  28.636  2.00  1.00           C
ATOM   4717  CG  GLN B 155     -22.493  13.469  28.350  2.00  1.00           C
ATOM   4718  CD  GLN B 155     -22.691  13.583  26.845  2.00  1.00           C
ATOM   4719  OE1 GLN B 155     -22.958  14.666  26.327  2.00  1.00           O
ATOM   4720  NE2 GLN B 155     -22.563  12.437  26.124  2.00  1.00           N
ATOM   4721  C   GLN B 155     -19.934  11.372  30.326  2.00  1.00           C
ATOM   4722  O   GLN B 155     -18.744  11.662  30.253  2.00  1.00           O
ATOM   4723  N   TYR B 156     -20.317  10.130  30.639  2.00  1.00           N
ATOM   4724  CA  TYR B 156     -19.314   9.120  30.802  2.00  1.00           C
ATOM   4725  CB  TYR B 156     -18.337   9.028  29.612  2.00  1.00           C
ATOM   4726  CG  TYR B 156     -19.068   8.552  28.405  2.00  1.00           C
ATOM   4727  CD1 TYR B 156     -19.848   9.421  27.678  2.00  1.00           C
ATOM   4728  CD2 TYR B 156     -18.958   7.244  27.989  2.00  1.00           C
ATOM   4729  CE1 TYR B 156     -20.521   8.991  26.558  2.00  1.00           C
ATOM   4730  CE2 TYR B 156     -19.631   6.811  26.869  2.00  1.00           C
ATOM   4731  CZ  TYR B 156     -20.417   7.682  26.151  2.00  1.00           C
ATOM   4732  OH  TYR B 156     -21.110   7.243  25.001  2.00  1.00           O
ATOM   4733  C   TYR B 156     -18.464   9.296  32.030  2.00  1.00           C
ATOM   4734  O   TYR B 156     -17.404   8.678  32.127  2.00  1.00           O
ATOM   4735  N   LEU B 157     -18.896  10.106  33.015  1.00  1.00           N
ATOM   4736  CA  LEU B 157     -18.106  10.293  34.208  1.00  1.00           C
ATOM   4737  CB  LEU B 157     -17.003  11.341  34.033  1.00  1.00           C
ATOM   4738  CG  LEU B 157     -15.788  10.729  33.334  1.00  1.00           C
ATOM   4739  CD1 LEU B 157     -14.670  11.756  33.117  1.00  1.00           C
ATOM   4740  CD2 LEU B 157     -15.308   9.518  34.148  1.00  1.00           C
ATOM   4741  C   LEU B 157     -19.006  10.764  35.293  1.00  1.00           C
ATOM   4742  O   LEU B 157     -20.214  10.900  35.110  1.00  1.00           O
ATOM   4743  N   ASP B 158     -18.423  11.001  36.481  1.00  1.00           N
ATOM   4744  CA  ASP B 158     -19.210  11.477  37.569  1.00  1.00           C
ATOM   4745  CB  ASP B 158     -18.646  11.054  38.935  1.00  1.00           C
ATOM   4746  CG  ASP B 158     -19.799  11.035  39.921  1.00  1.00           C
ATOM   4747  OD1 ASP B 158     -20.838  11.682  39.624  1.00  1.00           O
ATOM   4748  OD2 ASP B 158     -19.666  10.353  40.971  1.00  1.00           O
ATOM   4749  C   ASP B 158     -19.166  12.976  37.479  1.00  1.00           C
ATOM   4750  O   ASP B 158     -18.090  13.558  37.346  1.00  1.00           O
ATOM   4751  N   LYS B 159     -20.341  13.641  37.531  3.00  1.00           N
ATOM   4752  CA  LYS B 159     -20.368  15.061  37.309  3.00  1.00           C
ATOM   4753  CB  LYS B 159     -21.762  15.706  37.415  3.00  1.00           C
ATOM   4754  CG  LYS B 159     -21.672  17.227  37.232  3.00  1.00           C
ATOM   4755  CD  LYS B 159     -23.000  17.989  37.244  3.00  1.00           C
ATOM   4756  CE  LYS B 159     -22.819  19.498  37.041  3.00  1.00           C
ATOM   4757  NZ  LYS B 159     -24.110  20.205  37.204  3.00  1.00           N
ATOM   4758  C   LYS B 159     -19.569  15.818  38.308  3.00  1.00           C
ATOM   4759  O   LYS B 159     -18.611  16.508  37.961  3.00  1.00           O
ATOM   4760  N   ASP B 160     -19.925  15.681  39.593  3.00  1.00           N
ATOM   4761  CA  ASP B 160     -19.311  16.518  40.573  3.00  1.00           C
ATOM   4762  CB  ASP B 160     -20.083  16.576  41.912  3.00  1.00           C
ATOM   4763  CG  ASP B 160     -20.303  15.179  42.466  3.00  1.00           C
ATOM   4764  OD1 ASP B 160     -19.753  14.212  41.878  3.00  1.00           O
ATOM   4765  OD2 ASP B 160     -21.043  15.059  43.480  3.00  1.00           O
ATOM   4766  C   ASP B 160     -17.867  16.208  40.776  3.00  1.00           C
ATOM   4767  O   ASP B 160     -17.068  17.105  41.039  3.00  1.00           O
ATOM   4768  N   LEU B 161     -17.492  14.930  40.646  3.00  1.00           N
ATOM   4769  CA  LEU B 161     -16.150  14.510  40.915  3.00  1.00           C
ATOM   4770  CB  LEU B 161     -16.101  12.966  40.897  3.00  1.00           C
ATOM   4771  CG  LEU B 161     -14.806  12.306  41.394  3.00  1.00           C
ATOM   4772  CD1 LEU B 161     -15.025  10.801  41.636  3.00  1.00           C
ATOM   4773  CD2 LEU B 161     -13.638  12.561  40.430  3.00  1.00           C
ATOM   4774  C   LEU B 161     -15.169  15.149  39.933  3.00  1.00           C
ATOM   4775  O   LEU B 161     -14.140  15.664  40.368  3.00  1.00           O
ATOM   4776  N   TYR B 162     -15.440  15.165  38.597  1.00  1.00           N
ATOM   4777  CA  TYR B 162     -14.525  15.778  37.640  1.00  1.00           C
ATOM   4778  CB  TYR B 162     -13.967  14.781  36.607  1.00  1.00           C
ATOM   4779  CG  TYR B 162     -13.289  15.501  35.483  1.00  1.00           C
ATOM   4780  CD1 TYR B 162     -14.026  15.877  34.394  1.00  1.00           C
ATOM   4781  CD2 TYR B 162     -11.949  15.809  35.475  1.00  1.00           C
ATOM   4782  CE1 TYR B 162     -13.486  16.529  33.319  1.00  1.00           C
ATOM   4783  CE2 TYR B 162     -11.380  16.464  34.405  1.00  1.00           C
ATOM   4784  CZ  TYR B 162     -12.151  16.819  33.321  1.00  1.00           C
ATOM   4785  OH  TYR B 162     -11.592  17.485  32.212  1.00  1.00           O
ATOM   4786  C   TYR B 162     -15.241  16.864  36.879  1.00  1.00           C
ATOM   4787  O   TYR B 162     -16.092  16.577  36.037  1.00  1.00           O
ATOM   4788  N   PRO B 163     -14.979  18.112  37.180  1.00  1.00           N
ATOM   4789  CA  PRO B 163     -15.483  19.156  36.309  1.00  1.00           C
ATOM   4790  CD  PRO B 163     -15.111  18.484  38.580  1.00  1.00           C
ATOM   4791  CB  PRO B 163     -15.817  20.345  37.203  1.00  1.00           C
ATOM   4792  CG  PRO B 163     -16.020  19.723  38.592  1.00  1.00           C
ATOM   4793  C   PRO B 163     -14.414  19.503  35.318  1.00  1.00           C
ATOM   4794  O   PRO B 163     -13.247  19.218  35.583  1.00  1.00           O
ATOM   4795  N   VAL B 164     -14.783  20.114  34.177  4.00  1.00           N
ATOM   4796  CA  VAL B 164     -13.810  20.658  33.272  4.00  1.00           C
ATOM   4797  CB  VAL B 164     -13.810  20.048  31.905  4.00  1.00           C
ATOM   4798  CG1 VAL B 164     -15.193  20.252  31.270  4.00  1.00           C
ATOM   4799  CG2 VAL B 164     -12.655  20.677  31.106  4.00  1.00           C
ATOM   4800  C   VAL B 164     -14.225  22.088  33.182  4.00  1.00           C
ATOM   4801  O   VAL B 164     -15.418  22.386  33.208  4.00  1.00           O
ATOM   4802  N   ILE B 165     -13.269  23.030  33.109  1.00  1.00           N
ATOM   4803  CA  ILE B 165     -13.721  24.389  33.110  1.00  1.00           C
ATOM   4804  CB  ILE B 165     -13.156  25.241  34.210  1.00  1.00           C
ATOM   4805  CG1 ILE B 165     -11.640  25.422  34.035  1.00  1.00           C
ATOM   4806  CG2 ILE B 165     -13.547  24.599  35.552  1.00  1.00           C
ATOM   4807  CD1 ILE B 165     -11.057  26.537  34.902  1.00  1.00           C
ATOM   4808  C   ILE B 165     -13.290  25.016  31.825  1.00  1.00           C
ATOM   4809  O   ILE B 165     -12.305  24.609  31.211  1.00  1.00           O
ATOM   4810  N   ASN B 166     -14.058  26.023  31.372  1.00  1.00           N
ATOM   4811  CA  ASN B 166     -13.760  26.687  30.139  1.00  1.00           C
ATOM   4812  CB  ASN B 166     -15.010  27.101  29.357  1.00  1.00           C
ATOM   4813  CG  ASN B 166     -15.714  28.157  30.195  1.00  1.00           C
ATOM   4814  OD1 ASN B 166     -16.082  27.917  31.345  1.00  1.00           O
ATOM   4815  ND2 ASN B 166     -15.887  29.374  29.612  1.00  1.00           N
ATOM   4816  C   ASN B 166     -13.032  27.953  30.447  1.00  1.00           C
ATOM   4817  O   ASN B 166     -12.965  28.383  31.598  1.00  1.00           O
ATOM   4818  N   GLY B 167     -12.426  28.564  29.408  1.00  1.00           N
ATOM   4819  CA  GLY B 167     -11.812  29.843  29.595  1.00  1.00           C
ATOM   4820  C   GLY B 167     -10.359  29.789  29.262  1.00  1.00           C
ATOM   4821  O   GLY B 167      -9.794  28.738  28.965  1.00  1.00           O
ATOM   4822  N   GLY B 168      -9.737  30.982  29.303  1.00  1.00           N
ATOM   4823  CA  GLY B 168      -8.337  31.177  29.099  1.00  1.00           C
ATOM   4824  C   GLY B 168      -7.975  32.161  30.163  1.00  1.00           C
ATOM   4825  O   GLY B 168      -8.801  32.988  30.543  1.00  1.00           O
ATOM   4826  N   VAL B 169      -6.731  32.118  30.669  2.00  1.00           N
ATOM   4827  CA  VAL B 169      -6.378  32.980  31.759  2.00  1.00           C
ATOM   4828  CB  VAL B 169      -4.987  32.728  32.262  2.00  1.00           C
ATOM   4829  CG1 VAL B 169      -4.010  32.835  31.082  2.00  1.00           C
ATOM   4830  CG2 VAL B 169      -4.687  33.715  33.401  2.00  1.00           C
ATOM   4831  C   VAL B 169      -6.518  34.404  31.329  2.00  1.00           C
ATOM   4832  O   VAL B 169      -6.077  34.738  30.231  2.00  1.00           O
ATOM   4833  N   PRO B 170      -7.112  35.290  32.113  2.00  1.00           N
ATOM   4834  CA  PRO B 170      -7.688  35.061  33.422  2.00  1.00           C
ATOM   4835  CD  PRO B 170      -7.126  36.693  31.747  2.00  1.00           C
ATOM   4836  CB  PRO B 170      -8.015  36.445  33.987  2.00  1.00           C
ATOM   4837  CG  PRO B 170      -8.098  37.346  32.742  2.00  1.00           C
ATOM   4838  C   PRO B 170      -8.878  34.161  33.384  2.00  1.00           C
ATOM   4839  O   PRO B 170      -9.728  34.296  32.505  2.00  1.00           O
ATOM   4840  N   GLU B 171      -8.941  33.253  34.368  2.00  1.00           N
ATOM   4841  CA  GLU B 171      -9.951  32.255  34.537  2.00  1.00           C
ATOM   4842  CB  GLU B 171     -10.455  31.635  33.221  2.00  1.00           C
ATOM   4843  CG  GLU B 171     -11.540  30.573  33.429  2.00  1.00           C
ATOM   4844  CD  GLU B 171     -12.748  31.254  34.065  2.00  1.00           C
ATOM   4845  OE1 GLU B 171     -12.629  31.704  35.237  2.00  1.00           O
ATOM   4846  OE2 GLU B 171     -13.807  31.333  33.387  2.00  1.00           O
ATOM   4847  C   GLU B 171      -9.185  31.218  35.275  2.00  1.00           C
ATOM   4848  O   GLU B 171      -9.576  30.745  36.341  2.00  1.00           O
ATOM   4849  N   THR B 172      -8.030  30.867  34.676  2.00  1.00           N
ATOM   4850  CA  THR B 172      -7.072  29.958  35.229  2.00  1.00           C
ATOM   4851  CB  THR B 172      -5.859  29.807  34.356  2.00  1.00           C
ATOM   4852  OG1 THR B 172      -6.212  29.320  33.073  2.00  1.00           O
ATOM   4853  CG2 THR B 172      -4.868  28.849  35.035  2.00  1.00           C
ATOM   4854  C   THR B 172      -6.563  30.604  36.485  2.00  1.00           C
ATOM   4855  O   THR B 172      -6.425  29.953  37.521  2.00  1.00           O
ATOM   4856  N   THR B 173      -6.292  31.928  36.420  2.00  1.00           N
ATOM   4857  CA  THR B 173      -5.733  32.639  37.537  2.00  1.00           C
ATOM   4858  CB  THR B 173      -5.537  34.109  37.297  2.00  1.00           C
ATOM   4859  OG1 THR B 173      -4.646  34.330  36.214  2.00  1.00           O
ATOM   4860  CG2 THR B 173      -4.964  34.728  38.584  2.00  1.00           C
ATOM   4861  C   THR B 173      -6.682  32.508  38.671  2.00  1.00           C
ATOM   4862  O   THR B 173      -6.286  32.269  39.811  2.00  1.00           O
ATOM   4863  N   GLU B 174      -7.975  32.659  38.358  2.00  1.00           N
ATOM   4864  CA  GLU B 174      -9.023  32.581  39.318  2.00  1.00           C
ATOM   4865  CB  GLU B 174     -10.360  32.991  38.682  2.00  1.00           C
ATOM   4866  CG  GLU B 174     -10.302  34.449  38.216  2.00  1.00           C
ATOM   4867  CD  GLU B 174     -11.519  34.760  37.359  2.00  1.00           C
ATOM   4868  OE1 GLU B 174     -12.660  34.472  37.809  2.00  1.00           O
ATOM   4869  OE2 GLU B 174     -11.320  35.302  36.240  2.00  1.00           O
ATOM   4870  C   GLU B 174      -9.093  31.166  39.837  2.00  1.00           C
ATOM   4871  O   GLU B 174      -9.355  30.960  41.021  2.00  1.00           O
ATOM   4872  N   LEU B 175      -8.835  30.150  38.981  2.00  1.00           N
ATOM   4873  CA  LEU B 175      -8.892  28.774  39.419  2.00  1.00           C
ATOM   4874  CB  LEU B 175      -8.525  27.751  38.316  2.00  1.00           C
ATOM   4875  CG  LEU B 175      -8.558  26.241  38.699  2.00  1.00           C
ATOM   4876  CD1 LEU B 175      -8.354  25.377  37.445  2.00  1.00           C
ATOM   4877  CD2 LEU B 175      -7.528  25.837  39.774  2.00  1.00           C
ATOM   4878  C   LEU B 175      -7.875  28.650  40.500  2.00  1.00           C
ATOM   4879  O   LEU B 175      -8.087  27.966  41.500  2.00  1.00           O
ATOM   4880  N   LEU B 176      -6.738  29.334  40.329  3.00  1.00           N
ATOM   4881  CA  LEU B 176      -5.667  29.162  41.254  3.00  1.00           C
ATOM   4882  CB  LEU B 176      -4.344  29.842  40.868  3.00  1.00           C
ATOM   4883  CG  LEU B 176      -3.619  29.117  39.723  3.00  1.00           C
ATOM   4884  CD1 LEU B 176      -2.182  29.639  39.559  3.00  1.00           C
ATOM   4885  CD2 LEU B 176      -3.689  27.590  39.900  3.00  1.00           C
ATOM   4886  C   LEU B 176      -6.005  29.581  42.644  3.00  1.00           C
ATOM   4887  O   LEU B 176      -5.510  28.974  43.593  3.00  1.00           O
ATOM   4888  N   LYS B 177      -6.843  30.617  42.821  3.00  1.00           N
ATOM   4889  CA  LYS B 177      -7.151  31.068  44.148  3.00  1.00           C
ATOM   4890  CB  LYS B 177      -8.201  32.197  44.171  3.00  1.00           C
ATOM   4891  CG  LYS B 177      -7.659  33.540  43.678  3.00  1.00           C
ATOM   4892  CD  LYS B 177      -8.737  34.564  43.305  3.00  1.00           C
ATOM   4893  CE  LYS B 177      -9.135  35.515  44.436  3.00  1.00           C
ATOM   4894  NZ  LYS B 177      -9.876  36.669  43.877  3.00  1.00           N
ATOM   4895  C   LYS B 177      -7.730  29.911  44.887  3.00  1.00           C
ATOM   4896  O   LYS B 177      -7.498  29.746  46.083  3.00  1.00           O
ATOM   4897  N   GLU B 178      -8.490  29.057  44.184  1.00  1.00           N
ATOM   4898  CA  GLU B 178      -9.084  27.960  44.876  1.00  1.00           C
ATOM   4899  CB  GLU B 178      -9.980  27.042  44.028  1.00  1.00           C
ATOM   4900  CG  GLU B 178     -11.369  27.608  43.732  1.00  1.00           C
ATOM   4901  CD  GLU B 178     -11.266  28.565  42.559  1.00  1.00           C
ATOM   4902  OE1 GLU B 178     -10.679  29.661  42.752  1.00  1.00           O
ATOM   4903  OE2 GLU B 178     -11.778  28.219  41.460  1.00  1.00           O
ATOM   4904  C   GLU B 178      -8.051  27.085  45.475  1.00  1.00           C
ATOM   4905  O   GLU B 178      -6.948  26.923  44.955  1.00  1.00           O
ATOM   4906  N   ARG B 179      -8.425  26.512  46.633  1.00  1.00           N
ATOM   4907  CA  ARG B 179      -7.585  25.595  47.324  1.00  1.00           C
ATOM   4908  CB  ARG B 179      -8.073  25.227  48.733  1.00  1.00           C
ATOM   4909  CG  ARG B 179      -8.008  26.351  49.764  1.00  1.00           C
ATOM   4910  CD  ARG B 179      -8.512  25.889  51.132  1.00  1.00           C
ATOM   4911  NE  ARG B 179      -8.409  27.023  52.090  1.00  1.00           N
ATOM   4912  CZ  ARG B 179      -8.328  26.746  53.425  1.00  1.00           C
ATOM   4913  NH1 ARG B 179      -8.251  25.447  53.833  1.00  1.00           N
ATOM   4914  NH2 ARG B 179      -8.324  27.753  54.346  1.00  1.00           N
ATOM   4915  C   ARG B 179      -7.612  24.328  46.561  1.00  1.00           C
ATOM   4916  O   ARG B 179      -8.636  23.937  46.004  1.00  1.00           O
ATOM   4917  N   PHE B 180      -6.454  23.660  46.511  1.00  1.00           N
ATOM   4918  CA  PHE B 180      -6.399  22.399  45.859  1.00  1.00           C
ATOM   4919  CB  PHE B 180      -5.864  22.436  44.416  1.00  1.00           C
ATOM   4920  CG  PHE B 180      -6.923  23.039  43.557  1.00  1.00           C
ATOM   4921  CD1 PHE B 180      -7.024  24.406  43.421  1.00  1.00           C
ATOM   4922  CD2 PHE B 180      -7.813  22.235  42.883  1.00  1.00           C
ATOM   4923  CE1 PHE B 180      -8.001  24.958  42.627  1.00  1.00           C
ATOM   4924  CE2 PHE B 180      -8.793  22.783  42.089  1.00  1.00           C
ATOM   4925  CZ  PHE B 180      -8.886  24.148  41.958  1.00  1.00           C
ATOM   4926  C   PHE B 180      -5.500  21.537  46.668  1.00  1.00           C
ATOM   4927  O   PHE B 180      -5.021  21.948  47.723  1.00  1.00           O
ATOM   4928  N   ASP B 181      -5.287  20.287  46.232  1.00  1.00           N
ATOM   4929  CA  ASP B 181      -4.415  19.472  47.016  1.00  1.00           C
ATOM   4930  CB  ASP B 181      -5.078  18.171  47.486  1.00  1.00           C
ATOM   4931  CG  ASP B 181      -6.088  18.562  48.558  1.00  1.00           C
ATOM   4932  OD1 ASP B 181      -6.122  19.767  48.926  1.00  1.00           O
ATOM   4933  OD2 ASP B 181      -6.837  17.662  49.023  1.00  1.00           O
ATOM   4934  C   ASP B 181      -3.197  19.158  46.187  1.00  1.00           C
ATOM   4935  O   ASP B 181      -2.070  19.354  46.641  1.00  1.00           O
ATOM   4936  N   HIS B 182      -3.380  18.675  44.937  4.00  1.00           N
ATOM   4937  CA  HIS B 182      -2.239  18.346  44.121  4.00  1.00           C
ATOM   4938  ND1 HIS B 182       0.196  17.018  42.908  4.00  1.00           N
ATOM   4939  CG  HIS B 182      -0.796  16.335  43.568  4.00  1.00           C
ATOM   4940  CB  HIS B 182      -2.189  16.847  43.779  4.00  1.00           C
ATOM   4941  NE2 HIS B 182       1.087  15.093  43.574  4.00  1.00           N
ATOM   4942  CD2 HIS B 182      -0.237  15.159  43.969  4.00  1.00           C
ATOM   4943  CE1 HIS B 182       1.301  16.231  42.942  4.00  1.00           C
ATOM   4944  C   HIS B 182      -2.439  19.089  42.828  4.00  1.00           C
ATOM   4945  O   HIS B 182      -3.526  19.046  42.254  4.00  1.00           O
ATOM   4946  N   ILE B 183      -1.403  19.808  42.340  4.00  1.00           N
ATOM   4947  CA  ILE B 183      -1.536  20.542  41.107  4.00  1.00           C
ATOM   4948  CB  ILE B 183      -1.214  22.004  41.238  4.00  1.00           C
ATOM   4949  CG1 ILE B 183      -1.677  22.759  39.983  4.00  1.00           C
ATOM   4950  CG2 ILE B 183       0.281  22.161  41.571  4.00  1.00           C
ATOM   4951  CD1 ILE B 183      -1.852  24.260  40.209  4.00  1.00           C
ATOM   4952  C   ILE B 183      -0.622  19.906  40.101  4.00  1.00           C
ATOM   4953  O   ILE B 183       0.560  19.691  40.360  4.00  1.00           O
ATOM   4954  N   LEU B 184      -1.173  19.551  38.924  4.00  1.00           N
ATOM   4955  CA  LEU B 184      -0.396  18.911  37.901  4.00  1.00           C
ATOM   4956  CB  LEU B 184      -1.060  17.606  37.411  4.00  1.00           C
ATOM   4957  CG  LEU B 184      -1.336  16.548  38.504  4.00  1.00           C
ATOM   4958  CD1 LEU B 184      -2.048  15.316  37.920  4.00  1.00           C
ATOM   4959  CD2 LEU B 184      -0.057  16.157  39.260  4.00  1.00           C
ATOM   4960  C   LEU B 184      -0.428  19.846  36.733  4.00  1.00           C
ATOM   4961  O   LEU B 184      -1.505  20.169  36.236  4.00  1.00           O
ATOM   4962  N   TYR B 185       0.746  20.317  36.257  4.00  1.00           N
ATOM   4963  CA  TYR B 185       0.708  21.250  35.166  4.00  1.00           C
ATOM   4964  CB  TYR B 185       0.990  22.680  35.630  4.00  1.00           C
ATOM   4965  CG  TYR B 185       0.859  23.574  34.455  4.00  1.00           C
ATOM   4966  CD1 TYR B 185      -0.385  23.865  33.949  4.00  1.00           C
ATOM   4967  CD2 TYR B 185       1.975  24.133  33.877  4.00  1.00           C
ATOM   4968  CE1 TYR B 185      -0.515  24.699  32.866  4.00  1.00           C
ATOM   4969  CE2 TYR B 185       1.851  24.967  32.795  4.00  1.00           C
ATOM   4970  CZ  TYR B 185       0.605  25.249  32.290  4.00  1.00           C
ATOM   4971  OH  TYR B 185       0.470  26.106  31.181  4.00  1.00           O
ATOM   4972  C   TYR B 185       1.702  20.863  34.147  4.00  1.00           C
ATOM   4973  O   TYR B 185       2.828  20.479  34.458  4.00  1.00           O
ATOM   4974  N   THR B 186       1.271  20.927  32.884  4.00  1.00           N
ATOM   4975  CA  THR B 186       2.180  20.705  31.820  4.00  1.00           C
ATOM   4976  CB  THR B 186       1.787  19.576  30.918  4.00  1.00           C
ATOM   4977  OG1 THR B 186       0.511  19.821  30.346  4.00  1.00           O
ATOM   4978  CG2 THR B 186       1.749  18.288  31.758  4.00  1.00           C
ATOM   4979  C   THR B 186       2.142  21.974  31.062  4.00  1.00           C
ATOM   4980  O   THR B 186       1.067  22.462  30.726  4.00  1.00           O
ATOM   4981  N   GLY B 187       3.312  22.570  30.800  1.00  1.00           N
ATOM   4982  CA  GLY B 187       3.252  23.825  30.130  1.00  1.00           C
ATOM   4983  C   GLY B 187       4.611  24.414  30.168  1.00  1.00           C
ATOM   4984  O   GLY B 187       5.610  23.716  30.332  1.00  1.00           O
ATOM   4985  N   SER B 188       4.666  25.747  30.035  1.00  1.00           N
ATOM   4986  CA  SER B 188       5.919  26.418  29.942  1.00  1.00           C
ATOM   4987  CB  SER B 188       5.794  27.889  29.516  1.00  1.00           C
ATOM   4988  OG  SER B 188       5.231  27.969  28.216  1.00  1.00           O
ATOM   4989  C   SER B 188       6.616  26.391  31.250  1.00  1.00           C
ATOM   4990  O   SER B 188       6.064  25.918  32.240  1.00  1.00           O
ATOM   4991  N   THR B 189       7.909  26.787  31.239  2.00  1.00           N
ATOM   4992  CA  THR B 189       8.663  26.927  32.449  2.00  1.00           C
ATOM   4993  CB  THR B 189      10.151  27.019  32.254  2.00  1.00           C
ATOM   4994  OG1 THR B 189      10.798  26.834  33.504  2.00  1.00           O
ATOM   4995  CG2 THR B 189      10.517  28.394  31.674  2.00  1.00           C
ATOM   4996  C   THR B 189       8.196  28.165  33.160  2.00  1.00           C
ATOM   4997  O   THR B 189       8.074  28.166  34.383  2.00  1.00           O
ATOM   4998  N   GLY B 190       7.927  29.259  32.404  2.00  1.00           N
ATOM   4999  CA  GLY B 190       7.524  30.505  33.008  2.00  1.00           C
ATOM   5000  C   GLY B 190       6.221  30.293  33.693  2.00  1.00           C
ATOM   5001  O   GLY B 190       6.058  30.636  34.862  2.00  1.00           O
ATOM   5002  N   VAL B 191       5.244  29.717  32.975  2.00  1.00           N
ATOM   5003  CA  VAL B 191       4.067  29.332  33.676  2.00  1.00           C
ATOM   5004  CB  VAL B 191       2.975  28.854  32.767  2.00  1.00           C
ATOM   5005  CG1 VAL B 191       1.818  28.319  33.625  2.00  1.00           C
ATOM   5006  CG2 VAL B 191       2.581  30.022  31.842  2.00  1.00           C
ATOM   5007  C   VAL B 191       4.628  28.196  34.443  2.00  1.00           C
ATOM   5008  O   VAL B 191       5.626  27.621  34.030  2.00  1.00           O
ATOM   5009  N   GLY B 192       4.091  27.859  35.612  2.00  1.00           N
[truncated: 167,225 more chars]
