# Supplementary material for: Identification of a peptide ligand for human ALDH3A1 through peptide phage display: Prediction and characterization of protein interaction sites and inhibition of ALDH3A1 enzymatic activity
Source: Front Mol Biosci. 2023 Mar 20;10:1161111. doi: 10.3389/fmolb.2023.1161111 (PMC10067601; doi:10.3389/fmolb.2023.1161111)
Supplement: Supplementary file 1 [file DataSheet1.ZIP › Raw Data/Files/model_4.pdb]

REMARK   1 secondary structure assigned by stride 
REMARK   2 stride output converted by stride2pdb version 0.01
HELIX    1   1 LYS A    2  SER A   16  1                                  15
HELIX    2   2 LEU A   22  ALA A   49  1                                  28
HELIX    3   3 GLU A   55  ALA A   58  1                                   4
HELIX    4   4 VAL A   63  ALA A   81  1                                  19
HELIX    5   5 PRO A  116  ALA A  130  1                                  15
HELIX    6   6 GLU A  143  TYR A  156  1                                  14
HELIX    7   7 VAL A  169  LYS A  177  1                                   9
HELIX    8   8 VAL A  191  LYS A  201  1                                  11
HELIX    9   9 ASP A  225  TRP A  233  1                                   9
HELIX   10  10 GLN A  256  PHE A  270  1                                  15
HELIX   11  11 HIS A  289  MET A  294  1                                   6
HELIX   12  12 PRO A  328  GLN A  331  1                                   4
HELIX   13  13 LEU A  347  PHE A  353  1                                   7
HELIX   14  14 ASP A  370  GLU A  379  1                                  10
HELIX   15  15 GLY A  414  THR A  420  1                                   7
HELIX   16  16 LYS B    2  SER B   16  1                                  15
HELIX   17  17 LEU B   22  GLU B   38  1                                  17
HELIX   18  18 GLU B   40  LEU B   43  1                                   4
HELIX   19  19 VAL B   63  LYS B   76  1                                  14
HELIX   20  20 PRO B  123  ILE B  128  1                                   6
HELIX   21  21 GLU B  143  THR B  151  1                                   9
HELIX   22  22 THR B  172  LYS B  177  1                                   6
HELIX   23  23 VAL B  191  LYS B  201  1                                  11
HELIX   24  24 ASP B  225  GLY B  234  1                                  10
HELIX   25  25 GLN B  258  GLU B  269  1                                  12
HELIX   26  26 HIS B  289  LEU B  296  1                                   8
HELIX   27  27 PRO B  328  GLN B  331  1                                   4
HELIX   28  28 LEU B  347  ALA B  350  1                                   4
HELIX   29  29 ASP B  370  ILE B  377  1                                   8
HELIX   30  30 LYS B  416  PHE B  421  1                                   6
HELIX   31  31 ALA A  275  LYS A  277  1                                   3
HELIX   32  32 GLY A  405  SER A  407  1                                   3
HELIX   33  33 GLU B   79  ALA B   81  1                                   3
HELIX   34  34 PRO B  253  ILE B  255  1                                   3
SHEET    1   1 1 GLU A  84  PRO A  85  0
SHEET    2   2 1 GLU A  96  GLU A 102  0
SHEET    3   3 1 VAL A 106  ILE A 110  0
SHEET    4   4 1 ALA A 133  LYS A 137  0
SHEET    5   5 1 HIS A 182  THR A 186  0
SHEET    6   6 1 VAL A 206  GLU A 209  0
SHEET    7   7 1 CYS A 216  TYR A 217  0
SHEET    8   8 1 LEU A 250  CYS A 251  0
SHEET    9   9 1 THR A 307  ASP A 309  0
SHEET   10  10 1 TYR A 314  ALA A 316  0
SHEET   11  11 1 VAL A 342  CYS A 343  0
SHEET   12  12 1 LEU A 363  MET A 365  0
SHEET   13  13 1 VAL A 385  ALA A 387  0
SHEET   14  14 1 PHE A 401  GLY A 402  0
SHEET   15  15 1 GLY A 408  MET A 409  0
SHEET   16  16 1 SER A 411  TYR A 412  0
SHEET   17  17 1 HIS A 423  VAL A 429  0
SHEET   18  18 1 GLU B  84  PRO B  85  0
SHEET   19  19 1 GLU B  96  GLU B 102  0
SHEET   20  20 1 VAL B 106  ILE B 110  0
SHEET   21  21 1 ALA B 133  LYS B 137  0
SHEET   22  22 1 HIS B 182  TYR B 185  0
SHEET   23  23 1 CYS B 216  TYR B 217  0
SHEET   24  24 1 LEU B 250  CYS B 251  0
SHEET   25  25 1 VAL B 302  TYR B 304  0
SHEET   26  26 1 THR B 307  ASP B 309  0
SHEET   27  27 1 TYR B 314  ALA B 316  0
SHEET   28  28 1 THR B 318  LEU B 320  0
SHEET   29  29 1 VAL B 338  LEU B 339  0
SHEET   30  30 1 VAL B 342  CYS B 343  0
SHEET   31  31 1 ALA B 362  MET B 365  0
SHEET   32  32 1 GLY B 384  ALA B 386  0
SHEET   33  33 1 PHE B 401  GLY B 402  0
SHEET   34  34 1 SER B 411  TYR B 412  0
SHEET   35  35 1 HIS B 423  VAL B 429  0
.EaAB6v.B99990003_fit.pdb
EXPDTA    THEORETICAL MODEL, MODELLER 9.24 2020/11/20 02:14:25
ATOM      1  N   SER A   1      27.596  38.944  48.645  1.00  1.00           N
ATOM      2  CA  SER A   1      27.976  38.755  50.061  1.00  1.00           C
ATOM      3  CB  SER A   1      26.728  38.748  50.958  1.00  1.00           C
ATOM      4  OG  SER A   1      25.907  37.634  50.635  1.00  1.00           O
ATOM      5  C   SER A   1      28.675  37.451  50.230  1.00  1.00           C
ATOM      6  O   SER A   1      28.980  36.764  49.256  1.00  1.00           O
ATOM      7  N   LYS A   2      28.977  37.090  51.489  2.00  1.00           N
ATOM      8  CA  LYS A   2      29.600  35.825  51.724  2.00  1.00           C
ATOM      9  CB  LYS A   2      29.994  35.562  53.186  2.00  1.00           C
ATOM     10  CG  LYS A   2      31.182  36.391  53.672  2.00  1.00           C
ATOM     11  CD  LYS A   2      31.480  36.178  55.156  2.00  1.00           C
ATOM     12  CE  LYS A   2      30.360  36.653  56.081  2.00  1.00           C
ATOM     13  NZ  LYS A   2      30.697  36.330  57.485  2.00  1.00           N
ATOM     14  C   LYS A   2      28.613  34.776  51.359  2.00  1.00           C
ATOM     15  O   LYS A   2      28.972  33.713  50.857  2.00  1.00           O
ATOM     16  N   ILE A   3      27.325  35.072  51.588  2.00  1.00           N
ATOM     17  CA  ILE A   3      26.307  34.092  51.386  2.00  1.00           C
ATOM     18  CB  ILE A   3      24.940  34.655  51.641  2.00  1.00           C
ATOM     19  CG1 ILE A   3      24.848  35.189  53.081  2.00  1.00           C
ATOM     20  CG2 ILE A   3      23.906  33.569  51.305  2.00  1.00           C
ATOM     21  CD1 ILE A   3      25.122  34.134  54.151  2.00  1.00           C
ATOM     22  C   ILE A   3      26.352  33.640  49.953  2.00  1.00           C
ATOM     23  O   ILE A   3      26.335  32.441  49.680  2.00  1.00           O
ATOM     24  N   SER A   4      26.426  34.585  48.993  2.00  1.00           N
ATOM     25  CA  SER A   4      26.449  34.223  47.599  2.00  1.00           C
ATOM     26  CB  SER A   4      26.373  35.442  46.664  2.00  1.00           C
ATOM     27  OG  SER A   4      27.541  36.239  46.799  2.00  1.00           O
ATOM     28  C   SER A   4      27.733  33.519  47.302  2.00  1.00           C
ATOM     29  O   SER A   4      27.763  32.546  46.550  2.00  1.00           O
ATOM     30  N   GLU A   5      28.831  33.993  47.911  2.00  1.00           N
ATOM     31  CA  GLU A   5      30.124  33.431  47.664  2.00  1.00           C
ATOM     32  CB  GLU A   5      31.203  34.072  48.549  2.00  1.00           C
ATOM     33  CG  GLU A   5      32.585  33.431  48.418  2.00  1.00           C
ATOM     34  CD  GLU A   5      33.400  33.878  49.624  2.00  1.00           C
ATOM     35  OE1 GLU A   5      32.822  34.588  50.489  2.00  1.00           O
ATOM     36  OE2 GLU A   5      34.603  33.510  49.703  2.00  1.00           O
ATOM     37  C   GLU A   5      30.080  31.996  48.067  2.00  1.00           C
ATOM     38  O   GLU A   5      30.544  31.117  47.342  2.00  1.00           O
ATOM     39  N   ALA A   6      29.477  31.724  49.236  2.00  1.00           N
ATOM     40  CA  ALA A   6      29.463  30.394  49.755  2.00  1.00           C
ATOM     41  CB  ALA A   6      28.703  30.288  51.088  2.00  1.00           C
ATOM     42  C   ALA A   6      28.761  29.526  48.768  2.00  1.00           C
ATOM     43  O   ALA A   6      29.199  28.417  48.472  2.00  1.00           O
ATOM     44  N   VAL A   7      27.646  30.033  48.223  2.00  1.00           N
ATOM     45  CA  VAL A   7      26.849  29.285  47.303  2.00  1.00           C
ATOM     46  CB  VAL A   7      25.595  30.024  46.938  2.00  1.00           C
ATOM     47  CG1 VAL A   7      24.800  29.194  45.916  2.00  1.00           C
ATOM     48  CG2 VAL A   7      24.828  30.337  48.234  2.00  1.00           C
ATOM     49  C   VAL A   7      27.603  29.028  46.041  2.00  1.00           C
ATOM     50  O   VAL A   7      27.605  27.911  45.526  2.00  1.00           O
ATOM     51  N   LYS A   8      28.288  30.057  45.515  2.00  1.00           N
ATOM     52  CA  LYS A   8      28.940  29.898  44.251  2.00  1.00           C
ATOM     53  CB  LYS A   8      29.708  31.158  43.814  2.00  1.00           C
ATOM     54  CG  LYS A   8      28.832  32.407  43.710  2.00  1.00           C
ATOM     55  CD  LYS A   8      27.680  32.271  42.713  2.00  1.00           C
ATOM     56  CE  LYS A   8      26.797  33.517  42.633  2.00  1.00           C
ATOM     57  NZ  LYS A   8      25.738  33.323  41.617  2.00  1.00           N
ATOM     58  C   LYS A   8      29.960  28.815  44.377  2.00  1.00           C
ATOM     59  O   LYS A   8      30.062  27.936  43.523  2.00  1.00           O
ATOM     60  N   ARG A   9      30.729  28.850  45.477  2.00  1.00           N
ATOM     61  CA  ARG A   9      31.784  27.908  45.694  2.00  1.00           C
ATOM     62  CB  ARG A   9      32.506  28.147  47.030  2.00  1.00           C
ATOM     63  CG  ARG A   9      33.346  29.421  47.055  2.00  1.00           C
ATOM     64  CD  ARG A   9      34.848  29.146  46.982  2.00  1.00           C
ATOM     65  NE  ARG A   9      35.525  30.447  46.737  2.00  1.00           N
ATOM     66  CZ  ARG A   9      35.747  30.849  45.452  2.00  1.00           C
ATOM     67  NH1 ARG A   9      35.375  30.043  44.416  2.00  1.00           N
ATOM     68  NH2 ARG A   9      36.340  32.053  45.204  2.00  1.00           N
ATOM     69  C   ARG A   9      31.196  26.531  45.771  2.00  1.00           C
ATOM     70  O   ARG A   9      31.733  25.592  45.185  2.00  1.00           O
ATOM     71  N   ALA A  10      30.060  26.374  46.483  2.00  1.00           N
ATOM     72  CA  ALA A  10      29.476  25.069  46.643  2.00  1.00           C
ATOM     73  CB  ALA A  10      28.175  25.093  47.462  2.00  1.00           C
ATOM     74  C   ALA A  10      29.150  24.568  45.276  2.00  1.00           C
ATOM     75  O   ALA A  10      29.390  23.405  44.957  2.00  1.00           O
ATOM     76  N   ARG A  11      28.612  25.453  44.420  2.00  1.00           N
ATOM     77  CA  ARG A  11      28.264  25.058  43.087  2.00  1.00           C
ATOM     78  CB  ARG A  11      27.708  26.214  42.241  2.00  1.00           C
ATOM     79  CG  ARG A  11      26.298  26.678  42.600  2.00  1.00           C
ATOM     80  CD  ARG A  11      25.207  25.853  41.919  2.00  1.00           C
ATOM     81  NE  ARG A  11      23.965  26.673  41.914  2.00  1.00           N
ATOM     82  CZ  ARG A  11      23.742  27.540  40.883  2.00  1.00           C
ATOM     83  NH1 ARG A  11      24.647  27.631  39.865  2.00  1.00           N
ATOM     84  NH2 ARG A  11      22.619  28.314  40.866  2.00  1.00           N
ATOM     85  C   ARG A  11      29.512  24.638  42.384  2.00  1.00           C
ATOM     86  O   ARG A  11      29.534  23.615  41.705  2.00  1.00           O
ATOM     87  N   ALA A  12      30.597  25.415  42.547  2.00  1.00           N
ATOM     88  CA  ALA A  12      31.794  25.150  41.805  2.00  1.00           C
ATOM     89  CB  ALA A  12      32.911  26.170  42.093  2.00  1.00           C
ATOM     90  C   ALA A  12      32.330  23.806  42.148  2.00  1.00           C
ATOM     91  O   ALA A  12      32.725  23.044  41.268  2.00  1.00           O
ATOM     92  N   ALA A  13      32.343  23.463  43.443  2.00  1.00           N
ATOM     93  CA  ALA A  13      32.942  22.215  43.789  2.00  1.00           C
ATOM     94  CB  ALA A  13      32.912  21.948  45.304  2.00  1.00           C
ATOM     95  C   ALA A  13      32.174  21.102  43.134  2.00  1.00           C
ATOM     96  O   ALA A  13      32.757  20.208  42.523  2.00  1.00           O
ATOM     97  N   PHE A  14      30.831  21.146  43.227  2.00  1.00           N
ATOM     98  CA  PHE A  14      29.977  20.122  42.687  2.00  1.00           C
ATOM     99  CB  PHE A  14      28.506  20.320  43.092  2.00  1.00           C
ATOM    100  CG  PHE A  14      27.663  19.381  42.302  2.00  1.00           C
ATOM    101  CD1 PHE A  14      27.460  18.084  42.711  2.00  1.00           C
ATOM    102  CD2 PHE A  14      27.080  19.812  41.132  2.00  1.00           C
ATOM    103  CE1 PHE A  14      26.679  17.233  41.964  2.00  1.00           C
ATOM    104  CE2 PHE A  14      26.298  18.966  40.383  2.00  1.00           C
ATOM    105  CZ  PHE A  14      26.095  17.673  40.800  2.00  1.00           C
ATOM    106  C   PHE A  14      30.068  20.108  41.216  2.00  1.00           C
ATOM    107  O   PHE A  14      30.112  19.048  40.592  2.00  1.00           O
ATOM    108  N   SER A  15      30.103  21.305  40.624  2.00  1.00           N
ATOM    109  CA  SER A  15      30.166  21.369  39.210  2.00  1.00           C
ATOM    110  CB  SER A  15      30.217  22.808  38.668  2.00  1.00           C
ATOM    111  OG  SER A  15      31.413  23.451  39.085  2.00  1.00           O
ATOM    112  C   SER A  15      31.433  20.673  38.825  2.00  1.00           C
ATOM    113  O   SER A  15      31.541  20.111  37.737  2.00  1.00           O
ATOM    114  N   SER A  16      32.422  20.676  39.739  3.00  1.00           N
ATOM    115  CA  SER A  16      33.679  20.032  39.488  3.00  1.00           C
ATOM    116  CB  SER A  16      34.716  20.256  40.604  3.00  1.00           C
ATOM    117  OG  SER A  16      35.084  21.626  40.663  3.00  1.00           O
ATOM    118  C   SER A  16      33.455  18.553  39.363  3.00  1.00           C
ATOM    119  O   SER A  16      34.137  17.888  38.585  3.00  1.00           O
ATOM    120  N   GLY A  17      32.481  17.989  40.107  3.00  1.00           N
ATOM    121  CA  GLY A  17      32.220  16.579  39.983  3.00  1.00           C
ATOM    122  C   GLY A  17      33.026  15.802  40.979  3.00  1.00           C
ATOM    123  O   GLY A  17      33.205  14.594  40.831  3.00  1.00           O
ATOM    124  N   ARG A  18      33.541  16.475  42.022  3.00  1.00           N
ATOM    125  CA  ARG A  18      34.327  15.796  43.012  3.00  1.00           C
ATOM    126  CB  ARG A  18      34.999  16.753  44.018  3.00  1.00           C
ATOM    127  CG  ARG A  18      34.026  17.544  44.891  3.00  1.00           C
ATOM    128  CD  ARG A  18      34.634  18.803  45.521  3.00  1.00           C
ATOM    129  NE  ARG A  18      35.890  18.429  46.235  3.00  1.00           N
ATOM    130  CZ  ARG A  18      37.090  18.496  45.585  3.00  1.00           C
ATOM    131  NH1 ARG A  18      37.135  18.848  44.267  3.00  1.00           N
ATOM    132  NH2 ARG A  18      38.248  18.227  46.256  3.00  1.00           N
ATOM    133  C   ARG A  18      33.461  14.831  43.768  3.00  1.00           C
ATOM    134  O   ARG A  18      33.902  13.748  44.148  3.00  1.00           O
ATOM    135  N   THR A  19      32.187  15.205  43.978  3.00  1.00           N
ATOM    136  CA  THR A  19      31.241  14.471  44.775  3.00  1.00           C
ATOM    137  CB  THR A  19      29.913  15.164  44.876  3.00  1.00           C
ATOM    138  OG1 THR A  19      29.342  15.303  43.582  3.00  1.00           O
ATOM    139  CG2 THR A  19      30.108  16.543  45.527  3.00  1.00           C
ATOM    140  C   THR A  19      30.952  13.101  44.211  3.00  1.00           C
ATOM    141  O   THR A  19      30.763  12.151  44.971  3.00  1.00           O
ATOM    142  N   ARG A  20      30.946  12.940  42.869  1.00  1.00           N
ATOM    143  CA  ARG A  20      30.382  11.773  42.232  1.00  1.00           C
ATOM    144  CB  ARG A  20      30.497  11.772  40.699  1.00  1.00           C
ATOM    145  CG  ARG A  20      29.770  10.563  40.103  1.00  1.00           C
ATOM    146  CD  ARG A  20      30.338  10.050  38.780  1.00  1.00           C
ATOM    147  NE  ARG A  20      29.492   8.892  38.366  1.00  1.00           N
ATOM    148  CZ  ARG A  20      29.700   7.650  38.895  1.00  1.00           C
ATOM    149  NH1 ARG A  20      30.681   7.452  39.822  1.00  1.00           N
ATOM    150  NH2 ARG A  20      28.914   6.604  38.502  1.00  1.00           N
ATOM    151  C   ARG A  20      30.912  10.443  42.635  1.00  1.00           C
ATOM    152  O   ARG A  20      30.088   9.570  42.902  1.00  1.00           O
ATOM    153  N   PRO A  21      32.183  10.177  42.697  1.00  1.00           N
ATOM    154  CA  PRO A  21      32.514   8.837  43.074  1.00  1.00           C
ATOM    155  CD  PRO A  21      33.135  10.688  41.731  1.00  1.00           C
ATOM    156  CB  PRO A  21      33.995   8.646  42.734  1.00  1.00           C
ATOM    157  CG  PRO A  21      34.445  10.007  42.160  1.00  1.00           C
ATOM    158  C   PRO A  21      32.115   8.659  44.493  1.00  1.00           C
ATOM    159  O   PRO A  21      32.122   9.623  45.257  1.00  1.00           O
ATOM    160  N   LEU A  22      31.740   7.424  44.848  2.00  1.00           N
ATOM    161  CA  LEU A  22      31.182   7.121  46.121  2.00  1.00           C
ATOM    162  CB  LEU A  22      30.863   5.623  46.273  2.00  1.00           C
ATOM    163  CG  LEU A  22      29.885   5.057  45.224  2.00  1.00           C
ATOM    164  CD1 LEU A  22      29.627   3.559  45.467  2.00  1.00           C
ATOM    165  CD2 LEU A  22      28.589   5.877  45.152  2.00  1.00           C
ATOM    166  C   LEU A  22      32.182   7.414  47.189  2.00  1.00           C
ATOM    167  O   LEU A  22      31.829   7.877  48.272  2.00  1.00           O
ATOM    168  N   GLN A  23      33.471   7.175  46.900  2.00  1.00           N
ATOM    169  CA  GLN A  23      34.470   7.233  47.923  2.00  1.00           C
ATOM    170  CB  GLN A  23      35.889   6.956  47.394  2.00  1.00           C
ATOM    171  CG  GLN A  23      36.419   8.028  46.439  2.00  1.00           C
ATOM    172  CD  GLN A  23      37.814   7.604  46.004  2.00  1.00           C
ATOM    173  OE1 GLN A  23      38.022   6.468  45.583  2.00  1.00           O
ATOM    174  NE2 GLN A  23      38.799   8.536  46.107  2.00  1.00           N
ATOM    175  C   GLN A  23      34.500   8.565  48.591  2.00  1.00           C
ATOM    176  O   GLN A  23      34.651   8.638  49.810  2.00  1.00           O
ATOM    177  N   PHE A  24      34.369   9.665  47.834  2.00  1.00           N
ATOM    178  CA  PHE A  24      34.374  10.928  48.506  2.00  1.00           C
ATOM    179  CB  PHE A  24      34.284  12.138  47.561  2.00  1.00           C
ATOM    180  CG  PHE A  24      35.654  12.353  47.015  2.00  1.00           C
ATOM    181  CD1 PHE A  24      36.558  13.103  47.733  2.00  1.00           C
ATOM    182  CD2 PHE A  24      36.043  11.814  45.810  2.00  1.00           C
ATOM    183  CE1 PHE A  24      37.829  13.318  47.260  2.00  1.00           C
ATOM    184  CE2 PHE A  24      37.314  12.027  45.332  2.00  1.00           C
ATOM    185  CZ  PHE A  24      38.209  12.779  46.055  2.00  1.00           C
ATOM    186  C   PHE A  24      33.211  10.934  49.427  2.00  1.00           C
ATOM    187  O   PHE A  24      33.302  11.382  50.569  2.00  1.00           O
ATOM    188  N   ARG A  25      32.086  10.399  48.942  2.00  1.00           N
ATOM    189  CA  ARG A  25      30.899  10.383  49.727  2.00  1.00           C
ATOM    190  CB  ARG A  25      29.697   9.807  48.959  2.00  1.00           C
ATOM    191  CG  ARG A  25      29.269  10.681  47.777  2.00  1.00           C
ATOM    192  CD  ARG A  25      28.073  10.128  46.998  2.00  1.00           C
ATOM    193  NE  ARG A  25      27.773  11.087  45.896  2.00  1.00           N
ATOM    194  CZ  ARG A  25      27.333  10.628  44.687  2.00  1.00           C
ATOM    195  NH1 ARG A  25      27.193   9.287  44.476  2.00  1.00           N
ATOM    196  NH2 ARG A  25      27.042  11.510  43.687  2.00  1.00           N
ATOM    197  C   ARG A  25      31.082   9.569  50.973  2.00  1.00           C
ATOM    198  O   ARG A  25      30.700  10.003  52.057  2.00  1.00           O
ATOM    199  N   ILE A  26      31.692   8.373  50.866  2.00  1.00           N
ATOM    200  CA  ILE A  26      31.836   7.542  52.032  2.00  1.00           C
ATOM    201  CB  ILE A  26      32.467   6.207  51.720  2.00  1.00           C
ATOM    202  CG1 ILE A  26      32.324   5.223  52.896  2.00  1.00           C
ATOM    203  CG2 ILE A  26      33.921   6.447  51.288  2.00  1.00           C
ATOM    204  CD1 ILE A  26      33.112   5.614  54.146  2.00  1.00           C
ATOM    205  C   ILE A  26      32.690   8.299  53.015  2.00  1.00           C
ATOM    206  O   ILE A  26      32.401   8.304  54.210  2.00  1.00           O
ATOM    207  N   GLN A  27      33.760   8.975  52.539  2.00  1.00           N
ATOM    208  CA  GLN A  27      34.639   9.687  53.434  2.00  1.00           C
ATOM    209  CB  GLN A  27      35.843  10.356  52.745  2.00  1.00           C
ATOM    210  CG  GLN A  27      36.883   9.383  52.189  2.00  1.00           C
ATOM    211  CD  GLN A  27      38.118  10.200  51.835  2.00  1.00           C
ATOM    212  OE1 GLN A  27      38.339  11.279  52.383  2.00  1.00           O
ATOM    213  NE2 GLN A  27      38.951   9.674  50.898  2.00  1.00           N
ATOM    214  C   GLN A  27      33.889  10.794  54.115  2.00  1.00           C
ATOM    215  O   GLN A  27      34.024  10.990  55.322  2.00  1.00           O
ATOM    216  N   GLN A  28      33.059  11.535  53.357  2.00  1.00           N
ATOM    217  CA  GLN A  28      32.357  12.673  53.886  2.00  1.00           C
ATOM    218  CB  GLN A  28      31.519  13.399  52.820  2.00  1.00           C
ATOM    219  CG  GLN A  28      31.063  14.796  53.242  2.00  1.00           C
ATOM    220  CD  GLN A  28      32.257  15.732  53.093  2.00  1.00           C
ATOM    221  OE1 GLN A  28      33.408  15.300  53.146  2.00  1.00           O
ATOM    222  NE2 GLN A  28      31.980  17.049  52.894  2.00  1.00           N
ATOM    223  C   GLN A  28      31.430  12.188  54.948  2.00  1.00           C
ATOM    224  O   GLN A  28      31.181  12.913  55.905  2.00  1.00           O
ATOM    225  N   LEU A  29      30.834  10.992  54.759  2.00  1.00           N
ATOM    226  CA  LEU A  29      30.001  10.363  55.752  2.00  1.00           C
ATOM    227  CB  LEU A  29      29.195   9.166  55.220  2.00  1.00           C
ATOM    228  CG  LEU A  29      28.096   9.574  54.218  2.00  1.00           C
ATOM    229  CD1 LEU A  29      27.284   8.356  53.751  2.00  1.00           C
ATOM    230  CD2 LEU A  29      27.204  10.692  54.788  2.00  1.00           C
ATOM    231  C   LEU A  29      30.880   9.900  56.883  2.00  1.00           C
ATOM    232  O   LEU A  29      30.443   9.874  58.033  2.00  1.00           O
ATOM    233  N   GLU A  30      32.134   9.478  56.591  2.00  1.00           N
ATOM    234  CA  GLU A  30      33.005   9.045  57.656  2.00  1.00           C
ATOM    235  CB  GLU A  30      34.352   8.463  57.188  2.00  1.00           C
ATOM    236  CG  GLU A  30      35.193   7.951  58.363  2.00  1.00           C
ATOM    237  CD  GLU A  30      36.375   7.154  57.831  2.00  1.00           C
ATOM    238  OE1 GLU A  30      37.185   7.727  57.055  2.00  1.00           O
ATOM    239  OE2 GLU A  30      36.483   5.953  58.199  2.00  1.00           O
ATOM    240  C   GLU A  30      33.302  10.213  58.536  2.00  1.00           C
ATOM    241  O   GLU A  30      33.196  10.119  59.758  2.00  1.00           O
ATOM    242  N   ALA A  31      33.664  11.369  57.935  2.00  1.00           N
ATOM    243  CA  ALA A  31      33.735  12.567  58.726  2.00  1.00           C
ATOM    244  CB  ALA A  31      34.199  13.808  57.944  2.00  1.00           C
ATOM    245  C   ALA A  31      32.278  12.719  59.009  2.00  1.00           C
ATOM    246  O   ALA A  31      31.455  12.177  58.283  2.00  1.00           O
ATOM    247  N   LEU A  32      31.895  13.434  60.063  2.00  1.00           N
ATOM    248  CA  LEU A  32      30.523  13.473  60.479  2.00  1.00           C
ATOM    249  CB  LEU A  32      29.460  13.650  59.357  2.00  1.00           C
ATOM    250  CG  LEU A  32      27.992  13.820  59.807  2.00  1.00           C
ATOM    251  CD1 LEU A  32      27.082  14.099  58.599  2.00  1.00           C
ATOM    252  CD2 LEU A  32      27.481  12.617  60.614  2.00  1.00           C
ATOM    253  C   LEU A  32      30.321  12.226  61.303  2.00  1.00           C
ATOM    254  O   LEU A  32      29.605  12.259  62.301  2.00  1.00           O
ATOM    255  N   GLN A  33      30.981  11.095  60.951  2.00  1.00           N
ATOM    256  CA  GLN A  33      30.931   9.959  61.843  2.00  1.00           C
ATOM    257  CB  GLN A  33      31.380   8.634  61.206  2.00  1.00           C
ATOM    258  CG  GLN A  33      30.382   8.079  60.188  2.00  1.00           C
ATOM    259  CD  GLN A  33      30.827   6.674  59.811  2.00  1.00           C
ATOM    260  OE1 GLN A  33      31.884   6.209  60.234  2.00  1.00           O
ATOM    261  NE2 GLN A  33      29.994   5.972  58.996  2.00  1.00           N
ATOM    262  C   GLN A  33      31.840  10.244  62.999  2.00  1.00           C
ATOM    263  O   GLN A  33      31.457  10.113  64.160  2.00  1.00           O
ATOM    264  N   ARG A  34      33.081  10.674  62.681  2.00  1.00           N
ATOM    265  CA  ARG A  34      34.086  10.974  63.664  2.00  1.00           C
ATOM    266  CB  ARG A  34      35.450  11.348  63.059  2.00  1.00           C
ATOM    267  CG  ARG A  34      36.237  10.213  62.402  2.00  1.00           C
ATOM    268  CD  ARG A  34      37.611  10.686  61.920  2.00  1.00           C
ATOM    269  NE  ARG A  34      38.332   9.525  61.329  2.00  1.00           N
ATOM    270  CZ  ARG A  34      39.653   9.650  61.005  2.00  1.00           C
ATOM    271  NH1 ARG A  34      40.300  10.830  61.230  2.00  1.00           N
ATOM    272  NH2 ARG A  34      40.329   8.594  60.464  2.00  1.00           N
ATOM    273  C   ARG A  34      33.666  12.184  64.417  2.00  1.00           C
ATOM    274  O   ARG A  34      33.814  12.245  65.631  2.00  1.00           O
ATOM    275  N   LEU A  35      33.113  13.183  63.711  2.00  1.00           N
ATOM    276  CA  LEU A  35      32.764  14.427  64.330  2.00  1.00           C
ATOM    277  CB  LEU A  35      32.128  15.386  63.300  2.00  1.00           C
ATOM    278  CG  LEU A  35      31.787  16.817  63.774  2.00  1.00           C
ATOM    279  CD1 LEU A  35      31.210  17.637  62.607  2.00  1.00           C
ATOM    280  CD2 LEU A  35      30.849  16.856  64.993  2.00  1.00           C
ATOM    281  C   LEU A  35      31.770  14.101  65.392  2.00  1.00           C
ATOM    282  O   LEU A  35      31.810  14.677  66.474  2.00  1.00           O
ATOM    283  N   ILE A  36      30.839  13.170  65.121  2.00  1.00           N
ATOM    284  CA  ILE A  36      29.878  12.854  66.137  2.00  1.00           C
ATOM    285  CB  ILE A  36      28.891  11.813  65.706  2.00  1.00           C
ATOM    286  CG1 ILE A  36      28.022  12.337  64.557  2.00  1.00           C
ATOM    287  CG2 ILE A  36      28.075  11.414  66.945  2.00  1.00           C
ATOM    288  CD1 ILE A  36      27.158  13.520  64.977  2.00  1.00           C
ATOM    289  C   ILE A  36      30.619  12.296  67.300  2.00  1.00           C
ATOM    290  O   ILE A  36      30.403  12.702  68.441  2.00  1.00           O
ATOM    291  N   GLN A  37      31.542  11.355  67.035  2.00  1.00           N
ATOM    292  CA  GLN A  37      32.196  10.718  68.133  2.00  1.00           C
ATOM    293  CB  GLN A  37      33.026   9.491  67.709  2.00  1.00           C
ATOM    294  CG  GLN A  37      32.146   8.339  67.207  2.00  1.00           C
ATOM    295  CD  GLN A  37      33.030   7.163  66.810  2.00  1.00           C
ATOM    296  OE1 GLN A  37      32.547   6.155  66.296  2.00  1.00           O
ATOM    297  NE2 GLN A  37      34.362   7.291  67.055  2.00  1.00           N
ATOM    298  C   GLN A  37      33.061  11.669  68.899  2.00  1.00           C
ATOM    299  O   GLN A  37      32.976  11.725  70.125  2.00  1.00           O
ATOM    300  N   GLU A  38      33.912  12.455  68.215  2.00  1.00           N
ATOM    301  CA  GLU A  38      34.765  13.337  68.947  2.00  1.00           C
ATOM    302  CB  GLU A  38      35.915  13.988  68.158  2.00  1.00           C
ATOM    303  CG  GLU A  38      36.755  14.871  69.091  2.00  1.00           C
ATOM    304  CD  GLU A  38      38.121  15.147  68.480  2.00  1.00           C
ATOM    305  OE1 GLU A  38      38.244  15.095  67.228  2.00  1.00           O
ATOM    306  OE2 GLU A  38      39.067  15.415  69.269  2.00  1.00           O
ATOM    307  C   GLU A  38      33.964  14.438  69.547  2.00  1.00           C
ATOM    308  O   GLU A  38      34.170  14.814  70.700  2.00  1.00           O
ATOM    309  N   GLN A  39      33.004  14.971  68.775  3.00  1.00           N
ATOM    310  CA  GLN A  39      32.257  16.102  69.224  3.00  1.00           C
ATOM    311  CB  GLN A  39      31.710  16.933  68.035  3.00  1.00           C
ATOM    312  CG  GLN A  39      30.875  18.182  68.365  3.00  1.00           C
ATOM    313  CD  GLN A  39      31.768  19.355  68.737  3.00  1.00           C
ATOM    314  OE1 GLN A  39      32.847  19.185  69.303  3.00  1.00           O
ATOM    315  NE2 GLN A  39      31.297  20.589  68.413  3.00  1.00           N
ATOM    316  C   GLN A  39      31.105  15.639  70.043  3.00  1.00           C
ATOM    317  O   GLN A  39      29.986  16.136  69.928  3.00  1.00           O
ATOM    318  N   GLU A  40      31.333  14.646  70.907  2.00  1.00           N
ATOM    319  CA  GLU A  40      30.210  14.288  71.703  2.00  1.00           C
ATOM    320  CB  GLU A  40      30.373  12.941  72.414  2.00  1.00           C
ATOM    321  CG  GLU A  40      29.147  12.592  73.255  2.00  1.00           C
ATOM    322  CD  GLU A  40      29.236  11.120  73.604  2.00  1.00           C
ATOM    323  OE1 GLU A  40      30.186  10.731  74.336  2.00  1.00           O
ATOM    324  OE2 GLU A  40      28.350  10.363  73.128  2.00  1.00           O
ATOM    325  C   GLU A  40      29.968  15.308  72.764  2.00  1.00           C
ATOM    326  O   GLU A  40      28.856  15.804  72.937  2.00  1.00           O
ATOM    327  N   GLN A  41      31.047  15.659  73.482  2.00  1.00           N
ATOM    328  CA  GLN A  41      30.969  16.496  74.641  2.00  1.00           C
ATOM    329  CB  GLN A  41      32.314  16.518  75.385  2.00  1.00           C
ATOM    330  CG  GLN A  41      32.693  15.114  75.870  2.00  1.00           C
ATOM    331  CD  GLN A  41      34.092  15.138  76.465  2.00  1.00           C
ATOM    332  OE1 GLN A  41      34.267  15.023  77.677  2.00  1.00           O
ATOM    333  NE2 GLN A  41      35.121  15.283  75.587  2.00  1.00           N
ATOM    334  C   GLN A  41      30.558  17.891  74.275  2.00  1.00           C
ATOM    335  O   GLN A  41      29.718  18.485  74.948  2.00  1.00           O
ATOM    336  N   GLU A  42      31.120  18.458  73.187  2.00  1.00           N
ATOM    337  CA  GLU A  42      30.793  19.814  72.835  2.00  1.00           C
ATOM    338  CB  GLU A  42      31.595  20.330  71.627  2.00  1.00           C
ATOM    339  CG  GLU A  42      31.412  21.828  71.366  2.00  1.00           C
ATOM    340  CD  GLU A  42      32.356  22.592  72.286  2.00  1.00           C
ATOM    341  OE1 GLU A  42      33.555  22.721  71.920  2.00  1.00           O
ATOM    342  OE2 GLU A  42      31.895  23.055  73.362  2.00  1.00           O
ATOM    343  C   GLU A  42      29.334  19.874  72.468  2.00  1.00           C
ATOM    344  O   GLU A  42      28.622  20.792  72.870  2.00  1.00           O
ATOM    345  N   LEU A  43      28.852  18.869  71.706  2.00  1.00           N
ATOM    346  CA  LEU A  43      27.498  18.805  71.213  2.00  1.00           C
ATOM    347  CB  LEU A  43      27.305  17.554  70.334  2.00  1.00           C
ATOM    348  CG  LEU A  43      25.961  17.470  69.594  2.00  1.00           C
ATOM    349  CD1 LEU A  43      25.821  18.614  68.576  2.00  1.00           C
ATOM    350  CD2 LEU A  43      25.775  16.086  68.949  2.00  1.00           C
ATOM    351  C   LEU A  43      26.579  18.713  72.396  2.00  1.00           C
ATOM    352  O   LEU A  43      25.543  19.376  72.439  2.00  1.00           O
ATOM    353  N   VAL A  44      26.948  17.895  73.404  2.00  1.00           N
ATOM    354  CA  VAL A  44      26.135  17.728  74.578  2.00  1.00           C
ATOM    355  CB  VAL A  44      26.738  16.761  75.555  2.00  1.00           C
ATOM    356  CG1 VAL A  44      25.860  16.725  76.816  2.00  1.00           C
ATOM    357  CG2 VAL A  44      26.890  15.399  74.859  2.00  1.00           C
ATOM    358  C   VAL A  44      26.043  19.062  75.257  2.00  1.00           C
ATOM    359  O   VAL A  44      24.966  19.471  75.687  2.00  1.00           O
ATOM    360  N   GLY A  45      27.174  19.792  75.348  2.00  1.00           N
ATOM    361  CA  GLY A  45      27.182  21.047  76.050  2.00  1.00           C
ATOM    362  C   GLY A  45      26.243  22.001  75.388  2.00  1.00           C
ATOM    363  O   GLY A  45      25.432  22.645  76.050  2.00  1.00           O
ATOM    364  N   ALA A  46      26.332  22.113  74.051  2.00  1.00           N
ATOM    365  CA  ALA A  46      25.491  23.024  73.334  2.00  1.00           C
ATOM    366  CB  ALA A  46      25.819  23.076  71.833  2.00  1.00           C
ATOM    367  C   ALA A  46      24.077  22.566  73.461  2.00  1.00           C
ATOM    368  O   ALA A  46      23.175  23.380  73.649  2.00  1.00           O
ATOM    369  N   LEU A  47      23.851  21.239  73.371  2.00  1.00           N
ATOM    370  CA  LEU A  47      22.507  20.751  73.440  2.00  1.00           C
ATOM    371  CB  LEU A  47      22.408  19.215  73.377  2.00  1.00           C
ATOM    372  CG  LEU A  47      22.922  18.601  72.059  2.00  1.00           C
ATOM    373  CD1 LEU A  47      22.636  17.090  72.001  2.00  1.00           C
ATOM    374  CD2 LEU A  47      22.387  19.359  70.835  2.00  1.00           C
ATOM    375  C   LEU A  47      21.990  21.176  74.767  2.00  1.00           C
ATOM    376  O   LEU A  47      20.900  21.731  74.865  2.00  1.00           O
ATOM    377  N   ALA A  48      22.803  20.976  75.817  2.00  1.00           N
ATOM    378  CA  ALA A  48      22.401  21.302  77.150  2.00  1.00           C
ATOM    379  CB  ALA A  48      23.448  20.891  78.200  2.00  1.00           C
ATOM    380  C   ALA A  48      22.178  22.775  77.295  2.00  1.00           C
ATOM    381  O   ALA A  48      21.201  23.200  77.911  2.00  1.00           O
ATOM    382  N   ALA A  49      23.068  23.602  76.717  2.00  1.00           N
ATOM    383  CA  ALA A  49      22.966  25.020  76.914  2.00  1.00           C
ATOM    384  CB  ALA A  49      24.081  25.801  76.197  2.00  1.00           C
ATOM    385  C   ALA A  49      21.654  25.507  76.368  2.00  1.00           C
ATOM    386  O   ALA A  49      20.972  26.304  77.011  2.00  1.00           O
ATOM    387  N   ASP A  50      21.257  25.030  75.171  2.00  1.00           N
ATOM    388  CA  ASP A  50      20.010  25.440  74.579  2.00  1.00           C
ATOM    389  CB  ASP A  50      19.822  24.936  73.135  2.00  1.00           C
ATOM    390  CG  ASP A  50      20.811  25.622  72.203  2.00  1.00           C
ATOM    391  OD1 ASP A  50      21.515  26.564  72.656  2.00  1.00           O
ATOM    392  OD2 ASP A  50      20.876  25.205  71.015  2.00  1.00           O
ATOM    393  C   ASP A  50      18.944  24.767  75.380  2.00  1.00           C
ATOM    394  O   ASP A  50      18.866  24.948  76.594  2.00  1.00           O
ATOM    395  N   LEU A  51      18.078  23.976  74.708  2.00  1.00           N
ATOM    396  CA  LEU A  51      17.071  23.252  75.431  2.00  1.00           C
ATOM    397  CB  LEU A  51      16.230  22.330  74.516  2.00  1.00           C
ATOM    398  CG  LEU A  51      15.098  21.494  75.169  2.00  1.00           C
ATOM    399  CD1 LEU A  51      14.378  20.657  74.102  2.00  1.00           C
ATOM    400  CD2 LEU A  51      15.570  20.602  76.333  2.00  1.00           C
ATOM    401  C   LEU A  51      17.877  22.404  76.369  2.00  1.00           C
ATOM    402  O   LEU A  51      18.618  21.534  75.919  2.00  1.00           O
ATOM    403  N   HIS A  52      17.743  22.617  77.699  1.00  1.00           N
ATOM    404  CA  HIS A  52      18.573  21.898  78.630  1.00  1.00           C
ATOM    405  ND1 HIS A  52      19.385  20.322  81.389  1.00  1.00           N
ATOM    406  CG  HIS A  52      19.293  21.653  81.046  1.00  1.00           C
ATOM    407  CB  HIS A  52      18.266  22.210  80.106  1.00  1.00           C
ATOM    408  NE2 HIS A  52      21.013  21.374  82.481  1.00  1.00           N
ATOM    409  CD2 HIS A  52      20.295  22.281  81.722  1.00  1.00           C
ATOM    410  CE1 HIS A  52      20.430  20.212  82.249  1.00  1.00           C
ATOM    411  C   HIS A  52      18.340  20.437  78.408  1.00  1.00           C
ATOM    412  O   HIS A  52      17.243  19.923  78.615  1.00  1.00           O
ATOM    413  N   LYS A  53      19.401  19.742  77.954  1.00  1.00           N
ATOM    414  CA  LYS A  53      19.362  18.333  77.699  1.00  1.00           C
ATOM    415  CB  LYS A  53      19.470  17.983  76.205  1.00  1.00           C
ATOM    416  CG  LYS A  53      18.189  18.297  75.430  1.00  1.00           C
ATOM    417  CD  LYS A  53      18.387  18.394  73.916  1.00  1.00           C
ATOM    418  CE  LYS A  53      18.619  19.827  73.431  1.00  1.00           C
ATOM    419  NZ  LYS A  53      19.018  19.826  72.006  1.00  1.00           N
ATOM    420  C   LYS A  53      20.556  17.774  78.391  1.00  1.00           C
ATOM    421  O   LYS A  53      21.566  18.454  78.558  1.00  1.00           O
ATOM    422  N   ASN A  54      20.447  16.516  78.845  1.00  1.00           N
ATOM    423  CA  ASN A  54      21.531  15.891  79.535  1.00  1.00           C
ATOM    424  CB  ASN A  54      21.065  14.900  80.607  1.00  1.00           C
ATOM    425  CG  ASN A  54      20.307  15.727  81.630  1.00  1.00           C
ATOM    426  OD1 ASN A  54      19.098  15.913  81.515  1.00  1.00           O
ATOM    427  ND2 ASN A  54      21.040  16.254  82.646  1.00  1.00           N
ATOM    428  C   ASN A  54      22.301  15.141  78.527  1.00  1.00           C
ATOM    429  O   ASN A  54      21.929  15.075  77.357  1.00  1.00           O
ATOM    430  N   GLU A  55      23.420  14.558  78.969  2.00  1.00           N
ATOM    431  CA  GLU A  55      24.210  13.848  78.031  2.00  1.00           C
ATOM    432  CB  GLU A  55      25.493  13.251  78.633  2.00  1.00           C
ATOM    433  CG  GLU A  55      26.520  14.319  79.012  2.00  1.00           C
ATOM    434  CD  GLU A  55      27.789  13.613  79.461  2.00  1.00           C
ATOM    435  OE1 GLU A  55      27.671  12.537  80.105  2.00  1.00           O
ATOM    436  OE2 GLU A  55      28.895  14.138  79.160  2.00  1.00           O
ATOM    437  C   GLU A  55      23.379  12.732  77.485  2.00  1.00           C
ATOM    438  O   GLU A  55      23.407  12.443  76.290  2.00  1.00           O
ATOM    439  N   TRP A  56      22.604  12.082  78.367  2.00  1.00           N
ATOM    440  CA  TRP A  56      21.807  10.944  78.016  2.00  1.00           C
ATOM    441  CB  TRP A  56      21.189  10.274  79.253  2.00  1.00           C
ATOM    442  CG  TRP A  56      20.362   9.053  78.939  2.00  1.00           C
ATOM    443  CD2 TRP A  56      20.916   7.735  78.824  2.00  1.00           C
ATOM    444  CD1 TRP A  56      19.023   8.933  78.712  2.00  1.00           C
ATOM    445  NE1 TRP A  56      18.706   7.618  78.466  2.00  1.00           N
ATOM    446  CE2 TRP A  56      19.862   6.870  78.531  2.00  1.00           C
ATOM    447  CE3 TRP A  56      22.197   7.284  78.951  2.00  1.00           C
ATOM    448  CZ2 TRP A  56      20.077   5.532  78.362  2.00  1.00           C
ATOM    449  CZ3 TRP A  56      22.411   5.935  78.780  2.00  1.00           C
ATOM    450  CH2 TRP A  56      21.371   5.076  78.492  2.00  1.00           C
ATOM    451  C   TRP A  56      20.684  11.282  77.096  2.00  1.00           C
ATOM    452  O   TRP A  56      20.398  10.493  76.205  2.00  1.00           O
ATOM    453  N   ASN A  57      19.966  12.399  77.335  2.00  1.00           N
ATOM    454  CA  ASN A  57      18.862  12.799  76.498  2.00  1.00           C
ATOM    455  CB  ASN A  57      18.039  13.938  77.119  2.00  1.00           C
ATOM    456  CG  ASN A  57      17.428  13.409  78.410  2.00  1.00           C
ATOM    457  OD1 ASN A  57      17.810  13.822  79.504  2.00  1.00           O
ATOM    458  ND2 ASN A  57      16.460  12.462  78.286  2.00  1.00           N
ATOM    459  C   ASN A  57      19.410  13.290  75.189  2.00  1.00           C
ATOM    460  O   ASN A  57      18.808  13.085  74.135  2.00  1.00           O
ATOM    461  N   ALA A  58      20.580  13.957  75.237  2.00  1.00           N
ATOM    462  CA  ALA A  58      21.210  14.550  74.087  2.00  1.00           C
ATOM    463  CB  ALA A  58      22.537  15.247  74.434  2.00  1.00           C
ATOM    464  C   ALA A  58      21.519  13.470  73.109  2.00  1.00           C
ATOM    465  O   ALA A  58      21.379  13.645  71.899  2.00  1.00           O
ATOM    466  N   TYR A  59      21.930  12.309  73.636  2.00  1.00           N
ATOM    467  CA  TYR A  59      22.247  11.157  72.852  2.00  1.00           C
ATOM    468  CB  TYR A  59      23.411  10.362  73.485  2.00  1.00           C
ATOM    469  CG  TYR A  59      24.131   9.559  72.453  2.00  1.00           C
ATOM    470  CD1 TYR A  59      23.711   8.309  72.069  2.00  1.00           C
ATOM    471  CD2 TYR A  59      25.269  10.077  71.878  2.00  1.00           C
ATOM    472  CE1 TYR A  59      24.407   7.600  71.115  2.00  1.00           C
ATOM    473  CE2 TYR A  59      25.969   9.377  70.925  2.00  1.00           C
ATOM    474  CZ  TYR A  59      25.536   8.133  70.540  2.00  1.00           C
ATOM    475  OH  TYR A  59      26.250   7.411  69.561  2.00  1.00           O
ATOM    476  C   TYR A  59      20.971  10.424  73.075  2.00  1.00           C
ATOM    477  O   TYR A  59      20.095  10.930  73.767  2.00  1.00           O
ATOM    478  N   TYR A  60      20.727   9.311  72.394  2.00  1.00           N
ATOM    479  CA  TYR A  60      19.575   8.554  72.777  2.00  1.00           C
ATOM    480  CB  TYR A  60      19.627   8.099  74.248  2.00  1.00           C
ATOM    481  CG  TYR A  60      20.834   7.244  74.443  2.00  1.00           C
ATOM    482  CD1 TYR A  60      22.046   7.817  74.751  2.00  1.00           C
ATOM    483  CD2 TYR A  60      20.758   5.874  74.323  2.00  1.00           C
ATOM    484  CE1 TYR A  60      23.166   7.040  74.936  2.00  1.00           C
ATOM    485  CE2 TYR A  60      21.876   5.092  74.507  2.00  1.00           C
ATOM    486  CZ  TYR A  60      23.082   5.674  74.814  2.00  1.00           C
ATOM    487  OH  TYR A  60      24.229   4.874  75.005  2.00  1.00           O
ATOM    488  C   TYR A  60      18.273   9.251  72.582  2.00  1.00           C
ATOM    489  O   TYR A  60      17.251   8.797  73.095  2.00  1.00           O
ATOM    490  N   GLU A  61      18.244  10.359  71.836  3.00  1.00           N
ATOM    491  CA  GLU A  61      16.972  10.962  71.581  3.00  1.00           C
ATOM    492  CB  GLU A  61      16.404  11.696  72.808  3.00  1.00           C
ATOM    493  CG  GLU A  61      14.940  12.113  72.659  3.00  1.00           C
ATOM    494  CD  GLU A  61      14.074  10.899  72.965  3.00  1.00           C
ATOM    495  OE1 GLU A  61      14.104  10.428  74.135  3.00  1.00           O
ATOM    496  OE2 GLU A  61      13.373  10.421  72.033  3.00  1.00           O
ATOM    497  C   GLU A  61      17.282  11.992  70.570  3.00  1.00           C
ATOM    498  O   GLU A  61      16.508  12.918  70.333  3.00  1.00           O
ATOM    499  N   GLU A  62      18.447  11.823  69.926  3.00  1.00           N
ATOM    500  CA  GLU A  62      18.869  12.838  69.027  3.00  1.00           C
ATOM    501  CB  GLU A  62      19.474  14.059  69.744  3.00  1.00           C
ATOM    502  CG  GLU A  62      18.476  14.810  70.628  3.00  1.00           C
ATOM    503  CD  GLU A  62      19.195  15.988  71.274  3.00  1.00           C
ATOM    504  OE1 GLU A  62      19.530  16.955  70.539  3.00  1.00           O
ATOM    505  OE2 GLU A  62      19.417  15.936  72.514  3.00  1.00           O
ATOM    506  C   GLU A  62      19.948  12.287  68.151  3.00  1.00           C
ATOM    507  O   GLU A  62      19.692  11.706  67.097  3.00  1.00           O
ATOM    508  N   VAL A  63      21.201  12.454  68.616  2.00  1.00           N
ATOM    509  CA  VAL A  63      22.400  12.141  67.894  2.00  1.00           C
ATOM    510  CB  VAL A  63      23.643  12.423  68.685  2.00  1.00           C
ATOM    511  CG1 VAL A  63      23.713  13.938  68.940  2.00  1.00           C
ATOM    512  CG2 VAL A  63      23.605  11.586  69.971  2.00  1.00           C
ATOM    513  C   VAL A  63      22.398  10.705  67.483  2.00  1.00           C
ATOM    514  O   VAL A  63      22.945  10.361  66.437  2.00  1.00           O
ATOM    515  N   VAL A  64      21.782   9.821  68.280  2.00  1.00           N
ATOM    516  CA  VAL A  64      21.782   8.433  67.925  2.00  1.00           C
ATOM    517  CB  VAL A  64      20.933   7.587  68.828  2.00  1.00           C
ATOM    518  CG1 VAL A  64      20.866   6.165  68.245  2.00  1.00           C
ATOM    519  CG2 VAL A  64      21.500   7.643  70.250  2.00  1.00           C
ATOM    520  C   VAL A  64      21.161   8.286  66.570  2.00  1.00           C
ATOM    521  O   VAL A  64      21.625   7.493  65.752  2.00  1.00           O
ATOM    522  N   TYR A  65      20.100   9.063  66.289  2.00  1.00           N
ATOM    523  CA  TYR A  65      19.380   8.894  65.060  2.00  1.00           C
ATOM    524  CB  TYR A  65      18.188   9.857  64.938  2.00  1.00           C
ATOM    525  CG  TYR A  65      17.311   9.353  63.844  2.00  1.00           C
ATOM    526  CD1 TYR A  65      16.362   8.393  64.116  2.00  1.00           C
ATOM    527  CD2 TYR A  65      17.428   9.825  62.557  2.00  1.00           C
ATOM    528  CE1 TYR A  65      15.540   7.914  63.124  2.00  1.00           C
ATOM    529  CE2 TYR A  65      16.608   9.351  61.561  2.00  1.00           C
ATOM    530  CZ  TYR A  65      15.663   8.394  61.844  2.00  1.00           C
ATOM    531  OH  TYR A  65      14.822   7.908  60.821  2.00  1.00           O
ATOM    532  C   TYR A  65      20.298   9.149  63.926  2.00  1.00           C
ATOM    533  O   TYR A  65      20.333   8.391  62.957  2.00  1.00           O
ATOM    534  N   VAL A  66      21.090  10.225  64.022  2.00  1.00           N
ATOM    535  CA  VAL A  66      21.926  10.525  62.911  2.00  1.00           C
ATOM    536  CB  VAL A  66      22.670  11.826  63.047  2.00  1.00           C
ATOM    537  CG1 VAL A  66      21.634  12.950  63.212  2.00  1.00           C
ATOM    538  CG2 VAL A  66      23.694  11.731  64.187  2.00  1.00           C
ATOM    539  C   VAL A  66      22.914   9.431  62.718  2.00  1.00           C
ATOM    540  O   VAL A  66      23.160   8.994  61.595  2.00  1.00           O
ATOM    541  N   LEU A  67      23.491   8.935  63.822  2.00  1.00           N
ATOM    542  CA  LEU A  67      24.481   7.916  63.692  2.00  1.00           C
ATOM    543  CB  LEU A  67      25.115   7.520  65.047  2.00  1.00           C
ATOM    544  CG  LEU A  67      26.295   6.517  64.986  2.00  1.00           C
ATOM    545  CD1 LEU A  67      26.934   6.349  66.373  2.00  1.00           C
ATOM    546  CD2 LEU A  67      25.895   5.152  64.400  2.00  1.00           C
ATOM    547  C   LEU A  67      23.809   6.744  63.084  2.00  1.00           C
ATOM    548  O   LEU A  67      24.395   6.029  62.273  2.00  1.00           O
ATOM    549  N   GLU A  68      22.538   6.532  63.450  2.00  1.00           N
ATOM    550  CA  GLU A  68      21.856   5.381  62.958  2.00  1.00           C
ATOM    551  CB  GLU A  68      20.384   5.340  63.402  2.00  1.00           C
ATOM    552  CG  GLU A  68      20.180   5.106  64.900  2.00  1.00           C
ATOM    553  CD  GLU A  68      18.692   5.257  65.187  2.00  1.00           C
ATOM    554  OE1 GLU A  68      17.984   5.855  64.334  2.00  1.00           O
ATOM    555  OE2 GLU A  68      18.244   4.781  66.265  2.00  1.00           O
ATOM    556  C   GLU A  68      21.845   5.415  61.460  2.00  1.00           C
ATOM    557  O   GLU A  68      22.201   4.434  60.811  2.00  1.00           O
ATOM    558  N   GLU A  69      21.459   6.560  60.868  2.00  1.00           N
ATOM    559  CA  GLU A  69      21.341   6.645  59.439  2.00  1.00           C
ATOM    560  CB  GLU A  69      20.647   7.927  58.948  2.00  1.00           C
ATOM    561  CG  GLU A  69      20.301   7.860  57.459  2.00  1.00           C
ATOM    562  CD  GLU A  69      19.604   9.149  57.051  2.00  1.00           C
ATOM    563  OE1 GLU A  69      18.463   9.385  57.529  2.00  1.00           O
ATOM    564  OE2 GLU A  69      20.203   9.911  56.246  2.00  1.00           O
ATOM    565  C   GLU A  69      22.682   6.573  58.781  2.00  1.00           C
ATOM    566  O   GLU A  69      22.815   5.991  57.707  2.00  1.00           O
ATOM    567  N   ILE A  70      23.725   7.134  59.417  2.00  1.00           N
ATOM    568  CA  ILE A  70      24.977   7.277  58.732  2.00  1.00           C
ATOM    569  CB  ILE A  70      26.023   7.913  59.602  2.00  1.00           C
ATOM    570  CG1 ILE A  70      25.565   9.308  60.060  2.00  1.00           C
ATOM    571  CG2 ILE A  70      27.350   7.926  58.824  2.00  1.00           C
ATOM    572  CD1 ILE A  70      26.403   9.886  61.200  2.00  1.00           C
ATOM    573  C   ILE A  70      25.524   5.951  58.288  2.00  1.00           C
ATOM    574  O   ILE A  70      25.860   5.777  57.117  2.00  1.00           O
ATOM    575  N   GLU A  71      25.618   4.972  59.203  2.00  1.00           N
ATOM    576  CA  GLU A  71      26.182   3.685  58.890  2.00  1.00           C
ATOM    577  CB  GLU A  71      26.281   2.810  60.145  2.00  1.00           C
ATOM    578  CG  GLU A  71      27.157   3.416  61.240  2.00  1.00           C
ATOM    579  CD  GLU A  71      26.814   2.704  62.538  2.00  1.00           C
ATOM    580  OE1 GLU A  71      25.595   2.551  62.819  2.00  1.00           O
ATOM    581  OE2 GLU A  71      27.761   2.316  63.272  2.00  1.00           O
ATOM    582  C   GLU A  71      25.272   2.974  57.957  2.00  1.00           C
ATOM    583  O   GLU A  71      25.697   2.292  57.026  2.00  1.00           O
ATOM    584  N   TYR A  72      23.969   3.128  58.208  2.00  1.00           N
ATOM    585  CA  TYR A  72      22.961   2.441  57.471  2.00  1.00           C
ATOM    586  CB  TYR A  72      21.575   2.822  58.020  2.00  1.00           C
ATOM    587  CG  TYR A  72      20.487   2.012  57.405  2.00  1.00           C
ATOM    588  CD1 TYR A  72      20.226   0.743  57.869  2.00  1.00           C
ATOM    589  CD2 TYR A  72      19.709   2.527  56.395  2.00  1.00           C
ATOM    590  CE1 TYR A  72      19.215  -0.011  57.324  2.00  1.00           C
ATOM    591  CE2 TYR A  72      18.695   1.778  55.845  2.00  1.00           C
ATOM    592  CZ  TYR A  72      18.448   0.508  56.309  2.00  1.00           C
ATOM    593  OH  TYR A  72      17.407  -0.260  55.748  2.00  1.00           O
ATOM    594  C   TYR A  72      23.042   2.880  56.046  2.00  1.00           C
ATOM    595  O   TYR A  72      23.019   2.061  55.129  2.00  1.00           O
ATOM    596  N   MET A  73      23.168   4.201  55.830  2.00  1.00           N
ATOM    597  CA  MET A  73      23.197   4.728  54.500  2.00  1.00           C
ATOM    598  CB  MET A  73      23.242   6.265  54.450  2.00  1.00           C
ATOM    599  CG  MET A  73      21.968   6.918  54.991  2.00  1.00           C
ATOM    600  SD  MET A  73      20.447   6.435  54.119  2.00  1.00           S
ATOM    601  CE  MET A  73      20.956   7.095  52.506  2.00  1.00           C
ATOM    602  C   MET A  73      24.413   4.200  53.800  2.00  1.00           C
ATOM    603  O   MET A  73      24.342   3.826  52.630  2.00  1.00           O
ATOM    604  N   ILE A  74      25.556   4.113  54.508  2.00  1.00           N
ATOM    605  CA  ILE A  74      26.784   3.750  53.857  2.00  1.00           C
ATOM    606  CB  ILE A  74      27.997   3.881  54.752  2.00  1.00           C
ATOM    607  CG1 ILE A  74      29.276   4.048  53.913  2.00  1.00           C
ATOM    608  CG2 ILE A  74      28.065   2.686  55.716  2.00  1.00           C
ATOM    609  CD1 ILE A  74      29.589   2.878  52.984  2.00  1.00           C
ATOM    610  C   ILE A  74      26.703   2.362  53.299  2.00  1.00           C
ATOM    611  O   ILE A  74      27.082   2.135  52.152  2.00  1.00           O
ATOM    612  N   GLN A  75      26.173   1.395  54.072  2.00  1.00           N
ATOM    613  CA  GLN A  75      26.138   0.046  53.585  2.00  1.00           C
ATOM    614  CB  GLN A  75      25.492  -0.930  54.585  2.00  1.00           C
ATOM    615  CG  GLN A  75      25.047  -2.263  53.970  2.00  1.00           C
ATOM    616  CD  GLN A  75      26.241  -3.002  53.380  2.00  1.00           C
ATOM    617  OE1 GLN A  75      27.347  -2.961  53.917  2.00  1.00           O
ATOM    618  NE2 GLN A  75      26.006  -3.704  52.238  2.00  1.00           N
ATOM    619  C   GLN A  75      25.321  -0.003  52.328  2.00  1.00           C
ATOM    620  O   GLN A  75      25.729  -0.592  51.329  2.00  1.00           O
ATOM    621  N   LYS A  76      24.153   0.658  52.352  2.00  1.00           N
ATOM    622  CA  LYS A  76      23.184   0.647  51.292  2.00  1.00           C
ATOM    623  CB  LYS A  76      21.825   1.229  51.718  2.00  1.00           C
ATOM    624  CG  LYS A  76      21.089   0.332  52.715  2.00  1.00           C
ATOM    625  CD  LYS A  76      20.784  -1.064  52.161  2.00  1.00           C
ATOM    626  CE  LYS A  76      20.267  -2.049  53.213  2.00  1.00           C
ATOM    627  NZ  LYS A  76      19.993  -3.360  52.585  2.00  1.00           N
ATOM    628  C   LYS A  76      23.640   1.379  50.058  2.00  1.00           C
ATOM    629  O   LYS A  76      23.169   1.086  48.960  2.00  1.00           O
ATOM    630  N   LEU A  77      24.576   2.335  50.190  2.00  1.00           N
ATOM    631  CA  LEU A  77      24.868   3.259  49.127  2.00  1.00           C
ATOM    632  CB  LEU A  77      26.010   4.235  49.479  2.00  1.00           C
ATOM    633  CG  LEU A  77      25.700   5.169  50.663  2.00  1.00           C
ATOM    634  CD1 LEU A  77      26.846   6.166  50.890  2.00  1.00           C
ATOM    635  CD2 LEU A  77      24.328   5.848  50.507  2.00  1.00           C
ATOM    636  C   LEU A  77      25.252   2.642  47.831  2.00  1.00           C
ATOM    637  O   LEU A  77      24.736   3.071  46.800  2.00  1.00           O
ATOM    638  N   PRO A  78      26.100   1.674  47.776  2.00  1.00           N
ATOM    639  CA  PRO A  78      26.436   1.146  46.495  2.00  1.00           C
ATOM    640  CD  PRO A  78      27.119   1.417  48.771  2.00  1.00           C
ATOM    641  CB  PRO A  78      27.604   0.183  46.738  2.00  1.00           C
ATOM    642  CG  PRO A  78      27.740   0.101  48.277  2.00  1.00           C
ATOM    643  C   PRO A  78      25.259   0.560  45.803  2.00  1.00           C
ATOM    644  O   PRO A  78      25.165   0.684  44.583  2.00  1.00           O
ATOM    645  N   GLU A  79      24.354  -0.094  46.549  2.00  1.00           N
ATOM    646  CA  GLU A  79      23.222  -0.675  45.901  2.00  1.00           C
ATOM    647  CB  GLU A  79      22.397  -1.584  46.824  2.00  1.00           C
ATOM    648  CG  GLU A  79      21.185  -2.201  46.123  2.00  1.00           C
ATOM    649  CD  GLU A  79      21.687  -3.062  44.971  2.00  1.00           C
ATOM    650  OE1 GLU A  79      22.616  -3.881  45.199  2.00  1.00           O
ATOM    651  OE2 GLU A  79      21.141  -2.910  43.845  2.00  1.00           O
ATOM    652  C   GLU A  79      22.327   0.400  45.397  2.00  1.00           C
ATOM    653  O   GLU A  79      21.855   0.345  44.263  2.00  1.00           O
ATOM    654  N   TRP A  80      22.085   1.431  46.223  2.00  1.00           N
ATOM    655  CA  TRP A  80      21.144   2.416  45.801  2.00  1.00           C
ATOM    656  CB  TRP A  80      20.607   3.342  46.905  2.00  1.00           C
ATOM    657  CG  TRP A  80      19.478   2.653  47.635  2.00  1.00           C
ATOM    658  CD2 TRP A  80      18.169   2.494  47.062  2.00  1.00           C
ATOM    659  CD1 TRP A  80      19.447   2.022  48.845  2.00  1.00           C
ATOM    660  NE1 TRP A  80      18.201   1.476  49.057  2.00  1.00           N
ATOM    661  CE2 TRP A  80      17.406   1.760  47.967  2.00  1.00           C
ATOM    662  CE3 TRP A  80      17.651   2.918  45.871  2.00  1.00           C
ATOM    663  CZ2 TRP A  80      16.107   1.436  47.693  2.00  1.00           C
ATOM    664  CZ3 TRP A  80      16.338   2.600  45.601  2.00  1.00           C
ATOM    665  CH2 TRP A  80      15.581   1.872  46.495  2.00  1.00           C
ATOM    666  C   TRP A  80      21.601   3.173  44.602  2.00  1.00           C
ATOM    667  O   TRP A  80      20.808   3.447  43.703  2.00  1.00           O
ATOM    668  N   ALA A  81      22.896   3.507  44.531  2.00  1.00           N
ATOM    669  CA  ALA A  81      23.377   4.284  43.428  2.00  1.00           C
ATOM    670  CB  ALA A  81      24.879   4.598  43.535  2.00  1.00           C
ATOM    671  C   ALA A  81      23.164   3.537  42.144  2.00  1.00           C
ATOM    672  O   ALA A  81      22.825   4.145  41.129  2.00  1.00           O
ATOM    673  N   ALA A  82      23.338   2.199  42.151  1.00  1.00           N
ATOM    674  CA  ALA A  82      23.258   1.427  40.938  1.00  1.00           C
ATOM    675  CB  ALA A  82      23.368  -0.092  41.159  1.00  1.00           C
ATOM    676  C   ALA A  82      21.952   1.697  40.250  1.00  1.00           C
ATOM    677  O   ALA A  82      20.943   1.983  40.892  1.00  1.00           O
ATOM    678  N   ASP A  83      21.961   1.636  38.897  1.00  1.00           N
ATOM    679  CA  ASP A  83      20.789   1.894  38.101  1.00  1.00           C
ATOM    680  CB  ASP A  83      21.055   1.918  36.584  1.00  1.00           C
ATOM    681  CG  ASP A  83      21.930   3.120  36.251  1.00  1.00           C
ATOM    682  OD1 ASP A  83      22.442   3.766  37.204  1.00  1.00           O
ATOM    683  OD2 ASP A  83      22.096   3.408  35.036  1.00  1.00           O
ATOM    684  C   ASP A  83      19.829   0.779  38.354  1.00  1.00           C
ATOM    685  O   ASP A  83      20.237  -0.347  38.638  1.00  1.00           O
ATOM    686  N   GLU A  84      18.512   1.070  38.280  4.00  1.00           N
ATOM    687  CA  GLU A  84      17.553   0.033  38.495  4.00  1.00           C
ATOM    688  CB  GLU A  84      16.498   0.341  39.576  4.00  1.00           C
ATOM    689  CG  GLU A  84      15.551  -0.833  39.835  4.00  1.00           C
ATOM    690  CD  GLU A  84      16.338  -1.954  40.505  4.00  1.00           C
ATOM    691  OE1 GLU A  84      17.583  -1.814  40.635  4.00  1.00           O
ATOM    692  OE2 GLU A  84      15.701  -2.970  40.896  4.00  1.00           O
ATOM    693  C   GLU A  84      16.853  -0.220  37.215  4.00  1.00           C
ATOM    694  O   GLU A  84      16.514   0.685  36.453  4.00  1.00           O
ATOM    695  N   PRO A  85      16.686  -1.477  36.973  4.00  1.00           N
ATOM    696  CA  PRO A  85      16.015  -1.906  35.789  4.00  1.00           C
ATOM    697  CD  PRO A  85      17.666  -2.454  37.427  4.00  1.00           C
ATOM    698  CB  PRO A  85      16.542  -3.304  35.472  4.00  1.00           C
ATOM    699  CG  PRO A  85      17.224  -3.766  36.772  4.00  1.00           C
ATOM    700  C   PRO A  85      14.528  -1.835  35.937  4.00  1.00           C
ATOM    701  O   PRO A  85      14.045  -1.767  37.064  4.00  1.00           O
ATOM    702  N   VAL A  86      13.798  -1.847  34.805  1.00  1.00           N
ATOM    703  CA  VAL A  86      12.366  -1.790  34.846  1.00  1.00           C
ATOM    704  CB  VAL A  86      11.812  -0.467  34.427  1.00  1.00           C
ATOM    705  CG1 VAL A  86      12.319   0.613  35.397  1.00  1.00           C
ATOM    706  CG2 VAL A  86      12.171  -0.221  32.957  1.00  1.00           C
ATOM    707  C   VAL A  86      11.854  -2.823  33.890  1.00  1.00           C
ATOM    708  O   VAL A  86      12.625  -3.427  33.145  1.00  1.00           O
ATOM    709  N   GLU A  87      10.528  -3.072  33.909  1.00  1.00           N
ATOM    710  CA  GLU A  87       9.932  -4.063  33.057  1.00  1.00           C
ATOM    711  CB  GLU A  87       8.454  -4.346  33.398  1.00  1.00           C
ATOM    712  CG  GLU A  87       7.811  -5.443  32.545  1.00  1.00           C
ATOM    713  CD  GLU A  87       6.441  -5.765  33.132  1.00  1.00           C
ATOM    714  OE1 GLU A  87       6.402  -6.433  34.200  1.00  1.00           O
ATOM    715  OE2 GLU A  87       5.418  -5.346  32.528  1.00  1.00           O
ATOM    716  C   GLU A  87      10.005  -3.579  31.643  1.00  1.00           C
ATOM    717  O   GLU A  87       9.894  -2.384  31.374  1.00  1.00           O
ATOM    718  N   LYS A  88      10.224  -4.519  30.701  1.00  1.00           N
ATOM    719  CA  LYS A  88      10.300  -4.191  29.307  1.00  1.00           C
ATOM    720  CB  LYS A  88      11.514  -4.811  28.590  1.00  1.00           C
ATOM    721  CG  LYS A  88      12.864  -4.301  29.097  1.00  1.00           C
ATOM    722  CD  LYS A  88      14.043  -5.174  28.659  1.00  1.00           C
ATOM    723  CE  LYS A  88      15.400  -4.670  29.154  1.00  1.00           C
ATOM    724  NZ  LYS A  88      16.454  -5.659  28.834  1.00  1.00           N
ATOM    725  C   LYS A  88       9.083  -4.795  28.672  1.00  1.00           C
ATOM    726  O   LYS A  88       8.530  -5.772  29.174  1.00  1.00           O
ATOM    727  N   THR A  89       8.615  -4.207  27.553  1.00  1.00           N
ATOM    728  CA  THR A  89       7.461  -4.720  26.864  1.00  1.00           C
ATOM    729  CB  THR A  89       6.631  -3.633  26.236  1.00  1.00           C
ATOM    730  OG1 THR A  89       5.437  -4.166  25.683  1.00  1.00           O
ATOM    731  CG2 THR A  89       7.462  -2.940  25.146  1.00  1.00           C
ATOM    732  C   THR A  89       7.943  -5.624  25.779  1.00  1.00           C
ATOM    733  O   THR A  89       9.126  -5.614  25.437  1.00  1.00           O
ATOM    734  N   PRO A  90       7.070  -6.432  25.237  2.00  1.00           N
ATOM    735  CA  PRO A  90       7.465  -7.307  24.174  2.00  1.00           C
ATOM    736  CD  PRO A  90       5.940  -6.968  25.972  2.00  1.00           C
ATOM    737  CB  PRO A  90       6.302  -8.286  23.970  2.00  1.00           C
ATOM    738  CG  PRO A  90       5.185  -7.773  24.903  2.00  1.00           C
ATOM    739  C   PRO A  90       7.803  -6.441  23.026  2.00  1.00           C
ATOM    740  O   PRO A  90       8.532  -6.873  22.136  2.00  1.00           O
ATOM    741  N   GLN A  91       7.260  -5.214  23.017  2.00  1.00           N
ATOM    742  CA  GLN A  91       7.626  -4.312  21.978  2.00  1.00           C
ATOM    743  CB  GLN A  91       6.928  -2.945  22.069  2.00  1.00           C
ATOM    744  CG  GLN A  91       7.348  -2.002  20.939  2.00  1.00           C
ATOM    745  CD  GLN A  91       6.634  -0.673  21.130  2.00  1.00           C
ATOM    746  OE1 GLN A  91       5.702  -0.558  21.925  2.00  1.00           O
ATOM    747  NE2 GLN A  91       7.089   0.366  20.380  2.00  1.00           N
ATOM    748  C   GLN A  91       9.083  -4.060  22.172  2.00  1.00           C
ATOM    749  O   GLN A  91       9.853  -4.047  21.212  2.00  1.00           O
ATOM    750  N   THR A  92       9.511  -3.883  23.442  2.00  1.00           N
ATOM    751  CA  THR A  92      10.890  -3.548  23.618  2.00  1.00           C
ATOM    752  CB  THR A  92      11.092  -2.224  24.292  2.00  1.00           C
ATOM    753  OG1 THR A  92      10.485  -2.227  25.576  2.00  1.00           O
ATOM    754  CG2 THR A  92      10.480  -1.126  23.408  2.00  1.00           C
ATOM    755  C   THR A  92      11.668  -4.576  24.390  2.00  1.00           C
ATOM    756  O   THR A  92      12.007  -4.358  25.552  2.00  1.00           O
ATOM    757  N   GLN A  93      11.965  -5.731  23.760  3.00  1.00           N
ATOM    758  CA  GLN A  93      12.813  -6.742  24.340  3.00  1.00           C
ATOM    759  CB  GLN A  93      12.732  -8.060  23.549  3.00  1.00           C
ATOM    760  CG  GLN A  93      13.903  -9.022  23.786  3.00  1.00           C
ATOM    761  CD  GLN A  93      13.600  -9.964  24.940  3.00  1.00           C
ATOM    762  OE1 GLN A  93      13.343  -9.537  26.064  3.00  1.00           O
ATOM    763  NE2 GLN A  93      13.642 -11.292  24.650  3.00  1.00           N
ATOM    764  C   GLN A  93      14.256  -6.347  24.299  3.00  1.00           C
ATOM    765  O   GLN A  93      14.964  -6.394  25.304  3.00  1.00           O
ATOM    766  N   GLN A  94      14.709  -5.918  23.108  3.00  1.00           N
ATOM    767  CA  GLN A  94      16.095  -5.657  22.845  3.00  1.00           C
ATOM    768  CB  GLN A  94      16.352  -5.350  21.362  3.00  1.00           C
ATOM    769  CG  GLN A  94      16.085  -6.572  20.478  3.00  1.00           C
ATOM    770  CD  GLN A  94      16.230  -6.178  19.018  3.00  1.00           C
ATOM    771  OE1 GLN A  94      16.272  -4.997  18.677  3.00  1.00           O
ATOM    772  NE2 GLN A  94      16.300  -7.202  18.124  3.00  1.00           N
ATOM    773  C   GLN A  94      16.554  -4.495  23.677  3.00  1.00           C
ATOM    774  O   GLN A  94      17.682  -4.481  24.168  3.00  1.00           O
ATOM    775  N   ASP A  95      15.674  -3.499  23.875  1.00  1.00           N
ATOM    776  CA  ASP A  95      16.004  -2.280  24.562  1.00  1.00           C
ATOM    777  CB  ASP A  95      14.825  -1.287  24.556  1.00  1.00           C
ATOM    778  CG  ASP A  95      15.241  -0.002  25.251  1.00  1.00           C
ATOM    779  OD1 ASP A  95      15.902   0.834  24.582  1.00  1.00           O
ATOM    780  OD2 ASP A  95      14.890   0.176  26.449  1.00  1.00           O
ATOM    781  C   ASP A  95      16.352  -2.557  26.002  1.00  1.00           C
ATOM    782  O   ASP A  95      15.934  -3.562  26.576  1.00  1.00           O
ATOM    783  N   GLU A  96      17.165  -1.654  26.608  4.00  1.00           N
ATOM    784  CA  GLU A  96      17.567  -1.729  27.994  4.00  1.00           C
ATOM    785  CB  GLU A  96      19.070  -1.499  28.206  4.00  1.00           C
ATOM    786  CG  GLU A  96      19.945  -2.565  27.546  4.00  1.00           C
ATOM    787  CD  GLU A  96      21.396  -2.208  27.831  4.00  1.00           C
ATOM    788  OE1 GLU A  96      21.625  -1.237  28.600  4.00  1.00           O
ATOM    789  OE2 GLU A  96      22.294  -2.899  27.281  4.00  1.00           O
ATOM    790  C   GLU A  96      16.843  -0.617  28.689  4.00  1.00           C
ATOM    791  O   GLU A  96      16.833   0.516  28.210  4.00  1.00           O
ATOM    792  N   LEU A  97      16.205  -0.913  29.839  4.00  1.00           N
ATOM    793  CA  LEU A  97      15.436   0.103  30.504  4.00  1.00           C
ATOM    794  CB  LEU A  97      13.949  -0.270  30.612  4.00  1.00           C
ATOM    795  CG  LEU A  97      13.241  -0.421  29.251  4.00  1.00           C
ATOM    796  CD1 LEU A  97      13.853  -1.555  28.413  4.00  1.00           C
ATOM    797  CD2 LEU A  97      11.724  -0.587  29.435  4.00  1.00           C
ATOM    798  C   LEU A  97      15.962   0.283  31.889  4.00  1.00           C
ATOM    799  O   LEU A  97      16.141  -0.686  32.625  4.00  1.00           O
ATOM    800  N   TYR A  98      16.252   1.544  32.279  4.00  1.00           N
ATOM    801  CA  TYR A  98      16.728   1.756  33.614  4.00  1.00           C
ATOM    802  CB  TYR A  98      18.258   1.813  33.755  4.00  1.00           C
ATOM    803  CG  TYR A  98      18.837   0.480  33.442  4.00  1.00           C
ATOM    804  CD1 TYR A  98      18.711  -0.565  34.327  4.00  1.00           C
ATOM    805  CD2 TYR A  98      19.529   0.287  32.270  4.00  1.00           C
ATOM    806  CE1 TYR A  98      19.256  -1.793  34.036  4.00  1.00           C
ATOM    807  CE2 TYR A  98      20.077  -0.937  31.974  4.00  1.00           C
ATOM    808  CZ  TYR A  98      19.940  -1.979  32.859  4.00  1.00           C
ATOM    809  OH  TYR A  98      20.501  -3.238  32.561  4.00  1.00           O
ATOM    810  C   TYR A  98      16.260   3.064  34.131  4.00  1.00           C
ATOM    811  O   TYR A  98      15.856   3.951  33.380  4.00  1.00           O
ATOM    812  N   ILE A  99      16.286   3.185  35.471  4.00  1.00           N
ATOM    813  CA  ILE A  99      16.035   4.444  36.088  4.00  1.00           C
ATOM    814  CB  ILE A  99      14.937   4.403  37.112  4.00  1.00           C
ATOM    815  CG1 ILE A  99      13.619   3.963  36.453  4.00  1.00           C
ATOM    816  CG2 ILE A  99      14.847   5.790  37.770  4.00  1.00           C
ATOM    817  CD1 ILE A  99      13.144   4.902  35.343  4.00  1.00           C
ATOM    818  C   ILE A  99      17.330   4.788  36.776  4.00  1.00           C
ATOM    819  O   ILE A  99      17.660   4.220  37.816  4.00  1.00           O
ATOM    820  N   HIS A 100      18.106   5.725  36.188  4.00  1.00           N
ATOM    821  CA  HIS A 100      19.404   6.130  36.673  4.00  1.00           C
ATOM    822  ND1 HIS A 100      22.703   6.599  36.141  4.00  1.00           N
ATOM    823  CG  HIS A 100      21.569   7.363  35.973  4.00  1.00           C
ATOM    824  CB  HIS A 100      20.222   6.835  35.570  4.00  1.00           C
ATOM    825  NE2 HIS A 100      23.298   8.710  36.514  4.00  1.00           N
ATOM    826  CD2 HIS A 100      21.951   8.649  36.207  4.00  1.00           C
ATOM    827  CE1 HIS A 100      23.707   7.455  36.463  4.00  1.00           C
ATOM    828  C   HIS A 100      19.222   7.074  37.805  4.00  1.00           C
ATOM    829  O   HIS A 100      18.249   7.825  37.862  4.00  1.00           O
ATOM    830  N   SER A 101      20.173   7.041  38.755  4.00  1.00           N
ATOM    831  CA  SER A 101      20.106   7.931  39.869  4.00  1.00           C
ATOM    832  CB  SER A 101      20.363   7.252  41.225  4.00  1.00           C
ATOM    833  OG  SER A 101      21.673   6.707  41.261  4.00  1.00           O
ATOM    834  C   SER A 101      21.166   8.952  39.655  4.00  1.00           C
ATOM    835  O   SER A 101      22.237   8.657  39.128  4.00  1.00           O
ATOM    836  N   GLU A 102      20.867  10.202  40.036  4.00  1.00           N
ATOM    837  CA  GLU A 102      21.812  11.251  39.848  4.00  1.00           C
ATOM    838  CB  GLU A 102      21.511  12.095  38.592  4.00  1.00           C
ATOM    839  CG  GLU A 102      22.614  13.082  38.210  4.00  1.00           C
ATOM    840  CD  GLU A 102      22.184  13.834  36.961  4.00  1.00           C
ATOM    841  OE1 GLU A 102      21.104  13.499  36.403  4.00  1.00           O
ATOM    842  OE2 GLU A 102      22.934  14.756  36.544  4.00  1.00           O
ATOM    843  C   GLU A 102      21.701  12.134  41.052  4.00  1.00           C
ATOM    844  O   GLU A 102      20.748  12.065  41.824  4.00  1.00           O
ATOM    845  N   PRO A 103      22.708  12.937  41.227  4.00  1.00           N
ATOM    846  CA  PRO A 103      22.772  13.843  42.343  4.00  1.00           C
ATOM    847  CD  PRO A 103      24.033  12.498  40.817  4.00  1.00           C
ATOM    848  CB  PRO A 103      24.212  14.350  42.363  4.00  1.00           C
ATOM    849  CG  PRO A 103      25.020  13.186  41.767  4.00  1.00           C
ATOM    850  C   PRO A 103      21.798  14.907  42.669  4.00  1.00           C
ATOM    851  O   PRO A 103      21.332  14.894  43.802  4.00  1.00           O
ATOM    852  N   LEU A 104      21.434  15.784  41.723  1.00  1.00           N
ATOM    853  CA  LEU A 104      20.776  17.011  42.083  1.00  1.00           C
ATOM    854  CB  LEU A 104      19.660  16.933  43.146  1.00  1.00           C
ATOM    855  CG  LEU A 104      19.009  18.293  43.440  1.00  1.00           C
ATOM    856  CD1 LEU A 104      18.349  18.875  42.177  1.00  1.00           C
ATOM    857  CD2 LEU A 104      18.031  18.194  44.618  1.00  1.00           C
ATOM    858  C   LEU A 104      21.906  17.849  42.545  1.00  1.00           C
ATOM    859  O   LEU A 104      22.796  17.385  43.254  1.00  1.00           O
ATOM    860  N   GLY A 105      21.924  19.120  42.145  1.00  1.00           N
ATOM    861  CA  GLY A 105      23.090  19.858  42.482  1.00  1.00           C
ATOM    862  C   GLY A 105      22.945  20.238  43.915  1.00  1.00           C
ATOM    863  O   GLY A 105      22.538  19.427  44.746  1.00  1.00           O
ATOM    864  N   VAL A 106      23.273  21.498  44.241  4.00  1.00           N
ATOM    865  CA  VAL A 106      23.312  21.900  45.611  4.00  1.00           C
ATOM    866  CB  VAL A 106      23.737  23.329  45.792  4.00  1.00           C
ATOM    867  CG1 VAL A 106      22.677  24.247  45.162  4.00  1.00           C
ATOM    868  CG2 VAL A 106      23.984  23.585  47.288  4.00  1.00           C
ATOM    869  C   VAL A 106      21.994  21.701  46.305  4.00  1.00           C
ATOM    870  O   VAL A 106      20.940  22.047  45.775  4.00  1.00           O
ATOM    871  N   VAL A 107      22.038  21.108  47.528  4.00  1.00           N
ATOM    872  CA  VAL A 107      20.867  20.942  48.355  4.00  1.00           C
ATOM    873  CB  VAL A 107      20.645  19.558  48.907  4.00  1.00           C
ATOM    874  CG1 VAL A 107      21.650  19.281  50.034  4.00  1.00           C
ATOM    875  CG2 VAL A 107      19.178  19.455  49.355  4.00  1.00           C
ATOM    876  C   VAL A 107      21.069  21.886  49.516  4.00  1.00           C
ATOM    877  O   VAL A 107      22.164  21.972  50.074  4.00  1.00           O
ATOM    878  N   LEU A 108      20.024  22.662  49.882  4.00  1.00           N
ATOM    879  CA  LEU A 108      20.101  23.590  50.985  4.00  1.00           C
ATOM    880  CB  LEU A 108      19.555  24.982  50.590  4.00  1.00           C
ATOM    881  CG  LEU A 108      19.566  26.103  51.655  4.00  1.00           C
ATOM    882  CD1 LEU A 108      19.047  27.414  51.042  4.00  1.00           C
ATOM    883  CD2 LEU A 108      18.782  25.742  52.926  4.00  1.00           C
ATOM    884  C   LEU A 108      19.213  22.976  52.052  4.00  1.00           C
ATOM    885  O   LEU A 108      18.045  22.694  51.789  4.00  1.00           O
ATOM    886  N   VAL A 109      19.741  22.738  53.282  4.00  1.00           N
ATOM    887  CA  VAL A 109      18.967  22.147  54.360  4.00  1.00           C
ATOM    888  CB  VAL A 109      19.678  21.019  55.050  4.00  1.00           C
ATOM    889  CG1 VAL A 109      18.803  20.525  56.213  4.00  1.00           C
ATOM    890  CG2 VAL A 109      20.008  19.936  54.008  4.00  1.00           C
ATOM    891  C   VAL A 109      18.742  23.228  55.378  4.00  1.00           C
ATOM    892  O   VAL A 109      19.656  23.989  55.690  4.00  1.00           O
ATOM    893  N   ILE A 110      17.500  23.338  55.903  4.00  1.00           N
ATOM    894  CA  ILE A 110      17.185  24.319  56.908  4.00  1.00           C
ATOM    895  CB  ILE A 110      16.019  25.194  56.558  4.00  1.00           C
ATOM    896  CG1 ILE A 110      16.312  25.983  55.271  4.00  1.00           C
ATOM    897  CG2 ILE A 110      15.728  26.090  57.773  4.00  1.00           C
ATOM    898  CD1 ILE A 110      17.526  26.905  55.384  4.00  1.00           C
ATOM    899  C   ILE A 110      16.813  23.540  58.127  4.00  1.00           C
ATOM    900  O   ILE A 110      16.003  22.617  58.057  4.00  1.00           O
ATOM    901  N   GLY A 111      17.406  23.887  59.286  1.00  1.00           N
ATOM    902  CA  GLY A 111      17.123  23.131  60.472  1.00  1.00           C
ATOM    903  C   GLY A 111      16.301  23.965  61.375  1.00  1.00           C
ATOM    904  O   GLY A 111      16.432  25.187  61.405  1.00  1.00           O
ATOM    905  N   THR A 112      15.418  23.302  62.143  1.00  1.00           N
ATOM    906  CA  THR A 112      14.622  24.037  63.067  1.00  1.00           C
ATOM    907  CB  THR A 112      13.144  23.811  62.969  1.00  1.00           C
ATOM    908  OG1 THR A 112      12.661  24.299  61.728  1.00  1.00           O
ATOM    909  CG2 THR A 112      12.453  24.543  64.131  1.00  1.00           C
ATOM    910  C   THR A 112      15.046  23.698  64.450  1.00  1.00           C
ATOM    911  O   THR A 112      15.131  22.529  64.824  1.00  1.00           O
ATOM    912  N   TRP A 113      15.342  24.742  65.250  1.00  1.00           N
ATOM    913  CA  TRP A 113      15.714  24.495  66.605  1.00  1.00           C
ATOM    914  CB  TRP A 113      16.201  25.732  67.378  1.00  1.00           C
ATOM    915  CG  TRP A 113      15.975  25.612  68.871  1.00  1.00           C
ATOM    916  CD2 TRP A 113      16.615  24.681  69.760  1.00  1.00           C
ATOM    917  CD1 TRP A 113      15.068  26.299  69.625  1.00  1.00           C
ATOM    918  NE1 TRP A 113      15.109  25.865  70.927  1.00  1.00           N
ATOM    919  CE2 TRP A 113      16.052  24.866  71.025  1.00  1.00           C
ATOM    920  CE3 TRP A 113      17.580  23.739  69.542  1.00  1.00           C
ATOM    921  CZ2 TRP A 113      16.447  24.112  72.092  1.00  1.00           C
ATOM    922  CZ3 TRP A 113      17.983  22.989  70.626  1.00  1.00           C
ATOM    923  CH2 TRP A 113      17.427  23.171  71.876  1.00  1.00           C
ATOM    924  C   TRP A 113      14.552  23.956  67.346  1.00  1.00           C
ATOM    925  O   TRP A 113      13.570  24.637  67.637  1.00  1.00           O
ATOM    926  N   ASN A 114      14.679  22.659  67.626  1.00  1.00           N
ATOM    927  CA  ASN A 114      13.881  21.876  68.497  1.00  1.00           C
ATOM    928  CB  ASN A 114      12.579  21.262  67.896  1.00  1.00           C
ATOM    929  CG  ASN A 114      12.786  20.198  66.822  1.00  1.00           C
ATOM    930  OD1 ASN A 114      13.573  20.370  65.893  1.00  1.00           O
ATOM    931  ND2 ASN A 114      12.065  19.052  66.965  1.00  1.00           N
ATOM    932  C   ASN A 114      14.908  20.857  68.826  1.00  1.00           C
ATOM    933  O   ASN A 114      15.273  20.651  69.982  1.00  1.00           O
ATOM    934  N   TYR A 115      15.420  20.215  67.762  1.00  1.00           N
ATOM    935  CA  TYR A 115      16.565  19.396  67.869  1.00  1.00           C
ATOM    936  CB  TYR A 115      16.307  17.919  67.510  1.00  1.00           C
ATOM    937  CG  TYR A 115      15.289  17.372  68.453  1.00  1.00           C
ATOM    938  CD1 TYR A 115      15.632  17.016  69.738  1.00  1.00           C
ATOM    939  CD2 TYR A 115      13.986  17.203  68.044  1.00  1.00           C
ATOM    940  CE1 TYR A 115      14.689  16.506  70.600  1.00  1.00           C
ATOM    941  CE2 TYR A 115      13.039  16.696  68.902  1.00  1.00           C
ATOM    942  CZ  TYR A 115      13.389  16.346  70.183  1.00  1.00           C
ATOM    943  OH  TYR A 115      12.419  15.824  71.065  1.00  1.00           O
ATOM    944  C   TYR A 115      17.515  19.930  66.823  1.00  1.00           C
ATOM    945  O   TYR A 115      17.474  19.489  65.675  1.00  1.00           O
ATOM    946  N   PRO A 116      18.364  20.868  67.166  3.00  1.00           N
ATOM    947  CA  PRO A 116      19.298  21.433  66.215  3.00  1.00           C
ATOM    948  CD  PRO A 116      18.853  20.977  68.528  3.00  1.00           C
ATOM    949  CB  PRO A 116      20.201  22.344  67.042  3.00  1.00           C
ATOM    950  CG  PRO A 116      20.242  21.634  68.407  3.00  1.00           C
ATOM    951  C   PRO A 116      20.110  20.433  65.487  3.00  1.00           C
ATOM    952  O   PRO A 116      19.989  20.341  64.266  3.00  1.00           O
ATOM    953  N   PHE A 117      20.923  19.663  66.223  3.00  1.00           N
ATOM    954  CA  PHE A 117      21.748  18.705  65.574  3.00  1.00           C
ATOM    955  CB  PHE A 117      23.041  18.408  66.349  3.00  1.00           C
ATOM    956  CG  PHE A 117      23.774  17.379  65.572  3.00  1.00           C
ATOM    957  CD1 PHE A 117      24.597  17.745  64.534  3.00  1.00           C
ATOM    958  CD2 PHE A 117      23.626  16.047  65.890  3.00  1.00           C
ATOM    959  CE1 PHE A 117      25.270  16.788  63.817  3.00  1.00           C
ATOM    960  CE2 PHE A 117      24.295  15.086  65.176  3.00  1.00           C
ATOM    961  CZ  PHE A 117      25.115  15.463  64.140  3.00  1.00           C
ATOM    962  C   PHE A 117      20.928  17.452  65.583  3.00  1.00           C
ATOM    963  O   PHE A 117      20.777  16.795  66.612  3.00  1.00           O
ATOM    964  N   ASN A 118      20.354  17.117  64.416  2.00  1.00           N
ATOM    965  CA  ASN A 118      19.460  16.008  64.245  2.00  1.00           C
ATOM    966  CB  ASN A 118      18.365  15.940  65.322  2.00  1.00           C
ATOM    967  CG  ASN A 118      17.470  14.748  65.007  2.00  1.00           C
ATOM    968  OD1 ASN A 118      16.681  14.784  64.064  2.00  1.00           O
ATOM    969  ND2 ASN A 118      17.595  13.660  65.813  2.00  1.00           N
ATOM    970  C   ASN A 118      18.799  16.345  62.953  2.00  1.00           C
ATOM    971  O   ASN A 118      19.115  15.791  61.907  2.00  1.00           O
ATOM    972  N   LEU A 119      17.829  17.275  63.014  2.00  1.00           N
ATOM    973  CA  LEU A 119      17.146  17.756  61.849  2.00  1.00           C
ATOM    974  CB  LEU A 119      15.964  18.679  62.189  2.00  1.00           C
ATOM    975  CG  LEU A 119      14.832  17.953  62.942  2.00  1.00           C
ATOM    976  CD1 LEU A 119      13.660  18.899  63.250  2.00  1.00           C
ATOM    977  CD2 LEU A 119      14.392  16.682  62.197  2.00  1.00           C
ATOM    978  C   LEU A 119      18.122  18.525  60.988  2.00  1.00           C
ATOM    979  O   LEU A 119      17.982  18.542  59.768  2.00  1.00           O
ATOM    980  N   THR A 120      19.099  19.257  61.568  2.00  1.00           N
ATOM    981  CA  THR A 120      20.013  19.953  60.691  2.00  1.00           C
ATOM    982  CB  THR A 120      20.886  20.949  61.423  2.00  1.00           C
ATOM    983  OG1 THR A 120      21.552  21.787  60.492  2.00  1.00           O
ATOM    984  CG2 THR A 120      21.914  20.240  62.321  2.00  1.00           C
ATOM    985  C   THR A 120      20.864  18.947  59.937  2.00  1.00           C
ATOM    986  O   THR A 120      20.921  18.984  58.709  2.00  1.00           O
ATOM    987  N   ILE A 121      21.534  18.011  60.653  2.00  1.00           N
ATOM    988  CA  ILE A 121      22.444  17.030  60.100  2.00  1.00           C
ATOM    989  CB  ILE A 121      23.342  16.395  61.121  2.00  1.00           C
ATOM    990  CG1 ILE A 121      24.366  15.501  60.396  2.00  1.00           C
ATOM    991  CG2 ILE A 121      22.466  15.648  62.142  2.00  1.00           C
ATOM    992  CD1 ILE A 121      25.543  15.048  61.258  2.00  1.00           C
ATOM    993  C   ILE A 121      21.796  15.889  59.364  2.00  1.00           C
ATOM    994  O   ILE A 121      22.274  15.507  58.299  2.00  1.00           O
ATOM    995  N   GLN A 122      20.698  15.306  59.899  2.00  1.00           N
ATOM    996  CA  GLN A 122      20.151  14.099  59.330  2.00  1.00           C
ATOM    997  CB  GLN A 122      18.864  13.589  60.025  2.00  1.00           C
ATOM    998  CG  GLN A 122      19.053  13.086  61.455  2.00  1.00           C
ATOM    999  CD  GLN A 122      17.663  12.754  61.978  2.00  1.00           C
ATOM   1000  OE1 GLN A 122      17.473  12.502  63.167  2.00  1.00           O
ATOM   1001  NE2 GLN A 122      16.654  12.766  61.065  2.00  1.00           N
ATOM   1002  C   GLN A 122      19.816  14.379  57.902  2.00  1.00           C
ATOM   1003  O   GLN A 122      20.087  13.550  57.035  2.00  1.00           O
ATOM   1004  N   PRO A 123      19.254  15.515  57.607  2.00  1.00           N
ATOM   1005  CA  PRO A 123      18.965  15.761  56.235  2.00  1.00           C
ATOM   1006  CD  PRO A 123      18.229  16.082  58.456  2.00  1.00           C
ATOM   1007  CB  PRO A 123      18.063  16.990  56.208  2.00  1.00           C
ATOM   1008  CG  PRO A 123      17.278  16.853  57.525  2.00  1.00           C
ATOM   1009  C   PRO A 123      20.200  15.818  55.395  2.00  1.00           C
ATOM   1010  O   PRO A 123      20.149  15.399  54.241  2.00  1.00           O
ATOM   1011  N   MET A 124      21.322  16.344  55.929  2.00  1.00           N
ATOM   1012  CA  MET A 124      22.538  16.447  55.167  2.00  1.00           C
ATOM   1013  CB  MET A 124      23.614  17.339  55.823  2.00  1.00           C
ATOM   1014  CG  MET A 124      24.358  16.704  56.997  2.00  1.00           C
ATOM   1015  SD  MET A 124      25.547  17.806  57.817  2.00  1.00           S
ATOM   1016  CE  MET A 124      24.281  18.850  58.597  2.00  1.00           C
ATOM   1017  C   MET A 124      23.128  15.087  54.911  2.00  1.00           C
ATOM   1018  O   MET A 124      23.641  14.835  53.822  2.00  1.00           O
ATOM   1019  N   VAL A 125      23.041  14.162  55.892  2.00  1.00           N
ATOM   1020  CA  VAL A 125      23.671  12.872  55.765  2.00  1.00           C
ATOM   1021  CB  VAL A 125      23.357  11.965  56.919  2.00  1.00           C
ATOM   1022  CG1 VAL A 125      24.002  10.593  56.658  2.00  1.00           C
ATOM   1023  CG2 VAL A 125      23.822  12.641  58.219  2.00  1.00           C
ATOM   1024  C   VAL A 125      23.144  12.222  54.530  2.00  1.00           C
ATOM   1025  O   VAL A 125      23.901  11.703  53.710  2.00  1.00           O
ATOM   1026  N   GLY A 126      21.815  12.231  54.358  2.00  1.00           N
ATOM   1027  CA  GLY A 126      21.272  11.620  53.188  2.00  1.00           C
ATOM   1028  C   GLY A 126      21.700  12.396  51.976  2.00  1.00           C
ATOM   1029  O   GLY A 126      22.036  11.814  50.945  2.00  1.00           O
ATOM   1030  N   ALA A 127      21.698  13.742  52.070  2.00  1.00           N
ATOM   1031  CA  ALA A 127      21.994  14.574  50.935  2.00  1.00           C
ATOM   1032  CB  ALA A 127      21.894  16.074  51.257  2.00  1.00           C
ATOM   1033  C   ALA A 127      23.387  14.302  50.466  2.00  1.00           C
ATOM   1034  O   ALA A 127      23.613  14.157  49.266  2.00  1.00           O
ATOM   1035  N   ILE A 128      24.373  14.205  51.382  2.00  1.00           N
ATOM   1036  CA  ILE A 128      25.686  13.976  50.855  2.00  1.00           C
ATOM   1037  CB  ILE A 128      26.883  14.131  51.770  2.00  1.00           C
ATOM   1038  CG1 ILE A 128      26.940  13.116  52.917  2.00  1.00           C
ATOM   1039  CG2 ILE A 128      26.888  15.592  52.249  2.00  1.00           C
ATOM   1040  CD1 ILE A 128      25.988  13.440  54.054  2.00  1.00           C
ATOM   1041  C   ILE A 128      25.736  12.627  50.227  2.00  1.00           C
ATOM   1042  O   ILE A 128      26.388  12.434  49.202  2.00  1.00           O
ATOM   1043  N   ALA A 129      25.021  11.654  50.817  2.00  1.00           N
ATOM   1044  CA  ALA A 129      25.098  10.309  50.334  2.00  1.00           C
ATOM   1045  CB  ALA A 129      24.166   9.349  51.092  2.00  1.00           C
ATOM   1046  C   ALA A 129      24.716  10.276  48.897  2.00  1.00           C
ATOM   1047  O   ALA A 129      25.366   9.610  48.094  2.00  1.00           O
ATOM   1048  N   ALA A 130      23.655  11.008  48.528  3.00  1.00           N
ATOM   1049  CA  ALA A 130      23.238  11.022  47.159  3.00  1.00           C
ATOM   1050  CB  ALA A 130      21.967  11.858  46.936  3.00  1.00           C
ATOM   1051  C   ALA A 130      24.343  11.625  46.340  3.00  1.00           C
ATOM   1052  O   ALA A 130      24.633  11.164  45.236  3.00  1.00           O
ATOM   1053  N   GLY A 131      25.005  12.667  46.881  3.00  1.00           N
ATOM   1054  CA  GLY A 131      26.025  13.409  46.186  3.00  1.00           C
ATOM   1055  C   GLY A 131      25.379  14.735  45.947  3.00  1.00           C
ATOM   1056  O   GLY A 131      24.479  14.866  45.121  3.00  1.00           O
ATOM   1057  N   ASN A 132      25.812  15.757  46.705  1.00  1.00           N
ATOM   1058  CA  ASN A 132      25.258  17.071  46.575  1.00  1.00           C
ATOM   1059  CB  ASN A 132      24.022  17.336  47.426  1.00  1.00           C
ATOM   1060  CG  ASN A 132      24.463  17.366  48.875  1.00  1.00           C
ATOM   1061  OD1 ASN A 132      24.170  18.310  49.601  1.00  1.00           O
ATOM   1062  ND2 ASN A 132      25.201  16.318  49.315  1.00  1.00           N
ATOM   1063  C   ASN A 132      26.260  17.960  47.223  1.00  1.00           C
ATOM   1064  O   ASN A 132      27.185  17.493  47.884  1.00  1.00           O
ATOM   1065  N   ALA A 133      26.114  19.278  47.027  4.00  1.00           N
ATOM   1066  CA  ALA A 133      26.896  20.157  47.833  4.00  1.00           C
ATOM   1067  CB  ALA A 133      27.430  21.385  47.077  4.00  1.00           C
ATOM   1068  C   ALA A 133      25.876  20.635  48.801  4.00  1.00           C
ATOM   1069  O   ALA A 133      24.854  21.189  48.398  4.00  1.00           O
ATOM   1070  N   VAL A 134      26.095  20.428  50.108  4.00  1.00           N
ATOM   1071  CA  VAL A 134      25.005  20.790  50.952  4.00  1.00           C
ATOM   1072  CB  VAL A 134      24.587  19.710  51.912  4.00  1.00           C
ATOM   1073  CG1 VAL A 134      25.818  19.208  52.673  4.00  1.00           C
ATOM   1074  CG2 VAL A 134      23.463  20.255  52.810  4.00  1.00           C
ATOM   1075  C   VAL A 134      25.293  22.047  51.706  4.00  1.00           C
ATOM   1076  O   VAL A 134      26.283  22.155  52.429  4.00  1.00           O
ATOM   1077  N   VAL A 135      24.407  23.048  51.515  4.00  1.00           N
ATOM   1078  CA  VAL A 135      24.458  24.294  52.222  4.00  1.00           C
ATOM   1079  CB  VAL A 135      23.788  25.423  51.493  4.00  1.00           C
ATOM   1080  CG1 VAL A 135      23.777  26.661  52.405  4.00  1.00           C
ATOM   1081  CG2 VAL A 135      24.506  25.640  50.150  4.00  1.00           C
ATOM   1082  C   VAL A 135      23.661  24.039  53.460  4.00  1.00           C
ATOM   1083  O   VAL A 135      22.676  23.305  53.419  4.00  1.00           O
ATOM   1084  N   LEU A 136      24.075  24.602  54.609  4.00  1.00           N
ATOM   1085  CA  LEU A 136      23.323  24.335  55.798  4.00  1.00           C
ATOM   1086  CB  LEU A 136      24.127  23.613  56.889  4.00  1.00           C
ATOM   1087  CG  LEU A 136      23.284  23.346  58.144  4.00  1.00           C
ATOM   1088  CD1 LEU A 136      22.191  22.312  57.837  4.00  1.00           C
ATOM   1089  CD2 LEU A 136      24.147  22.999  59.369  4.00  1.00           C
ATOM   1090  C   LEU A 136      22.932  25.630  56.405  4.00  1.00           C
ATOM   1091  O   LEU A 136      23.687  26.600  56.373  4.00  1.00           O
ATOM   1092  N   LYS A 137      21.713  25.677  56.955  4.00  1.00           N
ATOM   1093  CA  LYS A 137      21.351  26.868  57.651  4.00  1.00           C
ATOM   1094  CB  LYS A 137      20.381  27.771  56.873  4.00  1.00           C
ATOM   1095  CG  LYS A 137      20.149  29.127  57.545  4.00  1.00           C
ATOM   1096  CD  LYS A 137      21.396  30.015  57.565  4.00  1.00           C
ATOM   1097  CE  LYS A 137      21.162  31.383  58.211  4.00  1.00           C
ATOM   1098  NZ  LYS A 137      20.290  32.207  57.345  4.00  1.00           N
ATOM   1099  C   LYS A 137      20.666  26.441  58.904  4.00  1.00           C
ATOM   1100  O   LYS A 137      19.523  25.983  58.887  4.00  1.00           O
ATOM   1101  N   PRO A 138      21.365  26.554  59.997  1.00  1.00           N
ATOM   1102  CA  PRO A 138      20.786  26.177  61.256  1.00  1.00           C
ATOM   1103  CD  PRO A 138      22.802  26.357  59.980  1.00  1.00           C
ATOM   1104  CB  PRO A 138      21.957  25.797  62.169  1.00  1.00           C
ATOM   1105  CG  PRO A 138      23.202  26.361  61.464  1.00  1.00           C
ATOM   1106  C   PRO A 138      19.974  27.315  61.757  1.00  1.00           C
ATOM   1107  O   PRO A 138      20.182  28.439  61.307  1.00  1.00           O
ATOM   1108  N   SER A 139      19.030  27.055  62.684  1.00  1.00           N
ATOM   1109  CA  SER A 139      18.253  28.139  63.193  1.00  1.00           C
ATOM   1110  CB  SER A 139      16.962  27.710  63.915  1.00  1.00           C
ATOM   1111  OG  SER A 139      16.026  27.175  62.992  1.00  1.00           O
ATOM   1112  C   SER A 139      19.079  28.871  64.211  1.00  1.00           C
ATOM   1113  O   SER A 139      19.934  28.292  64.877  1.00  1.00           O
ATOM   1114  N   GLU A 140      18.844  30.194  64.316  3.00  1.00           N
ATOM   1115  CA  GLU A 140      19.482  31.090  65.242  3.00  1.00           C
ATOM   1116  CB  GLU A 140      19.212  32.569  64.921  3.00  1.00           C
ATOM   1117  CG  GLU A 140      17.730  32.940  65.016  3.00  1.00           C
ATOM   1118  CD  GLU A 140      17.598  34.438  64.783  3.00  1.00           C
ATOM   1119  OE1 GLU A 140      18.288  35.212  65.499  3.00  1.00           O
ATOM   1120  OE2 GLU A 140      16.801  34.828  63.889  3.00  1.00           O
ATOM   1121  C   GLU A 140      18.961  30.859  66.615  3.00  1.00           C
ATOM   1122  O   GLU A 140      19.686  31.075  67.585  3.00  1.00           O
ATOM   1123  N   LEU A 141      17.689  30.426  66.720  3.00  1.00           N
ATOM   1124  CA  LEU A 141      17.056  30.331  68.002  3.00  1.00           C
ATOM   1125  CB  LEU A 141      15.637  29.733  67.929  3.00  1.00           C
ATOM   1126  CG  LEU A 141      14.765  29.934  69.194  3.00  1.00           C
ATOM   1127  CD1 LEU A 141      13.450  29.147  69.081  3.00  1.00           C
ATOM   1128  CD2 LEU A 141      15.516  29.654  70.506  3.00  1.00           C
ATOM   1129  C   LEU A 141      17.915  29.419  68.831  3.00  1.00           C
ATOM   1130  O   LEU A 141      18.236  29.749  69.972  3.00  1.00           O
ATOM   1131  N   SER A 142      18.339  28.261  68.285  1.00  1.00           N
ATOM   1132  CA  SER A 142      19.278  27.479  69.042  1.00  1.00           C
ATOM   1133  CB  SER A 142      19.308  25.995  68.622  1.00  1.00           C
ATOM   1134  OG  SER A 142      19.595  25.864  67.236  1.00  1.00           O
ATOM   1135  C   SER A 142      20.573  28.120  68.703  1.00  1.00           C
ATOM   1136  O   SER A 142      21.335  27.660  67.855  1.00  1.00           O
ATOM   1137  N   GLU A 143      20.834  29.238  69.395  2.00  1.00           N
ATOM   1138  CA  GLU A 143      21.971  30.042  69.096  2.00  1.00           C
ATOM   1139  CB  GLU A 143      21.980  31.360  69.897  2.00  1.00           C
ATOM   1140  CG  GLU A 143      22.989  32.397  69.393  2.00  1.00           C
ATOM   1141  CD  GLU A 143      22.798  33.679  70.196  2.00  1.00           C
ATOM   1142  OE1 GLU A 143      22.224  33.602  71.315  2.00  1.00           O
ATOM   1143  OE2 GLU A 143      23.225  34.755  69.698  2.00  1.00           O
ATOM   1144  C   GLU A 143      23.215  29.293  69.405  2.00  1.00           C
ATOM   1145  O   GLU A 143      24.168  29.302  68.629  2.00  1.00           O
ATOM   1146  N   ASN A 144      23.221  28.591  70.547  2.00  1.00           N
ATOM   1147  CA  ASN A 144      24.423  27.945  70.965  2.00  1.00           C
ATOM   1148  CB  ASN A 144      24.275  27.267  72.335  2.00  1.00           C
ATOM   1149  CG  ASN A 144      24.036  28.372  73.355  2.00  1.00           C
ATOM   1150  OD1 ASN A 144      23.285  28.197  74.313  2.00  1.00           O
ATOM   1151  ND2 ASN A 144      24.689  29.545  73.142  2.00  1.00           N
ATOM   1152  C   ASN A 144      24.830  26.902  69.967  2.00  1.00           C
ATOM   1153  O   ASN A 144      25.978  26.879  69.528  2.00  1.00           O
ATOM   1154  N   MET A 145      23.891  26.032  69.553  2.00  1.00           N
ATOM   1155  CA  MET A 145      24.226  24.936  68.684  2.00  1.00           C
ATOM   1156  CB  MET A 145      23.042  23.991  68.427  2.00  1.00           C
ATOM   1157  CG  MET A 145      23.441  22.736  67.652  2.00  1.00           C
ATOM   1158  SD  MET A 145      24.447  21.559  68.606  2.00  1.00           S
ATOM   1159  CE  MET A 145      25.966  22.556  68.581  2.00  1.00           C
ATOM   1160  C   MET A 145      24.683  25.422  67.358  2.00  1.00           C
ATOM   1161  O   MET A 145      25.645  24.903  66.795  2.00  1.00           O
ATOM   1162  N   ALA A 146      24.007  26.452  66.833  2.00  1.00           N
ATOM   1163  CA  ALA A 146      24.344  26.925  65.530  2.00  1.00           C
ATOM   1164  CB  ALA A 146      23.495  28.136  65.105  2.00  1.00           C
ATOM   1165  C   ALA A 146      25.766  27.362  65.587  2.00  1.00           C
ATOM   1166  O   ALA A 146      26.527  27.170  64.640  2.00  1.00           O
ATOM   1167  N   SER A 147      26.160  27.959  66.722  2.00  1.00           N
ATOM   1168  CA  SER A 147      27.497  28.445  66.867  2.00  1.00           C
ATOM   1169  CB  SER A 147      27.744  29.077  68.248  2.00  1.00           C
ATOM   1170  OG  SER A 147      26.902  30.207  68.425  2.00  1.00           O
ATOM   1171  C   SER A 147      28.460  27.295  66.716  2.00  1.00           C
ATOM   1172  O   SER A 147      29.435  27.399  65.974  2.00  1.00           O
ATOM   1173  N   LEU A 148      28.210  26.157  67.399  2.00  1.00           N
ATOM   1174  CA  LEU A 148      29.118  25.037  67.344  2.00  1.00           C
ATOM   1175  CB  LEU A 148      28.730  23.896  68.300  2.00  1.00           C
ATOM   1176  CG  LEU A 148      28.997  24.234  69.779  2.00  1.00           C
ATOM   1177  CD1 LEU A 148      28.253  25.507  70.209  2.00  1.00           C
ATOM   1178  CD2 LEU A 148      28.688  23.036  70.691  2.00  1.00           C
ATOM   1179  C   LEU A 148      29.179  24.495  65.949  2.00  1.00           C
ATOM   1180  O   LEU A 148      30.259  24.150  65.471  2.00  1.00           O
ATOM   1181  N   LEU A 149      28.034  24.422  65.240  2.00  1.00           N
ATOM   1182  CA  LEU A 149      28.045  23.862  63.914  2.00  1.00           C
ATOM   1183  CB  LEU A 149      26.669  23.929  63.235  2.00  1.00           C
ATOM   1184  CG  LEU A 149      25.569  23.177  64.006  2.00  1.00           C
ATOM   1185  CD1 LEU A 149      24.222  23.256  63.272  2.00  1.00           C
ATOM   1186  CD2 LEU A 149      25.996  21.738  64.335  2.00  1.00           C
ATOM   1187  C   LEU A 149      28.971  24.704  63.110  2.00  1.00           C
ATOM   1188  O   LEU A 149      29.810  24.183  62.377  2.00  1.00           O
ATOM   1189  N   ALA A 150      28.867  26.042  63.235  2.00  1.00           N
ATOM   1190  CA  ALA A 150      29.786  26.815  62.464  2.00  1.00           C
ATOM   1191  CB  ALA A 150      29.323  28.264  62.234  2.00  1.00           C
ATOM   1192  C   ALA A 150      31.038  26.859  63.253  2.00  1.00           C
ATOM   1193  O   ALA A 150      31.374  27.865  63.877  2.00  1.00           O
ATOM   1194  N   THR A 151      31.765  25.733  63.199  2.00  1.00           N
ATOM   1195  CA  THR A 151      32.994  25.546  63.894  2.00  1.00           C
ATOM   1196  CB  THR A 151      32.852  25.440  65.387  2.00  1.00           C
ATOM   1197  OG1 THR A 151      32.282  26.618  65.936  2.00  1.00           O
ATOM   1198  CG2 THR A 151      34.249  25.201  65.984  2.00  1.00           C
ATOM   1199  C   THR A 151      33.455  24.205  63.458  2.00  1.00           C
ATOM   1200  O   THR A 151      34.390  24.051  62.675  2.00  1.00           O
ATOM   1201  N   ILE A 152      32.755  23.196  64.001  2.00  1.00           N
ATOM   1202  CA  ILE A 152      33.045  21.812  63.826  2.00  1.00           C
ATOM   1203  CB  ILE A 152      32.156  20.948  64.672  2.00  1.00           C
ATOM   1204  CG1 ILE A 152      32.649  19.497  64.636  2.00  1.00           C
ATOM   1205  CG2 ILE A 152      30.701  21.139  64.213  2.00  1.00           C
ATOM   1206  CD1 ILE A 152      34.012  19.308  65.297  2.00  1.00           C
ATOM   1207  C   ILE A 152      32.923  21.366  62.398  2.00  1.00           C
ATOM   1208  O   ILE A 152      33.815  20.689  61.891  2.00  1.00           O
ATOM   1209  N   ILE A 153      31.837  21.741  61.695  2.00  1.00           N
ATOM   1210  CA  ILE A 153      31.643  21.237  60.362  2.00  1.00           C
ATOM   1211  CB  ILE A 153      30.305  21.600  59.797  2.00  1.00           C
ATOM   1212  CG1 ILE A 153      29.211  20.948  60.661  2.00  1.00           C
ATOM   1213  CG2 ILE A 153      30.268  21.157  58.323  2.00  1.00           C
ATOM   1214  CD1 ILE A 153      29.357  19.427  60.766  2.00  1.00           C
ATOM   1215  C   ILE A 153      32.714  21.651  59.402  2.00  1.00           C
ATOM   1216  O   ILE A 153      33.227  20.754  58.733  2.00  1.00           O
ATOM   1217  N   PRO A 154      33.119  22.891  59.257  2.00  1.00           N
ATOM   1218  CA  PRO A 154      34.150  23.205  58.307  2.00  1.00           C
ATOM   1219  CD  PRO A 154      32.953  23.954  60.239  2.00  1.00           C
ATOM   1220  CB  PRO A 154      34.407  24.701  58.458  2.00  1.00           C
ATOM   1221  CG  PRO A 154      34.073  24.962  59.937  2.00  1.00           C
ATOM   1222  C   PRO A 154      35.380  22.420  58.594  2.00  1.00           C
ATOM   1223  O   PRO A 154      36.101  22.075  57.660  2.00  1.00           O
ATOM   1224  N   GLN A 155      35.651  22.143  59.877  2.00  1.00           N
ATOM   1225  CA  GLN A 155      36.841  21.421  60.182  2.00  1.00           C
ATOM   1226  CB  GLN A 155      37.064  21.286  61.699  2.00  1.00           C
ATOM   1227  CG  GLN A 155      37.221  22.637  62.403  2.00  1.00           C
ATOM   1228  CD  GLN A 155      37.354  22.388  63.899  2.00  1.00           C
ATOM   1229  OE1 GLN A 155      38.416  22.008  64.388  2.00  1.00           O
ATOM   1230  NE2 GLN A 155      36.240  22.608  64.649  2.00  1.00           N
ATOM   1231  C   GLN A 155      36.732  20.051  59.614  2.00  1.00           C
ATOM   1232  O   GLN A 155      37.614  19.583  58.896  2.00  1.00           O
ATOM   1233  N   TYR A 156      35.608  19.385  59.915  2.00  1.00           N
ATOM   1234  CA  TYR A 156      35.428  18.031  59.505  2.00  1.00           C
ATOM   1235  CB  TYR A 156      34.372  17.277  60.325  2.00  1.00           C
ATOM   1236  CG  TYR A 156      35.077  16.961  61.596  2.00  1.00           C
ATOM   1237  CD1 TYR A 156      35.184  17.891  62.603  2.00  1.00           C
ATOM   1238  CD2 TYR A 156      35.652  15.722  61.765  2.00  1.00           C
ATOM   1239  CE1 TYR A 156      35.848  17.582  63.766  2.00  1.00           C
ATOM   1240  CE2 TYR A 156      36.317  15.408  62.925  2.00  1.00           C
ATOM   1241  CZ  TYR A 156      36.415  16.342  63.927  2.00  1.00           C
ATOM   1242  OH  TYR A 156      37.096  16.025  65.118  2.00  1.00           O
ATOM   1243  C   TYR A 156      35.172  17.821  58.046  2.00  1.00           C
ATOM   1244  O   TYR A 156      35.764  16.928  57.443  2.00  1.00           O
ATOM   1245  N   LEU A 157      34.304  18.630  57.416  1.00  1.00           N
ATOM   1246  CA  LEU A 157      33.953  18.280  56.069  1.00  1.00           C
ATOM   1247  CB  LEU A 157      32.435  18.262  55.829  1.00  1.00           C
ATOM   1248  CG  LEU A 157      31.702  17.231  56.707  1.00  1.00           C
ATOM   1249  CD1 LEU A 157      30.197  17.190  56.392  1.00  1.00           C
ATOM   1250  CD2 LEU A 157      32.373  15.851  56.623  1.00  1.00           C
ATOM   1251  C   LEU A 157      34.537  19.248  55.113  1.00  1.00           C
ATOM   1252  O   LEU A 157      35.115  20.266  55.489  1.00  1.00           O
ATOM   1253  N   ASP A 158      34.393  18.916  53.819  1.00  1.00           N
ATOM   1254  CA  ASP A 158      34.943  19.738  52.796  1.00  1.00           C
ATOM   1255  CB  ASP A 158      34.682  19.219  51.374  1.00  1.00           C
ATOM   1256  CG  ASP A 158      35.488  17.939  51.220  1.00  1.00           C
ATOM   1257  OD1 ASP A 158      36.024  17.460  52.255  1.00  1.00           O
ATOM   1258  OD2 ASP A 158      35.585  17.427  50.073  1.00  1.00           O
ATOM   1259  C   ASP A 158      34.333  21.105  52.921  1.00  1.00           C
ATOM   1260  O   ASP A 158      33.118  21.248  53.051  1.00  1.00           O
ATOM   1261  N   LYS A 159      35.192  22.148  52.912  3.00  1.00           N
ATOM   1262  CA  LYS A 159      34.777  23.514  53.080  3.00  1.00           C
ATOM   1263  CB  LYS A 159      35.962  24.489  53.206  3.00  1.00           C
ATOM   1264  CG  LYS A 159      35.536  25.958  53.163  3.00  1.00           C
ATOM   1265  CD  LYS A 159      34.635  26.396  54.320  3.00  1.00           C
ATOM   1266  CE  LYS A 159      34.226  27.869  54.238  3.00  1.00           C
ATOM   1267  NZ  LYS A 159      33.343  28.222  55.371  3.00  1.00           N
ATOM   1268  C   LYS A 159      33.935  23.997  51.959  3.00  1.00           C
ATOM   1269  O   LYS A 159      32.854  24.545  52.172  3.00  1.00           O
ATOM   1270  N   ASP A 160      34.398  23.795  50.720  3.00  1.00           N
ATOM   1271  CA  ASP A 160      33.662  24.379  49.650  3.00  1.00           C
ATOM   1272  CB  ASP A 160      34.346  24.204  48.282  3.00  1.00           C
ATOM   1273  CG  ASP A 160      35.595  25.072  48.267  3.00  1.00           C
ATOM   1274  OD1 ASP A 160      35.870  25.729  49.306  3.00  1.00           O
ATOM   1275  OD2 ASP A 160      36.289  25.095  47.215  3.00  1.00           O
ATOM   1276  C   ASP A 160      32.313  23.755  49.549  3.00  1.00           C
ATOM   1277  O   ASP A 160      31.301  24.449  49.463  3.00  1.00           O
ATOM   1278  N   LEU A 161      32.268  22.417  49.577  3.00  1.00           N
ATOM   1279  CA  LEU A 161      31.031  21.733  49.364  3.00  1.00           C
ATOM   1280  CB  LEU A 161      31.187  20.199  49.384  3.00  1.00           C
ATOM   1281  CG  LEU A 161      31.905  19.573  48.176  3.00  1.00           C
ATOM   1282  CD1 LEU A 161      32.042  18.051  48.352  3.00  1.00           C
ATOM   1283  CD2 LEU A 161      31.192  19.928  46.860  3.00  1.00           C
ATOM   1284  C   LEU A 161      30.035  22.012  50.459  3.00  1.00           C
ATOM   1285  O   LEU A 161      28.884  22.337  50.170  3.00  1.00           O
ATOM   1286  N   TYR A 162      30.441  21.899  51.744  1.00  1.00           N
ATOM   1287  CA  TYR A 162      29.485  22.010  52.823  1.00  1.00           C
ATOM   1288  CB  TYR A 162      29.691  20.922  53.893  1.00  1.00           C
ATOM   1289  CG  TYR A 162      28.615  21.034  54.920  1.00  1.00           C
ATOM   1290  CD1 TYR A 162      28.664  21.949  55.950  1.00  1.00           C
ATOM   1291  CD2 TYR A 162      27.528  20.204  54.835  1.00  1.00           C
ATOM   1292  CE1 TYR A 162      27.645  22.022  56.872  1.00  1.00           C
ATOM   1293  CE2 TYR A 162      26.506  20.265  55.747  1.00  1.00           C
ATOM   1294  CZ  TYR A 162      26.564  21.177  56.768  1.00  1.00           C
ATOM   1295  OH  TYR A 162      25.511  21.237  57.702  1.00  1.00           O
ATOM   1296  C   TYR A 162      29.749  23.290  53.560  1.00  1.00           C
ATOM   1297  O   TYR A 162      30.625  23.340  54.422  1.00  1.00           O
ATOM   1298  N   PRO A 163      29.042  24.336  53.246  1.00  1.00           N
ATOM   1299  CA  PRO A 163      29.275  25.549  53.985  1.00  1.00           C
ATOM   1300  CD  PRO A 163      28.818  24.616  51.836  1.00  1.00           C
ATOM   1301  CB  PRO A 163      28.989  26.705  53.030  1.00  1.00           C
ATOM   1302  CG  PRO A 163      29.180  26.094  51.636  1.00  1.00           C
ATOM   1303  C   PRO A 163      28.344  25.585  55.148  1.00  1.00           C
ATOM   1304  O   PRO A 163      27.462  24.733  55.238  1.00  1.00           O
ATOM   1305  N   VAL A 164      28.532  26.565  56.047  4.00  1.00           N
ATOM   1306  CA  VAL A 164      27.622  26.782  57.130  4.00  1.00           C
ATOM   1307  CB  VAL A 164      28.268  26.632  58.477  4.00  1.00           C
ATOM   1308  CG1 VAL A 164      27.249  27.012  59.565  4.00  1.00           C
ATOM   1309  CG2 VAL A 164      28.820  25.203  58.604  4.00  1.00           C
ATOM   1310  C   VAL A 164      27.247  28.218  56.992  4.00  1.00           C
ATOM   1311  O   VAL A 164      28.078  29.047  56.625  4.00  1.00           O
ATOM   1312  N   ILE A 165      25.977  28.559  57.263  1.00  1.00           N
ATOM   1313  CA  ILE A 165      25.605  29.933  57.129  1.00  1.00           C
ATOM   1314  CB  ILE A 165      24.480  30.168  56.162  1.00  1.00           C
ATOM   1315  CG1 ILE A 165      24.914  29.792  54.735  1.00  1.00           C
ATOM   1316  CG2 ILE A 165      24.033  31.633  56.303  1.00  1.00           C
ATOM   1317  CD1 ILE A 165      26.100  30.614  54.230  1.00  1.00           C
ATOM   1318  C   ILE A 165      25.148  30.399  58.476  1.00  1.00           C
ATOM   1319  O   ILE A 165      24.503  29.654  59.212  1.00  1.00           O
ATOM   1320  N   ASN A 166      25.498  31.650  58.848  1.00  1.00           N
ATOM   1321  CA  ASN A 166      25.147  32.138  60.151  1.00  1.00           C
ATOM   1322  CB  ASN A 166      26.385  32.467  61.015  1.00  1.00           C
ATOM   1323  CG  ASN A 166      26.008  32.497  62.493  1.00  1.00           C
ATOM   1324  OD1 ASN A 166      25.152  33.266  62.925  1.00  1.00           O
ATOM   1325  ND2 ASN A 166      26.678  31.630  63.299  1.00  1.00           N
ATOM   1326  C   ASN A 166      24.352  33.388  60.002  1.00  1.00           C
ATOM   1327  O   ASN A 166      24.509  34.128  59.033  1.00  1.00           O
ATOM   1328  N   GLY A 167      23.454  33.640  60.974  1.00  1.00           N
ATOM   1329  CA  GLY A 167      22.663  34.828  60.927  1.00  1.00           C
ATOM   1330  C   GLY A 167      21.310  34.498  61.449  1.00  1.00           C
ATOM   1331  O   GLY A 167      21.162  33.714  62.385  1.00  1.00           O
ATOM   1332  N   GLY A 168      20.277  35.103  60.840  1.00  1.00           N
ATOM   1333  CA  GLY A 168      18.947  34.874  61.309  1.00  1.00           C
ATOM   1334  C   GLY A 168      18.027  34.923  60.134  1.00  1.00           C
ATOM   1335  O   GLY A 168      18.404  34.584  59.015  1.00  1.00           O
ATOM   1336  N   VAL A 169      16.780  35.352  60.387  2.00  1.00           N
ATOM   1337  CA  VAL A 169      15.775  35.400  59.366  2.00  1.00           C
ATOM   1338  CB  VAL A 169      14.455  35.906  59.865  2.00  1.00           C
ATOM   1339  CG1 VAL A 169      13.508  36.064  58.664  2.00  1.00           C
ATOM   1340  CG2 VAL A 169      13.938  34.936  60.940  2.00  1.00           C
ATOM   1341  C   VAL A 169      16.225  36.313  58.275  2.00  1.00           C
ATOM   1342  O   VAL A 169      16.034  36.003  57.101  2.00  1.00           O
ATOM   1343  N   PRO A 170      16.807  37.432  58.587  2.00  1.00           N
ATOM   1344  CA  PRO A 170      17.226  38.290  57.520  2.00  1.00           C
ATOM   1345  CD  PRO A 170      16.477  38.182  59.789  2.00  1.00           C
ATOM   1346  CB  PRO A 170      17.694  39.576  58.196  2.00  1.00           C
ATOM   1347  CG  PRO A 170      16.794  39.650  59.447  2.00  1.00           C
ATOM   1348  C   PRO A 170      18.236  37.583  56.663  2.00  1.00           C
ATOM   1349  O   PRO A 170      18.233  37.791  55.450  2.00  1.00           O
ATOM   1350  N   GLU A 171      19.115  36.759  57.264  2.00  1.00           N
ATOM   1351  CA  GLU A 171      20.095  36.025  56.507  2.00  1.00           C
ATOM   1352  CB  GLU A 171      21.135  35.336  57.408  2.00  1.00           C
ATOM   1353  CG  GLU A 171      21.963  36.318  58.243  2.00  1.00           C
ATOM   1354  CD  GLU A 171      22.907  37.078  57.321  2.00  1.00           C
ATOM   1355  OE1 GLU A 171      23.182  36.570  56.201  2.00  1.00           O
ATOM   1356  OE2 GLU A 171      23.368  38.178  57.727  2.00  1.00           O
ATOM   1357  C   GLU A 171      19.399  34.957  55.718  2.00  1.00           C
ATOM   1358  O   GLU A 171      19.664  34.787  54.531  2.00  1.00           O
ATOM   1359  N   THR A 172      18.436  34.247  56.345  2.00  1.00           N
ATOM   1360  CA  THR A 172      17.814  33.118  55.703  2.00  1.00           C
ATOM   1361  CB  THR A 172      16.772  32.437  56.547  2.00  1.00           C
ATOM   1362  OG1 THR A 172      16.406  31.198  55.959  2.00  1.00           O
ATOM   1363  CG2 THR A 172      15.537  33.342  56.673  2.00  1.00           C
ATOM   1364  C   THR A 172      17.175  33.603  54.438  2.00  1.00           C
ATOM   1365  O   THR A 172      17.239  32.932  53.409  2.00  1.00           O
ATOM   1366  N   THR A 173      16.556  34.799  54.476  2.00  1.00           N
ATOM   1367  CA  THR A 173      15.885  35.330  53.324  2.00  1.00           C
ATOM   1368  CB  THR A 173      15.179  36.625  53.597  2.00  1.00           C
ATOM   1369  OG1 THR A 173      16.110  37.625  53.985  2.00  1.00           O
ATOM   1370  CG2 THR A 173      14.145  36.397  54.713  2.00  1.00           C
ATOM   1371  C   THR A 173      16.868  35.572  52.228  2.00  1.00           C
ATOM   1372  O   THR A 173      16.588  35.296  51.063  2.00  1.00           O
ATOM   1373  N   GLU A 174      18.062  36.079  52.573  2.00  1.00           N
ATOM   1374  CA  GLU A 174      19.030  36.392  51.566  2.00  1.00           C
ATOM   1375  CB  GLU A 174      20.356  36.867  52.182  2.00  1.00           C
ATOM   1376  CG  GLU A 174      20.217  38.132  53.033  2.00  1.00           C
ATOM   1377  CD  GLU A 174      21.540  38.356  53.751  2.00  1.00           C
ATOM   1378  OE1 GLU A 174      22.555  38.620  53.052  2.00  1.00           O
ATOM   1379  OE2 GLU A 174      21.554  38.260  55.007  2.00  1.00           O
ATOM   1380  C   GLU A 174      19.322  35.114  50.835  2.00  1.00           C
ATOM   1381  O   GLU A 174      19.390  35.086  49.608  2.00  1.00           O
ATOM   1382  N   LEU A 175      19.472  34.012  51.593  2.00  1.00           N
ATOM   1383  CA  LEU A 175      19.823  32.731  51.050  2.00  1.00           C
ATOM   1384  CB  LEU A 175      20.080  31.639  52.110  2.00  1.00           C
ATOM   1385  CG  LEU A 175      21.427  31.729  52.854  2.00  1.00           C
ATOM   1386  CD1 LEU A 175      21.568  33.035  53.646  2.00  1.00           C
ATOM   1387  CD2 LEU A 175      21.650  30.484  53.731  2.00  1.00           C
ATOM   1388  C   LEU A 175      18.780  32.165  50.159  2.00  1.00           C
ATOM   1389  O   LEU A 175      19.102  31.529  49.156  2.00  1.00           O
ATOM   1390  N   LEU A 176      17.504  32.368  50.503  3.00  1.00           N
ATOM   1391  CA  LEU A 176      16.453  31.786  49.728  3.00  1.00           C
ATOM   1392  CB  LEU A 176      15.058  32.185  50.236  3.00  1.00           C
ATOM   1393  CG  LEU A 176      14.759  31.684  51.663  3.00  1.00           C
ATOM   1394  CD1 LEU A 176      13.353  32.105  52.121  3.00  1.00           C
ATOM   1395  CD2 LEU A 176      14.997  30.170  51.787  3.00  1.00           C
ATOM   1396  C   LEU A 176      16.610  32.327  48.357  3.00  1.00           C
ATOM   1397  O   LEU A 176      16.275  31.681  47.365  3.00  1.00           O
ATOM   1398  N   LYS A 177      17.145  33.550  48.285  3.00  1.00           N
ATOM   1399  CA  LYS A 177      17.348  34.192  47.033  3.00  1.00           C
ATOM   1400  CB  LYS A 177      17.961  35.594  47.199  3.00  1.00           C
ATOM   1401  CG  LYS A 177      17.000  36.569  47.887  3.00  1.00           C
ATOM   1402  CD  LYS A 177      17.654  37.858  48.390  3.00  1.00           C
ATOM   1403  CE  LYS A 177      16.650  38.884  48.928  3.00  1.00           C
ATOM   1404  NZ  LYS A 177      16.112  38.442  50.235  3.00  1.00           N
ATOM   1405  C   LYS A 177      18.271  33.349  46.189  3.00  1.00           C
ATOM   1406  O   LYS A 177      18.097  33.275  44.973  3.00  1.00           O
ATOM   1407  N   GLU A 178      19.263  32.668  46.801  1.00  1.00           N
ATOM   1408  CA  GLU A 178      20.233  31.905  46.052  1.00  1.00           C
ATOM   1409  CB  GLU A 178      21.326  31.273  46.932  1.00  1.00           C
ATOM   1410  CG  GLU A 178      22.226  32.305  47.618  1.00  1.00           C
ATOM   1411  CD  GLU A 178      22.993  33.057  46.539  1.00  1.00           C
ATOM   1412  OE1 GLU A 178      22.427  34.034  45.979  1.00  1.00           O
ATOM   1413  OE2 GLU A 178      24.157  32.664  46.259  1.00  1.00           O
ATOM   1414  C   GLU A 178      19.563  30.815  45.274  1.00  1.00           C
ATOM   1415  O   GLU A 178      18.517  30.302  45.669  1.00  1.00           O
ATOM   1416  N   ARG A 179      20.161  30.462  44.111  1.00  1.00           N
ATOM   1417  CA  ARG A 179      19.645  29.434  43.247  1.00  1.00           C
ATOM   1418  CB  ARG A 179      20.168  29.549  41.807  1.00  1.00           C
ATOM   1419  CG  ARG A 179      19.731  30.854  41.145  1.00  1.00           C
ATOM   1420  CD  ARG A 179      20.446  31.191  39.838  1.00  1.00           C
ATOM   1421  NE  ARG A 179      19.930  32.522  39.415  1.00  1.00           N
ATOM   1422  CZ  ARG A 179      20.413  33.645  40.022  1.00  1.00           C
ATOM   1423  NH1 ARG A 179      21.336  33.529  41.020  1.00  1.00           N
ATOM   1424  NH2 ARG A 179      19.963  34.879  39.649  1.00  1.00           N
ATOM   1425  C   ARG A 179      20.129  28.141  43.808  1.00  1.00           C
ATOM   1426  O   ARG A 179      21.324  27.849  43.790  1.00  1.00           O
ATOM   1427  N   PHE A 180      19.192  27.337  44.345  1.00  1.00           N
ATOM   1428  CA  PHE A 180      19.549  26.064  44.892  1.00  1.00           C
ATOM   1429  CB  PHE A 180      19.256  25.888  46.394  1.00  1.00           C
ATOM   1430  CG  PHE A 180      20.239  26.640  47.221  1.00  1.00           C
ATOM   1431  CD1 PHE A 180      20.017  27.949  47.580  1.00  1.00           C
ATOM   1432  CD2 PHE A 180      21.388  26.014  47.651  1.00  1.00           C
ATOM   1433  CE1 PHE A 180      20.935  28.624  48.351  1.00  1.00           C
ATOM   1434  CE2 PHE A 180      22.308  26.684  48.421  1.00  1.00           C
ATOM   1435  CZ  PHE A 180      22.082  27.992  48.771  1.00  1.00           C
ATOM   1436  C   PHE A 180      18.680  25.029  44.237  1.00  1.00           C
ATOM   1437  O   PHE A 180      17.541  25.308  43.862  1.00  1.00           O
ATOM   1438  N   ASP A 181      19.222  23.806  44.059  1.00  1.00           N
ATOM   1439  CA  ASP A 181      18.522  22.713  43.435  1.00  1.00           C
ATOM   1440  CB  ASP A 181      19.478  21.589  43.010  1.00  1.00           C
ATOM   1441  CG  ASP A 181      20.306  22.155  41.860  1.00  1.00           C
ATOM   1442  OD1 ASP A 181      19.697  22.713  40.908  1.00  1.00           O
ATOM   1443  OD2 ASP A 181      21.560  22.061  41.930  1.00  1.00           O
ATOM   1444  C   ASP A 181      17.430  22.150  44.294  1.00  1.00           C
ATOM   1445  O   ASP A 181      16.342  21.871  43.790  1.00  1.00           O
ATOM   1446  N   HIS A 182      17.664  21.946  45.607  4.00  1.00           N
ATOM   1447  CA  HIS A 182      16.583  21.400  46.380  4.00  1.00           C
ATOM   1448  ND1 HIS A 182      14.179  19.232  46.484  4.00  1.00           N
ATOM   1449  CG  HIS A 182      15.350  19.385  47.192  4.00  1.00           C
ATOM   1450  CB  HIS A 182      16.628  19.879  46.587  4.00  1.00           C
ATOM   1451  NE2 HIS A 182      13.729  18.664  48.586  4.00  1.00           N
ATOM   1452  CD2 HIS A 182      15.057  19.032  48.474  4.00  1.00           C
ATOM   1453  CE1 HIS A 182      13.242  18.800  47.366  4.00  1.00           C
ATOM   1454  C   HIS A 182      16.594  22.018  47.723  4.00  1.00           C
ATOM   1455  O   HIS A 182      17.636  22.442  48.223  4.00  1.00           O
ATOM   1456  N   ILE A 183      15.404  22.106  48.337  4.00  1.00           N
ATOM   1457  CA  ILE A 183      15.394  22.671  49.639  4.00  1.00           C
ATOM   1458  CB  ILE A 183      14.743  24.020  49.727  4.00  1.00           C
ATOM   1459  CG1 ILE A 183      15.079  24.690  51.070  4.00  1.00           C
ATOM   1460  CG2 ILE A 183      13.239  23.845  49.476  4.00  1.00           C
ATOM   1461  CD1 ILE A 183      14.744  26.179  51.106  4.00  1.00           C
ATOM   1462  C   ILE A 183      14.683  21.755  50.569  4.00  1.00           C
ATOM   1463  O   ILE A 183      13.605  21.243  50.269  4.00  1.00           O
ATOM   1464  N   LEU A 184      15.313  21.502  51.729  4.00  1.00           N
ATOM   1465  CA  LEU A 184      14.667  20.739  52.745  4.00  1.00           C
ATOM   1466  CB  LEU A 184      15.535  19.640  53.388  4.00  1.00           C
ATOM   1467  CG  LEU A 184      15.879  18.465  52.456  4.00  1.00           C
ATOM   1468  CD1 LEU A 184      16.688  17.390  53.202  4.00  1.00           C
ATOM   1469  CD2 LEU A 184      14.620  17.896  51.781  4.00  1.00           C
ATOM   1470  C   LEU A 184      14.378  21.726  53.827  4.00  1.00           C
ATOM   1471  O   LEU A 184      15.218  22.567  54.141  4.00  1.00           O
ATOM   1472  N   TYR A 185      13.166  21.680  54.411  4.00  1.00           N
ATOM   1473  CA  TYR A 185      12.862  22.670  55.401  4.00  1.00           C
ATOM   1474  CB  TYR A 185      12.028  23.802  54.761  4.00  1.00           C
ATOM   1475  CG  TYR A 185      11.806  24.945  55.689  4.00  1.00           C
ATOM   1476  CD1 TYR A 185      12.840  25.804  55.978  4.00  1.00           C
ATOM   1477  CD2 TYR A 185      10.564  25.187  56.232  4.00  1.00           C
ATOM   1478  CE1 TYR A 185      12.648  26.874  56.818  4.00  1.00           C
ATOM   1479  CE2 TYR A 185      10.366  26.255  57.074  4.00  1.00           C
ATOM   1480  CZ  TYR A 185      11.410  27.099  57.369  4.00  1.00           C
ATOM   1481  OH  TYR A 185      11.213  28.198  58.232  4.00  1.00           O
ATOM   1482  C   TYR A 185      12.055  22.039  56.460  4.00  1.00           C
ATOM   1483  O   TYR A 185      11.180  21.215  56.196  4.00  1.00           O
ATOM   1484  N   THR A 186      12.357  22.405  57.708  4.00  1.00           N
ATOM   1485  CA  THR A 186      11.521  21.946  58.756  4.00  1.00           C
ATOM   1486  CB  THR A 186      12.218  21.109  59.791  4.00  1.00           C
ATOM   1487  OG1 THR A 186      11.282  20.652  60.756  4.00  1.00           O
ATOM   1488  CG2 THR A 186      13.335  21.925  60.455  4.00  1.00           C
ATOM   1489  C   THR A 186      11.001  23.196  59.372  4.00  1.00           C
ATOM   1490  O   THR A 186      11.679  24.222  59.352  4.00  1.00           O
ATOM   1491  N   GLY A 187       9.758  23.183  59.886  1.00  1.00           N
ATOM   1492  CA  GLY A 187       9.326  24.422  60.452  1.00  1.00           C
ATOM   1493  C   GLY A 187       7.851  24.537  60.405  1.00  1.00           C
ATOM   1494  O   GLY A 187       7.120  23.555  60.293  1.00  1.00           O
ATOM   1495  N   SER A 188       7.397  25.798  60.502  1.00  1.00           N
ATOM   1496  CA  SER A 188       6.011  26.106  60.608  1.00  1.00           C
ATOM   1497  CB  SER A 188       5.754  27.409  61.374  1.00  1.00           C
ATOM   1498  OG  SER A 188       6.306  28.508  60.663  1.00  1.00           O
ATOM   1499  C   SER A 188       5.347  26.237  59.286  1.00  1.00           C
ATOM   1500  O   SER A 188       5.982  26.463  58.258  1.00  1.00           O
ATOM   1501  N   THR A 189       4.011  26.056  59.298  2.00  1.00           N
ATOM   1502  CA  THR A 189       3.262  26.377  58.128  2.00  1.00           C
ATOM   1503  CB  THR A 189       1.835  25.930  58.182  2.00  1.00           C
ATOM   1504  OG1 THR A 189       1.781  24.521  58.337  2.00  1.00           O
ATOM   1505  CG2 THR A 189       1.136  26.352  56.879  2.00  1.00           C
ATOM   1506  C   THR A 189       3.286  27.865  58.197  2.00  1.00           C
ATOM   1507  O   THR A 189       3.172  28.441  59.277  2.00  1.00           O
ATOM   1508  N   GLY A 190       3.463  28.534  57.053  2.00  1.00           N
ATOM   1509  CA  GLY A 190       3.568  29.961  57.072  2.00  1.00           C
ATOM   1510  C   GLY A 190       4.954  30.278  56.616  2.00  1.00           C
ATOM   1511  O   GLY A 190       5.142  30.934  55.592  2.00  1.00           O
ATOM   1512  N   VAL A 191       5.969  29.813  57.367  2.00  1.00           N
ATOM   1513  CA  VAL A 191       7.319  29.971  56.917  2.00  1.00           C
ATOM   1514  CB  VAL A 191       8.338  29.604  57.957  2.00  1.00           C
ATOM   1515  CG1 VAL A 191       8.189  30.578  59.140  2.00  1.00           C
ATOM   1516  CG2 VAL A 191       8.160  28.128  58.345  2.00  1.00           C
ATOM   1517  C   VAL A 191       7.441  29.042  55.764  2.00  1.00           C
ATOM   1518  O   VAL A 191       8.095  29.333  54.763  2.00  1.00           O
ATOM   1519  N   GLY A 192       6.766  27.887  55.898  2.00  1.00           N
ATOM   1520  CA  GLY A 192       6.790  26.858  54.910  2.00  1.00           C
ATOM   1521  C   GLY A 192       6.211  27.396  53.640  2.00  1.00           C
ATOM   1522  O   GLY A 192       6.704  27.099  52.553  2.00  1.00           O
ATOM   1523  N   LYS A 193       5.136  28.199  53.739  2.00  1.00           N
ATOM   1524  CA  LYS A 193       4.525  28.715  52.549  2.00  1.00           C
ATOM   1525  CB  LYS A 193       3.273  29.557  52.838  2.00  1.00           C
ATOM   1526  CG  LYS A 193       2.106  28.688  53.311  2.00  1.00           C
ATOM   1527  CD  LYS A 193       0.917  29.460  53.878  2.00  1.00           C
ATOM   1528  CE  LYS A 193      -0.245  28.541  54.259  2.00  1.00           C
ATOM   1529  NZ  LYS A 193      -1.366  29.337  54.799  2.00  1.00           N
ATOM   1530  C   LYS A 193       5.536  29.570  51.841  2.00  1.00           C
ATOM   1531  O   LYS A 193       5.677  29.492  50.621  2.00  1.00           O
ATOM   1532  N   ILE A 194       6.290  30.392  52.598  2.00  1.00           N
ATOM   1533  CA  ILE A 194       7.253  31.295  52.027  2.00  1.00           C
ATOM   1534  CB  ILE A 194       7.898  32.196  53.038  2.00  1.00           C
ATOM   1535  CG1 ILE A 194       6.852  33.119  53.683  2.00  1.00           C
ATOM   1536  CG2 ILE A 194       9.040  32.949  52.335  2.00  1.00           C
ATOM   1537  CD1 ILE A 194       7.387  33.891  54.889  2.00  1.00           C
ATOM   1538  C   ILE A 194       8.349  30.545  51.366  2.00  1.00           C
ATOM   1539  O   ILE A 194       8.778  30.900  50.269  2.00  1.00           O
ATOM   1540  N   ILE A 195       8.823  29.472  52.017  2.00  1.00           N
ATOM   1541  CA  ILE A 195       9.925  28.745  51.478  2.00  1.00           C
ATOM   1542  CB  ILE A 195      10.293  27.549  52.306  2.00  1.00           C
ATOM   1543  CG1 ILE A 195      10.802  27.996  53.686  2.00  1.00           C
ATOM   1544  CG2 ILE A 195      11.309  26.714  51.509  2.00  1.00           C
ATOM   1545  CD1 ILE A 195      12.050  28.876  53.616  2.00  1.00           C
ATOM   1546  C   ILE A 195       9.518  28.264  50.145  2.00  1.00           C
ATOM   1547  O   ILE A 195      10.289  28.292  49.189  2.00  1.00           O
ATOM   1548  N   MET A 196       8.267  27.817  50.046  2.00  1.00           N
ATOM   1549  CA  MET A 196       7.836  27.330  48.787  2.00  1.00           C
ATOM   1550  CB  MET A 196       6.357  26.910  48.809  2.00  1.00           C
ATOM   1551  CG  MET A 196       6.019  25.700  49.684  2.00  1.00           C
ATOM   1552  SD  MET A 196       6.347  24.091  48.914  2.00  1.00           S
ATOM   1553  CE  MET A 196       5.126  24.297  47.586  2.00  1.00           C
ATOM   1554  C   MET A 196       7.911  28.434  47.783  2.00  1.00           C
ATOM   1555  O   MET A 196       8.409  28.243  46.675  2.00  1.00           O
ATOM   1556  N   THR A 197       7.422  29.633  48.150  2.00  1.00           N
ATOM   1557  CA  THR A 197       7.408  30.691  47.187  2.00  1.00           C
ATOM   1558  CB  THR A 197       6.813  31.962  47.720  2.00  1.00           C
ATOM   1559  OG1 THR A 197       5.467  31.740  48.116  2.00  1.00           O
ATOM   1560  CG2 THR A 197       6.873  33.039  46.623  2.00  1.00           C
ATOM   1561  C   THR A 197       8.814  30.981  46.795  2.00  1.00           C
ATOM   1562  O   THR A 197       9.132  31.029  45.608  2.00  1.00           O
ATOM   1563  N   ALA A 198       9.713  31.167  47.779  2.00  1.00           N
ATOM   1564  CA  ALA A 198      11.061  31.378  47.353  2.00  1.00           C
ATOM   1565  CB  ALA A 198      11.919  32.143  48.375  2.00  1.00           C
ATOM   1566  C   ALA A 198      11.612  30.016  47.236  2.00  1.00           C
ATOM   1567  O   ALA A 198      12.261  29.482  48.133  2.00  1.00           O
ATOM   1568  N   ALA A 199      11.360  29.450  46.059  2.00  1.00           N
ATOM   1569  CA  ALA A 199      11.693  28.116  45.720  2.00  1.00           C
ATOM   1570  CB  ALA A 199      10.882  27.071  46.503  2.00  1.00           C
ATOM   1571  C   ALA A 199      11.220  28.077  44.305  2.00  1.00           C
ATOM   1572  O   ALA A 199      11.914  27.642  43.388  2.00  1.00           O
ATOM   1573  N   ALA A 200       9.981  28.580  44.139  2.00  1.00           N
ATOM   1574  CA  ALA A 200       9.237  28.690  42.920  2.00  1.00           C
ATOM   1575  CB  ALA A 200       7.813  29.224  43.141  2.00  1.00           C
ATOM   1576  C   ALA A 200       9.917  29.610  41.954  2.00  1.00           C
ATOM   1577  O   ALA A 200       9.865  29.360  40.750  2.00  1.00           O
ATOM   1578  N   LYS A 201      10.558  30.697  42.441  3.00  1.00           N
ATOM   1579  CA  LYS A 201      11.153  31.649  41.539  3.00  1.00           C
ATOM   1580  CB  LYS A 201      12.006  32.727  42.239  3.00  1.00           C
ATOM   1581  CG  LYS A 201      11.239  33.747  43.083  3.00  1.00           C
ATOM   1582  CD  LYS A 201      12.167  34.638  43.916  3.00  1.00           C
ATOM   1583  CE  LYS A 201      11.452  35.767  44.659  3.00  1.00           C
ATOM   1584  NZ  LYS A 201      12.433  36.569  45.426  3.00  1.00           N
ATOM   1585  C   LYS A 201      12.116  30.900  40.660  3.00  1.00           C
ATOM   1586  O   LYS A 201      12.066  30.990  39.435  3.00  1.00           O
ATOM   1587  N   HIS A 202      13.002  30.118  41.298  3.00  1.00           N
ATOM   1588  CA  HIS A 202      14.029  29.315  40.692  3.00  1.00           C
ATOM   1589  ND1 HIS A 202      16.764  30.936  41.387  3.00  1.00           N
ATOM   1590  CG  HIS A 202      15.835  30.249  42.137  3.00  1.00           C
ATOM   1591  CB  HIS A 202      15.156  28.986  41.686  3.00  1.00           C
ATOM   1592  NE2 HIS A 202      16.473  32.103  43.258  3.00  1.00           N
ATOM   1593  CD2 HIS A 202      15.671  30.975  43.279  3.00  1.00           C
ATOM   1594  CE1 HIS A 202      17.110  32.036  42.103  3.00  1.00           C
ATOM   1595  C   HIS A 202      13.467  28.052  40.094  3.00  1.00           C
ATOM   1596  O   HIS A 202      14.137  27.414  39.282  3.00  1.00           O
ATOM   1597  N   LEU A 203      12.225  27.651  40.451  3.00  1.00           N
ATOM   1598  CA  LEU A 203      11.698  26.385  39.994  3.00  1.00           C
ATOM   1599  CB  LEU A 203      11.802  26.234  38.456  3.00  1.00           C
ATOM   1600  CG  LEU A 203      10.892  25.179  37.771  3.00  1.00           C
ATOM   1601  CD1 LEU A 203      11.113  23.739  38.261  3.00  1.00           C
ATOM   1602  CD2 LEU A 203       9.419  25.612  37.816  3.00  1.00           C
ATOM   1603  C   LEU A 203      12.530  25.318  40.676  3.00  1.00           C
ATOM   1604  O   LEU A 203      13.067  24.415  40.039  3.00  1.00           O
ATOM   1605  N   THR A 204      12.697  25.437  42.021  1.00  1.00           N
ATOM   1606  CA  THR A 204      13.420  24.471  42.814  1.00  1.00           C
ATOM   1607  CB  THR A 204      14.425  25.104  43.745  1.00  1.00           C
ATOM   1608  OG1 THR A 204      15.202  24.104  44.385  1.00  1.00           O
ATOM   1609  CG2 THR A 204      13.688  25.957  44.788  1.00  1.00           C
ATOM   1610  C   THR A 204      12.417  23.705  43.642  1.00  1.00           C
ATOM   1611  O   THR A 204      11.425  24.262  44.112  1.00  1.00           O
ATOM   1612  N   PRO A 205      12.647  22.419  43.795  1.00  1.00           N
ATOM   1613  CA  PRO A 205      11.797  21.520  44.549  1.00  1.00           C
ATOM   1614  CD  PRO A 205      13.546  21.706  42.904  1.00  1.00           C
ATOM   1615  CB  PRO A 205      12.176  20.110  44.096  1.00  1.00           C
ATOM   1616  CG  PRO A 205      13.563  20.269  43.450  1.00  1.00           C
ATOM   1617  C   PRO A 205      11.952  21.716  46.020  1.00  1.00           C
ATOM   1618  O   PRO A 205      12.967  22.260  46.449  1.00  1.00           O
ATOM   1619  N   VAL A 206      10.950  21.281  46.804  4.00  1.00           N
ATOM   1620  CA  VAL A 206      11.041  21.489  48.213  4.00  1.00           C
ATOM   1621  CB  VAL A 206      10.212  22.653  48.647  4.00  1.00           C
ATOM   1622  CG1 VAL A 206      10.720  23.928  47.954  4.00  1.00           C
ATOM   1623  CG2 VAL A 206       8.759  22.313  48.287  4.00  1.00           C
ATOM   1624  C   VAL A 206      10.443  20.319  48.898  4.00  1.00           C
ATOM   1625  O   VAL A 206       9.519  19.677  48.399  4.00  1.00           O
ATOM   1626  N   THR A 207      10.995  20.007  50.078  4.00  1.00           N
ATOM   1627  CA  THR A 207      10.407  19.018  50.914  4.00  1.00           C
ATOM   1628  CB  THR A 207      11.341  17.898  51.268  4.00  1.00           C
ATOM   1629  OG1 THR A 207      11.796  17.249  50.089  4.00  1.00           O
ATOM   1630  CG2 THR A 207      10.597  16.898  52.169  4.00  1.00           C
ATOM   1631  C   THR A 207      10.120  19.786  52.178  4.00  1.00           C
ATOM   1632  O   THR A 207      11.031  20.384  52.748  4.00  1.00           O
ATOM   1633  N   LEU A 208       8.852  19.831  52.643  4.00  1.00           N
ATOM   1634  CA  LEU A 208       8.576  20.619  53.818  4.00  1.00           C
ATOM   1635  CB  LEU A 208       7.609  21.786  53.558  4.00  1.00           C
ATOM   1636  CG  LEU A 208       8.170  22.854  52.601  4.00  1.00           C
ATOM   1637  CD1 LEU A 208       8.466  22.262  51.217  4.00  1.00           C
ATOM   1638  CD2 LEU A 208       7.245  24.081  52.535  4.00  1.00           C
ATOM   1639  C   LEU A 208       7.934  19.742  54.870  4.00  1.00           C
ATOM   1640  O   LEU A 208       7.008  18.986  54.583  4.00  1.00           O
ATOM   1641  N   GLU A 209       8.444  19.823  56.124  4.00  1.00           N
ATOM   1642  CA  GLU A 209       7.932  19.161  57.308  4.00  1.00           C
ATOM   1643  CB  GLU A 209       9.069  18.592  58.172  4.00  1.00           C
ATOM   1644  CG  GLU A 209       8.641  18.019  59.521  4.00  1.00           C
ATOM   1645  CD  GLU A 209       9.916  17.598  60.240  4.00  1.00           C
ATOM   1646  OE1 GLU A 209      10.934  17.347  59.540  4.00  1.00           O
ATOM   1647  OE2 GLU A 209       9.892  17.525  61.498  4.00  1.00           O
ATOM   1648  C   GLU A 209       7.322  20.300  58.073  4.00  1.00           C
ATOM   1649  O   GLU A 209       7.998  21.298  58.315  4.00  1.00           O
ATOM   1650  N   LEU A 210       6.032  20.220  58.466  1.00  1.00           N
ATOM   1651  CA  LEU A 210       5.477  21.391  59.093  1.00  1.00           C
ATOM   1652  CB  LEU A 210       4.601  22.242  58.153  1.00  1.00           C
ATOM   1653  CG  LEU A 210       5.316  22.758  56.888  1.00  1.00           C
ATOM   1654  CD1 LEU A 210       6.476  23.702  57.238  1.00  1.00           C
ATOM   1655  CD2 LEU A 210       5.728  21.603  55.963  1.00  1.00           C
ATOM   1656  C   LEU A 210       4.603  21.021  60.232  1.00  1.00           C
ATOM   1657  O   LEU A 210       4.506  19.865  60.638  1.00  1.00           O
ATOM   1658  N   GLY A 211       3.945  22.064  60.774  1.00  1.00           N
ATOM   1659  CA  GLY A 211       3.117  21.950  61.928  1.00  1.00           C
ATOM   1660  C   GLY A 211       1.718  21.554  61.597  1.00  1.00           C
ATOM   1661  O   GLY A 211       1.292  21.543  60.444  1.00  1.00           O
ATOM   1662  N   GLY A 212       0.977  21.240  62.680  1.00  1.00           N
ATOM   1663  CA  GLY A 212      -0.398  20.835  62.709  1.00  1.00           C
ATOM   1664  C   GLY A 212      -0.546  20.174  64.032  1.00  1.00           C
ATOM   1665  O   GLY A 212       0.420  19.651  64.588  1.00  1.00           O
ATOM   1666  N   LYS A 213      -1.772  20.178  64.571  1.00  1.00           N
ATOM   1667  CA  LYS A 213      -1.997  19.580  65.848  1.00  1.00           C
ATOM   1668  CB  LYS A 213      -3.412  19.868  66.382  1.00  1.00           C
ATOM   1669  CG  LYS A 213      -3.716  21.352  66.603  1.00  1.00           C
ATOM   1670  CD  LYS A 213      -5.216  21.660  66.660  1.00  1.00           C
ATOM   1671  CE  LYS A 213      -6.007  20.686  67.535  1.00  1.00           C
ATOM   1672  NZ  LYS A 213      -7.443  21.038  67.543  1.00  1.00           N
ATOM   1673  C   LYS A 213      -1.925  18.106  65.635  1.00  1.00           C
ATOM   1674  O   LYS A 213      -2.337  17.603  64.590  1.00  1.00           O
ATOM   1675  N   SER A 214      -1.377  17.368  66.618  1.00  1.00           N
ATOM   1676  CA  SER A 214      -1.331  15.944  66.470  1.00  1.00           C
ATOM   1677  CB  SER A 214       0.004  15.333  66.924  1.00  1.00           C
ATOM   1678  OG  SER A 214      -0.013  13.920  66.764  1.00  1.00           O
ATOM   1679  C   SER A 214      -2.400  15.420  67.366  1.00  1.00           C
ATOM   1680  O   SER A 214      -2.388  15.639  68.577  1.00  1.00           O
ATOM   1681  N   PRO A 215      -3.343  14.746  66.779  4.00  1.00           N
ATOM   1682  CA  PRO A 215      -4.403  14.204  67.572  4.00  1.00           C
ATOM   1683  CD  PRO A 215      -3.790  15.092  65.445  4.00  1.00           C
ATOM   1684  CB  PRO A 215      -5.601  14.024  66.635  4.00  1.00           C
ATOM   1685  CG  PRO A 215      -5.017  14.195  65.221  4.00  1.00           C
ATOM   1686  C   PRO A 215      -4.035  12.975  68.295  4.00  1.00           C
ATOM   1687  O   PRO A 215      -3.240  12.179  67.796  4.00  1.00           O
ATOM   1688  N   CYS A 216      -4.609  12.824  69.491  4.00  1.00           N
ATOM   1689  CA  CYS A 216      -4.469  11.619  70.229  4.00  1.00           C
ATOM   1690  CB  CYS A 216      -3.831  11.756  71.620  4.00  1.00           C
ATOM   1691  SG  CYS A 216      -2.027  11.847  71.613  4.00  1.00           S
ATOM   1692  C   CYS A 216      -5.867  11.235  70.555  4.00  1.00           C
ATOM   1693  O   CYS A 216      -6.655  12.063  71.010  4.00  1.00           O
ATOM   1694  N   TYR A 217      -6.232   9.972  70.305  4.00  1.00           N
ATOM   1695  CA  TYR A 217      -7.540   9.581  70.715  4.00  1.00           C
ATOM   1696  CB  TYR A 217      -8.450   9.152  69.550  4.00  1.00           C
ATOM   1697  CG  TYR A 217      -9.748   8.718  70.138  4.00  1.00           C
ATOM   1698  CD1 TYR A 217     -10.716   9.642  70.456  4.00  1.00           C
ATOM   1699  CD2 TYR A 217      -9.994   7.385  70.371  4.00  1.00           C
ATOM   1700  CE1 TYR A 217     -11.913   9.240  71.001  4.00  1.00           C
ATOM   1701  CE2 TYR A 217     -11.189   6.976  70.916  4.00  1.00           C
ATOM   1702  CZ  TYR A 217     -12.151   7.905  71.231  4.00  1.00           C
ATOM   1703  OH  TYR A 217     -13.378   7.491  71.790  4.00  1.00           O
ATOM   1704  C   TYR A 217      -7.343   8.370  71.587  4.00  1.00           C
ATOM   1705  O   TYR A 217      -6.814   7.353  71.141  4.00  1.00           O
ATOM   1706  N   VAL A 218      -7.763   8.461  72.864  4.00  1.00           N
ATOM   1707  CA  VAL A 218      -7.548   7.431  73.847  4.00  1.00           C
ATOM   1708  CB  VAL A 218      -7.888   7.886  75.238  4.00  1.00           C
ATOM   1709  CG1 VAL A 218      -6.983   9.071  75.615  4.00  1.00           C
ATOM   1710  CG2 VAL A 218      -9.391   8.203  75.292  4.00  1.00           C
ATOM   1711  C   VAL A 218      -8.338   6.169  73.614  4.00  1.00           C
ATOM   1712  O   VAL A 218      -7.798   5.076  73.770  4.00  1.00           O
ATOM   1713  N   ASP A 219      -9.632   6.272  73.243  1.00  1.00           N
ATOM   1714  CA  ASP A 219     -10.485   5.112  73.151  1.00  1.00           C
ATOM   1715  CB  ASP A 219      -9.874   3.919  72.397  1.00  1.00           C
ATOM   1716  CG  ASP A 219     -11.034   3.035  71.960  1.00  1.00           C
ATOM   1717  OD1 ASP A 219     -12.197   3.374  72.308  1.00  1.00           O
ATOM   1718  OD2 ASP A 219     -10.778   2.016  71.266  1.00  1.00           O
ATOM   1719  C   ASP A 219     -10.777   4.717  74.568  1.00  1.00           C
ATOM   1720  O   ASP A 219      -9.864   4.504  75.363  1.00  1.00           O
ATOM   1721  N   LYS A 220     -12.076   4.629  74.920  3.00  1.00           N
ATOM   1722  CA  LYS A 220     -12.476   4.440  76.287  3.00  1.00           C
ATOM   1723  CB  LYS A 220     -14.001   4.497  76.493  3.00  1.00           C
ATOM   1724  CG  LYS A 220     -14.772   3.315  75.897  3.00  1.00           C
ATOM   1725  CD  LYS A 220     -14.682   3.205  74.375  3.00  1.00           C
ATOM   1726  CE  LYS A 220     -15.584   2.114  73.794  3.00  1.00           C
ATOM   1727  NZ  LYS A 220     -15.604   2.209  72.318  3.00  1.00           N
ATOM   1728  C   LYS A 220     -12.008   3.146  76.868  3.00  1.00           C
ATOM   1729  O   LYS A 220     -11.414   3.136  77.947  3.00  1.00           O
ATOM   1730  N   ASN A 221     -12.233   2.016  76.177  3.00  1.00           N
ATOM   1731  CA  ASN A 221     -11.842   0.786  76.798  3.00  1.00           C
ATOM   1732  CB  ASN A 221     -12.696  -0.415  76.348  3.00  1.00           C
ATOM   1733  CG  ASN A 221     -12.534  -1.557  77.346  3.00  1.00           C
ATOM   1734  OD1 ASN A 221     -13.064  -2.648  77.145  3.00  1.00           O
ATOM   1735  ND2 ASN A 221     -11.798  -1.298  78.460  3.00  1.00           N
ATOM   1736  C   ASN A 221     -10.434   0.543  76.385  3.00  1.00           C
ATOM   1737  O   ASN A 221     -10.172   0.089  75.273  3.00  1.00           O
ATOM   1738  N   CYS A 222      -9.480   0.856  77.282  1.00  1.00           N
ATOM   1739  CA  CYS A 222      -8.108   0.692  76.914  1.00  1.00           C
ATOM   1740  CB  CYS A 222      -7.545   1.913  76.173  1.00  1.00           C
ATOM   1741  SG  CYS A 222      -8.335   2.174  74.557  1.00  1.00           S
ATOM   1742  C   CYS A 222      -7.298   0.518  78.164  1.00  1.00           C
ATOM   1743  O   CYS A 222      -7.790   0.733  79.270  1.00  1.00           O
ATOM   1744  N   ASP A 223      -6.020   0.105  78.007  1.00  1.00           N
ATOM   1745  CA  ASP A 223      -5.138  -0.069  79.130  1.00  1.00           C
ATOM   1746  CB  ASP A 223      -3.976  -1.042  78.859  1.00  1.00           C
ATOM   1747  CG  ASP A 223      -4.531  -2.454  78.724  1.00  1.00           C
ATOM   1748  OD1 ASP A 223      -5.746  -2.643  78.995  1.00  1.00           O
ATOM   1749  OD2 ASP A 223      -3.742  -3.364  78.350  1.00  1.00           O
ATOM   1750  C   ASP A 223      -4.532   1.263  79.384  1.00  1.00           C
ATOM   1751  O   ASP A 223      -3.611   1.698  78.695  1.00  1.00           O
ATOM   1752  N   LEU A 224      -5.081   1.944  80.393  2.00  1.00           N
ATOM   1753  CA  LEU A 224      -4.722   3.278  80.737  2.00  1.00           C
ATOM   1754  CB  LEU A 224      -5.697   3.844  81.788  2.00  1.00           C
ATOM   1755  CG  LEU A 224      -5.550   5.347  82.078  2.00  1.00           C
ATOM   1756  CD1 LEU A 224      -5.995   6.181  80.865  2.00  1.00           C
ATOM   1757  CD2 LEU A 224      -6.281   5.741  83.371  2.00  1.00           C
ATOM   1758  C   LEU A 224      -3.342   3.387  81.311  2.00  1.00           C
ATOM   1759  O   LEU A 224      -2.618   4.320  80.967  2.00  1.00           O
ATOM   1760  N   ASP A 225      -2.934   2.450  82.196  2.00  1.00           N
ATOM   1761  CA  ASP A 225      -1.663   2.620  82.852  2.00  1.00           C
ATOM   1762  CB  ASP A 225      -1.328   1.518  83.881  2.00  1.00           C
ATOM   1763  CG  ASP A 225      -1.219   0.162  83.201  2.00  1.00           C
ATOM   1764  OD1 ASP A 225      -2.114  -0.169  82.377  2.00  1.00           O
ATOM   1765  OD2 ASP A 225      -0.245  -0.574  83.518  2.00  1.00           O
ATOM   1766  C   ASP A 225      -0.608   2.669  81.805  2.00  1.00           C
ATOM   1767  O   ASP A 225       0.272   3.527  81.838  2.00  1.00           O
ATOM   1768  N   VAL A 226      -0.670   1.751  80.832  2.00  1.00           N
ATOM   1769  CA  VAL A 226       0.290   1.809  79.777  2.00  1.00           C
ATOM   1770  CB  VAL A 226       0.186   0.630  78.855  2.00  1.00           C
ATOM   1771  CG1 VAL A 226       1.118   0.862  77.654  2.00  1.00           C
ATOM   1772  CG2 VAL A 226       0.499  -0.645  79.655  2.00  1.00           C
ATOM   1773  C   VAL A 226       0.046   3.029  78.943  2.00  1.00           C
ATOM   1774  O   VAL A 226       0.964   3.812  78.703  2.00  1.00           O
ATOM   1775  N   ALA A 227      -1.211   3.239  78.490  2.00  1.00           N
ATOM   1776  CA  ALA A 227      -1.456   4.371  77.641  2.00  1.00           C
ATOM   1777  CB  ALA A 227      -2.634   4.166  76.675  2.00  1.00           C
ATOM   1778  C   ALA A 227      -1.818   5.503  78.547  2.00  1.00           C
ATOM   1779  O   ALA A 227      -2.985   5.711  78.875  2.00  1.00           O
ATOM   1780  N   CYS A 228      -0.781   6.263  78.941  2.00  1.00           N
ATOM   1781  CA  CYS A 228      -0.788   7.407  79.806  2.00  1.00           C
ATOM   1782  CB  CYS A 228      -1.350   7.168  81.216  2.00  1.00           C
ATOM   1783  SG  CYS A 228      -3.160   7.278  81.258  2.00  1.00           S
ATOM   1784  C   CYS A 228       0.665   7.691  79.961  2.00  1.00           C
ATOM   1785  O   CYS A 228       1.152   8.788  79.696  2.00  1.00           O
ATOM   1786  N   ARG A 229       1.394   6.655  80.403  2.00  1.00           N
ATOM   1787  CA  ARG A 229       2.811   6.743  80.553  2.00  1.00           C
ATOM   1788  CB  ARG A 229       3.404   5.421  81.067  2.00  1.00           C
ATOM   1789  CG  ARG A 229       2.866   5.016  82.440  2.00  1.00           C
ATOM   1790  CD  ARG A 229       2.988   3.517  82.731  2.00  1.00           C
ATOM   1791  NE  ARG A 229       4.316   3.254  83.351  2.00  1.00           N
ATOM   1792  CZ  ARG A 229       4.468   3.375  84.702  2.00  1.00           C
ATOM   1793  NH1 ARG A 229       3.441   3.857  85.463  2.00  1.00           N
ATOM   1794  NH2 ARG A 229       5.641   3.004  85.294  2.00  1.00           N
ATOM   1795  C   ARG A 229       3.371   6.976  79.190  2.00  1.00           C
ATOM   1796  O   ARG A 229       4.232   7.833  78.999  2.00  1.00           O
ATOM   1797  N   ARG A 230       2.868   6.226  78.190  2.00  1.00           N
ATOM   1798  CA  ARG A 230       3.397   6.386  76.871  2.00  1.00           C
ATOM   1799  CB  ARG A 230       2.811   5.432  75.815  2.00  1.00           C
ATOM   1800  CG  ARG A 230       3.570   4.106  75.713  2.00  1.00           C
ATOM   1801  CD  ARG A 230       3.258   3.318  74.437  2.00  1.00           C
ATOM   1802  NE  ARG A 230       4.351   2.322  74.248  2.00  1.00           N
ATOM   1803  CZ  ARG A 230       4.277   1.083  74.814  2.00  1.00           C
ATOM   1804  NH1 ARG A 230       3.171   0.719  75.526  2.00  1.00           N
ATOM   1805  NH2 ARG A 230       5.312   0.207  74.666  2.00  1.00           N
ATOM   1806  C   ARG A 230       3.152   7.800  76.410  2.00  1.00           C
ATOM   1807  O   ARG A 230       4.053   8.428  75.856  2.00  1.00           O
ATOM   1808  N   ILE A 231       1.942   8.358  76.641  2.00  1.00           N
ATOM   1809  CA  ILE A 231       1.648   9.679  76.139  2.00  1.00           C
ATOM   1810  CB  ILE A 231       0.221  10.117  76.289  2.00  1.00           C
ATOM   1811  CG1 ILE A 231       0.022  11.412  75.488  2.00  1.00           C
ATOM   1812  CG2 ILE A 231      -0.124  10.265  77.777  2.00  1.00           C
ATOM   1813  CD1 ILE A 231      -1.430  11.861  75.403  2.00  1.00           C
ATOM   1814  C   ILE A 231       2.497  10.714  76.774  2.00  1.00           C
ATOM   1815  O   ILE A 231       3.035  11.587  76.093  2.00  1.00           O
ATOM   1816  N   ALA A 232       2.659  10.639  78.102  2.00  1.00           N
ATOM   1817  CA  ALA A 232       3.403  11.657  78.769  2.00  1.00           C
ATOM   1818  CB  ALA A 232       3.508  11.423  80.286  2.00  1.00           C
ATOM   1819  C   ALA A 232       4.777  11.643  78.207  2.00  1.00           C
ATOM   1820  O   ALA A 232       5.381  12.691  77.987  2.00  1.00           O
ATOM   1821  N   TRP A 233       5.301  10.437  77.940  2.00  1.00           N
ATOM   1822  CA  TRP A 233       6.639  10.379  77.454  2.00  1.00           C
ATOM   1823  CB  TRP A 233       7.145   8.943  77.226  2.00  1.00           C
ATOM   1824  CG  TRP A 233       8.604   8.854  76.841  2.00  1.00           C
ATOM   1825  CD2 TRP A 233       9.086   8.743  75.493  2.00  1.00           C
ATOM   1826  CD1 TRP A 233       9.706   8.845  77.646  2.00  1.00           C
ATOM   1827  NE1 TRP A 233      10.845   8.738  76.885  2.00  1.00           N
ATOM   1828  CE2 TRP A 233      10.478   8.672  75.556  2.00  1.00           C
ATOM   1829  CE3 TRP A 233       8.424   8.700  74.300  2.00  1.00           C
ATOM   1830  CZ2 TRP A 233      11.231   8.556  74.422  2.00  1.00           C
ATOM   1831  CZ3 TRP A 233       9.187   8.585  73.158  2.00  1.00           C
ATOM   1832  CH2 TRP A 233      10.564   8.515  73.219  2.00  1.00           C
ATOM   1833  C   TRP A 233       6.714  11.116  76.151  2.00  1.00           C
ATOM   1834  O   TRP A 233       7.543  12.011  75.992  2.00  1.00           O
ATOM   1835  N   GLY A 234       5.835  10.785  75.183  2.00  1.00           N
ATOM   1836  CA  GLY A 234       5.876  11.508  73.941  2.00  1.00           C
ATOM   1837  C   GLY A 234       4.775  12.500  74.040  2.00  1.00           C
ATOM   1838  O   GLY A 234       3.686  12.331  73.493  2.00  1.00           O
ATOM   1839  N   LYS A 235       5.079  13.571  74.782  2.00  1.00           N
ATOM   1840  CA  LYS A 235       4.229  14.678  75.080  2.00  1.00           C
ATOM   1841  CB  LYS A 235       3.242  14.363  76.211  2.00  1.00           C
ATOM   1842  CG  LYS A 235       2.306  15.516  76.573  2.00  1.00           C
ATOM   1843  CD  LYS A 235       1.243  15.110  77.594  2.00  1.00           C
ATOM   1844  CE  LYS A 235       1.847  14.497  78.861  2.00  1.00           C
ATOM   1845  NZ  LYS A 235       0.775  14.128  79.812  2.00  1.00           N
ATOM   1846  C   LYS A 235       5.235  15.630  75.644  2.00  1.00           C
ATOM   1847  O   LYS A 235       5.502  16.702  75.106  2.00  1.00           O
ATOM   1848  N   PHE A 236       5.822  15.186  76.774  2.00  1.00           N
ATOM   1849  CA  PHE A 236       6.850  15.821  77.549  2.00  1.00           C
ATOM   1850  CB  PHE A 236       6.384  15.795  79.013  2.00  1.00           C
ATOM   1851  CG  PHE A 236       7.335  16.413  79.965  2.00  1.00           C
ATOM   1852  CD1 PHE A 236       7.448  17.779  80.048  2.00  1.00           C
ATOM   1853  CD2 PHE A 236       8.072  15.614  80.805  2.00  1.00           C
ATOM   1854  CE1 PHE A 236       8.317  18.336  80.953  2.00  1.00           C
ATOM   1855  CE2 PHE A 236       8.942  16.166  81.711  2.00  1.00           C
ATOM   1856  CZ  PHE A 236       9.063  17.530  81.780  2.00  1.00           C
ATOM   1857  C   PHE A 236       8.037  14.940  77.380  2.00  1.00           C
ATOM   1858  O   PHE A 236       8.114  13.844  77.933  2.00  1.00           O
ATOM   1859  N   MET A 237       8.989  15.418  76.574  2.00  1.00           N
ATOM   1860  CA  MET A 237      10.204  14.734  76.276  2.00  1.00           C
ATOM   1861  CB  MET A 237      10.180  14.113  74.870  2.00  1.00           C
ATOM   1862  CG  MET A 237      11.429  13.318  74.493  2.00  1.00           C
ATOM   1863  SD  MET A 237      11.210  12.290  73.009  2.00  1.00           S
ATOM   1864  CE  MET A 237      10.822  13.689  71.917  2.00  1.00           C
ATOM   1865  C   MET A 237      11.165  15.866  76.294  2.00  1.00           C
ATOM   1866  O   MET A 237      11.883  16.073  77.271  2.00  1.00           O
ATOM   1867  N   ASN A 238      11.201  16.642  75.196  2.00  1.00           N
ATOM   1868  CA  ASN A 238      12.007  17.815  75.255  2.00  1.00           C
ATOM   1869  CB  ASN A 238      12.724  18.152  73.937  2.00  1.00           C
ATOM   1870  CG  ASN A 238      13.878  17.173  73.783  2.00  1.00           C
ATOM   1871  OD1 ASN A 238      13.689  15.958  73.822  2.00  1.00           O
ATOM   1872  ND2 ASN A 238      15.114  17.715  73.607  2.00  1.00           N
ATOM   1873  C   ASN A 238      11.097  18.971  75.600  2.00  1.00           C
ATOM   1874  O   ASN A 238      10.886  19.867  74.784  2.00  1.00           O
ATOM   1875  N   SER A 239      10.529  18.970  76.830  2.00  1.00           N
ATOM   1876  CA  SER A 239       9.703  20.038  77.348  2.00  1.00           C
ATOM   1877  CB  SER A 239      10.491  21.349  77.532  2.00  1.00           C
ATOM   1878  OG  SER A 239       9.655  22.375  78.047  2.00  1.00           O
ATOM   1879  C   SER A 239       8.565  20.278  76.399  2.00  1.00           C
ATOM   1880  O   SER A 239       7.973  21.355  76.387  2.00  1.00           O
ATOM   1881  N   GLY A 240       8.198  19.268  75.587  2.00  1.00           N
ATOM   1882  CA  GLY A 240       7.074  19.450  74.713  2.00  1.00           C
ATOM   1883  C   GLY A 240       7.501  20.028  73.419  2.00  1.00           C
ATOM   1884  O   GLY A 240       6.664  20.345  72.575  2.00  1.00           O
ATOM   1885  N   GLN A 241       8.812  20.185  73.203  1.00  1.00           N
ATOM   1886  CA  GLN A 241       9.126  20.751  71.936  1.00  1.00           C
ATOM   1887  CB  GLN A 241      10.476  21.478  71.859  1.00  1.00           C
ATOM   1888  CG  GLN A 241      10.638  22.731  72.709  1.00  1.00           C
ATOM   1889  CD  GLN A 241      12.046  23.220  72.404  1.00  1.00           C
ATOM   1890  OE1 GLN A 241      12.937  23.169  73.252  1.00  1.00           O
ATOM   1891  NE2 GLN A 241      12.260  23.682  71.143  1.00  1.00           N
ATOM   1892  C   GLN A 241       9.304  19.629  70.961  1.00  1.00           C
ATOM   1893  O   GLN A 241      10.358  18.995  70.926  1.00  1.00           O
ATOM   1894  N   THR A 242       8.275  19.334  70.147  1.00  1.00           N
ATOM   1895  CA  THR A 242       8.479  18.349  69.127  1.00  1.00           C
ATOM   1896  CB  THR A 242       8.474  16.942  69.637  1.00  1.00           C
ATOM   1897  OG1 THR A 242       8.876  16.043  68.615  1.00  1.00           O
ATOM   1898  CG2 THR A 242       7.060  16.610  70.117  1.00  1.00           C
ATOM   1899  C   THR A 242       7.383  18.500  68.140  1.00  1.00           C
ATOM   1900  O   THR A 242       6.251  18.822  68.495  1.00  1.00           O
ATOM   1901  N   CYS A 243       7.701  18.282  66.856  3.00  1.00           N
ATOM   1902  CA  CYS A 243       6.685  18.426  65.867  3.00  1.00           C
ATOM   1903  CB  CYS A 243       7.209  18.156  64.446  3.00  1.00           C
ATOM   1904  SG  CYS A 243       8.543  19.298  63.973  3.00  1.00           S
ATOM   1905  C   CYS A 243       5.663  17.402  66.164  3.00  1.00           C
ATOM   1906  O   CYS A 243       4.465  17.680  66.192  3.00  1.00           O
ATOM   1907  N   VAL A 244       6.130  16.171  66.422  3.00  1.00           N
ATOM   1908  CA  VAL A 244       5.178  15.153  66.688  3.00  1.00           C
ATOM   1909  CB  VAL A 244       5.545  13.839  66.064  3.00  1.00           C
ATOM   1910  CG1 VAL A 244       4.522  12.779  66.503  3.00  1.00           C
ATOM   1911  CG2 VAL A 244       5.649  14.030  64.542  3.00  1.00           C
ATOM   1912  C   VAL A 244       5.149  14.921  68.176  3.00  1.00           C
ATOM   1913  O   VAL A 244       5.905  14.098  68.683  3.00  1.00           O
ATOM   1914  N   ALA A 245       4.292  15.645  68.932  1.00  1.00           N
ATOM   1915  CA  ALA A 245       4.354  15.492  70.364  1.00  1.00           C
ATOM   1916  CB  ALA A 245       3.597  16.608  71.104  1.00  1.00           C
ATOM   1917  C   ALA A 245       3.848  14.187  70.938  1.00  1.00           C
ATOM   1918  O   ALA A 245       4.707  13.492  71.476  1.00  1.00           O
ATOM   1919  N   PRO A 246       2.601  13.698  70.923  1.00  1.00           N
ATOM   1920  CA  PRO A 246       1.373  14.354  70.483  1.00  1.00           C
ATOM   1921  CD  PRO A 246       2.513  12.259  70.716  1.00  1.00           C
ATOM   1922  CB  PRO A 246       0.379  13.247  70.177  1.00  1.00           C
ATOM   1923  CG  PRO A 246       1.259  12.029  69.865  1.00  1.00           C
ATOM   1924  C   PRO A 246       0.808  15.454  71.366  1.00  1.00           C
ATOM   1925  O   PRO A 246       1.219  15.564  72.521  1.00  1.00           O
ATOM   1926  N   ASP A 247      -0.134  16.274  70.819  1.00  1.00           N
ATOM   1927  CA  ASP A 247      -0.752  17.435  71.441  1.00  1.00           C
ATOM   1928  CB  ASP A 247      -1.284  18.469  70.431  1.00  1.00           C
ATOM   1929  CG  ASP A 247      -0.110  19.280  69.901  1.00  1.00           C
ATOM   1930  OD1 ASP A 247       1.010  19.133  70.459  1.00  1.00           O
ATOM   1931  OD2 ASP A 247      -0.320  20.067  68.940  1.00  1.00           O
ATOM   1932  C   ASP A 247      -1.923  17.063  72.334  1.00  1.00           C
ATOM   1933  O   ASP A 247      -1.748  16.630  73.469  1.00  1.00           O
ATOM   1934  N   TYR A 248      -3.150  17.215  71.786  4.00  1.00           N
ATOM   1935  CA  TYR A 248      -4.441  17.330  72.437  4.00  1.00           C
ATOM   1936  CB  TYR A 248      -5.518  17.750  71.424  4.00  1.00           C
ATOM   1937  CG  TYR A 248      -5.100  19.078  70.897  4.00  1.00           C
ATOM   1938  CD1 TYR A 248      -4.151  19.161  69.903  4.00  1.00           C
ATOM   1939  CD2 TYR A 248      -5.651  20.238  71.391  4.00  1.00           C
ATOM   1940  CE1 TYR A 248      -3.755  20.382  69.410  4.00  1.00           C
ATOM   1941  CE2 TYR A 248      -5.260  21.463  70.902  4.00  1.00           C
ATOM   1942  CZ  TYR A 248      -4.312  21.535  69.910  4.00  1.00           C
ATOM   1943  OH  TYR A 248      -3.910  22.790  69.405  4.00  1.00           O
ATOM   1944  C   TYR A 248      -5.077  16.262  73.284  4.00  1.00           C
ATOM   1945  O   TYR A 248      -5.526  16.596  74.377  4.00  1.00           O
ATOM   1946  N   ILE A 249      -5.180  14.990  72.863  4.00  1.00           N
ATOM   1947  CA  ILE A 249      -5.990  14.052  73.614  4.00  1.00           C
ATOM   1948  CB  ILE A 249      -5.751  13.976  75.099  4.00  1.00           C
ATOM   1949  CG1 ILE A 249      -4.385  13.343  75.383  4.00  1.00           C
ATOM   1950  CG2 ILE A 249      -6.914  13.180  75.716  4.00  1.00           C
ATOM   1951  CD1 ILE A 249      -4.332  11.889  74.916  4.00  1.00           C
ATOM   1952  C   ILE A 249      -7.417  14.347  73.382  4.00  1.00           C
ATOM   1953  O   ILE A 249      -7.925  15.423  73.695  4.00  1.00           O
ATOM   1954  N   LEU A 250      -8.086  13.353  72.784  4.00  1.00           N
ATOM   1955  CA  LEU A 250      -9.484  13.415  72.558  4.00  1.00           C
ATOM   1956  CB  LEU A 250      -9.891  13.251  71.086  4.00  1.00           C
ATOM   1957  CG  LEU A 250      -9.420  14.415  70.198  4.00  1.00           C
ATOM   1958  CD1 LEU A 250      -9.876  14.233  68.742  4.00  1.00           C
ATOM   1959  CD2 LEU A 250      -9.843  15.768  70.791  4.00  1.00           C
ATOM   1960  C   LEU A 250     -10.019  12.231  73.306  4.00  1.00           C
ATOM   1961  O   LEU A 250      -9.462  11.139  73.203  4.00  1.00           O
ATOM   1962  N   CYS A 251     -11.100  12.390  74.096  4.00  1.00           N
ATOM   1963  CA  CYS A 251     -11.489  11.237  74.858  4.00  1.00           C
ATOM   1964  CB  CYS A 251     -10.757  11.201  76.206  4.00  1.00           C
ATOM   1965  SG  CYS A 251     -11.204   9.770  77.212  4.00  1.00           S
ATOM   1966  C   CYS A 251     -12.944  11.275  75.129  4.00  1.00           C
ATOM   1967  O   CYS A 251     -13.566  12.334  75.174  4.00  1.00           O
ATOM   1968  N   ASP A 252     -13.525  10.077  75.304  1.00  1.00           N
ATOM   1969  CA  ASP A 252     -14.902   9.991  75.657  1.00  1.00           C
ATOM   1970  CB  ASP A 252     -15.445   8.556  75.549  1.00  1.00           C
ATOM   1971  CG  ASP A 252     -16.967   8.574  75.569  1.00  1.00           C
ATOM   1972  OD1 ASP A 252     -17.555   9.674  75.397  1.00  1.00           O
ATOM   1973  OD2 ASP A 252     -17.563   7.479  75.751  1.00  1.00           O
ATOM   1974  C   ASP A 252     -14.937  10.407  77.097  1.00  1.00           C
ATOM   1975  O   ASP A 252     -13.974  10.175  77.827  1.00  1.00           O
ATOM   1976  N   PRO A 253     -15.988  11.025  77.545  2.00  1.00           N
ATOM   1977  CA  PRO A 253     -16.021  11.401  78.931  2.00  1.00           C
ATOM   1978  CD  PRO A 253     -16.671  12.005  76.714  2.00  1.00           C
ATOM   1979  CB  PRO A 253     -17.155  12.411  79.064  2.00  1.00           C
ATOM   1980  CG  PRO A 253     -17.179  13.088  77.681  2.00  1.00           C
ATOM   1981  C   PRO A 253     -16.178  10.144  79.719  2.00  1.00           C
ATOM   1982  O   PRO A 253     -16.389   9.088  79.128  2.00  1.00           O
ATOM   1983  N   SER A 254     -16.073  10.251  81.051  2.00  1.00           N
ATOM   1984  CA  SER A 254     -16.140   9.148  81.959  2.00  1.00           C
ATOM   1985  CB  SER A 254     -17.184   8.088  81.563  2.00  1.00           C
ATOM   1986  OG  SER A 254     -17.188   7.034  82.516  2.00  1.00           O
ATOM   1987  C   SER A 254     -14.804   8.480  82.047  2.00  1.00           C
ATOM   1988  O   SER A 254     -14.557   7.746  83.003  2.00  1.00           O
ATOM   1989  N   ILE A 255     -13.881   8.709  81.091  2.00  1.00           N
ATOM   1990  CA  ILE A 255     -12.583   8.169  81.371  2.00  1.00           C
ATOM   1991  CB  ILE A 255     -12.173   7.028  80.481  2.00  1.00           C
ATOM   1992  CG1 ILE A 255     -10.871   6.395  81.001  2.00  1.00           C
ATOM   1993  CG2 ILE A 255     -12.135   7.497  79.027  2.00  1.00           C
ATOM   1994  CD1 ILE A 255     -10.553   5.043  80.366  2.00  1.00           C
ATOM   1995  C   ILE A 255     -11.593   9.299  81.342  2.00  1.00           C
ATOM   1996  O   ILE A 255     -10.394   9.092  81.162  2.00  1.00           O
ATOM   1997  N   GLN A 256     -12.097  10.536  81.534  2.00  1.00           N
ATOM   1998  CA  GLN A 256     -11.308  11.739  81.585  2.00  1.00           C
ATOM   1999  CB  GLN A 256     -12.196  12.988  81.505  2.00  1.00           C
ATOM   2000  CG  GLN A 256     -11.444  14.316  81.546  2.00  1.00           C
ATOM   2001  CD  GLN A 256     -12.503  15.401  81.455  2.00  1.00           C
ATOM   2002  OE1 GLN A 256     -12.233  16.524  81.034  2.00  1.00           O
ATOM   2003  NE2 GLN A 256     -13.753  15.053  81.863  2.00  1.00           N
ATOM   2004  C   GLN A 256     -10.561  11.827  82.874  2.00  1.00           C
ATOM   2005  O   GLN A 256      -9.369  12.123  82.905  2.00  1.00           O
ATOM   2006  N   ASN A 257     -11.259  11.555  83.988  2.00  1.00           N
ATOM   2007  CA  ASN A 257     -10.656  11.695  85.279  2.00  1.00           C
ATOM   2008  CB  ASN A 257     -11.638  11.410  86.426  2.00  1.00           C
ATOM   2009  CG  ASN A 257     -12.684  12.516  86.421  2.00  1.00           C
ATOM   2010  OD1 ASN A 257     -12.353  13.701  86.466  2.00  1.00           O
ATOM   2011  ND2 ASN A 257     -13.982  12.121  86.350  2.00  1.00           N
ATOM   2012  C   ASN A 257      -9.561  10.694  85.357  2.00  1.00           C
ATOM   2013  O   ASN A 257      -8.511  10.936  85.947  2.00  1.00           O
ATOM   2014  N   GLN A 258      -9.776   9.521  84.747  2.00  1.00           N
ATOM   2015  CA  GLN A 258      -8.780   8.505  84.849  2.00  1.00           C
ATOM   2016  CB  GLN A 258      -9.195   7.179  84.190  2.00  1.00           C
ATOM   2017  CG  GLN A 258     -10.259   6.423  84.987  2.00  1.00           C
ATOM   2018  CD  GLN A 258      -9.604   5.953  86.280  2.00  1.00           C
ATOM   2019  OE1 GLN A 258      -8.440   6.251  86.544  2.00  1.00           O
ATOM   2020  NE2 GLN A 258     -10.370   5.199  87.114  2.00  1.00           N
ATOM   2021  C   GLN A 258      -7.506   8.954  84.218  2.00  1.00           C
ATOM   2022  O   GLN A 258      -6.428   8.745  84.772  2.00  1.00           O
ATOM   2023  N   ILE A 259      -7.592   9.609  83.050  2.00  1.00           N
ATOM   2024  CA  ILE A 259      -6.392   9.987  82.366  2.00  1.00           C
ATOM   2025  CB  ILE A 259      -6.655  10.612  81.018  2.00  1.00           C
ATOM   2026  CG1 ILE A 259      -5.391  10.589  80.145  2.00  1.00           C
ATOM   2027  CG2 ILE A 259      -7.213  12.028  81.221  2.00  1.00           C
ATOM   2028  CD1 ILE A 259      -5.672  10.932  78.681  2.00  1.00           C
ATOM   2029  C   ILE A 259      -5.638  10.959  83.231  2.00  1.00           C
ATOM   2030  O   ILE A 259      -4.415  10.875  83.331  2.00  1.00           O
ATOM   2031  N   VAL A 260      -6.336  11.901  83.903  2.00  1.00           N
ATOM   2032  CA  VAL A 260      -5.615  12.885  84.663  2.00  1.00           C
ATOM   2033  CB  VAL A 260      -6.468  13.944  85.313  2.00  1.00           C
ATOM   2034  CG1 VAL A 260      -7.297  13.331  86.449  2.00  1.00           C
ATOM   2035  CG2 VAL A 260      -5.540  15.076  85.785  2.00  1.00           C
ATOM   2036  C   VAL A 260      -4.795  12.213  85.728  2.00  1.00           C
ATOM   2037  O   VAL A 260      -3.616  12.522  85.889  2.00  1.00           O
ATOM   2038  N   GLU A 261      -5.384  11.254  86.471  2.00  1.00           N
ATOM   2039  CA  GLU A 261      -4.684  10.606  87.551  2.00  1.00           C
ATOM   2040  CB  GLU A 261      -5.566   9.589  88.289  2.00  1.00           C
ATOM   2041  CG  GLU A 261      -4.848   8.886  89.442  2.00  1.00           C
ATOM   2042  CD  GLU A 261      -5.715   7.718  89.889  2.00  1.00           C
ATOM   2043  OE1 GLU A 261      -6.405   7.129  89.016  2.00  1.00           O
ATOM   2044  OE2 GLU A 261      -5.689   7.393  91.106  2.00  1.00           O
ATOM   2045  C   GLU A 261      -3.524   9.833  87.007  2.00  1.00           C
ATOM   2046  O   GLU A 261      -2.416   9.920  87.531  2.00  1.00           O
ATOM   2047  N   LYS A 262      -3.746   9.064  85.926  2.00  1.00           N
ATOM   2048  CA  LYS A 262      -2.697   8.218  85.437  2.00  1.00           C
ATOM   2049  CB  LYS A 262      -3.137   7.265  84.322  2.00  1.00           C
ATOM   2050  CG  LYS A 262      -2.213   6.052  84.223  2.00  1.00           C
ATOM   2051  CD  LYS A 262      -2.363   5.126  85.434  2.00  1.00           C
ATOM   2052  CE  LYS A 262      -1.299   4.031  85.537  2.00  1.00           C
ATOM   2053  NZ  LYS A 262      -0.180   4.497  86.387  2.00  1.00           N
ATOM   2054  C   LYS A 262      -1.567   9.066  84.925  2.00  1.00           C
ATOM   2055  O   LYS A 262      -0.399   8.737  85.127  2.00  1.00           O
ATOM   2056  N   LEU A 263      -1.885  10.200  84.269  2.00  1.00           N
ATOM   2057  CA  LEU A 263      -0.869  11.033  83.683  2.00  1.00           C
ATOM   2058  CB  LEU A 263      -1.441  12.261  82.954  2.00  1.00           C
ATOM   2059  CG  LEU A 263      -2.304  11.899  81.730  2.00  1.00           C
ATOM   2060  CD1 LEU A 263      -2.781  13.157  80.988  2.00  1.00           C
ATOM   2061  CD2 LEU A 263      -1.579  10.899  80.815  2.00  1.00           C
ATOM   2062  C   LEU A 263       0.040  11.533  84.768  2.00  1.00           C
ATOM   2063  O   LEU A 263       1.258  11.563  84.597  2.00  1.00           O
ATOM   2064  N   LYS A 264      -0.528  11.925  85.927  2.00  1.00           N
ATOM   2065  CA  LYS A 264       0.251  12.469  87.007  2.00  1.00           C
ATOM   2066  CB  LYS A 264      -0.591  12.941  88.203  2.00  1.00           C
ATOM   2067  CG  LYS A 264       0.251  13.671  89.251  2.00  1.00           C
ATOM   2068  CD  LYS A 264      -0.570  14.492  90.244  2.00  1.00           C
ATOM   2069  CE  LYS A 264       0.289  15.295  91.221  2.00  1.00           C
ATOM   2070  NZ  LYS A 264      -0.572  16.147  92.070  2.00  1.00           N
ATOM   2071  C   LYS A 264       1.190  11.439  87.504  2.00  1.00           C
ATOM   2072  O   LYS A 264       2.317  11.747  87.888  2.00  1.00           O
ATOM   2073  N   LYS A 265       0.738  10.178  87.490  2.00  1.00           N
ATOM   2074  CA  LYS A 265       1.532   9.134  88.042  2.00  1.00           C
ATOM   2075  CB  LYS A 265       0.880   7.756  87.850  2.00  1.00           C
ATOM   2076  CG  LYS A 265      -0.515   7.654  88.472  2.00  1.00           C
ATOM   2077  CD  LYS A 265      -0.538   7.856  89.987  2.00  1.00           C
ATOM   2078  CE  LYS A 265      -0.160   6.597  90.770  2.00  1.00           C
ATOM   2079  NZ  LYS A 265      -0.186   6.877  92.223  2.00  1.00           N
ATOM   2080  C   LYS A 265       2.839   9.118  87.327  2.00  1.00           C
ATOM   2081  O   LYS A 265       3.900   9.089  87.946  2.00  1.00           O
ATOM   2082  N   SER A 266       2.785   9.160  85.988  2.00  1.00           N
ATOM   2083  CA  SER A 266       3.984   9.128  85.214  2.00  1.00           C
ATOM   2084  CB  SER A 266       3.715   8.915  83.716  2.00  1.00           C
ATOM   2085  OG  SER A 266       3.025  10.035  83.181  2.00  1.00           O
ATOM   2086  C   SER A 266       4.713  10.418  85.344  2.00  1.00           C
ATOM   2087  O   SER A 266       5.943  10.444  85.323  2.00  1.00           O
ATOM   2088  N   LEU A 267       3.970  11.531  85.489  2.00  1.00           N
ATOM   2089  CA  LEU A 267       4.628  12.797  85.563  2.00  1.00           C
ATOM   2090  CB  LEU A 267       3.645  13.973  85.745  2.00  1.00           C
ATOM   2091  CG  LEU A 267       4.310  15.351  85.963  2.00  1.00           C
ATOM   2092  CD1 LEU A 267       4.826  15.526  87.402  2.00  1.00           C
ATOM   2093  CD2 LEU A 267       5.407  15.604  84.918  2.00  1.00           C
ATOM   2094  C   LEU A 267       5.533  12.747  86.750  2.00  1.00           C
ATOM   2095  O   LEU A 267       6.696  13.131  86.656  2.00  1.00           O
ATOM   2096  N   LYS A 268       5.028  12.223  87.883  2.00  1.00           N
ATOM   2097  CA  LYS A 268       5.763  12.179  89.116  2.00  1.00           C
ATOM   2098  CB  LYS A 268       4.952  11.502  90.232  2.00  1.00           C
ATOM   2099  CG  LYS A 268       5.805  11.105  91.437  2.00  1.00           C
ATOM   2100  CD  LYS A 268       5.001  10.552  92.615  2.00  1.00           C
ATOM   2101  CE  LYS A 268       4.826  11.553  93.754  2.00  1.00           C
ATOM   2102  NZ  LYS A 268       6.145  11.852  94.354  2.00  1.00           N
ATOM   2103  C   LYS A 268       7.016  11.366  88.989  2.00  1.00           C
ATOM   2104  O   LYS A 268       8.101  11.825  89.338  2.00  1.00           O
ATOM   2105  N   GLU A 269       6.912  10.123  88.496  2.00  1.00           N
ATOM   2106  CA  GLU A 269       8.090   9.308  88.425  2.00  1.00           C
ATOM   2107  CB  GLU A 269       7.766   7.849  88.064  2.00  1.00           C
ATOM   2108  CG  GLU A 269       6.993   7.144  89.183  2.00  1.00           C
ATOM   2109  CD  GLU A 269       6.690   5.716  88.755  2.00  1.00           C
ATOM   2110  OE1 GLU A 269       6.572   5.478  87.523  2.00  1.00           O
ATOM   2111  OE2 GLU A 269       6.564   4.844  89.655  2.00  1.00           O
ATOM   2112  C   GLU A 269       8.997   9.894  87.390  2.00  1.00           C
ATOM   2113  O   GLU A 269      10.214   9.930  87.563  2.00  1.00           O
ATOM   2114  N   PHE A 270       8.415  10.386  86.282  2.00  1.00           N
ATOM   2115  CA  PHE A 270       9.197  10.916  85.202  2.00  1.00           C
ATOM   2116  CB  PHE A 270       8.241  11.498  84.143  2.00  1.00           C
ATOM   2117  CG  PHE A 270       8.918  11.741  82.842  2.00  1.00           C
ATOM   2118  CD1 PHE A 270       8.972  10.741  81.899  2.00  1.00           C
ATOM   2119  CD2 PHE A 270       9.472  12.965  82.552  2.00  1.00           C
ATOM   2120  CE1 PHE A 270       9.585  10.956  80.688  2.00  1.00           C
ATOM   2121  CE2 PHE A 270      10.087  13.183  81.341  2.00  1.00           C
ATOM   2122  CZ  PHE A 270      10.146  12.177  80.407  2.00  1.00           C
ATOM   2123  C   PHE A 270      10.010  12.018  85.753  2.00  1.00           C
ATOM   2124  O   PHE A 270      11.236  11.937  85.782  2.00  1.00           O
ATOM   2125  N   TYR A 271       9.352  13.082  86.235  2.00  1.00           N
ATOM   2126  CA  TYR A 271      10.187  13.944  86.986  2.00  1.00           C
ATOM   2127  CB  TYR A 271      10.638  15.315  86.436  2.00  1.00           C
ATOM   2128  CG  TYR A 271      11.730  15.467  87.438  2.00  1.00           C
ATOM   2129  CD1 TYR A 271      12.783  14.582  87.386  2.00  1.00           C
ATOM   2130  CD2 TYR A 271      11.694  16.396  88.452  2.00  1.00           C
ATOM   2131  CE1 TYR A 271      13.798  14.620  88.312  2.00  1.00           C
ATOM   2132  CE2 TYR A 271      12.712  16.438  89.382  2.00  1.00           C
ATOM   2133  CZ  TYR A 271      13.761  15.551  89.318  2.00  1.00           C
ATOM   2134  OH  TYR A 271      14.798  15.594  90.274  2.00  1.00           O
ATOM   2135  C   TYR A 271       9.494  14.086  88.301  2.00  1.00           C
ATOM   2136  O   TYR A 271       8.267  14.148  88.352  2.00  1.00           O
ATOM   2137  N   GLY A 272      10.273  14.130  89.399  1.00  1.00           N
ATOM   2138  CA  GLY A 272       9.780  14.119  90.736  1.00  1.00           C
ATOM   2139  C   GLY A 272       8.862  15.275  90.955  1.00  1.00           C
ATOM   2140  O   GLY A 272       8.531  16.013  90.028  1.00  1.00           O
ATOM   2141  N   GLU A 273       8.451  15.464  92.226  1.00  1.00           N
ATOM   2142  CA  GLU A 273       7.448  16.432  92.555  1.00  1.00           C
ATOM   2143  CB  GLU A 273       7.226  16.598  94.069  1.00  1.00           C
ATOM   2144  CG  GLU A 273       6.204  17.686  94.418  1.00  1.00           C
ATOM   2145  CD  GLU A 273       6.946  19.014  94.514  1.00  1.00           C
ATOM   2146  OE1 GLU A 273       8.200  18.974  94.630  1.00  1.00           O
ATOM   2147  OE2 GLU A 273       6.276  20.080  94.473  1.00  1.00           O
ATOM   2148  C   GLU A 273       7.862  17.763  92.012  1.00  1.00           C
ATOM   2149  O   GLU A 273       7.061  18.444  91.375  1.00  1.00           O
ATOM   2150  N   ASP A 274       9.125  18.173  92.222  1.00  1.00           N
ATOM   2151  CA  ASP A 274       9.514  19.423  91.637  1.00  1.00           C
ATOM   2152  CB  ASP A 274      10.479  20.256  92.500  1.00  1.00           C
ATOM   2153  CG  ASP A 274      10.587  21.642  91.875  1.00  1.00           C
ATOM   2154  OD1 ASP A 274      10.170  21.798  90.695  1.00  1.00           O
ATOM   2155  OD2 ASP A 274      11.086  22.566  92.571  1.00  1.00           O
ATOM   2156  C   ASP A 274      10.220  19.076  90.371  1.00  1.00           C
ATOM   2157  O   ASP A 274      11.348  18.591  90.386  1.00  1.00           O
ATOM   2158  N   ALA A 275       9.550  19.327  89.235  2.00  1.00           N
ATOM   2159  CA  ALA A 275      10.057  19.005  87.936  2.00  1.00           C
ATOM   2160  CB  ALA A 275       9.067  19.361  86.812  2.00  1.00           C
ATOM   2161  C   ALA A 275      11.305  19.794  87.693  2.00  1.00           C
ATOM   2162  O   ALA A 275      12.235  19.314  87.047  2.00  1.00           O
ATOM   2163  N   LYS A 276      11.366  21.026  88.231  2.00  1.00           N
ATOM   2164  CA  LYS A 276      12.447  21.912  87.909  2.00  1.00           C
ATOM   2165  CB  LYS A 276      12.377  23.263  88.647  2.00  1.00           C
ATOM   2166  CG  LYS A 276      12.644  23.189  90.149  2.00  1.00           C
ATOM   2167  CD  LYS A 276      12.910  24.566  90.764  2.00  1.00           C
ATOM   2168  CE  LYS A 276      13.208  24.538  92.263  2.00  1.00           C
ATOM   2169  NZ  LYS A 276      13.480  25.912  92.740  2.00  1.00           N
ATOM   2170  C   LYS A 276      13.767  21.275  88.216  2.00  1.00           C
ATOM   2171  O   LYS A 276      14.695  21.385  87.419  2.00  1.00           O
ATOM   2172  N   LYS A 277      13.905  20.573  89.357  2.00  1.00           N
ATOM   2173  CA  LYS A 277      15.209  20.038  89.637  2.00  1.00           C
ATOM   2174  CB  LYS A 277      15.460  19.860  91.144  2.00  1.00           C
ATOM   2175  CG  LYS A 277      14.641  18.728  91.768  2.00  1.00           C
ATOM   2176  CD  LYS A 277      15.150  18.303  93.145  2.00  1.00           C
ATOM   2177  CE  LYS A 277      14.849  16.842  93.475  2.00  1.00           C
ATOM   2178  NZ  LYS A 277      15.839  15.973  92.795  2.00  1.00           N
ATOM   2179  C   LYS A 277      15.335  18.675  89.004  2.00  1.00           C
ATOM   2180  O   LYS A 277      15.961  17.779  89.565  2.00  1.00           O
ATOM   2181  N   SER A 278      14.789  18.506  87.783  1.00  1.00           N
ATOM   2182  CA  SER A 278      14.697  17.230  87.115  1.00  1.00           C
ATOM   2183  CB  SER A 278      13.737  17.283  85.918  1.00  1.00           C
ATOM   2184  OG  SER A 278      14.249  18.178  84.943  1.00  1.00           O
ATOM   2185  C   SER A 278      15.974  16.634  86.602  1.00  1.00           C
ATOM   2186  O   SER A 278      16.273  15.484  86.916  1.00  1.00           O
ATOM   2187  N   ARG A 279      16.769  17.385  85.812  3.00  1.00           N
ATOM   2188  CA  ARG A 279      17.920  16.806  85.164  3.00  1.00           C
ATOM   2189  CB  ARG A 279      18.838  16.081  86.168  3.00  1.00           C
ATOM   2190  CG  ARG A 279      20.271  15.854  85.689  3.00  1.00           C
ATOM   2191  CD  ARG A 279      21.235  15.625  86.856  3.00  1.00           C
ATOM   2192  NE  ARG A 279      22.596  15.417  86.292  3.00  1.00           N
ATOM   2193  CZ  ARG A 279      23.342  16.494  85.909  3.00  1.00           C
ATOM   2194  NH1 ARG A 279      22.803  17.748  85.957  3.00  1.00           N
ATOM   2195  NH2 ARG A 279      24.620  16.318  85.466  3.00  1.00           N
ATOM   2196  C   ARG A 279      17.419  15.874  84.104  3.00  1.00           C
ATOM   2197  O   ARG A 279      18.137  14.976  83.668  3.00  1.00           O
ATOM   2198  N   ASP A 280      16.152  16.069  83.667  3.00  1.00           N
ATOM   2199  CA  ASP A 280      15.631  15.314  82.560  3.00  1.00           C
ATOM   2200  CB  ASP A 280      15.185  13.890  82.949  3.00  1.00           C
ATOM   2201  CG  ASP A 280      15.238  13.000  81.709  3.00  1.00           C
ATOM   2202  OD1 ASP A 280      14.399  13.180  80.787  3.00  1.00           O
ATOM   2203  OD2 ASP A 280      16.130  12.110  81.677  3.00  1.00           O
ATOM   2204  C   ASP A 280      14.441  16.077  82.028  3.00  1.00           C
ATOM   2205  O   ASP A 280      13.639  15.548  81.262  3.00  1.00           O
ATOM   2206  N   TYR A 281      14.309  17.368  82.409  1.00  1.00           N
ATOM   2207  CA  TYR A 281      13.246  18.218  81.927  1.00  1.00           C
ATOM   2208  CB  TYR A 281      12.318  18.780  83.029  1.00  1.00           C
ATOM   2209  CG  TYR A 281      11.558  19.949  82.484  1.00  1.00           C
ATOM   2210  CD1 TYR A 281      10.817  19.844  81.331  1.00  1.00           C
ATOM   2211  CD2 TYR A 281      11.551  21.153  83.155  1.00  1.00           C
ATOM   2212  CE1 TYR A 281      10.113  20.914  80.832  1.00  1.00           C
ATOM   2213  CE2 TYR A 281      10.848  22.230  82.665  1.00  1.00           C
ATOM   2214  CZ  TYR A 281      10.129  22.113  81.499  1.00  1.00           C
ATOM   2215  OH  TYR A 281       9.410  23.214  80.988  1.00  1.00           O
ATOM   2216  C   TYR A 281      13.895  19.349  81.220  1.00  1.00           C
ATOM   2217  O   TYR A 281      14.900  19.893  81.674  1.00  1.00           O
ATOM   2218  N   GLY A 282      13.330  19.713  80.058  1.00  1.00           N
ATOM   2219  CA  GLY A 282      13.934  20.724  79.258  1.00  1.00           C
ATOM   2220  C   GLY A 282      13.401  22.068  79.596  1.00  1.00           C
ATOM   2221  O   GLY A 282      12.708  22.260  80.593  1.00  1.00           O
ATOM   2222  N   ARG A 283      13.751  23.041  78.737  1.00  1.00           N
ATOM   2223  CA  ARG A 283      13.318  24.396  78.872  1.00  1.00           C
ATOM   2224  CB  ARG A 283      14.481  25.374  79.095  1.00  1.00           C
ATOM   2225  CG  ARG A 283      15.234  25.023  80.380  1.00  1.00           C
ATOM   2226  CD  ARG A 283      16.412  25.934  80.719  1.00  1.00           C
ATOM   2227  NE  ARG A 283      17.063  25.352  81.927  1.00  1.00           N
ATOM   2228  CZ  ARG A 283      17.933  26.097  82.669  1.00  1.00           C
ATOM   2229  NH1 ARG A 283      18.169  27.400  82.338  1.00  1.00           N
ATOM   2230  NH2 ARG A 283      18.570  25.535  83.738  1.00  1.00           N
ATOM   2231  C   ARG A 283      12.624  24.707  77.599  1.00  1.00           C
ATOM   2232  O   ARG A 283      12.719  23.945  76.638  1.00  1.00           O
ATOM   2233  N   ILE A 284      11.884  25.826  77.557  1.00  1.00           N
ATOM   2234  CA  ILE A 284      11.060  25.971  76.404  1.00  1.00           C
ATOM   2235  CB  ILE A 284      10.219  27.212  76.462  1.00  1.00           C
ATOM   2236  CG1 ILE A 284       9.258  27.160  77.661  1.00  1.00           C
ATOM   2237  CG2 ILE A 284       9.518  27.371  75.101  1.00  1.00           C
ATOM   2238  CD1 ILE A 284       8.280  25.988  77.606  1.00  1.00           C
ATOM   2239  C   ILE A 284      11.828  26.071  75.153  1.00  1.00           C
ATOM   2240  O   ILE A 284      11.807  25.178  74.312  1.00  1.00           O
ATOM   2241  N   ILE A 285      12.545  27.183  75.068  1.00  1.00           N
ATOM   2242  CA  ILE A 285      13.369  27.653  74.015  1.00  1.00           C
ATOM   2243  CB  ILE A 285      12.738  27.786  72.641  1.00  1.00           C
ATOM   2244  CG1 ILE A 285      11.466  28.648  72.646  1.00  1.00           C
ATOM   2245  CG2 ILE A 285      12.581  26.400  72.000  1.00  1.00           C
ATOM   2246  CD1 ILE A 285      11.121  29.162  71.251  1.00  1.00           C
ATOM   2247  C   ILE A 285      13.672  29.011  74.543  1.00  1.00           C
ATOM   2248  O   ILE A 285      13.923  29.169  75.737  1.00  1.00           O
ATOM   2249  N   SER A 286      13.672  30.036  73.678  1.00  1.00           N
ATOM   2250  CA  SER A 286      13.914  31.350  74.175  1.00  1.00           C
ATOM   2251  CB  SER A 286      14.657  32.233  73.153  1.00  1.00           C
ATOM   2252  OG  SER A 286      14.933  33.515  73.698  1.00  1.00           O
ATOM   2253  C   SER A 286      12.657  32.045  74.580  1.00  1.00           C
ATOM   2254  O   SER A 286      11.553  31.573  74.313  1.00  1.00           O
ATOM   2255  N   ALA A 287      12.816  33.198  75.273  2.00  1.00           N
ATOM   2256  CA  ALA A 287      11.675  33.989  75.623  2.00  1.00           C
ATOM   2257  CB  ALA A 287      12.033  35.326  76.295  2.00  1.00           C
ATOM   2258  C   ALA A 287      11.061  34.287  74.303  2.00  1.00           C
ATOM   2259  O   ALA A 287      11.709  34.822  73.404  2.00  1.00           O
ATOM   2260  N   ARG A 288       9.783  33.917  74.164  2.00  1.00           N
ATOM   2261  CA  ARG A 288       9.100  33.997  72.915  2.00  1.00           C
ATOM   2262  CB  ARG A 288       9.970  33.506  71.743  2.00  1.00           C
ATOM   2263  CG  ARG A 288       9.480  33.911  70.352  2.00  1.00           C
ATOM   2264  CD  ARG A 288      10.391  33.390  69.234  2.00  1.00           C
ATOM   2265  NE  ARG A 288      10.091  34.163  67.997  2.00  1.00           N
ATOM   2266  CZ  ARG A 288      10.968  34.132  66.950  2.00  1.00           C
ATOM   2267  NH1 ARG A 288      12.075  33.336  67.011  2.00  1.00           N
ATOM   2268  NH2 ARG A 288      10.744  34.905  65.846  2.00  1.00           N
ATOM   2269  C   ARG A 288       8.046  32.972  73.145  2.00  1.00           C
ATOM   2270  O   ARG A 288       6.896  33.280  73.456  2.00  1.00           O
ATOM   2271  N   HIS A 289       8.464  31.698  73.011  2.00  1.00           N
ATOM   2272  CA  HIS A 289       7.616  30.576  73.263  2.00  1.00           C
ATOM   2273  ND1 HIS A 289       8.562  27.989  70.620  2.00  1.00           N
ATOM   2274  CG  HIS A 289       8.142  29.095  71.323  2.00  1.00           C
ATOM   2275  CB  HIS A 289       8.190  29.224  72.817  2.00  1.00           C
ATOM   2276  NE2 HIS A 289       7.870  29.473  69.115  2.00  1.00           N
ATOM   2277  CD2 HIS A 289       7.722  29.992  70.388  2.00  1.00           C
ATOM   2278  CE1 HIS A 289       8.376  28.268  69.305  2.00  1.00           C
ATOM   2279  C   HIS A 289       7.263  30.530  74.712  2.00  1.00           C
ATOM   2280  O   HIS A 289       6.165  30.111  75.077  2.00  1.00           O
ATOM   2281  N   PHE A 290       8.179  30.982  75.583  2.00  1.00           N
ATOM   2282  CA  PHE A 290       7.918  30.921  76.989  2.00  1.00           C
ATOM   2283  CB  PHE A 290       9.036  31.574  77.820  2.00  1.00           C
ATOM   2284  CG  PHE A 290       8.544  31.696  79.220  2.00  1.00           C
ATOM   2285  CD1 PHE A 290       8.608  30.633  80.091  2.00  1.00           C
ATOM   2286  CD2 PHE A 290       8.016  32.888  79.662  2.00  1.00           C
ATOM   2287  CE1 PHE A 290       8.149  30.759  81.382  2.00  1.00           C
ATOM   2288  CE2 PHE A 290       7.556  33.020  80.951  2.00  1.00           C
ATOM   2289  CZ  PHE A 290       7.623  31.952  81.813  2.00  1.00           C
ATOM   2290  C   PHE A 290       6.664  31.659  77.293  2.00  1.00           C
ATOM   2291  O   PHE A 290       5.765  31.139  77.952  2.00  1.00           O
ATOM   2292  N   GLN A 291       6.566  32.895  76.791  2.00  1.00           N
ATOM   2293  CA  GLN A 291       5.449  33.722  77.109  2.00  1.00           C
ATOM   2294  CB  GLN A 291       5.664  35.143  76.560  2.00  1.00           C
ATOM   2295  CG  GLN A 291       6.889  35.808  77.200  2.00  1.00           C
ATOM   2296  CD  GLN A 291       7.277  37.045  76.403  2.00  1.00           C
ATOM   2297  OE1 GLN A 291       7.980  37.922  76.903  2.00  1.00           O
ATOM   2298  NE2 GLN A 291       6.820  37.113  75.124  2.00  1.00           N
ATOM   2299  C   GLN A 291       4.189  33.150  76.547  2.00  1.00           C
ATOM   2300  O   GLN A 291       3.166  33.092  77.227  2.00  1.00           O
ATOM   2301  N   ARG A 292       4.245  32.681  75.291  2.00  1.00           N
ATOM   2302  CA  ARG A 292       3.084  32.204  74.600  2.00  1.00           C
ATOM   2303  CB  ARG A 292       3.440  31.805  73.164  2.00  1.00           C
ATOM   2304  CG  ARG A 292       4.193  32.916  72.427  2.00  1.00           C
ATOM   2305  CD  ARG A 292       3.289  34.000  71.845  2.00  1.00           C
ATOM   2306  NE  ARG A 292       2.405  33.322  70.861  2.00  1.00           N
ATOM   2307  CZ  ARG A 292       2.913  32.945  69.653  2.00  1.00           C
ATOM   2308  NH1 ARG A 292       4.223  33.192  69.360  2.00  1.00           N
ATOM   2309  NH2 ARG A 292       2.118  32.304  68.748  2.00  1.00           N
ATOM   2310  C   ARG A 292       2.538  30.991  75.298  2.00  1.00           C
ATOM   2311  O   ARG A 292       1.327  30.882  75.468  2.00  1.00           O
ATOM   2312  N   VAL A 293       3.415  30.047  75.710  2.00  1.00           N
ATOM   2313  CA  VAL A 293       3.039  28.818  76.371  2.00  1.00           C
ATOM   2314  CB  VAL A 293       4.197  27.895  76.602  2.00  1.00           C
ATOM   2315  CG1 VAL A 293       3.703  26.697  77.430  2.00  1.00           C
ATOM   2316  CG2 VAL A 293       4.797  27.507  75.240  2.00  1.00           C
ATOM   2317  C   VAL A 293       2.483  29.154  77.713  2.00  1.00           C
ATOM   2318  O   VAL A 293       1.670  28.411  78.262  2.00  1.00           O
ATOM   2319  N   MET A 294       2.987  30.241  78.319  2.00  1.00           N
ATOM   2320  CA  MET A 294       2.461  30.708  79.567  2.00  1.00           C
ATOM   2321  CB  MET A 294       3.242  31.923  80.095  2.00  1.00           C
ATOM   2322  CG  MET A 294       2.730  32.470  81.427  2.00  1.00           C
ATOM   2323  SD  MET A 294       3.662  33.905  82.041  2.00  1.00           S
ATOM   2324  CE  MET A 294       3.150  35.015  80.697  2.00  1.00           C
ATOM   2325  C   MET A 294       1.075  31.157  79.311  2.00  1.00           C
ATOM   2326  O   MET A 294       0.158  30.894  80.088  2.00  1.00           O
ATOM   2327  N   GLY A 295       0.893  31.843  78.167  2.00  1.00           N
ATOM   2328  CA  GLY A 295      -0.428  32.160  77.728  2.00  1.00           C
ATOM   2329  C   GLY A 295      -0.857  30.837  77.205  2.00  1.00           C
ATOM   2330  O   GLY A 295      -0.122  29.861  77.263  2.00  1.00           O
ATOM   2331  N   LEU A 296      -2.073  30.704  76.703  2.00  1.00           N
ATOM   2332  CA  LEU A 296      -2.415  29.395  76.250  2.00  1.00           C
ATOM   2333  CB  LEU A 296      -1.483  28.774  75.181  2.00  1.00           C
ATOM   2334  CG  LEU A 296      -1.492  29.570  73.859  2.00  1.00           C
ATOM   2335  CD1 LEU A 296      -0.704  28.852  72.753  2.00  1.00           C
ATOM   2336  CD2 LEU A 296      -2.925  29.924  73.428  2.00  1.00           C
ATOM   2337  C   LEU A 296      -2.631  28.481  77.431  2.00  1.00           C
ATOM   2338  O   LEU A 296      -3.124  27.368  77.268  2.00  1.00           O
ATOM   2339  N   ILE A 297      -2.274  28.898  78.666  2.00  1.00           N
ATOM   2340  CA  ILE A 297      -2.699  28.139  79.811  2.00  1.00           C
ATOM   2341  CB  ILE A 297      -1.589  27.438  80.541  2.00  1.00           C
ATOM   2342  CG1 ILE A 297      -2.184  26.446  81.560  2.00  1.00           C
ATOM   2343  CG2 ILE A 297      -0.657  28.494  81.157  2.00  1.00           C
ATOM   2344  CD1 ILE A 297      -1.179  25.431  82.103  2.00  1.00           C
ATOM   2345  C   ILE A 297      -3.314  29.138  80.736  2.00  1.00           C
ATOM   2346  O   ILE A 297      -3.367  28.947  81.950  2.00  1.00           O
ATOM   2347  N   GLU A 298      -3.797  30.246  80.141  3.00  1.00           N
ATOM   2348  CA  GLU A 298      -4.344  31.374  80.835  3.00  1.00           C
ATOM   2349  CB  GLU A 298      -4.483  32.569  79.878  3.00  1.00           C
ATOM   2350  CG  GLU A 298      -5.409  32.261  78.696  3.00  1.00           C
ATOM   2351  CD  GLU A 298      -5.159  33.277  77.592  3.00  1.00           C
ATOM   2352  OE1 GLU A 298      -4.047  33.241  76.999  3.00  1.00           O
ATOM   2353  OE2 GLU A 298      -6.074  34.098  77.319  3.00  1.00           O
ATOM   2354  C   GLU A 298      -5.683  31.123  81.436  3.00  1.00           C
ATOM   2355  O   GLU A 298      -5.889  31.364  82.624  3.00  1.00           O
ATOM   2356  N   GLY A 299      -6.635  30.609  80.638  3.00  1.00           N
ATOM   2357  CA  GLY A 299      -7.946  30.472  81.192  3.00  1.00           C
ATOM   2358  C   GLY A 299      -8.455  29.132  80.813  3.00  1.00           C
ATOM   2359  O   GLY A 299      -9.340  28.998  79.970  3.00  1.00           O
ATOM   2360  N   GLN A 300      -7.891  28.099  81.453  1.00  1.00           N
ATOM   2361  CA  GLN A 300      -8.347  26.769  81.230  1.00  1.00           C
ATOM   2362  CB  GLN A 300      -7.479  25.942  80.274  1.00  1.00           C
ATOM   2363  CG  GLN A 300      -7.585  26.390  78.815  1.00  1.00           C
ATOM   2364  CD  GLN A 300      -6.749  27.648  78.644  1.00  1.00           C
ATOM   2365  OE1 GLN A 300      -5.912  27.969  79.486  1.00  1.00           O
ATOM   2366  NE2 GLN A 300      -6.976  28.379  77.521  1.00  1.00           N
ATOM   2367  C   GLN A 300      -8.308  26.109  82.571  1.00  1.00           C
ATOM   2368  O   GLN A 300      -7.599  26.564  83.468  1.00  1.00           O
ATOM   2369  N   LYS A 301      -9.090  25.029  82.765  4.00  1.00           N
ATOM   2370  CA  LYS A 301      -9.054  24.400  84.052  4.00  1.00           C
ATOM   2371  CB  LYS A 301     -10.225  23.431  84.306  4.00  1.00           C
ATOM   2372  CG  LYS A 301     -11.586  24.138  84.358  4.00  1.00           C
ATOM   2373  CD  LYS A 301     -12.786  23.189  84.423  4.00  1.00           C
ATOM   2374  CE  LYS A 301     -14.141  23.901  84.477  4.00  1.00           C
ATOM   2375  NZ  LYS A 301     -14.614  24.195  83.105  4.00  1.00           N
ATOM   2376  C   LYS A 301      -7.762  23.663  84.158  4.00  1.00           C
ATOM   2377  O   LYS A 301      -7.404  22.862  83.297  4.00  1.00           O
ATOM   2378  N   VAL A 302      -7.029  23.955  85.246  4.00  1.00           N
ATOM   2379  CA  VAL A 302      -5.690  23.493  85.451  4.00  1.00           C
ATOM   2380  CB  VAL A 302      -5.042  24.162  86.626  4.00  1.00           C
ATOM   2381  CG1 VAL A 302      -3.621  23.599  86.785  4.00  1.00           C
ATOM   2382  CG2 VAL A 302      -5.101  25.684  86.421  4.00  1.00           C
ATOM   2383  C   VAL A 302      -5.504  22.030  85.672  4.00  1.00           C
ATOM   2384  O   VAL A 302      -4.717  21.424  84.953  4.00  1.00           O
ATOM   2385  N   ALA A 303      -6.197  21.408  86.651  4.00  1.00           N
ATOM   2386  CA  ALA A 303      -5.791  20.057  86.934  4.00  1.00           C
ATOM   2387  CB  ALA A 303      -5.834  19.073  85.743  4.00  1.00           C
ATOM   2388  C   ALA A 303      -4.390  20.212  87.451  4.00  1.00           C
ATOM   2389  O   ALA A 303      -4.162  20.909  88.437  4.00  1.00           O
ATOM   2390  N   TYR A 304      -3.411  19.568  86.791  4.00  1.00           N
ATOM   2391  CA  TYR A 304      -2.054  19.536  87.265  4.00  1.00           C
ATOM   2392  CB  TYR A 304      -1.412  18.162  86.981  4.00  1.00           C
ATOM   2393  CG  TYR A 304      -0.061  18.039  87.601  4.00  1.00           C
ATOM   2394  CD1 TYR A 304       0.060  17.683  88.924  4.00  1.00           C
ATOM   2395  CD2 TYR A 304       1.081  18.252  86.864  4.00  1.00           C
ATOM   2396  CE1 TYR A 304       1.296  17.553  89.509  4.00  1.00           C
ATOM   2397  CE2 TYR A 304       2.323  18.123  87.443  4.00  1.00           C
ATOM   2398  CZ  TYR A 304       2.431  17.774  88.768  4.00  1.00           C
ATOM   2399  OH  TYR A 304       3.702  17.639  89.368  4.00  1.00           O
ATOM   2400  C   TYR A 304      -1.179  20.589  86.623  4.00  1.00           C
ATOM   2401  O   TYR A 304      -1.332  20.917  85.448  4.00  1.00           O
ATOM   2402  N   GLY A 305      -0.249  21.162  87.431  1.00  1.00           N
ATOM   2403  CA  GLY A 305       0.778  22.090  87.006  1.00  1.00           C
ATOM   2404  C   GLY A 305       0.208  23.456  86.750  1.00  1.00           C
ATOM   2405  O   GLY A 305      -0.715  23.893  87.435  1.00  1.00           O
ATOM   2406  N   GLY A 306       0.763  24.169  85.738  1.00  1.00           N
ATOM   2407  CA  GLY A 306       0.284  25.482  85.386  1.00  1.00           C
ATOM   2408  C   GLY A 306       1.172  26.579  85.905  1.00  1.00           C
ATOM   2409  O   GLY A 306       0.754  27.736  85.940  1.00  1.00           O
ATOM   2410  N   THR A 307       2.415  26.270  86.322  1.00  1.00           N
ATOM   2411  CA  THR A 307       3.273  27.321  86.804  1.00  1.00           C
ATOM   2412  CB  THR A 307       3.686  27.107  88.236  1.00  1.00           C
ATOM   2413  OG1 THR A 307       2.532  27.046  89.061  1.00  1.00           O
ATOM   2414  CG2 THR A 307       4.603  28.252  88.700  1.00  1.00           C
ATOM   2415  C   THR A 307       4.505  27.320  85.964  1.00  1.00           C
ATOM   2416  O   THR A 307       4.805  26.340  85.286  1.00  1.00           O
ATOM   2417  N   GLY A 308       5.242  28.447  85.962  4.00  1.00           N
ATOM   2418  CA  GLY A 308       6.444  28.463  85.191  4.00  1.00           C
ATOM   2419  C   GLY A 308       7.263  29.628  85.599  4.00  1.00           C
ATOM   2420  O   GLY A 308       6.765  30.597  86.169  4.00  1.00           O
ATOM   2421  N   ASP A 309       8.572  29.550  85.300  4.00  1.00           N
ATOM   2422  CA  ASP A 309       9.417  30.628  85.681  4.00  1.00           C
ATOM   2423  CB  ASP A 309      10.539  30.227  86.651  4.00  1.00           C
ATOM   2424  CG  ASP A 309       9.875  29.903  87.980  4.00  1.00           C
ATOM   2425  OD1 ASP A 309       8.615  29.935  88.027  4.00  1.00           O
ATOM   2426  OD2 ASP A 309      10.610  29.625  88.963  4.00  1.00           O
ATOM   2427  C   ASP A 309      10.050  31.217  84.473  4.00  1.00           C
ATOM   2428  O   ASP A 309      10.804  30.550  83.765  4.00  1.00           O
ATOM   2429  N   ALA A 310       9.736  32.494  84.191  3.00  1.00           N
ATOM   2430  CA  ALA A 310      10.439  33.129  83.124  3.00  1.00           C
ATOM   2431  CB  ALA A 310       9.730  34.372  82.559  3.00  1.00           C
ATOM   2432  C   ALA A 310      11.689  33.586  83.799  3.00  1.00           C
ATOM   2433  O   ALA A 310      11.664  34.441  84.683  3.00  1.00           O
ATOM   2434  N   ALA A 311      12.823  33.008  83.384  3.00  1.00           N
ATOM   2435  CA  ALA A 311      14.067  33.189  84.065  3.00  1.00           C
ATOM   2436  CB  ALA A 311      13.938  33.094  85.594  3.00  1.00           C
ATOM   2437  C   ALA A 311      14.796  31.975  83.599  3.00  1.00           C
ATOM   2438  O   ALA A 311      15.512  31.989  82.600  3.00  1.00           O
ATOM   2439  N   THR A 312      14.606  30.885  84.359  3.00  1.00           N
ATOM   2440  CA  THR A 312      15.114  29.588  84.040  3.00  1.00           C
ATOM   2441  CB  THR A 312      14.785  28.562  85.086  3.00  1.00           C
ATOM   2442  OG1 THR A 312      15.344  28.938  86.336  3.00  1.00           O
ATOM   2443  CG2 THR A 312      15.339  27.200  84.640  3.00  1.00           C
ATOM   2444  C   THR A 312      14.457  29.158  82.770  3.00  1.00           C
ATOM   2445  O   THR A 312      15.029  28.404  81.985  3.00  1.00           O
ATOM   2446  N   ARG A 313      13.229  29.656  82.535  3.00  1.00           N
ATOM   2447  CA  ARG A 313      12.501  29.336  81.344  3.00  1.00           C
ATOM   2448  CB  ARG A 313      13.339  29.559  80.077  3.00  1.00           C
ATOM   2449  CG  ARG A 313      13.854  30.996  79.986  3.00  1.00           C
ATOM   2450  CD  ARG A 313      14.714  31.282  78.756  3.00  1.00           C
ATOM   2451  NE  ARG A 313      15.375  32.593  78.999  3.00  1.00           N
ATOM   2452  CZ  ARG A 313      16.518  32.631  79.745  3.00  1.00           C
ATOM   2453  NH1 ARG A 313      17.035  31.473  80.248  3.00  1.00           N
ATOM   2454  NH2 ARG A 313      17.138  33.822  79.994  3.00  1.00           N
ATOM   2455  C   ARG A 313      12.013  27.926  81.359  3.00  1.00           C
ATOM   2456  O   ARG A 313      12.142  27.203  80.372  3.00  1.00           O
ATOM   2457  N   TYR A 314      11.426  27.495  82.496  4.00  1.00           N
ATOM   2458  CA  TYR A 314      10.858  26.181  82.523  4.00  1.00           C
ATOM   2459  CB  TYR A 314      11.565  25.210  83.488  4.00  1.00           C
ATOM   2460  CG  TYR A 314      11.345  25.654  84.894  4.00  1.00           C
ATOM   2461  CD1 TYR A 314      12.168  26.594  85.468  4.00  1.00           C
ATOM   2462  CD2 TYR A 314      10.311  25.130  85.635  4.00  1.00           C
ATOM   2463  CE1 TYR A 314      11.966  27.002  86.765  4.00  1.00           C
ATOM   2464  CE2 TYR A 314      10.104  25.534  86.933  4.00  1.00           C
ATOM   2465  CZ  TYR A 314      10.934  26.471  87.499  4.00  1.00           C
ATOM   2466  OH  TYR A 314      10.724  26.886  88.831  4.00  1.00           O
ATOM   2467  C   TYR A 314       9.424  26.295  82.932  4.00  1.00           C
ATOM   2468  O   TYR A 314       9.067  27.093  83.798  4.00  1.00           O
ATOM   2469  N   ILE A 315       8.563  25.493  82.275  4.00  1.00           N
ATOM   2470  CA  ILE A 315       7.149  25.464  82.517  4.00  1.00           C
ATOM   2471  CB  ILE A 315       6.397  25.754  81.251  4.00  1.00           C
ATOM   2472  CG1 ILE A 315       4.880  25.821  81.484  4.00  1.00           C
ATOM   2473  CG2 ILE A 315       6.880  24.747  80.196  4.00  1.00           C
ATOM   2474  CD1 ILE A 315       4.446  27.058  82.270  4.00  1.00           C
ATOM   2475  C   ILE A 315       6.840  24.058  82.984  4.00  1.00           C
ATOM   2476  O   ILE A 315       7.232  23.083  82.348  4.00  1.00           O
ATOM   2477  N   ALA A 316       6.125  23.907  84.121  1.00  1.00           N
ATOM   2478  CA  ALA A 316       5.874  22.598  84.686  1.00  1.00           C
ATOM   2479  CB  ALA A 316       5.212  22.643  86.071  1.00  1.00           C
ATOM   2480  C   ALA A 316       4.981  21.816  83.772  1.00  1.00           C
ATOM   2481  O   ALA A 316       4.224  22.388  82.988  1.00  1.00           O
ATOM   2482  N   PRO A 317       5.069  20.505  83.840  1.00  1.00           N
ATOM   2483  CA  PRO A 317       4.232  19.685  83.009  1.00  1.00           C
ATOM   2484  CD  PRO A 317       6.302  19.831  84.204  1.00  1.00           C
ATOM   2485  CB  PRO A 317       4.712  18.252  83.224  1.00  1.00           C
ATOM   2486  CG  PRO A 317       6.211  18.438  83.548  1.00  1.00           C
ATOM   2487  C   PRO A 317       2.865  20.012  83.418  1.00  1.00           C
ATOM   2488  O   PRO A 317       2.574  20.022  84.612  1.00  1.00           O
ATOM   2489  N   THR A 318       2.008  20.292  82.435  4.00  1.00           N
ATOM   2490  CA  THR A 318       0.727  20.730  82.834  4.00  1.00           C
ATOM   2491  CB  THR A 318       0.426  22.133  82.386  4.00  1.00           C
ATOM   2492  OG1 THR A 318       1.387  23.028  82.925  4.00  1.00           O
ATOM   2493  CG2 THR A 318      -0.983  22.535  82.853  4.00  1.00           C
ATOM   2494  C   THR A 318      -0.282  19.828  82.192  4.00  1.00           C
ATOM   2495  O   THR A 318      -0.018  19.179  81.181  4.00  1.00           O
ATOM   2496  N   ILE A 319      -1.472  19.758  82.817  4.00  1.00           N
ATOM   2497  CA  ILE A 319      -2.607  19.026  82.346  4.00  1.00           C
ATOM   2498  CB  ILE A 319      -3.054  17.960  83.311  4.00  1.00           C
ATOM   2499  CG1 ILE A 319      -1.931  16.927  83.486  4.00  1.00           C
ATOM   2500  CG2 ILE A 319      -4.371  17.336  82.817  4.00  1.00           C
ATOM   2501  CD1 ILE A 319      -1.545  16.228  82.182  4.00  1.00           C
ATOM   2502  C   ILE A 319      -3.652  20.082  82.279  4.00  1.00           C
ATOM   2503  O   ILE A 319      -3.445  21.180  82.790  4.00  1.00           O
ATOM   2504  N   LEU A 320      -4.753  19.830  81.562  4.00  1.00           N
ATOM   2505  CA  LEU A 320      -5.781  20.821  81.500  4.00  1.00           C
ATOM   2506  CB  LEU A 320      -5.555  21.740  80.285  4.00  1.00           C
ATOM   2507  CG  LEU A 320      -6.400  23.023  80.184  4.00  1.00           C
ATOM   2508  CD1 LEU A 320      -6.020  23.786  78.905  4.00  1.00           C
ATOM   2509  CD2 LEU A 320      -7.910  22.764  80.284  4.00  1.00           C
ATOM   2510  C   LEU A 320      -7.029  20.017  81.297  4.00  1.00           C
ATOM   2511  O   LEU A 320      -6.986  18.978  80.640  4.00  1.00           O
ATOM   2512  N   THR A 321      -8.176  20.444  81.859  4.00  1.00           N
ATOM   2513  CA  THR A 321      -9.340  19.620  81.694  4.00  1.00           C
ATOM   2514  CB  THR A 321      -9.869  19.071  82.985  4.00  1.00           C
ATOM   2515  OG1 THR A 321     -10.900  18.128  82.730  4.00  1.00           O
ATOM   2516  CG2 THR A 321     -10.404  20.236  83.831  4.00  1.00           C
ATOM   2517  C   THR A 321     -10.440  20.402  81.062  4.00  1.00           C
ATOM   2518  O   THR A 321     -10.433  21.632  81.063  4.00  1.00           O
ATOM   2519  N   ASP A 322     -11.412  19.662  80.486  1.00  1.00           N
ATOM   2520  CA  ASP A 322     -12.574  20.212  79.853  1.00  1.00           C
ATOM   2521  CB  ASP A 322     -13.695  20.642  80.813  1.00  1.00           C
ATOM   2522  CG  ASP A 322     -14.490  19.396  81.172  1.00  1.00           C
ATOM   2523  OD1 ASP A 322     -14.262  18.344  80.515  1.00  1.00           O
ATOM   2524  OD2 ASP A 322     -15.344  19.480  82.092  1.00  1.00           O
ATOM   2525  C   ASP A 322     -12.207  21.360  78.996  1.00  1.00           C
ATOM   2526  O   ASP A 322     -12.644  22.488  79.214  1.00  1.00           O
ATOM   2527  N   VAL A 323     -11.380  21.086  77.983  1.00  1.00           N
ATOM   2528  CA  VAL A 323     -10.978  22.133  77.114  1.00  1.00           C
ATOM   2529  CB  VAL A 323      -9.795  21.788  76.262  1.00  1.00           C
ATOM   2530  CG1 VAL A 323     -10.243  20.727  75.252  1.00  1.00           C
ATOM   2531  CG2 VAL A 323      -9.238  23.073  75.626  1.00  1.00           C
ATOM   2532  C   VAL A 323     -12.129  22.473  76.220  1.00  1.00           C
ATOM   2533  O   VAL A 323     -13.127  21.756  76.190  1.00  1.00           O
ATOM   2534  N   ASP A 324     -12.007  23.611  75.500  1.00  1.00           N
ATOM   2535  CA  ASP A 324     -13.012  24.180  74.643  1.00  1.00           C
ATOM   2536  CB  ASP A 324     -12.531  25.455  73.943  1.00  1.00           C
ATOM   2537  CG  ASP A 324     -12.537  26.585  74.959  1.00  1.00           C
ATOM   2538  OD1 ASP A 324     -12.708  26.296  76.175  1.00  1.00           O
ATOM   2539  OD2 ASP A 324     -12.369  27.758  74.531  1.00  1.00           O
ATOM   2540  C   ASP A 324     -13.587  23.151  73.679  1.00  1.00           C
ATOM   2541  O   ASP A 324     -14.470  22.446  74.164  1.00  1.00           O
ATOM   2542  N   PRO A 325     -13.315  22.897  72.397  3.00  1.00           N
ATOM   2543  CA  PRO A 325     -12.369  23.492  71.476  3.00  1.00           C
ATOM   2544  CD  PRO A 325     -13.979  21.749  71.793  3.00  1.00           C
ATOM   2545  CB  PRO A 325     -12.309  22.566  70.262  3.00  1.00           C
ATOM   2546  CG  PRO A 325     -13.650  21.824  70.295  3.00  1.00           C
ATOM   2547  C   PRO A 325     -12.774  24.883  71.098  3.00  1.00           C
ATOM   2548  O   PRO A 325     -13.831  25.339  71.531  3.00  1.00           O
ATOM   2549  N   GLN A 326     -11.962  25.553  70.260  3.00  1.00           N
ATOM   2550  CA  GLN A 326     -12.116  26.945  69.954  3.00  1.00           C
ATOM   2551  CB  GLN A 326     -13.554  27.371  69.604  3.00  1.00           C
ATOM   2552  CG  GLN A 326     -14.021  26.849  68.243  3.00  1.00           C
ATOM   2553  CD  GLN A 326     -15.329  27.547  67.891  3.00  1.00           C
ATOM   2554  OE1 GLN A 326     -15.802  28.411  68.627  3.00  1.00           O
ATOM   2555  NE2 GLN A 326     -15.927  27.170  66.729  3.00  1.00           N
ATOM   2556  C   GLN A 326     -11.623  27.766  71.110  3.00  1.00           C
ATOM   2557  O   GLN A 326     -11.998  28.926  71.266  3.00  1.00           O
ATOM   2558  N   SER A 327     -10.751  27.167  71.951  1.00  1.00           N
ATOM   2559  CA  SER A 327     -10.062  27.887  72.989  1.00  1.00           C
ATOM   2560  CB  SER A 327      -9.721  27.033  74.223  1.00  1.00           C
ATOM   2561  OG  SER A 327      -8.811  26.005  73.869  1.00  1.00           O
ATOM   2562  C   SER A 327      -8.761  28.282  72.379  1.00  1.00           C
ATOM   2563  O   SER A 327      -8.466  27.917  71.242  1.00  1.00           O
ATOM   2564  N   PRO A 328      -7.992  29.053  73.085  2.00  1.00           N
ATOM   2565  CA  PRO A 328      -6.731  29.469  72.543  2.00  1.00           C
ATOM   2566  CD  PRO A 328      -8.564  30.066  73.961  2.00  1.00           C
ATOM   2567  CB  PRO A 328      -6.264  30.629  73.415  2.00  1.00           C
ATOM   2568  CG  PRO A 328      -7.580  31.247  73.921  2.00  1.00           C
ATOM   2569  C   PRO A 328      -5.697  28.395  72.358  2.00  1.00           C
ATOM   2570  O   PRO A 328      -4.945  28.469  71.386  2.00  1.00           O
ATOM   2571  N   VAL A 329      -5.623  27.403  73.264  2.00  1.00           N
ATOM   2572  CA  VAL A 329      -4.623  26.372  73.162  2.00  1.00           C
ATOM   2573  CB  VAL A 329      -4.770  25.345  74.246  2.00  1.00           C
ATOM   2574  CG1 VAL A 329      -3.671  24.283  74.083  2.00  1.00           C
ATOM   2575  CG2 VAL A 329      -4.837  26.042  75.610  2.00  1.00           C
ATOM   2576  C   VAL A 329      -4.932  25.621  71.909  2.00  1.00           C
ATOM   2577  O   VAL A 329      -4.048  25.285  71.122  2.00  1.00           O
ATOM   2578  N   MET A 330      -6.237  25.365  71.709  2.00  1.00           N
ATOM   2579  CA  MET A 330      -6.746  24.529  70.661  2.00  1.00           C
ATOM   2580  CB  MET A 330      -8.279  24.404  70.717  2.00  1.00           C
ATOM   2581  CG  MET A 330      -8.799  23.747  71.998  2.00  1.00           C
ATOM   2582  SD  MET A 330      -8.346  21.998  72.185  2.00  1.00           S
ATOM   2583  CE  MET A 330      -9.579  21.389  71.001  2.00  1.00           C
ATOM   2584  C   MET A 330      -6.415  25.070  69.301  2.00  1.00           C
ATOM   2585  O   MET A 330      -5.955  24.324  68.436  2.00  1.00           O
ATOM   2586  N   GLN A 331      -6.612  26.381  69.066  3.00  1.00           N
ATOM   2587  CA  GLN A 331      -6.443  26.889  67.730  3.00  1.00           C
ATOM   2588  CB  GLN A 331      -6.834  28.370  67.577  3.00  1.00           C
ATOM   2589  CG  GLN A 331      -5.957  29.349  68.360  3.00  1.00           C
ATOM   2590  CD  GLN A 331      -6.474  30.752  68.067  3.00  1.00           C
ATOM   2591  OE1 GLN A 331      -7.388  30.934  67.265  3.00  1.00           O
ATOM   2592  NE2 GLN A 331      -5.871  31.776  68.729  3.00  1.00           N
ATOM   2593  C   GLN A 331      -5.007  26.752  67.279  3.00  1.00           C
ATOM   2594  O   GLN A 331      -4.756  26.355  66.141  3.00  1.00           O
ATOM   2595  N   GLU A 332      -4.023  27.054  68.154  1.00  1.00           N
ATOM   2596  CA  GLU A 332      -2.630  27.082  67.767  1.00  1.00           C
ATOM   2597  CB  GLU A 332      -1.857  28.180  68.517  1.00  1.00           C
ATOM   2598  CG  GLU A 332      -2.421  29.587  68.301  1.00  1.00           C
ATOM   2599  CD  GLU A 332      -1.664  30.233  67.157  1.00  1.00           C
ATOM   2600  OE1 GLU A 332      -0.603  29.673  66.776  1.00  1.00           O
ATOM   2601  OE2 GLU A 332      -2.128  31.291  66.651  1.00  1.00           O
ATOM   2602  C   GLU A 332      -1.975  25.796  68.128  1.00  1.00           C
ATOM   2603  O   GLU A 332      -2.455  25.048  68.978  1.00  1.00           O
ATOM   2604  N   GLU A 333      -0.846  25.507  67.453  1.00  1.00           N
ATOM   2605  CA  GLU A 333      -0.096  24.344  67.804  1.00  1.00           C
ATOM   2606  CB  GLU A 333       1.074  24.030  66.858  1.00  1.00           C
ATOM   2607  CG  GLU A 333       1.878  22.796  67.277  1.00  1.00           C
ATOM   2608  CD  GLU A 333       1.149  21.524  66.862  1.00  1.00           C
ATOM   2609  OE1 GLU A 333      -0.092  21.579  66.659  1.00  1.00           O
ATOM   2610  OE2 GLU A 333       1.836  20.472  66.746  1.00  1.00           O
ATOM   2611  C   GLU A 333       0.464  24.626  69.151  1.00  1.00           C
ATOM   2612  O   GLU A 333       0.780  25.773  69.457  1.00  1.00           O
ATOM   2613  N   ILE A 334       0.554  23.602  70.021  1.00  1.00           N
ATOM   2614  CA  ILE A 334       1.104  23.884  71.311  1.00  1.00           C
ATOM   2615  CB  ILE A 334       0.226  23.441  72.443  1.00  1.00           C
ATOM   2616  CG1 ILE A 334      -1.120  24.182  72.386  1.00  1.00           C
ATOM   2617  CG2 ILE A 334       0.999  23.661  73.754  1.00  1.00           C
ATOM   2618  CD1 ILE A 334      -0.984  25.701  72.482  1.00  1.00           C
ATOM   2619  C   ILE A 334       2.393  23.151  71.437  1.00  1.00           C
ATOM   2620  O   ILE A 334       2.419  21.967  71.770  1.00  1.00           O
ATOM   2621  N   PHE A 335       3.508  23.845  71.156  1.00  1.00           N
ATOM   2622  CA  PHE A 335       4.775  23.254  71.431  1.00  1.00           C
ATOM   2623  CB  PHE A 335       5.900  23.749  70.506  1.00  1.00           C
ATOM   2624  CG  PHE A 335       5.856  22.907  69.278  1.00  1.00           C
ATOM   2625  CD1 PHE A 335       4.743  22.870  68.468  1.00  1.00           C
ATOM   2626  CD2 PHE A 335       6.959  22.168  68.924  1.00  1.00           C
ATOM   2627  CE1 PHE A 335       4.727  22.083  67.339  1.00  1.00           C
ATOM   2628  CE2 PHE A 335       6.946  21.388  67.794  1.00  1.00           C
ATOM   2629  CZ  PHE A 335       5.829  21.338  66.999  1.00  1.00           C
ATOM   2630  C   PHE A 335       5.053  23.696  72.813  1.00  1.00           C
ATOM   2631  O   PHE A 335       5.651  24.745  73.048  1.00  1.00           O
ATOM   2632  N   GLY A 336       4.596  22.879  73.771  1.00  1.00           N
ATOM   2633  CA  GLY A 336       4.756  23.247  75.133  1.00  1.00           C
ATOM   2634  C   GLY A 336       4.203  22.140  75.954  1.00  1.00           C
ATOM   2635  O   GLY A 336       3.550  21.209  75.485  1.00  1.00           O
ATOM   2636  N   PRO A 337       4.479  22.293  77.203  1.00  1.00           N
ATOM   2637  CA  PRO A 337       4.085  21.356  78.208  1.00  1.00           C
ATOM   2638  CD  PRO A 337       4.670  23.624  77.753  1.00  1.00           C
ATOM   2639  CB  PRO A 337       4.506  21.989  79.525  1.00  1.00           C
ATOM   2640  CG  PRO A 337       4.311  23.488  79.240  1.00  1.00           C
ATOM   2641  C   PRO A 337       2.607  21.176  78.250  1.00  1.00           C
ATOM   2642  O   PRO A 337       2.153  20.108  78.661  1.00  1.00           O
ATOM   2643  N   VAL A 338       1.831  22.200  77.856  4.00  1.00           N
ATOM   2644  CA  VAL A 338       0.422  22.097  78.062  4.00  1.00           C
ATOM   2645  CB  VAL A 338      -0.337  23.302  77.588  4.00  1.00           C
ATOM   2646  CG1 VAL A 338      -1.840  23.046  77.783  4.00  1.00           C
ATOM   2647  CG2 VAL A 338       0.188  24.536  78.340  4.00  1.00           C
ATOM   2648  C   VAL A 338      -0.104  20.920  77.328  4.00  1.00           C
ATOM   2649  O   VAL A 338       0.149  20.732  76.139  4.00  1.00           O
ATOM   2650  N   LEU A 339      -0.844  20.076  78.064  4.00  1.00           N
ATOM   2651  CA  LEU A 339      -1.494  18.955  77.479  4.00  1.00           C
ATOM   2652  CB  LEU A 339      -1.141  17.617  78.156  4.00  1.00           C
ATOM   2653  CG  LEU A 339      -1.972  16.424  77.648  4.00  1.00           C
ATOM   2654  CD1 LEU A 339      -1.708  16.136  76.165  4.00  1.00           C
ATOM   2655  CD2 LEU A 339      -1.775  15.187  78.539  4.00  1.00           C
ATOM   2656  C   LEU A 339      -2.957  19.174  77.721  4.00  1.00           C
ATOM   2657  O   LEU A 339      -3.417  19.210  78.859  4.00  1.00           O
ATOM   2658  N   PRO A 340      -3.681  19.358  76.657  4.00  1.00           N
ATOM   2659  CA  PRO A 340      -5.097  19.591  76.797  4.00  1.00           C
ATOM   2660  CD  PRO A 340      -3.115  20.140  75.568  4.00  1.00           C
ATOM   2661  CB  PRO A 340      -5.525  20.349  75.542  4.00  1.00           C
ATOM   2662  CG  PRO A 340      -4.244  21.062  75.086  4.00  1.00           C
ATOM   2663  C   PRO A 340      -5.870  18.314  76.962  4.00  1.00           C
ATOM   2664  O   PRO A 340      -5.289  17.241  76.804  4.00  1.00           O
ATOM   2665  N   ILE A 341      -7.160  18.407  77.355  4.00  1.00           N
ATOM   2666  CA  ILE A 341      -8.043  17.271  77.336  4.00  1.00           C
ATOM   2667  CB  ILE A 341      -8.311  16.666  78.692  4.00  1.00           C
ATOM   2668  CG1 ILE A 341      -8.937  15.272  78.538  4.00  1.00           C
ATOM   2669  CG2 ILE A 341      -9.157  17.629  79.535  4.00  1.00           C
ATOM   2670  CD1 ILE A 341      -8.950  14.470  79.839  4.00  1.00           C
ATOM   2671  C   ILE A 341      -9.319  17.784  76.727  4.00  1.00           C
ATOM   2672  O   ILE A 341      -9.870  18.793  77.166  4.00  1.00           O
ATOM   2673  N   VAL A 342      -9.806  17.120  75.663  4.00  1.00           N
ATOM   2674  CA  VAL A 342     -11.017  17.519  74.991  4.00  1.00           C
ATOM   2675  CB  VAL A 342     -10.829  17.671  73.510  4.00  1.00           C
ATOM   2676  CG1 VAL A 342     -12.175  18.059  72.878  4.00  1.00           C
ATOM   2677  CG2 VAL A 342      -9.678  18.654  73.238  4.00  1.00           C
ATOM   2678  C   VAL A 342     -11.922  16.326  75.153  4.00  1.00           C
ATOM   2679  O   VAL A 342     -11.444  15.193  75.204  4.00  1.00           O
ATOM   2680  N   CYS A 343     -13.253  16.530  75.254  4.00  1.00           N
ATOM   2681  CA  CYS A 343     -14.132  15.400  75.420  4.00  1.00           C
ATOM   2682  CB  CYS A 343     -15.168  15.588  76.542  4.00  1.00           C
ATOM   2683  SG  CYS A 343     -14.404  15.731  78.186  4.00  1.00           S
ATOM   2684  C   CYS A 343     -14.891  15.201  74.138  4.00  1.00           C
ATOM   2685  O   CYS A 343     -15.348  16.164  73.523  4.00  1.00           O
ATOM   2686  N   VAL A 344     -15.015  13.931  73.689  1.00  1.00           N
ATOM   2687  CA  VAL A 344     -15.743  13.591  72.493  1.00  1.00           C
ATOM   2688  CB  VAL A 344     -14.839  13.333  71.319  1.00  1.00           C
ATOM   2689  CG1 VAL A 344     -13.902  12.165  71.673  1.00  1.00           C
ATOM   2690  CG2 VAL A 344     -15.703  13.078  70.074  1.00  1.00           C
ATOM   2691  C   VAL A 344     -16.498  12.334  72.778  1.00  1.00           C
ATOM   2692  O   VAL A 344     -15.989  11.419  73.423  1.00  1.00           O
ATOM   2693  N   ARG A 345     -17.756  12.281  72.310  1.00  1.00           N
ATOM   2694  CA  ARG A 345     -18.626  11.175  72.576  1.00  1.00           C
ATOM   2695  CB  ARG A 345     -20.088  11.467  72.182  1.00  1.00           C
ATOM   2696  CG  ARG A 345     -20.284  11.839  70.710  1.00  1.00           C
ATOM   2697  CD  ARG A 345     -21.711  12.294  70.386  1.00  1.00           C
ATOM   2698  NE  ARG A 345     -21.721  12.819  68.991  1.00  1.00           N
ATOM   2699  CZ  ARG A 345     -21.926  11.981  67.933  1.00  1.00           C
ATOM   2700  NH1 ARG A 345     -22.133  10.648  68.143  1.00  1.00           N
ATOM   2701  NH2 ARG A 345     -21.929  12.478  66.662  1.00  1.00           N
ATOM   2702  C   ARG A 345     -18.219   9.903  71.903  1.00  1.00           C
ATOM   2703  O   ARG A 345     -18.186   8.853  72.544  1.00  1.00           O
ATOM   2704  N   SER A 346     -17.872   9.943  70.603  1.00  1.00           N
ATOM   2705  CA  SER A 346     -17.656   8.679  69.960  1.00  1.00           C
ATOM   2706  CB  SER A 346     -18.825   8.257  69.053  1.00  1.00           C
ATOM   2707  OG  SER A 346     -20.009   8.099  69.819  1.00  1.00           O
ATOM   2708  C   SER A 346     -16.452   8.766  69.075  1.00  1.00           C
ATOM   2709  O   SER A 346     -15.867   9.832  68.890  1.00  1.00           O
ATOM   2710  N   LEU A 347     -16.044   7.600  68.530  2.00  1.00           N
ATOM   2711  CA  LEU A 347     -14.940   7.500  67.617  2.00  1.00           C
ATOM   2712  CB  LEU A 347     -14.653   6.054  67.183  2.00  1.00           C
ATOM   2713  CG  LEU A 347     -14.095   5.175  68.316  2.00  1.00           C
ATOM   2714  CD1 LEU A 347     -12.687   5.634  68.726  2.00  1.00           C
ATOM   2715  CD2 LEU A 347     -15.068   5.104  69.504  2.00  1.00           C
ATOM   2716  C   LEU A 347     -15.321   8.271  66.391  2.00  1.00           C
ATOM   2717  O   LEU A 347     -14.506   9.009  65.841  2.00  1.00           O
ATOM   2718  N   GLU A 348     -16.593   8.149  65.950  2.00  1.00           N
ATOM   2719  CA  GLU A 348     -17.005   8.807  64.740  2.00  1.00           C
ATOM   2720  CB  GLU A 348     -18.493   8.603  64.398  2.00  1.00           C
ATOM   2721  CG  GLU A 348     -18.866   7.163  64.043  2.00  1.00           C
ATOM   2722  CD  GLU A 348     -20.297   7.165  63.519  2.00  1.00           C
ATOM   2723  OE1 GLU A 348     -20.647   8.117  62.769  2.00  1.00           O
ATOM   2724  OE2 GLU A 348     -21.054   6.213  63.846  2.00  1.00           O
ATOM   2725  C   GLU A 348     -16.812  10.285  64.921  2.00  1.00           C
ATOM   2726  O   GLU A 348     -16.251  10.949  64.052  2.00  1.00           O
ATOM   2727  N   GLU A 349     -17.237  10.839  66.075  2.00  1.00           N
ATOM   2728  CA  GLU A 349     -17.161  12.263  66.259  2.00  1.00           C
ATOM   2729  CB  GLU A 349     -17.803  12.760  67.564  2.00  1.00           C
ATOM   2730  CG  GLU A 349     -18.008  14.278  67.577  2.00  1.00           C
ATOM   2731  CD  GLU A 349     -19.082  14.615  66.547  2.00  1.00           C
ATOM   2732  OE1 GLU A 349     -19.522  13.681  65.825  2.00  1.00           O
ATOM   2733  OE2 GLU A 349     -19.476  15.809  66.468  2.00  1.00           O
ATOM   2734  C   GLU A 349     -15.728  12.693  66.247  2.00  1.00           C
ATOM   2735  O   GLU A 349     -15.383  13.704  65.637  2.00  1.00           O
ATOM   2736  N   ALA A 350     -14.846  11.922  66.906  2.00  1.00           N
ATOM   2737  CA  ALA A 350     -13.461  12.291  66.940  2.00  1.00           C
ATOM   2738  CB  ALA A 350     -12.594  11.301  67.735  2.00  1.00           C
ATOM   2739  C   ALA A 350     -12.975  12.283  65.525  2.00  1.00           C
ATOM   2740  O   ALA A 350     -12.209  13.150  65.109  2.00  1.00           O
ATOM   2741  N   ILE A 351     -13.447  11.297  64.742  2.00  1.00           N
ATOM   2742  CA  ILE A 351     -13.072  11.129  63.367  2.00  1.00           C
ATOM   2743  CB  ILE A 351     -13.769   9.975  62.703  2.00  1.00           C
ATOM   2744  CG1 ILE A 351     -13.387   8.641  63.365  2.00  1.00           C
ATOM   2745  CG2 ILE A 351     -13.450  10.032  61.200  2.00  1.00           C
ATOM   2746  CD1 ILE A 351     -14.299   7.482  62.963  2.00  1.00           C
ATOM   2747  C   ILE A 351     -13.490  12.362  62.628  2.00  1.00           C
ATOM   2748  O   ILE A 351     -12.868  12.694  61.625  2.00  1.00           O
ATOM   2749  N   GLN A 352     -14.628  12.982  63.019  2.00  1.00           N
ATOM   2750  CA  GLN A 352     -15.105  14.218  62.439  2.00  1.00           C
ATOM   2751  CB  GLN A 352     -16.527  14.572  62.907  2.00  1.00           C
ATOM   2752  CG  GLN A 352     -17.576  13.515  62.557  2.00  1.00           C
ATOM   2753  CD  GLN A 352     -17.791  13.526  61.052  2.00  1.00           C
ATOM   2754  OE1 GLN A 352     -17.378  12.607  60.348  2.00  1.00           O
ATOM   2755  NE2 GLN A 352     -18.453  14.599  60.541  2.00  1.00           N
ATOM   2756  C   GLN A 352     -14.226  15.378  62.870  2.00  1.00           C
ATOM   2757  O   GLN A 352     -13.890  16.227  62.046  2.00  1.00           O
ATOM   2758  N   PHE A 353     -13.819  15.453  64.166  2.00  1.00           N
ATOM   2759  CA  PHE A 353     -13.055  16.581  64.674  2.00  1.00           C
ATOM   2760  CB  PHE A 353     -12.739  16.439  66.173  2.00  1.00           C
ATOM   2761  CG  PHE A 353     -12.235  17.750  66.672  2.00  1.00           C
ATOM   2762  CD1 PHE A 353     -10.902  18.078  66.584  2.00  1.00           C
ATOM   2763  CD2 PHE A 353     -13.109  18.660  67.223  2.00  1.00           C
ATOM   2764  CE1 PHE A 353     -10.449  19.292  67.045  2.00  1.00           C
ATOM   2765  CE2 PHE A 353     -12.661  19.874  67.687  2.00  1.00           C
ATOM   2766  CZ  PHE A 353     -11.327  20.192  67.598  2.00  1.00           C
ATOM   2767  C   PHE A 353     -11.759  16.638  63.962  2.00  1.00           C
ATOM   2768  O   PHE A 353     -11.410  17.643  63.344  2.00  1.00           O
ATOM   2769  N   ILE A 354     -11.012  15.523  64.018  2.00  1.00           N
ATOM   2770  CA  ILE A 354      -9.872  15.424  63.171  2.00  1.00           C
ATOM   2771  CB  ILE A 354      -9.015  14.215  63.397  2.00  1.00           C
ATOM   2772  CG1 ILE A 354      -7.764  14.294  62.508  2.00  1.00           C
ATOM   2773  CG2 ILE A 354      -9.871  12.957  63.177  2.00  1.00           C
ATOM   2774  CD1 ILE A 354      -6.700  13.265  62.871  2.00  1.00           C
ATOM   2775  C   ILE A 354     -10.573  15.276  61.864  2.00  1.00           C
ATOM   2776  O   ILE A 354     -11.734  14.901  61.872  2.00  1.00           O
ATOM   2777  N   ASN A 355      -9.984  15.598  60.708  2.00  1.00           N
ATOM   2778  CA  ASN A 355     -10.808  15.507  59.528  2.00  1.00           C
ATOM   2779  CB  ASN A 355     -11.445  14.114  59.288  2.00  1.00           C
ATOM   2780  CG  ASN A 355     -11.901  13.961  57.837  2.00  1.00           C
ATOM   2781  OD1 ASN A 355     -12.494  14.858  57.241  2.00  1.00           O
ATOM   2782  ND2 ASN A 355     -11.613  12.770  57.247  2.00  1.00           N
ATOM   2783  C   ASN A 355     -11.867  16.565  59.628  2.00  1.00           C
ATOM   2784  O   ASN A 355     -13.000  16.401  59.177  2.00  1.00           O
ATOM   2785  N   GLN A 356     -11.506  17.691  60.271  2.00  1.00           N
ATOM   2786  CA  GLN A 356     -12.316  18.874  60.341  2.00  1.00           C
ATOM   2787  CB  GLN A 356     -13.323  18.856  61.504  2.00  1.00           C
ATOM   2788  CG  GLN A 356     -14.192  20.112  61.590  2.00  1.00           C
ATOM   2789  CD  GLN A 356     -15.187  19.916  62.725  2.00  1.00           C
ATOM   2790  OE1 GLN A 356     -16.184  19.211  62.576  2.00  1.00           O
ATOM   2791  NE2 GLN A 356     -14.911  20.553  63.896  2.00  1.00           N
ATOM   2792  C   GLN A 356     -11.324  19.931  60.623  2.00  1.00           C
ATOM   2793  O   GLN A 356     -11.641  21.105  60.813  2.00  1.00           O
ATOM   2794  N   ARG A 357     -10.061  19.487  60.621  1.00  1.00           N
ATOM   2795  CA  ARG A 357      -8.940  20.309  60.910  1.00  1.00           C
ATOM   2796  CB  ARG A 357      -8.120  19.815  62.119  1.00  1.00           C
ATOM   2797  CG  ARG A 357      -8.767  20.003  63.493  1.00  1.00           C
ATOM   2798  CD  ARG A 357      -7.913  19.476  64.653  1.00  1.00           C
ATOM   2799  NE  ARG A 357      -8.198  18.020  64.807  1.00  1.00           N
ATOM   2800  CZ  ARG A 357      -7.305  17.185  65.417  1.00  1.00           C
ATOM   2801  NH1 ARG A 357      -6.061  17.631  65.761  1.00  1.00           N
ATOM   2802  NH2 ARG A 357      -7.670  15.898  65.687  1.00  1.00           N
ATOM   2803  C   ARG A 357      -8.012  20.168  59.750  1.00  1.00           C
ATOM   2804  O   ARG A 357      -8.199  19.308  58.890  1.00  1.00           O
ATOM   2805  N   GLU A 358      -6.986  21.037  59.684  1.00  1.00           N
ATOM   2806  CA  GLU A 358      -6.002  20.857  58.663  1.00  1.00           C
ATOM   2807  CB  GLU A 358      -4.854  21.876  58.696  1.00  1.00           C
ATOM   2808  CG  GLU A 358      -4.093  21.836  60.027  1.00  1.00           C
ATOM   2809  CD  GLU A 358      -3.249  23.096  60.163  1.00  1.00           C
ATOM   2810  OE1 GLU A 358      -3.408  24.009  59.310  1.00  1.00           O
ATOM   2811  OE2 GLU A 358      -2.444  23.168  61.131  1.00  1.00           O
ATOM   2812  C   GLU A 358      -5.387  19.558  59.027  1.00  1.00           C
ATOM   2813  O   GLU A 358      -5.507  19.097  60.161  1.00  1.00           O
ATOM   2814  N   LYS A 359      -4.724  18.914  58.063  1.00  1.00           N
ATOM   2815  CA  LYS A 359      -4.210  17.619  58.342  1.00  1.00           C
ATOM   2816  CB  LYS A 359      -3.783  16.883  57.061  1.00  1.00           C
ATOM   2817  CG  LYS A 359      -4.982  16.660  56.140  1.00  1.00           C
ATOM   2818  CD  LYS A 359      -4.632  16.335  54.688  1.00  1.00           C
ATOM   2819  CE  LYS A 359      -5.872  16.182  53.806  1.00  1.00           C
ATOM   2820  NZ  LYS A 359      -5.481  16.138  52.380  1.00  1.00           N
ATOM   2821  C   LYS A 359      -3.052  17.698  59.271  1.00  1.00           C
ATOM   2822  O   LYS A 359      -2.285  18.658  59.313  1.00  1.00           O
ATOM   2823  N   PRO A 360      -2.985  16.665  60.061  1.00  1.00           N
ATOM   2824  CA  PRO A 360      -1.949  16.528  61.046  1.00  1.00           C
ATOM   2825  CD  PRO A 360      -4.196  15.956  60.438  1.00  1.00           C
ATOM   2826  CB  PRO A 360      -2.544  15.669  62.163  1.00  1.00           C
ATOM   2827  CG  PRO A 360      -3.744  14.960  61.512  1.00  1.00           C
ATOM   2828  C   PRO A 360      -0.640  15.993  60.583  1.00  1.00           C
ATOM   2829  O   PRO A 360      -0.595  15.235  59.617  1.00  1.00           O
ATOM   2830  N   LEU A 361       0.434  16.416  61.274  1.00  1.00           N
ATOM   2831  CA  LEU A 361       1.744  15.893  61.052  1.00  1.00           C
ATOM   2832  CB  LEU A 361       2.840  16.745  61.732  1.00  1.00           C
ATOM   2833  CG  LEU A 361       2.690  16.973  63.253  1.00  1.00           C
ATOM   2834  CD1 LEU A 361       3.081  15.734  64.072  1.00  1.00           C
ATOM   2835  CD2 LEU A 361       3.439  18.241  63.697  1.00  1.00           C
ATOM   2836  C   LEU A 361       1.754  14.483  61.577  1.00  1.00           C
ATOM   2837  O   LEU A 361       2.324  13.589  60.955  1.00  1.00           O
ATOM   2838  N   ALA A 362       1.097  14.240  62.738  4.00  1.00           N
ATOM   2839  CA  ALA A 362       1.094  12.923  63.322  4.00  1.00           C
ATOM   2840  CB  ALA A 362       2.149  12.734  64.423  4.00  1.00           C
ATOM   2841  C   ALA A 362      -0.243  12.672  63.944  4.00  1.00           C
ATOM   2842  O   ALA A 362      -0.930  13.596  64.374  4.00  1.00           O
ATOM   2843  N   LEU A 363      -0.650  11.387  63.970  4.00  1.00           N
ATOM   2844  CA  LEU A 363      -1.865  10.971  64.611  4.00  1.00           C
ATOM   2845  CB  LEU A 363      -2.814  10.151  63.723  4.00  1.00           C
ATOM   2846  CG  LEU A 363      -3.362  10.899  62.503  4.00  1.00           C
ATOM   2847  CD1 LEU A 363      -4.355  10.026  61.720  4.00  1.00           C
ATOM   2848  CD2 LEU A 363      -3.932  12.266  62.897  4.00  1.00           C
ATOM   2849  C   LEU A 363      -1.422   9.998  65.656  4.00  1.00           C
ATOM   2850  O   LEU A 363      -0.324   9.448  65.584  4.00  1.00           O
ATOM   2851  N   TYR A 364      -2.264   9.795  66.681  4.00  1.00           N
ATOM   2852  CA  TYR A 364      -1.988   8.873  67.743  4.00  1.00           C
ATOM   2853  CB  TYR A 364      -1.671   9.666  69.026  4.00  1.00           C
ATOM   2854  CG  TYR A 364      -1.658   8.835  70.265  4.00  1.00           C
ATOM   2855  CD1 TYR A 364      -2.836   8.436  70.856  4.00  1.00           C
ATOM   2856  CD2 TYR A 364      -0.469   8.497  70.865  4.00  1.00           C
ATOM   2857  CE1 TYR A 364      -2.827   7.689  72.009  4.00  1.00           C
ATOM   2858  CE2 TYR A 364      -0.455   7.750  72.019  4.00  1.00           C
ATOM   2859  CZ  TYR A 364      -1.633   7.343  72.593  4.00  1.00           C
ATOM   2860  OH  TYR A 364      -1.612   6.578  73.778  4.00  1.00           O
ATOM   2861  C   TYR A 364      -3.258   8.143  67.954  4.00  1.00           C
ATOM   2862  O   TYR A 364      -4.321   8.748  68.083  4.00  1.00           O
ATOM   2863  N   MET A 365      -3.191   6.810  67.974  4.00  1.00           N
ATOM   2864  CA  MET A 365      -4.414   6.130  68.210  4.00  1.00           C
ATOM   2865  CB  MET A 365      -4.904   5.356  66.973  4.00  1.00           C
ATOM   2866  CG  MET A 365      -5.219   6.261  65.780  4.00  1.00           C
ATOM   2867  SD  MET A 365      -5.497   5.386  64.210  4.00  1.00           S
ATOM   2868  CE  MET A 365      -3.732   5.110  63.875  4.00  1.00           C
ATOM   2869  C   MET A 365      -4.120   5.125  69.255  4.00  1.00           C
ATOM   2870  O   MET A 365      -3.317   4.217  69.050  4.00  1.00           O
ATOM   2871  N   PHE A 366      -4.753   5.271  70.426  4.00  1.00           N
ATOM   2872  CA  PHE A 366      -4.521   4.253  71.388  4.00  1.00           C
ATOM   2873  CB  PHE A 366      -4.202   4.743  72.809  4.00  1.00           C
ATOM   2874  CG  PHE A 366      -4.008   3.506  73.617  4.00  1.00           C
ATOM   2875  CD1 PHE A 366      -2.913   2.702  73.407  4.00  1.00           C
ATOM   2876  CD2 PHE A 366      -4.910   3.155  74.594  4.00  1.00           C
ATOM   2877  CE1 PHE A 366      -2.729   1.559  74.148  4.00  1.00           C
ATOM   2878  CE2 PHE A 366      -4.725   2.013  75.337  4.00  1.00           C
ATOM   2879  CZ  PHE A 366      -3.636   1.208  75.116  4.00  1.00           C
ATOM   2880  C   PHE A 366      -5.785   3.460  71.456  4.00  1.00           C
ATOM   2881  O   PHE A 366      -6.862   4.014  71.665  4.00  1.00           O
ATOM   2882  N   SER A 367      -5.696   2.135  71.233  1.00  1.00           N
ATOM   2883  CA  SER A 367      -6.887   1.343  71.319  1.00  1.00           C
ATOM   2884  CB  SER A 367      -7.770   1.423  70.062  1.00  1.00           C
ATOM   2885  OG  SER A 367      -8.906   0.586  70.215  1.00  1.00           O
ATOM   2886  C   SER A 367      -6.487  -0.084  71.467  1.00  1.00           C
ATOM   2887  O   SER A 367      -5.480  -0.522  70.913  1.00  1.00           O
ATOM   2888  N   SER A 368      -7.268  -0.840  72.260  1.00  1.00           N
ATOM   2889  CA  SER A 368      -7.024  -2.240  72.416  1.00  1.00           C
ATOM   2890  CB  SER A 368      -7.883  -2.863  73.530  1.00  1.00           C
ATOM   2891  OG  SER A 368      -7.608  -4.251  73.644  1.00  1.00           O
ATOM   2892  C   SER A 368      -7.413  -2.901  71.127  1.00  1.00           C
ATOM   2893  O   SER A 368      -6.708  -3.777  70.627  1.00  1.00           O
ATOM   2894  N   ASN A 369      -8.545  -2.457  70.534  1.00  1.00           N
ATOM   2895  CA  ASN A 369      -9.095  -3.098  69.369  1.00  1.00           C
ATOM   2896  CB  ASN A 369     -10.619  -2.935  69.233  1.00  1.00           C
ATOM   2897  CG  ASN A 369     -11.268  -3.867  70.248  1.00  1.00           C
ATOM   2898  OD1 ASN A 369     -11.032  -5.074  70.237  1.00  1.00           O
ATOM   2899  ND2 ASN A 369     -12.102  -3.296  71.158  1.00  1.00           N
ATOM   2900  C   ASN A 369      -8.454  -2.617  68.100  1.00  1.00           C
ATOM   2901  O   ASN A 369      -8.202  -1.428  67.913  1.00  1.00           O
ATOM   2902  N   ASP A 370      -8.158  -3.586  67.203  2.00  1.00           N
ATOM   2903  CA  ASP A 370      -7.540  -3.386  65.918  2.00  1.00           C
ATOM   2904  CB  ASP A 370      -7.143  -4.719  65.257  2.00  1.00           C
ATOM   2905  CG  ASP A 370      -6.190  -4.446  64.101  2.00  1.00           C
ATOM   2906  OD1 ASP A 370      -6.251  -3.331  63.518  2.00  1.00           O
ATOM   2907  OD2 ASP A 370      -5.378  -5.358  63.789  2.00  1.00           O
ATOM   2908  C   ASP A 370      -8.479  -2.671  64.981  2.00  1.00           C
ATOM   2909  O   ASP A 370      -8.079  -1.743  64.280  2.00  1.00           O
ATOM   2910  N   LYS A 371      -9.769  -3.063  64.971  2.00  1.00           N
ATOM   2911  CA  LYS A 371     -10.731  -2.534  64.036  2.00  1.00           C
ATOM   2912  CB  LYS A 371     -12.129  -3.140  64.230  2.00  1.00           C
ATOM   2913  CG  LYS A 371     -12.148  -4.653  64.017  2.00  1.00           C
ATOM   2914  CD  LYS A 371     -11.648  -5.073  62.634  2.00  1.00           C
ATOM   2915  CE  LYS A 371     -12.662  -4.828  61.516  2.00  1.00           C
ATOM   2916  NZ  LYS A 371     -13.798  -5.764  61.658  2.00  1.00           N
ATOM   2917  C   LYS A 371     -10.837  -1.071  64.250  2.00  1.00           C
ATOM   2918  O   LYS A 371     -10.950  -0.294  63.303  2.00  1.00           O
ATOM   2919  N   VAL A 372     -10.790  -0.660  65.522  2.00  1.00           N
ATOM   2920  CA  VAL A 372     -10.900   0.725  65.842  2.00  1.00           C
ATOM   2921  CB  VAL A 372     -10.721   0.955  67.314  2.00  1.00           C
ATOM   2922  CG1 VAL A 372     -10.822   2.460  67.605  2.00  1.00           C
ATOM   2923  CG2 VAL A 372     -11.735   0.086  68.076  2.00  1.00           C
ATOM   2924  C   VAL A 372      -9.763   1.419  65.153  2.00  1.00           C
ATOM   2925  O   VAL A 372      -9.935   2.491  64.576  2.00  1.00           O
ATOM   2926  N   ILE A 373      -8.558   0.818  65.190  2.00  1.00           N
ATOM   2927  CA  ILE A 373      -7.416   1.477  64.624  2.00  1.00           C
ATOM   2928  CB  ILE A 373      -6.118   0.776  64.906  2.00  1.00           C
ATOM   2929  CG1 ILE A 373      -5.850   0.752  66.422  2.00  1.00           C
ATOM   2930  CG2 ILE A 373      -5.014   1.488  64.106  2.00  1.00           C
ATOM   2931  CD1 ILE A 373      -5.767   2.145  67.049  2.00  1.00           C
ATOM   2932  C   ILE A 373      -7.539   1.639  63.140  2.00  1.00           C
ATOM   2933  O   ILE A 373      -7.339   2.735  62.620  2.00  1.00           O
ATOM   2934  N   LYS A 374      -7.891   0.565  62.412  2.00  1.00           N
ATOM   2935  CA  LYS A 374      -7.940   0.660  60.979  2.00  1.00           C
ATOM   2936  CB  LYS A 374      -8.173  -0.694  60.283  2.00  1.00           C
ATOM   2937  CG  LYS A 374      -6.949  -1.610  60.364  2.00  1.00           C
ATOM   2938  CD  LYS A 374      -7.181  -3.024  59.828  2.00  1.00           C
ATOM   2939  CE  LYS A 374      -5.896  -3.850  59.748  2.00  1.00           C
ATOM   2940  NZ  LYS A 374      -6.139  -5.109  59.010  2.00  1.00           N
ATOM   2941  C   LYS A 374      -9.022   1.594  60.564  2.00  1.00           C
ATOM   2942  O   LYS A 374      -8.866   2.360  59.618  2.00  1.00           O
ATOM   2943  N   LYS A 375     -10.163   1.568  61.262  2.00  1.00           N
ATOM   2944  CA  LYS A 375     -11.226   2.413  60.824  2.00  1.00           C
ATOM   2945  CB  LYS A 375     -12.508   2.206  61.647  2.00  1.00           C
ATOM   2946  CG  LYS A 375     -12.269   2.294  63.153  2.00  1.00           C
ATOM   2947  CD  LYS A 375     -13.535   2.162  63.998  2.00  1.00           C
ATOM   2948  CE  LYS A 375     -14.334   3.458  64.130  2.00  1.00           C
ATOM   2949  NZ  LYS A 375     -15.517   3.228  64.987  2.00  1.00           N
ATOM   2950  C   LYS A 375     -10.801   3.834  60.900  2.00  1.00           C
ATOM   2951  O   LYS A 375     -11.022   4.606  59.967  2.00  1.00           O
ATOM   2952  N   MET A 376     -10.153   4.224  62.005  2.00  1.00           N
ATOM   2953  CA  MET A 376      -9.758   5.592  62.084  2.00  1.00           C
ATOM   2954  CB  MET A 376      -9.149   5.972  63.446  2.00  1.00           C
ATOM   2955  CG  MET A 376     -10.184   5.965  64.576  2.00  1.00           C
ATOM   2956  SD  MET A 376      -9.548   6.460  66.206  2.00  1.00           S
ATOM   2957  CE  MET A 376      -8.715   4.883  66.544  2.00  1.00           C
ATOM   2958  C   MET A 376      -8.752   5.852  61.000  2.00  1.00           C
ATOM   2959  O   MET A 376      -8.795   6.899  60.356  2.00  1.00           O
ATOM   2960  N   ILE A 377      -7.828   4.899  60.748  2.00  1.00           N
ATOM   2961  CA  ILE A 377      -6.814   5.139  59.755  2.00  1.00           C
ATOM   2962  CB  ILE A 377      -5.691   4.135  59.708  2.00  1.00           C
ATOM   2963  CG1 ILE A 377      -6.172   2.732  59.320  2.00  1.00           C
ATOM   2964  CG2 ILE A 377      -4.956   4.201  61.058  2.00  1.00           C
ATOM   2965  CD1 ILE A 377      -5.028   1.801  58.920  2.00  1.00           C
ATOM   2966  C   ILE A 377      -7.424   5.264  58.393  2.00  1.00           C
ATOM   2967  O   ILE A 377      -7.036   6.138  57.619  2.00  1.00           O
ATOM   2968  N   ALA A 378      -8.409   4.410  58.059  2.00  1.00           N
ATOM   2969  CA  ALA A 378      -8.964   4.441  56.736  2.00  1.00           C
ATOM   2970  CB  ALA A 378     -10.063   3.385  56.529  2.00  1.00           C
ATOM   2971  C   ALA A 378      -9.582   5.780  56.480  2.00  1.00           C
ATOM   2972  O   ALA A 378      -9.337   6.395  55.444  2.00  1.00           O
ATOM   2973  N   GLU A 379     -10.379   6.280  57.438  2.00  1.00           N
ATOM   2974  CA  GLU A 379     -11.114   7.489  57.205  2.00  1.00           C
ATOM   2975  CB  GLU A 379     -12.266   7.717  58.201  2.00  1.00           C
ATOM   2976  CG  GLU A 379     -13.565   7.012  57.787  2.00  1.00           C
ATOM   2977  CD  GLU A 379     -13.379   5.504  57.863  2.00  1.00           C
ATOM   2978  OE1 GLU A 379     -13.548   4.945  58.979  2.00  1.00           O
ATOM   2979  OE2 GLU A 379     -13.071   4.890  56.806  2.00  1.00           O
ATOM   2980  C   GLU A 379     -10.302   8.750  57.118  2.00  1.00           C
ATOM   2981  O   GLU A 379     -10.530   9.555  56.216  2.00  1.00           O
ATOM   2982  N   THR A 380      -9.322   8.974  58.013  1.00  1.00           N
ATOM   2983  CA  THR A 380      -8.702  10.275  58.018  1.00  1.00           C
ATOM   2984  CB  THR A 380      -8.311  10.729  59.394  1.00  1.00           C
ATOM   2985  OG1 THR A 380      -7.320   9.864  59.930  1.00  1.00           O
ATOM   2986  CG2 THR A 380      -9.562  10.717  60.289  1.00  1.00           C
ATOM   2987  C   THR A 380      -7.472  10.293  57.201  1.00  1.00           C
ATOM   2988  O   THR A 380      -7.104   9.320  56.547  1.00  1.00           O
ATOM   2989  N   SER A 381      -6.833  11.475  57.213  1.00  1.00           N
ATOM   2990  CA  SER A 381      -5.601  11.691  56.537  1.00  1.00           C
ATOM   2991  CB  SER A 381      -5.726  12.672  55.361  1.00  1.00           C
ATOM   2992  OG  SER A 381      -6.162  13.939  55.834  1.00  1.00           O
ATOM   2993  C   SER A 381      -4.693  12.305  57.533  1.00  1.00           C
ATOM   2994  O   SER A 381      -5.091  13.155  58.328  1.00  1.00           O
ATOM   2995  N   SER A 382      -3.431  11.862  57.513  1.00  1.00           N
ATOM   2996  CA  SER A 382      -2.480  12.375  58.436  1.00  1.00           C
ATOM   2997  CB  SER A 382      -2.515  11.664  59.791  1.00  1.00           C
ATOM   2998  OG  SER A 382      -2.268  10.280  59.602  1.00  1.00           O
ATOM   2999  C   SER A 382      -1.154  12.113  57.824  1.00  1.00           C
ATOM   3000  O   SER A 382      -1.059  11.542  56.740  1.00  1.00           O
ATOM   3001  N   GLY A 383      -0.088  12.542  58.511  1.00  1.00           N
ATOM   3002  CA  GLY A 383       1.211  12.223  58.022  1.00  1.00           C
ATOM   3003  C   GLY A 383       1.383  10.841  58.546  1.00  1.00           C
ATOM   3004  O   GLY A 383       0.513   9.995  58.345  1.00  1.00           O
ATOM   3005  N   GLY A 384       2.497  10.551  59.229  4.00  1.00           N
ATOM   3006  CA  GLY A 384       2.615   9.212  59.720  4.00  1.00           C
ATOM   3007  C   GLY A 384       1.660   9.028  60.843  4.00  1.00           C
ATOM   3008  O   GLY A 384       1.206   9.990  61.459  4.00  1.00           O
ATOM   3009  N   VAL A 385       1.331   7.752  61.128  4.00  1.00           N
ATOM   3010  CA  VAL A 385       0.425   7.472  62.195  4.00  1.00           C
ATOM   3011  CB  VAL A 385      -0.884   6.882  61.763  4.00  1.00           C
ATOM   3012  CG1 VAL A 385      -1.636   7.910  60.908  4.00  1.00           C
ATOM   3013  CG2 VAL A 385      -0.606   5.552  61.044  4.00  1.00           C
ATOM   3014  C   VAL A 385       1.042   6.473  63.096  4.00  1.00           C
ATOM   3015  O   VAL A 385       1.883   5.673  62.690  4.00  1.00           O
ATOM   3016  N   ALA A 386       0.638   6.526  64.377  4.00  1.00           N
ATOM   3017  CA  ALA A 386       1.124   5.566  65.308  4.00  1.00           C
ATOM   3018  CB  ALA A 386       2.137   6.142  66.312  4.00  1.00           C
ATOM   3019  C   ALA A 386      -0.053   5.088  66.091  4.00  1.00           C
ATOM   3020  O   ALA A 386      -0.962   5.857  66.398  4.00  1.00           O
ATOM   3021  N   ALA A 387      -0.076   3.778  66.400  4.00  1.00           N
ATOM   3022  CA  ALA A 387      -1.115   3.229  67.222  4.00  1.00           C
ATOM   3023  CB  ALA A 387      -1.845   2.042  66.575  4.00  1.00           C
ATOM   3024  C   ALA A 387      -0.383   2.710  68.429  4.00  1.00           C
ATOM   3025  O   ALA A 387       0.608   1.994  68.298  4.00  1.00           O
ATOM   3026  N   ASN A 388      -0.851   3.066  69.641  1.00  1.00           N
ATOM   3027  CA  ASN A 388      -0.256   2.594  70.864  1.00  1.00           C
ATOM   3028  CB  ASN A 388      -0.080   1.057  70.845  1.00  1.00           C
ATOM   3029  CG  ASN A 388       0.377   0.534  72.205  1.00  1.00           C
ATOM   3030  OD1 ASN A 388      -0.365   0.560  73.184  1.00  1.00           O
ATOM   3031  ND2 ASN A 388       1.645   0.046  72.266  1.00  1.00           N
ATOM   3032  C   ASN A 388       1.083   3.230  71.128  1.00  1.00           C
ATOM   3033  O   ASN A 388       1.754   2.884  72.099  1.00  1.00           O
ATOM   3034  N   ASP A 389       1.508   4.232  70.339  1.00  1.00           N
ATOM   3035  CA  ASP A 389       2.825   4.730  70.630  1.00  1.00           C
ATOM   3036  CB  ASP A 389       3.878   4.268  69.607  1.00  1.00           C
ATOM   3037  CG  ASP A 389       4.055   2.760  69.719  1.00  1.00           C
ATOM   3038  OD1 ASP A 389       3.846   2.213  70.833  1.00  1.00           O
ATOM   3039  OD2 ASP A 389       4.403   2.135  68.682  1.00  1.00           O
ATOM   3040  C   ASP A 389       2.829   6.203  70.565  1.00  1.00           C
ATOM   3041  O   ASP A 389       1.818   6.872  70.767  1.00  1.00           O
ATOM   3042  N   VAL A 390       4.027   6.732  70.275  1.00  1.00           N
ATOM   3043  CA  VAL A 390       4.194   8.138  70.228  1.00  1.00           C
ATOM   3044  CB  VAL A 390       4.709   8.702  71.530  1.00  1.00           C
ATOM   3045  CG1 VAL A 390       4.795  10.241  71.452  1.00  1.00           C
ATOM   3046  CG2 VAL A 390       3.798   8.190  72.659  1.00  1.00           C
ATOM   3047  C   VAL A 390       5.170   8.404  69.118  1.00  1.00           C
ATOM   3048  O   VAL A 390       4.920   8.024  67.975  1.00  1.00           O
ATOM   3049  N   ILE A 391       6.311   9.065  69.405  1.00  1.00           N
ATOM   3050  CA  ILE A 391       7.167   9.453  68.326  1.00  1.00           C
ATOM   3051  CB  ILE A 391       8.003  10.646  68.702  1.00  1.00           C
ATOM   3052  CG1 ILE A 391       7.112  11.725  69.333  1.00  1.00           C
ATOM   3053  CG2 ILE A 391       8.718  11.171  67.442  1.00  1.00           C
ATOM   3054  CD1 ILE A 391       7.903  12.816  70.057  1.00  1.00           C
ATOM   3055  C   ILE A 391       8.106   8.337  68.045  1.00  1.00           C
ATOM   3056  O   ILE A 391       9.295   8.525  67.788  1.00  1.00           O
ATOM   3057  N   VAL A 392       7.579   7.116  68.093  2.00  1.00           N
ATOM   3058  CA  VAL A 392       8.384   6.000  67.744  2.00  1.00           C
ATOM   3059  CB  VAL A 392       7.815   4.703  68.239  2.00  1.00           C
ATOM   3060  CG1 VAL A 392       7.816   4.729  69.777  2.00  1.00           C
ATOM   3061  CG2 VAL A 392       6.419   4.513  67.622  2.00  1.00           C
ATOM   3062  C   VAL A 392       8.489   5.920  66.245  2.00  1.00           C
ATOM   3063  O   VAL A 392       9.510   5.498  65.705  2.00  1.00           O
ATOM   3064  N   HIS A 393       7.420   6.352  65.540  2.00  1.00           N
ATOM   3065  CA  HIS A 393       7.246   6.117  64.129  2.00  1.00           C
ATOM   3066  ND1 HIS A 393       4.888   8.655  62.529  2.00  1.00           N
ATOM   3067  CG  HIS A 393       5.689   8.060  63.480  2.00  1.00           C
ATOM   3068  CB  HIS A 393       5.877   6.575  63.584  2.00  1.00           C
ATOM   3069  NE2 HIS A 393       5.721  10.298  63.773  2.00  1.00           N
ATOM   3070  CD2 HIS A 393       6.189   9.078  64.233  2.00  1.00           C
ATOM   3071  CE1 HIS A 393       4.945   9.992  62.749  2.00  1.00           C
ATOM   3072  C   HIS A 393       8.311   6.697  63.242  2.00  1.00           C
ATOM   3073  O   HIS A 393       8.803   6.001  62.354  2.00  1.00           O
ATOM   3074  N   ILE A 394       8.725   7.961  63.439  2.00  1.00           N
ATOM   3075  CA  ILE A 394       9.656   8.550  62.508  2.00  1.00           C
ATOM   3076  CB  ILE A 394      10.006   9.973  62.839  2.00  1.00           C
ATOM   3077  CG1 ILE A 394      10.741  10.056  64.187  2.00  1.00           C
ATOM   3078  CG2 ILE A 394       8.711  10.800  62.791  2.00  1.00           C
ATOM   3079  CD1 ILE A 394      11.442  11.393  64.417  2.00  1.00           C
ATOM   3080  C   ILE A 394      10.933   7.774  62.523  2.00  1.00           C
ATOM   3081  O   ILE A 394      11.523   7.526  61.472  2.00  1.00           O
ATOM   3082  N   THR A 395      11.394   7.349  63.713  1.00  1.00           N
ATOM   3083  CA  THR A 395      12.683   6.729  63.770  1.00  1.00           C
ATOM   3084  CB  THR A 395      13.310   6.850  65.138  1.00  1.00           C
ATOM   3085  OG1 THR A 395      14.584   6.223  65.156  1.00  1.00           O
ATOM   3086  CG2 THR A 395      12.377   6.252  66.209  1.00  1.00           C
ATOM   3087  C   THR A 395      12.611   5.284  63.389  1.00  1.00           C
ATOM   3088  O   THR A 395      12.541   4.382  64.222  1.00  1.00           O
ATOM   3089  N   LEU A 396      12.610   5.041  62.070  1.00  1.00           N
ATOM   3090  CA  LEU A 396      12.735   3.727  61.527  1.00  1.00           C
ATOM   3091  CB  LEU A 396      11.474   2.847  61.652  1.00  1.00           C
ATOM   3092  CG  LEU A 396      11.711   1.354  61.316  1.00  1.00           C
ATOM   3093  CD1 LEU A 396      10.422   0.534  61.477  1.00  1.00           C
ATOM   3094  CD2 LEU A 396      12.351   1.155  59.933  1.00  1.00           C
ATOM   3095  C   LEU A 396      13.020   4.015  60.079  1.00  1.00           C
ATOM   3096  O   LEU A 396      12.319   4.809  59.452  1.00  1.00           O
ATOM   3097  N   HIS A 397      14.060   3.380  59.504  3.00  1.00           N
ATOM   3098  CA  HIS A 397      14.497   3.704  58.172  3.00  1.00           C
ATOM   3099  ND1 HIS A 397      17.166   2.332  59.805  3.00  1.00           N
ATOM   3100  CG  HIS A 397      16.877   3.174  58.755  3.00  1.00           C
ATOM   3101  CB  HIS A 397      15.765   2.933  57.775  3.00  1.00           C
ATOM   3102  NE2 HIS A 397      18.603   4.022  59.936  3.00  1.00           N
ATOM   3103  CD2 HIS A 397      17.765   4.202  58.849  3.00  1.00           C
ATOM   3104  CE1 HIS A 397      18.204   2.886  60.479  3.00  1.00           C
ATOM   3105  C   HIS A 397      13.406   3.406  57.186  3.00  1.00           C
ATOM   3106  O   HIS A 397      13.157   4.191  56.272  3.00  1.00           O
ATOM   3107  N   SER A 398      12.708   2.269  57.356  3.00  1.00           N
ATOM   3108  CA  SER A 398      11.682   1.873  56.430  3.00  1.00           C
ATOM   3109  CB  SER A 398      11.042   0.537  56.828  3.00  1.00           C
ATOM   3110  OG  SER A 398      11.958  -0.527  56.611  3.00  1.00           O
ATOM   3111  C   SER A 398      10.605   2.907  56.392  3.00  1.00           C
ATOM   3112  O   SER A 398      10.155   3.294  55.315  3.00  1.00           O
ATOM   3113  N   LEU A 399      10.167   3.404  57.561  1.00  1.00           N
ATOM   3114  CA  LEU A 399       9.085   4.344  57.535  1.00  1.00           C
ATOM   3115  CB  LEU A 399       8.461   4.639  58.910  1.00  1.00           C
ATOM   3116  CG  LEU A 399       7.744   3.446  59.556  1.00  1.00           C
ATOM   3117  CD1 LEU A 399       8.729   2.306  59.845  1.00  1.00           C
ATOM   3118  CD2 LEU A 399       6.956   3.884  60.800  1.00  1.00           C
ATOM   3119  C   LEU A 399       9.581   5.658  57.046  1.00  1.00           C
ATOM   3120  O   LEU A 399      10.659   6.132  57.400  1.00  1.00           O
ATOM   3121  N   PRO A 400       8.782   6.228  56.191  1.00  1.00           N
ATOM   3122  CA  PRO A 400       9.113   7.528  55.690  1.00  1.00           C
ATOM   3123  CD  PRO A 400       8.130   5.412  55.178  1.00  1.00           C
ATOM   3124  CB  PRO A 400       8.400   7.668  54.347  1.00  1.00           C
ATOM   3125  CG  PRO A 400       8.222   6.218  53.874  1.00  1.00           C
ATOM   3126  C   PRO A 400       8.629   8.542  56.686  1.00  1.00           C
ATOM   3127  O   PRO A 400       7.770   8.199  57.498  1.00  1.00           O
ATOM   3128  N   PHE A 401       9.163   9.781  56.660  4.00  1.00           N
ATOM   3129  CA  PHE A 401       8.668  10.820  57.525  4.00  1.00           C
ATOM   3130  CB  PHE A 401       9.707  11.344  58.532  4.00  1.00           C
ATOM   3131  CG  PHE A 401       9.066  12.456  59.287  4.00  1.00           C
ATOM   3132  CD1 PHE A 401       8.130  12.196  60.259  4.00  1.00           C
ATOM   3133  CD2 PHE A 401       9.413  13.763  59.029  4.00  1.00           C
ATOM   3134  CE1 PHE A 401       7.540  13.224  60.958  4.00  1.00           C
ATOM   3135  CE2 PHE A 401       8.827  14.795  59.724  4.00  1.00           C
ATOM   3136  CZ  PHE A 401       7.888  14.526  60.690  4.00  1.00           C
ATOM   3137  C   PHE A 401       8.298  11.939  56.648  4.00  1.00           C
ATOM   3138  O   PHE A 401       9.014  12.286  55.711  4.00  1.00           O
ATOM   3139  N   GLY A 402       7.138  12.531  56.937  1.00  1.00           N
ATOM   3140  CA  GLY A 402       6.739  13.603  56.106  1.00  1.00           C
ATOM   3141  C   GLY A 402       5.349  13.935  56.470  1.00  1.00           C
ATOM   3142  O   GLY A 402       4.732  13.278  57.307  1.00  1.00           O
ATOM   3143  N   GLY A 403       4.817  14.981  55.828  1.00  1.00           N
ATOM   3144  CA  GLY A 403       3.482  15.337  56.149  1.00  1.00           C
ATOM   3145  C   GLY A 403       2.798  15.706  54.876  1.00  1.00           C
ATOM   3146  O   GLY A 403       3.446  16.049  53.890  1.00  1.00           O
ATOM   3147  N   VAL A 404       1.453  15.628  54.875  1.00  1.00           N
ATOM   3148  CA  VAL A 404       0.687  16.002  53.724  1.00  1.00           C
ATOM   3149  CB  VAL A 404      -0.243  14.934  53.231  1.00  1.00           C
ATOM   3150  CG1 VAL A 404      -1.324  14.699  54.300  1.00  1.00           C
ATOM   3151  CG2 VAL A 404      -0.805  15.368  51.867  1.00  1.00           C
ATOM   3152  C   VAL A 404      -0.170  17.144  54.167  1.00  1.00           C
ATOM   3153  O   VAL A 404      -0.558  17.218  55.331  1.00  1.00           O
ATOM   3154  N   GLY A 405      -0.473  18.081  53.247  2.00  1.00           N
ATOM   3155  CA  GLY A 405      -1.344  19.168  53.588  2.00  1.00           C
ATOM   3156  C   GLY A 405      -0.588  20.282  54.243  2.00  1.00           C
ATOM   3157  O   GLY A 405       0.561  20.564  53.908  2.00  1.00           O
ATOM   3158  N   ASN A 406      -1.258  20.952  55.208  2.00  1.00           N
ATOM   3159  CA  ASN A 406      -0.715  22.034  55.987  2.00  1.00           C
ATOM   3160  CB  ASN A 406      -1.710  22.493  57.067  2.00  1.00           C
ATOM   3161  CG  ASN A 406      -1.091  23.603  57.899  2.00  1.00           C
ATOM   3162  OD1 ASN A 406      -0.434  23.337  58.903  2.00  1.00           O
ATOM   3163  ND2 ASN A 406      -1.317  24.879  57.487  2.00  1.00           N
ATOM   3164  C   ASN A 406       0.461  21.438  56.633  2.00  1.00           C
ATOM   3165  O   ASN A 406       1.478  22.087  56.869  2.00  1.00           O
ATOM   3166  N   SER A 407       0.329  20.137  56.904  2.00  1.00           N
ATOM   3167  CA  SER A 407       1.394  19.430  57.502  2.00  1.00           C
ATOM   3168  CB  SER A 407       1.109  17.924  57.615  2.00  1.00           C
ATOM   3169  OG  SER A 407       0.000  17.703  58.473  2.00  1.00           O
ATOM   3170  C   SER A 407       2.603  19.593  56.643  2.00  1.00           C
ATOM   3171  O   SER A 407       3.689  19.861  57.152  2.00  1.00           O
ATOM   3172  N   GLY A 408       2.471  19.442  55.312  4.00  1.00           N
ATOM   3173  CA  GLY A 408       3.649  19.664  54.526  4.00  1.00           C
ATOM   3174  C   GLY A 408       3.663  18.744  53.372  4.00  1.00           C
ATOM   3175  O   GLY A 408       2.632  18.248  52.921  4.00  1.00           O
ATOM   3176  N   MET A 409       4.878  18.519  52.853  4.00  1.00           N
ATOM   3177  CA  MET A 409       5.003  17.703  51.700  4.00  1.00           C
ATOM   3178  CB  MET A 409       4.871  18.539  50.411  4.00  1.00           C
ATOM   3179  CG  MET A 409       4.990  17.775  49.091  4.00  1.00           C
ATOM   3180  SD  MET A 409       4.679  18.817  47.629  4.00  1.00           S
ATOM   3181  CE  MET A 409       5.261  17.618  46.395  4.00  1.00           C
ATOM   3182  C   MET A 409       6.374  17.100  51.707  4.00  1.00           C
ATOM   3183  O   MET A 409       7.237  17.499  52.487  4.00  1.00           O
ATOM   3184  N   GLY A 410       6.590  16.092  50.837  1.00  1.00           N
ATOM   3185  CA  GLY A 410       7.875  15.466  50.712  1.00  1.00           C
ATOM   3186  C   GLY A 410       7.995  14.444  51.782  1.00  1.00           C
ATOM   3187  O   GLY A 410       7.091  14.262  52.596  1.00  1.00           O
ATOM   3188  N   SER A 411       9.136  13.737  51.790  1.00  1.00           N
ATOM   3189  CA  SER A 411       9.346  12.744  52.791  1.00  1.00           C
ATOM   3190  CB  SER A 411       8.825  11.351  52.400  1.00  1.00           C
ATOM   3191  OG  SER A 411       9.081  10.427  53.449  1.00  1.00           O
ATOM   3192  C   SER A 411      10.829  12.619  53.003  1.00  1.00           C
ATOM   3193  O   SER A 411      11.616  13.150  52.220  1.00  1.00           O
ATOM   3194  N   TYR A 412      11.258  11.925  54.084  4.00  1.00           N
ATOM   3195  CA  TYR A 412      12.670  11.793  54.355  4.00  1.00           C
ATOM   3196  CB  TYR A 412      13.195  12.624  55.539  4.00  1.00           C
ATOM   3197  CG  TYR A 412      12.973  14.084  55.368  4.00  1.00           C
ATOM   3198  CD1 TYR A 412      13.920  14.877  54.765  4.00  1.00           C
ATOM   3199  CD2 TYR A 412      11.818  14.660  55.839  4.00  1.00           C
ATOM   3200  CE1 TYR A 412      13.710  16.228  54.627  4.00  1.00           C
ATOM   3201  CE2 TYR A 412      11.601  16.010  55.704  4.00  1.00           C
ATOM   3202  CZ  TYR A 412      12.550  16.795  55.096  4.00  1.00           C
ATOM   3203  OH  TYR A 412      12.333  18.183  54.957  4.00  1.00           O
ATOM   3204  C   TYR A 412      12.935  10.425  54.844  4.00  1.00           C
ATOM   3205  O   TYR A 412      12.044   9.592  55.000  4.00  1.00           O
ATOM   3206  N   HIS A 413      14.238  10.187  55.053  1.00  1.00           N
ATOM   3207  CA  HIS A 413      14.703   9.037  55.743  1.00  1.00           C
ATOM   3208  ND1 HIS A 413      14.542   9.962  58.868  1.00  1.00           N
ATOM   3209  CG  HIS A 413      13.593   9.648  57.920  1.00  1.00           C
ATOM   3210  CB  HIS A 413      13.769   8.585  56.879  1.00  1.00           C
ATOM   3211  NE2 HIS A 413      12.817  11.323  59.217  1.00  1.00           N
ATOM   3212  CD2 HIS A 413      12.547  10.487  58.148  1.00  1.00           C
ATOM   3213  CE1 HIS A 413      14.026  10.971  59.616  1.00  1.00           C
ATOM   3214  C   HIS A 413      14.937   7.881  54.831  1.00  1.00           C
ATOM   3215  O   HIS A 413      14.151   7.590  53.932  1.00  1.00           O
ATOM   3216  N   GLY A 414      16.083   7.212  55.064  3.00  1.00           N
ATOM   3217  CA  GLY A 414      16.453   5.986  54.422  3.00  1.00           C
ATOM   3218  C   GLY A 414      16.481   6.123  52.938  3.00  1.00           C
ATOM   3219  O   GLY A 414      17.038   7.068  52.381  3.00  1.00           O
ATOM   3220  N   LYS A 415      15.841   5.142  52.270  2.00  1.00           N
ATOM   3221  CA  LYS A 415      15.791   5.032  50.843  2.00  1.00           C
ATOM   3222  CB  LYS A 415      14.837   3.914  50.392  2.00  1.00           C
ATOM   3223  CG  LYS A 415      15.211   2.523  50.904  2.00  1.00           C
ATOM   3224  CD  LYS A 415      14.056   1.521  50.822  2.00  1.00           C
ATOM   3225  CE  LYS A 415      13.063   1.632  51.984  2.00  1.00           C
ATOM   3226  NZ  LYS A 415      12.290   2.891  51.879  2.00  1.00           N
ATOM   3227  C   LYS A 415      15.185   6.312  50.375  2.00  1.00           C
ATOM   3228  O   LYS A 415      15.582   6.869  49.353  2.00  1.00           O
ATOM   3229  N   LYS A 416      14.208   6.817  51.149  2.00  1.00           N
ATOM   3230  CA  LYS A 416      13.498   8.014  50.812  2.00  1.00           C
ATOM   3231  CB  LYS A 416      12.423   8.381  51.849  2.00  1.00           C
ATOM   3232  CG  LYS A 416      11.098   7.647  51.645  2.00  1.00           C
ATOM   3233  CD  LYS A 416      10.364   8.083  50.373  2.00  1.00           C
ATOM   3234  CE  LYS A 416      10.962   7.527  49.079  2.00  1.00           C
ATOM   3235  NZ  LYS A 416      10.298   6.254  48.724  2.00  1.00           N
ATOM   3236  C   LYS A 416      14.449   9.171  50.717  2.00  1.00           C
ATOM   3237  O   LYS A 416      14.327   9.980  49.802  2.00  1.00           O
ATOM   3238  N   SER A 417      15.424   9.299  51.639  2.00  1.00           N
ATOM   3239  CA  SER A 417      16.305  10.438  51.581  2.00  1.00           C
ATOM   3240  CB  SER A 417      17.309  10.488  52.746  2.00  1.00           C
ATOM   3241  OG  SER A 417      18.209   9.392  52.667  2.00  1.00           O
ATOM   3242  C   SER A 417      17.075  10.393  50.327  2.00  1.00           C
ATOM   3243  O   SER A 417      17.226  11.397  49.632  2.00  1.00           O
ATOM   3244  N   PHE A 418      17.571   9.200  49.993  2.00  1.00           N
ATOM   3245  CA  PHE A 418      18.346   9.132  48.810  2.00  1.00           C
ATOM   3246  CB  PHE A 418      18.918   7.730  48.538  2.00  1.00           C
ATOM   3247  CG  PHE A 418      19.696   7.814  47.270  2.00  1.00           C
ATOM   3248  CD1 PHE A 418      20.949   8.382  47.249  2.00  1.00           C
ATOM   3249  CD2 PHE A 418      19.171   7.315  46.100  2.00  1.00           C
ATOM   3250  CE1 PHE A 418      21.663   8.457  46.076  2.00  1.00           C
ATOM   3251  CE2 PHE A 418      19.882   7.387  44.925  2.00  1.00           C
ATOM   3252  CZ  PHE A 418      21.130   7.960  44.911  2.00  1.00           C
ATOM   3253  C   PHE A 418      17.469   9.506  47.658  2.00  1.00           C
ATOM   3254  O   PHE A 418      17.871  10.274  46.785  2.00  1.00           O
ATOM   3255  N   GLU A 419      16.227   8.986  47.640  2.00  1.00           N
ATOM   3256  CA  GLU A 419      15.339   9.234  46.542  2.00  1.00           C
ATOM   3257  CB  GLU A 419      13.991   8.517  46.718  2.00  1.00           C
ATOM   3258  CG  GLU A 419      14.113   7.000  46.908  2.00  1.00           C
ATOM   3259  CD  GLU A 419      14.648   6.359  45.635  2.00  1.00           C
ATOM   3260  OE1 GLU A 419      15.148   7.106  44.751  2.00  1.00           O
ATOM   3261  OE2 GLU A 419      14.566   5.105  45.533  2.00  1.00           O
ATOM   3262  C   GLU A 419      15.068  10.709  46.471  2.00  1.00           C
ATOM   3263  O   GLU A 419      15.116  11.307  45.397  2.00  1.00           O
ATOM   3264  N   THR A 420      14.800  11.341  47.630  2.00  1.00           N
ATOM   3265  CA  THR A 420      14.449  12.731  47.679  2.00  1.00           C
ATOM   3266  CB  THR A 420      14.092  13.196  49.060  2.00  1.00           C
ATOM   3267  OG1 THR A 420      15.181  12.993  49.949  2.00  1.00           O
ATOM   3268  CG2 THR A 420      12.858  12.409  49.533  2.00  1.00           C
ATOM   3269  C   THR A 420      15.569  13.543  47.183  2.00  1.00           C
ATOM   3270  O   THR A 420      15.386  14.431  46.352  2.00  1.00           O
ATOM   3271  N   PHE A 421      16.780  13.256  47.665  3.00  1.00           N
ATOM   3272  CA  PHE A 421      17.808  14.077  47.144  3.00  1.00           C
ATOM   3273  CB  PHE A 421      18.890  14.408  48.177  3.00  1.00           C
ATOM   3274  CG  PHE A 421      19.764  15.376  47.482  3.00  1.00           C
ATOM   3275  CD1 PHE A 421      19.373  16.689  47.361  3.00  1.00           C
ATOM   3276  CD2 PHE A 421      20.959  14.966  46.954  3.00  1.00           C
ATOM   3277  CE1 PHE A 421      20.168  17.597  46.710  3.00  1.00           C
ATOM   3278  CE2 PHE A 421      21.753  15.873  46.306  3.00  1.00           C
ATOM   3279  CZ  PHE A 421      21.363  17.184  46.179  3.00  1.00           C
ATOM   3280  C   PHE A 421      18.425  13.309  46.026  3.00  1.00           C
ATOM   3281  O   PHE A 421      19.337  12.508  46.229  3.00  1.00           O
ATOM   3282  N   SER A 422      17.912  13.532  44.802  4.00  1.00           N
ATOM   3283  CA  SER A 422      18.437  12.866  43.651  4.00  1.00           C
ATOM   3284  CB  SER A 422      18.636  11.353  43.840  4.00  1.00           C
ATOM   3285  OG  SER A 422      17.378  10.715  44.012  4.00  1.00           O
ATOM   3286  C   SER A 422      17.447  13.026  42.575  4.00  1.00           C
ATOM   3287  O   SER A 422      16.344  13.526  42.791  4.00  1.00           O
ATOM   3288  N   HIS A 423      17.834  12.623  41.362  4.00  1.00           N
ATOM   3289  CA  HIS A 423      16.837  12.699  40.363  4.00  1.00           C
ATOM   3290  ND1 HIS A 423      15.727  13.011  37.223  4.00  1.00           N
ATOM   3291  CG  HIS A 423      15.944  13.815  38.320  4.00  1.00           C
ATOM   3292  CB  HIS A 423      17.126  13.699  39.233  4.00  1.00           C
ATOM   3293  NE2 HIS A 423      13.984  14.381  37.361  4.00  1.00           N
ATOM   3294  CD2 HIS A 423      14.871  14.648  38.388  4.00  1.00           C
ATOM   3295  CE1 HIS A 423      14.541  13.392  36.688  4.00  1.00           C
ATOM   3296  C   HIS A 423      16.735  11.339  39.729  4.00  1.00           C
ATOM   3297  O   HIS A 423      17.702  10.856  39.143  4.00  1.00           O
ATOM   3298  N   ARG A 424      15.561  10.671  39.834  4.00  1.00           N
ATOM   3299  CA  ARG A 424      15.415   9.392  39.186  4.00  1.00           C
ATOM   3300  CB  ARG A 424      14.321   8.492  39.797  4.00  1.00           C
ATOM   3301  CG  ARG A 424      12.915   9.094  39.784  4.00  1.00           C
ATOM   3302  CD  ARG A 424      11.864   8.222  40.483  4.00  1.00           C
ATOM   3303  NE  ARG A 424      11.760   8.671  41.903  4.00  1.00           N
ATOM   3304  CZ  ARG A 424      12.138   7.849  42.928  4.00  1.00           C
ATOM   3305  NH1 ARG A 424      12.609   6.594  42.666  4.00  1.00           N
ATOM   3306  NH2 ARG A 424      12.029   8.279  44.218  4.00  1.00           N
ATOM   3307  C   ARG A 424      15.074   9.727  37.776  4.00  1.00           C
ATOM   3308  O   ARG A 424      14.007  10.268  37.491  4.00  1.00           O
ATOM   3309  N   ARG A 425      16.006   9.427  36.852  4.00  1.00           N
ATOM   3310  CA  ARG A 425      15.808   9.781  35.480  4.00  1.00           C
ATOM   3311  CB  ARG A 425      17.056  10.394  34.826  4.00  1.00           C
ATOM   3312  CG  ARG A 425      18.234   9.420  34.785  4.00  1.00           C
ATOM   3313  CD  ARG A 425      19.582  10.060  34.444  4.00  1.00           C
ATOM   3314  NE  ARG A 425      19.430  10.817  33.170  4.00  1.00           N
ATOM   3315  CZ  ARG A 425      19.210  12.164  33.211  4.00  1.00           C
ATOM   3316  NH1 ARG A 425      19.179  12.809  34.413  4.00  1.00           N
ATOM   3317  NH2 ARG A 425      19.040  12.868  32.054  4.00  1.00           N
ATOM   3318  C   ARG A 425      15.505   8.514  34.740  4.00  1.00           C
ATOM   3319  O   ARG A 425      16.123   7.481  34.988  4.00  1.00           O
ATOM   3320  N   SER A 426      14.523   8.561  33.815  4.00  1.00           N
ATOM   3321  CA  SER A 426      14.173   7.391  33.058  4.00  1.00           C
ATOM   3322  CB  SER A 426      12.836   7.520  32.308  4.00  1.00           C
ATOM   3323  OG  SER A 426      12.907   8.573  31.357  4.00  1.00           O
ATOM   3324  C   SER A 426      15.253   7.175  32.045  4.00  1.00           C
ATOM   3325  O   SER A 426      15.901   8.125  31.611  4.00  1.00           O
ATOM   3326  N   CYS A 427      15.495   5.905  31.652  4.00  1.00           N
ATOM   3327  CA  CYS A 427      16.530   5.659  30.686  4.00  1.00           C
ATOM   3328  CB  CYS A 427      17.845   5.167  31.314  4.00  1.00           C
ATOM   3329  SG  CYS A 427      18.616   6.414  32.388  4.00  1.00           S
ATOM   3330  C   CYS A 427      16.079   4.585  29.760  4.00  1.00           C
ATOM   3331  O   CYS A 427      15.539   3.564  30.183  4.00  1.00           O
ATOM   3332  N   LEU A 428      16.272   4.811  28.449  4.00  1.00           N
ATOM   3333  CA  LEU A 428      15.973   3.780  27.509  4.00  1.00           C
ATOM   3334  CB  LEU A 428      14.681   4.014  26.704  4.00  1.00           C
ATOM   3335  CG  LEU A 428      13.400   3.987  27.560  4.00  1.00           C
ATOM   3336  CD1 LEU A 428      13.169   2.601  28.183  4.00  1.00           C
ATOM   3337  CD2 LEU A 428      13.395   5.118  28.601  4.00  1.00           C
ATOM   3338  C   LEU A 428      17.102   3.758  26.532  4.00  1.00           C
ATOM   3339  O   LEU A 428      17.315   4.723  25.800  4.00  1.00           O
ATOM   3340  N   VAL A 429      17.872   2.655  26.502  4.00  1.00           N
ATOM   3341  CA  VAL A 429      18.938   2.579  25.547  4.00  1.00           C
ATOM   3342  CB  VAL A 429      20.273   2.250  26.157  4.00  1.00           C
ATOM   3343  CG1 VAL A 429      20.165   0.925  26.927  4.00  1.00           C
ATOM   3344  CG2 VAL A 429      21.327   2.225  25.037  4.00  1.00           C
ATOM   3345  C   VAL A 429      18.560   1.500  24.563  4.00  1.00           C
ATOM   3346  O   VAL A 429      18.366   0.345  24.941  4.00  1.00           O
ATOM   3347  N   ARG A 430      18.428   1.856  23.264  1.00  1.00           N
ATOM   3348  CA  ARG A 430      18.054   0.902  22.251  1.00  1.00           C
ATOM   3349  CB  ARG A 430      16.824   1.334  21.428  1.00  1.00           C
ATOM   3350  CG  ARG A 430      16.256   0.218  20.554  1.00  1.00           C
ATOM   3351  CD  ARG A 430      14.909   0.579  19.930  1.00  1.00           C
ATOM   3352  NE  ARG A 430      14.061   1.101  21.037  1.00  1.00           N
ATOM   3353  CZ  ARG A 430      13.519   0.246  21.952  1.00  1.00           C
ATOM   3354  NH1 ARG A 430      13.752  -1.096  21.860  1.00  1.00           N
ATOM   3355  NH2 ARG A 430      12.751   0.736  22.969  1.00  1.00           N
ATOM   3356  C   ARG A 430      19.211   0.827  21.315  1.00  1.00           C
ATOM   3357  O   ARG A 430      19.971   1.783  21.164  1.00  1.00           O
ATOM   3358  N   PRO A 431      19.391  -0.310  20.715  1.00  1.00           N
ATOM   3359  CA  PRO A 431      20.493  -0.433  19.804  1.00  1.00           C
ATOM   3360  CD  PRO A 431      19.142  -1.554  21.429  1.00  1.00           C
ATOM   3361  CB  PRO A 431      20.738  -1.928  19.638  1.00  1.00           C
ATOM   3362  CG  PRO A 431      20.247  -2.520  20.973  1.00  1.00           C
ATOM   3363  C   PRO A 431      20.236   0.296  18.538  1.00  1.00           C
ATOM   3364  O   PRO A 431      19.076   0.426  18.150  1.00  1.00           O
ATOM   3365  N   LEU A 432      21.302   0.794  17.886  1.00  1.00           N
ATOM   3366  CA  LEU A 432      21.067   1.439  16.639  1.00  1.00           C
ATOM   3367  CB  LEU A 432      22.064   2.580  16.305  1.00  1.00           C
ATOM   3368  CG  LEU A 432      23.556   2.369  16.657  1.00  1.00           C
ATOM   3369  CD1 LEU A 432      24.279   1.407  15.704  1.00  1.00           C
ATOM   3370  CD2 LEU A 432      24.279   3.722  16.770  1.00  1.00           C
ATOM   3371  C   LEU A 432      21.089   0.365  15.612  1.00  1.00           C
ATOM   3372  O   LEU A 432      22.122  -0.208  15.274  1.00  1.00           O
ATOM   3373  N   MET A 433      19.888   0.026  15.131  1.00  1.00           N
ATOM   3374  CA  MET A 433      19.748  -0.981  14.133  1.00  1.00           C
ATOM   3375  CB  MET A 433      19.390  -2.377  14.666  1.00  1.00           C
ATOM   3376  CG  MET A 433      20.514  -3.114  15.387  1.00  1.00           C
ATOM   3377  SD  MET A 433      20.014  -4.754  15.990  1.00  1.00           S
ATOM   3378  CE  MET A 433      19.672  -5.419  14.334  1.00  1.00           C
ATOM   3379  C   MET A 433      18.564  -0.579  13.344  1.00  1.00           C
ATOM   3380  O   MET A 433      17.788   0.283  13.757  1.00  1.00           O
ATOM   3381  N   ASN A 434      18.403  -1.183  12.161  1.00  1.00           N
ATOM   3382  CA  ASN A 434      17.224  -0.869  11.432  1.00  1.00           C
ATOM   3383  CB  ASN A 434      17.463  -0.788   9.916  1.00  1.00           C
ATOM   3384  CG  ASN A 434      18.351   0.420   9.653  1.00  1.00           C
ATOM   3385  OD1 ASN A 434      17.873   1.550   9.563  1.00  1.00           O
ATOM   3386  ND2 ASN A 434      19.685   0.181   9.543  1.00  1.00           N
ATOM   3387  C   ASN A 434      16.293  -2.006  11.686  1.00  1.00           C
ATOM   3388  O   ASN A 434      16.393  -3.055  11.053  1.00  1.00           O
ATOM   3389  N   ASP A 435      15.354  -1.826  12.635  1.00  1.00           N
ATOM   3390  CA  ASP A 435      14.489  -2.922  12.938  1.00  1.00           C
ATOM   3391  CB  ASP A 435      14.405  -3.273  14.441  1.00  1.00           C
ATOM   3392  CG  ASP A 435      13.879  -2.096  15.254  1.00  1.00           C
ATOM   3393  OD1 ASP A 435      13.697  -0.992  14.677  1.00  1.00           O
ATOM   3394  OD2 ASP A 435      13.658  -2.294  16.479  1.00  1.00           O
ATOM   3395  C   ASP A 435      13.129  -2.657  12.401  1.00  1.00           C
ATOM   3396  O   ASP A 435      12.615  -1.541  12.451  1.00  1.00           O
ATOM   3397  N   GLU A 436      12.531  -3.710  11.821  2.00  1.00           N
ATOM   3398  CA  GLU A 436      11.199  -3.615  11.323  2.00  1.00           C
ATOM   3399  CB  GLU A 436      10.784  -4.771  10.392  2.00  1.00           C
ATOM   3400  CG  GLU A 436      11.469  -4.759   9.020  2.00  1.00           C
ATOM   3401  CD  GLU A 436      12.818  -5.464   9.118  2.00  1.00           C
ATOM   3402  OE1 GLU A 436      13.314  -5.661  10.258  2.00  1.00           O
ATOM   3403  OE2 GLU A 436      13.369  -5.817   8.042  2.00  1.00           O
ATOM   3404  C   GLU A 436      10.332  -3.662  12.537  2.00  1.00           C
ATOM   3405  O   GLU A 436      10.774  -4.061  13.613  2.00  1.00           O
ATOM   3406  N   GLY A 437       9.073  -3.222  12.396  2.00  1.00           N
ATOM   3407  CA  GLY A 437       8.175  -3.174  13.509  2.00  1.00           C
ATOM   3408  C   GLY A 437       8.053  -1.725  13.826  2.00  1.00           C
ATOM   3409  O   GLY A 437       6.969  -1.211  14.098  2.00  1.00           O
ATOM   3410  N   LEU A 438       9.204  -1.036  13.778  2.00  1.00           N
ATOM   3411  CA  LEU A 438       9.295   0.372  13.999  2.00  1.00           C
ATOM   3412  CB  LEU A 438      10.723   0.861  14.276  2.00  1.00           C
ATOM   3413  CG  LEU A 438      11.182   0.485  15.696  2.00  1.00           C
ATOM   3414  CD1 LEU A 438      10.365   1.253  16.750  2.00  1.00           C
ATOM   3415  CD2 LEU A 438      11.141  -1.035  15.915  2.00  1.00           C
ATOM   3416  C   LEU A 438       8.716   1.137  12.833  2.00  1.00           C
ATOM   3417  O   LEU A 438       8.171   2.225  13.007  2.00  1.00           O
ATOM   3418  N   LYS A 439       8.798   0.567  11.614  2.00  1.00           N
ATOM   3419  CA  LYS A 439       8.449   1.205  10.366  2.00  1.00           C
ATOM   3420  CB  LYS A 439       8.676   0.286   9.151  2.00  1.00           C
ATOM   3421  CG  LYS A 439       7.807  -0.974   9.158  2.00  1.00           C
ATOM   3422  CD  LYS A 439       7.816  -1.737   7.831  2.00  1.00           C
ATOM   3423  CE  LYS A 439       6.964  -3.008   7.844  2.00  1.00           C
ATOM   3424  NZ  LYS A 439       5.527  -2.657   7.798  2.00  1.00           N
ATOM   3425  C   LYS A 439       7.026   1.653  10.324  2.00  1.00           C
ATOM   3426  O   LYS A 439       6.734   2.643   9.653  2.00  1.00           O
ATOM   3427  N   VAL A 440       6.109   0.947  11.016  2.00  1.00           N
ATOM   3428  CA  VAL A 440       4.715   1.302  10.977  2.00  1.00           C
ATOM   3429  CB  VAL A 440       3.898   0.523  11.964  2.00  1.00           C
ATOM   3430  CG1 VAL A 440       2.455   1.054  11.937  2.00  1.00           C
ATOM   3431  CG2 VAL A 440       4.024  -0.975  11.639  2.00  1.00           C
ATOM   3432  C   VAL A 440       4.631   2.731  11.379  2.00  1.00           C
ATOM   3433  O   VAL A 440       3.899   3.517  10.779  2.00  1.00           O
ATOM   3434  N   ARG A 441       5.411   3.106  12.404  2.00  1.00           N
ATOM   3435  CA  ARG A 441       5.425   4.475  12.804  2.00  1.00           C
ATOM   3436  CB  ARG A 441       5.976   4.638  14.232  2.00  1.00           C
ATOM   3437  CG  ARG A 441       5.738   6.006  14.869  2.00  1.00           C
ATOM   3438  CD  ARG A 441       6.116   6.028  16.352  2.00  1.00           C
ATOM   3439  NE  ARG A 441       5.799   7.382  16.876  2.00  1.00           N
ATOM   3440  CZ  ARG A 441       5.373   7.542  18.163  2.00  1.00           C
ATOM   3441  NH1 ARG A 441       5.198   6.453  18.968  2.00  1.00           N
ATOM   3442  NH2 ARG A 441       5.117   8.793  18.642  2.00  1.00           N
ATOM   3443  C   ARG A 441       6.414   5.144  11.893  2.00  1.00           C
ATOM   3444  O   ARG A 441       7.569   5.359  12.255  2.00  1.00           O
ATOM   3445  N   TYR A 442       5.967   5.470  10.668  1.00  1.00           N
ATOM   3446  CA  TYR A 442       6.735   6.160   9.667  1.00  1.00           C
ATOM   3447  CB  TYR A 442       7.149   5.206   8.528  1.00  1.00           C
ATOM   3448  CG  TYR A 442       8.250   5.776   7.698  1.00  1.00           C
ATOM   3449  CD1 TYR A 442       9.527   5.830   8.209  1.00  1.00           C
ATOM   3450  CD2 TYR A 442       8.032   6.214   6.411  1.00  1.00           C
ATOM   3451  CE1 TYR A 442      10.567   6.332   7.465  1.00  1.00           C
ATOM   3452  CE2 TYR A 442       9.070   6.716   5.660  1.00  1.00           C
ATOM   3453  CZ  TYR A 442      10.339   6.777   6.187  1.00  1.00           C
ATOM   3454  OH  TYR A 442      11.406   7.294   5.419  1.00  1.00           O
ATOM   3455  C   TYR A 442       5.670   7.084   9.147  1.00  1.00           C
ATOM   3456  O   TYR A 442       4.490   6.773   9.300  1.00  1.00           O
ATOM   3457  N   PRO A 443       5.980   8.202   8.572  1.00  1.00           N
ATOM   3458  CA  PRO A 443       4.899   9.070   8.173  1.00  1.00           C
ATOM   3459  CD  PRO A 443       7.127   8.958   9.049  1.00  1.00           C
ATOM   3460  CB  PRO A 443       5.511  10.463   8.047  1.00  1.00           C
ATOM   3461  CG  PRO A 443       6.691  10.431   9.032  1.00  1.00           C
ATOM   3462  C   PRO A 443       3.986   8.749   7.053  1.00  1.00           C
ATOM   3463  O   PRO A 443       2.915   9.357   7.076  1.00  1.00           O
ATOM   3464  N   PRO A 444       4.284   7.945   6.077  1.00  1.00           N
ATOM   3465  CA  PRO A 444       3.253   7.726   5.115  1.00  1.00           C
ATOM   3466  CD  PRO A 444       5.612   7.867   5.490  1.00  1.00           C
ATOM   3467  CB  PRO A 444       3.921   6.977   3.967  1.00  1.00           C
ATOM   3468  CG  PRO A 444       5.372   7.502   4.012  1.00  1.00           C
ATOM   3469  C   PRO A 444       2.306   6.939   5.989  1.00  1.00           C
ATOM   3470  O   PRO A 444       2.808   6.173   6.809  1.00  1.00           O
ATOM   3471  N   SER A 445       0.970   7.108   5.867  1.00  1.00           N
ATOM   3472  CA  SER A 445       0.080   6.563   6.866  1.00  1.00           C
ATOM   3473  CB  SER A 445      -1.409   6.786   6.536  1.00  1.00           C
ATOM   3474  OG  SER A 445      -1.713   8.172   6.557  1.00  1.00           O
ATOM   3475  C   SER A 445       0.314   5.087   7.085  1.00  1.00           C
ATOM   3476  O   SER A 445       1.019   4.802   8.051  1.00  1.00           O
ATOM   3477  N   PRO A 446      -0.148   4.075   6.362  1.00  1.00           N
ATOM   3478  CA  PRO A 446      -1.096   4.108   5.264  1.00  1.00           C
ATOM   3479  CD  PRO A 446       0.717   2.909   6.265  1.00  1.00           C
ATOM   3480  CB  PRO A 446      -0.711   2.961   4.331  1.00  1.00           C
ATOM   3481  CG  PRO A 446       0.058   1.987   5.233  1.00  1.00           C
ATOM   3482  C   PRO A 446      -2.505   3.958   5.750  1.00  1.00           C
ATOM   3483  O   PRO A 446      -2.711   3.747   6.944  1.00  1.00           O
ATOM   3484  N   ALA A 447      -3.486   4.064   4.825  1.00  1.00           N
ATOM   3485  CA  ALA A 447      -4.872   3.867   5.142  1.00  1.00           C
ATOM   3486  CB  ALA A 447      -5.822   4.660   4.227  1.00  1.00           C
ATOM   3487  C   ALA A 447      -5.166   2.386   4.940  1.00  1.00           C
ATOM   3488  O   ALA A 447      -4.189   1.603   4.799  1.00  1.00           O
ATOM   3489  OXT ALA A 447      -6.372   2.018   4.923  1.00  1.00           O
TER    3490      ALA A 447 
ATOM   3491  N   SER B   1     -18.452  31.973  41.977  1.00  1.00           N
ATOM   3492  CA  SER B   1     -19.272  31.764  40.763  1.00  1.00           C
ATOM   3493  CB  SER B   1     -18.641  32.485  39.560  1.00  1.00           C
ATOM   3494  OG  SER B   1     -17.387  31.901  39.241  1.00  1.00           O
ATOM   3495  C   SER B   1     -19.341  30.307  40.448  1.00  1.00           C
ATOM   3496  O   SER B   1     -19.325  29.465  41.345  1.00  1.00           O
ATOM   3497  N   LYS B   2     -19.442  29.971  39.150  2.00  1.00           N
ATOM   3498  CA  LYS B   2     -19.527  28.592  38.784  2.00  1.00           C
ATOM   3499  CB  LYS B   2     -19.836  28.352  37.294  2.00  1.00           C
ATOM   3500  CG  LYS B   2     -18.684  28.675  36.342  2.00  1.00           C
ATOM   3501  CD  LYS B   2     -18.245  30.138  36.381  2.00  1.00           C
ATOM   3502  CE  LYS B   2     -17.124  30.466  35.394  2.00  1.00           C
ATOM   3503  NZ  LYS B   2     -16.778  31.901  35.488  2.00  1.00           N
ATOM   3504  C   LYS B   2     -18.229  27.921  39.098  2.00  1.00           C
ATOM   3505  O   LYS B   2     -18.211  26.779  39.553  2.00  1.00           O
ATOM   3506  N   ILE B   3     -17.100  28.626  38.886  2.00  1.00           N
ATOM   3507  CA  ILE B   3     -15.826  27.994  39.068  2.00  1.00           C
ATOM   3508  CB  ILE B   3     -14.664  28.889  38.741  2.00  1.00           C
ATOM   3509  CG1 ILE B   3     -14.635  30.110  39.673  2.00  1.00           C
ATOM   3510  CG2 ILE B   3     -14.741  29.242  37.247  2.00  1.00           C
ATOM   3511  CD1 ILE B   3     -13.325  30.893  39.603  2.00  1.00           C
ATOM   3512  C   ILE B   3     -15.680  27.541  40.494  2.00  1.00           C
ATOM   3513  O   ILE B   3     -15.298  26.398  40.741  2.00  1.00           O
ATOM   3514  N   SER B   4     -15.995  28.411  41.476  2.00  1.00           N
ATOM   3515  CA  SER B   4     -15.845  28.052  42.864  2.00  1.00           C
ATOM   3516  CB  SER B   4     -16.099  29.227  43.822  2.00  1.00           C
ATOM   3517  OG  SER B   4     -15.080  30.204  43.671  2.00  1.00           O
ATOM   3518  C   SER B   4     -16.820  26.976  43.202  2.00  1.00           C
ATOM   3519  O   SER B   4     -16.504  26.046  43.942  2.00  1.00           O
ATOM   3520  N   GLU B   5     -18.035  27.066  42.638  2.00  1.00           N
ATOM   3521  CA  GLU B   5     -19.060  26.134  42.992  2.00  1.00           C
ATOM   3522  CB  GLU B   5     -20.396  26.434  42.288  2.00  1.00           C
ATOM   3523  CG  GLU B   5     -21.568  25.629  42.849  2.00  1.00           C
ATOM   3524  CD  GLU B   5     -21.913  26.215  44.212  2.00  1.00           C
ATOM   3525  OE1 GLU B   5     -21.338  27.281  44.559  2.00  1.00           O
ATOM   3526  OE2 GLU B   5     -22.754  25.605  44.925  2.00  1.00           O
ATOM   3527  C   GLU B   5     -18.642  24.751  42.597  2.00  1.00           C
ATOM   3528  O   GLU B   5     -18.818  23.805  43.364  2.00  1.00           O
ATOM   3529  N   ALA B   6     -18.050  24.596  41.396  2.00  1.00           N
ATOM   3530  CA  ALA B   6     -17.667  23.293  40.927  2.00  1.00           C
ATOM   3531  CB  ALA B   6     -16.993  23.336  39.545  2.00  1.00           C
ATOM   3532  C   ALA B   6     -16.674  22.743  41.896  2.00  1.00           C
ATOM   3533  O   ALA B   6     -16.736  21.571  42.267  2.00  1.00           O
ATOM   3534  N   VAL B   7     -15.740  23.596  42.356  2.00  1.00           N
ATOM   3535  CA  VAL B   7     -14.721  23.163  43.265  2.00  1.00           C
ATOM   3536  CB  VAL B   7     -13.777  24.261  43.648  2.00  1.00           C
ATOM   3537  CG1 VAL B   7     -12.809  23.725  44.716  2.00  1.00           C
ATOM   3538  CG2 VAL B   7     -13.083  24.766  42.372  2.00  1.00           C
ATOM   3539  C   VAL B   7     -15.387  22.689  44.517  2.00  1.00           C
ATOM   3540  O   VAL B   7     -15.025  21.650  45.067  2.00  1.00           O
ATOM   3541  N   LYS B   8     -16.401  23.436  44.990  2.00  1.00           N
ATOM   3542  CA  LYS B   8     -17.068  23.064  46.203  2.00  1.00           C
ATOM   3543  CB  LYS B   8     -18.202  24.025  46.597  2.00  1.00           C
ATOM   3544  CG  LYS B   8     -17.699  25.374  47.111  2.00  1.00           C
ATOM   3545  CD  LYS B   8     -16.810  25.247  48.350  2.00  1.00           C
ATOM   3546  CE  LYS B   8     -16.305  26.588  48.888  2.00  1.00           C
ATOM   3547  NZ  LYS B   8     -15.480  26.366  50.096  2.00  1.00           N
ATOM   3548  C   LYS B   8     -17.670  21.710  45.990  2.00  1.00           C
ATOM   3549  O   LYS B   8     -17.620  20.851  46.869  2.00  1.00           O
ATOM   3550  N   ARG B   9     -18.245  21.487  44.794  2.00  1.00           N
ATOM   3551  CA  ARG B   9     -18.907  20.255  44.473  2.00  1.00           C
ATOM   3552  CB  ARG B   9     -19.545  20.306  43.075  2.00  1.00           C
ATOM   3553  CG  ARG B   9     -20.608  21.401  42.953  2.00  1.00           C
ATOM   3554  CD  ARG B   9     -21.091  21.645  41.521  2.00  1.00           C
ATOM   3555  NE  ARG B   9     -21.973  20.505  41.149  2.00  1.00           N
ATOM   3556  CZ  ARG B   9     -22.427  20.373  39.869  2.00  1.00           C
ATOM   3557  NH1 ARG B   9     -22.090  21.297  38.921  2.00  1.00           N
ATOM   3558  NH2 ARG B   9     -23.217  19.310  39.539  2.00  1.00           N
ATOM   3559  C   ARG B   9     -17.924  19.132  44.489  2.00  1.00           C
ATOM   3560  O   ARG B   9     -18.204  18.064  45.031  2.00  1.00           O
ATOM   3561  N   ALA B  10     -16.728  19.348  43.916  2.00  1.00           N
ATOM   3562  CA  ALA B  10     -15.807  18.258  43.824  2.00  1.00           C
ATOM   3563  CB  ALA B  10     -14.491  18.642  43.127  2.00  1.00           C
ATOM   3564  C   ALA B  10     -15.458  17.786  45.200  2.00  1.00           C
ATOM   3565  O   ALA B  10     -15.469  16.587  45.476  2.00  1.00           O
ATOM   3566  N   ARG B  11     -15.163  18.727  46.114  2.00  1.00           N
ATOM   3567  CA  ARG B  11     -14.766  18.361  47.442  2.00  1.00           C
ATOM   3568  CB  ARG B  11     -14.459  19.589  48.315  2.00  1.00           C
ATOM   3569  CG  ARG B  11     -13.230  20.385  47.872  2.00  1.00           C
ATOM   3570  CD  ARG B  11     -12.038  20.246  48.821  2.00  1.00           C
ATOM   3571  NE  ARG B  11     -11.406  18.923  48.566  2.00  1.00           N
ATOM   3572  CZ  ARG B  11     -11.831  17.814  49.237  2.00  1.00           C
ATOM   3573  NH1 ARG B  11     -12.849  17.909  50.142  2.00  1.00           N
ATOM   3574  NH2 ARG B  11     -11.234  16.609  49.004  2.00  1.00           N
ATOM   3575  C   ARG B  11     -15.907  17.651  48.098  2.00  1.00           C
ATOM   3576  O   ARG B  11     -15.723  16.604  48.717  2.00  1.00           O
ATOM   3577  N   ALA B  12     -17.130  18.192  47.949  2.00  1.00           N
ATOM   3578  CA  ALA B  12     -18.261  17.625  48.622  2.00  1.00           C
ATOM   3579  CB  ALA B  12     -19.569  18.384  48.340  2.00  1.00           C
ATOM   3580  C   ALA B  12     -18.438  16.223  48.140  2.00  1.00           C
ATOM   3581  O   ALA B  12     -18.682  15.313  48.933  2.00  1.00           O
ATOM   3582  N   ALA B  13     -18.293  16.005  46.821  2.00  1.00           N
ATOM   3583  CA  ALA B  13     -18.488  14.690  46.286  2.00  1.00           C
ATOM   3584  CB  ALA B  13     -18.308  14.637  44.759  2.00  1.00           C
ATOM   3585  C   ALA B  13     -17.473  13.783  46.894  2.00  1.00           C
ATOM   3586  O   ALA B  13     -17.779  12.668  47.311  2.00  1.00           O
ATOM   3587  N   PHE B  14     -16.231  14.277  46.977  2.00  1.00           N
ATOM   3588  CA  PHE B  14     -15.112  13.529  47.459  2.00  1.00           C
ATOM   3589  CB  PHE B  14     -13.810  14.337  47.293  2.00  1.00           C
ATOM   3590  CG  PHE B  14     -12.638  13.558  47.783  2.00  1.00           C
ATOM   3591  CD1 PHE B  14     -12.084  12.567  47.004  2.00  1.00           C
ATOM   3592  CD2 PHE B  14     -12.076  13.835  49.007  2.00  1.00           C
ATOM   3593  CE1 PHE B  14     -10.998  11.853  47.449  2.00  1.00           C
ATOM   3594  CE2 PHE B  14     -10.989  13.123  49.457  2.00  1.00           C
ATOM   3595  CZ  PHE B  14     -10.449  12.130  48.678  2.00  1.00           C
ATOM   3596  C   PHE B  14     -15.290  13.199  48.909  2.00  1.00           C
ATOM   3597  O   PHE B  14     -15.028  12.074  49.333  2.00  1.00           O
ATOM   3598  N   SER B  15     -15.771  14.173  49.702  2.00  1.00           N
ATOM   3599  CA  SER B  15     -15.857  14.029  51.129  2.00  1.00           C
ATOM   3600  CB  SER B  15     -16.415  15.285  51.818  2.00  1.00           C
ATOM   3601  OG  SER B  15     -17.766  15.492  51.434  2.00  1.00           O
ATOM   3602  C   SER B  15     -16.750  12.885  51.501  2.00  1.00           C
ATOM   3603  O   SER B  15     -16.494  12.194  52.485  2.00  1.00           O
ATOM   3604  N   SER B  16     -17.811  12.630  50.715  3.00  1.00           N
ATOM   3605  CA  SER B  16     -18.756  11.612  51.083  3.00  1.00           C
ATOM   3606  CB  SER B  16     -19.941  11.511  50.113  3.00  1.00           C
ATOM   3607  OG  SER B  16     -19.487  11.086  48.838  3.00  1.00           O
ATOM   3608  C   SER B  16     -18.079  10.273  51.115  3.00  1.00           C
ATOM   3609  O   SER B  16     -18.521   9.378  51.834  3.00  1.00           O
ATOM   3610  N   GLY B  17     -16.976  10.091  50.362  3.00  1.00           N
ATOM   3611  CA  GLY B  17     -16.339   8.802  50.389  3.00  1.00           C
ATOM   3612  C   GLY B  17     -16.835   7.978  49.241  3.00  1.00           C
ATOM   3613  O   GLY B  17     -16.766   6.750  49.275  3.00  1.00           O
ATOM   3614  N   ARG B  18     -17.355   8.638  48.188  3.00  1.00           N
ATOM   3615  CA  ARG B  18     -17.863   7.938  47.041  3.00  1.00           C
ATOM   3616  CB  ARG B  18     -18.483   8.877  45.989  3.00  1.00           C
ATOM   3617  CG  ARG B  18     -19.729   9.615  46.489  3.00  1.00           C
ATOM   3618  CD  ARG B  18     -20.382  10.527  45.447  3.00  1.00           C
ATOM   3619  NE  ARG B  18     -21.527  11.218  46.107  3.00  1.00           N
ATOM   3620  CZ  ARG B  18     -22.770  10.651  46.112  3.00  1.00           C
ATOM   3621  NH1 ARG B  18     -22.971   9.435  45.526  3.00  1.00           N
ATOM   3622  NH2 ARG B  18     -23.814  11.303  46.703  3.00  1.00           N
ATOM   3623  C   ARG B  18     -16.750   7.194  46.379  3.00  1.00           C
ATOM   3624  O   ARG B  18     -16.904   6.044  45.970  3.00  1.00           O
ATOM   3625  N   THR B  19     -15.587   7.850  46.285  3.00  1.00           N
ATOM   3626  CA  THR B  19     -14.450   7.381  45.556  3.00  1.00           C
ATOM   3627  CB  THR B  19     -13.413   8.446  45.374  3.00  1.00           C
ATOM   3628  OG1 THR B  19     -12.421   8.007  44.458  3.00  1.00           O
ATOM   3629  CG2 THR B  19     -12.780   8.761  46.740  3.00  1.00           C
ATOM   3630  C   THR B  19     -13.757   6.171  46.135  3.00  1.00           C
ATOM   3631  O   THR B  19     -13.224   5.361  45.379  3.00  1.00           O
ATOM   3632  N   ARG B  20     -13.757   5.990  47.467  1.00  1.00           N
ATOM   3633  CA  ARG B  20     -12.885   5.021  48.095  1.00  1.00           C
ATOM   3634  CB  ARG B  20     -13.075   4.953  49.620  1.00  1.00           C
ATOM   3635  CG  ARG B  20     -12.129   3.958  50.293  1.00  1.00           C
ATOM   3636  CD  ARG B  20     -12.136   4.009  51.824  1.00  1.00           C
ATOM   3637  NE  ARG B  20     -13.457   3.507  52.292  1.00  1.00           N
ATOM   3638  CZ  ARG B  20     -14.365   4.369  52.836  1.00  1.00           C
ATOM   3639  NH1 ARG B  20     -14.048   5.687  52.996  1.00  1.00           N
ATOM   3640  NH2 ARG B  20     -15.588   3.909  53.233  1.00  1.00           N
ATOM   3641  C   ARG B  20     -13.034   3.628  47.553  1.00  1.00           C
ATOM   3642  O   ARG B  20     -12.005   3.007  47.290  1.00  1.00           O
ATOM   3643  N   PRO B  21     -14.185   3.061  47.339  1.00  1.00           N
ATOM   3644  CA  PRO B  21     -14.169   1.719  46.821  1.00  1.00           C
ATOM   3645  CD  PRO B  21     -15.345   3.305  48.179  1.00  1.00           C
ATOM   3646  CB  PRO B  21     -15.602   1.214  46.940  1.00  1.00           C
ATOM   3647  CG  PRO B  21     -16.145   1.988  48.159  1.00  1.00           C
ATOM   3648  C   PRO B  21     -13.601   1.749  45.442  1.00  1.00           C
ATOM   3649  O   PRO B  21     -13.872   2.693  44.702  1.00  1.00           O
ATOM   3650  N   LEU B  22     -12.810   0.723  45.096  2.00  1.00           N
ATOM   3651  CA  LEU B  22     -12.137   0.627  43.838  2.00  1.00           C
ATOM   3652  CB  LEU B  22     -11.116  -0.527  43.803  2.00  1.00           C
ATOM   3653  CG  LEU B  22     -11.706  -1.926  44.066  2.00  1.00           C
ATOM   3654  CD1 LEU B  22     -12.529  -2.434  42.872  2.00  1.00           C
ATOM   3655  CD2 LEU B  22     -10.613  -2.913  44.502  2.00  1.00           C
ATOM   3656  C   LEU B  22     -13.133   0.453  42.735  2.00  1.00           C
ATOM   3657  O   LEU B  22     -12.914   0.925  41.620  2.00  1.00           O
ATOM   3658  N   GLN B  23     -14.267  -0.217  43.016  2.00  1.00           N
ATOM   3659  CA  GLN B  23     -15.215  -0.495  41.974  2.00  1.00           C
ATOM   3660  CB  GLN B  23     -16.491  -1.219  42.444  2.00  1.00           C
ATOM   3661  CG  GLN B  23     -16.313  -2.705  42.765  2.00  1.00           C
ATOM   3662  CD  GLN B  23     -17.694  -3.263  43.090  2.00  1.00           C
ATOM   3663  OE1 GLN B  23     -18.635  -2.511  43.338  2.00  1.00           O
ATOM   3664  NE2 GLN B  23     -17.825  -4.616  43.083  2.00  1.00           N
ATOM   3665  C   GLN B  23     -15.661   0.791  41.358  2.00  1.00           C
ATOM   3666  O   GLN B  23     -15.846   0.876  40.147  2.00  1.00           O
ATOM   3667  N   PHE B  24     -15.855   1.842  42.167  2.00  1.00           N
ATOM   3668  CA  PHE B  24     -16.307   3.079  41.601  2.00  1.00           C
ATOM   3669  CB  PHE B  24     -16.510   4.155  42.683  2.00  1.00           C
ATOM   3670  CG  PHE B  24     -17.297   5.273  42.095  2.00  1.00           C
ATOM   3671  CD1 PHE B  24     -18.662   5.149  41.968  2.00  1.00           C
ATOM   3672  CD2 PHE B  24     -16.685   6.438  41.693  2.00  1.00           C
ATOM   3673  CE1 PHE B  24     -19.412   6.166  41.432  2.00  1.00           C
ATOM   3674  CE2 PHE B  24     -17.430   7.460  41.158  2.00  1.00           C
ATOM   3675  CZ  PHE B  24     -18.790   7.321  41.026  2.00  1.00           C
ATOM   3676  C   PHE B  24     -15.239   3.537  40.660  2.00  1.00           C
ATOM   3677  O   PHE B  24     -15.527   4.015  39.565  2.00  1.00           O
ATOM   3678  N   ARG B  25     -13.963   3.373  41.062  2.00  1.00           N
ATOM   3679  CA  ARG B  25     -12.859   3.808  40.255  2.00  1.00           C
ATOM   3680  CB  ARG B  25     -11.510   3.411  40.872  2.00  1.00           C
ATOM   3681  CG  ARG B  25     -10.313   3.626  39.946  2.00  1.00           C
ATOM   3682  CD  ARG B  25      -9.034   2.985  40.482  2.00  1.00           C
ATOM   3683  NE  ARG B  25      -9.391   1.606  40.922  2.00  1.00           N
ATOM   3684  CZ  ARG B  25      -9.425   0.584  40.018  2.00  1.00           C
ATOM   3685  NH1 ARG B  25      -9.125   0.822  38.708  2.00  1.00           N
ATOM   3686  NH2 ARG B  25      -9.762  -0.675  40.425  2.00  1.00           N
ATOM   3687  C   ARG B  25     -12.948   3.126  38.937  2.00  1.00           C
ATOM   3688  O   ARG B  25     -12.896   3.768  37.891  2.00  1.00           O
ATOM   3689  N   ILE B  26     -13.141   1.800  38.952  2.00  1.00           N
ATOM   3690  CA  ILE B  26     -13.129   1.089  37.714  2.00  1.00           C
ATOM   3691  CB  ILE B  26     -13.126  -0.412  37.851  2.00  1.00           C
ATOM   3692  CG1 ILE B  26     -13.026  -1.062  36.461  2.00  1.00           C
ATOM   3693  CG2 ILE B  26     -14.339  -0.864  38.672  2.00  1.00           C
ATOM   3694  CD1 ILE B  26     -12.731  -2.560  36.510  2.00  1.00           C
ATOM   3695  C   ILE B  26     -14.250   1.506  36.841  2.00  1.00           C
ATOM   3696  O   ILE B  26     -14.073   1.643  35.631  2.00  1.00           O
ATOM   3697  N   GLN B  27     -15.435   1.726  37.425  2.00  1.00           N
ATOM   3698  CA  GLN B  27     -16.535   2.081  36.590  2.00  1.00           C
ATOM   3699  CB  GLN B  27     -17.843   2.323  37.364  2.00  1.00           C
ATOM   3700  CG  GLN B  27     -18.413   1.067  38.026  2.00  1.00           C
ATOM   3701  CD  GLN B  27     -19.779   1.417  38.600  2.00  1.00           C
ATOM   3702  OE1 GLN B  27     -19.972   2.486  39.179  2.00  1.00           O
ATOM   3703  NE2 GLN B  27     -20.763   0.496  38.419  2.00  1.00           N
ATOM   3704  C   GLN B  27     -16.190   3.361  35.888  2.00  1.00           C
ATOM   3705  O   GLN B  27     -16.488   3.522  34.706  2.00  1.00           O
ATOM   3706  N   GLN B  28     -15.542   4.309  36.593  2.00  1.00           N
ATOM   3707  CA  GLN B  28     -15.206   5.555  35.965  2.00  1.00           C
ATOM   3708  CB  GLN B  28     -14.626   6.606  36.927  2.00  1.00           C
ATOM   3709  CG  GLN B  28     -15.674   7.182  37.884  2.00  1.00           C
ATOM   3710  CD  GLN B  28     -14.996   8.235  38.748  2.00  1.00           C
ATOM   3711  OE1 GLN B  28     -14.445   7.929  39.803  2.00  1.00           O
ATOM   3712  NE2 GLN B  28     -15.029   9.515  38.284  2.00  1.00           N
ATOM   3713  C   GLN B  28     -14.213   5.330  34.865  2.00  1.00           C
ATOM   3714  O   GLN B  28     -14.331   5.924  33.794  2.00  1.00           O
ATOM   3715  N   LEU B  29     -13.212   4.454  35.081  2.00  1.00           N
ATOM   3716  CA  LEU B  29     -12.226   4.239  34.057  2.00  1.00           C
ATOM   3717  CB  LEU B  29     -11.105   3.255  34.449  2.00  1.00           C
ATOM   3718  CG  LEU B  29      -9.996   3.859  35.333  2.00  1.00           C
ATOM   3719  CD1 LEU B  29     -10.538   4.407  36.658  2.00  1.00           C
ATOM   3720  CD2 LEU B  29      -8.846   2.857  35.530  2.00  1.00           C
ATOM   3721  C   LEU B  29     -12.902   3.684  32.832  2.00  1.00           C
ATOM   3722  O   LEU B  29     -12.591   4.087  31.713  2.00  1.00           O
ATOM   3723  N   GLU B  30     -13.869   2.761  33.010  2.00  1.00           N
ATOM   3724  CA  GLU B  30     -14.554   2.140  31.905  2.00  1.00           C
ATOM   3725  CB  GLU B  30     -15.656   1.178  32.383  2.00  1.00           C
ATOM   3726  CG  GLU B  30     -16.630   0.744  31.284  2.00  1.00           C
ATOM   3727  CD  GLU B  30     -15.883  -0.108  30.272  2.00  1.00           C
ATOM   3728  OE1 GLU B  30     -15.670  -1.317  30.557  2.00  1.00           O
ATOM   3729  OE2 GLU B  30     -15.516   0.439  29.199  2.00  1.00           O
ATOM   3730  C   GLU B  30     -15.219   3.217  31.108  2.00  1.00           C
ATOM   3731  O   GLU B  30     -15.226   3.178  29.879  2.00  1.00           O
ATOM   3732  N   ALA B  31     -15.776   4.227  31.796  2.00  1.00           N
ATOM   3733  CA  ALA B  31     -16.480   5.286  31.134  2.00  1.00           C
ATOM   3734  CB  ALA B  31     -16.994   6.329  32.127  2.00  1.00           C
ATOM   3735  C   ALA B  31     -15.533   5.967  30.209  2.00  1.00           C
ATOM   3736  O   ALA B  31     -15.883   6.299  29.078  2.00  1.00           O
ATOM   3737  N   LEU B  32     -14.289   6.162  30.666  2.00  1.00           N
ATOM   3738  CA  LEU B  32     -13.336   6.874  29.876  2.00  1.00           C
ATOM   3739  CB  LEU B  32     -11.987   7.024  30.599  2.00  1.00           C
ATOM   3740  CG  LEU B  32     -12.113   7.776  31.939  2.00  1.00           C
ATOM   3741  CD1 LEU B  32     -10.754   7.918  32.638  2.00  1.00           C
ATOM   3742  CD2 LEU B  32     -12.843   9.118  31.764  2.00  1.00           C
ATOM   3743  C   LEU B  32     -13.115   6.122  28.603  2.00  1.00           C
ATOM   3744  O   LEU B  32     -13.083   6.707  27.521  2.00  1.00           O
ATOM   3745  N   GLN B  33     -12.992   4.789  28.706  2.00  1.00           N
ATOM   3746  CA  GLN B  33     -12.729   3.952  27.572  2.00  1.00           C
ATOM   3747  CB  GLN B  33     -12.580   2.489  28.022  2.00  1.00           C
ATOM   3748  CG  GLN B  33     -11.386   2.312  28.969  2.00  1.00           C
ATOM   3749  CD  GLN B  33     -11.502   0.980  29.693  2.00  1.00           C
ATOM   3750  OE1 GLN B  33     -12.345   0.811  30.575  2.00  1.00           O
ATOM   3751  NE2 GLN B  33     -10.626   0.006  29.327  2.00  1.00           N
ATOM   3752  C   GLN B  33     -13.881   4.081  26.623  2.00  1.00           C
ATOM   3753  O   GLN B  33     -13.690   4.214  25.415  2.00  1.00           O
ATOM   3754  N   ARG B  34     -15.116   4.069  27.156  2.00  1.00           N
ATOM   3755  CA  ARG B  34     -16.293   4.122  26.336  2.00  1.00           C
ATOM   3756  CB  ARG B  34     -17.561   3.782  27.133  2.00  1.00           C
ATOM   3757  CG  ARG B  34     -17.427   2.408  27.798  2.00  1.00           C
ATOM   3758  CD  ARG B  34     -18.736   1.786  28.282  2.00  1.00           C
ATOM   3759  NE  ARG B  34     -19.120   0.742  27.289  2.00  1.00           N
ATOM   3760  CZ  ARG B  34     -19.908   1.066  26.223  2.00  1.00           C
ATOM   3761  NH1 ARG B  34     -20.355   2.346  26.074  2.00  1.00           N
ATOM   3762  NH2 ARG B  34     -20.250   0.110  25.310  2.00  1.00           N
ATOM   3763  C   ARG B  34     -16.435   5.448  25.662  2.00  1.00           C
ATOM   3764  O   ARG B  34     -16.879   5.501  24.522  2.00  1.00           O
ATOM   3765  N   LEU B  35     -16.111   6.569  26.331  2.00  1.00           N
ATOM   3766  CA  LEU B  35     -16.236   7.823  25.638  2.00  1.00           C
ATOM   3767  CB  LEU B  35     -16.087   9.052  26.559  2.00  1.00           C
ATOM   3768  CG  LEU B  35     -14.678   9.319  27.124  2.00  1.00           C
ATOM   3769  CD1 LEU B  35     -13.730   9.907  26.064  2.00  1.00           C
ATOM   3770  CD2 LEU B  35     -14.757  10.178  28.396  2.00  1.00           C
ATOM   3771  C   LEU B  35     -15.196   7.853  24.557  2.00  1.00           C
ATOM   3772  O   LEU B  35     -15.441   8.371  23.472  2.00  1.00           O
ATOM   3773  N   ILE B  36     -13.989   7.313  24.829  2.00  1.00           N
ATOM   3774  CA  ILE B  36     -12.938   7.304  23.843  2.00  1.00           C
ATOM   3775  CB  ILE B  36     -11.658   6.749  24.395  2.00  1.00           C
ATOM   3776  CG1 ILE B  36     -11.196   7.598  25.591  2.00  1.00           C
ATOM   3777  CG2 ILE B  36     -10.630   6.690  23.253  2.00  1.00           C
ATOM   3778  CD1 ILE B  36     -10.086   6.948  26.417  2.00  1.00           C
ATOM   3779  C   ILE B  36     -13.384   6.432  22.704  2.00  1.00           C
ATOM   3780  O   ILE B  36     -13.281   6.825  21.544  2.00  1.00           O
ATOM   3781  N   GLN B  37     -13.912   5.224  23.000  2.00  1.00           N
ATOM   3782  CA  GLN B  37     -14.315   4.348  21.932  2.00  1.00           C
ATOM   3783  CB  GLN B  37     -14.756   2.946  22.399  2.00  1.00           C
ATOM   3784  CG  GLN B  37     -13.619   2.079  22.944  2.00  1.00           C
ATOM   3785  CD  GLN B  37     -14.170   0.682  23.212  2.00  1.00           C
ATOM   3786  OE1 GLN B  37     -15.250   0.521  23.780  2.00  1.00           O
ATOM   3787  NE2 GLN B  37     -13.410  -0.362  22.785  2.00  1.00           N
ATOM   3788  C   GLN B  37     -15.471   4.943  21.200  2.00  1.00           C
ATOM   3789  O   GLN B  37     -15.473   5.033  19.973  2.00  1.00           O
ATOM   3790  N   GLU B  38     -16.476   5.399  21.961  2.00  1.00           N
ATOM   3791  CA  GLU B  38     -17.702   5.896  21.422  2.00  1.00           C
ATOM   3792  CB  GLU B  38     -18.708   6.269  22.525  2.00  1.00           C
ATOM   3793  CG  GLU B  38     -20.131   6.521  22.022  2.00  1.00           C
ATOM   3794  CD  GLU B  38     -20.856   5.183  21.991  2.00  1.00           C
ATOM   3795  OE1 GLU B  38     -21.387   4.780  23.060  2.00  1.00           O
ATOM   3796  OE2 GLU B  38     -20.883   4.544  20.906  2.00  1.00           O
ATOM   3797  C   GLU B  38     -17.451   7.127  20.639  2.00  1.00           C
ATOM   3798  O   GLU B  38     -17.882   7.236  19.492  2.00  1.00           O
ATOM   3799  N   GLN B  39     -16.723   8.093  21.223  3.00  1.00           N
ATOM   3800  CA  GLN B  39     -16.567   9.263  20.435  3.00  1.00           C
ATOM   3801  CB  GLN B  39     -16.859  10.600  21.144  3.00  1.00           C
ATOM   3802  CG  GLN B  39     -15.912  11.000  22.273  3.00  1.00           C
ATOM   3803  CD  GLN B  39     -16.295  12.426  22.646  3.00  1.00           C
ATOM   3804  OE1 GLN B  39     -15.624  13.078  23.444  3.00  1.00           O
ATOM   3805  NE2 GLN B  39     -17.403  12.930  22.039  3.00  1.00           N
ATOM   3806  C   GLN B  39     -15.205   9.290  19.853  3.00  1.00           C
ATOM   3807  O   GLN B  39     -14.384  10.151  20.160  3.00  1.00           O
ATOM   3808  N   GLU B  40     -14.930   8.314  18.980  2.00  1.00           N
ATOM   3809  CA  GLU B  40     -13.676   8.320  18.306  2.00  1.00           C
ATOM   3810  CB  GLU B  40     -13.418   7.013  17.532  2.00  1.00           C
ATOM   3811  CG  GLU B  40     -13.226   5.790  18.434  2.00  1.00           C
ATOM   3812  CD  GLU B  40     -13.068   4.568  17.539  2.00  1.00           C
ATOM   3813  OE1 GLU B  40     -13.578   4.612  16.388  2.00  1.00           O
ATOM   3814  OE2 GLU B  40     -12.439   3.574  17.993  2.00  1.00           O
ATOM   3815  C   GLU B  40     -13.715   9.428  17.314  2.00  1.00           C
ATOM   3816  O   GLU B  40     -12.746  10.164  17.139  2.00  1.00           O
ATOM   3817  N   GLN B  41     -14.877   9.574  16.651  2.00  1.00           N
ATOM   3818  CA  GLN B  41     -14.983  10.483  15.556  2.00  1.00           C
ATOM   3819  CB  GLN B  41     -16.286  10.356  14.753  2.00  1.00           C
ATOM   3820  CG  GLN B  41     -16.288  11.293  13.541  2.00  1.00           C
ATOM   3821  CD  GLN B  41     -17.542  11.037  12.722  2.00  1.00           C
ATOM   3822  OE1 GLN B  41     -18.659  11.131  13.226  2.00  1.00           O
ATOM   3823  NE2 GLN B  41     -17.351  10.699  11.419  2.00  1.00           N
ATOM   3824  C   GLN B  41     -14.843  11.925  15.936  2.00  1.00           C
ATOM   3825  O   GLN B  41     -14.118  12.659  15.272  2.00  1.00           O
ATOM   3826  N   GLU B  42     -15.512  12.395  17.003  2.00  1.00           N
ATOM   3827  CA  GLU B  42     -15.403  13.803  17.278  2.00  1.00           C
ATOM   3828  CB  GLU B  42     -16.249  14.259  18.477  2.00  1.00           C
ATOM   3829  CG  GLU B  42     -17.755  14.202  18.225  2.00  1.00           C
ATOM   3830  CD  GLU B  42     -18.446  14.758  19.461  2.00  1.00           C
ATOM   3831  OE1 GLU B  42     -17.971  15.802  19.981  2.00  1.00           O
ATOM   3832  OE2 GLU B  42     -19.462  14.153  19.894  2.00  1.00           O
ATOM   3833  C   GLU B  42     -13.974  14.078  17.615  2.00  1.00           C
ATOM   3834  O   GLU B  42     -13.405  15.082  17.192  2.00  1.00           O
ATOM   3835  N   LEU B  43     -13.349  13.160  18.374  2.00  1.00           N
ATOM   3836  CA  LEU B  43     -11.981  13.325  18.761  2.00  1.00           C
ATOM   3837  CB  LEU B  43     -11.486  12.278  19.771  2.00  1.00           C
ATOM   3838  CG  LEU B  43     -12.035  12.539  21.189  2.00  1.00           C
ATOM   3839  CD1 LEU B  43     -11.453  13.836  21.775  2.00  1.00           C
ATOM   3840  CD2 LEU B  43     -13.570  12.547  21.209  2.00  1.00           C
ATOM   3841  C   LEU B  43     -11.135  13.314  17.523  2.00  1.00           C
ATOM   3842  O   LEU B  43     -10.052  13.891  17.529  2.00  1.00           O
ATOM   3843  N   VAL B  44     -11.538  12.592  16.453  2.00  1.00           N
ATOM   3844  CA  VAL B  44     -10.818  12.786  15.218  2.00  1.00           C
ATOM   3845  CB  VAL B  44     -10.605  11.543  14.406  2.00  1.00           C
ATOM   3846  CG1 VAL B  44      -9.958  11.959  13.073  2.00  1.00           C
ATOM   3847  CG2 VAL B  44      -9.757  10.551  15.212  2.00  1.00           C
ATOM   3848  C   VAL B  44     -11.718  13.657  14.393  2.00  1.00           C
ATOM   3849  O   VAL B  44     -12.409  13.193  13.487  2.00  1.00           O
ATOM   3850  N   GLY B  45     -11.671  14.968  14.674  2.00  1.00           N
ATOM   3851  CA  GLY B  45     -12.492  16.003  14.106  2.00  1.00           C
ATOM   3852  C   GLY B  45     -11.891  17.191  14.766  2.00  1.00           C
ATOM   3853  O   GLY B  45     -11.229  18.013  14.135  2.00  1.00           O
ATOM   3854  N   ALA B  46     -12.124  17.297  16.093  2.00  1.00           N
ATOM   3855  CA  ALA B  46     -11.284  18.166  16.861  2.00  1.00           C
ATOM   3856  CB  ALA B  46     -11.649  18.235  18.354  2.00  1.00           C
ATOM   3857  C   ALA B  46     -10.011  17.381  16.721  2.00  1.00           C
ATOM   3858  O   ALA B  46     -10.067  16.177  16.495  2.00  1.00           O
ATOM   3859  N   LEU B  47      -8.836  18.011  16.829  2.00  1.00           N
ATOM   3860  CA  LEU B  47      -7.580  17.365  16.546  2.00  1.00           C
ATOM   3861  CB  LEU B  47      -7.414  15.905  17.023  2.00  1.00           C
ATOM   3862  CG  LEU B  47      -7.331  15.750  18.553  2.00  1.00           C
ATOM   3863  CD1 LEU B  47      -6.060  16.412  19.111  2.00  1.00           C
ATOM   3864  CD2 LEU B  47      -8.616  16.239  19.238  2.00  1.00           C
ATOM   3865  C   LEU B  47      -7.385  17.422  15.069  2.00  1.00           C
ATOM   3866  O   LEU B  47      -6.249  17.489  14.606  2.00  1.00           O
ATOM   3867  N   ALA B  48      -8.475  17.345  14.280  2.00  1.00           N
ATOM   3868  CA  ALA B  48      -8.375  17.631  12.875  2.00  1.00           C
ATOM   3869  CB  ALA B  48      -9.579  17.104  12.078  2.00  1.00           C
ATOM   3870  C   ALA B  48      -8.346  19.117  12.698  2.00  1.00           C
ATOM   3871  O   ALA B  48      -7.596  19.654  11.884  2.00  1.00           O
ATOM   3872  N   ALA B  49      -9.264  19.806  13.410  2.00  1.00           N
ATOM   3873  CA  ALA B  49      -9.375  21.236  13.357  2.00  1.00           C
ATOM   3874  CB  ALA B  49     -10.667  21.756  14.010  2.00  1.00           C
ATOM   3875  C   ALA B  49      -8.237  21.884  14.072  2.00  1.00           C
ATOM   3876  O   ALA B  49      -7.580  22.781  13.545  2.00  1.00           O
ATOM   3877  N   ASP B  50      -7.963  21.407  15.301  2.00  1.00           N
ATOM   3878  CA  ASP B  50      -7.023  22.090  16.139  2.00  1.00           C
ATOM   3879  CB  ASP B  50      -6.861  21.392  17.500  2.00  1.00           C
ATOM   3880  CG  ASP B  50      -8.195  21.464  18.230  2.00  1.00           C
ATOM   3881  OD1 ASP B  50      -9.045  22.299  17.824  2.00  1.00           O
ATOM   3882  OD2 ASP B  50      -8.383  20.680  19.198  2.00  1.00           O
ATOM   3883  C   ASP B  50      -5.685  22.092  15.518  2.00  1.00           C
ATOM   3884  O   ASP B  50      -5.133  23.129  15.154  2.00  1.00           O
ATOM   3885  N   LEU B  51      -5.150  20.881  15.374  2.00  1.00           N
ATOM   3886  CA  LEU B  51      -3.934  20.662  14.682  2.00  1.00           C
ATOM   3887  CB  LEU B  51      -3.042  19.562  15.284  2.00  1.00           C
ATOM   3888  CG  LEU B  51      -2.464  19.851  16.675  2.00  1.00           C
ATOM   3889  CD1 LEU B  51      -1.401  20.954  16.610  2.00  1.00           C
ATOM   3890  CD2 LEU B  51      -3.577  20.131  17.696  2.00  1.00           C
ATOM   3891  C   LEU B  51      -4.508  20.001  13.510  2.00  1.00           C
ATOM   3892  O   LEU B  51      -5.693  19.696  13.526  2.00  1.00           O
ATOM   3893  N   HIS B  52      -3.749  19.793  12.443  1.00  1.00           N
ATOM   3894  CA  HIS B  52      -4.407  19.034  11.439  1.00  1.00           C
ATOM   3895  ND1 HIS B  52      -3.722  17.633   8.320  1.00  1.00           N
ATOM   3896  CG  HIS B  52      -4.498  18.595   8.927  1.00  1.00           C
ATOM   3897  CB  HIS B  52      -3.998  19.483  10.026  1.00  1.00           C
ATOM   3898  NE2 HIS B  52      -5.716  17.549   7.344  1.00  1.00           N
ATOM   3899  CD2 HIS B  52      -5.713  18.531   8.319  1.00  1.00           C
ATOM   3900  CE1 HIS B  52      -4.499  17.038   7.381  1.00  1.00           C
ATOM   3901  C   HIS B  52      -3.931  17.648  11.634  1.00  1.00           C
ATOM   3902  O   HIS B  52      -3.126  17.128  10.862  1.00  1.00           O
ATOM   3903  N   LYS B  53      -4.415  17.017  12.710  1.00  1.00           N
ATOM   3904  CA  LYS B  53      -4.053  15.660  12.918  1.00  1.00           C
ATOM   3905  CB  LYS B  53      -4.322  15.120  14.338  1.00  1.00           C
ATOM   3906  CG  LYS B  53      -3.468  15.706  15.464  1.00  1.00           C
ATOM   3907  CD  LYS B  53      -4.008  15.334  16.850  1.00  1.00           C
ATOM   3908  CE  LYS B  53      -3.171  15.855  18.020  1.00  1.00           C
ATOM   3909  NZ  LYS B  53      -1.934  15.053  18.157  1.00  1.00           N
ATOM   3910  C   LYS B  53      -4.981  14.890  12.035  1.00  1.00           C
ATOM   3911  O   LYS B  53      -5.932  15.452  11.494  1.00  1.00           O
ATOM   3912  N   ASN B  54      -4.724  13.584  11.844  1.00  1.00           N
ATOM   3913  CA  ASN B  54      -5.605  12.831  11.000  1.00  1.00           C
ATOM   3914  CB  ASN B  54      -4.931  12.258   9.739  1.00  1.00           C
ATOM   3915  CG  ASN B  54      -3.891  11.229  10.163  1.00  1.00           C
ATOM   3916  OD1 ASN B  54      -3.206  11.397  11.172  1.00  1.00           O
ATOM   3917  ND2 ASN B  54      -3.767  10.130   9.372  1.00  1.00           N
ATOM   3918  C   ASN B  54      -6.125  11.678  11.787  1.00  1.00           C
ATOM   3919  O   ASN B  54      -5.872  11.554  12.984  1.00  1.00           O
ATOM   3920  N   GLU B  55      -6.892  10.805  11.110  2.00  1.00           N
ATOM   3921  CA  GLU B  55      -7.526   9.708  11.769  2.00  1.00           C
ATOM   3922  CB  GLU B  55      -8.446   8.886  10.852  2.00  1.00           C
ATOM   3923  CG  GLU B  55      -9.179   7.768  11.597  2.00  1.00           C
ATOM   3924  CD  GLU B  55     -10.187   8.411  12.541  2.00  1.00           C
ATOM   3925  OE1 GLU B  55     -10.738   9.485  12.175  2.00  1.00           O
ATOM   3926  OE2 GLU B  55     -10.417   7.842  13.641  2.00  1.00           O
ATOM   3927  C   GLU B  55      -6.513   8.765  12.348  2.00  1.00           C
ATOM   3928  O   GLU B  55      -6.732   8.240  13.436  2.00  1.00           O
ATOM   3929  N   TRP B  56      -5.424   8.460  11.614  2.00  1.00           N
ATOM   3930  CA  TRP B  56      -4.414   7.536  12.072  2.00  1.00           C
ATOM   3931  CB  TRP B  56      -3.522   7.079  10.903  2.00  1.00           C
ATOM   3932  CG  TRP B  56      -2.446   6.069  11.227  2.00  1.00           C
ATOM   3933  CD2 TRP B  56      -2.656   4.647  11.250  2.00  1.00           C
ATOM   3934  CD1 TRP B  56      -1.128   6.269  11.511  2.00  1.00           C
ATOM   3935  NE1 TRP B  56      -0.498   5.061  11.695  2.00  1.00           N
ATOM   3936  CE2 TRP B  56      -1.428   4.055  11.539  2.00  1.00           C
ATOM   3937  CE3 TRP B  56      -3.779   3.897  11.042  2.00  1.00           C
ATOM   3938  CZ2 TRP B  56      -1.302   2.696  11.623  2.00  1.00           C
ATOM   3939  CZ3 TRP B  56      -3.650   2.528  11.132  2.00  1.00           C
ATOM   3940  CH2 TRP B  56      -2.435   1.940  11.417  2.00  1.00           C
ATOM   3941  C   TRP B  56      -3.526   8.100  13.162  2.00  1.00           C
ATOM   3942  O   TRP B  56      -3.324   7.446  14.185  2.00  1.00           O
ATOM   3943  N   ASN B  57      -2.952   9.316  12.979  2.00  1.00           N
ATOM   3944  CA  ASN B  57      -2.018   9.833  13.959  2.00  1.00           C
ATOM   3945  CB  ASN B  57      -1.287  11.116  13.523  2.00  1.00           C
ATOM   3946  CG  ASN B  57      -0.127  10.699  12.628  2.00  1.00           C
ATOM   3947  OD1 ASN B  57       0.410   9.600  12.762  2.00  1.00           O
ATOM   3948  ND2 ASN B  57       0.285  11.603  11.699  2.00  1.00           N
ATOM   3949  C   ASN B  57      -2.703  10.094  15.243  2.00  1.00           C
ATOM   3950  O   ASN B  57      -2.245   9.644  16.293  2.00  1.00           O
ATOM   3951  N   ALA B  58      -3.827  10.834  15.204  2.00  1.00           N
ATOM   3952  CA  ALA B  58      -4.592  10.831  16.406  2.00  1.00           C
ATOM   3953  CB  ALA B  58      -5.876  11.676  16.338  2.00  1.00           C
ATOM   3954  C   ALA B  58      -4.972   9.393  16.355  2.00  1.00           C
ATOM   3955  O   ALA B  58      -5.126   8.862  15.262  2.00  1.00           O
ATOM   3956  N   TYR B  59      -5.130   8.701  17.485  2.00  1.00           N
ATOM   3957  CA  TYR B  59      -5.339   7.285  17.368  2.00  1.00           C
ATOM   3958  CB  TYR B  59      -6.547   6.895  16.500  2.00  1.00           C
ATOM   3959  CG  TYR B  59      -7.702   7.488  17.226  2.00  1.00           C
ATOM   3960  CD1 TYR B  59      -7.940   8.841  17.146  2.00  1.00           C
ATOM   3961  CD2 TYR B  59      -8.536   6.707  17.992  2.00  1.00           C
ATOM   3962  CE1 TYR B  59      -8.997   9.407  17.816  2.00  1.00           C
ATOM   3963  CE2 TYR B  59      -9.597   7.269  18.664  2.00  1.00           C
ATOM   3964  CZ  TYR B  59      -9.828   8.622  18.575  2.00  1.00           C
ATOM   3965  OH  TYR B  59     -10.913   9.204  19.262  2.00  1.00           O
ATOM   3966  C   TYR B  59      -4.085   6.639  16.900  2.00  1.00           C
ATOM   3967  O   TYR B  59      -4.091   5.585  16.264  2.00  1.00           O
ATOM   3968  N   TYR B  60      -2.963   7.297  17.233  2.00  1.00           N
ATOM   3969  CA  TYR B  60      -1.644   6.802  17.009  2.00  1.00           C
ATOM   3970  CB  TYR B  60      -1.001   7.270  15.691  2.00  1.00           C
ATOM   3971  CG  TYR B  60       0.197   6.401  15.529  2.00  1.00           C
ATOM   3972  CD1 TYR B  60       0.014   5.062  15.271  2.00  1.00           C
ATOM   3973  CD2 TYR B  60       1.476   6.898  15.614  2.00  1.00           C
ATOM   3974  CE1 TYR B  60       1.087   4.221  15.119  2.00  1.00           C
ATOM   3975  CE2 TYR B  60       2.558   6.059  15.462  2.00  1.00           C
ATOM   3976  CZ  TYR B  60       2.359   4.720  15.218  2.00  1.00           C
ATOM   3977  OH  TYR B  60       3.451   3.844  15.064  2.00  1.00           O
ATOM   3978  C   TYR B  60      -0.888   7.390  18.145  2.00  1.00           C
ATOM   3979  O   TYR B  60      -0.810   6.808  19.225  2.00  1.00           O
ATOM   3980  N   GLU B  61      -0.289   8.570  17.921  3.00  1.00           N
ATOM   3981  CA  GLU B  61       0.381   9.219  19.002  3.00  1.00           C
ATOM   3982  CB  GLU B  61       1.433  10.229  18.527  3.00  1.00           C
ATOM   3983  CG  GLU B  61       2.515   9.675  17.607  3.00  1.00           C
ATOM   3984  CD  GLU B  61       3.156  10.899  16.971  3.00  1.00           C
ATOM   3985  OE1 GLU B  61       2.685  12.026  17.279  3.00  1.00           O
ATOM   3986  OE2 GLU B  61       4.117  10.735  16.176  3.00  1.00           O
ATOM   3987  C   GLU B  61      -0.636  10.082  19.659  3.00  1.00           C
ATOM   3988  O   GLU B  61      -0.787  11.237  19.266  3.00  1.00           O
ATOM   3989  N   GLU B  62      -1.338   9.564  20.688  3.00  1.00           N
ATOM   3990  CA  GLU B  62      -2.353  10.376  21.292  3.00  1.00           C
ATOM   3991  CB  GLU B  62      -3.313  11.026  20.270  3.00  1.00           C
ATOM   3992  CG  GLU B  62      -4.396  11.938  20.862  3.00  1.00           C
ATOM   3993  CD  GLU B  62      -3.933  13.387  20.799  3.00  1.00           C
ATOM   3994  OE1 GLU B  62      -2.733  13.621  20.496  3.00  1.00           O
ATOM   3995  OE2 GLU B  62      -4.785  14.282  21.045  3.00  1.00           O
ATOM   3996  C   GLU B  62      -3.231   9.483  22.099  3.00  1.00           C
ATOM   3997  O   GLU B  62      -2.900   9.059  23.205  3.00  1.00           O
ATOM   3998  N   VAL B  63      -4.407   9.193  21.508  2.00  1.00           N
ATOM   3999  CA  VAL B  63      -5.487   8.502  22.133  2.00  1.00           C
ATOM   4000  CB  VAL B  63      -6.709   8.352  21.270  2.00  1.00           C
ATOM   4001  CG1 VAL B  63      -7.208   9.744  20.847  2.00  1.00           C
ATOM   4002  CG2 VAL B  63      -6.387   7.397  20.115  2.00  1.00           C
ATOM   4003  C   VAL B  63      -5.105   7.123  22.563  2.00  1.00           C
ATOM   4004  O   VAL B  63      -5.517   6.681  23.635  2.00  1.00           O
ATOM   4005  N   VAL B  64      -4.307   6.404  21.755  2.00  1.00           N
ATOM   4006  CA  VAL B  64      -4.001   5.044  22.093  2.00  1.00           C
ATOM   4007  CB  VAL B  64      -3.060   4.381  21.126  2.00  1.00           C
ATOM   4008  CG1 VAL B  64      -3.722   4.354  19.741  2.00  1.00           C
ATOM   4009  CG2 VAL B  64      -1.702   5.099  21.169  2.00  1.00           C
ATOM   4010  C   VAL B  64      -3.335   5.039  23.437  2.00  1.00           C
ATOM   4011  O   VAL B  64      -3.579   4.154  24.255  2.00  1.00           O
ATOM   4012  N   TYR B  65      -2.490   6.051  23.705  2.00  1.00           N
ATOM   4013  CA  TYR B  65      -1.751   6.121  24.931  2.00  1.00           C
ATOM   4014  CB  TYR B  65      -0.857   7.370  24.977  2.00  1.00           C
ATOM   4015  CG  TYR B  65       0.166   7.147  26.029  2.00  1.00           C
ATOM   4016  CD1 TYR B  65       1.219   6.313  25.751  2.00  1.00           C
ATOM   4017  CD2 TYR B  65       0.098   7.761  27.258  2.00  1.00           C
ATOM   4018  CE1 TYR B  65       2.192   6.080  26.687  2.00  1.00           C
ATOM   4019  CE2 TYR B  65       1.074   7.529  28.200  2.00  1.00           C
ATOM   4020  CZ  TYR B  65       2.122   6.687  27.915  2.00  1.00           C
ATOM   4021  OH  TYR B  65       3.128   6.444  28.875  2.00  1.00           O
ATOM   4022  C   TYR B  65      -2.744   6.220  26.040  2.00  1.00           C
ATOM   4023  O   TYR B  65      -2.619   5.550  27.064  2.00  1.00           O
ATOM   4024  N   VAL B  66      -3.785   7.049  25.843  2.00  1.00           N
ATOM   4025  CA  VAL B  66      -4.772   7.271  26.857  2.00  1.00           C
ATOM   4026  CB  VAL B  66      -5.836   8.232  26.416  2.00  1.00           C
ATOM   4027  CG1 VAL B  66      -6.920   8.303  27.504  2.00  1.00           C
ATOM   4028  CG2 VAL B  66      -5.172   9.584  26.106  2.00  1.00           C
ATOM   4029  C   VAL B  66      -5.446   5.965  27.189  2.00  1.00           C
ATOM   4030  O   VAL B  66      -5.597   5.629  28.363  2.00  1.00           O
ATOM   4031  N   LEU B  67      -5.846   5.176  26.168  2.00  1.00           N
ATOM   4032  CA  LEU B  67      -6.570   3.953  26.412  2.00  1.00           C
ATOM   4033  CB  LEU B  67      -7.055   3.244  25.138  2.00  1.00           C
ATOM   4034  CG  LEU B  67      -7.820   1.941  25.441  2.00  1.00           C
ATOM   4035  CD1 LEU B  67      -9.061   2.200  26.313  2.00  1.00           C
ATOM   4036  CD2 LEU B  67      -8.153   1.180  24.148  2.00  1.00           C
ATOM   4037  C   LEU B  67      -5.720   2.983  27.172  2.00  1.00           C
ATOM   4038  O   LEU B  67      -6.185   2.346  28.115  2.00  1.00           O
ATOM   4039  N   GLU B  68      -4.436   2.866  26.794  2.00  1.00           N
ATOM   4040  CA  GLU B  68      -3.557   1.894  27.380  2.00  1.00           C
ATOM   4041  CB  GLU B  68      -2.168   1.926  26.722  2.00  1.00           C
ATOM   4042  CG  GLU B  68      -2.205   1.516  25.247  2.00  1.00           C
ATOM   4043  CD  GLU B  68      -0.882   1.902  24.603  2.00  1.00           C
ATOM   4044  OE1 GLU B  68       0.017   2.389  25.340  2.00  1.00           O
ATOM   4045  OE2 GLU B  68      -0.754   1.721  23.363  2.00  1.00           O
ATOM   4046  C   GLU B  68      -3.386   2.172  28.834  2.00  1.00           C
ATOM   4047  O   GLU B  68      -3.389   1.255  29.653  2.00  1.00           O
ATOM   4048  N   GLU B  69      -3.255   3.457  29.197  2.00  1.00           N
ATOM   4049  CA  GLU B  69      -2.995   3.796  30.562  2.00  1.00           C
ATOM   4050  CB  GLU B  69      -2.868   5.315  30.776  2.00  1.00           C
ATOM   4051  CG  GLU B  69      -1.626   5.940  30.132  2.00  1.00           C
ATOM   4052  CD  GLU B  69      -0.486   5.915  31.144  2.00  1.00           C
ATOM   4053  OE1 GLU B  69      -0.772   6.069  32.361  2.00  1.00           O
ATOM   4054  OE2 GLU B  69       0.686   5.745  30.712  2.00  1.00           O
ATOM   4055  C   GLU B  69      -4.132   3.320  31.415  2.00  1.00           C
ATOM   4056  O   GLU B  69      -3.916   2.766  32.492  2.00  1.00           O
ATOM   4057  N   ILE B  70      -5.379   3.497  30.941  2.00  1.00           N
ATOM   4058  CA  ILE B  70      -6.531   3.126  31.714  2.00  1.00           C
ATOM   4059  CB  ILE B  70      -7.814   3.387  30.983  2.00  1.00           C
ATOM   4060  CG1 ILE B  70      -7.956   4.884  30.664  2.00  1.00           C
ATOM   4061  CG2 ILE B  70      -8.968   2.816  31.825  2.00  1.00           C
ATOM   4062  CD1 ILE B  70      -9.038   5.183  29.628  2.00  1.00           C
ATOM   4063  C   ILE B  70      -6.459   1.655  31.963  2.00  1.00           C
ATOM   4064  O   ILE B  70      -6.716   1.186  33.070  2.00  1.00           O
ATOM   4065  N   GLU B  71      -6.081   0.889  30.925  2.00  1.00           N
ATOM   4066  CA  GLU B  71      -6.058  -0.543  31.005  2.00  1.00           C
ATOM   4067  CB  GLU B  71      -5.535  -1.156  29.697  2.00  1.00           C
ATOM   4068  CG  GLU B  71      -5.458  -2.682  29.700  2.00  1.00           C
ATOM   4069  CD  GLU B  71      -4.599  -3.086  28.511  2.00  1.00           C
ATOM   4070  OE1 GLU B  71      -5.026  -2.834  27.354  2.00  1.00           O
ATOM   4071  OE2 GLU B  71      -3.494  -3.645  28.748  2.00  1.00           O
ATOM   4072  C   GLU B  71      -5.132  -1.007  32.076  2.00  1.00           C
ATOM   4073  O   GLU B  71      -5.528  -1.762  32.963  2.00  1.00           O
ATOM   4074  N   TYR B  72      -3.875  -0.540  32.046  2.00  1.00           N
ATOM   4075  CA  TYR B  72      -2.926  -1.033  32.999  2.00  1.00           C
ATOM   4076  CB  TYR B  72      -1.489  -0.539  32.747  2.00  1.00           C
ATOM   4077  CG  TYR B  72      -1.012  -1.175  31.484  2.00  1.00           C
ATOM   4078  CD1 TYR B  72      -0.445  -2.429  31.511  2.00  1.00           C
ATOM   4079  CD2 TYR B  72      -1.140  -0.530  30.274  2.00  1.00           C
ATOM   4080  CE1 TYR B  72      -0.004  -3.028  30.353  2.00  1.00           C
ATOM   4081  CE2 TYR B  72      -0.700  -1.123  29.114  2.00  1.00           C
ATOM   4082  CZ  TYR B  72      -0.129  -2.373  29.152  2.00  1.00           C
ATOM   4083  OH  TYR B  72       0.322  -2.983  27.962  2.00  1.00           O
ATOM   4084  C   TYR B  72      -3.342  -0.606  34.371  2.00  1.00           C
ATOM   4085  O   TYR B  72      -3.258  -1.385  35.320  2.00  1.00           O
ATOM   4086  N   MET B  73      -3.826   0.641  34.512  2.00  1.00           N
ATOM   4087  CA  MET B  73      -4.173   1.136  35.814  2.00  1.00           C
ATOM   4088  CB  MET B  73      -4.719   2.570  35.768  2.00  1.00           C
ATOM   4089  CG  MET B  73      -4.588   3.257  37.120  2.00  1.00           C
ATOM   4090  SD  MET B  73      -2.855   3.575  37.563  2.00  1.00           S
ATOM   4091  CE  MET B  73      -3.185   3.680  39.342  2.00  1.00           C
ATOM   4092  C   MET B  73      -5.244   0.242  36.352  2.00  1.00           C
ATOM   4093  O   MET B  73      -5.225  -0.120  37.527  2.00  1.00           O
ATOM   4094  N   ILE B  74      -6.204  -0.158  35.498  2.00  1.00           N
ATOM   4095  CA  ILE B  74      -7.276  -0.988  35.965  2.00  1.00           C
ATOM   4096  CB  ILE B  74      -8.304  -1.271  34.911  2.00  1.00           C
ATOM   4097  CG1 ILE B  74      -8.978   0.033  34.455  2.00  1.00           C
ATOM   4098  CG2 ILE B  74      -9.284  -2.310  35.481  2.00  1.00           C
ATOM   4099  CD1 ILE B  74      -9.824  -0.126  33.192  2.00  1.00           C
ATOM   4100  C   ILE B  74      -6.738  -2.300  36.408  2.00  1.00           C
ATOM   4101  O   ILE B  74      -7.060  -2.772  37.497  2.00  1.00           O
ATOM   4102  N   GLN B  75      -5.880  -2.926  35.588  2.00  1.00           N
ATOM   4103  CA  GLN B  75      -5.424  -4.215  35.996  2.00  1.00           C
ATOM   4104  CB  GLN B  75      -4.536  -4.918  34.951  2.00  1.00           C
ATOM   4105  CG  GLN B  75      -4.082  -6.315  35.388  2.00  1.00           C
ATOM   4106  CD  GLN B  75      -3.356  -6.983  34.227  2.00  1.00           C
ATOM   4107  OE1 GLN B  75      -2.222  -7.439  34.364  2.00  1.00           O
ATOM   4108  NE2 GLN B  75      -4.034  -7.060  33.050  2.00  1.00           N
ATOM   4109  C   GLN B  75      -4.636  -4.048  37.254  2.00  1.00           C
ATOM   4110  O   GLN B  75      -4.787  -4.826  38.195  2.00  1.00           O
ATOM   4111  N   LYS B  76      -3.792  -3.000  37.321  2.00  1.00           N
ATOM   4112  CA  LYS B  76      -2.932  -2.856  38.458  2.00  1.00           C
ATOM   4113  CB  LYS B  76      -1.958  -1.675  38.339  2.00  1.00           C
ATOM   4114  CG  LYS B  76      -1.041  -1.582  39.556  2.00  1.00           C
ATOM   4115  CD  LYS B  76      -0.105  -2.785  39.679  2.00  1.00           C
ATOM   4116  CE  LYS B  76       0.571  -2.901  41.045  2.00  1.00           C
ATOM   4117  NZ  LYS B  76       1.416  -1.713  41.295  2.00  1.00           N
ATOM   4118  C   LYS B  76      -3.709  -2.658  39.727  2.00  1.00           C
ATOM   4119  O   LYS B  76      -3.494  -3.394  40.690  2.00  1.00           O
ATOM   4120  N   LEU B  77      -4.650  -1.689  39.781  2.00  1.00           N
ATOM   4121  CA  LEU B  77      -5.382  -1.552  41.012  2.00  1.00           C
ATOM   4122  CB  LEU B  77      -6.362  -0.370  41.051  2.00  1.00           C
ATOM   4123  CG  LEU B  77      -5.650   0.994  41.110  2.00  1.00           C
ATOM   4124  CD1 LEU B  77      -4.909   1.181  42.445  2.00  1.00           C
ATOM   4125  CD2 LEU B  77      -4.737   1.195  39.890  2.00  1.00           C
ATOM   4126  C   LEU B  77      -6.150  -2.843  41.101  2.00  1.00           C
ATOM   4127  O   LEU B  77      -6.511  -3.313  40.023  2.00  1.00           O
ATOM   4128  N   PRO B  78      -6.459  -3.538  42.190  2.00  1.00           N
ATOM   4129  CA  PRO B  78      -6.164  -3.285  43.593  2.00  1.00           C
ATOM   4130  CD  PRO B  78      -7.489  -4.556  42.045  2.00  1.00           C
ATOM   4131  CB  PRO B  78      -7.136  -4.156  44.392  2.00  1.00           C
ATOM   4132  CG  PRO B  78      -7.571  -5.251  43.409  2.00  1.00           C
ATOM   4133  C   PRO B  78      -4.759  -3.465  44.066  2.00  1.00           C
ATOM   4134  O   PRO B  78      -4.513  -3.124  45.223  2.00  1.00           O
ATOM   4135  N   GLU B  79      -3.832  -3.998  43.249  2.00  1.00           N
ATOM   4136  CA  GLU B  79      -2.512  -4.243  43.766  2.00  1.00           C
ATOM   4137  CB  GLU B  79      -1.510  -4.724  42.700  2.00  1.00           C
ATOM   4138  CG  GLU B  79      -1.803  -6.095  42.087  2.00  1.00           C
ATOM   4139  CD  GLU B  79      -0.689  -6.383  41.085  2.00  1.00           C
ATOM   4140  OE1 GLU B  79       0.361  -5.689  41.156  2.00  1.00           O
ATOM   4141  OE2 GLU B  79      -0.869  -7.300  40.239  2.00  1.00           O
ATOM   4142  C   GLU B  79      -1.967  -2.947  44.256  2.00  1.00           C
ATOM   4143  O   GLU B  79      -1.379  -2.884  45.335  2.00  1.00           O
ATOM   4144  N   TRP B  80      -2.162  -1.859  43.489  2.00  1.00           N
ATOM   4145  CA  TRP B  80      -1.578  -0.643  43.954  2.00  1.00           C
ATOM   4146  CB  TRP B  80      -1.572   0.540  42.982  2.00  1.00           C
ATOM   4147  CG  TRP B  80      -0.709   1.615  43.587  2.00  1.00           C
ATOM   4148  CD2 TRP B  80       0.708   1.461  43.752  2.00  1.00           C
ATOM   4149  CD1 TRP B  80      -1.038   2.798  44.171  2.00  1.00           C
ATOM   4150  NE1 TRP B  80       0.089   3.403  44.679  2.00  1.00           N
ATOM   4151  CE2 TRP B  80       1.170   2.584  44.433  2.00  1.00           C
ATOM   4152  CE3 TRP B  80       1.549   0.453  43.380  2.00  1.00           C
ATOM   4153  CZ2 TRP B  80       2.491   2.718  44.756  2.00  1.00           C
ATOM   4154  CZ3 TRP B  80       2.882   0.596  43.692  2.00  1.00           C
ATOM   4155  CH2 TRP B  80       3.343   1.707  44.367  2.00  1.00           C
ATOM   4156  C   TRP B  80      -2.237  -0.208  45.220  2.00  1.00           C
ATOM   4157  O   TRP B  80      -1.580   0.286  46.134  2.00  1.00           O
ATOM   4158  N   ALA B  81      -3.559  -0.408  45.313  2.00  1.00           N
ATOM   4159  CA  ALA B  81      -4.319   0.072  46.427  2.00  1.00           C
ATOM   4160  CB  ALA B  81      -5.819  -0.244  46.293  2.00  1.00           C
ATOM   4161  C   ALA B  81      -3.850  -0.531  47.720  2.00  1.00           C
ATOM   4162  O   ALA B  81      -3.786   0.157  48.738  2.00  1.00           O
ATOM   4163  N   ALA B  82      -3.476  -1.821  47.716  1.00  1.00           N
ATOM   4164  CA  ALA B  82      -3.188  -2.526  48.937  1.00  1.00           C
ATOM   4165  CB  ALA B  82      -2.805  -3.999  48.713  1.00  1.00           C
ATOM   4166  C   ALA B  82      -2.091  -1.893  49.749  1.00  1.00           C
ATOM   4167  O   ALA B  82      -1.224  -1.197  49.223  1.00  1.00           O
ATOM   4168  N   ASP B  83      -2.151  -2.118  51.089  1.00  1.00           N
ATOM   4169  CA  ASP B  83      -1.195  -1.650  52.065  1.00  1.00           C
ATOM   4170  CB  ASP B  83      -1.632  -1.890  53.520  1.00  1.00           C
ATOM   4171  CG  ASP B  83      -2.825  -0.992  53.812  1.00  1.00           C
ATOM   4172  OD1 ASP B  83      -3.122  -0.102  52.971  1.00  1.00           O
ATOM   4173  OD2 ASP B  83      -3.458  -1.186  54.885  1.00  1.00           O
ATOM   4174  C   ASP B  83       0.049  -2.432  51.835  1.00  1.00           C
ATOM   4175  O   ASP B  83      -0.006  -3.599  51.451  1.00  1.00           O
ATOM   4176  N   GLU B  84       1.224  -1.808  52.043  4.00  1.00           N
ATOM   4177  CA  GLU B  84       2.394  -2.585  51.795  4.00  1.00           C
ATOM   4178  CB  GLU B  84       3.349  -2.003  50.739  4.00  1.00           C
ATOM   4179  CG  GLU B  84       4.409  -3.014  50.285  4.00  1.00           C
ATOM   4180  CD  GLU B  84       5.108  -2.463  49.051  4.00  1.00           C
ATOM   4181  OE1 GLU B  84       5.619  -1.314  49.124  4.00  1.00           O
ATOM   4182  OE2 GLU B  84       5.133  -3.182  48.017  4.00  1.00           O
ATOM   4183  C   GLU B  84       3.151  -2.753  53.061  4.00  1.00           C
ATOM   4184  O   GLU B  84       3.281  -1.844  53.881  4.00  1.00           O
ATOM   4185  N   PRO B  85       3.599  -3.961  53.240  4.00  1.00           N
ATOM   4186  CA  PRO B  85       4.355  -4.260  54.414  4.00  1.00           C
ATOM   4187  CD  PRO B  85       2.840  -5.112  52.779  4.00  1.00           C
ATOM   4188  CB  PRO B  85       4.235  -5.769  54.640  4.00  1.00           C
ATOM   4189  CG  PRO B  85       3.620  -6.312  53.337  4.00  1.00           C
ATOM   4190  C   PRO B  85       5.749  -3.776  54.182  4.00  1.00           C
ATOM   4191  O   PRO B  85       6.135  -3.607  53.025  4.00  1.00           O
ATOM   4192  N   VAL B  86       6.517  -3.532  55.258  1.00  1.00           N
ATOM   4193  CA  VAL B  86       7.845  -3.037  55.061  1.00  1.00           C
ATOM   4194  CB  VAL B  86       7.914  -1.545  55.263  1.00  1.00           C
ATOM   4195  CG1 VAL B  86       9.343  -1.041  55.025  1.00  1.00           C
ATOM   4196  CG2 VAL B  86       6.877  -0.892  54.333  1.00  1.00           C
ATOM   4197  C   VAL B  86       8.695  -3.758  56.072  1.00  1.00           C
ATOM   4198  O   VAL B  86       8.179  -4.492  56.913  1.00  1.00           O
ATOM   4199  N   GLU B  87      10.029  -3.579  55.997  1.00  1.00           N
ATOM   4200  CA  GLU B  87      10.984  -4.249  56.830  1.00  1.00           C
ATOM   4201  CB  GLU B  87      12.438  -3.867  56.492  1.00  1.00           C
ATOM   4202  CG  GLU B  87      13.490  -4.563  57.359  1.00  1.00           C
ATOM   4203  CD  GLU B  87      13.741  -5.948  56.782  1.00  1.00           C
ATOM   4204  OE1 GLU B  87      12.771  -6.558  56.258  1.00  1.00           O
ATOM   4205  OE2 GLU B  87      14.910  -6.412  56.852  1.00  1.00           O
ATOM   4206  C   GLU B  87      10.770  -3.903  58.267  1.00  1.00           C
ATOM   4207  O   GLU B  87      10.303  -2.816  58.603  1.00  1.00           O
ATOM   4208  N   LYS B  88      11.102  -4.865  59.157  1.00  1.00           N
ATOM   4209  CA  LYS B  88      10.979  -4.669  60.573  1.00  1.00           C
ATOM   4210  CB  LYS B  88      10.043  -5.677  61.258  1.00  1.00           C
ATOM   4211  CG  LYS B  88       8.575  -5.492  60.875  1.00  1.00           C
ATOM   4212  CD  LYS B  88       8.318  -5.726  59.388  1.00  1.00           C
ATOM   4213  CE  LYS B  88       8.986  -6.991  58.850  1.00  1.00           C
ATOM   4214  NZ  LYS B  88       8.713  -7.129  57.402  1.00  1.00           N
ATOM   4215  C   LYS B  88      12.339  -4.837  61.177  1.00  1.00           C
ATOM   4216  O   LYS B  88      13.226  -5.439  60.575  1.00  1.00           O
ATOM   4217  N   THR B  89      12.534  -4.282  62.391  1.00  1.00           N
ATOM   4218  CA  THR B  89      13.790  -4.379  63.084  1.00  1.00           C
ATOM   4219  CB  THR B  89      14.379  -3.054  63.455  1.00  1.00           C
ATOM   4220  OG1 THR B  89      13.518  -2.370  64.358  1.00  1.00           O
ATOM   4221  CG2 THR B  89      14.572  -2.222  62.175  1.00  1.00           C
ATOM   4222  C   THR B  89      13.506  -5.109  64.361  1.00  1.00           C
ATOM   4223  O   THR B  89      12.350  -5.382  64.683  1.00  1.00           O
ATOM   4224  N   PRO B  90      14.532  -5.466  65.090  2.00  1.00           N
ATOM   4225  CA  PRO B  90      14.371  -6.154  66.344  2.00  1.00           C
ATOM   4226  CD  PRO B  90      15.862  -5.631  64.540  2.00  1.00           C
ATOM   4227  CB  PRO B  90      15.774  -6.611  66.759  2.00  1.00           C
ATOM   4228  CG  PRO B  90      16.727  -5.891  65.784  2.00  1.00           C
ATOM   4229  C   PRO B  90      13.633  -5.338  67.346  2.00  1.00           C
ATOM   4230  O   PRO B  90      12.915  -5.914  68.163  2.00  1.00           O
ATOM   4231  N   GLN B  91      13.784  -4.000  67.315  2.00  1.00           N
ATOM   4232  CA  GLN B  91      13.042  -3.179  68.225  2.00  1.00           C
ATOM   4233  CB  GLN B  91      13.402  -1.689  68.098  2.00  1.00           C
ATOM   4234  CG  GLN B  91      14.851  -1.371  68.484  2.00  1.00           C
ATOM   4235  CD  GLN B  91      15.769  -1.975  67.429  2.00  1.00           C
ATOM   4236  OE1 GLN B  91      15.493  -1.907  66.232  2.00  1.00           O
ATOM   4237  NE2 GLN B  91      16.894  -2.591  67.883  2.00  1.00           N
ATOM   4238  C   GLN B  91      11.619  -3.351  67.833  2.00  1.00           C
ATOM   4239  O   GLN B  91      10.738  -3.424  68.688  2.00  1.00           O
ATOM   4240  N   THR B  92      11.355  -3.431  66.513  2.00  1.00           N
ATOM   4241  CA  THR B  92       9.978  -3.516  66.149  2.00  1.00           C
ATOM   4242  CB  THR B  92       9.534  -2.338  65.326  2.00  1.00           C
ATOM   4243  OG1 THR B  92       8.132  -2.387  65.115  2.00  1.00           O
ATOM   4244  CG2 THR B  92      10.295  -2.319  63.987  2.00  1.00           C
ATOM   4245  C   THR B  92       9.632  -4.783  65.427  2.00  1.00           C
ATOM   4246  O   THR B  92       9.075  -4.749  64.330  2.00  1.00           O
ATOM   4247  N   GLN B  93       9.939  -5.947  66.028  3.00  1.00           N
ATOM   4248  CA  GLN B  93       9.561  -7.201  65.436  3.00  1.00           C
ATOM   4249  CB  GLN B  93      10.311  -8.383  66.068  3.00  1.00           C
ATOM   4250  CG  GLN B  93      10.012  -8.556  67.555  3.00  1.00           C
ATOM   4251  CD  GLN B  93      10.871  -9.697  68.076  3.00  1.00           C
ATOM   4252  OE1 GLN B  93      10.358 -10.721  68.525  3.00  1.00           O
ATOM   4253  NE2 GLN B  93      12.218  -9.518  68.020  3.00  1.00           N
ATOM   4254  C   GLN B  93       8.081  -7.430  65.588  3.00  1.00           C
ATOM   4255  O   GLN B  93       7.408  -7.845  64.645  3.00  1.00           O
ATOM   4256  N   GLN B  94       7.533  -7.133  66.785  3.00  1.00           N
ATOM   4257  CA  GLN B  94       6.156  -7.407  67.118  3.00  1.00           C
ATOM   4258  CB  GLN B  94       5.801  -7.031  68.565  3.00  1.00           C
ATOM   4259  CG  GLN B  94       6.599  -7.791  69.622  3.00  1.00           C
ATOM   4260  CD  GLN B  94       6.251  -9.266  69.504  3.00  1.00           C
ATOM   4261  OE1 GLN B  94       5.083  -9.638  69.397  3.00  1.00           O
ATOM   4262  NE2 GLN B  94       7.298 -10.133  69.515  3.00  1.00           N
ATOM   4263  C   GLN B  94       5.259  -6.594  66.264  3.00  1.00           C
ATOM   4264  O   GLN B  94       4.226  -7.062  65.788  3.00  1.00           O
ATOM   4265  N   ASP B  95       5.661  -5.343  66.033  1.00  1.00           N
ATOM   4266  CA  ASP B  95       4.774  -4.416  65.425  1.00  1.00           C
ATOM   4267  CB  ASP B  95       5.272  -2.967  65.559  1.00  1.00           C
ATOM   4268  CG  ASP B  95       5.260  -2.620  67.042  1.00  1.00           C
ATOM   4269  OD1 ASP B  95       4.792  -3.475  67.841  1.00  1.00           O
ATOM   4270  OD2 ASP B  95       5.718  -1.501  67.398  1.00  1.00           O
ATOM   4271  C   ASP B  95       4.552  -4.681  63.979  1.00  1.00           C
ATOM   4272  O   ASP B  95       5.345  -5.335  63.303  1.00  1.00           O
ATOM   4273  N   GLU B  96       3.408  -4.160  63.491  4.00  1.00           N
ATOM   4274  CA  GLU B  96       3.047  -4.233  62.111  4.00  1.00           C
ATOM   4275  CB  GLU B  96       1.536  -4.377  61.863  4.00  1.00           C
ATOM   4276  CG  GLU B  96       1.159  -4.431  60.380  4.00  1.00           C
ATOM   4277  CD  GLU B  96       1.583  -5.779  59.814  4.00  1.00           C
ATOM   4278  OE1 GLU B  96       2.801  -6.096  59.883  4.00  1.00           O
ATOM   4279  OE2 GLU B  96       0.693  -6.510  59.304  4.00  1.00           O
ATOM   4280  C   GLU B  96       3.468  -2.932  61.513  4.00  1.00           C
ATOM   4281  O   GLU B  96       3.070  -1.868  61.986  4.00  1.00           O
ATOM   4282  N   LEU B  97       4.312  -2.977  60.462  4.00  1.00           N
ATOM   4283  CA  LEU B  97       4.747  -1.738  59.889  4.00  1.00           C
ATOM   4284  CB  LEU B  97       6.278  -1.581  59.908  4.00  1.00           C
ATOM   4285  CG  LEU B  97       6.778  -0.156  59.605  4.00  1.00           C
ATOM   4286  CD1 LEU B  97       6.394   0.308  58.191  4.00  1.00           C
ATOM   4287  CD2 LEU B  97       6.332   0.820  60.705  4.00  1.00           C
ATOM   4288  C   LEU B  97       4.288  -1.735  58.470  4.00  1.00           C
ATOM   4289  O   LEU B  97       4.642  -2.625  57.697  4.00  1.00           O
ATOM   4290  N   TYR B  98       3.464  -0.738  58.086  4.00  1.00           N
ATOM   4291  CA  TYR B  98       3.011  -0.737  56.730  4.00  1.00           C
ATOM   4292  CB  TYR B  98       1.712  -1.533  56.498  4.00  1.00           C
ATOM   4293  CG  TYR B  98       0.636  -0.992  57.371  4.00  1.00           C
ATOM   4294  CD1 TYR B  98      -0.143   0.067  56.962  4.00  1.00           C
ATOM   4295  CD2 TYR B  98       0.404  -1.555  58.605  4.00  1.00           C
ATOM   4296  CE1 TYR B  98      -1.136   0.556  57.777  4.00  1.00           C
ATOM   4297  CE2 TYR B  98      -0.587  -1.069  59.423  4.00  1.00           C
ATOM   4298  CZ  TYR B  98      -1.359  -0.011  59.008  4.00  1.00           C
ATOM   4299  OH  TYR B  98      -2.379   0.490  59.845  4.00  1.00           O
ATOM   4300  C   TYR B  98       2.835   0.646  56.220  4.00  1.00           C
ATOM   4301  O   TYR B  98       2.941   1.627  56.953  4.00  1.00           O
ATOM   4302  N   ILE B  99       2.584   0.731  54.901  4.00  1.00           N
ATOM   4303  CA  ILE B  99       2.385   1.972  54.225  4.00  1.00           C
ATOM   4304  CB  ILE B  99       3.257   2.120  53.006  4.00  1.00           C
ATOM   4305  CG1 ILE B  99       3.178   3.545  52.430  4.00  1.00           C
ATOM   4306  CG2 ILE B  99       2.865   1.018  52.006  4.00  1.00           C
ATOM   4307  CD1 ILE B  99       3.886   4.596  53.283  4.00  1.00           C
ATOM   4308  C   ILE B  99       0.960   1.974  53.752  4.00  1.00           C
ATOM   4309  O   ILE B  99       0.449   0.950  53.302  4.00  1.00           O
ATOM   4310  N   HIS B 100       0.260   3.122  53.875  4.00  1.00           N
ATOM   4311  CA  HIS B 100      -1.112   3.161  53.448  4.00  1.00           C
ATOM   4312  ND1 HIS B 100      -4.342   4.352  53.642  4.00  1.00           N
ATOM   4313  CG  HIS B 100      -3.522   3.385  54.178  4.00  1.00           C
ATOM   4314  CB  HIS B 100      -2.087   3.602  54.551  4.00  1.00           C
ATOM   4315  NE2 HIS B 100      -5.567   2.503  53.807  4.00  1.00           N
ATOM   4316  CD2 HIS B 100      -4.287   2.262  54.272  4.00  1.00           C
ATOM   4317  CE1 HIS B 100      -5.552   3.772  53.441  4.00  1.00           C
ATOM   4318  C   HIS B 100      -1.212   4.149  52.308  4.00  1.00           C
ATOM   4319  O   HIS B 100      -0.492   5.146  52.287  4.00  1.00           O
ATOM   4320  N   SER B 101      -2.096   3.884  51.312  4.00  1.00           N
ATOM   4321  CA  SER B 101      -2.280   4.785  50.194  4.00  1.00           C
ATOM   4322  CB  SER B 101      -2.346   4.079  48.830  4.00  1.00           C
ATOM   4323  OG  SER B 101      -1.087   3.497  48.524  4.00  1.00           O
ATOM   4324  C   SER B 101      -3.575   5.476  50.420  4.00  1.00           C
ATOM   4325  O   SER B 101      -4.605   4.846  50.657  4.00  1.00           O
ATOM   4326  N   GLU B 102      -3.538   6.816  50.371  4.00  1.00           N
ATOM   4327  CA  GLU B 102      -4.726   7.573  50.593  4.00  1.00           C
ATOM   4328  CB  GLU B 102      -4.774   8.161  52.022  4.00  1.00           C
ATOM   4329  CG  GLU B 102      -3.597   9.058  52.407  4.00  1.00           C
ATOM   4330  CD  GLU B 102      -4.057  10.506  52.345  4.00  1.00           C
ATOM   4331  OE1 GLU B 102      -4.709  10.883  51.336  4.00  1.00           O
ATOM   4332  OE2 GLU B 102      -3.773  11.250  53.322  4.00  1.00           O
ATOM   4333  C   GLU B 102      -4.741   8.650  49.543  4.00  1.00           C
ATOM   4334  O   GLU B 102      -3.711   9.087  49.034  4.00  1.00           O
ATOM   4335  N   PRO B 103      -5.931   9.060  49.228  4.00  1.00           N
ATOM   4336  CA  PRO B 103      -6.268   9.834  48.060  4.00  1.00           C
ATOM   4337  CD  PRO B 103      -7.017   9.024  50.195  4.00  1.00           C
ATOM   4338  CB  PRO B 103      -7.782   9.998  48.141  4.00  1.00           C
ATOM   4339  CG  PRO B 103      -8.083   9.974  49.644  4.00  1.00           C
ATOM   4340  C   PRO B 103      -5.670  11.164  47.688  4.00  1.00           C
ATOM   4341  O   PRO B 103      -5.523  11.392  46.488  4.00  1.00           O
ATOM   4342  N   LEU B 104      -5.336  12.064  48.629  1.00  1.00           N
ATOM   4343  CA  LEU B 104      -4.876  13.372  48.219  1.00  1.00           C
ATOM   4344  CB  LEU B 104      -3.704  13.308  47.222  1.00  1.00           C
ATOM   4345  CG  LEU B 104      -3.089  14.673  46.863  1.00  1.00           C
ATOM   4346  CD1 LEU B 104      -2.463  15.342  48.096  1.00  1.00           C
ATOM   4347  CD2 LEU B 104      -2.108  14.550  45.686  1.00  1.00           C
ATOM   4348  C   LEU B 104      -6.014  14.145  47.604  1.00  1.00           C
ATOM   4349  O   LEU B 104      -5.803  15.007  46.756  1.00  1.00           O
ATOM   4350  N   GLY B 105      -7.266  13.801  47.970  1.00  1.00           N
ATOM   4351  CA  GLY B 105      -8.447  14.577  47.675  1.00  1.00           C
ATOM   4352  C   GLY B 105      -8.499  15.092  46.279  1.00  1.00           C
ATOM   4353  O   GLY B 105      -8.210  14.390  45.311  1.00  1.00           O
ATOM   4354  N   VAL B 106      -8.877  16.385  46.184  4.00  1.00           N
ATOM   4355  CA  VAL B 106      -9.099  17.055  44.942  4.00  1.00           C
ATOM   4356  CB  VAL B 106      -9.727  18.409  45.090  4.00  1.00           C
ATOM   4357  CG1 VAL B 106      -9.836  19.053  43.698  4.00  1.00           C
ATOM   4358  CG2 VAL B 106     -11.080  18.240  45.801  4.00  1.00           C
ATOM   4359  C   VAL B 106      -7.805  17.229  44.219  4.00  1.00           C
ATOM   4360  O   VAL B 106      -6.769  17.516  44.818  4.00  1.00           O
ATOM   4361  N   VAL B 107      -7.849  17.023  42.887  4.00  1.00           N
ATOM   4362  CA  VAL B 107      -6.711  17.207  42.037  4.00  1.00           C
ATOM   4363  CB  VAL B 107      -6.304  15.968  41.296  4.00  1.00           C
ATOM   4364  CG1 VAL B 107      -5.195  16.340  40.297  4.00  1.00           C
ATOM   4365  CG2 VAL B 107      -5.897  14.893  42.318  4.00  1.00           C
ATOM   4366  C   VAL B 107      -7.142  18.198  40.997  4.00  1.00           C
ATOM   4367  O   VAL B 107      -8.287  18.177  40.550  4.00  1.00           O
ATOM   4368  N   LEU B 108      -6.237  19.115  40.599  4.00  1.00           N
ATOM   4369  CA  LEU B 108      -6.575  20.086  39.594  4.00  1.00           C
ATOM   4370  CB  LEU B 108      -6.310  21.527  40.068  4.00  1.00           C
ATOM   4371  CG  LEU B 108      -6.729  22.615  39.069  4.00  1.00           C
ATOM   4372  CD1 LEU B 108      -8.243  22.564  38.808  4.00  1.00           C
ATOM   4373  CD2 LEU B 108      -6.263  24.004  39.534  4.00  1.00           C
ATOM   4374  C   LEU B 108      -5.662  19.795  38.429  4.00  1.00           C
ATOM   4375  O   LEU B 108      -4.442  19.791  38.581  4.00  1.00           O
ATOM   4376  N   VAL B 109      -6.232  19.527  37.232  4.00  1.00           N
ATOM   4377  CA  VAL B 109      -5.443  19.202  36.070  4.00  1.00           C
ATOM   4378  CB  VAL B 109      -5.963  18.016  35.311  4.00  1.00           C
ATOM   4379  CG1 VAL B 109      -5.073  17.794  34.076  4.00  1.00           C
ATOM   4380  CG2 VAL B 109      -6.026  16.813  36.265  4.00  1.00           C
ATOM   4381  C   VAL B 109      -5.520  20.382  35.140  4.00  1.00           C
ATOM   4382  O   VAL B 109      -6.587  20.963  34.945  4.00  1.00           O
ATOM   4383  N   ILE B 110      -4.366  20.782  34.564  4.00  1.00           N
ATOM   4384  CA  ILE B 110      -4.290  21.832  33.580  4.00  1.00           C
ATOM   4385  CB  ILE B 110      -3.277  22.894  33.859  4.00  1.00           C
ATOM   4386  CG1 ILE B 110      -3.444  24.062  32.871  4.00  1.00           C
ATOM   4387  CG2 ILE B 110      -1.899  22.231  33.762  4.00  1.00           C
ATOM   4388  CD1 ILE B 110      -4.765  24.814  33.026  4.00  1.00           C
ATOM   4389  C   ILE B 110      -3.806  21.109  32.371  4.00  1.00           C
ATOM   4390  O   ILE B 110      -3.085  20.117  32.485  4.00  1.00           O
ATOM   4391  N   GLY B 111      -4.224  21.537  31.172  1.00  1.00           N
ATOM   4392  CA  GLY B 111      -3.743  20.827  30.030  1.00  1.00           C
ATOM   4393  C   GLY B 111      -3.136  21.831  29.140  1.00  1.00           C
ATOM   4394  O   GLY B 111      -3.427  23.023  29.226  1.00  1.00           O
ATOM   4395  N   THR B 112      -2.257  21.360  28.253  1.00  1.00           N
ATOM   4396  CA  THR B 112      -1.659  22.310  27.395  1.00  1.00           C
ATOM   4397  CB  THR B 112      -0.160  22.309  27.455  1.00  1.00           C
ATOM   4398  OG1 THR B 112       0.367  23.321  26.609  1.00  1.00           O
ATOM   4399  CG2 THR B 112       0.355  20.925  27.029  1.00  1.00           C
ATOM   4400  C   THR B 112      -2.061  21.979  25.997  1.00  1.00           C
ATOM   4401  O   THR B 112      -2.040  20.815  25.601  1.00  1.00           O
ATOM   4402  N   TRP B 113      -2.462  22.998  25.203  1.00  1.00           N
ATOM   4403  CA  TRP B 113      -2.806  22.650  23.859  1.00  1.00           C
ATOM   4404  CB  TRP B 113      -3.276  23.796  22.945  1.00  1.00           C
ATOM   4405  CG  TRP B 113      -3.607  23.294  21.554  1.00  1.00           C
ATOM   4406  CD2 TRP B 113      -3.874  24.118  20.407  1.00  1.00           C
ATOM   4407  CD1 TRP B 113      -3.735  22.002  21.133  1.00  1.00           C
ATOM   4408  NE1 TRP B 113      -4.079  21.972  19.803  1.00  1.00           N
ATOM   4409  CE2 TRP B 113      -4.170  23.268  19.344  1.00  1.00           C
ATOM   4410  CE3 TRP B 113      -3.878  25.472  20.247  1.00  1.00           C
ATOM   4411  CZ2 TRP B 113      -4.479  23.762  18.107  1.00  1.00           C
ATOM   4412  CZ3 TRP B 113      -4.188  25.970  19.001  1.00  1.00           C
ATOM   4413  CH2 TRP B 113      -4.486  25.130  17.949  1.00  1.00           C
ATOM   4414  C   TRP B 113      -1.530  22.170  23.264  1.00  1.00           C
ATOM   4415  O   TRP B 113      -0.515  22.866  23.268  1.00  1.00           O
ATOM   4416  N   ASN B 114      -1.568  20.935  22.755  1.00  1.00           N
ATOM   4417  CA  ASN B 114      -0.454  20.256  22.177  1.00  1.00           C
ATOM   4418  CB  ASN B 114       0.681  20.006  23.188  1.00  1.00           C
ATOM   4419  CG  ASN B 114       1.927  19.554  22.438  1.00  1.00           C
ATOM   4420  OD1 ASN B 114       1.852  18.768  21.495  1.00  1.00           O
ATOM   4421  ND2 ASN B 114       3.112  20.066  22.867  1.00  1.00           N
ATOM   4422  C   ASN B 114      -1.089  18.959  21.883  1.00  1.00           C
ATOM   4423  O   ASN B 114      -1.477  18.679  20.750  1.00  1.00           O
ATOM   4424  N   TYR B 115      -1.227  18.127  22.931  1.00  1.00           N
ATOM   4425  CA  TYR B 115      -1.937  16.931  22.652  1.00  1.00           C
ATOM   4426  CB  TYR B 115      -2.006  15.931  23.815  1.00  1.00           C
ATOM   4427  CG  TYR B 115      -0.863  14.979  23.715  1.00  1.00           C
ATOM   4428  CD1 TYR B 115       0.378  15.250  24.243  1.00  1.00           C
ATOM   4429  CD2 TYR B 115      -1.059  13.785  23.058  1.00  1.00           C
ATOM   4430  CE1 TYR B 115       1.399  14.333  24.120  1.00  1.00           C
ATOM   4431  CE2 TYR B 115      -0.047  12.866  22.932  1.00  1.00           C
ATOM   4432  CZ  TYR B 115       1.187  13.141  23.465  1.00  1.00           C
ATOM   4433  OH  TYR B 115       2.232  12.201  23.339  1.00  1.00           O
ATOM   4434  C   TYR B 115      -3.342  17.266  22.188  1.00  1.00           C
ATOM   4435  O   TYR B 115      -3.623  16.851  21.064  1.00  1.00           O
ATOM   4436  N   PRO B 116      -4.296  17.955  22.817  3.00  1.00           N
ATOM   4437  CA  PRO B 116      -4.534  18.129  24.245  3.00  1.00           C
ATOM   4438  CD  PRO B 116      -4.869  19.057  22.064  3.00  1.00           C
ATOM   4439  CB  PRO B 116      -5.403  19.368  24.399  3.00  1.00           C
ATOM   4440  CG  PRO B 116      -5.166  20.142  23.102  3.00  1.00           C
ATOM   4441  C   PRO B 116      -5.260  16.909  24.767  3.00  1.00           C
ATOM   4442  O   PRO B 116      -5.493  16.865  25.973  3.00  1.00           O
ATOM   4443  N   PHE B 117      -5.656  15.927  23.915  3.00  1.00           N
ATOM   4444  CA  PHE B 117      -6.434  14.796  24.386  3.00  1.00           C
ATOM   4445  CB  PHE B 117      -6.684  13.760  23.275  3.00  1.00           C
ATOM   4446  CG  PHE B 117      -7.522  12.666  23.840  3.00  1.00           C
ATOM   4447  CD1 PHE B 117      -8.896  12.740  23.791  3.00  1.00           C
ATOM   4448  CD2 PHE B 117      -6.935  11.567  24.422  3.00  1.00           C
ATOM   4449  CE1 PHE B 117      -9.671  11.731  24.312  3.00  1.00           C
ATOM   4450  CE2 PHE B 117      -7.706  10.556  24.946  3.00  1.00           C
ATOM   4451  CZ  PHE B 117      -9.077  10.636  24.892  3.00  1.00           C
ATOM   4452  C   PHE B 117      -5.657  14.127  25.478  3.00  1.00           C
ATOM   4453  O   PHE B 117      -6.108  14.082  26.620  3.00  1.00           O
ATOM   4454  N   ASN B 118      -4.438  13.636  25.168  2.00  1.00           N
ATOM   4455  CA  ASN B 118      -3.551  13.140  26.187  2.00  1.00           C
ATOM   4456  CB  ASN B 118      -2.317  12.434  25.593  2.00  1.00           C
ATOM   4457  CG  ASN B 118      -1.446  11.869  26.707  2.00  1.00           C
ATOM   4458  OD1 ASN B 118      -1.804  11.913  27.882  2.00  1.00           O
ATOM   4459  ND2 ASN B 118      -0.259  11.327  26.324  2.00  1.00           N
ATOM   4460  C   ASN B 118      -3.106  14.464  26.739  2.00  1.00           C
ATOM   4461  O   ASN B 118      -3.376  15.490  26.132  2.00  1.00           O
ATOM   4462  N   LEU B 119      -2.429  14.543  27.886  2.00  1.00           N
ATOM   4463  CA  LEU B 119      -2.081  15.861  28.349  2.00  1.00           C
ATOM   4464  CB  LEU B 119      -1.269  16.724  27.369  2.00  1.00           C
ATOM   4465  CG  LEU B 119       0.196  16.256  27.300  2.00  1.00           C
ATOM   4466  CD1 LEU B 119       1.038  17.163  26.391  2.00  1.00           C
ATOM   4467  CD2 LEU B 119       0.787  16.114  28.715  2.00  1.00           C
ATOM   4468  C   LEU B 119      -3.240  16.619  28.909  2.00  1.00           C
ATOM   4469  O   LEU B 119      -3.129  17.803  29.223  2.00  1.00           O
ATOM   4470  N   THR B 120      -4.384  15.941  29.059  2.00  1.00           N
ATOM   4471  CA  THR B 120      -5.490  16.470  29.798  2.00  1.00           C
ATOM   4472  CB  THR B 120      -6.526  17.209  28.972  2.00  1.00           C
ATOM   4473  OG1 THR B 120      -7.459  17.837  29.839  2.00  1.00           O
ATOM   4474  CG2 THR B 120      -7.260  16.288  27.981  2.00  1.00           C
ATOM   4475  C   THR B 120      -6.039  15.232  30.429  2.00  1.00           C
ATOM   4476  O   THR B 120      -6.223  15.160  31.644  2.00  1.00           O
ATOM   4477  N   ILE B 121      -6.286  14.209  29.581  2.00  1.00           N
ATOM   4478  CA  ILE B 121      -6.602  12.892  30.033  2.00  1.00           C
ATOM   4479  CB  ILE B 121      -7.408  12.042  29.091  2.00  1.00           C
ATOM   4480  CG1 ILE B 121      -7.939  10.809  29.841  2.00  1.00           C
ATOM   4481  CG2 ILE B 121      -6.546  11.685  27.870  2.00  1.00           C
ATOM   4482  CD1 ILE B 121      -9.002  10.033  29.067  2.00  1.00           C
ATOM   4483  C   ILE B 121      -5.241  12.304  30.164  2.00  1.00           C
ATOM   4484  O   ILE B 121      -4.397  12.583  29.315  2.00  1.00           O
ATOM   4485  N   GLN B 122      -4.984  11.464  31.189  2.00  1.00           N
ATOM   4486  CA  GLN B 122      -3.618  11.088  31.440  2.00  1.00           C
ATOM   4487  CB  GLN B 122      -2.990  10.159  30.387  2.00  1.00           C
ATOM   4488  CG  GLN B 122      -1.505   9.887  30.655  2.00  1.00           C
ATOM   4489  CD  GLN B 122      -1.335   9.350  32.073  2.00  1.00           C
ATOM   4490  OE1 GLN B 122      -0.251   9.433  32.649  2.00  1.00           O
ATOM   4491  NE2 GLN B 122      -2.426   8.787  32.658  2.00  1.00           N
ATOM   4492  C   GLN B 122      -2.813  12.348  31.534  2.00  1.00           C
ATOM   4493  O   GLN B 122      -2.191  12.705  30.533  2.00  1.00           O
ATOM   4494  N   PRO B 123      -2.683  13.076  32.640  2.00  1.00           N
ATOM   4495  CA  PRO B 123      -2.949  12.759  34.046  2.00  1.00           C
ATOM   4496  CD  PRO B 123      -2.366  14.484  32.469  2.00  1.00           C
ATOM   4497  CB  PRO B 123      -2.454  13.979  34.825  2.00  1.00           C
ATOM   4498  CG  PRO B 123      -2.618  15.139  33.832  2.00  1.00           C
ATOM   4499  C   PRO B 123      -4.284  12.336  34.598  2.00  1.00           C
ATOM   4500  O   PRO B 123      -4.274  11.755  35.682  2.00  1.00           O
ATOM   4501  N   MET B 124      -5.425  12.597  33.939  2.00  1.00           N
ATOM   4502  CA  MET B 124      -6.704  12.353  34.566  2.00  1.00           C
ATOM   4503  CB  MET B 124      -7.818  12.539  33.520  2.00  1.00           C
ATOM   4504  CG  MET B 124      -9.251  12.335  34.008  2.00  1.00           C
ATOM   4505  SD  MET B 124     -10.448  12.057  32.663  2.00  1.00           S
ATOM   4506  CE  MET B 124      -9.891  13.424  31.603  2.00  1.00           C
ATOM   4507  C   MET B 124      -6.803  10.944  35.018  2.00  1.00           C
ATOM   4508  O   MET B 124      -7.072  10.693  36.193  2.00  1.00           O
ATOM   4509  N   VAL B 125      -6.583   9.974  34.116  2.00  1.00           N
ATOM   4510  CA  VAL B 125      -6.552   8.659  34.662  2.00  1.00           C
ATOM   4511  CB  VAL B 125      -6.413   7.572  33.636  2.00  1.00           C
ATOM   4512  CG1 VAL B 125      -5.121   7.806  32.834  2.00  1.00           C
ATOM   4513  CG2 VAL B 125      -6.454   6.216  34.362  2.00  1.00           C
ATOM   4514  C   VAL B 125      -5.297   8.747  35.435  2.00  1.00           C
ATOM   4515  O   VAL B 125      -4.307   9.313  34.973  2.00  1.00           O
ATOM   4516  N   GLY B 126      -5.303   8.213  36.651  2.00  1.00           N
ATOM   4517  CA  GLY B 126      -4.162   8.423  37.469  2.00  1.00           C
ATOM   4518  C   GLY B 126      -4.691   9.136  38.669  2.00  1.00           C
ATOM   4519  O   GLY B 126      -4.509   8.683  39.799  2.00  1.00           O
ATOM   4520  N   ALA B 127      -5.360  10.283  38.453  2.00  1.00           N
ATOM   4521  CA  ALA B 127      -6.025  10.955  39.529  2.00  1.00           C
ATOM   4522  CB  ALA B 127      -6.559  12.334  39.120  2.00  1.00           C
ATOM   4523  C   ALA B 127      -7.187  10.089  39.901  2.00  1.00           C
ATOM   4524  O   ALA B 127      -7.488   9.923  41.078  2.00  1.00           O
ATOM   4525  N   ILE B 128      -7.871   9.533  38.873  2.00  1.00           N
ATOM   4526  CA  ILE B 128      -9.030   8.683  38.988  2.00  1.00           C
ATOM   4527  CB  ILE B 128      -9.694   8.408  37.668  2.00  1.00           C
ATOM   4528  CG1 ILE B 128     -11.061   7.738  37.889  2.00  1.00           C
ATOM   4529  CG2 ILE B 128      -8.727   7.589  36.797  2.00  1.00           C
ATOM   4530  CD1 ILE B 128     -12.081   8.656  38.562  2.00  1.00           C
ATOM   4531  C   ILE B 128      -8.662   7.372  39.598  2.00  1.00           C
ATOM   4532  O   ILE B 128      -9.424   6.818  40.389  2.00  1.00           O
ATOM   4533  N   ALA B 129      -7.497   6.813  39.221  2.00  1.00           N
ATOM   4534  CA  ALA B 129      -7.166   5.526  39.751  2.00  1.00           C
ATOM   4535  CB  ALA B 129      -5.816   5.005  39.238  2.00  1.00           C
ATOM   4536  C   ALA B 129      -7.067   5.650  41.244  2.00  1.00           C
ATOM   4537  O   ALA B 129      -7.683   4.873  41.971  2.00  1.00           O
ATOM   4538  N   ALA B 130      -6.310   6.649  41.748  3.00  1.00           N
ATOM   4539  CA  ALA B 130      -6.306   6.878  43.167  3.00  1.00           C
ATOM   4540  CB  ALA B 130      -5.300   7.946  43.628  3.00  1.00           C
ATOM   4541  C   ALA B 130      -7.686   7.437  43.339  3.00  1.00           C
ATOM   4542  O   ALA B 130      -8.271   7.899  42.364  3.00  1.00           O
ATOM   4543  N   GLY B 131      -8.303   7.399  44.529  3.00  1.00           N
ATOM   4544  CA  GLY B 131      -9.639   7.930  44.493  3.00  1.00           C
ATOM   4545  C   GLY B 131      -9.562   9.403  44.695  3.00  1.00           C
ATOM   4546  O   GLY B 131      -9.334   9.876  45.804  3.00  1.00           O
ATOM   4547  N   ASN B 132      -9.777  10.188  43.624  1.00  1.00           N
ATOM   4548  CA  ASN B 132      -9.708  11.609  43.793  1.00  1.00           C
ATOM   4549  CB  ASN B 132      -8.416  12.248  43.246  1.00  1.00           C
ATOM   4550  CG  ASN B 132      -7.212  11.822  44.078  1.00  1.00           C
ATOM   4551  OD1 ASN B 132      -7.159  10.715  44.611  1.00  1.00           O
ATOM   4552  ND2 ASN B 132      -6.210  12.735  44.193  1.00  1.00           N
ATOM   4553  C   ASN B 132     -10.809  12.205  42.988  1.00  1.00           C
ATOM   4554  O   ASN B 132     -11.369  11.567  42.099  1.00  1.00           O
ATOM   4555  N   ALA B 133     -11.169  13.455  43.324  4.00  1.00           N
ATOM   4556  CA  ALA B 133     -12.097  14.176  42.513  4.00  1.00           C
ATOM   4557  CB  ALA B 133     -13.043  15.086  43.312  4.00  1.00           C
ATOM   4558  C   ALA B 133     -11.186  15.071  41.727  4.00  1.00           C
ATOM   4559  O   ALA B 133     -10.286  15.682  42.301  4.00  1.00           O
ATOM   4560  N   VAL B 134     -11.359  15.170  40.393  4.00  1.00           N
ATOM   4561  CA  VAL B 134     -10.394  15.957  39.674  4.00  1.00           C
ATOM   4562  CB  VAL B 134      -9.647  15.166  38.649  4.00  1.00           C
ATOM   4563  CG1 VAL B 134      -8.663  16.098  37.921  4.00  1.00           C
ATOM   4564  CG2 VAL B 134      -8.986  13.980  39.366  4.00  1.00           C
ATOM   4565  C   VAL B 134     -11.076  17.083  38.960  4.00  1.00           C
ATOM   4566  O   VAL B 134     -12.129  16.903  38.350  4.00  1.00           O
ATOM   4567  N   VAL B 135     -10.479  18.294  39.039  4.00  1.00           N
ATOM   4568  CA  VAL B 135     -10.964  19.427  38.303  4.00  1.00           C
ATOM   4569  CB  VAL B 135     -10.856  20.731  39.035  4.00  1.00           C
ATOM   4570  CG1 VAL B 135     -11.240  21.864  38.068  4.00  1.00           C
ATOM   4571  CG2 VAL B 135     -11.750  20.660  40.285  4.00  1.00           C
ATOM   4572  C   VAL B 135     -10.061  19.491  37.114  4.00  1.00           C
ATOM   4573  O   VAL B 135      -8.843  19.453  37.262  4.00  1.00           O
ATOM   4574  N   LEU B 136     -10.627  19.557  35.894  4.00  1.00           N
ATOM   4575  CA  LEU B 136      -9.789  19.557  34.726  4.00  1.00           C
ATOM   4576  CB  LEU B 136     -10.192  18.466  33.716  4.00  1.00           C
ATOM   4577  CG  LEU B 136      -9.235  18.273  32.521  4.00  1.00           C
ATOM   4578  CD1 LEU B 136      -9.225  19.478  31.573  4.00  1.00           C
ATOM   4579  CD2 LEU B 136      -7.830  17.881  32.998  4.00  1.00           C
ATOM   4580  C   LEU B 136      -9.988  20.869  34.054  4.00  1.00           C
ATOM   4581  O   LEU B 136     -11.105  21.380  33.982  4.00  1.00           O
ATOM   4582  N   LYS B 137      -8.891  21.463  33.565  4.00  1.00           N
ATOM   4583  CA  LYS B 137      -9.024  22.713  32.884  4.00  1.00           C
ATOM   4584  CB  LYS B 137      -8.536  23.881  33.761  4.00  1.00           C
ATOM   4585  CG  LYS B 137      -8.959  25.258  33.263  4.00  1.00           C
ATOM   4586  CD  LYS B 137      -8.361  25.611  31.906  4.00  1.00           C
ATOM   4587  CE  LYS B 137      -9.009  26.835  31.269  4.00  1.00           C
ATOM   4588  NZ  LYS B 137     -10.459  26.596  31.096  4.00  1.00           N
ATOM   4589  C   LYS B 137      -8.157  22.613  31.669  4.00  1.00           C
ATOM   4590  O   LYS B 137      -6.937  22.503  31.768  4.00  1.00           O
ATOM   4591  N   PRO B 138      -8.771  22.612  30.517  1.00  1.00           N
ATOM   4592  CA  PRO B 138      -8.033  22.529  29.282  1.00  1.00           C
ATOM   4593  CD  PRO B 138     -10.125  22.109  30.387  1.00  1.00           C
ATOM   4594  CB  PRO B 138      -8.949  21.787  28.305  1.00  1.00           C
ATOM   4595  CG  PRO B 138     -10.360  22.000  28.873  1.00  1.00           C
ATOM   4596  C   PRO B 138      -7.672  23.875  28.793  1.00  1.00           C
ATOM   4597  O   PRO B 138      -8.222  24.859  29.277  1.00  1.00           O
ATOM   4598  N   SER B 139      -6.753  23.944  27.818  1.00  1.00           N
ATOM   4599  CA  SER B 139      -6.412  25.227  27.309  1.00  1.00           C
ATOM   4600  CB  SER B 139      -4.995  25.299  26.712  1.00  1.00           C
ATOM   4601  OG  SER B 139      -4.918  24.493  25.545  1.00  1.00           O
ATOM   4602  C   SER B 139      -7.374  25.585  26.215  1.00  1.00           C
ATOM   4603  O   SER B 139      -7.943  24.719  25.552  1.00  1.00           O
ATOM   4604  N   GLU B 140      -7.584  26.904  26.033  3.00  1.00           N
ATOM   4605  CA  GLU B 140      -8.474  27.479  25.062  3.00  1.00           C
ATOM   4606  CB  GLU B 140      -8.804  28.949  25.376  3.00  1.00           C
ATOM   4607  CG  GLU B 140      -9.988  29.507  24.585  3.00  1.00           C
ATOM   4608  CD  GLU B 140     -10.445  30.780  25.286  3.00  1.00           C
ATOM   4609  OE1 GLU B 140     -10.332  30.832  26.541  3.00  1.00           O
ATOM   4610  OE2 GLU B 140     -10.918  31.712  24.584  3.00  1.00           O
ATOM   4611  C   GLU B 140      -7.931  27.381  23.666  3.00  1.00           C
ATOM   4612  O   GLU B 140      -8.698  27.241  22.714  3.00  1.00           O
ATOM   4613  N   LEU B 141      -6.594  27.443  23.499  3.00  1.00           N
ATOM   4614  CA  LEU B 141      -6.007  27.473  22.183  3.00  1.00           C
ATOM   4615  CB  LEU B 141      -4.473  27.507  22.270  3.00  1.00           C
ATOM   4616  CG  LEU B 141      -3.933  28.774  22.965  3.00  1.00           C
ATOM   4617  CD1 LEU B 141      -2.398  28.768  23.028  3.00  1.00           C
ATOM   4618  CD2 LEU B 141      -4.498  30.051  22.319  3.00  1.00           C
ATOM   4619  C   LEU B 141      -6.472  26.248  21.455  3.00  1.00           C
ATOM   4620  O   LEU B 141      -6.905  26.346  20.308  3.00  1.00           O
ATOM   4621  N   SER B 142      -6.437  25.062  22.096  1.00  1.00           N
ATOM   4622  CA  SER B 142      -6.999  23.924  21.421  1.00  1.00           C
ATOM   4623  CB  SER B 142      -6.498  22.595  21.973  1.00  1.00           C
ATOM   4624  OG  SER B 142      -7.088  21.514  21.267  1.00  1.00           O
ATOM   4625  C   SER B 142      -8.442  24.013  21.740  1.00  1.00           C
ATOM   4626  O   SER B 142      -8.958  23.345  22.634  1.00  1.00           O
ATOM   4627  N   GLU B 143      -9.117  24.879  20.976  2.00  1.00           N
ATOM   4628  CA  GLU B 143     -10.476  25.236  21.200  2.00  1.00           C
ATOM   4629  CB  GLU B 143     -10.898  26.362  20.244  2.00  1.00           C
ATOM   4630  CG  GLU B 143     -12.386  26.704  20.266  2.00  1.00           C
ATOM   4631  CD  GLU B 143     -12.637  27.602  19.062  2.00  1.00           C
ATOM   4632  OE1 GLU B 143     -11.698  28.353  18.686  2.00  1.00           O
ATOM   4633  OE2 GLU B 143     -13.760  27.539  18.495  2.00  1.00           O
ATOM   4634  C   GLU B 143     -11.443  24.126  20.970  2.00  1.00           C
ATOM   4635  O   GLU B 143     -12.271  23.834  21.830  2.00  1.00           O
ATOM   4636  N   ASN B 144     -11.367  23.464  19.806  2.00  1.00           N
ATOM   4637  CA  ASN B 144     -12.362  22.478  19.511  2.00  1.00           C
ATOM   4638  CB  ASN B 144     -12.173  21.852  18.119  2.00  1.00           C
ATOM   4639  CG  ASN B 144     -13.470  21.163  17.725  2.00  1.00           C
ATOM   4640  OD1 ASN B 144     -13.835  20.125  18.275  2.00  1.00           O
ATOM   4641  ND2 ASN B 144     -14.195  21.766  16.745  2.00  1.00           N
ATOM   4642  C   ASN B 144     -12.207  21.411  20.536  2.00  1.00           C
ATOM   4643  O   ASN B 144     -13.185  20.840  21.011  2.00  1.00           O
ATOM   4644  N   MET B 145     -10.949  21.108  20.893  2.00  1.00           N
ATOM   4645  CA  MET B 145     -10.667  20.084  21.851  2.00  1.00           C
ATOM   4646  CB  MET B 145      -9.176  19.728  21.955  2.00  1.00           C
ATOM   4647  CG  MET B 145      -8.932  18.547  22.895  2.00  1.00           C
ATOM   4648  SD  MET B 145      -9.575  16.958  22.285  2.00  1.00           S
ATOM   4649  CE  MET B 145      -9.339  16.083  23.860  2.00  1.00           C
ATOM   4650  C   MET B 145     -11.131  20.465  23.211  2.00  1.00           C
ATOM   4651  O   MET B 145     -11.481  19.581  23.984  2.00  1.00           O
ATOM   4652  N   ALA B 146     -11.017  21.754  23.587  2.00  1.00           N
ATOM   4653  CA  ALA B 146     -11.504  22.231  24.856  2.00  1.00           C
ATOM   4654  CB  ALA B 146     -11.015  23.650  25.192  2.00  1.00           C
ATOM   4655  C   ALA B 146     -13.009  22.262  24.861  2.00  1.00           C
ATOM   4656  O   ALA B 146     -13.634  21.978  25.883  2.00  1.00           O
ATOM   4657  N   SER B 147     -13.636  22.665  23.731  2.00  1.00           N
ATOM   4658  CA  SER B 147     -15.074  22.704  23.639  2.00  1.00           C
ATOM   4659  CB  SER B 147     -15.592  23.314  22.326  2.00  1.00           C
ATOM   4660  OG  SER B 147     -15.333  24.710  22.300  2.00  1.00           O
ATOM   4661  C   SER B 147     -15.548  21.305  23.716  2.00  1.00           C
ATOM   4662  O   SER B 147     -16.481  20.981  24.448  2.00  1.00           O
ATOM   4663  N   LEU B 148     -14.871  20.424  22.959  2.00  1.00           N
ATOM   4664  CA  LEU B 148     -15.105  19.025  23.096  2.00  1.00           C
ATOM   4665  CB  LEU B 148     -14.446  18.155  22.013  2.00  1.00           C
ATOM   4666  CG  LEU B 148     -15.041  18.392  20.614  2.00  1.00           C
ATOM   4667  CD1 LEU B 148     -14.504  17.372  19.597  2.00  1.00           C
ATOM   4668  CD2 LEU B 148     -16.577  18.445  20.668  2.00  1.00           C
ATOM   4669  C   LEU B 148     -14.434  18.768  24.388  2.00  1.00           C
ATOM   4670  O   LEU B 148     -13.781  19.643  24.935  2.00  1.00           O
ATOM   4671  N   LEU B 149     -14.642  17.605  24.986  2.00  1.00           N
ATOM   4672  CA  LEU B 149     -14.046  17.356  26.259  2.00  1.00           C
ATOM   4673  CB  LEU B 149     -12.551  17.714  26.406  2.00  1.00           C
ATOM   4674  CG  LEU B 149     -11.995  17.330  27.787  2.00  1.00           C
ATOM   4675  CD1 LEU B 149     -12.108  15.812  28.012  2.00  1.00           C
ATOM   4676  CD2 LEU B 149     -10.565  17.854  27.992  2.00  1.00           C
ATOM   4677  C   LEU B 149     -14.864  18.072  27.297  2.00  1.00           C
ATOM   4678  O   LEU B 149     -15.088  17.538  28.381  2.00  1.00           O
ATOM   4679  N   ALA B 150     -15.345  19.300  26.997  2.00  1.00           N
ATOM   4680  CA  ALA B 150     -16.252  19.980  27.875  2.00  1.00           C
ATOM   4681  CB  ALA B 150     -16.457  21.458  27.498  2.00  1.00           C
ATOM   4682  C   ALA B 150     -17.581  19.305  27.770  2.00  1.00           C
ATOM   4683  O   ALA B 150     -18.198  18.944  28.769  2.00  1.00           O
ATOM   4684  N   THR B 151     -18.038  19.102  26.517  2.00  1.00           N
ATOM   4685  CA  THR B 151     -19.325  18.523  26.263  2.00  1.00           C
ATOM   4686  CB  THR B 151     -19.727  18.610  24.813  2.00  1.00           C
ATOM   4687  OG1 THR B 151     -21.027  18.069  24.634  2.00  1.00           O
ATOM   4688  CG2 THR B 151     -18.707  17.868  23.931  2.00  1.00           C
ATOM   4689  C   THR B 151     -19.318  17.102  26.683  2.00  1.00           C
ATOM   4690  O   THR B 151     -20.223  16.633  27.373  2.00  1.00           O
ATOM   4691  N   ILE B 152     -18.257  16.391  26.288  2.00  1.00           N
ATOM   4692  CA  ILE B 152     -18.196  14.986  26.491  2.00  1.00           C
ATOM   4693  CB  ILE B 152     -17.090  14.333  25.707  2.00  1.00           C
ATOM   4694  CG1 ILE B 152     -17.280  12.808  25.713  2.00  1.00           C
ATOM   4695  CG2 ILE B 152     -15.733  14.804  26.257  2.00  1.00           C
ATOM   4696  CD1 ILE B 152     -18.524  12.360  24.946  2.00  1.00           C
ATOM   4697  C   ILE B 152     -18.055  14.586  27.910  2.00  1.00           C
ATOM   4698  O   ILE B 152     -18.752  13.681  28.366  2.00  1.00           O
ATOM   4699  N   ILE B 153     -17.160  15.256  28.650  2.00  1.00           N
ATOM   4700  CA  ILE B 153     -16.878  14.782  29.963  2.00  1.00           C
ATOM   4701  CB  ILE B 153     -15.846  15.622  30.666  2.00  1.00           C
ATOM   4702  CG1 ILE B 153     -14.454  15.445  30.044  2.00  1.00           C
ATOM   4703  CG2 ILE B 153     -15.929  15.347  32.173  2.00  1.00           C
ATOM   4704  CD1 ILE B 153     -13.451  16.479  30.551  2.00  1.00           C
ATOM   4705  C   ILE B 153     -18.121  14.813  30.777  2.00  1.00           C
ATOM   4706  O   ILE B 153     -18.442  13.796  31.389  2.00  1.00           O
ATOM   4707  N   PRO B 154     -18.866  15.881  30.850  2.00  1.00           N
ATOM   4708  CA  PRO B 154     -20.117  15.687  31.494  2.00  1.00           C
ATOM   4709  CD  PRO B 154     -18.366  17.237  31.016  2.00  1.00           C
ATOM   4710  CB  PRO B 154     -20.685  17.081  31.742  2.00  1.00           C
ATOM   4711  CG  PRO B 154     -19.421  17.954  31.877  2.00  1.00           C
ATOM   4712  C   PRO B 154     -20.798  14.890  30.465  2.00  1.00           C
ATOM   4713  O   PRO B 154     -21.155  15.423  29.416  2.00  1.00           O
ATOM   4714  N   GLN B 155     -20.988  13.618  30.787  2.00  1.00           N
ATOM   4715  CA  GLN B 155     -21.515  12.619  29.935  2.00  1.00           C
ATOM   4716  CB  GLN B 155     -21.515  12.903  28.422  2.00  1.00           C
ATOM   4717  CG  GLN B 155     -22.146  11.756  27.626  2.00  1.00           C
ATOM   4718  CD  GLN B 155     -22.120  12.092  26.142  2.00  1.00           C
ATOM   4719  OE1 GLN B 155     -22.141  13.257  25.752  2.00  1.00           O
ATOM   4720  NE2 GLN B 155     -22.077  11.034  25.288  2.00  1.00           N
ATOM   4721  C   GLN B 155     -20.560  11.516  30.182  2.00  1.00           C
ATOM   4722  O   GLN B 155     -19.369  11.625  29.894  2.00  1.00           O
ATOM   4723  N   TYR B 156     -21.067  10.422  30.746  2.00  1.00           N
ATOM   4724  CA  TYR B 156     -20.242   9.302  31.036  2.00  1.00           C
ATOM   4725  CB  TYR B 156     -19.376   8.838  29.849  2.00  1.00           C
ATOM   4726  CG  TYR B 156     -20.253   8.162  28.852  2.00  1.00           C
ATOM   4727  CD1 TYR B 156     -20.719   6.890  29.096  2.00  1.00           C
ATOM   4728  CD2 TYR B 156     -20.591   8.781  27.670  2.00  1.00           C
ATOM   4729  CE1 TYR B 156     -21.523   6.250  28.184  2.00  1.00           C
ATOM   4730  CE2 TYR B 156     -21.395   8.144  26.754  2.00  1.00           C
ATOM   4731  CZ  TYR B 156     -21.863   6.878  27.010  2.00  1.00           C
ATOM   4732  OH  TYR B 156     -22.688   6.223  26.072  2.00  1.00           O
ATOM   4733  C   TYR B 156     -19.322   9.462  32.209  2.00  1.00           C
ATOM   4734  O   TYR B 156     -18.500   8.582  32.445  2.00  1.00           O
ATOM   4735  N   LEU B 157     -19.401  10.535  33.009  1.00  1.00           N
ATOM   4736  CA  LEU B 157     -18.551  10.494  34.169  1.00  1.00           C
ATOM   4737  CB  LEU B 157     -17.108  10.981  33.944  1.00  1.00           C
ATOM   4738  CG  LEU B 157     -16.955  12.332  33.232  1.00  1.00           C
ATOM   4739  CD1 LEU B 157     -17.446  13.500  34.101  1.00  1.00           C
ATOM   4740  CD2 LEU B 157     -15.508  12.495  32.739  1.00  1.00           C
ATOM   4741  C   LEU B 157     -19.236  11.283  35.245  1.00  1.00           C
ATOM   4742  O   LEU B 157     -20.139  12.068  34.955  1.00  1.00           O
ATOM   4743  N   ASP B 158     -18.843  11.078  36.523  1.00  1.00           N
ATOM   4744  CA  ASP B 158     -19.511  11.741  37.613  1.00  1.00           C
ATOM   4745  CB  ASP B 158     -18.868  11.530  38.991  1.00  1.00           C
ATOM   4746  CG  ASP B 158     -19.166  10.117  39.444  1.00  1.00           C
ATOM   4747  OD1 ASP B 158     -19.158   9.192  38.589  1.00  1.00           O
ATOM   4748  OD2 ASP B 158     -19.430   9.956  40.665  1.00  1.00           O
ATOM   4749  C   ASP B 158     -19.478  13.209  37.359  1.00  1.00           C
ATOM   4750  O   ASP B 158     -18.428  13.783  37.083  1.00  1.00           O
ATOM   4751  N   LYS B 159     -20.657  13.855  37.423  3.00  1.00           N
ATOM   4752  CA  LYS B 159     -20.712  15.258  37.149  3.00  1.00           C
ATOM   4753  CB  LYS B 159     -22.154  15.801  37.120  3.00  1.00           C
ATOM   4754  CG  LYS B 159     -22.981  15.245  35.956  3.00  1.00           C
ATOM   4755  CD  LYS B 159     -24.459  15.648  35.972  3.00  1.00           C
ATOM   4756  CE  LYS B 159     -25.341  14.797  36.889  3.00  1.00           C
ATOM   4757  NZ  LYS B 159     -26.744  15.264  36.806  3.00  1.00           N
ATOM   4758  C   LYS B 159     -19.945  16.020  38.196  3.00  1.00           C
ATOM   4759  O   LYS B 159     -19.061  16.809  37.864  3.00  1.00           O
ATOM   4760  N   ASP B 160     -20.239  15.779  39.493  3.00  1.00           N
ATOM   4761  CA  ASP B 160     -19.629  16.515  40.573  3.00  1.00           C
ATOM   4762  CB  ASP B 160     -20.211  16.149  41.952  3.00  1.00           C
ATOM   4763  CG  ASP B 160     -21.618  16.716  42.076  3.00  1.00           C
ATOM   4764  OD1 ASP B 160     -21.792  17.937  41.822  3.00  1.00           O
ATOM   4765  OD2 ASP B 160     -22.540  15.933  42.426  3.00  1.00           O
ATOM   4766  C   ASP B 160     -18.171  16.228  40.651  3.00  1.00           C
ATOM   4767  O   ASP B 160     -17.351  17.138  40.769  3.00  1.00           O
ATOM   4768  N   LEU B 161     -17.812  14.940  40.564  3.00  1.00           N
ATOM   4769  CA  LEU B 161     -16.465  14.551  40.838  3.00  1.00           C
ATOM   4770  CB  LEU B 161     -16.303  13.019  40.801  3.00  1.00           C
ATOM   4771  CG  LEU B 161     -14.930  12.511  41.273  3.00  1.00           C
ATOM   4772  CD1 LEU B 161     -14.743  12.739  42.781  3.00  1.00           C
ATOM   4773  CD2 LEU B 161     -14.704  11.047  40.862  3.00  1.00           C
ATOM   4774  C   LEU B 161     -15.495  15.126  39.866  3.00  1.00           C
ATOM   4775  O   LEU B 161     -14.517  15.756  40.266  3.00  1.00           O
ATOM   4776  N   TYR B 162     -15.742  14.953  38.560  1.00  1.00           N
ATOM   4777  CA  TYR B 162     -14.732  15.418  37.643  1.00  1.00           C
ATOM   4778  CB  TYR B 162     -14.315  14.310  36.675  1.00  1.00           C
ATOM   4779  CG  TYR B 162     -13.081  14.711  35.949  1.00  1.00           C
ATOM   4780  CD1 TYR B 162     -11.854  14.457  36.512  1.00  1.00           C
ATOM   4781  CD2 TYR B 162     -13.143  15.323  34.719  1.00  1.00           C
ATOM   4782  CE1 TYR B 162     -10.698  14.806  35.859  1.00  1.00           C
ATOM   4783  CE2 TYR B 162     -11.989  15.676  34.061  1.00  1.00           C
ATOM   4784  CZ  TYR B 162     -10.764  15.415  34.631  1.00  1.00           C
ATOM   4785  OH  TYR B 162      -9.575  15.770  33.962  1.00  1.00           O
ATOM   4786  C   TYR B 162     -15.366  16.519  36.832  1.00  1.00           C
ATOM   4787  O   TYR B 162     -16.013  16.250  35.818  1.00  1.00           O
ATOM   4788  N   PRO B 163     -15.207  17.752  37.251  1.00  1.00           N
ATOM   4789  CA  PRO B 163     -15.780  18.857  36.507  1.00  1.00           C
ATOM   4790  CD  PRO B 163     -15.183  18.015  38.674  1.00  1.00           C
ATOM   4791  CB  PRO B 163     -16.140  19.926  37.550  1.00  1.00           C
ATOM   4792  CG  PRO B 163     -15.323  19.542  38.792  1.00  1.00           C
ATOM   4793  C   PRO B 163     -14.864  19.375  35.443  1.00  1.00           C
ATOM   4794  O   PRO B 163     -13.673  19.073  35.474  1.00  1.00           O
ATOM   4795  N   VAL B 164     -15.406  20.160  34.480  4.00  1.00           N
ATOM   4796  CA  VAL B 164     -14.602  20.775  33.460  4.00  1.00           C
ATOM   4797  CB  VAL B 164     -14.984  20.407  32.056  4.00  1.00           C
ATOM   4798  CG1 VAL B 164     -14.115  21.232  31.091  4.00  1.00           C
ATOM   4799  CG2 VAL B 164     -14.842  18.886  31.877  4.00  1.00           C
ATOM   4800  C   VAL B 164     -14.823  22.250  33.580  4.00  1.00           C
ATOM   4801  O   VAL B 164     -15.926  22.699  33.894  4.00  1.00           O
ATOM   4802  N   ILE B 165     -13.764  23.049  33.342  1.00  1.00           N
ATOM   4803  CA  ILE B 165     -13.878  24.476  33.424  1.00  1.00           C
ATOM   4804  CB  ILE B 165     -13.030  25.090  34.503  1.00  1.00           C
ATOM   4805  CG1 ILE B 165     -13.483  24.585  35.879  1.00  1.00           C
ATOM   4806  CG2 ILE B 165     -13.109  26.621  34.375  1.00  1.00           C
ATOM   4807  CD1 ILE B 165     -14.925  24.975  36.201  1.00  1.00           C
ATOM   4808  C   ILE B 165     -13.380  25.024  32.123  1.00  1.00           C
ATOM   4809  O   ILE B 165     -12.535  24.417  31.467  1.00  1.00           O
ATOM   4810  N   ASN B 166     -13.914  26.188  31.704  1.00  1.00           N
ATOM   4811  CA  ASN B 166     -13.505  26.769  30.459  1.00  1.00           C
ATOM   4812  CB  ASN B 166     -14.658  26.920  29.449  1.00  1.00           C
ATOM   4813  CG  ASN B 166     -15.191  25.542  29.085  1.00  1.00           C
ATOM   4814  OD1 ASN B 166     -15.973  24.948  29.825  1.00  1.00           O
ATOM   4815  ND2 ASN B 166     -14.771  25.025  27.900  1.00  1.00           N
ATOM   4816  C   ASN B 166     -13.044  28.154  30.737  1.00  1.00           C
ATOM   4817  O   ASN B 166     -13.272  28.705  31.813  1.00  1.00           O
ATOM   4818  N   GLY B 167     -12.354  28.743  29.746  1.00  1.00           N
ATOM   4819  CA  GLY B 167     -11.903  30.091  29.863  1.00  1.00           C
ATOM   4820  C   GLY B 167     -10.457  30.059  30.164  1.00  1.00           C
ATOM   4821  O   GLY B 167     -10.009  29.376  31.083  1.00  1.00           O
ATOM   4822  N   GLY B 168      -9.686  30.845  29.399  1.00  1.00           N
ATOM   4823  CA  GLY B 168      -8.279  30.849  29.607  1.00  1.00           C
ATOM   4824  C   GLY B 168      -8.001  31.796  30.692  1.00  1.00           C
ATOM   4825  O   GLY B 168      -8.913  32.354  31.295  1.00  1.00           O
ATOM   4826  N   VAL B 169      -6.708  31.997  30.971  2.00  1.00           N
ATOM   4827  CA  VAL B 169      -6.414  32.929  31.993  2.00  1.00           C
ATOM   4828  CB  VAL B 169      -4.942  33.095  32.241  2.00  1.00           C
ATOM   4829  CG1 VAL B 169      -4.269  33.525  30.926  2.00  1.00           C
ATOM   4830  CG2 VAL B 169      -4.749  34.109  33.381  2.00  1.00           C
ATOM   4831  C   VAL B 169      -6.940  34.251  31.493  2.00  1.00           C
ATOM   4832  O   VAL B 169      -6.733  34.561  30.321  2.00  1.00           O
ATOM   4833  N   PRO B 170      -7.641  35.060  32.265  2.00  1.00           N
ATOM   4834  CA  PRO B 170      -8.033  34.717  33.605  2.00  1.00           C
ATOM   4835  CD  PRO B 170      -7.414  36.493  32.135  2.00  1.00           C
ATOM   4836  CB  PRO B 170      -8.333  36.030  34.325  2.00  1.00           C
ATOM   4837  CG  PRO B 170      -7.491  37.063  33.560  2.00  1.00           C
ATOM   4838  C   PRO B 170      -9.182  33.765  33.638  2.00  1.00           C
ATOM   4839  O   PRO B 170     -10.126  33.925  32.865  2.00  1.00           O
ATOM   4840  N   GLU B 171      -9.124  32.798  34.569  2.00  1.00           N
ATOM   4841  CA  GLU B 171     -10.105  31.770  34.752  2.00  1.00           C
ATOM   4842  CB  GLU B 171     -10.575  31.121  33.440  2.00  1.00           C
ATOM   4843  CG  GLU B 171     -11.610  30.011  33.643  2.00  1.00           C
ATOM   4844  CD  GLU B 171     -12.908  30.617  34.167  2.00  1.00           C
ATOM   4845  OE1 GLU B 171     -12.843  31.654  34.880  2.00  1.00           O
ATOM   4846  OE2 GLU B 171     -13.987  30.039  33.868  2.00  1.00           O
ATOM   4847  C   GLU B 171      -9.343  30.752  35.518  2.00  1.00           C
ATOM   4848  O   GLU B 171      -9.698  30.378  36.635  2.00  1.00           O
ATOM   4849  N   THR B 172      -8.237  30.300  34.900  2.00  1.00           N
ATOM   4850  CA  THR B 172      -7.344  29.367  35.505  2.00  1.00           C
ATOM   4851  CB  THR B 172      -6.215  28.966  34.606  2.00  1.00           C
ATOM   4852  OG1 THR B 172      -6.725  28.383  33.416  2.00  1.00           O
ATOM   4853  CG2 THR B 172      -5.336  27.948  35.354  2.00  1.00           C
ATOM   4854  C   THR B 172      -6.778  30.049  36.714  2.00  1.00           C
ATOM   4855  O   THR B 172      -6.570  29.415  37.746  2.00  1.00           O
ATOM   4856  N   THR B 173      -6.528  31.374  36.621  2.00  1.00           N
ATOM   4857  CA  THR B 173      -5.959  32.108  37.720  2.00  1.00           C
ATOM   4858  CB  THR B 173      -5.778  33.567  37.420  2.00  1.00           C
ATOM   4859  OG1 THR B 173      -4.949  33.732  36.279  2.00  1.00           O
ATOM   4860  CG2 THR B 173      -5.127  34.238  38.641  2.00  1.00           C
ATOM   4861  C   THR B 173      -6.883  31.994  38.883  2.00  1.00           C
ATOM   4862  O   THR B 173      -6.455  31.710  40.001  2.00  1.00           O
ATOM   4863  N   GLU B 174      -8.191  32.192  38.644  2.00  1.00           N
ATOM   4864  CA  GLU B 174      -9.135  32.131  39.716  2.00  1.00           C
ATOM   4865  CB  GLU B 174     -10.554  32.539  39.291  2.00  1.00           C
ATOM   4866  CG  GLU B 174     -10.626  33.992  38.814  2.00  1.00           C
ATOM   4867  CD  GLU B 174      -9.927  34.870  39.844  2.00  1.00           C
ATOM   4868  OE1 GLU B 174     -10.274  34.770  41.052  2.00  1.00           O
ATOM   4869  OE2 GLU B 174      -9.033  35.659  39.434  2.00  1.00           O
ATOM   4870  C   GLU B 174      -9.168  30.722  40.248  2.00  1.00           C
ATOM   4871  O   GLU B 174      -9.268  30.514  41.457  2.00  1.00           O
ATOM   4872  N   LEU B 175      -9.072  29.712  39.356  2.00  1.00           N
ATOM   4873  CA  LEU B 175      -9.082  28.327  39.760  2.00  1.00           C
ATOM   4874  CB  LEU B 175      -9.033  27.347  38.576  2.00  1.00           C
ATOM   4875  CG  LEU B 175     -10.340  27.331  37.762  2.00  1.00           C
ATOM   4876  CD1 LEU B 175     -10.259  26.338  36.592  2.00  1.00           C
ATOM   4877  CD2 LEU B 175     -11.554  27.075  38.672  2.00  1.00           C
ATOM   4878  C   LEU B 175      -7.871  28.113  40.613  2.00  1.00           C
ATOM   4879  O   LEU B 175      -7.905  27.354  41.579  2.00  1.00           O
ATOM   4880  N   LEU B 176      -6.768  28.813  40.286  3.00  1.00           N
ATOM   4881  CA  LEU B 176      -5.533  28.650  40.993  3.00  1.00           C
ATOM   4882  CB  LEU B 176      -4.415  29.577  40.484  3.00  1.00           C
ATOM   4883  CG  LEU B 176      -3.993  29.296  39.032  3.00  1.00           C
ATOM   4884  CD1 LEU B 176      -2.873  30.247  38.584  3.00  1.00           C
ATOM   4885  CD2 LEU B 176      -3.635  27.815  38.834  3.00  1.00           C
ATOM   4886  C   LEU B 176      -5.759  28.995  42.431  3.00  1.00           C
ATOM   4887  O   LEU B 176      -5.273  28.303  43.326  3.00  1.00           O
ATOM   4888  N   LYS B 177      -6.529  30.065  42.694  3.00  1.00           N
ATOM   4889  CA  LYS B 177      -6.718  30.527  44.039  3.00  1.00           C
ATOM   4890  CB  LYS B 177      -7.544  31.823  44.124  3.00  1.00           C
ATOM   4891  CG  LYS B 177      -6.780  33.053  43.629  3.00  1.00           C
ATOM   4892  CD  LYS B 177      -7.655  34.292  43.431  3.00  1.00           C
ATOM   4893  CE  LYS B 177      -6.866  35.538  43.021  3.00  1.00           C
ATOM   4894  NZ  LYS B 177      -7.793  36.667  42.784  3.00  1.00           N
ATOM   4895  C   LYS B 177      -7.401  29.495  44.888  3.00  1.00           C
ATOM   4896  O   LYS B 177      -7.008  29.286  46.035  3.00  1.00           O
ATOM   4897  N   GLU B 178      -8.423  28.799  44.358  1.00  1.00           N
ATOM   4898  CA  GLU B 178      -9.151  27.879  45.188  1.00  1.00           C
ATOM   4899  CB  GLU B 178     -10.365  27.225  44.503  1.00  1.00           C
ATOM   4900  CG  GLU B 178     -11.077  26.194  45.387  1.00  1.00           C
ATOM   4901  CD  GLU B 178     -11.700  26.908  46.578  1.00  1.00           C
ATOM   4902  OE1 GLU B 178     -11.621  28.165  46.628  1.00  1.00           O
ATOM   4903  OE2 GLU B 178     -12.262  26.203  47.458  1.00  1.00           O
ATOM   4904  C   GLU B 178      -8.246  26.778  45.657  1.00  1.00           C
ATOM   4905  O   GLU B 178      -7.219  26.489  45.045  1.00  1.00           O
ATOM   4906  N   ARG B 179      -8.622  26.157  46.798  1.00  1.00           N
ATOM   4907  CA  ARG B 179      -7.870  25.120  47.458  1.00  1.00           C
ATOM   4908  CB  ARG B 179      -8.420  24.836  48.868  1.00  1.00           C
ATOM   4909  CG  ARG B 179      -7.688  23.750  49.655  1.00  1.00           C
ATOM   4910  CD  ARG B 179      -8.274  23.548  51.055  1.00  1.00           C
ATOM   4911  NE  ARG B 179      -9.695  23.128  50.891  1.00  1.00           N
ATOM   4912  CZ  ARG B 179     -10.613  23.397  51.867  1.00  1.00           C
ATOM   4913  NH1 ARG B 179     -10.243  24.080  52.990  1.00  1.00           N
ATOM   4914  NH2 ARG B 179     -11.906  22.983  51.719  1.00  1.00           N
ATOM   4915  C   ARG B 179      -7.933  23.854  46.657  1.00  1.00           C
ATOM   4916  O   ARG B 179      -9.010  23.408  46.263  1.00  1.00           O
ATOM   4917  N   PHE B 180      -6.752  23.255  46.384  1.00  1.00           N
ATOM   4918  CA  PHE B 180      -6.680  21.992  45.700  1.00  1.00           C
ATOM   4919  CB  PHE B 180      -6.321  22.066  44.205  1.00  1.00           C
ATOM   4920  CG  PHE B 180      -7.505  22.556  43.449  1.00  1.00           C
ATOM   4921  CD1 PHE B 180      -8.507  21.679  43.107  1.00  1.00           C
ATOM   4922  CD2 PHE B 180      -7.622  23.879  43.091  1.00  1.00           C
ATOM   4923  CE1 PHE B 180      -9.610  22.110  42.409  1.00  1.00           C
ATOM   4924  CE2 PHE B 180      -8.722  24.316  42.392  1.00  1.00           C
ATOM   4925  CZ  PHE B 180      -9.716  23.431  42.049  1.00  1.00           C
ATOM   4926  C   PHE B 180      -5.594  21.188  46.337  1.00  1.00           C
ATOM   4927  O   PHE B 180      -4.584  21.728  46.785  1.00  1.00           O
ATOM   4928  N   ASP B 181      -5.802  19.861  46.421  1.00  1.00           N
ATOM   4929  CA  ASP B 181      -4.831  19.002  47.029  1.00  1.00           C
ATOM   4930  CB  ASP B 181      -5.389  17.624  47.389  1.00  1.00           C
ATOM   4931  CG  ASP B 181      -6.292  17.792  48.603  1.00  1.00           C
ATOM   4932  OD1 ASP B 181      -6.380  18.941  49.115  1.00  1.00           O
ATOM   4933  OD2 ASP B 181      -6.898  16.778  49.041  1.00  1.00           O
ATOM   4934  C   ASP B 181      -3.595  18.826  46.195  1.00  1.00           C
ATOM   4935  O   ASP B 181      -2.486  18.881  46.724  1.00  1.00           O
ATOM   4936  N   HIS B 182      -3.737  18.610  44.871  4.00  1.00           N
ATOM   4937  CA  HIS B 182      -2.577  18.362  44.054  4.00  1.00           C
ATOM   4938  ND1 HIS B 182      -0.904  15.290  42.436  4.00  1.00           N
ATOM   4939  CG  HIS B 182      -1.163  16.535  42.964  4.00  1.00           C
ATOM   4940  CB  HIS B 182      -2.417  16.871  43.712  4.00  1.00           C
ATOM   4941  NE2 HIS B 182       0.858  16.558  41.959  4.00  1.00           N
ATOM   4942  CD2 HIS B 182      -0.075  17.297  42.664  4.00  1.00           C
ATOM   4943  CE1 HIS B 182       0.315  15.359  41.848  4.00  1.00           C
ATOM   4944  C   HIS B 182      -2.798  19.084  42.776  4.00  1.00           C
ATOM   4945  O   HIS B 182      -3.928  19.212  42.309  4.00  1.00           O
ATOM   4946  N   ILE B 183      -1.709  19.601  42.186  4.00  1.00           N
ATOM   4947  CA  ILE B 183      -1.869  20.291  40.951  4.00  1.00           C
ATOM   4948  CB  ILE B 183      -1.639  21.769  41.075  4.00  1.00           C
ATOM   4949  CG1 ILE B 183      -0.197  22.057  41.525  4.00  1.00           C
ATOM   4950  CG2 ILE B 183      -2.705  22.333  42.030  4.00  1.00           C
ATOM   4951  CD1 ILE B 183       0.193  23.530  41.419  4.00  1.00           C
ATOM   4952  C   ILE B 183      -0.899  19.747  39.974  4.00  1.00           C
ATOM   4953  O   ILE B 183       0.274  19.542  40.286  4.00  1.00           O
ATOM   4954  N   LEU B 184      -1.386  19.474  38.755  4.00  1.00           N
ATOM   4955  CA  LEU B 184      -0.498  18.986  37.754  4.00  1.00           C
ATOM   4956  CB  LEU B 184      -0.876  17.595  37.215  4.00  1.00           C
ATOM   4957  CG  LEU B 184      -0.775  16.478  38.271  4.00  1.00           C
ATOM   4958  CD1 LEU B 184      -1.800  16.673  39.398  4.00  1.00           C
ATOM   4959  CD2 LEU B 184      -0.844  15.085  37.627  4.00  1.00           C
ATOM   4960  C   LEU B 184      -0.549  19.949  36.608  4.00  1.00           C
ATOM   4961  O   LEU B 184      -1.626  20.249  36.095  4.00  1.00           O
ATOM   4962  N   TYR B 185       0.617  20.480  36.180  4.00  1.00           N
ATOM   4963  CA  TYR B 185       0.590  21.414  35.089  4.00  1.00           C
ATOM   4964  CB  TYR B 185       0.900  22.860  35.515  4.00  1.00           C
ATOM   4965  CG  TYR B 185      -0.258  23.294  36.348  4.00  1.00           C
ATOM   4966  CD1 TYR B 185      -0.411  22.821  37.630  4.00  1.00           C
ATOM   4967  CD2 TYR B 185      -1.187  24.180  35.852  4.00  1.00           C
ATOM   4968  CE1 TYR B 185      -1.480  23.215  38.399  4.00  1.00           C
ATOM   4969  CE2 TYR B 185      -2.258  24.578  36.615  4.00  1.00           C
ATOM   4970  CZ  TYR B 185      -2.407  24.094  37.892  4.00  1.00           C
ATOM   4971  OH  TYR B 185      -3.505  24.500  38.681  4.00  1.00           O
ATOM   4972  C   TYR B 185       1.563  21.010  34.065  4.00  1.00           C
ATOM   4973  O   TYR B 185       2.718  20.690  34.345  4.00  1.00           O
ATOM   4974  N   THR B 186       1.070  20.995  32.824  4.00  1.00           N
ATOM   4975  CA  THR B 186       1.918  20.748  31.719  4.00  1.00           C
ATOM   4976  CB  THR B 186       1.394  19.684  30.801  4.00  1.00           C
ATOM   4977  OG1 THR B 186       1.244  18.460  31.507  4.00  1.00           O
ATOM   4978  CG2 THR B 186       2.375  19.507  29.629  4.00  1.00           C
ATOM   4979  C   THR B 186       1.887  22.030  30.982  4.00  1.00           C
ATOM   4980  O   THR B 186       0.818  22.521  30.622  4.00  1.00           O
ATOM   4981  N   GLY B 187       3.063  22.625  30.752  1.00  1.00           N
ATOM   4982  CA  GLY B 187       3.018  23.888  30.098  1.00  1.00           C
ATOM   4983  C   GLY B 187       4.381  24.458  30.132  1.00  1.00           C
ATOM   4984  O   GLY B 187       5.373  23.747  30.282  1.00  1.00           O
ATOM   4985  N   SER B 188       4.447  25.789  30.000  1.00  1.00           N
ATOM   4986  CA  SER B 188       5.716  26.418  29.892  1.00  1.00           C
ATOM   4987  CB  SER B 188       5.655  27.806  29.232  1.00  1.00           C
ATOM   4988  OG  SER B 188       4.912  28.704  30.043  1.00  1.00           O
ATOM   4989  C   SER B 188       6.380  26.587  31.210  1.00  1.00           C
ATOM   4990  O   SER B 188       5.753  26.581  32.267  1.00  1.00           O
ATOM   4991  N   THR B 189       7.718  26.702  31.161  2.00  1.00           N
ATOM   4992  CA  THR B 189       8.424  27.073  32.341  2.00  1.00           C
ATOM   4993  CB  THR B 189       9.908  26.971  32.192  2.00  1.00           C
ATOM   4994  OG1 THR B 189      10.365  27.888  31.209  2.00  1.00           O
ATOM   4995  CG2 THR B 189      10.241  25.539  31.750  2.00  1.00           C
ATOM   4996  C   THR B 189       8.072  28.521  32.398  2.00  1.00           C
ATOM   4997  O   THR B 189       8.012  29.183  31.364  2.00  1.00           O
ATOM   4998  N   GLY B 190       7.799  29.057  33.592  2.00  1.00           N
ATOM   4999  CA  GLY B 190       7.368  30.419  33.658  2.00  1.00           C
ATOM   5000  C   GLY B 190       5.931  30.355  34.063  2.00  1.00           C
ATOM   5001  O   GLY B 190       5.525  30.995  35.033  2.00  1.00           O
ATOM   5002  N   VAL B 191       5.113  29.568  33.330  2.00  1.00           N
ATOM   5003  CA  VAL B 191       3.755  29.400  33.755  2.00  1.00           C
ATOM   5004  CB  VAL B 191       2.840  28.753  32.750  2.00  1.00           C
ATOM   5005  CG1 VAL B 191       3.134  27.249  32.661  2.00  1.00           C
ATOM   5006  CG2 VAL B 191       1.393  29.067  33.162  2.00  1.00           C
ATOM   5007  C   VAL B 191       3.810  28.541  34.981  2.00  1.00           C
ATOM   5008  O   VAL B 191       3.069  28.749  35.941  2.00  1.00           O
ATOM   5009  N   GLY B 192       4.731  27.555  34.970  2.00  1.00           N
ATOM   5010  CA  GLY B 192       4.905  26.643  36.066  2.00  1.00           C
[truncated: 167,146 more chars]
