# Supplementary material for: Identification of a peptide ligand for human ALDH3A1 through peptide phage display: Prediction and characterization of protein interaction sites and inhibition of ALDH3A1 enzymatic activity
Source: Front Mol Biosci. 2023 Mar 20;10:1161111. doi: 10.3389/fmolb.2023.1161111 (PMC10067601; doi:10.3389/fmolb.2023.1161111)
Supplement: Supplementary file 1 [file DataSheet1.ZIP › Raw Data/Files/model_5.pdb]

REMARK   1 secondary structure assigned by stride 
REMARK   2 stride output converted by stride2pdb version 0.01
HELIX    1   1 LYS A    2  SER A   16  1                                  15
HELIX    2   2 LEU A   22  GLU A   38  1                                  17
HELIX    3   3 GLU A   40  LEU A   47  1                                   8
HELIX    4   4 GLU A   55  LYS A   76  1                                  22
HELIX    5   5 PRO A  116  THR A  120  1                                   5
HELIX    6   6 ALA A  127  ALA A  130  1                                   4
HELIX    7   7 ASN A  144  LEU A  149  1                                   6
HELIX    8   8 PRO A  170  LYS A  177  1                                   8
HELIX    9   9 THR A  189  LYS A  201  1                                  13
HELIX   10  10 LEU A  224  GLY A  234  1                                  11
HELIX   11  11 GLN A  258  PHE A  270  1                                  13
HELIX   12  12 ALA A  287  LEU A  296  1                                  10
HELIX   13  13 LEU A  347  GLN A  356  1                                  10
HELIX   14  14 ASP A  370  GLU A  379  1                                  10
HELIX   15  15 ILE A  391  THR A  395  1                                   5
HELIX   16  16 GLY A  414  PHE A  421  1                                   8
HELIX   17  17 LYS B    2  ARG B    9  1                                   8
HELIX   18  18 LEU B   22  GLY B   45  1                                  24
HELIX   19  19 TRP B   56  GLU B   61  1                                   6
HELIX   20  20 TYR B   65  ILE B   74  1                                  10
HELIX   21  21 LYS B   76  TRP B   80  1                                   5
HELIX   22  22 PRO B  123  ILE B  128  1                                   6
HELIX   23  23 VAL B  169  LYS B  177  1                                   9
HELIX   24  24 LYS B  193  LYS B  201  1                                   9
HELIX   25  25 ASP B  225  LYS B  235  1                                  11
HELIX   26  26 ILE B  255  PHE B  270  1                                  16
HELIX   27  27 ALA B  287  VAL B  293  1                                   7
HELIX   28  28 LEU B  347  GLN B  356  1                                  10
HELIX   29  29 ASP B  370  ILE B  377  1                                   8
HELIX   30  30 LYS B  415  THR B  420  1                                   6
HELIX   31  31 GLU A   79  ALA A   81  1                                   3
HELIX   32  32 MET A  237  GLY A  240  1                                   4
HELIX   33  33 PRO A  253  ILE A  255  1                                   3
HELIX   34  34 GLU A  436  ARG A  441  1                                   6
HELIX   35  35 HIS B  393  THR B  395  1                                   3
HELIX   36  36 GLY B  405  SER B  407  1                                   3
HELIX   37  37 GLU B  436  LEU B  438  1                                   3
SHEET    1   1 1 GLU A  96  PRO A 103  0
SHEET    2   2 1 VAL A 107  ILE A 110  0
SHEET    3   3 1 VAL A 134  LYS A 137  0
SHEET    4   4 1 HIS A 182  TYR A 185  0
SHEET    5   5 1 VAL A 206  LEU A 208  0
SHEET    6   6 1 LYS A 301  TYR A 304  0
SHEET    7   7 1 THR A 318  THR A 321  0
SHEET    8   8 1 VAL A 338  LEU A 339  0
SHEET    9   9 1 ALA A 362  LEU A 363  0
SHEET   10  10 1 GLY A 384  VAL A 385  0
SHEET   11  11 1 PHE A 401  GLY A 402  0
SHEET   12  12 1 SER A 411  TYR A 412  0
SHEET   13  13 1 SER A 422  VAL A 429  0
SHEET   14  14 1 GLU B  84  PRO B  85  0
SHEET   15  15 1 GLU B  96  GLU B 102  0
SHEET   16  16 1 VAL B 106  VAL B 109  0
SHEET   17  17 1 ALA B 133  LEU B 136  0
SHEET   18  18 1 HIS B 182  THR B 186  0
SHEET   19  19 1 THR B 207  GLU B 209  0
SHEET   20  20 1 ILE B 249  CYS B 251  0
SHEET   21  21 1 LYS B 301  ASP B 309  0
SHEET   22  22 1 TYR B 314  THR B 321  0
SHEET   23  23 1 ILE B 341  CYS B 343  0
SHEET   24  24 1 ALA B 362  MET B 365  0
SHEET   25  25 1 GLY B 384  ALA B 387  0
SHEET   26  26 1 PHE B 401  GLY B 402  0
SHEET   27  27 1 GLY B 408  MET B 409  0
SHEET   28  28 1 SER B 411  TYR B 412  0
SHEET   29  29 1 HIS B 423  VAL B 429  0
.2fsAA1.B99990001_fit.pdb
EXPDTA    THEORETICAL MODEL, MODELLER 9.24 2020/11/20 02:19:10
ATOM      1  N   SER A   1      27.903  38.432  47.971  1.00  1.00           N
ATOM      2  CA  SER A   1      28.381  38.638  49.357  1.00  1.00           C
ATOM      3  CB  SER A   1      27.201  39.024  50.270  1.00  1.00           C
ATOM      4  OG  SER A   1      27.656  39.358  51.572  1.00  1.00           O
ATOM      5  C   SER A   1      28.998  37.369  49.838  1.00  1.00           C
ATOM      6  O   SER A   1      29.286  36.469  49.050  1.00  1.00           O
ATOM      7  N   LYS A   2      29.242  37.272  51.154  2.00  1.00           N
ATOM      8  CA  LYS A   2      29.812  36.079  51.692  2.00  1.00           C
ATOM      9  CB  LYS A   2      30.120  36.197  53.194  2.00  1.00           C
ATOM     10  CG  LYS A   2      31.276  37.163  53.471  2.00  1.00           C
ATOM     11  CD  LYS A   2      31.409  37.601  54.930  2.00  1.00           C
ATOM     12  CE  LYS A   2      32.597  38.538  55.165  2.00  1.00           C
ATOM     13  NZ  LYS A   2      32.568  39.069  56.546  2.00  1.00           N
ATOM     14  C   LYS A   2      28.829  34.988  51.464  2.00  1.00           C
ATOM     15  O   LYS A   2      29.194  33.859  51.138  2.00  1.00           O
ATOM     16  N   ILE A   3      27.536  35.315  51.617  2.00  1.00           N
ATOM     17  CA  ILE A   3      26.517  34.333  51.427  2.00  1.00           C
ATOM     18  CB  ILE A   3      25.144  34.884  51.710  2.00  1.00           C
ATOM     19  CG1 ILE A   3      24.073  33.798  51.516  2.00  1.00           C
ATOM     20  CG2 ILE A   3      24.932  36.141  50.850  2.00  1.00           C
ATOM     21  CD1 ILE A   3      24.127  32.686  52.560  2.00  1.00           C
ATOM     22  C   ILE A   3      26.553  33.862  49.999  2.00  1.00           C
ATOM     23  O   ILE A   3      26.540  32.661  49.740  2.00  1.00           O
ATOM     24  N   SER A   4      26.623  34.800  49.031  2.00  1.00           N
ATOM     25  CA  SER A   4      26.601  34.464  47.632  2.00  1.00           C
ATOM     26  CB  SER A   4      26.534  35.713  46.734  2.00  1.00           C
ATOM     27  OG  SER A   4      25.344  36.439  47.000  2.00  1.00           O
ATOM     28  C   SER A   4      27.845  33.723  47.265  2.00  1.00           C
ATOM     29  O   SER A   4      27.795  32.704  46.579  2.00  1.00           O
ATOM     30  N   GLU A   5      28.999  34.213  47.746  2.00  1.00           N
ATOM     31  CA  GLU A   5      30.264  33.656  47.371  2.00  1.00           C
ATOM     32  CB  GLU A   5      31.439  34.358  48.060  2.00  1.00           C
ATOM     33  CG  GLU A   5      32.799  33.780  47.676  2.00  1.00           C
ATOM     34  CD  GLU A   5      33.815  34.334  48.661  2.00  1.00           C
ATOM     35  OE1 GLU A   5      33.378  34.858  49.720  2.00  1.00           O
ATOM     36  OE2 GLU A   5      35.037  34.237  48.375  2.00  1.00           O
ATOM     37  C   GLU A   5      30.324  32.230  47.805  2.00  1.00           C
ATOM     38  O   GLU A   5      30.743  31.359  47.044  2.00  1.00           O
ATOM     39  N   ALA A   6      29.879  31.948  49.039  2.00  1.00           N
ATOM     40  CA  ALA A   6      29.982  30.610  49.533  2.00  1.00           C
ATOM     41  CB  ALA A   6      29.399  30.452  50.947  2.00  1.00           C
ATOM     42  C   ALA A   6      29.177  29.740  48.616  2.00  1.00           C
ATOM     43  O   ALA A   6      29.609  28.648  48.250  2.00  1.00           O
ATOM     44  N   VAL A   7      27.987  30.216  48.202  2.00  1.00           N
ATOM     45  CA  VAL A   7      27.139  29.426  47.356  2.00  1.00           C
ATOM     46  CB  VAL A   7      25.839  30.092  47.014  2.00  1.00           C
ATOM     47  CG1 VAL A   7      25.127  29.239  45.949  2.00  1.00           C
ATOM     48  CG2 VAL A   7      25.021  30.266  48.303  2.00  1.00           C
ATOM     49  C   VAL A   7      27.829  29.159  46.063  2.00  1.00           C
ATOM     50  O   VAL A   7      27.854  28.025  45.585  2.00  1.00           O
ATOM     51  N   LYS A   8      28.433  30.199  45.470  2.00  1.00           N
ATOM     52  CA  LYS A   8      29.013  30.011  44.179  2.00  1.00           C
ATOM     53  CB  LYS A   8      29.571  31.305  43.562  2.00  1.00           C
ATOM     54  CG  LYS A   8      28.462  32.313  43.249  2.00  1.00           C
ATOM     55  CD  LYS A   8      28.954  33.639  42.669  2.00  1.00           C
ATOM     56  CE  LYS A   8      28.826  33.705  41.146  2.00  1.00           C
ATOM     57  NZ  LYS A   8      29.054  35.088  40.674  2.00  1.00           N
ATOM     58  C   LYS A   8      30.114  29.003  44.267  2.00  1.00           C
ATOM     59  O   LYS A   8      30.235  28.135  43.404  2.00  1.00           O
ATOM     60  N   ARG A   9      30.941  29.075  45.328  2.00  1.00           N
ATOM     61  CA  ARG A   9      32.041  28.162  45.440  2.00  1.00           C
ATOM     62  CB  ARG A   9      32.955  28.444  46.645  2.00  1.00           C
ATOM     63  CG  ARG A   9      33.971  29.562  46.393  2.00  1.00           C
ATOM     64  CD  ARG A   9      34.908  29.809  47.578  2.00  1.00           C
ATOM     65  NE  ARG A   9      36.067  30.602  47.078  2.00  1.00           N
ATOM     66  CZ  ARG A   9      37.119  30.871  47.906  2.00  1.00           C
ATOM     67  NH1 ARG A   9      37.062  30.512  49.221  2.00  1.00           N
ATOM     68  NH2 ARG A   9      38.236  31.483  47.416  2.00  1.00           N
ATOM     69  C   ARG A   9      31.544  26.756  45.561  2.00  1.00           C
ATOM     70  O   ARG A   9      32.073  25.848  44.921  2.00  1.00           O
ATOM     71  N   ALA A  10      30.497  26.532  46.374  2.00  1.00           N
ATOM     72  CA  ALA A  10      30.008  25.199  46.564  2.00  1.00           C
ATOM     73  CB  ALA A  10      28.808  25.137  47.525  2.00  1.00           C
ATOM     74  C   ALA A  10      29.547  24.699  45.228  2.00  1.00           C
ATOM     75  O   ALA A  10      29.760  23.540  44.878  2.00  1.00           O
ATOM     76  N   ARG A  11      28.919  25.589  44.437  2.00  1.00           N
ATOM     77  CA  ARG A  11      28.407  25.255  43.139  2.00  1.00           C
ATOM     78  CB  ARG A  11      27.835  26.494  42.433  2.00  1.00           C
ATOM     79  CG  ARG A  11      27.263  26.242  41.038  2.00  1.00           C
ATOM     80  CD  ARG A  11      26.832  27.539  40.351  2.00  1.00           C
ATOM     81  NE  ARG A  11      25.769  28.150  41.199  2.00  1.00           N
ATOM     82  CZ  ARG A  11      25.867  29.454  41.594  2.00  1.00           C
ATOM     83  NH1 ARG A  11      26.950  30.201  41.227  2.00  1.00           N
ATOM     84  NH2 ARG A  11      24.885  30.009  42.361  2.00  1.00           N
ATOM     85  C   ARG A  11      29.567  24.776  42.326  2.00  1.00           C
ATOM     86  O   ARG A  11      29.462  23.794  41.594  2.00  1.00           O
ATOM     87  N   ALA A  12      30.721  25.455  42.463  2.00  1.00           N
ATOM     88  CA  ALA A  12      31.874  25.135  41.672  2.00  1.00           C
ATOM     89  CB  ALA A  12      33.066  26.065  41.948  2.00  1.00           C
ATOM     90  C   ALA A  12      32.324  23.731  41.946  2.00  1.00           C
ATOM     91  O   ALA A  12      32.624  22.982  41.018  2.00  1.00           O
ATOM     92  N   ALA A  13      32.360  23.326  43.227  2.00  1.00           N
ATOM     93  CA  ALA A  13      32.826  22.011  43.573  2.00  1.00           C
ATOM     94  CB  ALA A  13      32.806  21.753  45.088  2.00  1.00           C
ATOM     95  C   ALA A  13      31.910  21.011  42.929  2.00  1.00           C
ATOM     96  O   ALA A  13      32.349  19.969  42.448  2.00  1.00           O
ATOM     97  N   PHE A  14      30.601  21.322  42.891  2.00  1.00           N
ATOM     98  CA  PHE A  14      29.610  20.456  42.312  2.00  1.00           C
ATOM     99  CB  PHE A  14      28.236  21.140  42.315  2.00  1.00           C
ATOM    100  CG  PHE A  14      27.391  20.533  41.253  2.00  1.00           C
ATOM    101  CD1 PHE A  14      26.730  19.343  41.438  2.00  1.00           C
ATOM    102  CD2 PHE A  14      27.259  21.194  40.053  2.00  1.00           C
ATOM    103  CE1 PHE A  14      25.955  18.822  40.429  2.00  1.00           C
ATOM    104  CE2 PHE A  14      26.486  20.678  39.041  2.00  1.00           C
ATOM    105  CZ  PHE A  14      25.831  19.486  39.230  2.00  1.00           C
ATOM    106  C   PHE A  14      30.001  20.188  40.887  2.00  1.00           C
ATOM    107  O   PHE A  14      29.990  19.042  40.439  2.00  1.00           O
ATOM    108  N   SER A  15      30.378  21.243  40.142  2.00  1.00           N
ATOM    109  CA  SER A  15      30.710  21.123  38.750  2.00  1.00           C
ATOM    110  CB  SER A  15      31.041  22.485  38.114  2.00  1.00           C
ATOM    111  OG  SER A  15      29.920  23.351  38.204  2.00  1.00           O
ATOM    112  C   SER A  15      31.924  20.263  38.574  2.00  1.00           C
ATOM    113  O   SER A  15      31.987  19.469  37.636  2.00  1.00           O
ATOM    114  N   SER A  16      32.917  20.377  39.480  3.00  1.00           N
ATOM    115  CA  SER A  16      34.131  19.630  39.303  3.00  1.00           C
ATOM    116  CB  SER A  16      35.171  19.854  40.415  3.00  1.00           C
ATOM    117  OG  SER A  16      34.707  19.309  41.640  3.00  1.00           O
ATOM    118  C   SER A  16      33.754  18.188  39.299  3.00  1.00           C
ATOM    119  O   SER A  16      34.429  17.358  38.692  3.00  1.00           O
ATOM    120  N   GLY A  17      32.638  17.853  39.972  3.00  1.00           N
ATOM    121  CA  GLY A  17      32.196  16.494  39.961  3.00  1.00           C
ATOM    122  C   GLY A  17      32.976  15.730  40.979  3.00  1.00           C
ATOM    123  O   GLY A  17      33.149  14.518  40.863  3.00  1.00           O
ATOM    124  N   ARG A  18      33.468  16.435  42.013  3.00  1.00           N
ATOM    125  CA  ARG A  18      34.259  15.813  43.030  3.00  1.00           C
ATOM    126  CB  ARG A  18      34.766  16.805  44.090  3.00  1.00           C
ATOM    127  CG  ARG A  18      35.887  17.716  43.594  3.00  1.00           C
ATOM    128  CD  ARG A  18      36.345  18.736  44.635  3.00  1.00           C
ATOM    129  NE  ARG A  18      37.548  19.421  44.085  3.00  1.00           N
ATOM    130  CZ  ARG A  18      37.660  20.779  44.163  3.00  1.00           C
ATOM    131  NH1 ARG A  18      36.648  21.522  44.699  3.00  1.00           N
ATOM    132  NH2 ARG A  18      38.789  21.393  43.703  3.00  1.00           N
ATOM    133  C   ARG A  18      33.447  14.777  43.762  3.00  1.00           C
ATOM    134  O   ARG A  18      33.928  13.678  44.037  3.00  1.00           O
ATOM    135  N   THR A  19      32.179  15.107  44.069  3.00  1.00           N
ATOM    136  CA  THR A  19      31.285  14.317  44.881  3.00  1.00           C
ATOM    137  CB  THR A  19      30.048  15.072  45.276  3.00  1.00           C
ATOM    138  OG1 THR A  19      30.404  16.243  45.993  3.00  1.00           O
ATOM    139  CG2 THR A  19      29.185  14.159  46.165  3.00  1.00           C
ATOM    140  C   THR A  19      30.870  13.048  44.236  3.00  1.00           C
ATOM    141  O   THR A  19      30.498  12.092  44.919  3.00  1.00           O
ATOM    142  N   ARG A  20      30.926  12.965  42.887  1.00  1.00           N
ATOM    143  CA  ARG A  20      30.341  11.858  42.197  1.00  1.00           C
ATOM    144  CB  ARG A  20      30.609  11.860  40.682  1.00  1.00           C
ATOM    145  CG  ARG A  20      30.016  10.639  39.967  1.00  1.00           C
ATOM    146  CD  ARG A  20      30.392  10.540  38.485  1.00  1.00           C
ATOM    147  NE  ARG A  20      30.036   9.170  38.010  1.00  1.00           N
ATOM    148  CZ  ARG A  20      28.817   8.907  37.453  1.00  1.00           C
ATOM    149  NH1 ARG A  20      27.892   9.901  37.314  1.00  1.00           N
ATOM    150  NH2 ARG A  20      28.530   7.645  37.020  1.00  1.00           N
ATOM    151  C   ARG A  20      30.791  10.524  42.691  1.00  1.00           C
ATOM    152  O   ARG A  20      29.928   9.670  42.899  1.00  1.00           O
ATOM    153  N   PRO A  21      32.036  10.243  42.909  1.00  1.00           N
ATOM    154  CA  PRO A  21      32.410   8.949  43.400  1.00  1.00           C
ATOM    155  CD  PRO A  21      33.162  11.128  42.683  1.00  1.00           C
ATOM    156  CB  PRO A  21      33.941   8.960  43.446  1.00  1.00           C
ATOM    157  CG  PRO A  21      34.314  10.455  43.448  1.00  1.00           C
ATOM    158  C   PRO A  21      31.748   8.674  44.695  1.00  1.00           C
ATOM    159  O   PRO A  21      31.666   9.560  45.545  1.00  1.00           O
ATOM    160  N   LEU A  22      31.253   7.430  44.846  2.00  1.00           N
ATOM    161  CA  LEU A  22      30.592   6.988  46.025  2.00  1.00           C
ATOM    162  CB  LEU A  22      29.980   5.584  45.841  2.00  1.00           C
ATOM    163  CG  LEU A  22      30.927   4.566  45.181  2.00  1.00           C
ATOM    164  CD1 LEU A  22      31.999   4.070  46.163  2.00  1.00           C
ATOM    165  CD2 LEU A  22      30.145   3.439  44.484  2.00  1.00           C
ATOM    166  C   LEU A  22      31.620   7.010  47.120  2.00  1.00           C
ATOM    167  O   LEU A  22      31.302   7.241  48.286  2.00  1.00           O
ATOM    168  N   GLN A  23      32.895   6.781  46.747  2.00  1.00           N
ATOM    169  CA  GLN A  23      34.013   6.729  47.651  2.00  1.00           C
ATOM    170  CB  GLN A  23      35.322   6.432  46.903  2.00  1.00           C
ATOM    171  CG  GLN A  23      35.302   5.100  46.151  2.00  1.00           C
ATOM    172  CD  GLN A  23      36.540   5.036  45.267  2.00  1.00           C
ATOM    173  OE1 GLN A  23      37.602   5.541  45.626  2.00  1.00           O
ATOM    174  NE2 GLN A  23      36.397   4.410  44.067  2.00  1.00           N
ATOM    175  C   GLN A  23      34.198   8.051  48.338  2.00  1.00           C
ATOM    176  O   GLN A  23      34.438   8.105  49.542  2.00  1.00           O
ATOM    177  N   PHE A  24      34.098   9.167  47.599  2.00  1.00           N
ATOM    178  CA  PHE A  24      34.315  10.446  48.215  2.00  1.00           C
ATOM    179  CB  PHE A  24      34.184  11.595  47.200  2.00  1.00           C
ATOM    180  CG  PHE A  24      34.423  12.885  47.905  2.00  1.00           C
ATOM    181  CD1 PHE A  24      35.702  13.366  48.065  2.00  1.00           C
ATOM    182  CD2 PHE A  24      33.367  13.615  48.399  2.00  1.00           C
ATOM    183  CE1 PHE A  24      35.926  14.557  48.712  2.00  1.00           C
ATOM    184  CE2 PHE A  24      33.585  14.807  49.049  2.00  1.00           C
ATOM    185  CZ  PHE A  24      34.866  15.280  49.205  2.00  1.00           C
ATOM    186  C   PHE A  24      33.266  10.630  49.241  2.00  1.00           C
ATOM    187  O   PHE A  24      33.524  11.044  50.370  2.00  1.00           O
ATOM    188  N   ARG A  25      32.037  10.288  48.847  2.00  1.00           N
ATOM    189  CA  ARG A  25      30.905  10.442  49.689  2.00  1.00           C
ATOM    190  CB  ARG A  25      29.622   9.990  48.978  2.00  1.00           C
ATOM    191  CG  ARG A  25      28.468   9.680  49.926  2.00  1.00           C
ATOM    192  CD  ARG A  25      27.328   8.940  49.229  2.00  1.00           C
ATOM    193  NE  ARG A  25      26.611   8.170  50.281  2.00  1.00           N
ATOM    194  CZ  ARG A  25      27.159   6.995  50.708  2.00  1.00           C
ATOM    195  NH1 ARG A  25      28.373   6.601  50.222  2.00  1.00           N
ATOM    196  NH2 ARG A  25      26.509   6.219  51.623  2.00  1.00           N
ATOM    197  C   ARG A  25      31.064   9.604  50.924  2.00  1.00           C
ATOM    198  O   ARG A  25      30.760  10.064  52.024  2.00  1.00           O
ATOM    199  N   ILE A  26      31.560   8.359  50.792  2.00  1.00           N
ATOM    200  CA  ILE A  26      31.663   7.519  51.956  2.00  1.00           C
ATOM    201  CB  ILE A  26      32.162   6.126  51.680  2.00  1.00           C
ATOM    202  CG1 ILE A  26      33.626   6.116  51.228  2.00  1.00           C
ATOM    203  CG2 ILE A  26      31.208   5.496  50.650  2.00  1.00           C
ATOM    204  CD1 ILE A  26      34.239   4.717  51.194  2.00  1.00           C
ATOM    205  C   ILE A  26      32.606   8.193  52.902  2.00  1.00           C
ATOM    206  O   ILE A  26      32.397   8.175  54.112  2.00  1.00           O
ATOM    207  N   GLN A  27      33.671   8.821  52.364  2.00  1.00           N
ATOM    208  CA  GLN A  27      34.639   9.497  53.184  2.00  1.00           C
ATOM    209  CB  GLN A  27      35.736  10.177  52.348  2.00  1.00           C
ATOM    210  CG  GLN A  27      36.843  10.810  53.189  2.00  1.00           C
ATOM    211  CD  GLN A  27      37.608   9.678  53.860  2.00  1.00           C
ATOM    212  OE1 GLN A  27      37.093   9.011  54.757  2.00  1.00           O
ATOM    213  NE2 GLN A  27      38.870   9.447  53.411  2.00  1.00           N
ATOM    214  C   GLN A  27      33.908  10.556  53.933  2.00  1.00           C
ATOM    215  O   GLN A  27      34.135  10.754  55.126  2.00  1.00           O
ATOM    216  N   GLN A  28      32.985  11.254  53.251  2.00  1.00           N
ATOM    217  CA  GLN A  28      32.263  12.292  53.918  2.00  1.00           C
ATOM    218  CB  GLN A  28      31.293  13.050  52.993  2.00  1.00           C
ATOM    219  CG  GLN A  28      31.979  14.028  52.037  2.00  1.00           C
ATOM    220  CD  GLN A  28      32.257  15.306  52.817  2.00  1.00           C
ATOM    221  OE1 GLN A  28      31.680  15.536  53.879  2.00  1.00           O
ATOM    222  NE2 GLN A  28      33.158  16.168  52.274  2.00  1.00           N
ATOM    223  C   GLN A  28      31.449  11.695  55.022  2.00  1.00           C
ATOM    224  O   GLN A  28      31.446  12.207  56.142  2.00  1.00           O
ATOM    225  N   LEU A  29      30.762  10.574  54.743  2.00  1.00           N
ATOM    226  CA  LEU A  29      29.919   9.967  55.732  2.00  1.00           C
ATOM    227  CB  LEU A  29      29.094   8.796  55.181  2.00  1.00           C
ATOM    228  CG  LEU A  29      28.055   9.280  54.150  2.00  1.00           C
ATOM    229  CD1 LEU A  29      27.166   8.131  53.656  2.00  1.00           C
ATOM    230  CD2 LEU A  29      27.243  10.467  54.696  2.00  1.00           C
ATOM    231  C   LEU A  29      30.780   9.511  56.869  2.00  1.00           C
ATOM    232  O   LEU A  29      30.391   9.614  58.031  2.00  1.00           O
ATOM    233  N   GLU A  30      31.988   9.010  56.561  2.00  1.00           N
ATOM    234  CA  GLU A  30      32.865   8.487  57.569  2.00  1.00           C
ATOM    235  CB  GLU A  30      34.132   7.852  56.959  2.00  1.00           C
ATOM    236  CG  GLU A  30      34.741   6.712  57.789  2.00  1.00           C
ATOM    237  CD  GLU A  30      35.706   7.254  58.832  2.00  1.00           C
ATOM    238  OE1 GLU A  30      35.229   7.813  59.854  2.00  1.00           O
ATOM    239  OE2 GLU A  30      36.941   7.106  58.620  2.00  1.00           O
ATOM    240  C   GLU A  30      33.270   9.601  58.501  2.00  1.00           C
ATOM    241  O   GLU A  30      33.275   9.429  59.718  2.00  1.00           O
ATOM    242  N   ALA A  31      33.587  10.791  57.948  2.00  1.00           N
ATOM    243  CA  ALA A  31      34.038  11.918  58.726  2.00  1.00           C
ATOM    244  CB  ALA A  31      34.369  13.144  57.859  2.00  1.00           C
ATOM    245  C   ALA A  31      32.950  12.317  59.675  2.00  1.00           C
ATOM    246  O   ALA A  31      33.218  12.682  60.819  2.00  1.00           O
ATOM    247  N   LEU A  32      31.683  12.238  59.228  2.00  1.00           N
ATOM    248  CA  LEU A  32      30.588  12.674  60.046  2.00  1.00           C
ATOM    249  CB  LEU A  32      29.219  12.421  59.374  2.00  1.00           C
ATOM    250  CG  LEU A  32      27.975  12.855  60.187  2.00  1.00           C
ATOM    251  CD1 LEU A  32      27.690  11.919  61.376  2.00  1.00           C
ATOM    252  CD2 LEU A  32      28.069  14.328  60.609  2.00  1.00           C
ATOM    253  C   LEU A  32      30.624  11.890  61.320  2.00  1.00           C
ATOM    254  O   LEU A  32      30.462  12.457  62.400  2.00  1.00           O
ATOM    255  N   GLN A  33      30.856  10.568  61.238  2.00  1.00           N
ATOM    256  CA  GLN A  33      30.804   9.764  62.425  2.00  1.00           C
ATOM    257  CB  GLN A  33      30.878   8.254  62.147  2.00  1.00           C
ATOM    258  CG  GLN A  33      30.465   7.412  63.357  2.00  1.00           C
ATOM    259  CD  GLN A  33      30.128   6.012  62.864  2.00  1.00           C
ATOM    260  OE1 GLN A  33      30.301   5.694  61.688  2.00  1.00           O
ATOM    261  NE2 GLN A  33      29.612   5.154  63.784  2.00  1.00           N
ATOM    262  C   GLN A  33      31.887  10.173  63.361  2.00  1.00           C
ATOM    263  O   GLN A  33      31.691  10.221  64.574  2.00  1.00           O
ATOM    264  N   ARG A  34      33.067  10.501  62.821  2.00  1.00           N
ATOM    265  CA  ARG A  34      34.153  10.895  63.662  2.00  1.00           C
ATOM    266  CB  ARG A  34      35.437  11.134  62.849  2.00  1.00           C
ATOM    267  CG  ARG A  34      36.708  11.251  63.689  2.00  1.00           C
ATOM    268  CD  ARG A  34      37.979  11.041  62.863  2.00  1.00           C
ATOM    269  NE  ARG A  34      38.031   9.596  62.496  2.00  1.00           N
ATOM    270  CZ  ARG A  34      38.194   9.217  61.194  2.00  1.00           C
ATOM    271  NH1 ARG A  34      38.267  10.159  60.210  2.00  1.00           N
ATOM    272  NH2 ARG A  34      38.279   7.891  60.878  2.00  1.00           N
ATOM    273  C   ARG A  34      33.744  12.162  64.357  2.00  1.00           C
ATOM    274  O   ARG A  34      34.075  12.382  65.521  2.00  1.00           O
ATOM    275  N   LEU A  35      32.985  13.018  63.645  2.00  1.00           N
ATOM    276  CA  LEU A  35      32.513  14.286  64.135  2.00  1.00           C
ATOM    277  CB  LEU A  35      31.553  14.916  63.111  2.00  1.00           C
ATOM    278  CG  LEU A  35      31.228  16.398  63.329  2.00  1.00           C
ATOM    279  CD1 LEU A  35      32.391  17.260  62.821  2.00  1.00           C
ATOM    280  CD2 LEU A  35      29.871  16.787  62.720  2.00  1.00           C
ATOM    281  C   LEU A  35      31.671  13.986  65.324  2.00  1.00           C
ATOM    282  O   LEU A  35      31.805  14.612  66.374  2.00  1.00           O
ATOM    283  N   ILE A  36      30.786  12.983  65.184  2.00  1.00           N
ATOM    284  CA  ILE A  36      29.870  12.743  66.248  2.00  1.00           C
ATOM    285  CB  ILE A  36      28.771  11.769  65.915  2.00  1.00           C
ATOM    286  CG1 ILE A  36      27.624  11.989  66.906  2.00  1.00           C
ATOM    287  CG2 ILE A  36      29.307  10.330  65.918  2.00  1.00           C
ATOM    288  CD1 ILE A  36      26.986  13.368  66.745  2.00  1.00           C
ATOM    289  C   ILE A  36      30.603  12.279  67.475  2.00  1.00           C
ATOM    290  O   ILE A  36      30.357  12.783  68.571  2.00  1.00           O
ATOM    291  N   GLN A  37      31.539  11.319  67.330  2.00  1.00           N
ATOM    292  CA  GLN A  37      32.253  10.800  68.465  2.00  1.00           C
ATOM    293  CB  GLN A  37      33.223   9.666  68.111  2.00  1.00           C
ATOM    294  CG  GLN A  37      33.971   9.133  69.335  2.00  1.00           C
ATOM    295  CD  GLN A  37      35.177   8.343  68.850  2.00  1.00           C
ATOM    296  OE1 GLN A  37      35.523   8.376  67.671  2.00  1.00           O
ATOM    297  NE2 GLN A  37      35.848   7.624  69.789  2.00  1.00           N
ATOM    298  C   GLN A  37      33.121  11.869  69.034  2.00  1.00           C
ATOM    299  O   GLN A  37      33.183  12.058  70.247  2.00  1.00           O
ATOM    300  N   GLU A  38      33.801  12.618  68.149  2.00  1.00           N
ATOM    301  CA  GLU A  38      34.769  13.564  68.608  2.00  1.00           C
ATOM    302  CB  GLU A  38      35.400  14.371  67.461  2.00  1.00           C
ATOM    303  CG  GLU A  38      36.383  15.446  67.935  2.00  1.00           C
ATOM    304  CD  GLU A  38      37.793  14.875  67.932  2.00  1.00           C
ATOM    305  OE1 GLU A  38      38.393  14.805  66.825  2.00  1.00           O
ATOM    306  OE2 GLU A  38      38.291  14.507  69.028  2.00  1.00           O
ATOM    307  C   GLU A  38      34.121  14.577  69.500  2.00  1.00           C
ATOM    308  O   GLU A  38      34.577  14.795  70.621  2.00  1.00           O
ATOM    309  N   GLN A  39      33.020  15.212  69.050  3.00  1.00           N
ATOM    310  CA  GLN A  39      32.454  16.239  69.877  3.00  1.00           C
ATOM    311  CB  GLN A  39      32.003  17.495  69.108  3.00  1.00           C
ATOM    312  CG  GLN A  39      33.128  18.485  68.785  3.00  1.00           C
ATOM    313  CD  GLN A  39      34.016  17.944  67.671  3.00  1.00           C
ATOM    314  OE1 GLN A  39      33.814  16.843  67.163  3.00  1.00           O
ATOM    315  NE2 GLN A  39      35.036  18.753  67.276  3.00  1.00           N
ATOM    316  C   GLN A  39      31.252  15.704  70.576  3.00  1.00           C
ATOM    317  O   GLN A  39      30.144  16.205  70.393  3.00  1.00           O
ATOM    318  N   GLU A  40      31.437  14.659  71.401  2.00  1.00           N
ATOM    319  CA  GLU A  40      30.308  14.146  72.110  2.00  1.00           C
ATOM    320  CB  GLU A  40      30.567  12.763  72.731  2.00  1.00           C
ATOM    321  CG  GLU A  40      30.656  11.655  71.680  2.00  1.00           C
ATOM    322  CD  GLU A  40      30.911  10.335  72.391  2.00  1.00           C
ATOM    323  OE1 GLU A  40      31.924  10.252  73.135  2.00  1.00           O
ATOM    324  OE2 GLU A  40      30.098   9.391  72.199  2.00  1.00           O
ATOM    325  C   GLU A  40      29.896  15.081  73.195  2.00  1.00           C
ATOM    326  O   GLU A  40      28.728  15.449  73.309  2.00  1.00           O
ATOM    327  N   GLN A  41      30.873  15.510  74.008  2.00  1.00           N
ATOM    328  CA  GLN A  41      30.596  16.395  75.096  2.00  1.00           C
ATOM    329  CB  GLN A  41      31.830  16.631  75.983  2.00  1.00           C
ATOM    330  CG  GLN A  41      32.996  17.312  75.266  2.00  1.00           C
ATOM    331  CD  GLN A  41      34.222  17.192  76.162  2.00  1.00           C
ATOM    332  OE1 GLN A  41      34.588  16.096  76.587  2.00  1.00           O
ATOM    333  NE2 GLN A  41      34.879  18.344  76.461  2.00  1.00           N
ATOM    334  C   GLN A  41      30.171  17.688  74.480  2.00  1.00           C
ATOM    335  O   GLN A  41      29.309  18.392  75.003  2.00  1.00           O
ATOM    336  N   GLU A  42      30.767  18.036  73.326  2.00  1.00           N
ATOM    337  CA  GLU A  42      30.451  19.285  72.702  2.00  1.00           C
ATOM    338  CB  GLU A  42      31.234  19.516  71.399  2.00  1.00           C
ATOM    339  CG  GLU A  42      32.738  19.718  71.597  2.00  1.00           C
ATOM    340  CD  GLU A  42      32.958  21.118  72.152  2.00  1.00           C
ATOM    341  OE1 GLU A  42      31.978  21.703  72.684  2.00  1.00           O
ATOM    342  OE2 GLU A  42      34.110  21.621  72.053  2.00  1.00           O
ATOM    343  C   GLU A  42      28.991  19.324  72.335  2.00  1.00           C
ATOM    344  O   GLU A  42      28.304  20.293  72.654  2.00  1.00           O
ATOM    345  N   LEU A  43      28.459  18.270  71.671  2.00  1.00           N
ATOM    346  CA  LEU A  43      27.076  18.311  71.264  2.00  1.00           C
ATOM    347  CB  LEU A  43      26.629  17.089  70.447  2.00  1.00           C
ATOM    348  CG  LEU A  43      27.361  16.963  69.100  2.00  1.00           C
ATOM    349  CD1 LEU A  43      26.691  15.910  68.206  2.00  1.00           C
ATOM    350  CD2 LEU A  43      27.523  18.330  68.415  2.00  1.00           C
ATOM    351  C   LEU A  43      26.245  18.363  72.508  2.00  1.00           C
ATOM    352  O   LEU A  43      25.311  19.157  72.605  2.00  1.00           O
ATOM    353  N   VAL A  44      26.580  17.525  73.509  2.00  1.00           N
ATOM    354  CA  VAL A  44      25.823  17.527  74.728  2.00  1.00           C
ATOM    355  CB  VAL A  44      25.826  16.183  75.393  2.00  1.00           C
ATOM    356  CG1 VAL A  44      25.001  16.262  76.688  2.00  1.00           C
ATOM    357  CG2 VAL A  44      25.355  15.126  74.378  2.00  1.00           C
ATOM    358  C   VAL A  44      26.543  18.448  75.654  2.00  1.00           C
ATOM    359  O   VAL A  44      27.316  18.031  76.514  2.00  1.00           O
ATOM    360  N   GLY A  45      26.231  19.738  75.509  2.00  1.00           N
ATOM    361  CA  GLY A  45      26.820  20.845  76.191  2.00  1.00           C
ATOM    362  C   GLY A  45      26.046  21.930  75.580  2.00  1.00           C
ATOM    363  O   GLY A  45      25.457  22.784  76.242  2.00  1.00           O
ATOM    364  N   ALA A  46      26.055  21.888  74.242  2.00  1.00           N
ATOM    365  CA  ALA A  46      25.253  22.771  73.484  2.00  1.00           C
ATOM    366  CB  ALA A  46      25.454  22.610  71.968  2.00  1.00           C
ATOM    367  C   ALA A  46      23.837  22.437  73.789  2.00  1.00           C
ATOM    368  O   ALA A  46      23.004  23.316  73.990  2.00  1.00           O
ATOM    369  N   LEU A  47      23.524  21.134  73.848  2.00  1.00           N
ATOM    370  CA  LEU A  47      22.163  20.777  74.075  2.00  1.00           C
ATOM    371  CB  LEU A  47      21.916  19.267  73.923  2.00  1.00           C
ATOM    372  CG  LEU A  47      20.437  18.859  74.030  2.00  1.00           C
ATOM    373  CD1 LEU A  47      19.560  19.667  73.059  2.00  1.00           C
ATOM    374  CD2 LEU A  47      20.283  17.345  73.802  2.00  1.00           C
ATOM    375  C   LEU A  47      21.766  21.240  75.435  2.00  1.00           C
ATOM    376  O   LEU A  47      20.738  21.892  75.591  2.00  1.00           O
ATOM    377  N   ALA A  48      22.604  20.981  76.453  2.00  1.00           N
ATOM    378  CA  ALA A  48      22.221  21.368  77.779  2.00  1.00           C
ATOM    379  CB  ALA A  48      23.279  21.006  78.835  2.00  1.00           C
ATOM    380  C   ALA A  48      22.059  22.853  77.796  2.00  1.00           C
ATOM    381  O   ALA A  48      21.087  23.363  78.351  2.00  1.00           O
ATOM    382  N   ALA A  49      22.996  23.599  77.176  2.00  1.00           N
ATOM    383  CA  ALA A  49      22.813  25.020  77.193  2.00  1.00           C
ATOM    384  CB  ALA A  49      24.129  25.813  77.263  2.00  1.00           C
ATOM    385  C   ALA A  49      22.131  25.393  75.919  2.00  1.00           C
ATOM    386  O   ALA A  49      22.768  25.662  74.902  2.00  1.00           O
ATOM    387  N   ASP A  50      20.792  25.448  75.983  2.00  1.00           N
ATOM    388  CA  ASP A  50      19.919  25.753  74.890  2.00  1.00           C
ATOM    389  CB  ASP A  50      20.288  25.067  73.566  2.00  1.00           C
ATOM    390  CG  ASP A  50      19.379  25.662  72.499  2.00  1.00           C
ATOM    391  OD1 ASP A  50      18.657  26.642  72.823  2.00  1.00           O
ATOM    392  OD2 ASP A  50      19.395  25.150  71.347  2.00  1.00           O
ATOM    393  C   ASP A  50      18.644  25.158  75.355  2.00  1.00           C
ATOM    394  O   ASP A  50      17.892  25.774  76.109  2.00  1.00           O
ATOM    395  N   LEU A  51      18.378  23.918  74.913  2.00  1.00           N
ATOM    396  CA  LEU A  51      17.251  23.227  75.447  2.00  1.00           C
ATOM    397  CB  LEU A  51      16.431  22.467  74.389  2.00  1.00           C
ATOM    398  CG  LEU A  51      15.768  23.394  73.351  2.00  1.00           C
ATOM    399  CD1 LEU A  51      16.819  24.136  72.508  2.00  1.00           C
ATOM    400  CD2 LEU A  51      14.746  22.630  72.495  2.00  1.00           C
ATOM    401  C   LEU A  51      17.826  22.223  76.402  2.00  1.00           C
ATOM    402  O   LEU A  51      18.347  21.196  75.968  2.00  1.00           O
ATOM    403  N   HIS A  52      17.700  22.488  77.726  1.00  1.00           N
ATOM    404  CA  HIS A  52      18.296  21.715  78.794  1.00  1.00           C
ATOM    405  ND1 HIS A  52      19.284  22.177  82.095  1.00  1.00           N
ATOM    406  CG  HIS A  52      18.377  21.472  81.337  1.00  1.00           C
ATOM    407  CB  HIS A  52      17.655  22.043  80.155  1.00  1.00           C
ATOM    408  NE2 HIS A  52      19.144  20.149  82.995  1.00  1.00           N
ATOM    409  CD2 HIS A  52      18.303  20.235  81.900  1.00  1.00           C
ATOM    410  CE1 HIS A  52      19.712  21.340  83.072  1.00  1.00           C
ATOM    411  C   HIS A  52      18.065  20.286  78.522  1.00  1.00           C
ATOM    412  O   HIS A  52      16.951  19.775  78.630  1.00  1.00           O
ATOM    413  N   LYS A  53      19.154  19.612  78.135  1.00  1.00           N
ATOM    414  CA  LYS A  53      19.050  18.222  77.890  1.00  1.00           C
ATOM    415  CB  LYS A  53      19.013  17.848  76.407  1.00  1.00           C
ATOM    416  CG  LYS A  53      18.415  16.463  76.163  1.00  1.00           C
ATOM    417  CD  LYS A  53      16.952  16.363  76.609  1.00  1.00           C
ATOM    418  CE  LYS A  53      16.180  17.682  76.503  1.00  1.00           C
ATOM    419  NZ  LYS A  53      15.914  18.011  75.084  1.00  1.00           N
ATOM    420  C   LYS A  53      20.257  17.623  78.535  1.00  1.00           C
ATOM    421  O   LYS A  53      21.256  18.306  78.750  1.00  1.00           O
ATOM    422  N   ASN A  54      20.189  16.328  78.893  1.00  1.00           N
ATOM    423  CA  ASN A  54      21.300  15.723  79.569  1.00  1.00           C
ATOM    424  CB  ASN A  54      20.915  14.794  80.734  1.00  1.00           C
ATOM    425  CG  ASN A  54      20.552  15.629  81.950  1.00  1.00           C
ATOM    426  OD1 ASN A  54      21.247  16.582  82.295  1.00  1.00           O
ATOM    427  ND2 ASN A  54      19.435  15.254  82.626  1.00  1.00           N
ATOM    428  C   ASN A  54      22.038  14.858  78.609  1.00  1.00           C
ATOM    429  O   ASN A  54      21.704  14.764  77.428  1.00  1.00           O
ATOM    430  N   GLU A  55      23.099  14.218  79.132  2.00  1.00           N
ATOM    431  CA  GLU A  55      23.975  13.377  78.381  2.00  1.00           C
ATOM    432  CB  GLU A  55      25.082  12.774  79.272  2.00  1.00           C
ATOM    433  CG  GLU A  55      26.046  13.782  79.907  2.00  1.00           C
ATOM    434  CD  GLU A  55      27.361  13.760  79.141  2.00  1.00           C
ATOM    435  OE1 GLU A  55      27.415  14.343  78.026  2.00  1.00           O
ATOM    436  OE2 GLU A  55      28.335  13.157  79.667  2.00  1.00           O
ATOM    437  C   GLU A  55      23.225  12.205  77.843  2.00  1.00           C
ATOM    438  O   GLU A  55      23.304  11.899  76.655  2.00  1.00           O
ATOM    439  N   TRP A  56      22.454  11.524  78.710  2.00  1.00           N
ATOM    440  CA  TRP A  56      21.786  10.335  78.277  2.00  1.00           C
ATOM    441  CB  TRP A  56      21.013   9.635  79.412  2.00  1.00           C
ATOM    442  CG  TRP A  56      20.402   8.301  79.039  2.00  1.00           C
ATOM    443  CD2 TRP A  56      21.010   7.025  79.310  2.00  1.00           C
ATOM    444  CD1 TRP A  56      19.205   8.036  78.440  2.00  1.00           C
ATOM    445  NE1 TRP A  56      19.031   6.677  78.314  2.00  1.00           N
ATOM    446  CE2 TRP A  56      20.133   6.043  78.847  2.00  1.00           C
ATOM    447  CE3 TRP A  56      22.197   6.698  79.901  2.00  1.00           C
ATOM    448  CZ2 TRP A  56      20.431   4.715  78.969  2.00  1.00           C
ATOM    449  CZ3 TRP A  56      22.497   5.359  80.017  2.00  1.00           C
ATOM    450  CH2 TRP A  56      21.631   4.386  79.560  2.00  1.00           C
ATOM    451  C   TRP A  56      20.803  10.718  77.212  2.00  1.00           C
ATOM    452  O   TRP A  56      20.732  10.083  76.161  2.00  1.00           O
ATOM    453  N   ASN A  57      20.031  11.794  77.462  2.00  1.00           N
ATOM    454  CA  ASN A  57      18.986  12.238  76.580  2.00  1.00           C
ATOM    455  CB  ASN A  57      18.192  13.412  77.174  2.00  1.00           C
ATOM    456  CG  ASN A  57      17.507  12.910  78.435  2.00  1.00           C
ATOM    457  OD1 ASN A  57      17.183  11.729  78.552  2.00  1.00           O
ATOM    458  ND2 ASN A  57      17.288  13.830  79.411  2.00  1.00           N
ATOM    459  C   ASN A  57      19.551  12.702  75.276  2.00  1.00           C
ATOM    460  O   ASN A  57      19.019  12.371  74.218  2.00  1.00           O
ATOM    461  N   ALA A  58      20.660  13.466  75.308  2.00  1.00           N
ATOM    462  CA  ALA A  58      21.156  14.026  74.084  2.00  1.00           C
ATOM    463  CB  ALA A  58      22.423  14.872  74.279  2.00  1.00           C
ATOM    464  C   ALA A  58      21.487  12.911  73.157  2.00  1.00           C
ATOM    465  O   ALA A  58      21.121  12.927  71.983  2.00  1.00           O
ATOM    466  N   TYR A  59      22.175  11.891  73.684  2.00  1.00           N
ATOM    467  CA  TYR A  59      22.623  10.814  72.862  2.00  1.00           C
ATOM    468  CB  TYR A  59      23.592   9.912  73.656  2.00  1.00           C
ATOM    469  CG  TYR A  59      24.171   8.811  72.830  2.00  1.00           C
ATOM    470  CD1 TYR A  59      25.153   9.073  71.900  2.00  1.00           C
ATOM    471  CD2 TYR A  59      23.766   7.508  73.012  2.00  1.00           C
ATOM    472  CE1 TYR A  59      25.705   8.059  71.151  2.00  1.00           C
ATOM    473  CE2 TYR A  59      24.315   6.490  72.266  2.00  1.00           C
ATOM    474  CZ  TYR A  59      25.286   6.763  71.332  2.00  1.00           C
ATOM    475  OH  TYR A  59      25.849   5.720  70.566  2.00  1.00           O
ATOM    476  C   TYR A  59      21.483   9.976  72.358  2.00  1.00           C
ATOM    477  O   TYR A  59      21.376   9.734  71.156  2.00  1.00           O
ATOM    478  N   TYR A  60      20.584   9.520  73.255  2.00  1.00           N
ATOM    479  CA  TYR A  60      19.571   8.601  72.808  2.00  1.00           C
ATOM    480  CB  TYR A  60      18.777   7.956  73.953  2.00  1.00           C
ATOM    481  CG  TYR A  60      17.974   6.881  73.308  2.00  1.00           C
ATOM    482  CD1 TYR A  60      18.573   5.685  72.988  2.00  1.00           C
ATOM    483  CD2 TYR A  60      16.641   7.062  73.022  2.00  1.00           C
ATOM    484  CE1 TYR A  60      17.854   4.678  72.389  2.00  1.00           C
ATOM    485  CE2 TYR A  60      15.917   6.058  72.422  2.00  1.00           C
ATOM    486  CZ  TYR A  60      16.524   4.867  72.105  2.00  1.00           C
ATOM    487  OH  TYR A  60      15.783   3.837  71.489  2.00  1.00           O
ATOM    488  C   TYR A  60      18.593   9.272  71.900  2.00  1.00           C
ATOM    489  O   TYR A  60      18.324   8.795  70.799  2.00  1.00           O
ATOM    490  N   GLU A  61      18.055  10.422  72.337  3.00  1.00           N
ATOM    491  CA  GLU A  61      17.030  11.091  71.592  3.00  1.00           C
ATOM    492  CB  GLU A  61      16.318  12.214  72.364  3.00  1.00           C
ATOM    493  CG  GLU A  61      15.115  11.711  73.156  3.00  1.00           C
ATOM    494  CD  GLU A  61      14.003  11.495  72.134  3.00  1.00           C
ATOM    495  OE1 GLU A  61      13.559  12.507  71.528  3.00  1.00           O
ATOM    496  OE2 GLU A  61      13.592  10.321  71.936  3.00  1.00           O
ATOM    497  C   GLU A  61      17.512  11.678  70.313  3.00  1.00           C
ATOM    498  O   GLU A  61      16.800  11.635  69.311  3.00  1.00           O
ATOM    499  N   GLU A  62      18.736  12.222  70.278  3.00  1.00           N
ATOM    500  CA  GLU A  62      18.992  13.009  69.114  3.00  1.00           C
ATOM    501  CB  GLU A  62      19.375  14.442  69.496  3.00  1.00           C
ATOM    502  CG  GLU A  62      18.376  15.046  70.486  3.00  1.00           C
ATOM    503  CD  GLU A  62      16.956  14.888  69.955  3.00  1.00           C
ATOM    504  OE1 GLU A  62      16.790  14.597  68.740  3.00  1.00           O
ATOM    505  OE2 GLU A  62      16.009  15.057  70.770  3.00  1.00           O
ATOM    506  C   GLU A  62      20.102  12.447  68.291  3.00  1.00           C
ATOM    507  O   GLU A  62      19.872  11.899  67.214  3.00  1.00           O
ATOM    508  N   VAL A  63      21.343  12.564  68.794  2.00  1.00           N
ATOM    509  CA  VAL A  63      22.504  12.194  68.042  2.00  1.00           C
ATOM    510  CB  VAL A  63      23.755  12.237  68.863  2.00  1.00           C
ATOM    511  CG1 VAL A  63      23.548  11.379  70.121  2.00  1.00           C
ATOM    512  CG2 VAL A  63      24.898  11.709  67.988  2.00  1.00           C
ATOM    513  C   VAL A  63      22.356  10.789  67.576  2.00  1.00           C
ATOM    514  O   VAL A  63      22.705  10.485  66.437  2.00  1.00           O
ATOM    515  N   VAL A  64      21.855   9.877  68.427  2.00  1.00           N
ATOM    516  CA  VAL A  64      21.737   8.562  67.885  2.00  1.00           C
ATOM    517  CB  VAL A  64      21.654   7.475  68.907  2.00  1.00           C
ATOM    518  CG1 VAL A  64      21.451   6.136  68.176  2.00  1.00           C
ATOM    519  CG2 VAL A  64      22.928   7.524  69.756  2.00  1.00           C
ATOM    520  C   VAL A  64      20.457   8.522  67.118  2.00  1.00           C
ATOM    521  O   VAL A  64      19.466   7.923  67.532  2.00  1.00           O
ATOM    522  N   TYR A  65      20.482   9.198  65.963  2.00  1.00           N
ATOM    523  CA  TYR A  65      19.450   9.270  64.981  2.00  1.00           C
ATOM    524  CB  TYR A  65      18.670  10.595  65.018  2.00  1.00           C
ATOM    525  CG  TYR A  65      17.447  10.443  64.178  2.00  1.00           C
ATOM    526  CD1 TYR A  65      17.519  10.456  62.803  2.00  1.00           C
ATOM    527  CD2 TYR A  65      16.220  10.257  64.775  2.00  1.00           C
ATOM    528  CE1 TYR A  65      16.383  10.310  62.041  2.00  1.00           C
ATOM    529  CE2 TYR A  65      15.081  10.112  64.018  2.00  1.00           C
ATOM    530  CZ  TYR A  65      15.162  10.141  62.648  2.00  1.00           C
ATOM    531  OH  TYR A  65      13.997   9.993  61.867  2.00  1.00           O
ATOM    532  C   TYR A  65      20.289   9.334  63.772  2.00  1.00           C
ATOM    533  O   TYR A  65      20.224   8.506  62.863  2.00  1.00           O
ATOM    534  N   VAL A  66      21.137  10.373  63.797  2.00  1.00           N
ATOM    535  CA  VAL A  66      22.043  10.674  62.752  2.00  1.00           C
ATOM    536  CB  VAL A  66      22.775  11.970  62.962  2.00  1.00           C
ATOM    537  CG1 VAL A  66      21.742  13.110  62.966  2.00  1.00           C
ATOM    538  CG2 VAL A  66      23.609  11.876  64.250  2.00  1.00           C
ATOM    539  C   VAL A  66      23.064   9.589  62.576  2.00  1.00           C
ATOM    540  O   VAL A  66      23.322   9.152  61.456  2.00  1.00           O
ATOM    541  N   LEU A  67      23.662   9.108  63.682  2.00  1.00           N
ATOM    542  CA  LEU A  67      24.671   8.086  63.612  2.00  1.00           C
ATOM    543  CB  LEU A  67      25.173   7.718  65.028  2.00  1.00           C
ATOM    544  CG  LEU A  67      26.291   6.656  65.153  2.00  1.00           C
ATOM    545  CD1 LEU A  67      26.644   6.444  66.633  2.00  1.00           C
ATOM    546  CD2 LEU A  67      25.953   5.321  64.468  2.00  1.00           C
ATOM    547  C   LEU A  67      23.971   6.914  63.005  2.00  1.00           C
ATOM    548  O   LEU A  67      24.535   6.183  62.192  2.00  1.00           O
ATOM    549  N   GLU A  68      22.692   6.729  63.385  2.00  1.00           N
ATOM    550  CA  GLU A  68      21.917   5.606  62.952  2.00  1.00           C
ATOM    551  CB  GLU A  68      20.522   5.618  63.603  2.00  1.00           C
ATOM    552  CG  GLU A  68      19.764   4.294  63.531  2.00  1.00           C
ATOM    553  CD  GLU A  68      18.704   4.342  64.623  2.00  1.00           C
ATOM    554  OE1 GLU A  68      19.095   4.513  65.809  2.00  1.00           O
ATOM    555  OE2 GLU A  68      17.495   4.218  64.292  2.00  1.00           O
ATOM    556  C   GLU A  68      21.781   5.620  61.455  2.00  1.00           C
ATOM    557  O   GLU A  68      22.026   4.608  60.801  2.00  1.00           O
ATOM    558  N   GLU A  69      21.406   6.773  60.865  2.00  1.00           N
ATOM    559  CA  GLU A  69      21.240   6.879  59.438  2.00  1.00           C
ATOM    560  CB  GLU A  69      20.606   8.213  59.011  2.00  1.00           C
ATOM    561  CG  GLU A  69      20.421   8.345  57.498  2.00  1.00           C
ATOM    562  CD  GLU A  69      19.651   9.630  57.234  2.00  1.00           C
ATOM    563  OE1 GLU A  69      19.050  10.166  58.202  2.00  1.00           O
ATOM    564  OE2 GLU A  69      19.652  10.093  56.063  2.00  1.00           O
ATOM    565  C   GLU A  69      22.575   6.778  58.782  2.00  1.00           C
ATOM    566  O   GLU A  69      22.715   6.173  57.721  2.00  1.00           O
ATOM    567  N   ILE A  70      23.605   7.360  59.420  2.00  1.00           N
ATOM    568  CA  ILE A  70      24.905   7.410  58.821  2.00  1.00           C
ATOM    569  CB  ILE A  70      25.663   8.586  59.350  2.00  1.00           C
ATOM    570  CG1 ILE A  70      24.828   9.858  59.125  2.00  1.00           C
ATOM    571  CG2 ILE A  70      27.051   8.618  58.688  2.00  1.00           C
ATOM    572  CD1 ILE A  70      25.230  11.026  60.023  2.00  1.00           C
ATOM    573  C   ILE A  70      25.621   6.176  59.266  2.00  1.00           C
ATOM    574  O   ILE A  70      26.256   6.142  60.319  2.00  1.00           O
ATOM    575  N   GLU A  71      25.513   5.123  58.439  2.00  1.00           N
ATOM    576  CA  GLU A  71      26.077   3.833  58.691  2.00  1.00           C
ATOM    577  CB  GLU A  71      25.985   3.410  60.166  2.00  1.00           C
ATOM    578  CG  GLU A  71      26.844   2.189  60.505  2.00  1.00           C
ATOM    579  CD  GLU A  71      28.304   2.625  60.497  2.00  1.00           C
ATOM    580  OE1 GLU A  71      28.607   3.679  59.877  2.00  1.00           O
ATOM    581  OE2 GLU A  71      29.138   1.905  61.109  2.00  1.00           O
ATOM    582  C   GLU A  71      25.178   2.961  57.898  2.00  1.00           C
ATOM    583  O   GLU A  71      25.590   2.088  57.139  2.00  1.00           O
ATOM    584  N   TYR A  72      23.876   3.195  58.111  2.00  1.00           N
ATOM    585  CA  TYR A  72      22.843   2.562  57.367  2.00  1.00           C
ATOM    586  CB  TYR A  72      21.459   2.923  57.937  2.00  1.00           C
ATOM    587  CG  TYR A  72      20.389   2.474  57.004  2.00  1.00           C
ATOM    588  CD1 TYR A  72      19.993   1.158  56.949  2.00  1.00           C
ATOM    589  CD2 TYR A  72      19.768   3.393  56.189  2.00  1.00           C
ATOM    590  CE1 TYR A  72      18.998   0.767  56.085  2.00  1.00           C
ATOM    591  CE2 TYR A  72      18.773   3.008  55.325  2.00  1.00           C
ATOM    592  CZ  TYR A  72      18.387   1.691  55.271  2.00  1.00           C
ATOM    593  OH  TYR A  72      17.364   1.291  54.384  2.00  1.00           O
ATOM    594  C   TYR A  72      22.924   3.064  55.957  2.00  1.00           C
ATOM    595  O   TYR A  72      22.836   2.297  55.001  2.00  1.00           O
ATOM    596  N   MET A  73      23.122   4.389  55.812  2.00  1.00           N
ATOM    597  CA  MET A  73      23.167   5.058  54.541  2.00  1.00           C
ATOM    598  CB  MET A  73      23.500   6.549  54.732  2.00  1.00           C
ATOM    599  CG  MET A  73      23.020   7.487  53.625  2.00  1.00           C
ATOM    600  SD  MET A  73      21.289   8.017  53.807  2.00  1.00           S
ATOM    601  CE  MET A  73      20.601   6.340  53.817  2.00  1.00           C
ATOM    602  C   MET A  73      24.323   4.484  53.779  2.00  1.00           C
ATOM    603  O   MET A  73      24.200   4.157  52.599  2.00  1.00           O
ATOM    604  N   ILE A  74      25.480   4.328  54.457  2.00  1.00           N
ATOM    605  CA  ILE A  74      26.677   3.862  53.815  2.00  1.00           C
ATOM    606  CB  ILE A  74      27.910   3.910  54.685  2.00  1.00           C
ATOM    607  CG1 ILE A  74      29.174   3.789  53.820  2.00  1.00           C
ATOM    608  CG2 ILE A  74      27.824   2.811  55.751  2.00  1.00           C
ATOM    609  CD1 ILE A  74      29.423   5.013  52.943  2.00  1.00           C
ATOM    610  C   ILE A  74      26.484   2.460  53.350  2.00  1.00           C
ATOM    611  O   ILE A  74      26.933   2.099  52.266  2.00  1.00           O
ATOM    612  N   GLN A  75      25.815   1.621  54.160  2.00  1.00           N
ATOM    613  CA  GLN A  75      25.660   0.251  53.770  2.00  1.00           C
ATOM    614  CB  GLN A  75      24.902  -0.582  54.817  2.00  1.00           C
ATOM    615  CG  GLN A  75      24.953  -2.087  54.549  2.00  1.00           C
ATOM    616  CD  GLN A  75      26.311  -2.588  55.024  2.00  1.00           C
ATOM    617  OE1 GLN A  75      27.165  -2.967  54.225  2.00  1.00           O
ATOM    618  NE2 GLN A  75      26.520  -2.580  56.368  2.00  1.00           N
ATOM    619  C   GLN A  75      24.866   0.210  52.505  2.00  1.00           C
ATOM    620  O   GLN A  75      25.226  -0.489  51.560  2.00  1.00           O
ATOM    621  N   LYS A  76      23.773   0.991  52.450  2.00  1.00           N
ATOM    622  CA  LYS A  76      22.898   0.942  51.317  2.00  1.00           C
ATOM    623  CB  LYS A  76      21.620   1.766  51.533  2.00  1.00           C
ATOM    624  CG  LYS A  76      20.695   1.159  52.591  2.00  1.00           C
ATOM    625  CD  LYS A  76      20.266  -0.274  52.267  2.00  1.00           C
ATOM    626  CE  LYS A  76      21.305  -1.325  52.663  2.00  1.00           C
ATOM    627  NZ  LYS A  76      20.843  -2.674  52.265  2.00  1.00           N
ATOM    628  C   LYS A  76      23.574   1.417  50.068  2.00  1.00           C
ATOM    629  O   LYS A  76      23.518   0.730  49.048  2.00  1.00           O
ATOM    630  N   LEU A  77      24.245   2.589  50.090  2.00  1.00           N
ATOM    631  CA  LEU A  77      24.925   2.956  48.880  2.00  1.00           C
ATOM    632  CB  LEU A  77      25.605   4.336  48.905  2.00  1.00           C
ATOM    633  CG  LEU A  77      26.316   4.674  47.580  2.00  1.00           C
ATOM    634  CD1 LEU A  77      25.311   4.756  46.419  2.00  1.00           C
ATOM    635  CD2 LEU A  77      27.175   5.941  47.703  2.00  1.00           C
ATOM    636  C   LEU A  77      25.988   1.898  48.825  2.00  1.00           C
ATOM    637  O   LEU A  77      26.343   1.423  49.901  2.00  1.00           O
ATOM    638  N   PRO A  78      26.535   1.411  47.740  2.00  1.00           N
ATOM    639  CA  PRO A  78      26.231   1.744  46.374  2.00  1.00           C
ATOM    640  CD  PRO A  78      27.829   0.757  47.859  2.00  1.00           C
ATOM    641  CB  PRO A  78      27.458   1.333  45.555  2.00  1.00           C
ATOM    642  CG  PRO A  78      28.181   0.305  46.437  2.00  1.00           C
ATOM    643  C   PRO A  78      24.975   1.186  45.792  2.00  1.00           C
ATOM    644  O   PRO A  78      24.662   1.562  44.664  2.00  1.00           O
ATOM    645  N   GLU A  79      24.248   0.303  46.498  2.00  1.00           N
ATOM    646  CA  GLU A  79      23.120  -0.327  45.874  2.00  1.00           C
ATOM    647  CB  GLU A  79      22.326  -1.248  46.817  2.00  1.00           C
ATOM    648  CG  GLU A  79      23.074  -2.509  47.251  2.00  1.00           C
ATOM    649  CD  GLU A  79      22.081  -3.386  48.003  2.00  1.00           C
ATOM    650  OE1 GLU A  79      20.924  -3.513  47.519  2.00  1.00           O
ATOM    651  OE2 GLU A  79      22.465  -3.948  49.063  2.00  1.00           O
ATOM    652  C   GLU A  79      22.170   0.726  45.417  2.00  1.00           C
ATOM    653  O   GLU A  79      21.631   0.642  44.314  2.00  1.00           O
ATOM    654  N   TRP A  80      21.950   1.763  46.240  2.00  1.00           N
ATOM    655  CA  TRP A  80      20.991   2.740  45.838  2.00  1.00           C
ATOM    656  CB  TRP A  80      20.624   3.768  46.921  2.00  1.00           C
ATOM    657  CG  TRP A  80      19.823   3.166  48.052  2.00  1.00           C
ATOM    658  CD2 TRP A  80      18.569   2.484  47.881  2.00  1.00           C
ATOM    659  CD1 TRP A  80      20.121   3.096  49.379  2.00  1.00           C
ATOM    660  NE1 TRP A  80      19.129   2.420  50.050  2.00  1.00           N
ATOM    661  CE2 TRP A  80      18.169   2.035  49.140  2.00  1.00           C
ATOM    662  CE3 TRP A  80      17.816   2.244  46.767  2.00  1.00           C
ATOM    663  CZ2 TRP A  80      17.005   1.337  49.303  2.00  1.00           C
ATOM    664  CZ3 TRP A  80      16.640   1.547  46.938  2.00  1.00           C
ATOM    665  CH2 TRP A  80      16.241   1.102  48.181  2.00  1.00           C
ATOM    666  C   TRP A  80      21.432   3.459  44.603  2.00  1.00           C
ATOM    667  O   TRP A  80      20.635   3.677  43.692  2.00  1.00           O
ATOM    668  N   ALA A  81      22.719   3.830  44.525  2.00  1.00           N
ATOM    669  CA  ALA A  81      23.202   4.580  43.402  2.00  1.00           C
ATOM    670  CB  ALA A  81      24.692   4.942  43.526  2.00  1.00           C
ATOM    671  C   ALA A  81      23.042   3.777  42.146  2.00  1.00           C
ATOM    672  O   ALA A  81      22.702   4.319  41.096  2.00  1.00           O
ATOM    673  N   ALA A  82      23.258   2.451  42.228  1.00  1.00           N
ATOM    674  CA  ALA A  82      23.253   1.614  41.063  1.00  1.00           C
ATOM    675  CB  ALA A  82      23.410   0.117  41.382  1.00  1.00           C
ATOM    676  C   ALA A  82      21.985   1.784  40.303  1.00  1.00           C
ATOM    677  O   ALA A  82      20.943   2.141  40.850  1.00  1.00           O
ATOM    678  N   ASP A  83      22.084   1.543  38.982  1.00  1.00           N
ATOM    679  CA  ASP A  83      20.983   1.676  38.083  1.00  1.00           C
ATOM    680  CB  ASP A  83      21.389   1.563  36.605  1.00  1.00           C
ATOM    681  CG  ASP A  83      22.160   2.824  36.245  1.00  1.00           C
ATOM    682  OD1 ASP A  83      21.519   3.907  36.180  1.00  1.00           O
ATOM    683  OD2 ASP A  83      23.396   2.721  36.026  1.00  1.00           O
ATOM    684  C   ASP A  83      20.009   0.576  38.378  1.00  1.00           C
ATOM    685  O   ASP A  83      20.369  -0.444  38.965  1.00  1.00           O
ATOM    686  N   GLU A  84      18.729   0.783  38.005  4.00  1.00           N
ATOM    687  CA  GLU A  84      17.721  -0.215  38.227  4.00  1.00           C
ATOM    688  CB  GLU A  84      16.536   0.302  39.055  4.00  1.00           C
ATOM    689  CG  GLU A  84      16.963   0.680  40.478  4.00  1.00           C
ATOM    690  CD  GLU A  84      15.746   1.172  41.244  4.00  1.00           C
ATOM    691  OE1 GLU A  84      14.623   0.680  40.951  4.00  1.00           O
ATOM    692  OE2 GLU A  84      15.924   2.041  42.139  4.00  1.00           O
ATOM    693  C   GLU A  84      17.223  -0.640  36.863  4.00  1.00           C
ATOM    694  O   GLU A  84      17.011   0.193  35.983  4.00  1.00           O
ATOM    695  N   PRO A  85      17.064  -1.929  36.666  4.00  1.00           N
ATOM    696  CA  PRO A  85      16.597  -2.548  35.438  4.00  1.00           C
ATOM    697  CD  PRO A  85      17.470  -2.904  37.664  4.00  1.00           C
ATOM    698  CB  PRO A  85      16.795  -4.053  35.643  4.00  1.00           C
ATOM    699  CG  PRO A  85      16.871  -4.231  37.171  4.00  1.00           C
ATOM    700  C   PRO A  85      15.253  -2.232  34.843  4.00  1.00           C
ATOM    701  O   PRO A  85      15.192  -2.102  33.622  4.00  1.00           O
ATOM    702  N   VAL A  86      14.158  -2.134  35.620  1.00  1.00           N
ATOM    703  CA  VAL A  86      12.896  -1.833  34.989  1.00  1.00           C
ATOM    704  CB  VAL A  86      12.955  -0.595  34.144  1.00  1.00           C
ATOM    705  CG1 VAL A  86      11.599  -0.406  33.456  1.00  1.00           C
ATOM    706  CG2 VAL A  86      13.372   0.584  35.036  1.00  1.00           C
ATOM    707  C   VAL A  86      12.461  -2.991  34.132  1.00  1.00           C
ATOM    708  O   VAL A  86      13.282  -3.767  33.647  1.00  1.00           O
ATOM    709  N   GLU A  87      11.129  -3.154  33.954  1.00  1.00           N
ATOM    710  CA  GLU A  87      10.587  -4.203  33.129  1.00  1.00           C
ATOM    711  CB  GLU A  87       9.195  -4.703  33.550  1.00  1.00           C
ATOM    712  CG  GLU A  87       9.227  -5.709  34.703  1.00  1.00           C
ATOM    713  CD  GLU A  87       9.662  -7.051  34.124  1.00  1.00           C
ATOM    714  OE1 GLU A  87      10.832  -7.152  33.670  1.00  1.00           O
ATOM    715  OE2 GLU A  87       8.823  -7.992  34.122  1.00  1.00           O
ATOM    716  C   GLU A  87      10.483  -3.697  31.731  1.00  1.00           C
ATOM    717  O   GLU A  87      10.442  -2.491  31.495  1.00  1.00           O
ATOM    718  N   LYS A  88      10.446  -4.632  30.763  1.00  1.00           N
ATOM    719  CA  LYS A  88      10.373  -4.290  29.374  1.00  1.00           C
ATOM    720  CB  LYS A  88      11.293  -5.141  28.482  1.00  1.00           C
ATOM    721  CG  LYS A  88      12.743  -5.281  28.941  1.00  1.00           C
ATOM    722  CD  LYS A  88      13.432  -6.453  28.234  1.00  1.00           C
ATOM    723  CE  LYS A  88      14.800  -6.836  28.800  1.00  1.00           C
ATOM    724  NZ  LYS A  88      15.283  -8.065  28.130  1.00  1.00           N
ATOM    725  C   LYS A  88       9.012  -4.694  28.907  1.00  1.00           C
ATOM    726  O   LYS A  88       8.234  -5.286  29.652  1.00  1.00           O
ATOM    727  N   THR A  89       8.690  -4.356  27.641  1.00  1.00           N
ATOM    728  CA  THR A  89       7.471  -4.787  27.018  1.00  1.00           C
ATOM    729  CB  THR A  89       6.694  -3.686  26.358  1.00  1.00           C
ATOM    730  OG1 THR A  89       5.401  -4.147  25.999  1.00  1.00           O
ATOM    731  CG2 THR A  89       7.458  -3.223  25.108  1.00  1.00           C
ATOM    732  C   THR A  89       7.934  -5.724  25.947  1.00  1.00           C
ATOM    733  O   THR A  89       9.127  -5.791  25.666  1.00  1.00           O
ATOM    734  N   PRO A  90       7.056  -6.480  25.359  2.00  1.00           N
ATOM    735  CA  PRO A  90       7.491  -7.388  24.334  2.00  1.00           C
ATOM    736  CD  PRO A  90       5.886  -6.977  26.068  2.00  1.00           C
ATOM    737  CB  PRO A  90       6.299  -8.306  24.071  2.00  1.00           C
ATOM    738  CG  PRO A  90       5.570  -8.339  25.430  2.00  1.00           C
ATOM    739  C   PRO A  90       8.060  -6.738  23.124  2.00  1.00           C
ATOM    740  O   PRO A  90       8.962  -7.315  22.520  2.00  1.00           O
ATOM    741  N   GLN A  91       7.547  -5.566  22.735  2.00  1.00           N
ATOM    742  CA  GLN A  91       8.126  -4.906  21.606  2.00  1.00           C
ATOM    743  CB  GLN A  91       7.319  -3.700  21.112  2.00  1.00           C
ATOM    744  CG  GLN A  91       6.185  -4.063  20.142  2.00  1.00           C
ATOM    745  CD  GLN A  91       5.213  -5.023  20.812  2.00  1.00           C
ATOM    746  OE1 GLN A  91       5.234  -6.226  20.553  2.00  1.00           O
ATOM    747  NE2 GLN A  91       4.330  -4.479  21.690  2.00  1.00           N
ATOM    748  C   GLN A  91       9.520  -4.490  22.003  2.00  1.00           C
ATOM    749  O   GLN A  91      10.434  -4.528  21.182  2.00  1.00           O
ATOM    750  N   THR A  92       9.734  -4.106  23.285  2.00  1.00           N
ATOM    751  CA  THR A  92      11.030  -3.596  23.664  2.00  1.00           C
ATOM    752  CB  THR A  92      10.930  -2.405  24.567  2.00  1.00           C
ATOM    753  OG1 THR A  92      10.301  -2.771  25.787  2.00  1.00           O
ATOM    754  CG2 THR A  92      10.110  -1.317  23.855  2.00  1.00           C
ATOM    755  C   THR A  92      11.876  -4.607  24.390  2.00  1.00           C
ATOM    756  O   THR A  92      12.371  -4.319  25.478  2.00  1.00           O
ATOM    757  N   GLN A  93      12.072  -5.817  23.829  3.00  1.00           N
ATOM    758  CA  GLN A  93      12.934  -6.791  24.454  3.00  1.00           C
ATOM    759  CB  GLN A  93      12.711  -8.213  23.914  3.00  1.00           C
ATOM    760  CG  GLN A  93      13.087  -8.366  22.437  3.00  1.00           C
ATOM    761  CD  GLN A  93      12.828  -9.809  22.025  3.00  1.00           C
ATOM    762  OE1 GLN A  93      13.025 -10.736  22.808  3.00  1.00           O
ATOM    763  NE2 GLN A  93      12.365 -10.007  20.761  3.00  1.00           N
ATOM    764  C   GLN A  93      14.380  -6.488  24.246  3.00  1.00           C
ATOM    765  O   GLN A  93      15.184  -6.552  25.175  3.00  1.00           O
ATOM    766  N   GLN A  94      14.736  -6.118  23.005  3.00  1.00           N
ATOM    767  CA  GLN A  94      16.113  -5.976  22.635  3.00  1.00           C
ATOM    768  CB  GLN A  94      16.267  -5.544  21.167  3.00  1.00           C
ATOM    769  CG  GLN A  94      17.672  -5.739  20.602  3.00  1.00           C
ATOM    770  CD  GLN A  94      17.809  -7.211  20.232  3.00  1.00           C
ATOM    771  OE1 GLN A  94      17.587  -8.096  21.057  3.00  1.00           O
ATOM    772  NE2 GLN A  94      18.173  -7.483  18.950  3.00  1.00           N
ATOM    773  C   GLN A  94      16.699  -4.906  23.490  3.00  1.00           C
ATOM    774  O   GLN A  94      17.836  -5.015  23.945  3.00  1.00           O
ATOM    775  N   ASP A  95      15.918  -3.843  23.750  1.00  1.00           N
ATOM    776  CA  ASP A  95      16.474  -2.730  24.452  1.00  1.00           C
ATOM    777  CB  ASP A  95      15.802  -1.380  24.115  1.00  1.00           C
ATOM    778  CG  ASP A  95      14.332  -1.379  24.519  1.00  1.00           C
ATOM    779  OD1 ASP A  95      14.010  -1.836  25.648  1.00  1.00           O
ATOM    780  OD2 ASP A  95      13.504  -0.921  23.688  1.00  1.00           O
ATOM    781  C   ASP A  95      16.516  -2.912  25.937  1.00  1.00           C
ATOM    782  O   ASP A  95      15.944  -3.852  26.490  1.00  1.00           O
ATOM    783  N   GLU A  96      17.240  -1.982  26.608  4.00  1.00           N
ATOM    784  CA  GLU A  96      17.438  -1.973  28.033  4.00  1.00           C
ATOM    785  CB  GLU A  96      18.910  -1.797  28.445  4.00  1.00           C
ATOM    786  CG  GLU A  96      19.796  -2.993  28.093  4.00  1.00           C
ATOM    787  CD  GLU A  96      19.504  -4.108  29.087  4.00  1.00           C
ATOM    788  OE1 GLU A  96      18.345  -4.179  29.576  4.00  1.00           O
ATOM    789  OE2 GLU A  96      20.439  -4.903  29.374  4.00  1.00           O
ATOM    790  C   GLU A  96      16.678  -0.820  28.612  4.00  1.00           C
ATOM    791  O   GLU A  96      16.587   0.245  28.005  4.00  1.00           O
ATOM    792  N   LEU A  97      16.076  -1.028  29.804  4.00  1.00           N
ATOM    793  CA  LEU A  97      15.388   0.029  30.491  4.00  1.00           C
ATOM    794  CB  LEU A  97      13.944  -0.293  30.902  4.00  1.00           C
ATOM    795  CG  LEU A  97      13.015  -0.519  29.700  4.00  1.00           C
ATOM    796  CD1 LEU A  97      13.356  -1.832  28.977  4.00  1.00           C
ATOM    797  CD2 LEU A  97      11.538  -0.399  30.100  4.00  1.00           C
ATOM    798  C   LEU A  97      16.154   0.273  31.746  4.00  1.00           C
ATOM    799  O   LEU A  97      16.766  -0.641  32.291  4.00  1.00           O
ATOM    800  N   TYR A  98      16.207   1.535  32.211  4.00  1.00           N
ATOM    801  CA  TYR A  98      16.918   1.743  33.435  4.00  1.00           C
ATOM    802  CB  TYR A  98      18.428   2.001  33.248  4.00  1.00           C
ATOM    803  CG  TYR A  98      19.170   0.775  32.830  4.00  1.00           C
ATOM    804  CD1 TYR A  98      19.346   0.467  31.499  4.00  1.00           C
ATOM    805  CD2 TYR A  98      19.709  -0.061  33.780  4.00  1.00           C
ATOM    806  CE1 TYR A  98      20.041  -0.660  31.126  4.00  1.00           C
ATOM    807  CE2 TYR A  98      20.406  -1.187  33.415  4.00  1.00           C
ATOM    808  CZ  TYR A  98      20.574  -1.489  32.085  4.00  1.00           C
ATOM    809  OH  TYR A  98      21.291  -2.646  31.713  4.00  1.00           O
ATOM    810  C   TYR A  98      16.431   2.974  34.107  4.00  1.00           C
ATOM    811  O   TYR A  98      15.760   3.813  33.506  4.00  1.00           O
ATOM    812  N   ILE A  99      16.773   3.098  35.402  4.00  1.00           N
ATOM    813  CA  ILE A  99      16.505   4.320  36.083  4.00  1.00           C
ATOM    814  CB  ILE A  99      15.510   4.209  37.211  4.00  1.00           C
ATOM    815  CG1 ILE A  99      14.970   5.601  37.591  4.00  1.00           C
ATOM    816  CG2 ILE A  99      16.143   3.425  38.371  4.00  1.00           C
ATOM    817  CD1 ILE A  99      16.031   6.587  38.077  4.00  1.00           C
ATOM    818  C   ILE A  99      17.837   4.791  36.594  4.00  1.00           C
ATOM    819  O   ILE A  99      18.564   4.044  37.245  4.00  1.00           O
ATOM    820  N   HIS A 100      18.207   6.049  36.278  4.00  1.00           N
ATOM    821  CA  HIS A 100      19.498   6.559  36.655  4.00  1.00           C
ATOM    822  ND1 HIS A 100      22.663   7.138  35.236  4.00  1.00           N
ATOM    823  CG  HIS A 100      21.580   7.771  35.803  4.00  1.00           C
ATOM    824  CB  HIS A 100      20.153   7.390  35.537  4.00  1.00           C
ATOM    825  NE2 HIS A 100      23.478   8.758  36.523  4.00  1.00           N
ATOM    826  CD2 HIS A 100      22.095   8.756  36.588  4.00  1.00           C
ATOM    827  CE1 HIS A 100      23.771   7.768  35.699  4.00  1.00           C
ATOM    828  C   HIS A 100      19.307   7.464  37.816  4.00  1.00           C
ATOM    829  O   HIS A 100      18.289   8.145  37.931  4.00  1.00           O
ATOM    830  N   SER A 101      20.290   7.474  38.731  4.00  1.00           N
ATOM    831  CA  SER A 101      20.175   8.347  39.851  4.00  1.00           C
ATOM    832  CB  SER A 101      20.307   7.628  41.205  4.00  1.00           C
ATOM    833  OG  SER A 101      19.244   6.702  41.373  4.00  1.00           O
ATOM    834  C   SER A 101      21.307   9.306  39.758  4.00  1.00           C
ATOM    835  O   SER A 101      22.445   8.920  39.500  4.00  1.00           O
ATOM    836  N   GLU A 102      21.006  10.600  39.945  4.00  1.00           N
ATOM    837  CA  GLU A 102      22.044  11.573  39.885  4.00  1.00           C
ATOM    838  CB  GLU A 102      22.129  12.302  38.528  4.00  1.00           C
ATOM    839  CG  GLU A 102      23.317  13.257  38.403  4.00  1.00           C
ATOM    840  CD  GLU A 102      23.182  13.962  37.062  4.00  1.00           C
ATOM    841  OE1 GLU A 102      22.022  14.297  36.701  4.00  1.00           O
ATOM    842  OE2 GLU A 102      24.220  14.167  36.379  4.00  1.00           O
ATOM    843  C   GLU A 102      21.734  12.612  40.920  4.00  1.00           C
ATOM    844  O   GLU A 102      20.598  12.735  41.377  4.00  1.00           O
ATOM    845  N   PRO A 103      22.736  13.339  41.326  4.00  1.00           N
ATOM    846  CA  PRO A 103      22.564  14.371  42.314  4.00  1.00           C
ATOM    847  CD  PRO A 103      24.082  12.789  41.358  4.00  1.00           C
ATOM    848  CB  PRO A 103      23.952  14.648  42.893  4.00  1.00           C
ATOM    849  CG  PRO A 103      24.928  13.924  41.950  4.00  1.00           C
ATOM    850  C   PRO A 103      21.863  15.591  41.783  4.00  1.00           C
ATOM    851  O   PRO A 103      22.081  15.933  40.622  4.00  1.00           O
ATOM    852  N   LEU A 104      21.008  16.241  42.607  1.00  1.00           N
ATOM    853  CA  LEU A 104      20.348  17.448  42.183  1.00  1.00           C
ATOM    854  CB  LEU A 104      19.210  17.933  43.093  1.00  1.00           C
ATOM    855  CG  LEU A 104      17.905  17.153  42.855  1.00  1.00           C
ATOM    856  CD1 LEU A 104      16.752  17.707  43.705  1.00  1.00           C
ATOM    857  CD2 LEU A 104      17.563  17.115  41.354  1.00  1.00           C
ATOM    858  C   LEU A 104      21.351  18.544  42.031  1.00  1.00           C
ATOM    859  O   LEU A 104      21.321  19.288  41.052  1.00  1.00           O
ATOM    860  N   GLY A 105      22.292  18.657  42.984  1.00  1.00           N
ATOM    861  CA  GLY A 105      23.237  19.729  42.906  1.00  1.00           C
ATOM    862  C   GLY A 105      23.254  20.361  44.247  1.00  1.00           C
ATOM    863  O   GLY A 105      23.281  19.684  45.272  1.00  1.00           O
ATOM    864  N   VAL A 106      23.235  21.700  44.273  4.00  1.00           N
ATOM    865  CA  VAL A 106      23.276  22.351  45.538  4.00  1.00           C
ATOM    866  CB  VAL A 106      23.455  23.838  45.443  4.00  1.00           C
ATOM    867  CG1 VAL A 106      23.371  24.433  46.859  4.00  1.00           C
ATOM    868  CG2 VAL A 106      24.779  24.132  44.718  4.00  1.00           C
ATOM    869  C   VAL A 106      21.979  22.104  46.244  4.00  1.00           C
ATOM    870  O   VAL A 106      20.918  22.066  45.625  4.00  1.00           O
ATOM    871  N   VAL A 107      22.047  21.902  47.579  4.00  1.00           N
ATOM    872  CA  VAL A 107      20.869  21.670  48.365  4.00  1.00           C
ATOM    873  CB  VAL A 107      20.825  20.304  48.983  4.00  1.00           C
ATOM    874  CG1 VAL A 107      19.594  20.220  49.902  4.00  1.00           C
ATOM    875  CG2 VAL A 107      20.839  19.255  47.861  4.00  1.00           C
ATOM    876  C   VAL A 107      20.890  22.647  49.491  4.00  1.00           C
ATOM    877  O   VAL A 107      21.952  23.026  49.984  4.00  1.00           O
ATOM    878  N   LEU A 108      19.698  23.102  49.910  4.00  1.00           N
ATOM    879  CA  LEU A 108      19.623  24.007  51.015  4.00  1.00           C
ATOM    880  CB  LEU A 108      18.766  25.253  50.728  4.00  1.00           C
ATOM    881  CG  LEU A 108      18.685  26.232  51.913  4.00  1.00           C
ATOM    882  CD1 LEU A 108      20.052  26.870  52.206  4.00  1.00           C
ATOM    883  CD2 LEU A 108      17.567  27.267  51.711  4.00  1.00           C
ATOM    884  C   LEU A 108      18.938  23.262  52.131  4.00  1.00           C
ATOM    885  O   LEU A 108      17.789  22.848  51.984  4.00  1.00           O
ATOM    886  N   VAL A 109      19.627  23.050  53.277  4.00  1.00           N
ATOM    887  CA  VAL A 109      19.017  22.392  54.408  4.00  1.00           C
ATOM    888  CB  VAL A 109      19.817  21.239  54.937  4.00  1.00           C
ATOM    889  CG1 VAL A 109      21.242  21.721  55.238  4.00  1.00           C
ATOM    890  CG2 VAL A 109      19.080  20.650  56.150  4.00  1.00           C
ATOM    891  C   VAL A 109      18.861  23.438  55.469  4.00  1.00           C
ATOM    892  O   VAL A 109      19.816  24.129  55.818  4.00  1.00           O
ATOM    893  N   ILE A 110      17.628  23.593  55.994  4.00  1.00           N
ATOM    894  CA  ILE A 110      17.349  24.593  56.986  4.00  1.00           C
ATOM    895  CB  ILE A 110      16.143  25.421  56.654  4.00  1.00           C
ATOM    896  CG1 ILE A 110      16.295  26.067  55.266  4.00  1.00           C
ATOM    897  CG2 ILE A 110      15.945  26.439  57.789  4.00  1.00           C
ATOM    898  CD1 ILE A 110      17.508  26.985  55.138  4.00  1.00           C
ATOM    899  C   ILE A 110      17.016  23.837  58.230  4.00  1.00           C
ATOM    900  O   ILE A 110      16.211  22.908  58.201  4.00  1.00           O
ATOM    901  N   GLY A 111      17.645  24.201  59.362  1.00  1.00           N
ATOM    902  CA  GLY A 111      17.352  23.503  60.578  1.00  1.00           C
ATOM    903  C   GLY A 111      16.618  24.453  61.449  1.00  1.00           C
ATOM    904  O   GLY A 111      16.897  25.651  61.461  1.00  1.00           O
ATOM    905  N   THR A 112      15.646  23.927  62.210  1.00  1.00           N
ATOM    906  CA  THR A 112      14.904  24.775  63.085  1.00  1.00           C
ATOM    907  CB  THR A 112      13.418  24.706  62.889  1.00  1.00           C
ATOM    908  OG1 THR A 112      12.780  25.718  63.653  1.00  1.00           O
ATOM    909  CG2 THR A 112      12.923  23.317  63.327  1.00  1.00           C
ATOM    910  C   THR A 112      15.193  24.312  64.463  1.00  1.00           C
ATOM    911  O   THR A 112      15.536  23.152  64.683  1.00  1.00           O
ATOM    912  N   TRP A 113      15.087  25.235  65.431  1.00  1.00           N
ATOM    913  CA  TRP A 113      15.353  24.863  66.780  1.00  1.00           C
ATOM    914  CB  TRP A 113      15.266  26.031  67.771  1.00  1.00           C
ATOM    915  CG  TRP A 113      13.853  26.533  67.966  1.00  1.00           C
ATOM    916  CD2 TRP A 113      12.937  25.966  68.918  1.00  1.00           C
ATOM    917  CD1 TRP A 113      13.179  27.537  67.333  1.00  1.00           C
ATOM    918  NE1 TRP A 113      11.900  27.633  67.833  1.00  1.00           N
ATOM    919  CE2 TRP A 113      11.739  26.671  68.809  1.00  1.00           C
ATOM    920  CE3 TRP A 113      13.084  24.941  69.808  1.00  1.00           C
ATOM    921  CZ2 TRP A 113      10.665  26.359  69.593  1.00  1.00           C
ATOM    922  CZ3 TRP A 113      12.000  24.631  70.599  1.00  1.00           C
ATOM    923  CH2 TRP A 113      10.813  25.327  70.494  1.00  1.00           C
ATOM    924  C   TRP A 113      14.225  23.967  67.163  1.00  1.00           C
ATOM    925  O   TRP A 113      13.085  24.151  66.742  1.00  1.00           O
ATOM    926  N   ASN A 114      14.567  22.953  67.961  1.00  1.00           N
ATOM    927  CA  ASN A 114      13.758  21.899  68.482  1.00  1.00           C
ATOM    928  CB  ASN A 114      12.814  21.214  67.472  1.00  1.00           C
ATOM    929  CG  ASN A 114      11.515  22.002  67.377  1.00  1.00           C
ATOM    930  OD1 ASN A 114      11.074  22.620  68.344  1.00  1.00           O
ATOM    931  ND2 ASN A 114      10.874  21.966  66.178  1.00  1.00           N
ATOM    932  C   ASN A 114      14.854  20.938  68.746  1.00  1.00           C
ATOM    933  O   ASN A 114      15.580  21.084  69.730  1.00  1.00           O
ATOM    934  N   TYR A 115      15.011  19.906  67.890  1.00  1.00           N
ATOM    935  CA  TYR A 115      16.269  19.257  68.089  1.00  1.00           C
ATOM    936  CB  TYR A 115      16.321  17.742  68.270  1.00  1.00           C
ATOM    937  CG  TYR A 115      17.727  17.614  68.749  1.00  1.00           C
ATOM    938  CD1 TYR A 115      18.024  17.933  70.056  1.00  1.00           C
ATOM    939  CD2 TYR A 115      18.754  17.255  67.904  1.00  1.00           C
ATOM    940  CE1 TYR A 115      19.313  17.851  70.528  1.00  1.00           C
ATOM    941  CE2 TYR A 115      20.046  17.171  68.371  1.00  1.00           C
ATOM    942  CZ  TYR A 115      20.326  17.465  69.684  1.00  1.00           C
ATOM    943  OH  TYR A 115      21.651  17.383  70.166  1.00  1.00           O
ATOM    944  C   TYR A 115      17.139  19.631  66.924  1.00  1.00           C
ATOM    945  O   TYR A 115      16.967  19.137  65.810  1.00  1.00           O
ATOM    946  N   PRO A 116      18.065  20.528  67.170  3.00  1.00           N
ATOM    947  CA  PRO A 116      18.970  21.033  66.169  3.00  1.00           C
ATOM    948  CD  PRO A 116      18.017  21.382  68.341  3.00  1.00           C
ATOM    949  CB  PRO A 116      19.643  22.264  66.783  3.00  1.00           C
ATOM    950  CG  PRO A 116      19.337  22.162  68.290  3.00  1.00           C
ATOM    951  C   PRO A 116      19.925  20.115  65.503  3.00  1.00           C
ATOM    952  O   PRO A 116      20.060  20.197  64.284  3.00  1.00           O
ATOM    953  N   PHE A 117      20.616  19.238  66.244  3.00  1.00           N
ATOM    954  CA  PHE A 117      21.543  18.433  65.517  3.00  1.00           C
ATOM    955  CB  PHE A 117      22.501  17.596  66.382  3.00  1.00           C
ATOM    956  CG  PHE A 117      23.552  18.549  66.833  3.00  1.00           C
ATOM    957  CD1 PHE A 117      24.562  18.904  65.969  3.00  1.00           C
ATOM    958  CD2 PHE A 117      23.518  19.110  68.089  3.00  1.00           C
ATOM    959  CE1 PHE A 117      25.541  19.788  66.354  3.00  1.00           C
ATOM    960  CE2 PHE A 117      24.497  19.994  68.480  3.00  1.00           C
ATOM    961  CZ  PHE A 117      25.509  20.333  67.615  3.00  1.00           C
ATOM    962  C   PHE A 117      20.778  17.537  64.618  3.00  1.00           C
ATOM    963  O   PHE A 117      21.146  17.327  63.463  3.00  1.00           O
ATOM    964  N   ASN A 118      19.661  17.003  65.128  2.00  1.00           N
ATOM    965  CA  ASN A 118      18.931  16.069  64.339  2.00  1.00           C
ATOM    966  CB  ASN A 118      17.673  15.567  65.072  2.00  1.00           C
ATOM    967  CG  ASN A 118      17.097  14.380  64.315  2.00  1.00           C
ATOM    968  OD1 ASN A 118      16.632  14.510  63.183  2.00  1.00           O
ATOM    969  ND2 ASN A 118      17.129  13.183  64.959  2.00  1.00           N
ATOM    970  C   ASN A 118      18.500  16.712  63.062  2.00  1.00           C
ATOM    971  O   ASN A 118      18.869  16.236  61.994  2.00  1.00           O
ATOM    972  N   LEU A 119      17.777  17.849  63.119  2.00  1.00           N
ATOM    973  CA  LEU A 119      17.258  18.431  61.908  2.00  1.00           C
ATOM    974  CB  LEU A 119      16.367  19.656  62.170  2.00  1.00           C
ATOM    975  CG  LEU A 119      14.974  19.275  62.707  2.00  1.00           C
ATOM    976  CD1 LEU A 119      15.068  18.410  63.972  2.00  1.00           C
ATOM    977  CD2 LEU A 119      14.097  20.521  62.909  2.00  1.00           C
ATOM    978  C   LEU A 119      18.373  18.831  61.005  2.00  1.00           C
ATOM    979  O   LEU A 119      18.359  18.529  59.813  2.00  1.00           O
ATOM    980  N   THR A 120      19.387  19.505  61.563  2.00  1.00           N
ATOM    981  CA  THR A 120      20.422  20.066  60.752  2.00  1.00           C
ATOM    982  CB  THR A 120      21.324  20.948  61.560  2.00  1.00           C
ATOM    983  OG1 THR A 120      20.570  21.985  62.169  2.00  1.00           O
ATOM    984  CG2 THR A 120      22.387  21.548  60.630  2.00  1.00           C
ATOM    985  C   THR A 120      21.280  19.077  60.069  2.00  1.00           C
ATOM    986  O   THR A 120      21.512  19.189  58.868  2.00  1.00           O
ATOM    987  N   ILE A 121      21.824  18.112  60.814  2.00  1.00           N
ATOM    988  CA  ILE A 121      22.558  17.102  60.131  2.00  1.00           C
ATOM    989  CB  ILE A 121      23.870  16.733  60.763  2.00  1.00           C
ATOM    990  CG1 ILE A 121      24.872  17.898  60.678  2.00  1.00           C
ATOM    991  CG2 ILE A 121      24.368  15.445  60.085  2.00  1.00           C
ATOM    992  CD1 ILE A 121      24.503  19.100  61.545  2.00  1.00           C
ATOM    993  C   ILE A 121      21.645  15.933  60.289  2.00  1.00           C
ATOM    994  O   ILE A 121      21.413  15.476  61.406  2.00  1.00           O
ATOM    995  N   GLN A 122      21.099  15.457  59.154  2.00  1.00           N
ATOM    996  CA  GLN A 122      20.095  14.435  59.039  2.00  1.00           C
ATOM    997  CB  GLN A 122      19.937  13.497  60.257  2.00  1.00           C
ATOM    998  CG  GLN A 122      19.098  12.238  60.001  2.00  1.00           C
ATOM    999  CD  GLN A 122      17.613  12.576  60.019  2.00  1.00           C
ATOM   1000  OE1 GLN A 122      17.114  13.200  60.955  2.00  1.00           O
ATOM   1001  NE2 GLN A 122      16.881  12.156  58.953  2.00  1.00           N
ATOM   1002  C   GLN A 122      18.814  15.225  58.859  2.00  1.00           C
ATOM   1003  O   GLN A 122      18.055  15.271  59.823  2.00  1.00           O
ATOM   1004  N   PRO A 123      18.404  15.865  57.763  2.00  1.00           N
ATOM   1005  CA  PRO A 123      19.038  15.957  56.460  2.00  1.00           C
ATOM   1006  CD  PRO A 123      16.980  16.151  57.671  2.00  1.00           C
ATOM   1007  CB  PRO A 123      18.012  16.596  55.528  2.00  1.00           C
ATOM   1008  CG  PRO A 123      16.662  16.249  56.174  2.00  1.00           C
ATOM   1009  C   PRO A 123      20.360  16.647  56.404  2.00  1.00           C
ATOM   1010  O   PRO A 123      20.591  17.580  57.164  2.00  1.00           O
ATOM   1011  N   MET A 124      21.224  16.178  55.484  2.00  1.00           N
ATOM   1012  CA  MET A 124      22.573  16.606  55.250  2.00  1.00           C
ATOM   1013  CB  MET A 124      23.292  17.145  56.495  2.00  1.00           C
ATOM   1014  CG  MET A 124      24.721  17.591  56.186  2.00  1.00           C
ATOM   1015  SD  MET A 124      25.605  18.365  57.571  2.00  1.00           S
ATOM   1016  CE  MET A 124      27.038  18.839  56.563  2.00  1.00           C
ATOM   1017  C   MET A 124      23.177  15.290  54.916  2.00  1.00           C
ATOM   1018  O   MET A 124      23.401  14.973  53.750  2.00  1.00           O
ATOM   1019  N   VAL A 125      23.464  14.489  55.966  2.00  1.00           N
ATOM   1020  CA  VAL A 125      23.778  13.126  55.676  2.00  1.00           C
ATOM   1021  CB  VAL A 125      23.966  12.270  56.888  2.00  1.00           C
ATOM   1022  CG1 VAL A 125      24.122  10.812  56.426  2.00  1.00           C
ATOM   1023  CG2 VAL A 125      25.168  12.812  57.680  2.00  1.00           C
ATOM   1024  C   VAL A 125      22.516  12.706  55.012  2.00  1.00           C
ATOM   1025  O   VAL A 125      21.425  12.938  55.529  2.00  1.00           O
ATOM   1026  N   GLY A 126      22.633  12.095  53.830  2.00  1.00           N
ATOM   1027  CA  GLY A 126      21.470  11.784  53.064  2.00  1.00           C
ATOM   1028  C   GLY A 126      21.587  12.629  51.828  2.00  1.00           C
ATOM   1029  O   GLY A 126      21.550  12.112  50.712  2.00  1.00           O
ATOM   1030  N   ALA A 127      21.737  13.961  51.997  2.00  1.00           N
ATOM   1031  CA  ALA A 127      21.946  14.851  50.885  2.00  1.00           C
ATOM   1032  CB  ALA A 127      21.921  16.333  51.297  2.00  1.00           C
ATOM   1033  C   ALA A 127      23.299  14.569  50.322  2.00  1.00           C
ATOM   1034  O   ALA A 127      23.481  14.446  49.111  2.00  1.00           O
ATOM   1035  N   ILE A 128      24.281  14.433  51.229  2.00  1.00           N
ATOM   1036  CA  ILE A 128      25.652  14.210  50.886  2.00  1.00           C
ATOM   1037  CB  ILE A 128      26.535  14.187  52.098  2.00  1.00           C
ATOM   1038  CG1 ILE A 128      26.462  15.543  52.822  2.00  1.00           C
ATOM   1039  CG2 ILE A 128      27.954  13.797  51.654  2.00  1.00           C
ATOM   1040  CD1 ILE A 128      27.053  15.522  54.231  2.00  1.00           C
ATOM   1041  C   ILE A 128      25.741  12.881  50.214  2.00  1.00           C
ATOM   1042  O   ILE A 128      26.453  12.716  49.226  2.00  1.00           O
ATOM   1043  N   ALA A 129      24.989  11.897  50.736  2.00  1.00           N
ATOM   1044  CA  ALA A 129      25.001  10.573  50.194  2.00  1.00           C
ATOM   1045  CB  ALA A 129      24.028   9.623  50.910  2.00  1.00           C
ATOM   1046  C   ALA A 129      24.561  10.697  48.777  2.00  1.00           C
ATOM   1047  O   ALA A 129      25.041   9.988  47.894  2.00  1.00           O
ATOM   1048  N   ALA A 130      23.639  11.639  48.529  3.00  1.00           N
ATOM   1049  CA  ALA A 130      23.109  11.861  47.220  3.00  1.00           C
ATOM   1050  CB  ALA A 130      22.120  13.039  47.166  3.00  1.00           C
ATOM   1051  C   ALA A 130      24.249  12.190  46.330  3.00  1.00           C
ATOM   1052  O   ALA A 130      24.260  11.817  45.158  3.00  1.00           O
ATOM   1053  N   GLY A 131      25.261  12.887  46.867  3.00  1.00           N
ATOM   1054  CA  GLY A 131      26.339  13.241  46.004  3.00  1.00           C
ATOM   1055  C   GLY A 131      26.152  14.679  45.628  3.00  1.00           C
ATOM   1056  O   GLY A 131      26.735  15.161  44.658  3.00  1.00           O
ATOM   1057  N   ASN A 132      25.310  15.399  46.397  1.00  1.00           N
ATOM   1058  CA  ASN A 132      25.060  16.794  46.157  1.00  1.00           C
ATOM   1059  CB  ASN A 132      23.615  17.235  46.462  1.00  1.00           C
ATOM   1060  CG  ASN A 132      22.594  16.501  45.610  1.00  1.00           C
ATOM   1061  OD1 ASN A 132      22.723  15.308  45.345  1.00  1.00           O
ATOM   1062  ND2 ASN A 132      21.524  17.231  45.197  1.00  1.00           N
ATOM   1063  C   ASN A 132      25.845  17.558  47.193  1.00  1.00           C
ATOM   1064  O   ASN A 132      26.122  17.037  48.271  1.00  1.00           O
ATOM   1065  N   ALA A 133      26.245  18.815  46.882  4.00  1.00           N
ATOM   1066  CA  ALA A 133      26.906  19.653  47.853  4.00  1.00           C
ATOM   1067  CB  ALA A 133      27.661  20.843  47.235  4.00  1.00           C
ATOM   1068  C   ALA A 133      25.829  20.204  48.732  4.00  1.00           C
ATOM   1069  O   ALA A 133      24.689  20.347  48.292  4.00  1.00           O
ATOM   1070  N   VAL A 134      26.134  20.520  50.011  4.00  1.00           N
ATOM   1071  CA  VAL A 134      25.052  21.019  50.809  4.00  1.00           C
ATOM   1072  CB  VAL A 134      24.567  20.068  51.860  4.00  1.00           C
ATOM   1073  CG1 VAL A 134      23.467  20.769  52.676  4.00  1.00           C
ATOM   1074  CG2 VAL A 134      24.091  18.782  51.160  4.00  1.00           C
ATOM   1075  C   VAL A 134      25.419  22.308  51.479  4.00  1.00           C
ATOM   1076  O   VAL A 134      26.527  22.470  51.989  4.00  1.00           O
ATOM   1077  N   VAL A 135      24.466  23.270  51.469  4.00  1.00           N
ATOM   1078  CA  VAL A 135      24.594  24.529  52.152  4.00  1.00           C
ATOM   1079  CB  VAL A 135      24.114  25.707  51.352  4.00  1.00           C
ATOM   1080  CG1 VAL A 135      22.631  25.500  51.005  4.00  1.00           C
ATOM   1081  CG2 VAL A 135      24.384  26.988  52.162  4.00  1.00           C
ATOM   1082  C   VAL A 135      23.709  24.381  53.349  4.00  1.00           C
ATOM   1083  O   VAL A 135      22.583  23.900  53.236  4.00  1.00           O
ATOM   1084  N   LEU A 136      24.200  24.774  54.539  4.00  1.00           N
ATOM   1085  CA  LEU A 136      23.457  24.513  55.739  4.00  1.00           C
ATOM   1086  CB  LEU A 136      24.245  23.569  56.659  4.00  1.00           C
ATOM   1087  CG  LEU A 136      23.604  23.249  58.015  4.00  1.00           C
ATOM   1088  CD1 LEU A 136      22.228  22.587  57.872  4.00  1.00           C
ATOM   1089  CD2 LEU A 136      24.572  22.402  58.850  4.00  1.00           C
ATOM   1090  C   LEU A 136      23.182  25.780  56.472  4.00  1.00           C
ATOM   1091  O   LEU A 136      24.056  26.630  56.628  4.00  1.00           O
ATOM   1092  N   LYS A 137      21.926  25.926  56.930  4.00  1.00           N
ATOM   1093  CA  LYS A 137      21.566  27.071  57.708  4.00  1.00           C
ATOM   1094  CB  LYS A 137      20.475  27.949  57.076  4.00  1.00           C
ATOM   1095  CG  LYS A 137      20.034  29.081  58.010  4.00  1.00           C
ATOM   1096  CD  LYS A 137      19.017  30.049  57.405  4.00  1.00           C
ATOM   1097  CE  LYS A 137      18.431  31.013  58.438  4.00  1.00           C
ATOM   1098  NZ  LYS A 137      17.698  30.256  59.479  4.00  1.00           N
ATOM   1099  C   LYS A 137      20.969  26.587  58.995  4.00  1.00           C
ATOM   1100  O   LYS A 137      19.947  25.904  59.017  4.00  1.00           O
ATOM   1101  N   PRO A 138      21.633  26.907  60.072  1.00  1.00           N
ATOM   1102  CA  PRO A 138      21.141  26.497  61.368  1.00  1.00           C
ATOM   1103  CD  PRO A 138      23.086  26.850  60.012  1.00  1.00           C
ATOM   1104  CB  PRO A 138      22.367  26.372  62.268  1.00  1.00           C
ATOM   1105  CG  PRO A 138      23.523  26.124  61.293  1.00  1.00           C
ATOM   1106  C   PRO A 138      20.212  27.558  61.885  1.00  1.00           C
ATOM   1107  O   PRO A 138      20.039  28.579  61.218  1.00  1.00           O
ATOM   1108  N   SER A 139      19.599  27.337  63.074  1.00  1.00           N
ATOM   1109  CA  SER A 139      18.729  28.318  63.663  1.00  1.00           C
ATOM   1110  CB  SER A 139      17.582  27.716  64.495  1.00  1.00           C
ATOM   1111  OG  SER A 139      16.694  26.993  63.656  1.00  1.00           O
ATOM   1112  C   SER A 139      19.542  29.171  64.587  1.00  1.00           C
ATOM   1113  O   SER A 139      20.408  28.673  65.304  1.00  1.00           O
ATOM   1114  N   GLU A 140      19.305  30.502  64.562  3.00  1.00           N
ATOM   1115  CA  GLU A 140      19.989  31.383  65.468  3.00  1.00           C
ATOM   1116  CB  GLU A 140      19.703  32.872  65.209  3.00  1.00           C
ATOM   1117  CG  GLU A 140      20.594  33.805  66.035  3.00  1.00           C
ATOM   1118  CD  GLU A 140      21.983  33.808  65.411  3.00  1.00           C
ATOM   1119  OE1 GLU A 140      22.137  34.397  64.308  3.00  1.00           O
ATOM   1120  OE2 GLU A 140      22.910  33.221  66.030  3.00  1.00           O
ATOM   1121  C   GLU A 140      19.484  31.049  66.818  3.00  1.00           C
ATOM   1122  O   GLU A 140      20.241  30.965  67.784  3.00  1.00           O
ATOM   1123  N   LEU A 141      18.160  30.826  66.909  3.00  1.00           N
ATOM   1124  CA  LEU A 141      17.652  30.344  68.149  3.00  1.00           C
ATOM   1125  CB  LEU A 141      16.128  30.156  68.177  3.00  1.00           C
ATOM   1126  CG  LEU A 141      15.356  31.480  68.039  3.00  1.00           C
ATOM   1127  CD1 LEU A 141      13.840  31.259  68.152  3.00  1.00           C
ATOM   1128  CD2 LEU A 141      15.885  32.538  69.023  3.00  1.00           C
ATOM   1129  C   LEU A 141      18.309  28.986  68.200  3.00  1.00           C
ATOM   1130  O   LEU A 141      18.684  28.456  67.155  3.00  1.00           O
ATOM   1131  N   SER A 142      18.465  28.351  69.379  1.00  1.00           N
ATOM   1132  CA  SER A 142      19.300  27.174  69.386  1.00  1.00           C
ATOM   1133  CB  SER A 142      18.843  26.043  68.447  1.00  1.00           C
ATOM   1134  OG  SER A 142      17.692  25.404  68.977  1.00  1.00           O
ATOM   1135  C   SER A 142      20.648  27.655  68.952  1.00  1.00           C
ATOM   1136  O   SER A 142      21.336  27.043  68.138  1.00  1.00           O
ATOM   1137  N   GLU A 143      21.034  28.804  69.544  2.00  1.00           N
ATOM   1138  CA  GLU A 143      22.220  29.570  69.287  2.00  1.00           C
ATOM   1139  CB  GLU A 143      22.237  30.876  70.103  2.00  1.00           C
ATOM   1140  CG  GLU A 143      22.220  30.633  71.616  2.00  1.00           C
ATOM   1141  CD  GLU A 143      22.241  31.978  72.328  2.00  1.00           C
ATOM   1142  OE1 GLU A 143      21.412  32.854  71.962  2.00  1.00           O
ATOM   1143  OE2 GLU A 143      23.084  32.149  73.248  2.00  1.00           O
ATOM   1144  C   GLU A 143      23.463  28.837  69.630  2.00  1.00           C
ATOM   1145  O   GLU A 143      24.472  29.046  68.969  2.00  1.00           O
ATOM   1146  N   ASN A 144      23.470  28.042  70.714  2.00  1.00           N
ATOM   1147  CA  ASN A 144      24.662  27.321  71.063  2.00  1.00           C
ATOM   1148  CB  ASN A 144      24.606  26.725  72.477  2.00  1.00           C
ATOM   1149  CG  ASN A 144      24.632  27.891  73.455  2.00  1.00           C
ATOM   1150  OD1 ASN A 144      24.020  27.838  74.520  2.00  1.00           O
ATOM   1151  ND2 ASN A 144      25.359  28.980  73.082  2.00  1.00           N
ATOM   1152  C   ASN A 144      24.891  26.203  70.081  2.00  1.00           C
ATOM   1153  O   ASN A 144      26.036  25.886  69.763  2.00  1.00           O
ATOM   1154  N   MET A 145      23.809  25.535  69.618  2.00  1.00           N
ATOM   1155  CA  MET A 145      23.933  24.455  68.668  2.00  1.00           C
ATOM   1156  CB  MET A 145      22.580  23.803  68.347  2.00  1.00           C
ATOM   1157  CG  MET A 145      21.886  23.191  69.565  2.00  1.00           C
ATOM   1158  SD  MET A 145      22.761  21.792  70.323  2.00  1.00           S
ATOM   1159  CE  MET A 145      21.326  21.245  71.290  2.00  1.00           C
ATOM   1160  C   MET A 145      24.450  25.031  67.396  2.00  1.00           C
ATOM   1161  O   MET A 145      25.368  24.492  66.780  2.00  1.00           O
ATOM   1162  N   ALA A 146      23.868  26.178  66.982  2.00  1.00           N
ATOM   1163  CA  ALA A 146      24.403  26.915  65.874  2.00  1.00           C
ATOM   1164  CB  ALA A 146      23.540  28.114  65.447  2.00  1.00           C
ATOM   1165  C   ALA A 146      25.661  27.445  66.513  2.00  1.00           C
ATOM   1166  O   ALA A 146      25.820  27.352  67.721  2.00  1.00           O
ATOM   1167  N   SER A 147      26.634  27.951  65.754  2.00  1.00           N
ATOM   1168  CA  SER A 147      27.862  28.466  66.312  2.00  1.00           C
ATOM   1169  CB  SER A 147      27.718  29.381  67.551  2.00  1.00           C
ATOM   1170  OG  SER A 147      27.769  28.640  68.761  2.00  1.00           O
ATOM   1171  C   SER A 147      28.734  27.313  66.703  2.00  1.00           C
ATOM   1172  O   SER A 147      29.943  27.357  66.477  2.00  1.00           O
ATOM   1173  N   LEU A 148      28.168  26.233  67.282  2.00  1.00           N
ATOM   1174  CA  LEU A 148      29.032  25.115  67.544  2.00  1.00           C
ATOM   1175  CB  LEU A 148      28.439  24.038  68.468  2.00  1.00           C
ATOM   1176  CG  LEU A 148      29.459  22.921  68.775  2.00  1.00           C
ATOM   1177  CD1 LEU A 148      30.644  23.466  69.591  2.00  1.00           C
ATOM   1178  CD2 LEU A 148      28.794  21.699  69.427  2.00  1.00           C
ATOM   1179  C   LEU A 148      29.286  24.475  66.234  2.00  1.00           C
ATOM   1180  O   LEU A 148      30.411  24.132  65.876  2.00  1.00           O
ATOM   1181  N   LEU A 149      28.188  24.329  65.480  2.00  1.00           N
ATOM   1182  CA  LEU A 149      28.228  23.680  64.219  2.00  1.00           C
ATOM   1183  CB  LEU A 149      26.828  23.501  63.608  2.00  1.00           C
ATOM   1184  CG  LEU A 149      26.809  22.652  62.327  2.00  1.00           C
ATOM   1185  CD1 LEU A 149      27.251  21.208  62.611  2.00  1.00           C
ATOM   1186  CD2 LEU A 149      25.438  22.727  61.641  2.00  1.00           C
ATOM   1187  C   LEU A 149      29.041  24.522  63.298  2.00  1.00           C
ATOM   1188  O   LEU A 149      29.817  23.989  62.507  2.00  1.00           O
ATOM   1189  N   ALA A 150      28.884  25.864  63.365  2.00  1.00           N
ATOM   1190  CA  ALA A 150      29.680  26.670  62.488  2.00  1.00           C
ATOM   1191  CB  ALA A 150      29.130  28.095  62.297  2.00  1.00           C
ATOM   1192  C   ALA A 150      31.019  26.781  63.141  2.00  1.00           C
ATOM   1193  O   ALA A 150      31.411  27.835  63.636  2.00  1.00           O
ATOM   1194  N   THR A 151      31.742  25.648  63.118  2.00  1.00           N
ATOM   1195  CA  THR A 151      33.052  25.413  63.647  2.00  1.00           C
ATOM   1196  CB  THR A 151      33.150  25.519  65.140  2.00  1.00           C
ATOM   1197  OG1 THR A 151      32.774  26.818  65.574  2.00  1.00           O
ATOM   1198  CG2 THR A 151      34.607  25.236  65.544  2.00  1.00           C
ATOM   1199  C   THR A 151      33.259  23.983  63.300  2.00  1.00           C
ATOM   1200  O   THR A 151      34.071  23.635  62.444  2.00  1.00           O
ATOM   1201  N   ILE A 152      32.476  23.116  63.973  2.00  1.00           N
ATOM   1202  CA  ILE A 152      32.563  21.714  63.729  2.00  1.00           C
ATOM   1203  CB  ILE A 152      32.332  20.919  64.991  2.00  1.00           C
ATOM   1204  CG1 ILE A 152      32.663  19.443  64.763  2.00  1.00           C
ATOM   1205  CG2 ILE A 152      30.921  21.198  65.539  2.00  1.00           C
ATOM   1206  CD1 ILE A 152      34.140  19.192  64.462  2.00  1.00           C
ATOM   1207  C   ILE A 152      31.571  21.369  62.649  2.00  1.00           C
ATOM   1208  O   ILE A 152      30.470  20.866  62.868  2.00  1.00           O
ATOM   1209  N   ILE A 153      32.011  21.671  61.418  2.00  1.00           N
ATOM   1210  CA  ILE A 153      31.377  21.540  60.139  2.00  1.00           C
ATOM   1211  CB  ILE A 153      30.422  22.700  59.952  2.00  1.00           C
ATOM   1212  CG1 ILE A 153      29.543  22.557  58.697  2.00  1.00           C
ATOM   1213  CG2 ILE A 153      31.198  24.018  60.138  2.00  1.00           C
ATOM   1214  CD1 ILE A 153      28.552  21.397  58.771  2.00  1.00           C
ATOM   1215  C   ILE A 153      32.616  21.580  59.293  2.00  1.00           C
ATOM   1216  O   ILE A 153      33.311  20.563  59.314  2.00  1.00           O
ATOM   1217  N   PRO A 154      32.999  22.586  58.534  2.00  1.00           N
ATOM   1218  CA  PRO A 154      34.367  22.499  58.145  2.00  1.00           C
ATOM   1219  CD  PRO A 154      32.213  23.151  57.444  2.00  1.00           C
ATOM   1220  CB  PRO A 154      34.592  23.589  57.107  2.00  1.00           C
ATOM   1221  CG  PRO A 154      33.232  23.624  56.387  2.00  1.00           C
ATOM   1222  C   PRO A 154      35.227  22.514  59.364  2.00  1.00           C
ATOM   1223  O   PRO A 154      35.357  23.526  60.050  2.00  1.00           O
ATOM   1224  N   GLN A 155      35.801  21.332  59.589  2.00  1.00           N
ATOM   1225  CA  GLN A 155      36.652  20.811  60.603  2.00  1.00           C
ATOM   1226  CB  GLN A 155      35.913  20.495  61.915  2.00  1.00           C
ATOM   1227  CG  GLN A 155      36.824  20.000  63.042  2.00  1.00           C
ATOM   1228  CD  GLN A 155      37.308  21.216  63.821  2.00  1.00           C
ATOM   1229  OE1 GLN A 155      36.677  22.273  63.797  2.00  1.00           O
ATOM   1230  NE2 GLN A 155      38.452  21.064  64.541  2.00  1.00           N
ATOM   1231  C   GLN A 155      36.836  19.506  59.892  2.00  1.00           C
ATOM   1232  O   GLN A 155      37.867  19.241  59.274  2.00  1.00           O
ATOM   1233  N   TYR A 156      35.782  18.664  59.978  2.00  1.00           N
ATOM   1234  CA  TYR A 156      35.639  17.401  59.304  2.00  1.00           C
ATOM   1235  CB  TYR A 156      34.565  16.510  59.957  2.00  1.00           C
ATOM   1236  CG  TYR A 156      35.106  16.001  61.252  2.00  1.00           C
ATOM   1237  CD1 TYR A 156      35.267  16.837  62.333  2.00  1.00           C
ATOM   1238  CD2 TYR A 156      35.434  14.671  61.387  2.00  1.00           C
ATOM   1239  CE1 TYR A 156      35.762  16.356  63.522  2.00  1.00           C
ATOM   1240  CE2 TYR A 156      35.929  14.184  62.574  2.00  1.00           C
ATOM   1241  CZ  TYR A 156      36.096  15.028  63.645  2.00  1.00           C
ATOM   1242  OH  TYR A 156      36.602  14.534  64.864  2.00  1.00           O
ATOM   1243  C   TYR A 156      35.325  17.457  57.811  2.00  1.00           C
ATOM   1244  O   TYR A 156      35.982  16.776  57.026  2.00  1.00           O
ATOM   1245  N   LEU A 157      34.335  18.277  57.371  1.00  1.00           N
ATOM   1246  CA  LEU A 157      33.779  18.242  56.021  1.00  1.00           C
ATOM   1247  CB  LEU A 157      32.363  18.833  55.967  1.00  1.00           C
ATOM   1248  CG  LEU A 157      31.372  18.120  56.902  1.00  1.00           C
ATOM   1249  CD1 LEU A 157      29.974  18.746  56.809  1.00  1.00           C
ATOM   1250  CD2 LEU A 157      31.367  16.602  56.667  1.00  1.00           C
ATOM   1251  C   LEU A 157      34.603  19.019  55.048  1.00  1.00           C
ATOM   1252  O   LEU A 157      35.472  19.806  55.420  1.00  1.00           O
ATOM   1253  N   ASP A 158      34.344  18.773  53.742  1.00  1.00           N
ATOM   1254  CA  ASP A 158      35.004  19.508  52.703  1.00  1.00           C
ATOM   1255  CB  ASP A 158      34.735  18.998  51.279  1.00  1.00           C
ATOM   1256  CG  ASP A 158      35.742  19.682  50.362  1.00  1.00           C
ATOM   1257  OD1 ASP A 158      36.745  20.230  50.895  1.00  1.00           O
ATOM   1258  OD2 ASP A 158      35.530  19.660  49.120  1.00  1.00           O
ATOM   1259  C   ASP A 158      34.476  20.899  52.795  1.00  1.00           C
ATOM   1260  O   ASP A 158      33.273  21.108  52.954  1.00  1.00           O
ATOM   1261  N   LYS A 159      35.377  21.893  52.720  3.00  1.00           N
ATOM   1262  CA  LYS A 159      34.963  23.248  52.916  3.00  1.00           C
ATOM   1263  CB  LYS A 159      36.133  24.240  52.893  3.00  1.00           C
ATOM   1264  CG  LYS A 159      35.664  25.691  53.012  3.00  1.00           C
ATOM   1265  CD  LYS A 159      36.800  26.710  53.063  3.00  1.00           C
ATOM   1266  CE  LYS A 159      36.318  28.154  52.920  3.00  1.00           C
ATOM   1267  NZ  LYS A 159      37.475  29.063  52.771  3.00  1.00           N
ATOM   1268  C   LYS A 159      34.029  23.735  51.870  3.00  1.00           C
ATOM   1269  O   LYS A 159      32.908  24.147  52.161  3.00  1.00           O
ATOM   1270  N   ASP A 160      34.470  23.666  50.608  3.00  1.00           N
ATOM   1271  CA  ASP A 160      33.712  24.273  49.565  3.00  1.00           C
ATOM   1272  CB  ASP A 160      34.462  24.240  48.224  3.00  1.00           C
ATOM   1273  CG  ASP A 160      35.703  25.105  48.403  3.00  1.00           C
ATOM   1274  OD1 ASP A 160      35.795  25.787  49.459  3.00  1.00           O
ATOM   1275  OD2 ASP A 160      36.580  25.088  47.498  3.00  1.00           O
ATOM   1276  C   ASP A 160      32.408  23.557  49.417  3.00  1.00           C
ATOM   1277  O   ASP A 160      31.369  24.187  49.234  3.00  1.00           O
ATOM   1278  N   LEU A 161      32.421  22.213  49.513  3.00  1.00           N
ATOM   1279  CA  LEU A 161      31.211  21.478  49.297  3.00  1.00           C
ATOM   1280  CB  LEU A 161      31.389  19.956  49.444  3.00  1.00           C
ATOM   1281  CG  LEU A 161      32.316  19.301  48.402  3.00  1.00           C
ATOM   1282  CD1 LEU A 161      32.422  17.785  48.642  3.00  1.00           C
ATOM   1283  CD2 LEU A 161      31.886  19.647  46.968  3.00  1.00           C
ATOM   1284  C   LEU A 161      30.184  21.864  50.335  3.00  1.00           C
ATOM   1285  O   LEU A 161      29.058  22.204  49.978  3.00  1.00           O
ATOM   1286  N   TYR A 162      30.530  21.852  51.648  1.00  1.00           N
ATOM   1287  CA  TYR A 162      29.493  22.111  52.622  1.00  1.00           C
ATOM   1288  CB  TYR A 162      29.281  20.938  53.593  1.00  1.00           C
ATOM   1289  CG  TYR A 162      28.896  19.762  52.763  1.00  1.00           C
ATOM   1290  CD1 TYR A 162      29.867  18.994  52.165  1.00  1.00           C
ATOM   1291  CD2 TYR A 162      27.573  19.430  52.580  1.00  1.00           C
ATOM   1292  CE1 TYR A 162      29.526  17.907  51.396  1.00  1.00           C
ATOM   1293  CE2 TYR A 162      27.227  18.345  51.811  1.00  1.00           C
ATOM   1294  CZ  TYR A 162      28.204  17.581  51.218  1.00  1.00           C
ATOM   1295  OH  TYR A 162      27.849  16.466  50.429  1.00  1.00           O
ATOM   1296  C   TYR A 162      29.815  23.310  53.469  1.00  1.00           C
ATOM   1297  O   TYR A 162      30.521  23.195  54.470  1.00  1.00           O
ATOM   1298  N   PRO A 163      29.330  24.466  53.095  1.00  1.00           N
ATOM   1299  CA  PRO A 163      29.487  25.620  53.951  1.00  1.00           C
ATOM   1300  CD  PRO A 163      29.382  24.829  51.689  1.00  1.00           C
ATOM   1301  CB  PRO A 163      29.669  26.822  53.021  1.00  1.00           C
ATOM   1302  CG  PRO A 163      29.126  26.343  51.665  1.00  1.00           C
ATOM   1303  C   PRO A 163      28.293  25.744  54.860  1.00  1.00           C
ATOM   1304  O   PRO A 163      27.253  25.165  54.551  1.00  1.00           O
ATOM   1305  N   VAL A 164      28.422  26.480  55.987  4.00  1.00           N
ATOM   1306  CA  VAL A 164      27.312  26.773  56.859  4.00  1.00           C
ATOM   1307  CB  VAL A 164      27.552  26.398  58.294  4.00  1.00           C
ATOM   1308  CG1 VAL A 164      28.814  27.117  58.799  4.00  1.00           C
ATOM   1309  CG2 VAL A 164      26.287  26.747  59.096  4.00  1.00           C
ATOM   1310  C   VAL A 164      27.192  28.249  56.786  4.00  1.00           C
ATOM   1311  O   VAL A 164      28.186  28.967  56.876  4.00  1.00           O
ATOM   1312  N   ILE A 165      25.971  28.758  56.578  1.00  1.00           N
ATOM   1313  CA  ILE A 165      25.925  30.177  56.531  1.00  1.00           C
ATOM   1314  CB  ILE A 165      25.197  30.718  55.323  1.00  1.00           C
ATOM   1315  CG1 ILE A 165      25.538  32.200  55.103  1.00  1.00           C
ATOM   1316  CG2 ILE A 165      23.694  30.409  55.433  1.00  1.00           C
ATOM   1317  CD1 ILE A 165      25.113  33.112  56.244  1.00  1.00           C
ATOM   1318  C   ILE A 165      25.283  30.598  57.824  1.00  1.00           C
ATOM   1319  O   ILE A 165      24.145  30.244  58.123  1.00  1.00           O
ATOM   1320  N   ASN A 166      26.040  31.343  58.657  1.00  1.00           N
ATOM   1321  CA  ASN A 166      25.569  31.717  59.961  1.00  1.00           C
ATOM   1322  CB  ASN A 166      26.702  31.961  60.972  1.00  1.00           C
ATOM   1323  CG  ASN A 166      26.104  31.979  62.371  1.00  1.00           C
ATOM   1324  OD1 ASN A 166      24.965  31.566  62.584  1.00  1.00           O
ATOM   1325  ND2 ASN A 166      26.898  32.469  63.360  1.00  1.00           N
ATOM   1326  C   ASN A 166      24.794  32.976  59.849  1.00  1.00           C
ATOM   1327  O   ASN A 166      24.946  33.744  58.901  1.00  1.00           O
ATOM   1328  N   GLY A 167      23.916  33.211  60.836  1.00  1.00           N
ATOM   1329  CA  GLY A 167      23.131  34.400  60.811  1.00  1.00           C
ATOM   1330  C   GLY A 167      21.780  34.022  61.298  1.00  1.00           C
ATOM   1331  O   GLY A 167      21.606  33.032  62.007  1.00  1.00           O
ATOM   1332  N   GLY A 168      20.786  34.835  60.920  1.00  1.00           N
ATOM   1333  CA  GLY A 168      19.426  34.590  61.267  1.00  1.00           C
ATOM   1334  C   GLY A 168      18.671  35.153  60.132  1.00  1.00           C
ATOM   1335  O   GLY A 168      19.274  35.551  59.137  1.00  1.00           O
ATOM   1336  N   VAL A 169      17.333  35.168  60.224  2.00  1.00           N
ATOM   1337  CA  VAL A 169      16.660  35.869  59.185  2.00  1.00           C
ATOM   1338  CB  VAL A 169      15.166  35.857  59.320  2.00  1.00           C
ATOM   1339  CG1 VAL A 169      14.786  36.612  60.603  2.00  1.00           C
ATOM   1340  CG2 VAL A 169      14.552  36.444  58.037  2.00  1.00           C
ATOM   1341  C   VAL A 169      17.161  37.262  59.409  2.00  1.00           C
ATOM   1342  O   VAL A 169      17.356  37.587  60.579  2.00  1.00           O
ATOM   1343  N   PRO A 170      17.439  38.145  58.477  2.00  1.00           N
ATOM   1344  CA  PRO A 170      17.339  38.010  57.041  2.00  1.00           C
ATOM   1345  CD  PRO A 170      17.434  39.543  58.880  2.00  1.00           C
ATOM   1346  CB  PRO A 170      17.175  39.430  56.496  2.00  1.00           C
ATOM   1347  CG  PRO A 170      17.732  40.335  57.603  2.00  1.00           C
ATOM   1348  C   PRO A 170      18.350  37.255  56.234  2.00  1.00           C
ATOM   1349  O   PRO A 170      18.132  37.164  55.027  2.00  1.00           O
ATOM   1350  N   GLU A 171      19.446  36.735  56.809  2.00  1.00           N
ATOM   1351  CA  GLU A 171      20.445  36.108  55.983  2.00  1.00           C
ATOM   1352  CB  GLU A 171      21.591  35.498  56.807  2.00  1.00           C
ATOM   1353  CG  GLU A 171      22.848  35.215  55.985  2.00  1.00           C
ATOM   1354  CD  GLU A 171      23.566  36.544  55.807  2.00  1.00           C
ATOM   1355  OE1 GLU A 171      23.889  37.181  56.846  2.00  1.00           O
ATOM   1356  OE2 GLU A 171      23.800  36.943  54.636  2.00  1.00           O
ATOM   1357  C   GLU A 171      19.781  34.995  55.233  2.00  1.00           C
ATOM   1358  O   GLU A 171      20.045  34.796  54.047  2.00  1.00           O
ATOM   1359  N   THR A 172      18.878  34.253  55.899  2.00  1.00           N
ATOM   1360  CA  THR A 172      18.192  33.193  55.220  2.00  1.00           C
ATOM   1361  CB  THR A 172      17.272  32.400  56.106  2.00  1.00           C
ATOM   1362  OG1 THR A 172      16.790  31.262  55.407  2.00  1.00           O
ATOM   1363  CG2 THR A 172      16.101  33.285  56.564  2.00  1.00           C
ATOM   1364  C   THR A 172      17.388  33.815  54.134  2.00  1.00           C
ATOM   1365  O   THR A 172      17.293  33.284  53.028  2.00  1.00           O
ATOM   1366  N   THR A 173      16.805  34.989  54.426  2.00  1.00           N
ATOM   1367  CA  THR A 173      15.972  35.640  53.468  2.00  1.00           C
ATOM   1368  CB  THR A 173      15.460  36.962  53.958  2.00  1.00           C
ATOM   1369  OG1 THR A 173      14.712  36.792  55.153  2.00  1.00           O
ATOM   1370  CG2 THR A 173      14.577  37.582  52.861  2.00  1.00           C
ATOM   1371  C   THR A 173      16.773  35.915  52.252  2.00  1.00           C
ATOM   1372  O   THR A 173      16.368  35.584  51.138  2.00  1.00           O
ATOM   1373  N   GLU A 174      17.956  36.517  52.436  2.00  1.00           N
ATOM   1374  CA  GLU A 174      18.727  36.819  51.281  2.00  1.00           C
ATOM   1375  CB  GLU A 174      19.945  37.723  51.531  2.00  1.00           C
ATOM   1376  CG  GLU A 174      19.532  39.173  51.795  2.00  1.00           C
ATOM   1377  CD  GLU A 174      20.728  40.076  51.541  2.00  1.00           C
ATOM   1378  OE1 GLU A 174      21.875  39.645  51.832  2.00  1.00           O
ATOM   1379  OE2 GLU A 174      20.509  41.212  51.039  2.00  1.00           O
ATOM   1380  C   GLU A 174      19.172  35.536  50.647  2.00  1.00           C
ATOM   1381  O   GLU A 174      19.263  35.436  49.425  2.00  1.00           O
ATOM   1382  N   LEU A 175      19.434  34.509  51.476  2.00  1.00           N
ATOM   1383  CA  LEU A 175      19.947  33.250  51.010  2.00  1.00           C
ATOM   1384  CB  LEU A 175      20.271  32.272  52.153  2.00  1.00           C
ATOM   1385  CG  LEU A 175      20.826  30.921  51.662  2.00  1.00           C
ATOM   1386  CD1 LEU A 175      22.138  31.112  50.884  2.00  1.00           C
ATOM   1387  CD2 LEU A 175      20.972  29.923  52.822  2.00  1.00           C
ATOM   1388  C   LEU A 175      18.975  32.588  50.096  2.00  1.00           C
ATOM   1389  O   LEU A 175      19.370  31.956  49.118  2.00  1.00           O
ATOM   1390  N   LEU A 176      17.673  32.737  50.373  3.00  1.00           N
ATOM   1391  CA  LEU A 176      16.696  32.075  49.567  3.00  1.00           C
ATOM   1392  CB  LEU A 176      15.242  32.394  49.954  3.00  1.00           C
ATOM   1393  CG  LEU A 176      14.797  31.776  51.289  3.00  1.00           C
ATOM   1394  CD1 LEU A 176      13.337  32.140  51.599  3.00  1.00           C
ATOM   1395  CD2 LEU A 176      15.045  30.260  51.304  3.00  1.00           C
ATOM   1396  C   LEU A 176      16.866  32.537  48.154  3.00  1.00           C
ATOM   1397  O   LEU A 176      16.613  31.794  47.207  3.00  1.00           O
ATOM   1398  N   LYS A 177      17.320  33.787  47.990  3.00  1.00           N
ATOM   1399  CA  LYS A 177      17.460  34.449  46.726  3.00  1.00           C
ATOM   1400  CB  LYS A 177      18.061  35.850  46.942  3.00  1.00           C
ATOM   1401  CG  LYS A 177      17.869  36.853  45.805  3.00  1.00           C
ATOM   1402  CD  LYS A 177      18.039  38.291  46.303  3.00  1.00           C
ATOM   1403  CE  LYS A 177      16.899  38.730  47.228  3.00  1.00           C
ATOM   1404  NZ  LYS A 177      17.335  39.846  48.097  3.00  1.00           N
ATOM   1405  C   LYS A 177      18.365  33.650  45.822  3.00  1.00           C
ATOM   1406  O   LYS A 177      18.120  33.581  44.619  3.00  1.00           O
ATOM   1407  N   GLU A 178      19.427  33.012  46.360  1.00  1.00           N
ATOM   1408  CA  GLU A 178      20.343  32.274  45.522  1.00  1.00           C
ATOM   1409  CB  GLU A 178      21.616  31.797  46.238  1.00  1.00           C
ATOM   1410  CG  GLU A 178      22.635  32.912  46.469  1.00  1.00           C
ATOM   1411  CD  GLU A 178      23.284  33.203  45.124  1.00  1.00           C
ATOM   1412  OE1 GLU A 178      23.285  32.287  44.260  1.00  1.00           O
ATOM   1413  OE2 GLU A 178      23.790  34.343  44.942  1.00  1.00           O
ATOM   1414  C   GLU A 178      19.670  31.092  44.918  1.00  1.00           C
ATOM   1415  O   GLU A 178      18.708  30.546  45.458  1.00  1.00           O
ATOM   1416  N   ARG A 179      20.172  30.703  43.730  1.00  1.00           N
ATOM   1417  CA  ARG A 179      19.654  29.604  42.976  1.00  1.00           C
ATOM   1418  CB  ARG A 179      20.132  29.636  41.513  1.00  1.00           C
ATOM   1419  CG  ARG A 179      19.465  28.629  40.573  1.00  1.00           C
ATOM   1420  CD  ARG A 179      20.006  28.733  39.143  1.00  1.00           C
ATOM   1421  NE  ARG A 179      19.283  27.747  38.291  1.00  1.00           N
ATOM   1422  CZ  ARG A 179      19.787  27.409  37.068  1.00  1.00           C
ATOM   1423  NH1 ARG A 179      20.986  27.917  36.657  1.00  1.00           N
ATOM   1424  NH2 ARG A 179      19.094  26.561  36.253  1.00  1.00           N
ATOM   1425  C   ARG A 179      20.155  28.342  43.598  1.00  1.00           C
ATOM   1426  O   ARG A 179      21.341  28.218  43.899  1.00  1.00           O
ATOM   1427  N   PHE A 180      19.249  27.370  43.826  1.00  1.00           N
ATOM   1428  CA  PHE A 180      19.692  26.129  44.388  1.00  1.00           C
ATOM   1429  CB  PHE A 180      19.606  26.061  45.922  1.00  1.00           C
ATOM   1430  CG  PHE A 180      20.427  27.155  46.506  1.00  1.00           C
ATOM   1431  CD1 PHE A 180      21.791  27.022  46.622  1.00  1.00           C
ATOM   1432  CD2 PHE A 180      19.827  28.318  46.925  1.00  1.00           C
ATOM   1433  CE1 PHE A 180      22.544  28.036  47.162  1.00  1.00           C
ATOM   1434  CE2 PHE A 180      20.575  29.333  47.468  1.00  1.00           C
ATOM   1435  CZ  PHE A 180      21.936  29.193  47.588  1.00  1.00           C
ATOM   1436  C   PHE A 180      18.767  25.079  43.916  1.00  1.00           C
ATOM   1437  O   PHE A 180      17.626  25.349  43.553  1.00  1.00           O
ATOM   1438  N   ASP A 181      19.266  23.838  43.888  1.00  1.00           N
ATOM   1439  CA  ASP A 181      18.450  22.774  43.420  1.00  1.00           C
ATOM   1440  CB  ASP A 181      19.259  21.491  43.170  1.00  1.00           C
ATOM   1441  CG  ASP A 181      20.154  21.750  41.967  1.00  1.00           C
ATOM   1442  OD1 ASP A 181      19.605  22.101  40.889  1.00  1.00           O
ATOM   1443  OD2 ASP A 181      21.396  21.599  42.108  1.00  1.00           O
ATOM   1444  C   ASP A 181      17.340  22.424  44.354  1.00  1.00           C
ATOM   1445  O   ASP A 181      16.180  22.388  43.948  1.00  1.00           O
ATOM   1446  N   HIS A 182      17.646  22.175  45.642  4.00  1.00           N
ATOM   1447  CA  HIS A 182      16.567  21.719  46.466  4.00  1.00           C
ATOM   1448  ND1 HIS A 182      14.082  19.617  46.964  4.00  1.00           N
ATOM   1449  CG  HIS A 182      15.347  19.765  47.489  4.00  1.00           C
ATOM   1450  CB  HIS A 182      16.545  20.198  46.698  4.00  1.00           C
ATOM   1451  NE2 HIS A 182      13.936  19.115  49.125  4.00  1.00           N
ATOM   1452  CD2 HIS A 182      15.238  19.453  48.808  4.00  1.00           C
ATOM   1453  CE1 HIS A 182      13.277  19.227  47.986  4.00  1.00           C
ATOM   1454  C   HIS A 182      16.635  22.365  47.789  4.00  1.00           C
ATOM   1455  O   HIS A 182      17.694  22.790  48.248  4.00  1.00           O
ATOM   1456  N   ILE A 183      15.461  22.473  48.428  4.00  1.00           N
ATOM   1457  CA  ILE A 183      15.444  23.074  49.712  4.00  1.00           C
ATOM   1458  CB  ILE A 183      14.783  24.422  49.709  4.00  1.00           C
ATOM   1459  CG1 ILE A 183      13.311  24.308  49.278  4.00  1.00           C
ATOM   1460  CG2 ILE A 183      15.615  25.353  48.810  4.00  1.00           C
ATOM   1461  CD1 ILE A 183      12.525  25.607  49.457  4.00  1.00           C
ATOM   1462  C   ILE A 183      14.712  22.189  50.656  4.00  1.00           C
ATOM   1463  O   ILE A 183      13.596  21.750  50.382  4.00  1.00           O
ATOM   1464  N   LEU A 184      15.350  21.884  51.803  4.00  1.00           N
ATOM   1465  CA  LEU A 184      14.677  21.099  52.788  4.00  1.00           C
ATOM   1466  CB  LEU A 184      15.461  19.879  53.307  4.00  1.00           C
ATOM   1467  CG  LEU A 184      15.802  18.828  52.237  4.00  1.00           C
ATOM   1468  CD1 LEU A 184      16.896  19.336  51.288  4.00  1.00           C
ATOM   1469  CD2 LEU A 184      16.138  17.470  52.876  4.00  1.00           C
ATOM   1470  C   LEU A 184      14.490  21.993  53.977  4.00  1.00           C
ATOM   1471  O   LEU A 184      15.463  22.553  54.478  4.00  1.00           O
ATOM   1472  N   TYR A 185      13.242  22.180  54.463  4.00  1.00           N
ATOM   1473  CA  TYR A 185      13.133  23.027  55.618  4.00  1.00           C
ATOM   1474  CB  TYR A 185      12.803  24.503  55.313  4.00  1.00           C
ATOM   1475  CG  TYR A 185      11.468  24.658  54.670  4.00  1.00           C
ATOM   1476  CD1 TYR A 185      11.343  24.590  53.302  4.00  1.00           C
ATOM   1477  CD2 TYR A 185      10.346  24.879  55.434  4.00  1.00           C
ATOM   1478  CE1 TYR A 185      10.115  24.744  52.703  4.00  1.00           C
ATOM   1479  CE2 TYR A 185       9.116  25.035  54.841  4.00  1.00           C
ATOM   1480  CZ  TYR A 185       9.000  24.968  53.473  4.00  1.00           C
ATOM   1481  OH  TYR A 185       7.740  25.127  52.860  4.00  1.00           O
ATOM   1482  C   TYR A 185      12.176  22.490  56.609  4.00  1.00           C
ATOM   1483  O   TYR A 185      11.225  21.782  56.285  4.00  1.00           O
ATOM   1484  N   THR A 186      12.457  22.827  57.879  4.00  1.00           N
ATOM   1485  CA  THR A 186      11.643  22.410  58.967  4.00  1.00           C
ATOM   1486  CB  THR A 186      12.391  21.618  59.998  4.00  1.00           C
ATOM   1487  OG1 THR A 186      13.403  22.422  60.587  4.00  1.00           O
ATOM   1488  CG2 THR A 186      13.023  20.393  59.315  4.00  1.00           C
ATOM   1489  C   THR A 186      11.181  23.664  59.646  4.00  1.00           C
ATOM   1490  O   THR A 186      11.858  24.689  59.569  4.00  1.00           O
ATOM   1491  N   GLY A 187      10.002  23.642  60.310  1.00  1.00           N
ATOM   1492  CA  GLY A 187       9.607  24.847  60.990  1.00  1.00           C
ATOM   1493  C   GLY A 187       8.125  25.033  60.938  1.00  1.00           C
ATOM   1494  O   GLY A 187       7.354  24.092  61.119  1.00  1.00           O
ATOM   1495  N   SER A 188       7.705  26.296  60.716  1.00  1.00           N
ATOM   1496  CA  SER A 188       6.322  26.673  60.749  1.00  1.00           C
ATOM   1497  CB  SER A 188       6.115  28.126  61.211  1.00  1.00           C
ATOM   1498  OG  SER A 188       6.629  28.293  62.524  1.00  1.00           O
ATOM   1499  C   SER A 188       5.663  26.520  59.418  1.00  1.00           C
ATOM   1500  O   SER A 188       6.312  26.507  58.373  1.00  1.00           O
ATOM   1501  N   THR A 189       4.319  26.392  59.453  2.00  1.00           N
ATOM   1502  CA  THR A 189       3.514  26.294  58.271  2.00  1.00           C
ATOM   1503  CB  THR A 189       2.057  26.077  58.570  2.00  1.00           C
ATOM   1504  OG1 THR A 189       1.320  25.987  57.361  2.00  1.00           O
ATOM   1505  CG2 THR A 189       1.529  27.230  59.441  2.00  1.00           C
ATOM   1506  C   THR A 189       3.671  27.601  57.544  2.00  1.00           C
ATOM   1507  O   THR A 189       3.858  27.625  56.328  2.00  1.00           O
ATOM   1508  N   GLY A 190       3.619  28.730  58.284  2.00  1.00           N
ATOM   1509  CA  GLY A 190       3.693  30.028  57.671  2.00  1.00           C
ATOM   1510  C   GLY A 190       5.023  30.257  57.027  2.00  1.00           C
ATOM   1511  O   GLY A 190       5.088  30.646  55.862  2.00  1.00           O
ATOM   1512  N   VAL A 191       6.133  30.027  57.758  2.00  1.00           N
ATOM   1513  CA  VAL A 191       7.400  30.173  57.102  2.00  1.00           C
ATOM   1514  CB  VAL A 191       8.517  30.504  58.059  2.00  1.00           C
ATOM   1515  CG1 VAL A 191       8.508  29.509  59.234  2.00  1.00           C
ATOM   1516  CG2 VAL A 191       9.838  30.536  57.273  2.00  1.00           C
ATOM   1517  C   VAL A 191       7.586  28.830  56.479  2.00  1.00           C
ATOM   1518  O   VAL A 191       8.207  27.922  57.029  2.00  1.00           O
ATOM   1519  N   GLY A 192       7.012  28.693  55.273  2.00  1.00           N
ATOM   1520  CA  GLY A 192       6.957  27.467  54.538  2.00  1.00           C
ATOM   1521  C   GLY A 192       6.342  27.875  53.246  2.00  1.00           C
ATOM   1522  O   GLY A 192       6.842  27.547  52.171  2.00  1.00           O
ATOM   1523  N   LYS A 193       5.214  28.604  53.332  2.00  1.00           N
ATOM   1524  CA  LYS A 193       4.613  29.136  52.149  2.00  1.00           C
ATOM   1525  CB  LYS A 193       3.362  29.982  52.452  2.00  1.00           C
ATOM   1526  CG  LYS A 193       3.627  31.176  53.372  2.00  1.00           C
ATOM   1527  CD  LYS A 193       2.434  32.125  53.514  2.00  1.00           C
ATOM   1528  CE  LYS A 193       2.213  33.031  52.302  2.00  1.00           C
ATOM   1529  NZ  LYS A 193       1.042  33.906  52.536  2.00  1.00           N
ATOM   1530  C   LYS A 193       5.672  30.030  51.586  2.00  1.00           C
ATOM   1531  O   LYS A 193       5.927  30.027  50.383  2.00  1.00           O
ATOM   1532  N   ILE A 194       6.352  30.790  52.472  2.00  1.00           N
ATOM   1533  CA  ILE A 194       7.392  31.693  52.066  2.00  1.00           C
ATOM   1534  CB  ILE A 194       7.976  32.496  53.192  2.00  1.00           C
ATOM   1535  CG1 ILE A 194       6.925  33.441  53.798  2.00  1.00           C
ATOM   1536  CG2 ILE A 194       9.222  33.219  52.654  2.00  1.00           C
ATOM   1537  CD1 ILE A 194       7.389  34.104  55.095  2.00  1.00           C
ATOM   1538  C   ILE A 194       8.518  30.921  51.477  2.00  1.00           C
ATOM   1539  O   ILE A 194       9.052  31.278  50.429  2.00  1.00           O
ATOM   1540  N   ILE A 195       8.915  29.824  52.133  2.00  1.00           N
ATOM   1541  CA  ILE A 195      10.038  29.105  51.625  2.00  1.00           C
ATOM   1542  CB  ILE A 195      10.378  27.914  52.470  2.00  1.00           C
ATOM   1543  CG1 ILE A 195      10.681  28.349  53.914  2.00  1.00           C
ATOM   1544  CG2 ILE A 195      11.542  27.173  51.792  2.00  1.00           C
ATOM   1545  CD1 ILE A 195      11.848  29.328  54.026  2.00  1.00           C
ATOM   1546  C   ILE A 195       9.678  28.598  50.282  2.00  1.00           C
ATOM   1547  O   ILE A 195      10.448  28.701  49.329  2.00  1.00           O
ATOM   1548  N   MET A 196       8.460  28.052  50.176  2.00  1.00           N
ATOM   1549  CA  MET A 196       8.063  27.483  48.937  2.00  1.00           C
ATOM   1550  CB  MET A 196       6.672  26.834  48.979  2.00  1.00           C
ATOM   1551  CG  MET A 196       6.314  26.120  47.674  2.00  1.00           C
ATOM   1552  SD  MET A 196       7.331  24.654  47.327  2.00  1.00           S
ATOM   1553  CE  MET A 196       6.729  23.700  48.749  2.00  1.00           C
ATOM   1554  C   MET A 196       8.038  28.579  47.900  2.00  1.00           C
ATOM   1555  O   MET A 196       8.449  28.360  46.762  2.00  1.00           O
ATOM   1556  N   THR A 197       7.573  29.797  48.262  2.00  1.00           N
ATOM   1557  CA  THR A 197       7.475  30.861  47.289  2.00  1.00           C
ATOM   1558  CB  THR A 197       6.881  32.146  47.803  2.00  1.00           C
ATOM   1559  OG1 THR A 197       7.726  32.738  48.776  2.00  1.00           O
ATOM   1560  CG2 THR A 197       5.493  31.864  48.397  2.00  1.00           C
ATOM   1561  C   THR A 197       8.835  31.207  46.780  2.00  1.00           C
ATOM   1562  O   THR A 197       9.021  31.417  45.583  2.00  1.00           O
ATOM   1563  N   ALA A 198       9.833  31.259  47.677  2.00  1.00           N
ATOM   1564  CA  ALA A 198      11.146  31.661  47.268  2.00  1.00           C
ATOM   1565  CB  ALA A 198      12.164  31.635  48.420  2.00  1.00           C
ATOM   1566  C   ALA A 198      11.620  30.705  46.232  2.00  1.00           C
ATOM   1567  O   ALA A 198      12.217  31.097  45.230  2.00  1.00           O
ATOM   1568  N   ALA A 199      11.329  29.415  46.445  2.00  1.00           N
ATOM   1569  CA  ALA A 199      11.773  28.385  45.560  2.00  1.00           C
ATOM   1570  CB  ALA A 199      11.307  26.991  46.013  2.00  1.00           C
ATOM   1571  C   ALA A 199      11.194  28.621  44.220  2.00  1.00           C
ATOM   1572  O   ALA A 199      11.870  28.429  43.216  2.00  1.00           O
ATOM   1573  N   ALA A 200       9.935  29.084  44.197  2.00  1.00           N
ATOM   1574  CA  ALA A 200       9.133  29.273  43.028  2.00  1.00           C
ATOM   1575  CB  ALA A 200       7.726  29.803  43.358  2.00  1.00           C
ATOM   1576  C   ALA A 200       9.764  30.250  42.097  2.00  1.00           C
ATOM   1577  O   ALA A 200       9.513  30.189  40.893  2.00  1.00           O
ATOM   1578  N   LYS A 201      10.542  31.214  42.623  3.00  1.00           N
ATOM   1579  CA  LYS A 201      11.186  32.154  41.753  3.00  1.00           C
ATOM   1580  CB  LYS A 201      12.179  33.066  42.490  3.00  1.00           C
ATOM   1581  CG  LYS A 201      11.531  34.016  43.498  3.00  1.00           C
ATOM   1582  CD  LYS A 201      12.542  34.646  44.458  3.00  1.00           C
ATOM   1583  CE  LYS A 201      11.930  35.670  45.415  3.00  1.00           C
ATOM   1584  NZ  LYS A 201      11.619  36.919  44.685  3.00  1.00           N
ATOM   1585  C   LYS A 201      11.994  31.323  40.808  3.00  1.00           C
ATOM   1586  O   LYS A 201      12.025  31.570  39.602  3.00  1.00           O
ATOM   1587  N   HIS A 202      12.653  30.287  41.354  3.00  1.00           N
ATOM   1588  CA  HIS A 202      13.398  29.342  40.579  3.00  1.00           C
ATOM   1589  ND1 HIS A 202      16.251  30.797  41.348  3.00  1.00           N
ATOM   1590  CG  HIS A 202      15.367  29.959  41.992  3.00  1.00           C
ATOM   1591  CB  HIS A 202      14.625  28.826  41.343  3.00  1.00           C
ATOM   1592  NE2 HIS A 202      16.124  31.506  43.454  3.00  1.00           N
ATOM   1593  CD2 HIS A 202      15.304  30.407  43.278  3.00  1.00           C
ATOM   1594  CE1 HIS A 202      16.672  31.703  42.267  3.00  1.00           C
ATOM   1595  C   HIS A 202      12.423  28.219  40.434  3.00  1.00           C
ATOM   1596  O   HIS A 202      11.254  28.359  40.785  3.00  1.00           O
ATOM   1597  N   LEU A 203      12.799  27.098  39.820  3.00  1.00           N
ATOM   1598  CA  LEU A 203      11.842  26.047  39.951  3.00  1.00           C
ATOM   1599  CB  LEU A 203      11.374  25.471  38.597  3.00  1.00           C
ATOM   1600  CG  LEU A 203      10.639  26.515  37.734  3.00  1.00           C
ATOM   1601  CD1 LEU A 203      11.594  27.625  37.264  3.00  1.00           C
ATOM   1602  CD2 LEU A 203       9.862  25.858  36.582  3.00  1.00           C
ATOM   1603  C   LEU A 203      12.601  25.001  40.703  3.00  1.00           C
ATOM   1604  O   LEU A 203      13.231  24.125  40.110  3.00  1.00           O
ATOM   1605  N   THR A 204      12.571  25.083  42.053  1.00  1.00           N
ATOM   1606  CA  THR A 204      13.349  24.195  42.884  1.00  1.00           C
ATOM   1607  CB  THR A 204      14.208  24.940  43.856  1.00  1.00           C
ATOM   1608  OG1 THR A 204      13.402  25.608  44.815  1.00  1.00           O
ATOM   1609  CG2 THR A 204      15.010  25.984  43.058  1.00  1.00           C
ATOM   1610  C   THR A 204      12.369  23.399  43.691  1.00  1.00           C
ATOM   1611  O   THR A 204      11.325  23.905  44.099  1.00  1.00           O
ATOM   1612  N   PRO A 205      12.661  22.141  43.893  1.00  1.00           N
ATOM   1613  CA  PRO A 205      11.776  21.300  44.658  1.00  1.00           C
ATOM   1614  CD  PRO A 205      13.409  21.380  42.909  1.00  1.00           C
ATOM   1615  CB  PRO A 205      12.135  19.856  44.293  1.00  1.00           C
ATOM   1616  CG  PRO A 205      13.451  19.963  43.502  1.00  1.00           C
ATOM   1617  C   PRO A 205      11.963  21.643  46.095  1.00  1.00           C
ATOM   1618  O   PRO A 205      13.041  22.111  46.464  1.00  1.00           O
ATOM   1619  N   VAL A 206      10.921  21.445  46.920  4.00  1.00           N
ATOM   1620  CA  VAL A 206      11.045  21.789  48.301  4.00  1.00           C
ATOM   1621  CB  VAL A 206      10.226  22.987  48.665  4.00  1.00           C
ATOM   1622  CG1 VAL A 206      10.396  23.263  50.167  4.00  1.00           C
ATOM   1623  CG2 VAL A 206      10.614  24.154  47.744  4.00  1.00           C
ATOM   1624  C   VAL A 206      10.464  20.665  49.071  4.00  1.00           C
ATOM   1625  O   VAL A 206       9.502  20.026  48.647  4.00  1.00           O
ATOM   1626  N   THR A 207      11.071  20.379  50.230  4.00  1.00           N
ATOM   1627  CA  THR A 207      10.498  19.417  51.109  4.00  1.00           C
ATOM   1628  CB  THR A 207      11.429  18.290  51.447  4.00  1.00           C
ATOM   1629  OG1 THR A 207      12.591  18.788  52.092  4.00  1.00           O
ATOM   1630  CG2 THR A 207      11.813  17.557  50.152  4.00  1.00           C
ATOM   1631  C   THR A 207      10.257  20.203  52.377  4.00  1.00           C
ATOM   1632  O   THR A 207      11.189  20.807  52.906  4.00  1.00           O
ATOM   1633  N   LEU A 208       9.005  20.243  52.893  4.00  1.00           N
ATOM   1634  CA  LEU A 208       8.718  21.067  54.048  4.00  1.00           C
ATOM   1635  CB  LEU A 208       7.817  22.282  53.725  4.00  1.00           C
ATOM   1636  CG  LEU A 208       6.614  22.010  52.790  4.00  1.00           C
ATOM   1637  CD1 LEU A 208       5.697  23.241  52.707  4.00  1.00           C
ATOM   1638  CD2 LEU A 208       7.059  21.587  51.377  4.00  1.00           C
ATOM   1639  C   LEU A 208       8.022  20.253  55.128  4.00  1.00           C
ATOM   1640  O   LEU A 208       6.916  19.757  54.916  4.00  1.00           O
ATOM   1641  N   GLU A 209       8.669  20.082  56.315  4.00  1.00           N
ATOM   1642  CA  GLU A 209       8.152  19.330  57.449  4.00  1.00           C
ATOM   1643  CB  GLU A 209       9.203  19.161  58.556  4.00  1.00           C
ATOM   1644  CG  GLU A 209       8.698  18.374  59.766  4.00  1.00           C
ATOM   1645  CD  GLU A 209       9.713  18.550  60.885  4.00  1.00           C
ATOM   1646  OE1 GLU A 209      10.377  19.620  60.915  4.00  1.00           O
ATOM   1647  OE2 GLU A 209       9.836  17.620  61.727  4.00  1.00           O
ATOM   1648  C   GLU A 209       6.981  19.996  58.107  4.00  1.00           C
ATOM   1649  O   GLU A 209       5.897  19.422  58.202  4.00  1.00           O
ATOM   1650  N   LEU A 210       7.179  21.252  58.549  1.00  1.00           N
ATOM   1651  CA  LEU A 210       6.179  22.045  59.210  1.00  1.00           C
ATOM   1652  CB  LEU A 210       5.176  22.680  58.227  1.00  1.00           C
ATOM   1653  CG  LEU A 210       5.796  23.757  57.312  1.00  1.00           C
ATOM   1654  CD1 LEU A 210       6.988  23.206  56.516  1.00  1.00           C
ATOM   1655  CD2 LEU A 210       4.732  24.380  56.391  1.00  1.00           C
ATOM   1656  C   LEU A 210       5.421  21.317  60.262  1.00  1.00           C
ATOM   1657  O   LEU A 210       5.729  20.180  60.617  1.00  1.00           O
ATOM   1658  N   GLY A 211       4.405  22.016  60.816  1.00  1.00           N
ATOM   1659  CA  GLY A 211       3.673  21.466  61.911  1.00  1.00           C
ATOM   1660  C   GLY A 211       2.212  21.682  61.771  1.00  1.00           C
ATOM   1661  O   GLY A 211       1.713  22.213  60.780  1.00  1.00           O
ATOM   1662  N   GLY A 212       1.507  21.224  62.820  1.00  1.00           N
ATOM   1663  CA  GLY A 212       0.091  21.295  62.971  1.00  1.00           C
ATOM   1664  C   GLY A 212      -0.160  20.663  64.298  1.00  1.00           C
ATOM   1665  O   GLY A 212       0.770  20.180  64.941  1.00  1.00           O
ATOM   1666  N   LYS A 213      -1.421  20.648  64.761  1.00  1.00           N
ATOM   1667  CA  LYS A 213      -1.665  20.047  66.037  1.00  1.00           C
ATOM   1668  CB  LYS A 213      -2.967  20.526  66.703  1.00  1.00           C
ATOM   1669  CG  LYS A 213      -4.241  20.142  65.947  1.00  1.00           C
ATOM   1670  CD  LYS A 213      -5.523  20.575  66.664  1.00  1.00           C
ATOM   1671  CE  LYS A 213      -6.804  20.054  66.010  1.00  1.00           C
ATOM   1672  NZ  LYS A 213      -7.976  20.787  66.538  1.00  1.00           N
ATOM   1673  C   LYS A 213      -1.727  18.560  65.842  1.00  1.00           C
ATOM   1674  O   LYS A 213      -2.214  18.087  64.817  1.00  1.00           O
ATOM   1675  N   SER A 214      -1.215  17.776  66.819  1.00  1.00           N
ATOM   1676  CA  SER A 214      -1.254  16.343  66.688  1.00  1.00           C
ATOM   1677  CB  SER A 214       0.067  15.643  67.046  1.00  1.00           C
ATOM   1678  OG  SER A 214      -0.066  14.240  66.871  1.00  1.00           O
ATOM   1679  C   SER A 214      -2.321  15.849  67.639  1.00  1.00           C
ATOM   1680  O   SER A 214      -2.358  16.202  68.816  1.00  1.00           O
ATOM   1681  N   PRO A 215      -3.213  15.057  67.096  4.00  1.00           N
ATOM   1682  CA  PRO A 215      -4.416  14.628  67.787  4.00  1.00           C
ATOM   1683  CD  PRO A 215      -3.422  15.136  65.660  4.00  1.00           C
ATOM   1684  CB  PRO A 215      -5.429  14.287  66.684  4.00  1.00           C
ATOM   1685  CG  PRO A 215      -4.607  14.204  65.390  4.00  1.00           C
ATOM   1686  C   PRO A 215      -4.605  13.701  68.977  4.00  1.00           C
ATOM   1687  O   PRO A 215      -5.500  13.999  69.766  4.00  1.00           O
ATOM   1688  N   CYS A 216      -3.845  12.602  69.173  4.00  1.00           N
ATOM   1689  CA  CYS A 216      -4.099  11.715  70.300  4.00  1.00           C
ATOM   1690  CB  CYS A 216      -3.601  12.245  71.657  4.00  1.00           C
ATOM   1691  SG  CYS A 216      -1.826  12.030  71.940  4.00  1.00           S
ATOM   1692  C   CYS A 216      -5.530  11.365  70.550  4.00  1.00           C
ATOM   1693  O   CYS A 216      -6.219  12.053  71.302  4.00  1.00           O
ATOM   1694  N   TYR A 217      -6.031  10.287  69.914  4.00  1.00           N
ATOM   1695  CA  TYR A 217      -7.340   9.841  70.292  4.00  1.00           C
ATOM   1696  CB  TYR A 217      -8.264   9.501  69.112  4.00  1.00           C
ATOM   1697  CG  TYR A 217      -9.504   8.921  69.704  4.00  1.00           C
ATOM   1698  CD1 TYR A 217     -10.457   9.733  70.274  4.00  1.00           C
ATOM   1699  CD2 TYR A 217      -9.714   7.562  69.688  4.00  1.00           C
ATOM   1700  CE1 TYR A 217     -11.600   9.197  70.821  4.00  1.00           C
ATOM   1701  CE2 TYR A 217     -10.854   7.020  70.233  4.00  1.00           C
ATOM   1702  CZ  TYR A 217     -11.800   7.839  70.801  4.00  1.00           C
ATOM   1703  OH  TYR A 217     -12.972   7.287  71.361  4.00  1.00           O
ATOM   1704  C   TYR A 217      -7.164   8.577  71.088  4.00  1.00           C
ATOM   1705  O   TYR A 217      -6.662   7.578  70.576  4.00  1.00           O
ATOM   1706  N   VAL A 218      -7.562   8.601  72.379  4.00  1.00           N
ATOM   1707  CA  VAL A 218      -7.483   7.433  73.220  4.00  1.00           C
ATOM   1708  CB  VAL A 218      -7.018   7.720  74.616  4.00  1.00           C
ATOM   1709  CG1 VAL A 218      -7.148   6.432  75.446  4.00  1.00           C
ATOM   1710  CG2 VAL A 218      -5.589   8.286  74.554  4.00  1.00           C
ATOM   1711  C   VAL A 218      -8.888   6.931  73.333  4.00  1.00           C
ATOM   1712  O   VAL A 218      -9.791   7.692  73.675  4.00  1.00           O
ATOM   1713  N   ASP A 219      -9.130   5.640  73.023  1.00  1.00           N
ATOM   1714  CA  ASP A 219     -10.487   5.185  73.109  1.00  1.00           C
ATOM   1715  CB  ASP A 219     -10.904   4.142  72.052  1.00  1.00           C
ATOM   1716  CG  ASP A 219     -10.163   2.837  72.300  1.00  1.00           C
ATOM   1717  OD1 ASP A 219      -9.064   2.882  72.914  1.00  1.00           O
ATOM   1718  OD2 ASP A 219     -10.693   1.775  71.879  1.00  1.00           O
ATOM   1719  C   ASP A 219     -10.736   4.605  74.439  1.00  1.00           C
ATOM   1720  O   ASP A 219      -9.815   4.332  75.207  1.00  1.00           O
ATOM   1721  N   LYS A 220     -12.029   4.421  74.744  3.00  1.00           N
ATOM   1722  CA  LYS A 220     -12.342   3.808  75.982  3.00  1.00           C
ATOM   1723  CB  LYS A 220     -13.783   4.021  76.482  3.00  1.00           C
ATOM   1724  CG  LYS A 220     -14.870   3.329  75.662  3.00  1.00           C
ATOM   1725  CD  LYS A 220     -16.210   3.278  76.401  3.00  1.00           C
ATOM   1726  CE  LYS A 220     -17.346   2.662  75.585  3.00  1.00           C
ATOM   1727  NZ  LYS A 220     -17.738   3.584  74.494  3.00  1.00           N
ATOM   1728  C   LYS A 220     -12.094   2.354  75.783  3.00  1.00           C
ATOM   1729  O   LYS A 220     -11.888   1.898  74.659  3.00  1.00           O
ATOM   1730  N   ASN A 221     -12.085   1.581  76.880  3.00  1.00           N
ATOM   1731  CA  ASN A 221     -11.822   0.182  76.758  3.00  1.00           C
ATOM   1732  CB  ASN A 221     -12.770  -0.520  75.770  3.00  1.00           C
ATOM   1733  CG  ASN A 221     -14.170  -0.448  76.363  3.00  1.00           C
ATOM   1734  OD1 ASN A 221     -14.357  -0.609  77.570  3.00  1.00           O
ATOM   1735  ND2 ASN A 221     -15.185  -0.189  75.497  3.00  1.00           N
ATOM   1736  C   ASN A 221     -10.411  -0.023  76.315  3.00  1.00           C
ATOM   1737  O   ASN A 221     -10.101  -1.004  75.641  3.00  1.00           O
ATOM   1738  N   CYS A 222      -9.505   0.892  76.713  1.00  1.00           N
ATOM   1739  CA  CYS A 222      -8.128   0.729  76.348  1.00  1.00           C
ATOM   1740  CB  CYS A 222      -7.529   1.940  75.611  1.00  1.00           C
ATOM   1741  SG  CYS A 222      -7.445   3.427  76.651  1.00  1.00           S
ATOM   1742  C   CYS A 222      -7.330   0.534  77.601  1.00  1.00           C
ATOM   1743  O   CYS A 222      -7.747   0.945  78.684  1.00  1.00           O
ATOM   1744  N   ASP A 223      -6.154  -0.121  77.481  1.00  1.00           N
ATOM   1745  CA  ASP A 223      -5.306  -0.319  78.624  1.00  1.00           C
ATOM   1746  CB  ASP A 223      -4.125  -1.264  78.341  1.00  1.00           C
ATOM   1747  CG  ASP A 223      -3.572  -1.750  79.672  1.00  1.00           C
ATOM   1748  OD1 ASP A 223      -4.394  -2.175  80.527  1.00  1.00           O
ATOM   1749  OD2 ASP A 223      -2.324  -1.725  79.842  1.00  1.00           O
ATOM   1750  C   ASP A 223      -4.754   1.042  78.909  1.00  1.00           C
ATOM   1751  O   ASP A 223      -3.775   1.477  78.304  1.00  1.00           O
ATOM   1752  N   LEU A 224      -5.404   1.747  79.850  2.00  1.00           N
ATOM   1753  CA  LEU A 224      -5.098   3.103  80.196  2.00  1.00           C
ATOM   1754  CB  LEU A 224      -5.982   3.611  81.350  2.00  1.00           C
ATOM   1755  CG  LEU A 224      -7.500   3.567  81.103  2.00  1.00           C
ATOM   1756  CD1 LEU A 224      -8.265   4.097  82.329  2.00  1.00           C
ATOM   1757  CD2 LEU A 224      -7.890   4.288  79.805  2.00  1.00           C
ATOM   1758  C   LEU A 224      -3.711   3.176  80.757  2.00  1.00           C
ATOM   1759  O   LEU A 224      -2.937   4.068  80.416  2.00  1.00           O
ATOM   1760  N   ASP A 225      -3.362   2.205  81.620  2.00  1.00           N
ATOM   1761  CA  ASP A 225      -2.144   2.250  82.381  2.00  1.00           C
ATOM   1762  CB  ASP A 225      -1.961   0.922  83.140  2.00  1.00           C
ATOM   1763  CG  ASP A 225      -1.090   1.128  84.365  2.00  1.00           C
ATOM   1764  OD1 ASP A 225      -0.757   2.302  84.674  2.00  1.00           O
ATOM   1765  OD2 ASP A 225      -0.755   0.103  85.019  2.00  1.00           O
ATOM   1766  C   ASP A 225      -0.997   2.410  81.430  2.00  1.00           C
ATOM   1767  O   ASP A 225      -0.217   3.352  81.561  2.00  1.00           O
ATOM   1768  N   VAL A 226      -0.862   1.513  80.430  2.00  1.00           N
ATOM   1769  CA  VAL A 226       0.177   1.730  79.460  2.00  1.00           C
ATOM   1770  CB  VAL A 226       0.903   0.487  79.039  2.00  1.00           C
ATOM   1771  CG1 VAL A 226       1.876   0.856  77.906  2.00  1.00           C
ATOM   1772  CG2 VAL A 226       1.594  -0.118  80.273  2.00  1.00           C
ATOM   1773  C   VAL A 226      -0.550   2.250  78.267  2.00  1.00           C
ATOM   1774  O   VAL A 226      -1.102   1.499  77.463  2.00  1.00           O
ATOM   1775  N   ALA A 227      -0.554   3.582  78.154  2.00  1.00           N
ATOM   1776  CA  ALA A 227      -1.247   4.351  77.169  2.00  1.00           C
ATOM   1777  CB  ALA A 227      -2.771   4.361  77.366  2.00  1.00           C
ATOM   1778  C   ALA A 227      -0.763   5.715  77.534  2.00  1.00           C
ATOM   1779  O   ALA A 227      -0.073   6.389  76.771  2.00  1.00           O
ATOM   1780  N   CYS A 228      -1.129   6.124  78.767  2.00  1.00           N
ATOM   1781  CA  CYS A 228      -0.792   7.387  79.353  2.00  1.00           C
ATOM   1782  CB  CYS A 228      -1.413   7.590  80.748  2.00  1.00           C
ATOM   1783  SG  CYS A 228      -0.743   6.441  81.987  2.00  1.00           S
ATOM   1784  C   CYS A 228       0.692   7.516  79.503  2.00  1.00           C
ATOM   1785  O   CYS A 228       1.255   8.581  79.255  2.00  1.00           O
ATOM   1786  N   ARG A 229       1.381   6.438  79.912  2.00  1.00           N
ATOM   1787  CA  ARG A 229       2.794   6.564  80.122  2.00  1.00           C
ATOM   1788  CB  ARG A 229       3.444   5.244  80.576  2.00  1.00           C
ATOM   1789  CG  ARG A 229       2.867   4.705  81.886  2.00  1.00           C
ATOM   1790  CD  ARG A 229       3.596   3.473  82.430  2.00  1.00           C
ATOM   1791  NE  ARG A 229       3.548   2.414  81.384  2.00  1.00           N
ATOM   1792  CZ  ARG A 229       4.563   2.315  80.473  2.00  1.00           C
ATOM   1793  NH1 ARG A 229       5.627   3.166  80.548  2.00  1.00           N
ATOM   1794  NH2 ARG A 229       4.517   1.361  79.498  2.00  1.00           N
ATOM   1795  C   ARG A 229       3.418   6.946  78.823  2.00  1.00           C
ATOM   1796  O   ARG A 229       4.253   7.847  78.761  2.00  1.00           O
ATOM   1797  N   ARG A 230       2.997   6.274  77.739  2.00  1.00           N
ATOM   1798  CA  ARG A 230       3.581   6.504  76.455  2.00  1.00           C
ATOM   1799  CB  ARG A 230       3.043   5.517  75.410  2.00  1.00           C
ATOM   1800  CG  ARG A 230       3.143   4.080  75.926  2.00  1.00           C
ATOM   1801  CD  ARG A 230       3.368   3.022  74.849  2.00  1.00           C
ATOM   1802  NE  ARG A 230       4.746   3.249  74.334  2.00  1.00           N
ATOM   1803  CZ  ARG A 230       5.818   2.877  75.093  2.00  1.00           C
ATOM   1804  NH1 ARG A 230       5.625   2.364  76.343  2.00  1.00           N
ATOM   1805  NH2 ARG A 230       7.084   3.045  74.611  2.00  1.00           N
ATOM   1806  C   ARG A 230       3.300   7.901  76.014  2.00  1.00           C
ATOM   1807  O   ARG A 230       4.190   8.602  75.533  2.00  1.00           O
ATOM   1808  N   ILE A 231       2.046   8.351  76.186  2.00  1.00           N
ATOM   1809  CA  ILE A 231       1.677   9.664  75.756  2.00  1.00           C
ATOM   1810  CB  ILE A 231       0.198   9.924  75.872  2.00  1.00           C
ATOM   1811  CG1 ILE A 231      -0.178  11.220  75.138  2.00  1.00           C
ATOM   1812  CG2 ILE A 231      -0.207   9.907  77.354  2.00  1.00           C
ATOM   1813  CD1 ILE A 231      -1.683  11.398  74.962  2.00  1.00           C
ATOM   1814  C   ILE A 231       2.412  10.673  76.565  2.00  1.00           C
ATOM   1815  O   ILE A 231       2.909  11.667  76.037  2.00  1.00           O
ATOM   1816  N   ALA A 232       2.519  10.428  77.879  2.00  1.00           N
ATOM   1817  CA  ALA A 232       3.196  11.356  78.728  2.00  1.00           C
ATOM   1818  CB  ALA A 232       3.277  10.876  80.186  2.00  1.00           C
ATOM   1819  C   ALA A 232       4.603  11.439  78.194  2.00  1.00           C
ATOM   1820  O   ALA A 232       5.205  12.512  78.184  2.00  1.00           O
ATOM   1821  N   TRP A 233       5.161  10.302  77.712  2.00  1.00           N
ATOM   1822  CA  TRP A 233       6.530  10.258  77.258  2.00  1.00           C
ATOM   1823  CB  TRP A 233       6.945   8.869  76.742  2.00  1.00           C
ATOM   1824  CG  TRP A 233       8.438   8.690  76.570  2.00  1.00           C
ATOM   1825  CD2 TRP A 233       9.223   9.242  75.500  2.00  1.00           C
ATOM   1826  CD1 TRP A 233       9.308   8.015  77.376  2.00  1.00           C
ATOM   1827  NE1 TRP A 233      10.584   8.107  76.873  2.00  1.00           N
ATOM   1828  CE2 TRP A 233      10.547   8.860  75.721  2.00  1.00           C
ATOM   1829  CE3 TRP A 233       8.871  10.008  74.425  2.00  1.00           C
ATOM   1830  CZ2 TRP A 233      11.544   9.240  74.867  2.00  1.00           C
ATOM   1831  CZ3 TRP A 233       9.879  10.385  73.564  2.00  1.00           C
ATOM   1832  CH2 TRP A 233      11.188  10.008  73.781  2.00  1.00           C
ATOM   1833  C   TRP A 233       6.711  11.230  76.136  2.00  1.00           C
ATOM   1834  O   TRP A 233       7.573  12.105  76.201  2.00  1.00           O
ATOM   1835  N   GLY A 234       5.888  11.115  75.079  2.00  1.00           N
ATOM   1836  CA  GLY A 234       6.066  11.966  73.939  2.00  1.00           C
ATOM   1837  C   GLY A 234       5.757  13.397  74.247  2.00  1.00           C
ATOM   1838  O   GLY A 234       6.525  14.289  73.889  2.00  1.00           O
ATOM   1839  N   LYS A 235       4.623  13.665  74.921  2.00  1.00           N
ATOM   1840  CA  LYS A 235       4.274  15.036  75.163  2.00  1.00           C
ATOM   1841  CB  LYS A 235       2.755  15.273  75.177  2.00  1.00           C
ATOM   1842  CG  LYS A 235       2.361  16.748  75.267  2.00  1.00           C
ATOM   1843  CD  LYS A 235       2.706  17.538  74.005  2.00  1.00           C
ATOM   1844  CE  LYS A 235       2.308  19.013  74.076  2.00  1.00           C
ATOM   1845  NZ  LYS A 235       2.734  19.706  72.841  2.00  1.00           N
ATOM   1846  C   LYS A 235       4.777  15.367  76.512  2.00  1.00           C
ATOM   1847  O   LYS A 235       4.060  15.221  77.501  2.00  1.00           O
ATOM   1848  N   PHE A 236       6.033  15.836  76.560  2.00  1.00           N
ATOM   1849  CA  PHE A 236       6.665  16.106  77.808  2.00  1.00           C
ATOM   1850  CB  PHE A 236       6.433  14.970  78.827  2.00  1.00           C
ATOM   1851  CG  PHE A 236       7.211  15.207  80.076  2.00  1.00           C
ATOM   1852  CD1 PHE A 236       6.734  16.034  81.064  2.00  1.00           C
ATOM   1853  CD2 PHE A 236       8.420  14.574  80.261  2.00  1.00           C
ATOM   1854  CE1 PHE A 236       7.460  16.236  82.215  2.00  1.00           C
ATOM   1855  CE2 PHE A 236       9.149  14.772  81.409  2.00  1.00           C
ATOM   1856  CZ  PHE A 236       8.669  15.606  82.389  2.00  1.00           C
ATOM   1857  C   PHE A 236       8.102  16.095  77.512  2.00  1.00           C
ATOM   1858  O   PHE A 236       8.846  16.980  77.923  2.00  1.00           O
ATOM   1859  N   MET A 237       8.523  15.033  76.804  2.00  1.00           N
ATOM   1860  CA  MET A 237       9.895  14.960  76.464  2.00  1.00           C
ATOM   1861  CB  MET A 237      10.290  13.718  75.646  2.00  1.00           C
ATOM   1862  CG  MET A 237      10.370  12.441  76.489  2.00  1.00           C
ATOM   1863  SD  MET A 237      11.784  12.376  77.636  2.00  1.00           S
ATOM   1864  CE  MET A 237      11.185  13.659  78.774  2.00  1.00           C
ATOM   1865  C   MET A 237      10.199  16.187  75.677  2.00  1.00           C
ATOM   1866  O   MET A 237       9.389  16.662  74.883  2.00  1.00           O
ATOM   1867  N   ASN A 238      11.398  16.738  75.922  2.00  1.00           N
ATOM   1868  CA  ASN A 238      11.844  17.949  75.309  2.00  1.00           C
ATOM   1869  CB  ASN A 238      11.861  17.892  73.772  2.00  1.00           C
ATOM   1870  CG  ASN A 238      12.840  18.956  73.294  2.00  1.00           C
ATOM   1871  OD1 ASN A 238      13.221  19.850  74.049  2.00  1.00           O
ATOM   1872  ND2 ASN A 238      13.271  18.856  72.008  2.00  1.00           N
ATOM   1873  C   ASN A 238      10.968  19.069  75.764  2.00  1.00           C
ATOM   1874  O   ASN A 238      10.863  20.102  75.100  2.00  1.00           O
ATOM   1875  N   SER A 239      10.325  18.889  76.937  2.00  1.00           N
ATOM   1876  CA  SER A 239       9.416  19.845  77.515  2.00  1.00           C
ATOM   1877  CB  SER A 239      10.070  21.210  77.795  2.00  1.00           C
ATOM   1878  OG  SER A 239       9.117  22.097  78.362  2.00  1.00           O
ATOM   1879  C   SER A 239       8.322  20.041  76.524  2.00  1.00           C
ATOM   1880  O   SER A 239       7.605  21.038  76.550  2.00  1.00           O
ATOM   1881  N   GLY A 240       8.172  19.063  75.617  2.00  1.00           N
ATOM   1882  CA  GLY A 240       7.099  19.080  74.684  2.00  1.00           C
ATOM   1883  C   GLY A 240       7.329  19.933  73.493  2.00  1.00           C
ATOM   1884  O   GLY A 240       6.380  20.324  72.814  2.00  1.00           O
ATOM   1885  N   GLN A 241       8.587  20.251  73.195  1.00  1.00           N
ATOM   1886  CA  GLN A 241       8.826  21.070  72.054  1.00  1.00           C
ATOM   1887  CB  GLN A 241      10.283  21.553  71.971  1.00  1.00           C
ATOM   1888  CG  GLN A 241      10.720  22.335  73.211  1.00  1.00           C
ATOM   1889  CD  GLN A 241       9.772  23.513  73.395  1.00  1.00           C
ATOM   1890  OE1 GLN A 241       9.122  23.959  72.450  1.00  1.00           O
ATOM   1891  NE2 GLN A 241       9.685  24.028  74.650  1.00  1.00           N
ATOM   1892  C   GLN A 241       8.521  20.309  70.783  1.00  1.00           C
ATOM   1893  O   GLN A 241       8.080  20.896  69.797  1.00  1.00           O
ATOM   1894  N   THR A 242       8.730  18.972  70.785  1.00  1.00           N
ATOM   1895  CA  THR A 242       8.677  18.129  69.611  1.00  1.00           C
ATOM   1896  CB  THR A 242       8.637  16.662  69.925  1.00  1.00           C
ATOM   1897  OG1 THR A 242       7.463  16.347  70.658  1.00  1.00           O
ATOM   1898  CG2 THR A 242       9.890  16.300  70.741  1.00  1.00           C
ATOM   1899  C   THR A 242       7.518  18.437  68.693  1.00  1.00           C
ATOM   1900  O   THR A 242       6.429  18.801  69.136  1.00  1.00           O
ATOM   1901  N   CYS A 243       7.766  18.309  67.359  3.00  1.00           N
ATOM   1902  CA  CYS A 243       6.806  18.560  66.302  3.00  1.00           C
ATOM   1903  CB  CYS A 243       7.392  18.388  64.891  3.00  1.00           C
ATOM   1904  SG  CYS A 243       6.210  18.865  63.593  3.00  1.00           S
ATOM   1905  C   CYS A 243       5.664  17.582  66.454  3.00  1.00           C
ATOM   1906  O   CYS A 243       4.504  17.989  66.490  3.00  1.00           O
ATOM   1907  N   VAL A 244       5.955  16.260  66.568  3.00  1.00           N
ATOM   1908  CA  VAL A 244       4.914  15.274  66.774  3.00  1.00           C
ATOM   1909  CB  VAL A 244       5.222  13.949  66.142  3.00  1.00           C
ATOM   1910  CG1 VAL A 244       4.133  12.944  66.553  3.00  1.00           C
ATOM   1911  CG2 VAL A 244       5.347  14.146  64.621  3.00  1.00           C
ATOM   1912  C   VAL A 244       4.901  15.064  68.264  3.00  1.00           C
ATOM   1913  O   VAL A 244       5.621  14.210  68.776  3.00  1.00           O
ATOM   1914  N   ALA A 245       4.087  15.842  69.013  1.00  1.00           N
ATOM   1915  CA  ALA A 245       4.228  15.783  70.445  1.00  1.00           C
ATOM   1916  CB  ALA A 245       3.487  16.925  71.159  1.00  1.00           C
ATOM   1917  C   ALA A 245       3.830  14.483  71.102  1.00  1.00           C
ATOM   1918  O   ALA A 245       4.727  13.873  71.682  1.00  1.00           O
ATOM   1919  N   PRO A 246       2.620  13.940  71.101  1.00  1.00           N
ATOM   1920  CA  PRO A 246       1.420  14.579  70.611  1.00  1.00           C
ATOM   1921  CD  PRO A 246       2.559  12.500  70.908  1.00  1.00           C
ATOM   1922  CB  PRO A 246       0.431  13.466  70.296  1.00  1.00           C
ATOM   1923  CG  PRO A 246       1.323  12.245  70.032  1.00  1.00           C
ATOM   1924  C   PRO A 246       0.854  15.659  71.472  1.00  1.00           C
ATOM   1925  O   PRO A 246       0.987  15.609  72.693  1.00  1.00           O
ATOM   1926  N   ASP A 247       0.229  16.654  70.813  1.00  1.00           N
ATOM   1927  CA  ASP A 247      -0.266  17.848  71.428  1.00  1.00           C
ATOM   1928  CB  ASP A 247      -0.688  18.901  70.390  1.00  1.00           C
ATOM   1929  CG  ASP A 247       0.562  19.385  69.668  1.00  1.00           C
ATOM   1930  OD1 ASP A 247       1.682  19.019  70.113  1.00  1.00           O
ATOM   1931  OD2 ASP A 247       0.412  20.129  68.661  1.00  1.00           O
ATOM   1932  C   ASP A 247      -1.420  17.687  72.339  1.00  1.00           C
ATOM   1933  O   ASP A 247      -1.363  18.084  73.501  1.00  1.00           O
ATOM   1934  N   TYR A 248      -2.501  17.081  71.845  4.00  1.00           N
ATOM   1935  CA  TYR A 248      -3.664  17.139  72.661  4.00  1.00           C
ATOM   1936  CB  TYR A 248      -4.625  18.259  72.234  4.00  1.00           C
ATOM   1937  CG  TYR A 248      -4.875  18.068  70.778  4.00  1.00           C
ATOM   1938  CD1 TYR A 248      -5.837  17.192  70.330  4.00  1.00           C
ATOM   1939  CD2 TYR A 248      -4.132  18.768  69.856  4.00  1.00           C
ATOM   1940  CE1 TYR A 248      -6.056  17.022  68.982  4.00  1.00           C
ATOM   1941  CE2 TYR A 248      -4.346  18.603  68.509  4.00  1.00           C
ATOM   1942  CZ  TYR A 248      -5.311  17.729  68.069  4.00  1.00           C
ATOM   1943  OH  TYR A 248      -5.532  17.560  66.685  4.00  1.00           O
ATOM   1944  C   TYR A 248      -4.387  15.858  72.570  4.00  1.00           C
ATOM   1945  O   TYR A 248      -4.006  14.956  71.826  4.00  1.00           O
ATOM   1946  N   ILE A 249      -5.466  15.751  73.357  4.00  1.00           N
ATOM   1947  CA  ILE A 249      -6.111  14.490  73.376  4.00  1.00           C
ATOM   1948  CB  ILE A 249      -5.796  13.737  74.643  4.00  1.00           C
ATOM   1949  CG1 ILE A 249      -4.276  13.533  74.767  4.00  1.00           C
ATOM   1950  CG2 ILE A 249      -6.587  12.419  74.669  4.00  1.00           C
ATOM   1951  CD1 ILE A 249      -3.838  13.065  76.154  4.00  1.00           C
ATOM   1952  C   ILE A 249      -7.600  14.639  73.301  4.00  1.00           C
ATOM   1953  O   ILE A 249      -8.156  15.659  73.704  4.00  1.00           O
ATOM   1954  N   LEU A 250      -8.270  13.603  72.746  4.00  1.00           N
ATOM   1955  CA  LEU A 250      -9.701  13.523  72.664  4.00  1.00           C
ATOM   1956  CB  LEU A 250     -10.218  13.180  71.252  4.00  1.00           C
ATOM   1957  CG  LEU A 250      -9.651  14.036  70.098  4.00  1.00           C
ATOM   1958  CD1 LEU A 250     -10.390  13.739  68.784  4.00  1.00           C
ATOM   1959  CD2 LEU A 250      -9.602  15.534  70.424  4.00  1.00           C
ATOM   1960  C   LEU A 250     -10.066  12.327  73.501  4.00  1.00           C
ATOM   1961  O   LEU A 250      -9.341  11.335  73.492  4.00  1.00           O
ATOM   1962  N   CYS A 251     -11.174  12.377  74.271  4.00  1.00           N
ATOM   1963  CA  CYS A 251     -11.504  11.196  75.021  4.00  1.00           C
ATOM   1964  CB  CYS A 251     -10.648  11.000  76.285  4.00  1.00           C
ATOM   1965  SG  CYS A 251     -10.869  12.339  77.495  4.00  1.00           S
ATOM   1966  C   CYS A 251     -12.929  11.250  75.454  4.00  1.00           C
ATOM   1967  O   CYS A 251     -13.565  12.299  75.408  4.00  1.00           O
ATOM   1968  N   ASP A 252     -13.457  10.087  75.873  1.00  1.00           N
ATOM   1969  CA  ASP A 252     -14.797  10.048  76.377  1.00  1.00           C
ATOM   1970  CB  ASP A 252     -15.349   8.640  76.647  1.00  1.00           C
ATOM   1971  CG  ASP A 252     -15.790   8.017  75.330  1.00  1.00           C
ATOM   1972  OD1 ASP A 252     -16.209   8.784  74.423  1.00  1.00           O
ATOM   1973  OD2 ASP A 252     -15.718   6.763  75.218  1.00  1.00           O
ATOM   1974  C   ASP A 252     -14.742  10.741  77.694  1.00  1.00           C
ATOM   1975  O   ASP A 252     -13.700  10.795  78.346  1.00  1.00           O
ATOM   1976  N   PRO A 253     -15.849  11.310  78.088  2.00  1.00           N
ATOM   1977  CA  PRO A 253     -15.869  11.986  79.350  2.00  1.00           C
ATOM   1978  CD  PRO A 253     -16.781  11.886  77.137  2.00  1.00           C
ATOM   1979  CB  PRO A 253     -17.187  12.761  79.372  2.00  1.00           C
ATOM   1980  CG  PRO A 253     -17.448  13.059  77.884  2.00  1.00           C
ATOM   1981  C   PRO A 253     -15.688  11.032  80.472  2.00  1.00           C
ATOM   1982  O   PRO A 253     -15.191  11.429  81.526  2.00  1.00           O
ATOM   1983  N   SER A 254     -16.090   9.753  80.287  2.00  1.00           N
ATOM   1984  CA  SER A 254     -15.956   8.802  81.338  2.00  1.00           C
ATOM   1985  CB  SER A 254     -16.648   7.467  81.018  2.00  1.00           C
ATOM   1986  OG  SER A 254     -16.504   6.571  82.109  2.00  1.00           O
ATOM   1987  C   SER A 254     -14.498   8.536  81.545  2.00  1.00           C
ATOM   1988  O   SER A 254     -14.042   8.341  82.671  2.00  1.00           O
ATOM   1989  N   ILE A 255     -13.727   8.546  80.442  2.00  1.00           N
ATOM   1990  CA  ILE A 255     -12.325   8.242  80.461  2.00  1.00           C
ATOM   1991  CB  ILE A 255     -11.709   8.260  79.093  2.00  1.00           C
ATOM   1992  CG1 ILE A 255     -12.373   7.217  78.178  2.00  1.00           C
ATOM   1993  CG2 ILE A 255     -10.194   8.058  79.258  2.00  1.00           C
ATOM   1994  CD1 ILE A 255     -12.003   7.387  76.704  2.00  1.00           C
ATOM   1995  C   ILE A 255     -11.588   9.264  81.263  2.00  1.00           C
ATOM   1996  O   ILE A 255     -10.677   8.905  82.006  2.00  1.00           O
ATOM   1997  N   GLN A 256     -11.950  10.560  81.122  2.00  1.00           N
ATOM   1998  CA  GLN A 256     -11.268  11.600  81.849  2.00  1.00           C
ATOM   1999  CB  GLN A 256     -11.897  12.993  81.709  2.00  1.00           C
ATOM   2000  CG  GLN A 256     -11.138  14.061  82.500  2.00  1.00           C
ATOM   2001  CD  GLN A 256     -11.972  15.332  82.495  2.00  1.00           C
ATOM   2002  OE1 GLN A 256     -11.881  16.151  81.581  2.00  1.00           O
ATOM   2003  NE2 GLN A 256     -12.815  15.503  83.548  2.00  1.00           N
ATOM   2004  C   GLN A 256     -11.359  11.211  83.286  2.00  1.00           C
ATOM   2005  O   GLN A 256     -12.207  10.410  83.678  2.00  1.00           O
ATOM   2006  N   ASN A 257     -10.446  11.769  84.090  2.00  1.00           N
ATOM   2007  CA  ASN A 257     -10.257  11.439  85.466  2.00  1.00           C
ATOM   2008  CB  ASN A 257     -11.570  11.178  86.228  2.00  1.00           C
ATOM   2009  CG  ASN A 257     -11.274  11.239  87.721  2.00  1.00           C
ATOM   2010  OD1 ASN A 257     -10.117  11.262  88.138  2.00  1.00           O
ATOM   2011  ND2 ASN A 257     -12.351  11.264  88.551  2.00  1.00           N
ATOM   2012  C   ASN A 257      -9.422  10.197  85.476  2.00  1.00           C
ATOM   2013  O   ASN A 257      -8.605  10.004  86.374  2.00  1.00           O
ATOM   2014  N   GLN A 258      -9.586   9.321  84.458  2.00  1.00           N
ATOM   2015  CA  GLN A 258      -8.703   8.195  84.328  2.00  1.00           C
ATOM   2016  CB  GLN A 258      -9.276   7.060  83.469  2.00  1.00           C
ATOM   2017  CG  GLN A 258     -10.457   6.363  84.146  2.00  1.00           C
ATOM   2018  CD  GLN A 258     -11.000   5.308  83.196  2.00  1.00           C
ATOM   2019  OE1 GLN A 258     -11.381   5.615  82.067  2.00  1.00           O
ATOM   2020  NE2 GLN A 258     -11.037   4.031  83.660  2.00  1.00           N
ATOM   2021  C   GLN A 258      -7.414   8.665  83.719  2.00  1.00           C
ATOM   2022  O   GLN A 258      -6.331   8.349  84.209  2.00  1.00           O
ATOM   2023  N   ILE A 259      -7.511   9.469  82.633  2.00  1.00           N
ATOM   2024  CA  ILE A 259      -6.335   9.956  81.963  2.00  1.00           C
ATOM   2025  CB  ILE A 259      -6.473   9.959  80.469  2.00  1.00           C
ATOM   2026  CG1 ILE A 259      -6.717   8.533  79.950  2.00  1.00           C
ATOM   2027  CG2 ILE A 259      -5.217  10.620  79.878  2.00  1.00           C
ATOM   2028  CD1 ILE A 259      -7.172   8.487  78.492  2.00  1.00           C
ATOM   2029  C   ILE A 259      -6.196  11.382  82.393  2.00  1.00           C
ATOM   2030  O   ILE A 259      -6.483  12.318  81.647  2.00  1.00           O
ATOM   2031  N   VAL A 260      -5.741  11.543  83.642  2.00  1.00           N
ATOM   2032  CA  VAL A 260      -5.473  12.763  84.340  2.00  1.00           C
ATOM   2033  CB  VAL A 260      -6.672  13.357  85.017  2.00  1.00           C
ATOM   2034  CG1 VAL A 260      -6.196  14.530  85.892  2.00  1.00           C
ATOM   2035  CG2 VAL A 260      -7.689  13.771  83.941  2.00  1.00           C
ATOM   2036  C   VAL A 260      -4.571  12.236  85.410  2.00  1.00           C
ATOM   2037  O   VAL A 260      -3.414  12.631  85.540  2.00  1.00           O
ATOM   2038  N   GLU A 261      -5.126  11.290  86.198  2.00  1.00           N
ATOM   2039  CA  GLU A 261      -4.443  10.579  87.241  2.00  1.00           C
ATOM   2040  CB  GLU A 261      -5.387   9.618  87.988  2.00  1.00           C
ATOM   2041  CG  GLU A 261      -4.711   8.722  89.033  2.00  1.00           C
ATOM   2042  CD  GLU A 261      -4.474   7.340  88.423  2.00  1.00           C
ATOM   2043  OE1 GLU A 261      -3.530   7.197  87.601  2.00  1.00           O
ATOM   2044  OE2 GLU A 261      -5.238   6.403  88.778  2.00  1.00           O
ATOM   2045  C   GLU A 261      -3.351   9.754  86.630  2.00  1.00           C
ATOM   2046  O   GLU A 261      -2.234   9.733  87.140  2.00  1.00           O
ATOM   2047  N   LYS A 262      -3.638   9.054  85.513  2.00  1.00           N
ATOM   2048  CA  LYS A 262      -2.650   8.200  84.906  2.00  1.00           C
ATOM   2049  CB  LYS A 262      -3.166   7.524  83.627  2.00  1.00           C
ATOM   2050  CG  LYS A 262      -4.281   6.503  83.851  2.00  1.00           C
ATOM   2051  CD  LYS A 262      -5.055   6.201  82.567  2.00  1.00           C
ATOM   2052  CE  LYS A 262      -4.197   6.338  81.308  2.00  1.00           C
ATOM   2053  NZ  LYS A 262      -5.004   6.049  80.100  2.00  1.00           N
ATOM   2054  C   LYS A 262      -1.499   9.061  84.478  2.00  1.00           C
ATOM   2055  O   LYS A 262      -0.343   8.764  84.777  2.00  1.00           O
ATOM   2056  N   LEU A 263      -1.799  10.177  83.783  2.00  1.00           N
ATOM   2057  CA  LEU A 263      -0.783  11.048  83.255  2.00  1.00           C
ATOM   2058  CB  LEU A 263      -1.377  12.240  82.485  2.00  1.00           C
ATOM   2059  CG  LEU A 263      -2.288  11.841  81.309  2.00  1.00           C
ATOM   2060  CD1 LEU A 263      -2.814  13.081  80.569  2.00  1.00           C
ATOM   2061  CD2 LEU A 263      -1.602  10.828  80.380  2.00  1.00           C
ATOM   2062  C   LEU A 263      -0.024  11.638  84.413  2.00  1.00           C
ATOM   2063  O   LEU A 263       1.204  11.684  84.401  2.00  1.00           O
ATOM   2064  N   LYS A 264      -0.740  12.100  85.461  2.00  1.00           N
ATOM   2065  CA  LYS A 264      -0.095  12.720  86.590  2.00  1.00           C
ATOM   2066  CB  LYS A 264      -1.092  13.283  87.620  2.00  1.00           C
ATOM   2067  CG  LYS A 264      -1.936  12.233  88.342  2.00  1.00           C
ATOM   2068  CD  LYS A 264      -2.815  12.836  89.440  2.00  1.00           C
ATOM   2069  CE  LYS A 264      -2.072  13.809  90.359  2.00  1.00           C
ATOM   2070  NZ  LYS A 264      -3.019  14.432  91.310  2.00  1.00           N
ATOM   2071  C   LYS A 264       0.770  11.687  87.245  2.00  1.00           C
ATOM   2072  O   LYS A 264       1.881  11.980  87.684  2.00  1.00           O
ATOM   2073  N   LYS A 265       0.281  10.432  87.303  2.00  1.00           N
ATOM   2074  CA  LYS A 265       0.998   9.355  87.923  2.00  1.00           C
ATOM   2075  CB  LYS A 265       0.207   8.034  87.872  2.00  1.00           C
ATOM   2076  CG  LYS A 265       0.815   6.898  88.694  2.00  1.00           C
ATOM   2077  CD  LYS A 265      -0.163   5.747  88.940  2.00  1.00           C
ATOM   2078  CE  LYS A 265       0.426   4.597  89.759  2.00  1.00           C
ATOM   2079  NZ  LYS A 265       1.360   3.811  88.925  2.00  1.00           N
ATOM   2080  C   LYS A 265       2.285   9.179  87.178  2.00  1.00           C
ATOM   2081  O   LYS A 265       3.343   9.032  87.787  2.00  1.00           O
ATOM   2082  N   SER A 266       2.235   9.213  85.831  2.00  1.00           N
ATOM   2083  CA  SER A 266       3.435   9.022  85.066  2.00  1.00           C
ATOM   2084  CB  SER A 266       3.195   8.926  83.547  2.00  1.00           C
ATOM   2085  OG  SER A 266       2.772  10.175  83.024  2.00  1.00           O
ATOM   2086  C   SER A 266       4.364  10.165  85.320  2.00  1.00           C
ATOM   2087  O   SER A 266       5.554   9.954  85.530  2.00  1.00           O
ATOM   2088  N   LEU A 267       3.840  11.403  85.365  2.00  1.00           N
ATOM   2089  CA  LEU A 267       4.668  12.571  85.510  2.00  1.00           C
ATOM   2090  CB  LEU A 267       3.835  13.864  85.518  2.00  1.00           C
ATOM   2091  CG  LEU A 267       4.666  15.152  85.651  2.00  1.00           C
ATOM   2092  CD1 LEU A 267       5.558  15.369  84.418  2.00  1.00           C
ATOM   2093  CD2 LEU A 267       3.769  16.363  85.956  2.00  1.00           C
ATOM   2094  C   LEU A 267       5.386  12.480  86.804  2.00  1.00           C
ATOM   2095  O   LEU A 267       6.563  12.813  86.874  2.00  1.00           O
ATOM   2096  N   LYS A 268       4.713  12.003  87.862  2.00  1.00           N
ATOM   2097  CA  LYS A 268       5.339  11.996  89.148  2.00  1.00           C
ATOM   2098  CB  LYS A 268       4.412  11.393  90.217  2.00  1.00           C
ATOM   2099  CG  LYS A 268       4.547  12.071  91.577  2.00  1.00           C
ATOM   2100  CD  LYS A 268       3.943  13.477  91.525  2.00  1.00           C
ATOM   2101  CE  LYS A 268       4.001  14.269  92.830  2.00  1.00           C
ATOM   2102  NZ  LYS A 268       3.389  15.600  92.619  2.00  1.00           N
ATOM   2103  C   LYS A 268       6.558  11.125  89.038  2.00  1.00           C
ATOM   2104  O   LYS A 268       7.640  11.505  89.483  2.00  1.00           O
ATOM   2105  N   GLU A 269       6.414   9.931  88.422  2.00  1.00           N
ATOM   2106  CA  GLU A 269       7.521   9.023  88.280  2.00  1.00           C
ATOM   2107  CB  GLU A 269       7.118   7.628  87.770  2.00  1.00           C
ATOM   2108  CG  GLU A 269       8.311   6.674  87.656  2.00  1.00           C
ATOM   2109  CD  GLU A 269       7.790   5.250  87.535  2.00  1.00           C
ATOM   2110  OE1 GLU A 269       6.835   5.026  86.744  2.00  1.00           O
ATOM   2111  OE2 GLU A 269       8.338   4.364  88.245  2.00  1.00           O
ATOM   2112  C   GLU A 269       8.523   9.585  87.340  2.00  1.00           C
ATOM   2113  O   GLU A 269       9.724   9.482  87.589  2.00  1.00           O
ATOM   2114  N   PHE A 270       8.054  10.192  86.231  2.00  1.00           N
ATOM   2115  CA  PHE A 270       8.980  10.732  85.285  2.00  1.00           C
ATOM   2116  CB  PHE A 270       8.327  11.608  84.191  2.00  1.00           C
ATOM   2117  CG  PHE A 270       7.819  10.859  83.005  2.00  1.00           C
ATOM   2118  CD1 PHE A 270       6.672  10.102  83.039  2.00  1.00           C
ATOM   2119  CD2 PHE A 270       8.496  10.968  81.812  2.00  1.00           C
ATOM   2120  CE1 PHE A 270       6.232   9.443  81.913  2.00  1.00           C
ATOM   2121  CE2 PHE A 270       8.065  10.314  80.683  2.00  1.00           C
ATOM   2122  CZ  PHE A 270       6.930   9.543  80.733  2.00  1.00           C
ATOM   2123  C   PHE A 270       9.810  11.698  85.995  2.00  1.00           C
ATOM   2124  O   PHE A 270      11.012  11.504  86.171  2.00  1.00           O
ATOM   2125  N   TYR A 271       9.140  12.748  86.472  2.00  1.00           N
ATOM   2126  CA  TYR A 271       9.873  13.682  87.218  2.00  1.00           C
ATOM   2127  CB  TYR A 271      10.404  14.907  86.484  2.00  1.00           C
ATOM   2128  CG  TYR A 271      11.558  14.170  85.923  2.00  1.00           C
ATOM   2129  CD1 TYR A 271      12.529  13.721  86.793  2.00  1.00           C
ATOM   2130  CD2 TYR A 271      11.658  13.859  84.592  2.00  1.00           C
ATOM   2131  CE1 TYR A 271      13.616  13.013  86.355  2.00  1.00           C
ATOM   2132  CE2 TYR A 271      12.746  13.148  84.152  2.00  1.00           C
ATOM   2133  CZ  TYR A 271      13.727  12.727  85.020  2.00  1.00           C
ATOM   2134  OH  TYR A 271      14.838  11.997  84.548  2.00  1.00           O
ATOM   2135  C   TYR A 271       9.220  13.926  88.509  2.00  1.00           C
ATOM   2136  O   TYR A 271       8.000  13.887  88.651  2.00  1.00           O
ATOM   2137  N   GLY A 272      10.063  14.182  89.512  1.00  1.00           N
ATOM   2138  CA  GLY A 272       9.560  14.234  90.834  1.00  1.00           C
ATOM   2139  C   GLY A 272       8.558  15.327  90.916  1.00  1.00           C
ATOM   2140  O   GLY A 272       8.279  16.048  89.958  1.00  1.00           O
ATOM   2141  N   GLU A 273       8.006  15.476  92.124  1.00  1.00           N
ATOM   2142  CA  GLU A 273       6.942  16.382  92.381  1.00  1.00           C
ATOM   2143  CB  GLU A 273       6.612  16.404  93.883  1.00  1.00           C
ATOM   2144  CG  GLU A 273       5.288  17.058  94.269  1.00  1.00           C
ATOM   2145  CD  GLU A 273       5.015  16.641  95.708  1.00  1.00           C
ATOM   2146  OE1 GLU A 273       5.831  17.008  96.595  1.00  1.00           O
ATOM   2147  OE2 GLU A 273       3.997  15.934  95.937  1.00  1.00           O
ATOM   2148  C   GLU A 273       7.392  17.739  91.970  1.00  1.00           C
ATOM   2149  O   GLU A 273       6.623  18.525  91.419  1.00  1.00           O
ATOM   2150  N   ASP A 274       8.674  18.039  92.213  1.00  1.00           N
ATOM   2151  CA  ASP A 274       9.190  19.333  91.906  1.00  1.00           C
ATOM   2152  CB  ASP A 274      10.665  19.489  92.323  1.00  1.00           C
ATOM   2153  CG  ASP A 274      11.039  20.964  92.265  1.00  1.00           C
ATOM   2154  OD1 ASP A 274      10.163  21.785  91.882  1.00  1.00           O
ATOM   2155  OD2 ASP A 274      12.208  21.287  92.604  1.00  1.00           O
ATOM   2156  C   ASP A 274       9.111  19.588  90.437  1.00  1.00           C
ATOM   2157  O   ASP A 274       8.709  20.689  90.058  1.00  1.00           O
ATOM   2158  N   ALA A 275       9.404  18.543  89.618  2.00  1.00           N
ATOM   2159  CA  ALA A 275       9.617  18.550  88.185  2.00  1.00           C
ATOM   2160  CB  ALA A 275       8.407  18.045  87.380  2.00  1.00           C
ATOM   2161  C   ALA A 275       9.907  19.937  87.766  2.00  1.00           C
ATOM   2162  O   ALA A 275       9.162  20.584  87.031  2.00  1.00           O
ATOM   2163  N   LYS A 276      11.064  20.387  88.261  2.00  1.00           N
ATOM   2164  CA  LYS A 276      11.626  21.678  88.083  2.00  1.00           C
ATOM   2165  CB  LYS A 276      11.271  22.617  89.251  2.00  1.00           C
ATOM   2166  CG  LYS A 276      11.598  24.088  89.001  2.00  1.00           C
ATOM   2167  CD  LYS A 276      13.078  24.352  88.731  2.00  1.00           C
ATOM   2168  CE  LYS A 276      13.384  25.821  88.440  2.00  1.00           C
ATOM   2169  NZ  LYS A 276      14.783  25.960  87.978  2.00  1.00           N
ATOM   2170  C   LYS A 276      13.066  21.348  88.185  2.00  1.00           C
ATOM   2171  O   LYS A 276      13.890  21.746  87.362  2.00  1.00           O
ATOM   2172  N   LYS A 277      13.376  20.569  89.238  2.00  1.00           N
ATOM   2173  CA  LYS A 277      14.694  20.065  89.429  2.00  1.00           C
ATOM   2174  CB  LYS A 277      15.210  20.283  90.862  2.00  1.00           C
ATOM   2175  CG  LYS A 277      16.639  19.791  91.091  2.00  1.00           C
ATOM   2176  CD  LYS A 277      17.285  20.376  92.349  2.00  1.00           C
ATOM   2177  CE  LYS A 277      18.623  19.727  92.702  2.00  1.00           C
ATOM   2178  NZ  LYS A 277      19.496  19.692  91.508  2.00  1.00           N
ATOM   2179  C   LYS A 277      14.619  18.610  89.161  2.00  1.00           C
ATOM   2180  O   LYS A 277      14.500  17.787  90.067  2.00  1.00           O
ATOM   2181  N   SER A 278      14.676  18.282  87.865  1.00  1.00           N
ATOM   2182  CA  SER A 278      14.654  16.937  87.399  1.00  1.00           C
ATOM   2183  CB  SER A 278      13.274  16.551  86.868  1.00  1.00           C
ATOM   2184  OG  SER A 278      12.907  17.409  85.800  1.00  1.00           O
ATOM   2185  C   SER A 278      15.612  16.953  86.259  1.00  1.00           C
ATOM   2186  O   SER A 278      15.585  17.860  85.427  1.00  1.00           O
ATOM   2187  N   ARG A 279      16.497  15.949  86.195  3.00  1.00           N
ATOM   2188  CA  ARG A 279      17.500  15.932  85.175  3.00  1.00           C
ATOM   2189  CB  ARG A 279      18.420  14.715  85.336  3.00  1.00           C
ATOM   2190  CG  ARG A 279      18.998  14.655  86.751  3.00  1.00           C
ATOM   2191  CD  ARG A 279      19.930  13.477  87.025  3.00  1.00           C
ATOM   2192  NE  ARG A 279      20.285  13.556  88.469  3.00  1.00           N
ATOM   2193  CZ  ARG A 279      21.273  14.402  88.883  3.00  1.00           C
ATOM   2194  NH1 ARG A 279      21.953  15.154  87.971  3.00  1.00           N
ATOM   2195  NH2 ARG A 279      21.574  14.500  90.211  3.00  1.00           N
ATOM   2196  C   ARG A 279      16.800  15.835  83.863  3.00  1.00           C
ATOM   2197  O   ARG A 279      17.134  16.555  82.923  3.00  1.00           O
ATOM   2198  N   ASP A 280      15.771  14.970  83.762  3.00  1.00           N
ATOM   2199  CA  ASP A 280      15.191  14.839  82.462  3.00  1.00           C
ATOM   2200  CB  ASP A 280      14.782  13.408  82.066  3.00  1.00           C
ATOM   2201  CG  ASP A 280      15.999  12.515  81.913  3.00  1.00           C
ATOM   2202  OD1 ASP A 280      17.145  13.025  82.027  3.00  1.00           O
ATOM   2203  OD2 ASP A 280      15.786  11.297  81.674  3.00  1.00           O
ATOM   2204  C   ASP A 280      13.952  15.670  82.328  3.00  1.00           C
ATOM   2205  O   ASP A 280      12.857  15.138  82.151  3.00  1.00           O
ATOM   2206  N   TYR A 281      14.095  17.005  82.405  1.00  1.00           N
ATOM   2207  CA  TYR A 281      13.006  17.895  82.114  1.00  1.00           C
ATOM   2208  CB  TYR A 281      12.392  18.587  83.339  1.00  1.00           C
ATOM   2209  CG  TYR A 281      11.309  19.459  82.817  1.00  1.00           C
ATOM   2210  CD1 TYR A 281      10.138  18.920  82.332  1.00  1.00           C
ATOM   2211  CD2 TYR A 281      11.462  20.824  82.828  1.00  1.00           C
ATOM   2212  CE1 TYR A 281       9.145  19.736  81.846  1.00  1.00           C
ATOM   2213  CE2 TYR A 281      10.475  21.646  82.344  1.00  1.00           C
ATOM   2214  CZ  TYR A 281       9.315  21.100  81.850  1.00  1.00           C
ATOM   2215  OH  TYR A 281       8.298  21.939  81.350  1.00  1.00           O
ATOM   2216  C   TYR A 281      13.631  18.936  81.257  1.00  1.00           C
ATOM   2217  O   TYR A 281      14.791  19.294  81.456  1.00  1.00           O
ATOM   2218  N   GLY A 282      12.891  19.443  80.261  1.00  1.00           N
ATOM   2219  CA  GLY A 282      13.518  20.362  79.366  1.00  1.00           C
ATOM   2220  C   GLY A 282      13.174  21.767  79.726  1.00  1.00           C
ATOM   2221  O   GLY A 282      12.903  22.092  80.879  1.00  1.00           O
ATOM   2222  N   ARG A 283      13.217  22.654  78.715  1.00  1.00           N
ATOM   2223  CA  ARG A 283      12.911  24.034  78.932  1.00  1.00           C
ATOM   2224  CB  ARG A 283      14.154  24.871  79.254  1.00  1.00           C
ATOM   2225  CG  ARG A 283      14.824  24.388  80.539  1.00  1.00           C
ATOM   2226  CD  ARG A 283      16.028  25.215  80.980  1.00  1.00           C
ATOM   2227  NE  ARG A 283      16.511  24.595  82.244  1.00  1.00           N
ATOM   2228  CZ  ARG A 283      15.811  24.808  83.395  1.00  1.00           C
ATOM   2229  NH1 ARG A 283      14.683  25.577  83.369  1.00  1.00           N
ATOM   2230  NH2 ARG A 283      16.223  24.239  84.566  1.00  1.00           N
ATOM   2231  C   ARG A 283      12.316  24.558  77.661  1.00  1.00           C
ATOM   2232  O   ARG A 283      12.317  23.866  76.644  1.00  1.00           O
ATOM   2233  N   ILE A 284      11.760  25.789  77.684  1.00  1.00           N
ATOM   2234  CA  ILE A 284      11.235  26.313  76.455  1.00  1.00           C
ATOM   2235  CB  ILE A 284       9.933  27.060  76.579  1.00  1.00           C
ATOM   2236  CG1 ILE A 284       9.294  27.215  75.187  1.00  1.00           C
ATOM   2237  CG2 ILE A 284      10.169  28.385  77.321  1.00  1.00           C
ATOM   2238  CD1 ILE A 284       7.815  27.599  75.229  1.00  1.00           C
ATOM   2239  C   ILE A 284      12.301  27.186  75.892  1.00  1.00           C
ATOM   2240  O   ILE A 284      12.782  28.106  76.549  1.00  1.00           O
ATOM   2241  N   ILE A 285      12.721  26.931  74.640  1.00  1.00           N
ATOM   2242  CA  ILE A 285      13.860  27.695  74.248  1.00  1.00           C
ATOM   2243  CB  ILE A 285      14.880  26.936  73.437  1.00  1.00           C
ATOM   2244  CG1 ILE A 285      16.146  27.795  73.270  1.00  1.00           C
ATOM   2245  CG2 ILE A 285      14.250  26.450  72.121  1.00  1.00           C
ATOM   2246  CD1 ILE A 285      16.872  28.069  74.588  1.00  1.00           C
ATOM   2247  C   ILE A 285      13.469  28.948  73.553  1.00  1.00           C
ATOM   2248  O   ILE A 285      13.237  28.979  72.346  1.00  1.00           O
ATOM   2249  N   SER A 286      13.386  30.014  74.374  1.00  1.00           N
ATOM   2250  CA  SER A 286      13.146  31.372  73.997  1.00  1.00           C
ATOM   2251  CB  SER A 286      12.503  31.591  72.613  1.00  1.00           C
ATOM   2252  OG  SER A 286      11.207  31.015  72.580  1.00  1.00           O
ATOM   2253  C   SER A 286      12.218  31.947  75.001  1.00  1.00           C
ATOM   2254  O   SER A 286      11.369  31.253  75.560  1.00  1.00           O
ATOM   2255  N   ALA A 287      12.382  33.248  75.276  2.00  1.00           N
ATOM   2256  CA  ALA A 287      11.495  33.901  76.180  2.00  1.00           C
ATOM   2257  CB  ALA A 287      11.921  35.345  76.496  2.00  1.00           C
ATOM   2258  C   ALA A 287      10.151  33.955  75.540  2.00  1.00           C
ATOM   2259  O   ALA A 287       9.130  33.749  76.191  2.00  1.00           O
ATOM   2260  N   ARG A 288      10.133  34.219  74.219  2.00  1.00           N
ATOM   2261  CA  ARG A 288       8.893  34.409  73.530  2.00  1.00           C
ATOM   2262  CB  ARG A 288       9.063  34.707  72.032  2.00  1.00           C
ATOM   2263  CG  ARG A 288       7.724  34.907  71.321  2.00  1.00           C
ATOM   2264  CD  ARG A 288       7.843  35.055  69.805  2.00  1.00           C
ATOM   2265  NE  ARG A 288       8.523  36.350  69.528  2.00  1.00           N
ATOM   2266  CZ  ARG A 288       8.899  36.652  68.250  2.00  1.00           C
ATOM   2267  NH1 ARG A 288       8.663  35.758  67.247  2.00  1.00           N
ATOM   2268  NH2 ARG A 288       9.507  37.843  67.978  2.00  1.00           N
ATOM   2269  C   ARG A 288       8.040  33.183  73.638  2.00  1.00           C
ATOM   2270  O   ARG A 288       6.862  33.273  73.980  2.00  1.00           O
ATOM   2271  N   HIS A 289       8.609  31.991  73.377  2.00  1.00           N
ATOM   2272  CA  HIS A 289       7.812  30.796  73.445  2.00  1.00           C
ATOM   2273  ND1 HIS A 289       7.746  28.357  71.035  2.00  1.00           N
ATOM   2274  CG  HIS A 289       8.665  29.168  71.663  2.00  1.00           C
ATOM   2275  CB  HIS A 289       8.592  29.509  73.120  2.00  1.00           C
ATOM   2276  NE2 HIS A 289       9.234  28.944  69.492  2.00  1.00           N
ATOM   2277  CD2 HIS A 289       9.567  29.519  70.707  2.00  1.00           C
ATOM   2278  CE1 HIS A 289       8.134  28.256  69.740  2.00  1.00           C
ATOM   2279  C   HIS A 289       7.321  30.645  74.838  2.00  1.00           C
ATOM   2280  O   HIS A 289       6.159  30.315  75.070  2.00  1.00           O
ATOM   2281  N   PHE A 290       8.203  30.912  75.811  2.00  1.00           N
ATOM   2282  CA  PHE A 290       7.835  30.751  77.180  2.00  1.00           C
ATOM   2283  CB  PHE A 290       8.959  31.191  78.131  2.00  1.00           C
ATOM   2284  CG  PHE A 290       8.486  30.993  79.527  2.00  1.00           C
ATOM   2285  CD1 PHE A 290       8.629  29.773  80.143  2.00  1.00           C
ATOM   2286  CD2 PHE A 290       7.898  32.029  80.218  2.00  1.00           C
ATOM   2287  CE1 PHE A 290       8.193  29.592  81.432  2.00  1.00           C
ATOM   2288  CE2 PHE A 290       7.460  31.851  81.509  2.00  1.00           C
ATOM   2289  CZ  PHE A 290       7.606  30.629  82.118  2.00  1.00           C
ATOM   2290  C   PHE A 290       6.681  31.640  77.429  2.00  1.00           C
ATOM   2291  O   PHE A 290       5.694  31.242  78.046  2.00  1.00           O
ATOM   2292  N   GLN A 291       6.766  32.880  76.926  2.00  1.00           N
ATOM   2293  CA  GLN A 291       5.692  33.776  77.178  2.00  1.00           C
ATOM   2294  CB  GLN A 291       5.913  35.185  76.603  2.00  1.00           C
ATOM   2295  CG  GLN A 291       4.847  36.184  77.057  2.00  1.00           C
ATOM   2296  CD  GLN A 291       5.257  37.570  76.582  2.00  1.00           C
ATOM   2297  OE1 GLN A 291       5.377  37.821  75.384  2.00  1.00           O
ATOM   2298  NE2 GLN A 291       5.482  38.500  77.549  2.00  1.00           N
ATOM   2299  C   GLN A 291       4.460  33.184  76.549  2.00  1.00           C
ATOM   2300  O   GLN A 291       3.376  33.230  77.129  2.00  1.00           O
ATOM   2301  N   ARG A 292       4.606  32.587  75.347  2.00  1.00           N
ATOM   2302  CA  ARG A 292       3.490  32.062  74.602  2.00  1.00           C
ATOM   2303  CB  ARG A 292       3.897  31.543  73.210  2.00  1.00           C
ATOM   2304  CG  ARG A 292       4.283  32.637  72.213  2.00  1.00           C
ATOM   2305  CD  ARG A 292       3.139  33.605  71.899  2.00  1.00           C
ATOM   2306  NE  ARG A 292       3.481  34.315  70.634  2.00  1.00           N
ATOM   2307  CZ  ARG A 292       2.963  35.551  70.378  2.00  1.00           C
ATOM   2308  NH1 ARG A 292       2.223  36.192  71.329  2.00  1.00           N
ATOM   2309  NH2 ARG A 292       3.188  36.145  69.170  2.00  1.00           N
ATOM   2310  C   ARG A 292       2.780  30.919  75.289  2.00  1.00           C
ATOM   2311  O   ARG A 292       1.561  30.968  75.448  2.00  1.00           O
ATOM   2312  N   VAL A 293       3.507  29.876  75.747  2.00  1.00           N
ATOM   2313  CA  VAL A 293       2.875  28.699  76.305  2.00  1.00           C
ATOM   2314  CB  VAL A 293       3.870  27.665  76.749  2.00  1.00           C
ATOM   2315  CG1 VAL A 293       3.111  26.524  77.449  2.00  1.00           C
ATOM   2316  CG2 VAL A 293       4.691  27.213  75.531  2.00  1.00           C
ATOM   2317  C   VAL A 293       2.106  29.112  77.506  2.00  1.00           C
ATOM   2318  O   VAL A 293       0.999  28.632  77.744  2.00  1.00           O
ATOM   2319  N   MET A 294       2.669  30.044  78.290  2.00  1.00           N
ATOM   2320  CA  MET A 294       2.004  30.434  79.490  2.00  1.00           C
ATOM   2321  CB  MET A 294       2.737  31.539  80.266  2.00  1.00           C
ATOM   2322  CG  MET A 294       2.007  31.940  81.550  2.00  1.00           C
ATOM   2323  SD  MET A 294       2.815  33.250  82.515  2.00  1.00           S
ATOM   2324  CE  MET A 294       1.425  33.449  83.668  2.00  1.00           C
ATOM   2325  C   MET A 294       0.663  30.987  79.117  2.00  1.00           C
ATOM   2326  O   MET A 294      -0.336  30.715  79.780  2.00  1.00           O
ATOM   2327  N   GLY A 295       0.602  31.769  78.022  2.00  1.00           N
ATOM   2328  CA  GLY A 295      -0.626  32.394  77.616  2.00  1.00           C
ATOM   2329  C   GLY A 295      -1.636  31.346  77.309  2.00  1.00           C
ATOM   2330  O   GLY A 295      -2.819  31.519  77.598  2.00  1.00           O
ATOM   2331  N   LEU A 296      -1.201  30.228  76.702  2.00  1.00           N
ATOM   2332  CA  LEU A 296      -2.176  29.238  76.370  2.00  1.00           C
ATOM   2333  CB  LEU A 296      -1.626  28.004  75.634  2.00  1.00           C
ATOM   2334  CG  LEU A 296      -1.245  28.282  74.168  2.00  1.00           C
ATOM   2335  CD1 LEU A 296      -0.039  29.225  74.062  2.00  1.00           C
ATOM   2336  CD2 LEU A 296      -1.066  26.975  73.381  2.00  1.00           C
ATOM   2337  C   LEU A 296      -2.828  28.777  77.625  2.00  1.00           C
ATOM   2338  O   LEU A 296      -4.045  28.613  77.653  2.00  1.00           O
ATOM   2339  N   ILE A 297      -2.060  28.574  78.713  2.00  1.00           N
ATOM   2340  CA  ILE A 297      -2.749  28.146  79.892  2.00  1.00           C
ATOM   2341  CB  ILE A 297      -1.885  27.364  80.839  2.00  1.00           C
ATOM   2342  CG1 ILE A 297      -1.331  26.118  80.135  2.00  1.00           C
ATOM   2343  CG2 ILE A 297      -2.727  27.019  82.080  2.00  1.00           C
ATOM   2344  CD1 ILE A 297      -2.425  25.165  79.657  2.00  1.00           C
ATOM   2345  C   ILE A 297      -3.161  29.390  80.597  2.00  1.00           C
ATOM   2346  O   ILE A 297      -2.652  29.727  81.664  2.00  1.00           O
ATOM   2347  N   GLU A 298      -4.099  30.125  79.979  3.00  1.00           N
ATOM   2348  CA  GLU A 298      -4.679  31.241  80.648  3.00  1.00           C
ATOM   2349  CB  GLU A 298      -4.421  32.621  80.016  3.00  1.00           C
ATOM   2350  CG  GLU A 298      -5.030  32.844  78.633  3.00  1.00           C
ATOM   2351  CD  GLU A 298      -4.811  34.314  78.299  3.00  1.00           C
ATOM   2352  OE1 GLU A 298      -4.265  35.040  79.174  3.00  1.00           O
ATOM   2353  OE2 GLU A 298      -5.185  34.736  77.172  3.00  1.00           O
ATOM   2354  C   GLU A 298      -6.128  30.940  80.565  3.00  1.00           C
ATOM   2355  O   GLU A 298      -6.649  30.672  79.485  3.00  1.00           O
ATOM   2356  N   GLY A 299      -6.838  30.990  81.699  3.00  1.00           N
ATOM   2357  CA  GLY A 299      -8.156  30.458  81.609  3.00  1.00           C
ATOM   2358  C   GLY A 299      -7.893  28.991  81.698  3.00  1.00           C
ATOM   2359  O   GLY A 299      -6.857  28.583  82.221  3.00  1.00           O
ATOM   2360  N   GLN A 300      -8.807  28.143  81.197  1.00  1.00           N
ATOM   2361  CA  GLN A 300      -8.566  26.730  81.276  1.00  1.00           C
ATOM   2362  CB  GLN A 300      -7.304  26.222  80.553  1.00  1.00           C
ATOM   2363  CG  GLN A 300      -7.427  26.198  79.028  1.00  1.00           C
ATOM   2364  CD  GLN A 300      -7.167  27.600  78.514  1.00  1.00           C
ATOM   2365  OE1 GLN A 300      -6.205  28.243  78.927  1.00  1.00           O
ATOM   2366  NE2 GLN A 300      -8.040  28.090  77.593  1.00  1.00           N
ATOM   2367  C   GLN A 300      -8.483  26.304  82.714  1.00  1.00           C
ATOM   2368  O   GLN A 300      -8.391  27.123  83.626  1.00  1.00           O
ATOM   2369  N   LYS A 301      -8.557  24.981  82.969  4.00  1.00           N
ATOM   2370  CA  LYS A 301      -8.446  24.563  84.336  4.00  1.00           C
ATOM   2371  CB  LYS A 301      -9.548  23.619  84.846  4.00  1.00           C
ATOM   2372  CG  LYS A 301      -9.416  23.376  86.353  4.00  1.00           C
ATOM   2373  CD  LYS A 301     -10.632  22.720  87.009  4.00  1.00           C
ATOM   2374  CE  LYS A 301     -10.554  22.694  88.539  4.00  1.00           C
ATOM   2375  NZ  LYS A 301      -9.340  21.972  88.979  4.00  1.00           N
ATOM   2376  C   LYS A 301      -7.153  23.847  84.516  4.00  1.00           C
ATOM   2377  O   LYS A 301      -6.642  23.224  83.586  4.00  1.00           O
ATOM   2378  N   VAL A 302      -6.573  23.936  85.730  4.00  1.00           N
ATOM   2379  CA  VAL A 302      -5.319  23.283  85.935  4.00  1.00           C
ATOM   2380  CB  VAL A 302      -4.258  24.207  86.474  4.00  1.00           C
ATOM   2381  CG1 VAL A 302      -3.916  25.230  85.378  4.00  1.00           C
ATOM   2382  CG2 VAL A 302      -4.765  24.879  87.763  4.00  1.00           C
ATOM   2383  C   VAL A 302      -5.473  22.125  86.868  4.00  1.00           C
ATOM   2384  O   VAL A 302      -5.553  22.282  88.086  4.00  1.00           O
ATOM   2385  N   ALA A 303      -5.556  20.908  86.301  4.00  1.00           N
ATOM   2386  CA  ALA A 303      -5.572  19.741  87.129  4.00  1.00           C
ATOM   2387  CB  ALA A 303      -5.846  18.452  86.336  4.00  1.00           C
ATOM   2388  C   ALA A 303      -4.212  19.621  87.725  4.00  1.00           C
ATOM   2389  O   ALA A 303      -4.059  19.378  88.921  4.00  1.00           O
ATOM   2390  N   TYR A 304      -3.176  19.817  86.884  4.00  1.00           N
ATOM   2391  CA  TYR A 304      -1.837  19.641  87.355  4.00  1.00           C
ATOM   2392  CB  TYR A 304      -1.188  18.369  86.782  4.00  1.00           C
ATOM   2393  CG  TYR A 304       0.135  18.153  87.430  4.00  1.00           C
ATOM   2394  CD1 TYR A 304       1.268  18.762  86.940  4.00  1.00           C
ATOM   2395  CD2 TYR A 304       0.239  17.341  88.536  4.00  1.00           C
ATOM   2396  CE1 TYR A 304       2.487  18.559  87.544  4.00  1.00           C
ATOM   2397  CE2 TYR A 304       1.455  17.134  89.143  4.00  1.00           C
ATOM   2398  CZ  TYR A 304       2.582  17.744  88.646  4.00  1.00           C
ATOM   2399  OH  TYR A 304       3.833  17.534  89.267  4.00  1.00           O
ATOM   2400  C   TYR A 304      -1.008  20.800  86.884  4.00  1.00           C
ATOM   2401  O   TYR A 304      -1.105  21.219  85.733  4.00  1.00           O
ATOM   2402  N   GLY A 305      -0.184  21.366  87.789  1.00  1.00           N
ATOM   2403  CA  GLY A 305       0.784  22.373  87.445  1.00  1.00           C
ATOM   2404  C   GLY A 305       0.158  23.622  86.927  1.00  1.00           C
ATOM   2405  O   GLY A 305      -0.877  24.080  87.410  1.00  1.00           O
ATOM   2406  N   GLY A 306       0.818  24.199  85.901  1.00  1.00           N
ATOM   2407  CA  GLY A 306       0.397  25.420  85.284  1.00  1.00           C
ATOM   2408  C   GLY A 306       1.341  26.502  85.662  1.00  1.00           C
ATOM   2409  O   GLY A 306       1.315  27.590  85.089  1.00  1.00           O
ATOM   2410  N   THR A 307       2.216  26.231  86.640  1.00  1.00           N
ATOM   2411  CA  THR A 307       3.131  27.253  87.024  1.00  1.00           C
ATOM   2412  CB  THR A 307       3.714  27.046  88.392  1.00  1.00           C
ATOM   2413  OG1 THR A 307       4.458  28.189  88.789  1.00  1.00           O
ATOM   2414  CG2 THR A 307       4.626  25.808  88.353  1.00  1.00           C
ATOM   2415  C   THR A 307       4.251  27.239  86.061  1.00  1.00           C
ATOM   2416  O   THR A 307       4.342  26.371  85.194  1.00  1.00           O
ATOM   2417  N   GLY A 308       5.132  28.240  86.187  4.00  1.00           N
ATOM   2418  CA  GLY A 308       6.236  28.289  85.296  4.00  1.00           C
ATOM   2419  C   GLY A 308       7.257  29.161  85.907  4.00  1.00           C
ATOM   2420  O   GLY A 308       7.046  29.746  86.968  4.00  1.00           O
ATOM   2421  N   ASP A 309       8.419  29.251  85.245  4.00  1.00           N
ATOM   2422  CA  ASP A 309       9.425  30.086  85.798  4.00  1.00           C
ATOM   2423  CB  ASP A 309      10.637  29.283  86.305  4.00  1.00           C
ATOM   2424  CG  ASP A 309      11.473  30.166  87.219  4.00  1.00           C
ATOM   2425  OD1 ASP A 309      11.348  31.416  87.122  4.00  1.00           O
ATOM   2426  OD2 ASP A 309      12.247  29.596  88.034  4.00  1.00           O
ATOM   2427  C   ASP A 309       9.898  30.983  84.714  4.00  1.00           C
ATOM   2428  O   ASP A 309      10.896  30.695  84.060  4.00  1.00           O
ATOM   2429  N   ALA A 310       9.186  32.091  84.451  3.00  1.00           N
ATOM   2430  CA  ALA A 310       9.804  32.939  83.486  3.00  1.00           C
ATOM   2431  CB  ALA A 310       8.944  34.151  83.084  3.00  1.00           C
ATOM   2432  C   ALA A 310      10.995  33.439  84.235  3.00  1.00           C
ATOM   2433  O   ALA A 310      10.884  34.128  85.249  3.00  1.00           O
ATOM   2434  N   ALA A 311      12.171  33.086  83.712  3.00  1.00           N
ATOM   2435  CA  ALA A 311      13.457  33.248  84.315  3.00  1.00           C
ATOM   2436  CB  ALA A 311      13.522  32.784  85.780  3.00  1.00           C
ATOM   2437  C   ALA A 311      14.146  32.230  83.499  3.00  1.00           C
ATOM   2438  O   ALA A 311      14.126  32.326  82.272  3.00  1.00           O
ATOM   2439  N   THR A 312      14.812  31.252  84.129  3.00  1.00           N
ATOM   2440  CA  THR A 312      15.176  30.194  83.249  3.00  1.00           C
ATOM   2441  CB  THR A 312      15.998  29.105  83.888  3.00  1.00           C
ATOM   2442  OG1 THR A 312      16.415  28.171  82.903  3.00  1.00           O
ATOM   2443  CG2 THR A 312      15.180  28.402  84.985  3.00  1.00           C
ATOM   2444  C   THR A 312      13.862  29.661  82.806  3.00  1.00           C
ATOM   2445  O   THR A 312      13.002  29.360  83.632  3.00  1.00           O
ATOM   2446  N   ARG A 313      13.673  29.580  81.475  3.00  1.00           N
ATOM   2447  CA  ARG A 313      12.422  29.184  80.901  3.00  1.00           C
ATOM   2448  CB  ARG A 313      12.549  28.895  79.402  3.00  1.00           C
ATOM   2449  CG  ARG A 313      13.568  27.780  79.146  3.00  1.00           C
ATOM   2450  CD  ARG A 313      15.017  28.213  79.377  3.00  1.00           C
ATOM   2451  NE  ARG A 313      15.356  29.232  78.345  3.00  1.00           N
ATOM   2452  CZ  ARG A 313      16.117  30.316  78.679  3.00  1.00           C
ATOM   2453  NH1 ARG A 313      16.539  30.481  79.967  3.00  1.00           N
ATOM   2454  NH2 ARG A 313      16.449  31.237  77.729  3.00  1.00           N
ATOM   2455  C   ARG A 313      12.061  27.879  81.546  3.00  1.00           C
ATOM   2456  O   ARG A 313      12.906  26.996  81.693  3.00  1.00           O
ATOM   2457  N   TYR A 314      10.793  27.733  81.982  4.00  1.00           N
ATOM   2458  CA  TYR A 314      10.429  26.546  82.701  4.00  1.00           C
ATOM   2459  CB  TYR A 314      10.988  26.601  84.135  4.00  1.00           C
ATOM   2460  CG  TYR A 314      10.300  25.619  85.014  4.00  1.00           C
ATOM   2461  CD1 TYR A 314      10.659  24.292  85.040  4.00  1.00           C
ATOM   2462  CD2 TYR A 314       9.287  26.055  85.837  4.00  1.00           C
ATOM   2463  CE1 TYR A 314      10.006  23.415  85.874  4.00  1.00           C
ATOM   2464  CE2 TYR A 314       8.631  25.184  86.671  4.00  1.00           C
ATOM   2465  CZ  TYR A 314       8.991  23.861  86.690  4.00  1.00           C
ATOM   2466  OH  TYR A 314       8.318  22.966  87.546  4.00  1.00           O
ATOM   2467  C   TYR A 314       8.924  26.450  82.779  4.00  1.00           C
ATOM   2468  O   TYR A 314       8.249  27.423  83.108  4.00  1.00           O
ATOM   2469  N   ILE A 315       8.361  25.259  82.474  4.00  1.00           N
ATOM   2470  CA  ILE A 315       6.938  25.008  82.526  4.00  1.00           C
ATOM   2471  CB  ILE A 315       6.352  24.714  81.172  4.00  1.00           C
ATOM   2472  CG1 ILE A 315       6.591  25.899  80.220  4.00  1.00           C
ATOM   2473  CG2 ILE A 315       4.862  24.376  81.348  4.00  1.00           C
ATOM   2474  CD1 ILE A 315       5.946  27.205  80.688  4.00  1.00           C
ATOM   2475  C   ILE A 315       6.791  23.751  83.387  4.00  1.00           C
ATOM   2476  O   ILE A 315       7.776  23.051  83.617  4.00  1.00           O
ATOM   2477  N   ALA A 316       5.574  23.451  83.916  1.00  1.00           N
ATOM   2478  CA  ALA A 316       5.374  22.428  84.932  1.00  1.00           C
ATOM   2479  CB  ALA A 316       3.951  22.482  85.515  1.00  1.00           C
ATOM   2480  C   ALA A 316       5.639  20.966  84.627  1.00  1.00           C
ATOM   2481  O   ALA A 316       6.568  20.502  85.287  1.00  1.00           O
ATOM   2482  N   PRO A 317       5.073  20.095  83.790  1.00  1.00           N
ATOM   2483  CA  PRO A 317       3.901  20.222  82.937  1.00  1.00           C
ATOM   2484  CD  PRO A 317       5.991  19.100  83.252  1.00  1.00           C
ATOM   2485  CB  PRO A 317       3.971  19.067  81.939  1.00  1.00           C
ATOM   2486  CG  PRO A 317       5.463  18.731  81.861  1.00  1.00           C
ATOM   2487  C   PRO A 317       2.543  20.305  83.558  1.00  1.00           C
ATOM   2488  O   PRO A 317       2.405  20.094  84.763  1.00  1.00           O
ATOM   2489  N   THR A 318       1.530  20.623  82.714  4.00  1.00           N
ATOM   2490  CA  THR A 318       0.170  20.828  83.131  4.00  1.00           C
ATOM   2491  CB  THR A 318      -0.296  22.224  82.838  4.00  1.00           C
ATOM   2492  OG1 THR A 318       0.557  23.166  83.468  4.00  1.00           O
ATOM   2493  CG2 THR A 318      -1.739  22.400  83.338  4.00  1.00           C
ATOM   2494  C   THR A 318      -0.755  19.941  82.377  4.00  1.00           C
ATOM   2495  O   THR A 318      -0.495  19.544  81.243  4.00  1.00           O
ATOM   2496  N   ILE A 319      -1.869  19.595  83.044  4.00  1.00           N
ATOM   2497  CA  ILE A 319      -2.930  18.869  82.428  4.00  1.00           C
ATOM   2498  CB  ILE A 319      -3.199  17.549  83.089  4.00  1.00           C
ATOM   2499  CG1 ILE A 319      -1.958  16.645  82.981  4.00  1.00           C
ATOM   2500  CG2 ILE A 319      -4.462  16.944  82.456  4.00  1.00           C
ATOM   2501  CD1 ILE A 319      -2.015  15.410  83.879  4.00  1.00           C
ATOM   2502  C   ILE A 319      -4.125  19.725  82.607  4.00  1.00           C
ATOM   2503  O   ILE A 319      -4.465  20.120  83.721  4.00  1.00           O
ATOM   2504  N   LEU A 320      -4.789  20.049  81.492  4.00  1.00           N
ATOM   2505  CA  LEU A 320      -5.922  20.910  81.568  4.00  1.00           C
ATOM   2506  CB  LEU A 320      -6.004  21.885  80.385  4.00  1.00           C
ATOM   2507  CG  LEU A 320      -4.743  22.748  80.198  4.00  1.00           C
ATOM   2508  CD1 LEU A 320      -4.897  23.696  78.997  4.00  1.00           C
ATOM   2509  CD2 LEU A 320      -4.349  23.469  81.495  4.00  1.00           C
ATOM   2510  C   LEU A 320      -7.103  20.034  81.447  4.00  1.00           C
ATOM   2511  O   LEU A 320      -7.009  18.915  80.950  4.00  1.00           O
ATOM   2512  N   THR A 321      -8.258  20.516  81.920  4.00  1.00           N
ATOM   2513  CA  THR A 321      -9.393  19.669  81.803  4.00  1.00           C
ATOM   2514  CB  THR A 321      -9.912  19.186  83.123  4.00  1.00           C
ATOM   2515  OG1 THR A 321     -10.906  18.193  82.924  4.00  1.00           O
ATOM   2516  CG2 THR A 321     -10.505  20.386  83.881  4.00  1.00           C
ATOM   2517  C   THR A 321     -10.503  20.443  81.164  4.00  1.00           C
ATOM   2518  O   THR A 321     -10.507  21.673  81.184  4.00  1.00           O
ATOM   2519  N   ASP A 322     -11.470  19.715  80.562  1.00  1.00           N
ATOM   2520  CA  ASP A 322     -12.621  20.297  79.925  1.00  1.00           C
ATOM   2521  CB  ASP A 322     -13.694  20.827  80.892  1.00  1.00           C
ATOM   2522  CG  ASP A 322     -14.518  19.637  81.353  1.00  1.00           C
ATOM   2523  OD1 ASP A 322     -14.367  18.545  80.742  1.00  1.00           O
ATOM   2524  OD2 ASP A 322     -15.320  19.806  82.310  1.00  1.00           O
ATOM   2525  C   ASP A 322     -12.188  21.403  79.038  1.00  1.00           C
ATOM   2526  O   ASP A 322     -12.749  22.498  79.076  1.00  1.00           O
ATOM   2527  N   VAL A 323     -11.174  21.146  78.199  1.00  1.00           N
ATOM   2528  CA  VAL A 323     -10.768  22.202  77.334  1.00  1.00           C
ATOM   2529  CB  VAL A 323      -9.493  21.945  76.588  1.00  1.00           C
ATOM   2530  CG1 VAL A 323      -9.320  23.045  75.527  1.00  1.00           C
ATOM   2531  CG2 VAL A 323      -8.340  21.906  77.603  1.00  1.00           C
ATOM   2532  C   VAL A 323     -11.844  22.394  76.323  1.00  1.00           C
ATOM   2533  O   VAL A 323     -12.431  21.434  75.825  1.00  1.00           O
ATOM   2534  N   ASP A 324     -12.145  23.667  76.014  1.00  1.00           N
ATOM   2535  CA  ASP A 324     -13.143  23.975  75.039  1.00  1.00           C
ATOM   2536  CB  ASP A 324     -13.981  25.223  75.376  1.00  1.00           C
ATOM   2537  CG  ASP A 324     -14.871  24.941  76.575  1.00  1.00           C
ATOM   2538  OD1 ASP A 324     -15.270  23.761  76.762  1.00  1.00           O
ATOM   2539  OD2 ASP A 324     -15.165  25.912  77.323  1.00  1.00           O
ATOM   2540  C   ASP A 324     -12.410  24.330  73.796  1.00  1.00           C
ATOM   2541  O   ASP A 324     -11.449  25.097  73.822  1.00  1.00           O
ATOM   2542  N   PRO A 325     -12.828  23.770  72.700  3.00  1.00           N
ATOM   2543  CA  PRO A 325     -12.219  24.026  71.427  3.00  1.00           C
ATOM   2544  CD  PRO A 325     -14.133  23.141  72.579  3.00  1.00           C
ATOM   2545  CB  PRO A 325     -12.972  23.129  70.448  3.00  1.00           C
ATOM   2546  CG  PRO A 325     -14.384  23.056  71.063  3.00  1.00           C
ATOM   2547  C   PRO A 325     -12.571  25.466  71.185  3.00  1.00           C
ATOM   2548  O   PRO A 325     -13.434  25.991  71.888  3.00  1.00           O
ATOM   2549  N   GLN A 326     -11.946  26.130  70.200  3.00  1.00           N
ATOM   2550  CA  GLN A 326     -12.244  27.516  69.990  3.00  1.00           C
ATOM   2551  CB  GLN A 326     -13.755  27.789  69.848  3.00  1.00           C
ATOM   2552  CG  GLN A 326     -14.101  29.165  69.278  3.00  1.00           C
ATOM   2553  CD  GLN A 326     -14.257  29.007  67.772  3.00  1.00           C
ATOM   2554  OE1 GLN A 326     -13.335  29.279  67.003  3.00  1.00           O
ATOM   2555  NE2 GLN A 326     -15.458  28.543  67.336  3.00  1.00           N
ATOM   2556  C   GLN A 326     -11.742  28.254  71.195  3.00  1.00           C
ATOM   2557  O   GLN A 326     -12.204  29.354  71.495  3.00  1.00           O
ATOM   2558  N   SER A 327     -10.762  27.660  71.905  1.00  1.00           N
ATOM   2559  CA  SER A 327     -10.175  28.316  73.039  1.00  1.00           C
ATOM   2560  CB  SER A 327     -10.421  27.580  74.374  1.00  1.00           C
ATOM   2561  OG  SER A 327     -11.815  27.518  74.648  1.00  1.00           O
ATOM   2562  C   SER A 327      -8.696  28.315  72.826  1.00  1.00           C
ATOM   2563  O   SER A 327      -8.134  27.308  72.398  1.00  1.00           O
ATOM   2564  N   PRO A 328      -8.063  29.435  73.074  2.00  1.00           N
ATOM   2565  CA  PRO A 328      -6.638  29.555  72.901  2.00  1.00           C
ATOM   2566  CD  PRO A 328      -8.601  30.448  73.964  2.00  1.00           C
ATOM   2567  CB  PRO A 328      -6.281  30.941  73.432  2.00  1.00           C
ATOM   2568  CG  PRO A 328      -7.367  31.198  74.496  2.00  1.00           C
ATOM   2569  C   PRO A 328      -6.053  28.466  73.736  2.00  1.00           C
ATOM   2570  O   PRO A 328      -6.300  28.423  74.942  2.00  1.00           O
ATOM   2571  N   VAL A 329      -5.276  27.596  73.076  2.00  1.00           N
ATOM   2572  CA  VAL A 329      -4.718  26.394  73.600  2.00  1.00           C
ATOM   2573  CB  VAL A 329      -5.465  25.818  74.786  2.00  1.00           C
ATOM   2574  CG1 VAL A 329      -6.983  25.778  74.539  2.00  1.00           C
ATOM   2575  CG2 VAL A 329      -4.845  24.449  75.108  2.00  1.00           C
ATOM   2576  C   VAL A 329      -4.787  25.514  72.382  2.00  1.00           C
ATOM   2577  O   VAL A 329      -3.768  25.167  71.789  2.00  1.00           O
ATOM   2578  N   MET A 330      -6.026  25.153  71.979  2.00  1.00           N
ATOM   2579  CA  MET A 330      -6.345  24.319  70.855  2.00  1.00           C
ATOM   2580  CB  MET A 330      -7.821  23.884  70.835  2.00  1.00           C
ATOM   2581  CG  MET A 330      -8.134  22.872  69.730  2.00  1.00           C
ATOM   2582  SD  MET A 330      -9.766  22.083  69.858  2.00  1.00           S
ATOM   2583  CE  MET A 330      -9.262  20.923  71.162  2.00  1.00           C
ATOM   2584  C   MET A 330      -6.029  24.929  69.514  2.00  1.00           C
ATOM   2585  O   MET A 330      -5.487  24.253  68.642  2.00  1.00           O
ATOM   2586  N   GLN A 331      -6.323  26.228  69.317  3.00  1.00           N
ATOM   2587  CA  GLN A 331      -6.219  26.843  68.016  3.00  1.00           C
ATOM   2588  CB  GLN A 331      -6.691  28.308  68.057  3.00  1.00           C
ATOM   2589  CG  GLN A 331      -5.867  29.186  68.997  3.00  1.00           C
ATOM   2590  CD  GLN A 331      -6.647  30.470  69.243  3.00  1.00           C
ATOM   2591  OE1 GLN A 331      -7.873  30.457  69.333  3.00  1.00           O
ATOM   2592  NE2 GLN A 331      -5.916  31.612  69.364  3.00  1.00           N
ATOM   2593  C   GLN A 331      -4.810  26.778  67.494  3.00  1.00           C
ATOM   2594  O   GLN A 331      -4.612  26.487  66.315  3.00  1.00           O
ATOM   2595  N   GLU A 332      -3.781  27.016  68.334  1.00  1.00           N
ATOM   2596  CA  GLU A 332      -2.450  27.007  67.783  1.00  1.00           C
ATOM   2597  CB  GLU A 332      -1.598  28.226  68.181  1.00  1.00           C
ATOM   2598  CG  GLU A 332      -0.277  28.321  67.412  1.00  1.00           C
ATOM   2599  CD  GLU A 332       0.428  29.598  67.847  1.00  1.00           C
ATOM   2600  OE1 GLU A 332       0.568  29.803  69.082  1.00  1.00           O
ATOM   2601  OE2 GLU A 332       0.830  30.388  66.950  1.00  1.00           O
ATOM   2602  C   GLU A 332      -1.736  25.791  68.223  1.00  1.00           C
ATOM   2603  O   GLU A 332      -2.112  25.131  69.191  1.00  1.00           O
ATOM   2604  N   GLU A 333      -0.680  25.455  67.468  1.00  1.00           N
ATOM   2605  CA  GLU A 333       0.109  24.324  67.810  1.00  1.00           C
ATOM   2606  CB  GLU A 333       1.176  24.039  66.743  1.00  1.00           C
ATOM   2607  CG  GLU A 333       2.081  25.242  66.467  1.00  1.00           C
ATOM   2608  CD  GLU A 333       2.807  24.996  65.153  1.00  1.00           C
ATOM   2609  OE1 GLU A 333       2.108  24.759  64.130  1.00  1.00           O
ATOM   2610  OE2 GLU A 333       4.067  25.042  65.149  1.00  1.00           O
ATOM   2611  C   GLU A 333       0.757  24.666  69.100  1.00  1.00           C
ATOM   2612  O   GLU A 333       1.635  25.526  69.160  1.00  1.00           O
ATOM   2613  N   ILE A 334       0.322  24.004  70.186  1.00  1.00           N
ATOM   2614  CA  ILE A 334       0.967  24.313  71.416  1.00  1.00           C
ATOM   2615  CB  ILE A 334       0.083  24.189  72.641  1.00  1.00           C
ATOM   2616  CG1 ILE A 334       0.788  24.745  73.899  1.00  1.00           C
ATOM   2617  CG2 ILE A 334      -0.441  22.747  72.774  1.00  1.00           C
ATOM   2618  CD1 ILE A 334       2.044  23.995  74.348  1.00  1.00           C
ATOM   2619  C   ILE A 334       2.104  23.350  71.484  1.00  1.00           C
ATOM   2620  O   ILE A 334       1.927  22.136  71.565  1.00  1.00           O
ATOM   2621  N   PHE A 335       3.336  23.877  71.364  1.00  1.00           N
ATOM   2622  CA  PHE A 335       4.442  22.991  71.526  1.00  1.00           C
ATOM   2623  CB  PHE A 335       5.448  23.018  70.364  1.00  1.00           C
ATOM   2624  CG  PHE A 335       4.742  22.331  69.241  1.00  1.00           C
ATOM   2625  CD1 PHE A 335       4.594  20.962  69.256  1.00  1.00           C
ATOM   2626  CD2 PHE A 335       4.230  23.038  68.178  1.00  1.00           C
ATOM   2627  CE1 PHE A 335       3.945  20.308  68.235  1.00  1.00           C
ATOM   2628  CE2 PHE A 335       3.582  22.388  67.153  1.00  1.00           C
ATOM   2629  CZ  PHE A 335       3.435  21.022  67.178  1.00  1.00           C
ATOM   2630  C   PHE A 335       5.073  23.385  72.803  1.00  1.00           C
ATOM   2631  O   PHE A 335       5.925  24.272  72.865  1.00  1.00           O
ATOM   2632  N   GLY A 336       4.645  22.694  73.869  1.00  1.00           N
ATOM   2633  CA  GLY A 336       5.094  23.001  75.187  1.00  1.00           C
ATOM   2634  C   GLY A 336       4.618  21.890  76.054  1.00  1.00           C
ATOM   2635  O   GLY A 336       4.146  20.852  75.596  1.00  1.00           O
ATOM   2636  N   PRO A 337       4.774  22.113  77.314  1.00  1.00           N
ATOM   2637  CA  PRO A 337       4.390  21.135  78.285  1.00  1.00           C
ATOM   2638  CD  PRO A 337       5.898  22.925  77.777  1.00  1.00           C
ATOM   2639  CB  PRO A 337       5.066  21.551  79.587  1.00  1.00           C
ATOM   2640  CG  PRO A 337       6.315  22.321  79.121  1.00  1.00           C
ATOM   2641  C   PRO A 337       2.901  20.957  78.437  1.00  1.00           C
ATOM   2642  O   PRO A 337       2.494  19.963  79.035  1.00  1.00           O
ATOM   2643  N   VAL A 338       2.075  21.890  77.928  4.00  1.00           N
ATOM   2644  CA  VAL A 338       0.667  21.832  78.180  4.00  1.00           C
ATOM   2645  CB  VAL A 338      -0.059  23.085  77.768  4.00  1.00           C
ATOM   2646  CG1 VAL A 338      -1.563  22.877  78.006  4.00  1.00           C
ATOM   2647  CG2 VAL A 338       0.544  24.277  78.530  4.00  1.00           C
ATOM   2648  C   VAL A 338       0.007  20.682  77.460  4.00  1.00           C
ATOM   2649  O   VAL A 338       0.349  20.368  76.322  4.00  1.00           O
ATOM   2650  N   LEU A 339      -0.957  20.006  78.143  4.00  1.00           N
ATOM   2651  CA  LEU A 339      -1.735  18.929  77.572  4.00  1.00           C
ATOM   2652  CB  LEU A 339      -1.416  17.557  78.188  4.00  1.00           C
ATOM   2653  CG  LEU A 339      -2.235  16.401  77.587  4.00  1.00           C
ATOM   2654  CD1 LEU A 339      -1.942  16.232  76.088  4.00  1.00           C
ATOM   2655  CD2 LEU A 339      -2.027  15.100  78.379  4.00  1.00           C
ATOM   2656  C   LEU A 339      -3.184  19.248  77.841  4.00  1.00           C
ATOM   2657  O   LEU A 339      -3.618  19.370  78.985  4.00  1.00           O
ATOM   2658  N   PRO A 340      -3.920  19.415  76.775  4.00  1.00           N
ATOM   2659  CA  PRO A 340      -5.323  19.780  76.827  4.00  1.00           C
ATOM   2660  CD  PRO A 340      -3.286  19.864  75.545  4.00  1.00           C
ATOM   2661  CB  PRO A 340      -5.677  20.224  75.407  4.00  1.00           C
ATOM   2662  CG  PRO A 340      -4.343  20.705  74.816  4.00  1.00           C
ATOM   2663  C   PRO A 340      -6.433  18.978  77.416  4.00  1.00           C
ATOM   2664  O   PRO A 340      -7.168  19.515  78.242  4.00  1.00           O
ATOM   2665  N   ILE A 341      -6.577  17.700  77.050  4.00  1.00           N
ATOM   2666  CA  ILE A 341      -7.772  17.012  77.438  4.00  1.00           C
ATOM   2667  CB  ILE A 341      -8.035  16.981  78.917  4.00  1.00           C
ATOM   2668  CG1 ILE A 341      -6.951  16.149  79.625  4.00  1.00           C
ATOM   2669  CG2 ILE A 341      -9.460  16.445  79.138  4.00  1.00           C
ATOM   2670  CD1 ILE A 341      -7.040  16.181  81.149  4.00  1.00           C
ATOM   2671  C   ILE A 341      -8.938  17.641  76.731  4.00  1.00           C
ATOM   2672  O   ILE A 341      -9.196  18.835  76.872  4.00  1.00           O
ATOM   2673  N   VAL A 342      -9.663  16.834  75.921  4.00  1.00           N
ATOM   2674  CA  VAL A 342     -10.832  17.306  75.227  4.00  1.00           C
ATOM   2675  CB  VAL A 342     -10.659  17.583  73.770  4.00  1.00           C
ATOM   2676  CG1 VAL A 342     -10.748  16.246  73.032  4.00  1.00           C
ATOM   2677  CG2 VAL A 342     -11.723  18.600  73.329  4.00  1.00           C
ATOM   2678  C   VAL A 342     -11.836  16.216  75.335  4.00  1.00           C
ATOM   2679  O   VAL A 342     -11.498  15.082  75.671  4.00  1.00           O
ATOM   2680  N   CYS A 343     -13.115  16.532  75.069  4.00  1.00           N
ATOM   2681  CA  CYS A 343     -14.093  15.502  75.209  4.00  1.00           C
ATOM   2682  CB  CYS A 343     -15.302  15.907  76.069  4.00  1.00           C
ATOM   2683  SG  CYS A 343     -14.858  16.224  77.803  4.00  1.00           S
ATOM   2684  C   CYS A 343     -14.630  15.154  73.871  4.00  1.00           C
ATOM   2685  O   CYS A 343     -14.755  15.999  72.987  4.00  1.00           O
ATOM   2686  N   VAL A 344     -14.932  13.858  73.694  1.00  1.00           N
ATOM   2687  CA  VAL A 344     -15.528  13.411  72.480  1.00  1.00           C
ATOM   2688  CB  VAL A 344     -14.519  12.826  71.535  1.00  1.00           C
ATOM   2689  CG1 VAL A 344     -15.249  12.257  70.307  1.00  1.00           C
ATOM   2690  CG2 VAL A 344     -13.470  13.903  71.214  1.00  1.00           C
ATOM   2691  C   VAL A 344     -16.427  12.294  72.863  1.00  1.00           C
ATOM   2692  O   VAL A 344     -16.021  11.372  73.568  1.00  1.00           O
ATOM   2693  N   ARG A 345     -17.690  12.357  72.422  1.00  1.00           N
ATOM   2694  CA  ARG A 345     -18.583  11.315  72.800  1.00  1.00           C
ATOM   2695  CB  ARG A 345     -20.060  11.642  72.523  1.00  1.00           C
ATOM   2696  CG  ARG A 345     -20.384  11.973  71.067  1.00  1.00           C
ATOM   2697  CD  ARG A 345     -21.870  12.266  70.863  1.00  1.00           C
ATOM   2698  NE  ARG A 345     -22.046  12.886  69.522  1.00  1.00           N
ATOM   2699  CZ  ARG A 345     -23.199  13.564  69.256  1.00  1.00           C
ATOM   2700  NH1 ARG A 345     -24.184  13.616  70.199  1.00  1.00           N
ATOM   2701  NH2 ARG A 345     -23.369  14.192  68.056  1.00  1.00           N
ATOM   2702  C   ARG A 345     -18.262  10.022  72.134  1.00  1.00           C
ATOM   2703  O   ARG A 345     -18.246   8.977  72.783  1.00  1.00           O
ATOM   2704  N   SER A 346     -17.972  10.042  70.821  1.00  1.00           N
ATOM   2705  CA  SER A 346     -17.810   8.768  70.192  1.00  1.00           C
ATOM   2706  CB  SER A 346     -19.052   8.320  69.402  1.00  1.00           C
ATOM   2707  OG  SER A 346     -19.282   9.205  68.316  1.00  1.00           O
ATOM   2708  C   SER A 346     -16.677   8.811  69.230  1.00  1.00           C
ATOM   2709  O   SER A 346     -16.077   9.855  68.981  1.00  1.00           O
ATOM   2710  N   LEU A 347     -16.357   7.625  68.684  2.00  1.00           N
ATOM   2711  CA  LEU A 347     -15.282   7.462  67.756  2.00  1.00           C
ATOM   2712  CB  LEU A 347     -15.106   6.004  67.294  2.00  1.00           C
ATOM   2713  CG  LEU A 347     -14.751   5.016  68.418  2.00  1.00           C
ATOM   2714  CD1 LEU A 347     -15.886   4.914  69.450  2.00  1.00           C
ATOM   2715  CD2 LEU A 347     -14.350   3.648  67.843  2.00  1.00           C
ATOM   2716  C   LEU A 347     -15.589   8.237  66.519  2.00  1.00           C
ATOM   2717  O   LEU A 347     -14.731   8.935  65.982  2.00  1.00           O
ATOM   2718  N   GLU A 348     -16.845   8.146  66.046  2.00  1.00           N
ATOM   2719  CA  GLU A 348     -17.207   8.815  64.834  2.00  1.00           C
ATOM   2720  CB  GLU A 348     -18.705   8.672  64.503  2.00  1.00           C
ATOM   2721  CG  GLU A 348     -19.149   9.371  63.211  2.00  1.00           C
ATOM   2722  CD  GLU A 348     -19.167   8.356  62.075  2.00  1.00           C
ATOM   2723  OE1 GLU A 348     -18.073   7.869  61.684  2.00  1.00           O
ATOM   2724  OE2 GLU A 348     -20.287   8.054  61.583  2.00  1.00           O
ATOM   2725  C   GLU A 348     -16.957  10.264  65.074  2.00  1.00           C
ATOM   2726  O   GLU A 348     -16.452  10.969  64.201  2.00  1.00           O
ATOM   2727  N   GLU A 349     -17.293  10.742  66.286  2.00  1.00           N
ATOM   2728  CA  GLU A 349     -17.139  12.140  66.548  2.00  1.00           C
ATOM   2729  CB  GLU A 349     -17.621  12.609  67.930  2.00  1.00           C
ATOM   2730  CG  GLU A 349     -17.408  14.120  68.088  2.00  1.00           C
ATOM   2731  CD  GLU A 349     -17.768  14.557  69.499  2.00  1.00           C
ATOM   2732  OE1 GLU A 349     -18.311  13.721  70.268  2.00  1.00           O
ATOM   2733  OE2 GLU A 349     -17.497  15.745  69.826  2.00  1.00           O
ATOM   2734  C   GLU A 349     -15.706  12.552  66.467  2.00  1.00           C
ATOM   2735  O   GLU A 349     -15.378  13.546  65.821  2.00  1.00           O
ATOM   2736  N   ALA A 350     -14.799  11.788  67.095  2.00  1.00           N
ATOM   2737  CA  ALA A 350     -13.428  12.208  67.108  2.00  1.00           C
ATOM   2738  CB  ALA A 350     -12.513  11.230  67.863  2.00  1.00           C
ATOM   2739  C   ALA A 350     -12.950  12.264  65.693  2.00  1.00           C
ATOM   2740  O   ALA A 350     -12.238  13.188  65.303  2.00  1.00           O
ATOM   2741  N   ILE A 351     -13.353  11.277  64.870  2.00  1.00           N
ATOM   2742  CA  ILE A 351     -12.898  11.240  63.512  2.00  1.00           C
ATOM   2743  CB  ILE A 351     -13.402  10.049  62.744  2.00  1.00           C
ATOM   2744  CG1 ILE A 351     -12.779   8.760  63.308  2.00  1.00           C
ATOM   2745  CG2 ILE A 351     -13.119  10.282  61.251  2.00  1.00           C
ATOM   2746  CD1 ILE A 351     -13.399   7.479  62.754  2.00  1.00           C
ATOM   2747  C   ILE A 351     -13.365  12.487  62.816  2.00  1.00           C
ATOM   2748  O   ILE A 351     -12.608  13.099  62.064  2.00  1.00           O
ATOM   2749  N   GLN A 352     -14.623  12.916  63.036  2.00  1.00           N
ATOM   2750  CA  GLN A 352     -15.072  14.094  62.348  2.00  1.00           C
ATOM   2751  CB  GLN A 352     -16.569  14.405  62.537  2.00  1.00           C
ATOM   2752  CG  GLN A 352     -16.993  14.756  63.963  2.00  1.00           C
ATOM   2753  CD  GLN A 352     -18.490  15.040  63.933  2.00  1.00           C
ATOM   2754  OE1 GLN A 352     -19.198  14.825  64.914  2.00  1.00           O
ATOM   2755  NE2 GLN A 352     -18.988  15.543  62.770  2.00  1.00           N
ATOM   2756  C   GLN A 352     -14.276  15.278  62.816  2.00  1.00           C
ATOM   2757  O   GLN A 352     -13.894  16.125  62.011  2.00  1.00           O
ATOM   2758  N   PHE A 353     -13.985  15.366  64.131  2.00  1.00           N
ATOM   2759  CA  PHE A 353     -13.288  16.518  64.639  2.00  1.00           C
ATOM   2760  CB  PHE A 353     -13.078  16.495  66.161  2.00  1.00           C
ATOM   2761  CG  PHE A 353     -12.628  17.867  66.528  2.00  1.00           C
ATOM   2762  CD1 PHE A 353     -13.556  18.845  66.803  2.00  1.00           C
ATOM   2763  CD2 PHE A 353     -11.291  18.184  66.586  2.00  1.00           C
ATOM   2764  CE1 PHE A 353     -13.161  20.117  67.139  2.00  1.00           C
ATOM   2765  CE2 PHE A 353     -10.889  19.456  66.921  2.00  1.00           C
ATOM   2766  CZ  PHE A 353     -11.823  20.425  67.200  2.00  1.00           C
ATOM   2767  C   PHE A 353     -11.927  16.577  64.008  2.00  1.00           C
ATOM   2768  O   PHE A 353     -11.505  17.629  63.529  2.00  1.00           O
ATOM   2769  N   ILE A 354     -11.210  15.436  63.964  2.00  1.00           N
ATOM   2770  CA  ILE A 354      -9.886  15.408  63.405  2.00  1.00           C
ATOM   2771  CB  ILE A 354      -9.212  14.067  63.538  2.00  1.00           C
ATOM   2772  CG1 ILE A 354      -9.975  12.962  62.797  2.00  1.00           C
ATOM   2773  CG2 ILE A 354      -9.036  13.783  65.040  2.00  1.00           C
ATOM   2774  CD1 ILE A 354      -9.268  11.609  62.853  2.00  1.00           C
ATOM   2775  C   ILE A 354     -10.013  15.811  61.958  2.00  1.00           C
ATOM   2776  O   ILE A 354      -9.159  16.523  61.430  2.00  1.00           O
ATOM   2777  N   ASN A 355     -11.102  15.382  61.282  2.00  1.00           N
ATOM   2778  CA  ASN A 355     -11.342  15.695  59.892  2.00  1.00           C
ATOM   2779  CB  ASN A 355     -12.680  15.143  59.360  2.00  1.00           C
ATOM   2780  CG  ASN A 355     -12.615  13.630  59.209  2.00  1.00           C
ATOM   2781  OD1 ASN A 355     -11.587  13.071  58.836  2.00  1.00           O
ATOM   2782  ND2 ASN A 355     -13.759  12.949  59.491  2.00  1.00           N
ATOM   2783  C   ASN A 355     -11.451  17.173  59.728  2.00  1.00           C
ATOM   2784  O   ASN A 355     -10.934  17.748  58.772  2.00  1.00           O
ATOM   2785  N   GLN A 356     -12.112  17.827  60.692  2.00  1.00           N
ATOM   2786  CA  GLN A 356     -12.459  19.209  60.582  2.00  1.00           C
ATOM   2787  CB  GLN A 356     -13.226  19.672  61.834  2.00  1.00           C
ATOM   2788  CG  GLN A 356     -13.764  21.100  61.778  2.00  1.00           C
ATOM   2789  CD  GLN A 356     -14.719  21.266  62.955  2.00  1.00           C
ATOM   2790  OE1 GLN A 356     -15.711  21.988  62.866  2.00  1.00           O
ATOM   2791  NE2 GLN A 356     -14.422  20.572  64.086  2.00  1.00           N
ATOM   2792  C   GLN A 356     -11.230  20.071  60.410  2.00  1.00           C
ATOM   2793  O   GLN A 356     -11.232  20.972  59.572  2.00  1.00           O
ATOM   2794  N   ARG A 357     -10.140  19.825  61.168  1.00  1.00           N
ATOM   2795  CA  ARG A 357      -8.973  20.674  61.090  1.00  1.00           C
ATOM   2796  CB  ARG A 357      -8.141  20.702  62.385  1.00  1.00           C
ATOM   2797  CG  ARG A 357      -7.073  21.801  62.417  1.00  1.00           C
ATOM   2798  CD  ARG A 357      -6.321  21.880  63.749  1.00  1.00           C
ATOM   2799  NE  ARG A 357      -5.526  23.142  63.770  1.00  1.00           N
ATOM   2800  CZ  ARG A 357      -4.182  23.124  63.528  1.00  1.00           C
ATOM   2801  NH1 ARG A 357      -3.550  21.944  63.263  1.00  1.00           N
ATOM   2802  NH2 ARG A 357      -3.469  24.287  63.566  1.00  1.00           N
ATOM   2803  C   ARG A 357      -8.072  20.216  59.978  1.00  1.00           C
ATOM   2804  O   ARG A 357      -8.304  19.181  59.358  1.00  1.00           O
ATOM   2805  N   GLU A 358      -7.019  21.019  59.693  1.00  1.00           N
ATOM   2806  CA  GLU A 358      -6.071  20.737  58.644  1.00  1.00           C
ATOM   2807  CB  GLU A 358      -5.079  21.884  58.367  1.00  1.00           C
ATOM   2808  CG  GLU A 358      -5.719  23.125  57.736  1.00  1.00           C
ATOM   2809  CD  GLU A 358      -5.999  22.846  56.262  1.00  1.00           C
ATOM   2810  OE1 GLU A 358      -6.298  21.669  55.925  1.00  1.00           O
ATOM   2811  OE2 GLU A 358      -5.926  23.812  55.457  1.00  1.00           O
ATOM   2812  C   GLU A 358      -5.294  19.516  59.016  1.00  1.00           C
ATOM   2813  O   GLU A 358      -5.194  19.159  60.188  1.00  1.00           O
ATOM   2814  N   LYS A 359      -4.734  18.832  57.995  1.00  1.00           N
ATOM   2815  CA  LYS A 359      -4.037  17.602  58.214  1.00  1.00           C
ATOM   2816  CB  LYS A 359      -3.438  16.985  56.932  1.00  1.00           C
ATOM   2817  CG  LYS A 359      -4.482  16.469  55.943  1.00  1.00           C
ATOM   2818  CD  LYS A 359      -3.903  16.159  54.561  1.00  1.00           C
ATOM   2819  CE  LYS A 359      -4.938  15.633  53.566  1.00  1.00           C
ATOM   2820  NZ  LYS A 359      -5.914  16.696  53.238  1.00  1.00           N
ATOM   2821  C   LYS A 359      -2.894  17.826  59.161  1.00  1.00           C
ATOM   2822  O   LYS A 359      -2.131  18.789  59.045  1.00  1.00           O
ATOM   2823  N   PRO A 360      -2.813  16.954  60.133  1.00  1.00           N
ATOM   2824  CA  PRO A 360      -1.782  17.009  61.144  1.00  1.00           C
ATOM   2825  CD  PRO A 360      -4.032  16.343  60.643  1.00  1.00           C
ATOM   2826  CB  PRO A 360      -2.399  16.420  62.411  1.00  1.00           C
ATOM   2827  CG  PRO A 360      -3.599  15.599  61.913  1.00  1.00           C
ATOM   2828  C   PRO A 360      -0.545  16.274  60.718  1.00  1.00           C
ATOM   2829  O   PRO A 360      -0.602  15.530  59.746  1.00  1.00           O
ATOM   2830  N   LEU A 361       0.579  16.491  61.434  1.00  1.00           N
ATOM   2831  CA  LEU A 361       1.808  15.819  61.112  1.00  1.00           C
ATOM   2832  CB  LEU A 361       3.007  16.352  61.915  1.00  1.00           C
ATOM   2833  CG  LEU A 361       4.379  15.969  61.320  1.00  1.00           C
ATOM   2834  CD1 LEU A 361       4.578  14.448  61.222  1.00  1.00           C
ATOM   2835  CD2 LEU A 361       4.617  16.698  59.987  1.00  1.00           C
ATOM   2836  C   LEU A 361       1.640  14.361  61.424  1.00  1.00           C
ATOM   2837  O   LEU A 361       1.998  13.505  60.618  1.00  1.00           O
ATOM   2838  N   ALA A 362       1.067  14.038  62.604  4.00  1.00           N
ATOM   2839  CA  ALA A 362       0.928  12.656  62.975  4.00  1.00           C
ATOM   2840  CB  ALA A 362       1.974  12.194  64.003  4.00  1.00           C
ATOM   2841  C   ALA A 362      -0.436  12.461  63.620  4.00  1.00           C
ATOM   2842  O   ALA A 362      -0.982  13.389  64.215  4.00  1.00           O
ATOM   2843  N   LEU A 363      -1.032  11.243  63.491  4.00  1.00           N
ATOM   2844  CA  LEU A 363      -2.294  10.853  64.103  4.00  1.00           C
ATOM   2845  CB  LEU A 363      -3.258  10.166  63.122  4.00  1.00           C
ATOM   2846  CG  LEU A 363      -4.521   9.598  63.793  4.00  1.00           C
ATOM   2847  CD1 LEU A 363      -5.431  10.717  64.322  4.00  1.00           C
ATOM   2848  CD2 LEU A 363      -5.244   8.601  62.873  4.00  1.00           C
ATOM   2849  C   LEU A 363      -1.934   9.794  65.109  4.00  1.00           C
ATOM   2850  O   LEU A 363      -1.424   8.732  64.756  4.00  1.00           O
ATOM   2851  N   TYR A 364      -2.168  10.086  66.400  4.00  1.00           N
ATOM   2852  CA  TYR A 364      -1.741   9.260  67.496  4.00  1.00           C
ATOM   2853  CB  TYR A 364      -1.830  10.105  68.786  4.00  1.00           C
ATOM   2854  CG  TYR A 364      -1.587   9.318  70.026  4.00  1.00           C
ATOM   2855  CD1 TYR A 364      -0.311   9.027  70.450  4.00  1.00           C
ATOM   2856  CD2 TYR A 364      -2.652   8.904  70.792  4.00  1.00           C
ATOM   2857  CE1 TYR A 364      -0.108   8.310  71.606  4.00  1.00           C
ATOM   2858  CE2 TYR A 364      -2.456   8.186  71.948  4.00  1.00           C
ATOM   2859  CZ  TYR A 364      -1.179   7.887  72.355  4.00  1.00           C
ATOM   2860  OH  TYR A 364      -0.966   7.151  73.540  4.00  1.00           O
ATOM   2861  C   TYR A 364      -2.429   7.945  67.748  4.00  1.00           C
ATOM   2862  O   TYR A 364      -1.793   6.894  67.677  4.00  1.00           O
ATOM   2863  N   MET A 365      -3.748   7.952  68.027  4.00  1.00           N
ATOM   2864  CA  MET A 365      -4.453   6.732  68.330  4.00  1.00           C
ATOM   2865  CB  MET A 365      -4.400   5.718  67.170  4.00  1.00           C
ATOM   2866  CG  MET A 365      -5.271   4.470  67.346  4.00  1.00           C
ATOM   2867  SD  MET A 365      -7.061   4.742  67.162  4.00  1.00           S
ATOM   2868  CE  MET A 365      -7.376   5.038  68.924  4.00  1.00           C
ATOM   2869  C   MET A 365      -3.938   6.056  69.571  4.00  1.00           C
ATOM   2870  O   MET A 365      -2.812   6.285  70.000  4.00  1.00           O
ATOM   2871  N   PHE A 366      -4.817   5.256  70.224  4.00  1.00           N
ATOM   2872  CA  PHE A 366      -4.503   4.381  71.332  4.00  1.00           C
ATOM   2873  CB  PHE A 366      -4.285   5.112  72.665  4.00  1.00           C
ATOM   2874  CG  PHE A 366      -3.899   4.069  73.653  4.00  1.00           C
ATOM   2875  CD1 PHE A 366      -2.611   3.584  73.672  4.00  1.00           C
ATOM   2876  CD2 PHE A 366      -4.810   3.579  74.559  4.00  1.00           C
ATOM   2877  CE1 PHE A 366      -2.236   2.619  74.577  4.00  1.00           C
ATOM   2878  CE2 PHE A 366      -4.440   2.615  75.466  4.00  1.00           C
ATOM   2879  CZ  PHE A 366      -3.152   2.131  75.476  4.00  1.00           C
ATOM   2880  C   PHE A 366      -5.738   3.533  71.479  4.00  1.00           C
ATOM   2881  O   PHE A 366      -6.814   4.062  71.756  4.00  1.00           O
ATOM   2882  N   SER A 367      -5.642   2.201  71.276  1.00  1.00           N
ATOM   2883  CA  SER A 367      -6.821   1.389  71.437  1.00  1.00           C
ATOM   2884  CB  SER A 367      -7.968   1.774  70.488  1.00  1.00           C
ATOM   2885  OG  SER A 367      -7.591   1.526  69.142  1.00  1.00           O
ATOM   2886  C   SER A 367      -6.461  -0.029  71.129  1.00  1.00           C
ATOM   2887  O   SER A 367      -5.585  -0.300  70.308  1.00  1.00           O
ATOM   2888  N   SER A 368      -7.133  -0.973  71.814  1.00  1.00           N
ATOM   2889  CA  SER A 368      -6.897  -2.376  71.635  1.00  1.00           C
ATOM   2890  CB  SER A 368      -7.479  -3.224  72.778  1.00  1.00           C
ATOM   2891  OG  SER A 368      -7.219  -4.600  72.545  1.00  1.00           O
ATOM   2892  C   SER A 368      -7.512  -2.882  70.367  1.00  1.00           C
ATOM   2893  O   SER A 368      -6.921  -3.707  69.671  1.00  1.00           O
ATOM   2894  N   ASN A 369      -8.713  -2.385  70.026  1.00  1.00           N
ATOM   2895  CA  ASN A 369      -9.447  -2.956  68.934  1.00  1.00           C
ATOM   2896  CB  ASN A 369     -10.901  -2.462  68.869  1.00  1.00           C
ATOM   2897  CG  ASN A 369     -11.587  -2.926  70.148  1.00  1.00           C
ATOM   2898  OD1 ASN A 369     -11.168  -3.903  70.768  1.00  1.00           O
ATOM   2899  ND2 ASN A 369     -12.666  -2.206  70.557  1.00  1.00           N
ATOM   2900  C   ASN A 369      -8.786  -2.654  67.622  1.00  1.00           C
ATOM   2901  O   ASN A 369      -8.371  -1.526  67.362  1.00  1.00           O
ATOM   2902  N   ASP A 370      -8.653  -3.694  66.765  2.00  1.00           N
ATOM   2903  CA  ASP A 370      -8.046  -3.554  65.470  2.00  1.00           C
ATOM   2904  CB  ASP A 370      -7.749  -4.889  64.755  2.00  1.00           C
ATOM   2905  CG  ASP A 370      -9.059  -5.571  64.383  2.00  1.00           C
ATOM   2906  OD1 ASP A 370      -9.764  -6.054  65.309  2.00  1.00           O
ATOM   2907  OD2 ASP A 370      -9.366  -5.624  63.161  2.00  1.00           O
ATOM   2908  C   ASP A 370      -8.935  -2.767  64.561  2.00  1.00           C
ATOM   2909  O   ASP A 370      -8.473  -1.915  63.804  2.00  1.00           O
ATOM   2910  N   LYS A 371     -10.253  -3.025  64.629  2.00  1.00           N
ATOM   2911  CA  LYS A 371     -11.181  -2.407  63.731  2.00  1.00           C
ATOM   2912  CB  LYS A 371     -12.628  -2.883  63.975  2.00  1.00           C
ATOM   2913  CG  LYS A 371     -13.647  -2.344  62.969  2.00  1.00           C
ATOM   2914  CD  LYS A 371     -14.972  -3.112  62.972  2.00  1.00           C
ATOM   2915  CE  LYS A 371     -15.993  -2.588  61.959  2.00  1.00           C
ATOM   2916  NZ  LYS A 371     -17.062  -3.590  61.750  2.00  1.00           N
ATOM   2917  C   LYS A 371     -11.138  -0.933  63.944  2.00  1.00           C
ATOM   2918  O   LYS A 371     -11.195  -0.156  62.994  2.00  1.00           O
ATOM   2919  N   VAL A 372     -11.023  -0.506  65.210  2.00  1.00           N
ATOM   2920  CA  VAL A 372     -11.081   0.896  65.471  2.00  1.00           C
ATOM   2921  CB  VAL A 372     -11.051   1.223  66.935  2.00  1.00           C
ATOM   2922  CG1 VAL A 372     -11.004   2.753  67.088  2.00  1.00           C
ATOM   2923  CG2 VAL A 372     -12.274   0.575  67.606  2.00  1.00           C
ATOM   2924  C   VAL A 372      -9.945   1.636  64.812  2.00  1.00           C
ATOM   2925  O   VAL A 372     -10.184   2.634  64.132  2.00  1.00           O
ATOM   2926  N   ILE A 373      -8.680   1.181  64.965  2.00  1.00           N
ATOM   2927  CA  ILE A 373      -7.591   1.941  64.395  2.00  1.00           C
ATOM   2928  CB  ILE A 373      -6.217   1.446  64.744  2.00  1.00           C
ATOM   2929  CG1 ILE A 373      -5.180   2.488  64.287  2.00  1.00           C
ATOM   2930  CG2 ILE A 373      -6.010   0.043  64.152  2.00  1.00           C
ATOM   2931  CD1 ILE A 373      -3.781   2.264  64.855  2.00  1.00           C
ATOM   2932  C   ILE A 373      -7.736   1.945  62.926  2.00  1.00           C
ATOM   2933  O   ILE A 373      -7.583   2.977  62.275  2.00  1.00           O
ATOM   2934  N   LYS A 374      -8.068   0.778  62.366  2.00  1.00           N
ATOM   2935  CA  LYS A 374      -8.195   0.718  60.956  2.00  1.00           C
ATOM   2936  CB  LYS A 374      -8.483  -0.700  60.429  2.00  1.00           C
ATOM   2937  CG  LYS A 374      -9.735  -1.360  61.008  2.00  1.00           C
ATOM   2938  CD  LYS A 374     -10.138  -2.635  60.263  2.00  1.00           C
ATOM   2939  CE  LYS A 374     -11.288  -3.400  60.920  2.00  1.00           C
ATOM   2940  NZ  LYS A 374     -11.641  -4.578  60.096  2.00  1.00           N
ATOM   2941  C   LYS A 374      -9.310   1.640  60.558  2.00  1.00           C
ATOM   2942  O   LYS A 374      -9.259   2.263  59.500  2.00  1.00           O
ATOM   2943  N   LYS A 375     -10.354   1.763  61.403  2.00  1.00           N
ATOM   2944  CA  LYS A 375     -11.479   2.586  61.051  2.00  1.00           C
ATOM   2945  CB  LYS A 375     -12.565   2.576  62.143  2.00  1.00           C
ATOM   2946  CG  LYS A 375     -13.921   3.112  61.680  2.00  1.00           C
ATOM   2947  CD  LYS A 375     -14.629   2.181  60.693  2.00  1.00           C
ATOM   2948  CE  LYS A 375     -15.065   2.875  59.403  2.00  1.00           C
ATOM   2949  NZ  LYS A 375     -13.873   3.311  58.641  2.00  1.00           N
ATOM   2950  C   LYS A 375     -11.035   4.021  60.857  2.00  1.00           C
ATOM   2951  O   LYS A 375     -11.267   4.600  59.798  2.00  1.00           O
ATOM   2952  N   MET A 376     -10.362   4.629  61.863  2.00  1.00           N
ATOM   2953  CA  MET A 376      -9.938   6.013  61.806  2.00  1.00           C
ATOM   2954  CB  MET A 376      -9.362   6.529  63.135  2.00  1.00           C
ATOM   2955  CG  MET A 376     -10.403   6.752  64.232  2.00  1.00           C
ATOM   2956  SD  MET A 376      -9.701   7.360  65.795  2.00  1.00           S
ATOM   2957  CE  MET A 376     -11.295   7.831  66.525  2.00  1.00           C
ATOM   2958  C   MET A 376      -8.878   6.214  60.787  2.00  1.00           C
ATOM   2959  O   MET A 376      -8.897   7.208  60.063  2.00  1.00           O
ATOM   2960  N   ILE A 377      -7.928   5.266  60.699  2.00  1.00           N
ATOM   2961  CA  ILE A 377      -6.832   5.454  59.800  2.00  1.00           C
ATOM   2962  CB  ILE A 377      -5.865   4.302  59.785  2.00  1.00           C
ATOM   2963  CG1 ILE A 377      -4.698   4.622  58.839  2.00  1.00           C
ATOM   2964  CG2 ILE A 377      -6.621   3.011  59.428  2.00  1.00           C
ATOM   2965  CD1 ILE A 377      -3.503   3.683  58.983  2.00  1.00           C
ATOM   2966  C   ILE A 377      -7.415   5.589  58.432  2.00  1.00           C
ATOM   2967  O   ILE A 377      -7.005   6.449  57.655  2.00  1.00           O
ATOM   2968  N   ALA A 378      -8.415   4.749  58.111  2.00  1.00           N
ATOM   2969  CA  ALA A 378      -9.006   4.813  56.810  2.00  1.00           C
ATOM   2970  CB  ALA A 378     -10.090   3.742  56.597  2.00  1.00           C
ATOM   2971  C   ALA A 378      -9.650   6.145  56.617  2.00  1.00           C
ATOM   2972  O   ALA A 378      -9.477   6.785  55.581  2.00  1.00           O
ATOM   2973  N   GLU A 379     -10.399   6.610  57.629  2.00  1.00           N
ATOM   2974  CA  GLU A 379     -11.140   7.828  57.501  2.00  1.00           C
ATOM   2975  CB  GLU A 379     -12.113   8.070  58.664  2.00  1.00           C
ATOM   2976  CG  GLU A 379     -13.414   7.286  58.517  2.00  1.00           C
ATOM   2977  CD  GLU A 379     -14.140   7.895  57.326  2.00  1.00           C
ATOM   2978  OE1 GLU A 379     -14.157   9.152  57.229  2.00  1.00           O
ATOM   2979  OE2 GLU A 379     -14.673   7.117  56.493  2.00  1.00           O
ATOM   2980  C   GLU A 379     -10.283   9.034  57.403  2.00  1.00           C
ATOM   2981  O   GLU A 379     -10.550   9.915  56.587  2.00  1.00           O
ATOM   2982  N   THR A 380      -9.214   9.121  58.204  1.00  1.00           N
ATOM   2983  CA  THR A 380      -8.587  10.400  58.186  1.00  1.00           C
ATOM   2984  CB  THR A 380      -8.551  11.051  59.534  1.00  1.00           C
ATOM   2985  OG1 THR A 380      -7.790  10.268  60.442  1.00  1.00           O
ATOM   2986  CG2 THR A 380      -9.999  11.179  60.032  1.00  1.00           C
ATOM   2987  C   THR A 380      -7.208  10.323  57.684  1.00  1.00           C
ATOM   2988  O   THR A 380      -6.594   9.260  57.605  1.00  1.00           O
ATOM   2989  N   SER A 381      -6.707  11.507  57.306  1.00  1.00           N
ATOM   2990  CA  SER A 381      -5.396  11.601  56.782  1.00  1.00           C
ATOM   2991  CB  SER A 381      -5.346  12.263  55.395  1.00  1.00           C
ATOM   2992  OG  SER A 381      -5.844  13.592  55.474  1.00  1.00           O
ATOM   2993  C   SER A 381      -4.590  12.449  57.704  1.00  1.00           C
ATOM   2994  O   SER A 381      -5.066  13.426  58.279  1.00  1.00           O
ATOM   2995  N   SER A 382      -3.329  12.030  57.870  1.00  1.00           N
ATOM   2996  CA  SER A 382      -2.311  12.667  58.638  1.00  1.00           C
ATOM   2997  CB  SER A 382      -2.275  12.214  60.106  1.00  1.00           C
ATOM   2998  OG  SER A 382      -3.490  12.561  60.753  1.00  1.00           O
ATOM   2999  C   SER A 382      -1.079  12.124  57.985  1.00  1.00           C
ATOM   3000  O   SER A 382      -1.150  11.109  57.293  1.00  1.00           O
ATOM   3001  N   GLY A 383       0.081  12.778  58.146  1.00  1.00           N
ATOM   3002  CA  GLY A 383       1.244  12.253  57.489  1.00  1.00           C
ATOM   3003  C   GLY A 383       1.571  10.925  58.067  1.00  1.00           C
ATOM   3004  O   GLY A 383       1.918   9.993  57.345  1.00  1.00           O
ATOM   3005  N   GLY A 384       1.466  10.802  59.399  4.00  1.00           N
ATOM   3006  CA  GLY A 384       1.857   9.552  59.963  4.00  1.00           C
ATOM   3007  C   GLY A 384       0.851   9.130  60.977  4.00  1.00           C
ATOM   3008  O   GLY A 384       0.105   9.949  61.511  4.00  1.00           O
ATOM   3009  N   VAL A 385       0.799   7.810  61.257  4.00  1.00           N
ATOM   3010  CA  VAL A 385      -0.129   7.354  62.243  4.00  1.00           C
ATOM   3011  CB  VAL A 385      -1.289   6.600  61.668  4.00  1.00           C
ATOM   3012  CG1 VAL A 385      -2.126   6.019  62.820  4.00  1.00           C
ATOM   3013  CG2 VAL A 385      -2.076   7.565  60.769  4.00  1.00           C
ATOM   3014  C   VAL A 385       0.555   6.451  63.188  4.00  1.00           C
ATOM   3015  O   VAL A 385       1.091   5.405  62.821  4.00  1.00           O
ATOM   3016  N   ALA A 386       0.562   6.876  64.454  4.00  1.00           N
ATOM   3017  CA  ALA A 386       1.024   6.029  65.493  4.00  1.00           C
ATOM   3018  CB  ALA A 386       1.571   6.786  66.715  4.00  1.00           C
ATOM   3019  C   ALA A 386      -0.225   5.322  65.918  4.00  1.00           C
ATOM   3020  O   ALA A 386      -1.318   5.631  65.447  4.00  1.00           O
ATOM   3021  N   ALA A 387      -0.082   4.335  66.811  4.00  1.00           N
ATOM   3022  CA  ALA A 387      -1.168   3.567  67.340  4.00  1.00           C
ATOM   3023  CB  ALA A 387      -1.110   2.081  66.952  4.00  1.00           C
ATOM   3024  C   ALA A 387      -0.916   3.652  68.810  4.00  1.00           C
ATOM   3025  O   ALA A 387      -0.927   4.743  69.372  4.00  1.00           O
ATOM   3026  N   ASN A 388      -0.630   2.513  69.470  1.00  1.00           N
ATOM   3027  CA  ASN A 388      -0.370   2.508  70.885  1.00  1.00           C
ATOM   3028  CB  ASN A 388       0.066   1.138  71.436  1.00  1.00           C
ATOM   3029  CG  ASN A 388      -1.188   0.311  71.685  1.00  1.00           C
ATOM   3030  OD1 ASN A 388      -2.017   0.663  72.521  1.00  1.00           O
ATOM   3031  ND2 ASN A 388      -1.336  -0.817  70.943  1.00  1.00           N
ATOM   3032  C   ASN A 388       0.721   3.487  71.162  1.00  1.00           C
ATOM   3033  O   ASN A 388       0.820   4.031  72.261  1.00  1.00           O
ATOM   3034  N   ASP A 389       1.557   3.747  70.147  1.00  1.00           N
ATOM   3035  CA  ASP A 389       2.735   4.525  70.326  1.00  1.00           C
ATOM   3036  CB  ASP A 389       3.863   4.146  69.350  1.00  1.00           C
ATOM   3037  CG  ASP A 389       3.378   4.444  67.936  1.00  1.00           C
ATOM   3038  OD1 ASP A 389       2.387   3.797  67.508  1.00  1.00           O
ATOM   3039  OD2 ASP A 389       3.982   5.327  67.272  1.00  1.00           O
ATOM   3040  C   ASP A 389       2.636   5.996  70.253  1.00  1.00           C
ATOM   3041  O   ASP A 389       1.572   6.613  70.265  1.00  1.00           O
ATOM   3042  N   VAL A 390       3.864   6.555  70.187  1.00  1.00           N
ATOM   3043  CA  VAL A 390       4.206   7.937  70.230  1.00  1.00           C
ATOM   3044  CB  VAL A 390       4.922   8.304  71.501  1.00  1.00           C
ATOM   3045  CG1 VAL A 390       3.917   8.199  72.661  1.00  1.00           C
ATOM   3046  CG2 VAL A 390       6.128   7.364  71.691  1.00  1.00           C
ATOM   3047  C   VAL A 390       5.090   8.284  69.047  1.00  1.00           C
ATOM   3048  O   VAL A 390       4.748   8.013  67.896  1.00  1.00           O
ATOM   3049  N   ILE A 391       6.257   8.902  69.337  1.00  1.00           N
ATOM   3050  CA  ILE A 391       7.278   9.455  68.475  1.00  1.00           C
ATOM   3051  CB  ILE A 391       8.437  10.015  69.256  1.00  1.00           C
ATOM   3052  CG1 ILE A 391       8.012  11.283  70.009  1.00  1.00           C
ATOM   3053  CG2 ILE A 391       9.611  10.261  68.294  1.00  1.00           C
ATOM   3054  CD1 ILE A 391       7.681  12.430  69.059  1.00  1.00           C
ATOM   3055  C   ILE A 391       7.839   8.418  67.529  1.00  1.00           C
ATOM   3056  O   ILE A 391       8.283   8.755  66.431  1.00  1.00           O
ATOM   3057  N   VAL A 392       7.794   7.126  67.897  2.00  1.00           N
ATOM   3058  CA  VAL A 392       8.515   6.056  67.249  2.00  1.00           C
ATOM   3059  CB  VAL A 392       8.060   4.699  67.702  2.00  1.00           C
ATOM   3060  CG1 VAL A 392       6.598   4.503  67.277  2.00  1.00           C
ATOM   3061  CG2 VAL A 392       9.017   3.643  67.121  2.00  1.00           C
ATOM   3062  C   VAL A 392       8.433   6.081  65.738  2.00  1.00           C
ATOM   3063  O   VAL A 392       9.395   5.682  65.083  2.00  1.00           O
ATOM   3064  N   HIS A 393       7.333   6.548  65.120  2.00  1.00           N
ATOM   3065  CA  HIS A 393       7.175   6.436  63.687  2.00  1.00           C
ATOM   3066  ND1 HIS A 393       5.418   9.017  64.770  2.00  1.00           N
ATOM   3067  CG  HIS A 393       5.751   8.530  63.525  2.00  1.00           C
ATOM   3068  CB  HIS A 393       5.861   7.071  63.197  2.00  1.00           C
ATOM   3069  NE2 HIS A 393       5.726  10.786  63.458  2.00  1.00           N
ATOM   3070  CD2 HIS A 393       5.936   9.624  62.736  2.00  1.00           C
ATOM   3071  CE1 HIS A 393       5.418  10.372  64.673  2.00  1.00           C
ATOM   3072  C   HIS A 393       8.293   7.052  62.893  2.00  1.00           C
ATOM   3073  O   HIS A 393       8.807   6.427  61.966  2.00  1.00           O
ATOM   3074  N   ILE A 394       8.721   8.278  63.232  2.00  1.00           N
ATOM   3075  CA  ILE A 394       9.687   8.994  62.442  2.00  1.00           C
ATOM   3076  CB  ILE A 394       9.954  10.362  62.997  2.00  1.00           C
ATOM   3077  CG1 ILE A 394      10.590  10.254  64.394  2.00  1.00           C
ATOM   3078  CG2 ILE A 394       8.628  11.139  62.994  2.00  1.00           C
ATOM   3079  CD1 ILE A 394      11.144  11.579  64.915  2.00  1.00           C
ATOM   3080  C   ILE A 394      11.004   8.278  62.396  2.00  1.00           C
ATOM   3081  O   ILE A 394      11.652   8.226  61.352  2.00  1.00           O
ATOM   3082  N   THR A 395      11.427   7.692  63.527  1.00  1.00           N
ATOM   3083  CA  THR A 395      12.756   7.167  63.663  1.00  1.00           C
ATOM   3084  CB  THR A 395      13.018   6.608  65.031  1.00  1.00           C
ATOM   3085  OG1 THR A 395      14.395   6.290  65.171  1.00  1.00           O
ATOM   3086  CG2 THR A 395      12.155   5.353  65.235  1.00  1.00           C
ATOM   3087  C   THR A 395      13.104   6.098  62.676  1.00  1.00           C
ATOM   3088  O   THR A 395      14.191   6.125  62.101  1.00  1.00           O
ATOM   3089  N   LEU A 396      12.204   5.139  62.418  1.00  1.00           N
ATOM   3090  CA  LEU A 396      12.604   4.024  61.608  1.00  1.00           C
ATOM   3091  CB  LEU A 396      11.497   2.971  61.433  1.00  1.00           C
ATOM   3092  CG  LEU A 396      10.960   2.399  62.757  1.00  1.00           C
ATOM   3093  CD1 LEU A 396      10.224   3.479  63.567  1.00  1.00           C
ATOM   3094  CD2 LEU A 396      10.101   1.147  62.518  1.00  1.00           C
ATOM   3095  C   LEU A 396      12.959   4.491  60.226  1.00  1.00           C
ATOM   3096  O   LEU A 396      12.385   5.443  59.701  1.00  1.00           O
ATOM   3097  N   HIS A 397      13.960   3.810  59.626  3.00  1.00           N
ATOM   3098  CA  HIS A 397      14.450   4.015  58.288  3.00  1.00           C
ATOM   3099  ND1 HIS A 397      14.675   0.712  57.994  3.00  1.00           N
ATOM   3100  CG  HIS A 397      15.402   1.718  58.592  3.00  1.00           C
ATOM   3101  CB  HIS A 397      15.631   3.078  57.998  3.00  1.00           C
ATOM   3102  NE2 HIS A 397      15.352  -0.076  59.962  3.00  1.00           N
ATOM   3103  CD2 HIS A 397      15.808   1.219  59.792  3.00  1.00           C
ATOM   3104  CE1 HIS A 397      14.677  -0.337  58.857  3.00  1.00           C
ATOM   3105  C   HIS A 397      13.342   3.661  57.356  3.00  1.00           C
ATOM   3106  O   HIS A 397      13.103   4.337  56.357  3.00  1.00           O
ATOM   3107  N   SER A 398      12.622   2.581  57.697  3.00  1.00           N
ATOM   3108  CA  SER A 398      11.570   2.042  56.893  3.00  1.00           C
ATOM   3109  CB  SER A 398      10.942   0.812  57.559  3.00  1.00           C
ATOM   3110  OG  SER A 398      10.494   1.165  58.859  3.00  1.00           O
ATOM   3111  C   SER A 398      10.495   3.051  56.692  3.00  1.00           C
ATOM   3112  O   SER A 398      10.012   3.231  55.575  3.00  1.00           O
ATOM   3113  N   LEU A 399      10.086   3.754  57.760  1.00  1.00           N
ATOM   3114  CA  LEU A 399       9.006   4.655  57.551  1.00  1.00           C
ATOM   3115  CB  LEU A 399       8.073   4.831  58.761  1.00  1.00           C
ATOM   3116  CG  LEU A 399       7.255   3.569  59.071  1.00  1.00           C
ATOM   3117  CD1 LEU A 399       6.331   3.779  60.280  1.00  1.00           C
ATOM   3118  CD2 LEU A 399       6.506   3.069  57.826  1.00  1.00           C
ATOM   3119  C   LEU A 399       9.526   5.993  57.186  1.00  1.00           C
ATOM   3120  O   LEU A 399      10.531   6.485  57.689  1.00  1.00           O
ATOM   3121  N   PRO A 400       8.819   6.545  56.250  1.00  1.00           N
ATOM   3122  CA  PRO A 400       9.122   7.846  55.752  1.00  1.00           C
ATOM   3123  CD  PRO A 400       8.110   5.737  55.268  1.00  1.00           C
ATOM   3124  CB  PRO A 400       8.494   7.937  54.364  1.00  1.00           C
ATOM   3125  CG  PRO A 400       7.495   6.766  54.313  1.00  1.00           C
ATOM   3126  C   PRO A 400       8.603   8.864  56.722  1.00  1.00           C
ATOM   3127  O   PRO A 400       7.707   8.537  57.495  1.00  1.00           O
ATOM   3128  N   PHE A 401       9.164  10.085  56.699  4.00  1.00           N
ATOM   3129  CA  PHE A 401       8.722  11.155  57.553  4.00  1.00           C
ATOM   3130  CB  PHE A 401       9.850  11.714  58.437  4.00  1.00           C
ATOM   3131  CG  PHE A 401       9.314  12.858  59.223  4.00  1.00           C
ATOM   3132  CD1 PHE A 401       9.350  14.134  58.708  4.00  1.00           C
ATOM   3133  CD2 PHE A 401       8.780  12.662  60.475  4.00  1.00           C
ATOM   3134  CE1 PHE A 401       8.860  15.196  59.431  4.00  1.00           C
ATOM   3135  CE2 PHE A 401       8.289  13.719  61.203  4.00  1.00           C
ATOM   3136  CZ  PHE A 401       8.329  14.989  60.681  4.00  1.00           C
ATOM   3137  C   PHE A 401       8.283  12.224  56.653  4.00  1.00           C
ATOM   3138  O   PHE A 401       8.783  12.375  55.540  4.00  1.00           O
ATOM   3139  N   GLY A 402       7.306  12.992  57.122  1.00  1.00           N
ATOM   3140  CA  GLY A 402       6.852  14.006  56.256  1.00  1.00           C
ATOM   3141  C   GLY A 402       5.527  14.406  56.741  1.00  1.00           C
ATOM   3142  O   GLY A 402       5.194  14.256  57.915  1.00  1.00           O
ATOM   3143  N   GLY A 403       4.729  14.934  55.815  1.00  1.00           N
ATOM   3144  CA  GLY A 403       3.446  15.350  56.231  1.00  1.00           C
ATOM   3145  C   GLY A 403       2.606  15.450  54.997  1.00  1.00           C
ATOM   3146  O   GLY A 403       2.860  14.754  54.017  1.00  1.00           O
ATOM   3147  N   VAL A 404       1.592  16.341  54.997  1.00  1.00           N
ATOM   3148  CA  VAL A 404       0.700  16.368  53.873  1.00  1.00           C
ATOM   3149  CB  VAL A 404      -0.594  15.663  54.148  1.00  1.00           C
ATOM   3150  CG1 VAL A 404      -1.490  15.778  52.904  1.00  1.00           C
ATOM   3151  CG2 VAL A 404      -0.278  14.216  54.561  1.00  1.00           C
ATOM   3152  C   VAL A 404       0.349  17.773  53.492  1.00  1.00           C
ATOM   3153  O   VAL A 404       0.957  18.359  52.595  1.00  1.00           O
ATOM   3154  N   GLY A 405      -0.648  18.352  54.194  2.00  1.00           N
ATOM   3155  CA  GLY A 405      -1.221  19.627  53.857  2.00  1.00           C
ATOM   3156  C   GLY A 405      -0.520  20.756  54.552  2.00  1.00           C
ATOM   3157  O   GLY A 405       0.595  21.119  54.176  2.00  1.00           O
ATOM   3158  N   ASN A 406      -1.199  21.406  55.527  2.00  1.00           N
ATOM   3159  CA  ASN A 406      -0.561  22.479  56.243  2.00  1.00           C
ATOM   3160  CB  ASN A 406      -1.402  23.040  57.401  2.00  1.00           C
ATOM   3161  CG  ASN A 406      -2.570  23.816  56.806  2.00  1.00           C
ATOM   3162  OD1 ASN A 406      -2.882  23.686  55.623  2.00  1.00           O
ATOM   3163  ND2 ASN A 406      -3.231  24.656  57.647  2.00  1.00           N
ATOM   3164  C   ASN A 406       0.636  21.845  56.817  2.00  1.00           C
ATOM   3165  O   ASN A 406       1.734  22.397  56.766  2.00  1.00           O
ATOM   3166  N   SER A 407       0.448  20.641  57.383  2.00  1.00           N
ATOM   3167  CA  SER A 407       1.648  19.960  57.698  2.00  1.00           C
ATOM   3168  CB  SER A 407       1.454  18.612  58.412  2.00  1.00           C
ATOM   3169  OG  SER A 407       0.985  18.832  59.735  2.00  1.00           O
ATOM   3170  C   SER A 407       2.215  19.733  56.344  2.00  1.00           C
ATOM   3171  O   SER A 407       1.534  19.184  55.488  2.00  1.00           O
ATOM   3172  N   GLY A 408       3.484  20.097  56.114  4.00  1.00           N
ATOM   3173  CA  GLY A 408       3.938  20.211  54.756  4.00  1.00           C
ATOM   3174  C   GLY A 408       4.193  18.926  54.077  4.00  1.00           C
ATOM   3175  O   GLY A 408       3.861  17.842  54.551  4.00  1.00           O
ATOM   3176  N   MET A 409       4.825  19.082  52.902  4.00  1.00           N
ATOM   3177  CA  MET A 409       5.019  18.047  51.947  4.00  1.00           C
ATOM   3178  CB  MET A 409       4.764  18.549  50.523  4.00  1.00           C
ATOM   3179  CG  MET A 409       3.375  19.154  50.347  4.00  1.00           C
ATOM   3180  SD  MET A 409       3.233  20.219  48.886  4.00  1.00           S
ATOM   3181  CE  MET A 409       4.377  21.484  49.512  4.00  1.00           C
ATOM   3182  C   MET A 409       6.434  17.568  51.949  4.00  1.00           C
ATOM   3183  O   MET A 409       7.293  18.080  52.665  4.00  1.00           O
ATOM   3184  N   GLY A 410       6.675  16.519  51.131  1.00  1.00           N
ATOM   3185  CA  GLY A 410       7.968  15.933  50.937  1.00  1.00           C
ATOM   3186  C   GLY A 410       8.138  14.914  51.997  1.00  1.00           C
ATOM   3187  O   GLY A 410       7.397  14.888  52.979  1.00  1.00           O
ATOM   3188  N   SER A 411       9.136  14.037  51.822  1.00  1.00           N
ATOM   3189  CA  SER A 411       9.328  13.046  52.825  1.00  1.00           C
ATOM   3190  CB  SER A 411       8.700  11.685  52.475  1.00  1.00           C
ATOM   3191  OG  SER A 411       9.328  11.136  51.327  1.00  1.00           O
ATOM   3192  C   SER A 411      10.803  12.833  52.980  1.00  1.00           C
ATOM   3193  O   SER A 411      11.577  13.148  52.078  1.00  1.00           O
ATOM   3194  N   TYR A 412      11.241  12.304  54.146  4.00  1.00           N
ATOM   3195  CA  TYR A 412      12.656  12.147  54.342  4.00  1.00           C
ATOM   3196  CB  TYR A 412      13.249  13.319  55.142  4.00  1.00           C
ATOM   3197  CG  TYR A 412      14.732  13.220  55.108  4.00  1.00           C
ATOM   3198  CD1 TYR A 412      15.418  13.689  54.013  4.00  1.00           C
ATOM   3199  CD2 TYR A 412      15.434  12.679  56.159  4.00  1.00           C
ATOM   3200  CE1 TYR A 412      16.788  13.614  53.959  4.00  1.00           C
ATOM   3201  CE2 TYR A 412      16.806  12.600  56.111  4.00  1.00           C
ATOM   3202  CZ  TYR A 412      17.484  13.068  55.010  4.00  1.00           C
ATOM   3203  OH  TYR A 412      18.891  12.991  54.953  4.00  1.00           O
ATOM   3204  C   TYR A 412      12.924  10.912  55.113  4.00  1.00           C
ATOM   3205  O   TYR A 412      12.058  10.370  55.796  4.00  1.00           O
ATOM   3206  N   HIS A 413      14.169  10.441  54.945  1.00  1.00           N
ATOM   3207  CA  HIS A 413      14.762   9.378  55.682  1.00  1.00           C
ATOM   3208  ND1 HIS A 413      15.869   8.771  58.790  1.00  1.00           N
ATOM   3209  CG  HIS A 413      15.021   8.198  57.868  1.00  1.00           C
ATOM   3210  CB  HIS A 413      14.081   8.982  57.002  1.00  1.00           C
ATOM   3211  NE2 HIS A 413      16.251   6.584  58.855  1.00  1.00           N
ATOM   3212  CD2 HIS A 413      15.268   6.861  57.921  1.00  1.00           C
ATOM   3213  CE1 HIS A 413      16.581   7.763  59.351  1.00  1.00           C
ATOM   3214  C   HIS A 413      14.905   8.159  54.832  1.00  1.00           C
ATOM   3215  O   HIS A 413      14.059   7.850  53.993  1.00  1.00           O
ATOM   3216  N   GLY A 414      16.033   7.450  55.035  3.00  1.00           N
ATOM   3217  CA  GLY A 414      16.310   6.195  54.401  3.00  1.00           C
ATOM   3218  C   GLY A 414      16.403   6.347  52.919  3.00  1.00           C
ATOM   3219  O   GLY A 414      17.002   7.290  52.405  3.00  1.00           O
ATOM   3220  N   LYS A 415      15.791   5.385  52.195  2.00  1.00           N
ATOM   3221  CA  LYS A 415      15.842   5.374  50.765  2.00  1.00           C
ATOM   3222  CB  LYS A 415      15.153   4.163  50.103  2.00  1.00           C
ATOM   3223  CG  LYS A 415      13.624   4.185  50.095  2.00  1.00           C
ATOM   3224  CD  LYS A 415      13.038   3.137  49.144  2.00  1.00           C
ATOM   3225  CE  LYS A 415      11.510   3.132  49.076  2.00  1.00           C
ATOM   3226  NZ  LYS A 415      11.047   4.105  48.062  2.00  1.00           N
ATOM   3227  C   LYS A 415      15.183   6.633  50.308  2.00  1.00           C
ATOM   3228  O   LYS A 415      15.554   7.214  49.288  2.00  1.00           O
ATOM   3229  N   LYS A 416      14.190   7.099  51.087  2.00  1.00           N
ATOM   3230  CA  LYS A 416      13.450   8.281  50.761  2.00  1.00           C
ATOM   3231  CB  LYS A 416      12.368   8.591  51.807  2.00  1.00           C
ATOM   3232  CG  LYS A 416      11.225   7.571  51.780  2.00  1.00           C
ATOM   3233  CD  LYS A 416      11.658   6.149  52.151  2.00  1.00           C
ATOM   3234  CE  LYS A 416      10.535   5.116  52.034  2.00  1.00           C
ATOM   3235  NZ  LYS A 416      11.078   3.751  52.212  2.00  1.00           N
ATOM   3236  C   LYS A 416      14.396   9.447  50.673  2.00  1.00           C
ATOM   3237  O   LYS A 416      14.269  10.270  49.770  2.00  1.00           O
ATOM   3238  N   SER A 417      15.380   9.553  51.589  2.00  1.00           N
ATOM   3239  CA  SER A 417      16.298  10.666  51.567  2.00  1.00           C
ATOM   3240  CB  SER A 417      17.321  10.598  52.711  2.00  1.00           C
ATOM   3241  OG  SER A 417      16.653  10.622  53.963  2.00  1.00           O
ATOM   3242  C   SER A 417      17.057  10.631  50.306  2.00  1.00           C
ATOM   3243  O   SER A 417      17.220  11.650  49.640  2.00  1.00           O
ATOM   3244  N   PHE A 418      17.522   9.432  49.935  2.00  1.00           N
ATOM   3245  CA  PHE A 418      18.294   9.356  48.746  2.00  1.00           C
ATOM   3246  CB  PHE A 418      18.658   7.921  48.313  2.00  1.00           C
ATOM   3247  CG  PHE A 418      19.626   7.252  49.226  2.00  1.00           C
ATOM   3248  CD1 PHE A 418      20.975   7.504  49.127  2.00  1.00           C
ATOM   3249  CD2 PHE A 418      19.187   6.338  50.156  2.00  1.00           C
ATOM   3250  CE1 PHE A 418      21.870   6.872  49.958  2.00  1.00           C
ATOM   3251  CE2 PHE A 418      20.077   5.704  50.989  2.00  1.00           C
ATOM   3252  CZ  PHE A 418      21.422   5.971  50.893  2.00  1.00           C
ATOM   3253  C   PHE A 418      17.422   9.820  47.624  2.00  1.00           C
ATOM   3254  O   PHE A 418      17.827  10.633  46.793  2.00  1.00           O
ATOM   3255  N   GLU A 419      16.175   9.317  47.603  2.00  1.00           N
ATOM   3256  CA  GLU A 419      15.257   9.595  46.540  2.00  1.00           C
ATOM   3257  CB  GLU A 419      13.896   8.910  46.763  2.00  1.00           C
ATOM   3258  CG  GLU A 419      13.956   7.380  46.759  2.00  1.00           C
ATOM   3259  CD  GLU A 419      13.815   6.887  45.325  2.00  1.00           C
ATOM   3260  OE1 GLU A 419      12.776   7.215  44.691  2.00  1.00           O
ATOM   3261  OE2 GLU A 419      14.737   6.176  44.845  2.00  1.00           O
ATOM   3262  C   GLU A 419      15.008  11.070  46.486  2.00  1.00           C
ATOM   3263  O   GLU A 419      15.021  11.668  45.410  2.00  1.00           O
ATOM   3264  N   THR A 420      14.798  11.708  47.653  2.00  1.00           N
ATOM   3265  CA  THR A 420      14.455  13.098  47.655  2.00  1.00           C
ATOM   3266  CB  THR A 420      14.105  13.634  49.019  2.00  1.00           C
ATOM   3267  OG1 THR A 420      13.587  14.950  48.900  2.00  1.00           O
ATOM   3268  CG2 THR A 420      15.341  13.628  49.933  2.00  1.00           C
ATOM   3269  C   THR A 420      15.561  13.896  47.077  2.00  1.00           C
ATOM   3270  O   THR A 420      15.342  14.751  46.220  2.00  1.00           O
ATOM   3271  N   PHE A 421      16.791  13.616  47.516  3.00  1.00           N
ATOM   3272  CA  PHE A 421      17.870  14.415  47.051  3.00  1.00           C
ATOM   3273  CB  PHE A 421      19.173  14.193  47.841  3.00  1.00           C
ATOM   3274  CG  PHE A 421      18.959  14.776  49.202  3.00  1.00           C
ATOM   3275  CD1 PHE A 421      19.238  16.102  49.448  3.00  1.00           C
ATOM   3276  CD2 PHE A 421      18.467  14.011  50.233  3.00  1.00           C
ATOM   3277  CE1 PHE A 421      19.038  16.643  50.697  3.00  1.00           C
ATOM   3278  CE2 PHE A 421      18.265  14.543  51.484  3.00  1.00           C
ATOM   3279  CZ  PHE A 421      18.551  15.866  51.719  3.00  1.00           C
ATOM   3280  C   PHE A 421      18.131  14.195  45.580  3.00  1.00           C
ATOM   3281  O   PHE A 421      18.348  15.159  44.847  3.00  1.00           O
ATOM   3282  N   SER A 422      18.104  12.932  45.095  4.00  1.00           N
ATOM   3283  CA  SER A 422      18.482  12.658  43.726  4.00  1.00           C
ATOM   3284  CB  SER A 422      18.985  11.224  43.491  4.00  1.00           C
ATOM   3285  OG  SER A 422      17.919  10.300  43.653  4.00  1.00           O
ATOM   3286  C   SER A 422      17.385  12.897  42.772  4.00  1.00           C
ATOM   3287  O   SER A 422      16.217  13.051  43.128  4.00  1.00           O
ATOM   3288  N   HIS A 423      17.797  12.960  41.497  4.00  1.00           N
ATOM   3289  CA  HIS A 423      16.887  13.071  40.413  4.00  1.00           C
ATOM   3290  ND1 HIS A 423      16.744  14.521  36.863  4.00  1.00           N
ATOM   3291  CG  HIS A 423      16.464  13.930  38.074  4.00  1.00           C
ATOM   3292  CB  HIS A 423      17.396  13.940  39.251  4.00  1.00           C
ATOM   3293  NE2 HIS A 423      14.737  13.586  36.661  4.00  1.00           N
ATOM   3294  CD2 HIS A 423      15.233  13.364  37.934  4.00  1.00           C
ATOM   3295  CE1 HIS A 423      15.678  14.285  36.055  4.00  1.00           C
ATOM   3296  C   HIS A 423      16.764  11.674  39.860  4.00  1.00           C
ATOM   3297  O   HIS A 423      17.770  11.054  39.522  4.00  1.00           O
ATOM   3298  N   ARG A 424      15.530  11.124  39.772  4.00  1.00           N
ATOM   3299  CA  ARG A 424      15.372   9.811  39.193  4.00  1.00           C
ATOM   3300  CB  ARG A 424      14.195   9.005  39.768  4.00  1.00           C
ATOM   3301  CG  ARG A 424      12.831   9.672  39.597  4.00  1.00           C
ATOM   3302  CD  ARG A 424      12.725  11.020  40.311  4.00  1.00           C
ATOM   3303  NE  ARG A 424      13.068  10.800  41.745  4.00  1.00           N
ATOM   3304  CZ  ARG A 424      12.122  10.346  42.618  4.00  1.00           C
ATOM   3305  NH1 ARG A 424      10.873  10.027  42.167  4.00  1.00           N
ATOM   3306  NH2 ARG A 424      12.425  10.207  43.941  4.00  1.00           N
ATOM   3307  C   ARG A 424      15.151  10.043  37.737  4.00  1.00           C
ATOM   3308  O   ARG A 424      14.278  10.814  37.342  4.00  1.00           O
ATOM   3309  N   ARG A 425      15.961   9.378  36.896  4.00  1.00           N
ATOM   3310  CA  ARG A 425      15.925   9.628  35.486  4.00  1.00           C
ATOM   3311  CB  ARG A 425      17.330   9.966  34.972  4.00  1.00           C
ATOM   3312  CG  ARG A 425      17.438  10.646  33.610  4.00  1.00           C
ATOM   3313  CD  ARG A 425      18.908  10.790  33.221  4.00  1.00           C
ATOM   3314  NE  ARG A 425      19.642  10.923  34.513  4.00  1.00           N
ATOM   3315  CZ  ARG A 425      19.678  12.113  35.177  4.00  1.00           C
ATOM   3316  NH1 ARG A 425      19.192  13.247  34.596  4.00  1.00           N
ATOM   3317  NH2 ARG A 425      20.181  12.166  36.442  4.00  1.00           N
ATOM   3318  C   ARG A 425      15.523   8.354  34.804  4.00  1.00           C
ATOM   3319  O   ARG A 425      16.026   7.280  35.136  4.00  1.00           O
ATOM   3320  N   SER A 426      14.590   8.438  33.833  4.00  1.00           N
ATOM   3321  CA  SER A 426      14.199   7.274  33.089  4.00  1.00           C
ATOM   3322  CB  SER A 426      12.854   7.428  32.361  4.00  1.00           C
ATOM   3323  OG  SER A 426      12.940   8.472  31.401  4.00  1.00           O
ATOM   3324  C   SER A 426      15.260   7.060  32.051  4.00  1.00           C
ATOM   3325  O   SER A 426      15.888   8.018  31.605  4.00  1.00           O
ATOM   3326  N   CYS A 427      15.514   5.794  31.647  4.00  1.00           N
ATOM   3327  CA  CYS A 427      16.531   5.599  30.650  4.00  1.00           C
ATOM   3328  CB  CYS A 427      17.909   5.248  31.236  4.00  1.00           C
ATOM   3329  SG  CYS A 427      19.198   5.122  29.959  4.00  1.00           S
ATOM   3330  C   CYS A 427      16.129   4.486  29.746  4.00  1.00           C
ATOM   3331  O   CYS A 427      15.654   3.444  30.192  4.00  1.00           O
ATOM   3332  N   LEU A 428      16.295   4.702  28.427  4.00  1.00           N
ATOM   3333  CA  LEU A 428      15.997   3.674  27.480  4.00  1.00           C
ATOM   3334  CB  LEU A 428      14.666   3.881  26.740  4.00  1.00           C
ATOM   3335  CG  LEU A 428      14.349   2.771  25.721  4.00  1.00           C
ATOM   3336  CD1 LEU A 428      14.058   1.433  26.419  4.00  1.00           C
ATOM   3337  CD2 LEU A 428      13.237   3.203  24.753  4.00  1.00           C
ATOM   3338  C   LEU A 428      17.066   3.720  26.424  4.00  1.00           C
ATOM   3339  O   LEU A 428      17.277   4.760  25.802  4.00  1.00           O
ATOM   3340  N   VAL A 429      17.784   2.598  26.206  4.00  1.00           N
ATOM   3341  CA  VAL A 429      18.766   2.544  25.153  4.00  1.00           C
ATOM   3342  CB  VAL A 429      20.145   2.188  25.623  4.00  1.00           C
ATOM   3343  CG1 VAL A 429      21.038   1.971  24.388  4.00  1.00           C
ATOM   3344  CG2 VAL A 429      20.642   3.296  26.564  4.00  1.00           C
ATOM   3345  C   VAL A 429      18.325   1.437  24.256  4.00  1.00           C
ATOM   3346  O   VAL A 429      18.109   0.314  24.706  4.00  1.00           O
ATOM   3347  N   ARG A 430      18.150   1.732  22.953  1.00  1.00           N
ATOM   3348  CA  ARG A 430      17.817   0.681  22.050  1.00  1.00           C
ATOM   3349  CB  ARG A 430      16.504   0.848  21.264  1.00  1.00           C
ATOM   3350  CG  ARG A 430      16.102  -0.464  20.586  1.00  1.00           C
ATOM   3351  CD  ARG A 430      14.767  -0.433  19.839  1.00  1.00           C
ATOM   3352  NE  ARG A 430      14.568  -1.797  19.269  1.00  1.00           N
ATOM   3353  CZ  ARG A 430      13.612  -2.025  18.323  1.00  1.00           C
ATOM   3354  NH1 ARG A 430      12.833  -0.997  17.877  1.00  1.00           N
ATOM   3355  NH2 ARG A 430      13.437  -3.282  17.822  1.00  1.00           N
ATOM   3356  C   ARG A 430      18.942   0.650  21.075  1.00  1.00           C
ATOM   3357  O   ARG A 430      19.669   1.633  20.926  1.00  1.00           O
ATOM   3358  N   PRO A 431      19.135  -0.454  20.432  1.00  1.00           N
ATOM   3359  CA  PRO A 431      20.211  -0.531  19.489  1.00  1.00           C
ATOM   3360  CD  PRO A 431      18.909  -1.732  21.098  1.00  1.00           C
ATOM   3361  CB  PRO A 431      20.476  -2.016  19.267  1.00  1.00           C
ATOM   3362  CG  PRO A 431      20.011  -2.667  20.584  1.00  1.00           C
ATOM   3363  C   PRO A 431      19.906   0.222  18.227  1.00  1.00           C
ATOM   3364  O   PRO A 431      18.731   0.431  17.943  1.00  1.00           O
ATOM   3365  N   LEU A 432      20.944   0.641  17.470  1.00  1.00           N
ATOM   3366  CA  LEU A 432      20.698   1.350  16.243  1.00  1.00           C
ATOM   3367  CB  LEU A 432      21.645   2.544  16.032  1.00  1.00           C
ATOM   3368  CG  LEU A 432      21.380   3.328  14.735  1.00  1.00           C
ATOM   3369  CD1 LEU A 432      19.944   3.878  14.699  1.00  1.00           C
ATOM   3370  CD2 LEU A 432      22.431   4.433  14.538  1.00  1.00           C
ATOM   3371  C   LEU A 432      20.871   0.380  15.129  1.00  1.00           C
ATOM   3372  O   LEU A 432      21.976   0.138  14.647  1.00  1.00           O
ATOM   3373  N   MET A 433      19.739  -0.210  14.710  1.00  1.00           N
ATOM   3374  CA  MET A 433      19.689  -1.149  13.635  1.00  1.00           C
ATOM   3375  CB  MET A 433      19.680  -2.614  14.106  1.00  1.00           C
ATOM   3376  CG  MET A 433      19.361  -3.619  12.995  1.00  1.00           C
ATOM   3377  SD  MET A 433      20.651  -3.824  11.732  1.00  1.00           S
ATOM   3378  CE  MET A 433      21.770  -4.793  12.785  1.00  1.00           C
ATOM   3379  C   MET A 433      18.392  -0.902  12.960  1.00  1.00           C
ATOM   3380  O   MET A 433      17.423  -0.491  13.597  1.00  1.00           O
ATOM   3381  N   ASN A 434      18.332  -1.136  11.639  1.00  1.00           N
ATOM   3382  CA  ASN A 434      17.078  -0.894  11.007  1.00  1.00           C
ATOM   3383  CB  ASN A 434      17.106  -0.994   9.473  1.00  1.00           C
ATOM   3384  CG  ASN A 434      17.756   0.276   8.946  1.00  1.00           C
ATOM   3385  OD1 ASN A 434      17.945   1.239   9.686  1.00  1.00           O
ATOM   3386  ND2 ASN A 434      18.094   0.290   7.629  1.00  1.00           N
ATOM   3387  C   ASN A 434      16.126  -1.910  11.521  1.00  1.00           C
ATOM   3388  O   ASN A 434      16.457  -3.089  11.627  1.00  1.00           O
ATOM   3389  N   ASP A 435      14.913  -1.464  11.892  1.00  1.00           N
ATOM   3390  CA  ASP A 435      13.973  -2.418  12.381  1.00  1.00           C
ATOM   3391  CB  ASP A 435      13.668  -2.280  13.882  1.00  1.00           C
ATOM   3392  CG  ASP A 435      13.117  -3.615  14.362  1.00  1.00           C
ATOM   3393  OD1 ASP A 435      13.715  -4.662  13.993  1.00  1.00           O
ATOM   3394  OD2 ASP A 435      12.109  -3.611  15.117  1.00  1.00           O
ATOM   3395  C   ASP A 435      12.689  -2.223  11.634  1.00  1.00           C
ATOM   3396  O   ASP A 435      12.162  -1.114  11.561  1.00  1.00           O
ATOM   3397  N   GLU A 436      12.168  -3.313  11.038  2.00  1.00           N
ATOM   3398  CA  GLU A 436      10.948  -3.292  10.280  2.00  1.00           C
ATOM   3399  CB  GLU A 436      10.715  -4.601   9.501  2.00  1.00           C
ATOM   3400  CG  GLU A 436      10.745  -5.861  10.366  2.00  1.00           C
ATOM   3401  CD  GLU A 436      10.518  -7.052   9.444  2.00  1.00           C
ATOM   3402  OE1 GLU A 436       9.394  -7.163   8.886  2.00  1.00           O
ATOM   3403  OE2 GLU A 436      11.469  -7.863   9.280  2.00  1.00           O
ATOM   3404  C   GLU A 436       9.790  -3.038  11.185  2.00  1.00           C
ATOM   3405  O   GLU A 436       8.827  -2.377  10.801  2.00  1.00           O
ATOM   3406  N   GLY A 437       9.858  -3.538  12.429  2.00  1.00           N
ATOM   3407  CA  GLY A 437       8.737  -3.420  13.312  2.00  1.00           C
ATOM   3408  C   GLY A 437       8.397  -1.975  13.528  2.00  1.00           C
ATOM   3409  O   GLY A 437       7.228  -1.596  13.539  2.00  1.00           O
ATOM   3410  N   LEU A 438       9.428  -1.135  13.705  2.00  1.00           N
ATOM   3411  CA  LEU A 438       9.308   0.262  14.020  2.00  1.00           C
ATOM   3412  CB  LEU A 438      10.685   0.876  14.358  2.00  1.00           C
ATOM   3413  CG  LEU A 438      10.688   2.367  14.764  2.00  1.00           C
ATOM   3414  CD1 LEU A 438      10.437   3.321  13.583  2.00  1.00           C
ATOM   3415  CD2 LEU A 438       9.715   2.604  15.923  2.00  1.00           C
ATOM   3416  C   LEU A 438       8.711   1.050  12.880  2.00  1.00           C
ATOM   3417  O   LEU A 438       8.008   2.033  13.110  2.00  1.00           O
ATOM   3418  N   LYS A 439       8.947   0.629  11.623  2.00  1.00           N
ATOM   3419  CA  LYS A 439       8.670   1.417  10.445  2.00  1.00           C
ATOM   3420  CB  LYS A 439       9.107   0.725   9.139  2.00  1.00           C
ATOM   3421  CG  LYS A 439       8.354  -0.560   8.802  2.00  1.00           C
ATOM   3422  CD  LYS A 439       6.905  -0.335   8.372  2.00  1.00           C
ATOM   3423  CE  LYS A 439       6.196  -1.620   7.943  2.00  1.00           C
ATOM   3424  NZ  LYS A 439       4.770  -1.341   7.665  2.00  1.00           N
ATOM   3425  C   LYS A 439       7.239   1.867  10.309  2.00  1.00           C
ATOM   3426  O   LYS A 439       7.000   2.918   9.717  2.00  1.00           O
ATOM   3427  N   VAL A 440       6.250   1.120  10.837  2.00  1.00           N
ATOM   3428  CA  VAL A 440       4.860   1.500  10.704  2.00  1.00           C
ATOM   3429  CB  VAL A 440       3.956   0.620  11.516  2.00  1.00           C
ATOM   3430  CG1 VAL A 440       2.520   1.156  11.402  2.00  1.00           C
ATOM   3431  CG2 VAL A 440       4.128  -0.834  11.048  2.00  1.00           C
ATOM   3432  C   VAL A 440       4.737   2.886  11.259  2.00  1.00           C
ATOM   3433  O   VAL A 440       3.896   3.668  10.821  2.00  1.00           O
ATOM   3434  N   ARG A 441       5.604   3.224  12.230  2.00  1.00           N
ATOM   3435  CA  ARG A 441       5.586   4.498  12.893  2.00  1.00           C
ATOM   3436  CB  ARG A 441       6.796   4.650  13.831  2.00  1.00           C
ATOM   3437  CG  ARG A 441       6.914   6.018  14.504  2.00  1.00           C
ATOM   3438  CD  ARG A 441       8.205   6.182  15.313  2.00  1.00           C
ATOM   3439  NE  ARG A 441       9.349   6.144  14.356  2.00  1.00           N
ATOM   3440  CZ  ARG A 441      10.510   6.799  14.653  2.00  1.00           C
ATOM   3441  NH1 ARG A 441      10.614   7.504  15.817  2.00  1.00           N
ATOM   3442  NH2 ARG A 441      11.564   6.751  13.787  2.00  1.00           N
ATOM   3443  C   ARG A 441       5.688   5.584  11.863  2.00  1.00           C
ATOM   3444  O   ARG A 441       4.957   6.572  11.919  2.00  1.00           O
ATOM   3445  N   TYR A 442       6.587   5.417  10.878  1.00  1.00           N
ATOM   3446  CA  TYR A 442       6.812   6.412   9.866  1.00  1.00           C
ATOM   3447  CB  TYR A 442       7.824   5.991   8.783  1.00  1.00           C
ATOM   3448  CG  TYR A 442       9.198   6.102   9.339  1.00  1.00           C
ATOM   3449  CD1 TYR A 442       9.659   5.219  10.289  1.00  1.00           C
ATOM   3450  CD2 TYR A 442      10.036   7.092   8.882  1.00  1.00           C
ATOM   3451  CE1 TYR A 442      10.936   5.338  10.785  1.00  1.00           C
ATOM   3452  CE2 TYR A 442      11.312   7.215   9.374  1.00  1.00           C
ATOM   3453  CZ  TYR A 442      11.762   6.337  10.330  1.00  1.00           C
ATOM   3454  OH  TYR A 442      13.073   6.461  10.837  1.00  1.00           O
ATOM   3455  C   TYR A 442       5.552   6.761   9.136  1.00  1.00           C
ATOM   3456  O   TYR A 442       4.651   5.949   8.932  1.00  1.00           O
ATOM   3457  N   PRO A 443       5.508   8.024   8.775  1.00  1.00           N
ATOM   3458  CA  PRO A 443       4.521   8.543   7.859  1.00  1.00           C
ATOM   3459  CD  PRO A 443       6.048   9.058   9.643  1.00  1.00           C
ATOM   3460  CB  PRO A 443       4.637  10.063   7.941  1.00  1.00           C
ATOM   3461  CG  PRO A 443       5.216  10.314   9.345  1.00  1.00           C
ATOM   3462  C   PRO A 443       5.022   7.966   6.554  1.00  1.00           C
ATOM   3463  O   PRO A 443       6.160   7.499   6.580  1.00  1.00           O
ATOM   3464  N   PRO A 444       4.367   7.960   5.419  1.00  1.00           N
ATOM   3465  CA  PRO A 444       3.104   8.596   5.197  1.00  1.00           C
ATOM   3466  CD  PRO A 444       4.630   6.929   4.428  1.00  1.00           C
ATOM   3467  CB  PRO A 444       2.683   8.208   3.782  1.00  1.00           C
ATOM   3468  CG  PRO A 444       3.344   6.833   3.589  1.00  1.00           C
ATOM   3469  C   PRO A 444       2.041   8.263   6.192  1.00  1.00           C
ATOM   3470  O   PRO A 444       1.489   9.195   6.774  1.00  1.00           O
ATOM   3471  N   SER A 445       1.759   6.957   6.374  1.00  1.00           N
ATOM   3472  CA  SER A 445       0.739   6.403   7.227  1.00  1.00           C
ATOM   3473  CB  SER A 445      -0.271   7.397   7.838  1.00  1.00           C
ATOM   3474  OG  SER A 445       0.343   8.189   8.849  1.00  1.00           O
ATOM   3475  C   SER A 445      -0.052   5.518   6.320  1.00  1.00           C
ATOM   3476  O   SER A 445       0.011   5.658   5.095  1.00  1.00           O
ATOM   3477  N   PRO A 446      -0.780   4.588   6.866  1.00  1.00           N
ATOM   3478  CA  PRO A 446      -1.564   3.722   6.023  1.00  1.00           C
ATOM   3479  CD  PRO A 446      -0.322   3.915   8.064  1.00  1.00           C
ATOM   3480  CB  PRO A 446      -1.672   2.390   6.775  1.00  1.00           C
ATOM   3481  CG  PRO A 446      -1.274   2.723   8.223  1.00  1.00           C
ATOM   3482  C   PRO A 446      -2.882   4.352   5.722  1.00  1.00           C
ATOM   3483  O   PRO A 446      -3.269   5.286   6.419  1.00  1.00           O
ATOM   3484  N   ALA A 447      -3.581   3.856   4.680  1.00  1.00           N
ATOM   3485  CA  ALA A 447      -4.870   4.377   4.333  1.00  1.00           C
ATOM   3486  CB  ALA A 447      -5.338   3.940   2.935  1.00  1.00           C
ATOM   3487  C   ALA A 447      -5.858   3.814   5.346  1.00  1.00           C
ATOM   3488  O   ALA A 447      -7.084   4.044   5.168  1.00  1.00           O
ATOM   3489  OXT ALA A 447      -5.401   3.142   6.309  1.00  1.00           O
TER    3490      ALA A 447 
ATOM   3491  N   SER B   1     -18.393  31.866  41.663  1.00  1.00           N
ATOM   3492  CA  SER B   1     -18.839  31.687  40.263  1.00  1.00           C
ATOM   3493  CB  SER B   1     -17.829  32.322  39.295  1.00  1.00           C
ATOM   3494  OG  SER B   1     -16.590  31.632  39.370  1.00  1.00           O
ATOM   3495  C   SER B   1     -18.935  30.236  39.942  1.00  1.00           C
ATOM   3496  O   SER B   1     -19.097  29.398  40.828  1.00  1.00           O
ATOM   3497  N   LYS B   2     -18.856  29.910  38.641  2.00  1.00           N
ATOM   3498  CA  LYS B   2     -18.918  28.542  38.234  2.00  1.00           C
ATOM   3499  CB  LYS B   2     -18.953  28.353  36.707  2.00  1.00           C
ATOM   3500  CG  LYS B   2     -20.329  28.621  36.090  2.00  1.00           C
ATOM   3501  CD  LYS B   2     -21.417  27.662  36.585  2.00  1.00           C
ATOM   3502  CE  LYS B   2     -22.769  27.832  35.886  2.00  1.00           C
ATOM   3503  NZ  LYS B   2     -23.439  29.064  36.361  2.00  1.00           N
ATOM   3504  C   LYS B   2     -17.712  27.838  38.773  2.00  1.00           C
ATOM   3505  O   LYS B   2     -17.797  26.686  39.194  2.00  1.00           O
ATOM   3506  N   ILE B   3     -16.553  28.524  38.793  2.00  1.00           N
ATOM   3507  CA  ILE B   3     -15.344  27.877  39.216  2.00  1.00           C
ATOM   3508  CB  ILE B   3     -14.125  28.752  39.043  2.00  1.00           C
ATOM   3509  CG1 ILE B   3     -12.819  27.940  39.157  2.00  1.00           C
ATOM   3510  CG2 ILE B   3     -14.223  29.941  40.012  2.00  1.00           C
ATOM   3511  CD1 ILE B   3     -12.545  27.331  40.532  2.00  1.00           C
ATOM   3512  C   ILE B   3     -15.481  27.438  40.644  2.00  1.00           C
ATOM   3513  O   ILE B   3     -15.185  26.291  40.972  2.00  1.00           O
ATOM   3514  N   SER B   4     -15.962  28.324  41.533  2.00  1.00           N
ATOM   3515  CA  SER B   4     -16.072  27.975  42.920  2.00  1.00           C
ATOM   3516  CB  SER B   4     -16.520  29.165  43.784  2.00  1.00           C
ATOM   3517  OG  SER B   4     -16.621  28.778  45.147  2.00  1.00           O
ATOM   3518  C   SER B   4     -17.117  26.911  43.059  2.00  1.00           C
ATOM   3519  O   SER B   4     -16.965  25.978  43.846  2.00  1.00           O
ATOM   3520  N   GLU B   5     -18.205  27.015  42.278  2.00  1.00           N
ATOM   3521  CA  GLU B   5     -19.286  26.084  42.430  2.00  1.00           C
ATOM   3522  CB  GLU B   5     -20.447  26.379  41.464  2.00  1.00           C
ATOM   3523  CG  GLU B   5     -21.154  27.700  41.774  2.00  1.00           C
ATOM   3524  CD  GLU B   5     -22.090  28.023  40.619  2.00  1.00           C
ATOM   3525  OE1 GLU B   5     -23.095  27.286  40.441  2.00  1.00           O
ATOM   3526  OE2 GLU B   5     -21.805  29.015  39.897  2.00  1.00           O
ATOM   3527  C   GLU B   5     -18.783  24.696  42.141  2.00  1.00           C
ATOM   3528  O   GLU B   5     -19.025  23.773  42.915  2.00  1.00           O
ATOM   3529  N   ALA B   6     -18.045  24.514  41.025  2.00  1.00           N
ATOM   3530  CA  ALA B   6     -17.577  23.208  40.642  2.00  1.00           C
ATOM   3531  CB  ALA B   6     -16.862  23.209  39.280  2.00  1.00           C
ATOM   3532  C   ALA B   6     -16.601  22.688  41.657  2.00  1.00           C
ATOM   3533  O   ALA B   6     -16.676  21.526  42.054  2.00  1.00           O
ATOM   3534  N   VAL B   7     -15.663  23.538  42.125  2.00  1.00           N
ATOM   3535  CA  VAL B   7     -14.671  23.053  43.044  2.00  1.00           C
ATOM   3536  CB  VAL B   7     -13.651  24.078  43.456  2.00  1.00           C
ATOM   3537  CG1 VAL B   7     -12.864  24.512  42.208  2.00  1.00           C
ATOM   3538  CG2 VAL B   7     -14.353  25.226  44.195  2.00  1.00           C
ATOM   3539  C   VAL B   7     -15.376  22.590  44.276  2.00  1.00           C
ATOM   3540  O   VAL B   7     -15.043  21.547  44.836  2.00  1.00           O
ATOM   3541  N   LYS B   8     -16.394  23.342  44.730  2.00  1.00           N
ATOM   3542  CA  LYS B   8     -17.069  22.942  45.926  2.00  1.00           C
ATOM   3543  CB  LYS B   8     -18.204  23.898  46.333  2.00  1.00           C
ATOM   3544  CG  LYS B   8     -18.928  23.470  47.611  2.00  1.00           C
ATOM   3545  CD  LYS B   8     -18.046  23.515  48.862  2.00  1.00           C
ATOM   3546  CE  LYS B   8     -18.769  23.082  50.138  2.00  1.00           C
ATOM   3547  NZ  LYS B   8     -17.810  23.026  51.266  2.00  1.00           N
ATOM   3548  C   LYS B   8     -17.667  21.586  45.678  2.00  1.00           C
ATOM   3549  O   LYS B   8     -17.579  20.704  46.531  2.00  1.00           O
ATOM   3550  N   ARG B   9     -18.282  21.364  44.495  2.00  1.00           N
ATOM   3551  CA  ARG B   9     -18.880  20.078  44.252  2.00  1.00           C
ATOM   3552  CB  ARG B   9     -19.583  19.965  42.890  2.00  1.00           C
ATOM   3553  CG  ARG B   9     -20.840  20.827  42.780  2.00  1.00           C
ATOM   3554  CD  ARG B   9     -21.654  20.549  41.516  2.00  1.00           C
ATOM   3555  NE  ARG B   9     -22.702  21.600  41.428  2.00  1.00           N
ATOM   3556  CZ  ARG B   9     -22.377  22.810  40.888  2.00  1.00           C
ATOM   3557  NH1 ARG B   9     -21.097  23.044  40.475  2.00  1.00           N
ATOM   3558  NH2 ARG B   9     -23.324  23.785  40.764  2.00  1.00           N
ATOM   3559  C   ARG B   9     -17.814  19.039  44.282  2.00  1.00           C
ATOM   3560  O   ARG B   9     -17.936  18.045  44.997  2.00  1.00           O
ATOM   3561  N   ALA B  10     -16.719  19.239  43.524  2.00  1.00           N
ATOM   3562  CA  ALA B  10     -15.695  18.248  43.626  2.00  1.00           C
ATOM   3563  CB  ALA B  10     -14.793  18.167  42.383  2.00  1.00           C
ATOM   3564  C   ALA B  10     -14.861  18.728  44.766  2.00  1.00           C
ATOM   3565  O   ALA B  10     -13.812  19.345  44.592  2.00  1.00           O
ATOM   3566  N   ARG B  11     -15.348  18.414  45.977  2.00  1.00           N
ATOM   3567  CA  ARG B  11     -14.810  18.806  47.243  2.00  1.00           C
ATOM   3568  CB  ARG B  11     -15.074  20.281  47.571  2.00  1.00           C
ATOM   3569  CG  ARG B  11     -14.519  20.719  48.926  2.00  1.00           C
ATOM   3570  CD  ARG B  11     -14.957  22.129  49.326  2.00  1.00           C
ATOM   3571  NE  ARG B  11     -14.353  22.423  50.654  2.00  1.00           N
ATOM   3572  CZ  ARG B  11     -13.075  22.895  50.720  2.00  1.00           C
ATOM   3573  NH1 ARG B  11     -12.358  23.073  49.571  2.00  1.00           N
ATOM   3574  NH2 ARG B  11     -12.513  23.180  51.929  2.00  1.00           N
ATOM   3575  C   ARG B  11     -15.649  18.005  48.177  2.00  1.00           C
ATOM   3576  O   ARG B  11     -15.150  17.086  48.818  2.00  1.00           O
ATOM   3577  N   ALA B  12     -16.945  18.386  48.305  2.00  1.00           N
ATOM   3578  CA  ALA B  12     -17.903  17.567  49.000  2.00  1.00           C
ATOM   3579  CB  ALA B  12     -19.034  18.367  49.670  2.00  1.00           C
ATOM   3580  C   ALA B  12     -18.500  16.755  47.885  2.00  1.00           C
ATOM   3581  O   ALA B  12     -19.420  17.183  47.191  2.00  1.00           O
ATOM   3582  N   ALA B  13     -17.951  15.541  47.720  2.00  1.00           N
ATOM   3583  CA  ALA B  13     -18.181  14.561  46.692  2.00  1.00           C
ATOM   3584  CB  ALA B  13     -17.741  15.031  45.296  2.00  1.00           C
ATOM   3585  C   ALA B  13     -17.188  13.567  47.164  2.00  1.00           C
ATOM   3586  O   ALA B  13     -17.513  12.490  47.659  2.00  1.00           O
ATOM   3587  N   PHE B  14     -15.910  13.956  47.002  2.00  1.00           N
ATOM   3588  CA  PHE B  14     -14.852  13.319  47.721  2.00  1.00           C
ATOM   3589  CB  PHE B  14     -13.486  13.942  47.379  2.00  1.00           C
ATOM   3590  CG  PHE B  14     -12.388  13.154  48.001  2.00  1.00           C
ATOM   3591  CD1 PHE B  14     -11.906  12.024  47.381  2.00  1.00           C
ATOM   3592  CD2 PHE B  14     -11.826  13.554  49.191  2.00  1.00           C
ATOM   3593  CE1 PHE B  14     -10.886  11.296  47.946  2.00  1.00           C
ATOM   3594  CE2 PHE B  14     -10.806  12.829  49.761  2.00  1.00           C
ATOM   3595  CZ  PHE B  14     -10.336  11.698  49.140  2.00  1.00           C
ATOM   3596  C   PHE B  14     -15.260  13.742  49.109  2.00  1.00           C
ATOM   3597  O   PHE B  14     -15.948  14.747  49.269  2.00  1.00           O
ATOM   3598  N   SER B  15     -14.906  12.991  50.157  2.00  1.00           N
ATOM   3599  CA  SER B  15     -15.370  13.305  51.484  2.00  1.00           C
ATOM   3600  CB  SER B  15     -15.235  14.785  51.897  2.00  1.00           C
ATOM   3601  OG  SER B  15     -13.862  15.145  51.955  2.00  1.00           O
ATOM   3602  C   SER B  15     -16.786  12.846  51.625  2.00  1.00           C
ATOM   3603  O   SER B  15     -17.279  12.676  52.739  2.00  1.00           O
ATOM   3604  N   SER B  16     -17.477  12.605  50.494  3.00  1.00           N
ATOM   3605  CA  SER B  16     -18.752  11.948  50.543  3.00  1.00           C
ATOM   3606  CB  SER B  16     -19.660  12.229  49.336  3.00  1.00           C
ATOM   3607  OG  SER B  16     -20.050  13.594  49.335  3.00  1.00           O
ATOM   3608  C   SER B  16     -18.408  10.511  50.562  3.00  1.00           C
ATOM   3609  O   SER B  16     -19.273   9.637  50.591  3.00  1.00           O
ATOM   3610  N   GLY B  17     -17.090  10.247  50.565  3.00  1.00           N
ATOM   3611  CA  GLY B  17     -16.659   8.912  50.352  3.00  1.00           C
ATOM   3612  C   GLY B  17     -16.863   8.804  48.877  3.00  1.00           C
ATOM   3613  O   GLY B  17     -16.483   9.704  48.130  3.00  1.00           O
ATOM   3614  N   ARG B  18     -17.465   7.702  48.415  3.00  1.00           N
ATOM   3615  CA  ARG B  18     -17.789   7.549  47.028  3.00  1.00           C
ATOM   3616  CB  ARG B  18     -18.973   8.416  46.548  3.00  1.00           C
ATOM   3617  CG  ARG B  18     -18.797   9.929  46.668  3.00  1.00           C
ATOM   3618  CD  ARG B  18     -20.136  10.673  46.682  3.00  1.00           C
ATOM   3619  NE  ARG B  18     -20.907  10.274  45.470  3.00  1.00           N
ATOM   3620  CZ  ARG B  18     -20.955  11.092  44.378  3.00  1.00           C
ATOM   3621  NH1 ARG B  18     -20.286  12.282  44.385  3.00  1.00           N
ATOM   3622  NH2 ARG B  18     -21.688  10.728  43.285  3.00  1.00           N
ATOM   3623  C   ARG B  18     -16.587   7.730  46.156  3.00  1.00           C
ATOM   3624  O   ARG B  18     -16.687   8.235  45.040  3.00  1.00           O
ATOM   3625  N   THR B  19     -15.410   7.304  46.653  3.00  1.00           N
ATOM   3626  CA  THR B  19     -14.197   7.353  45.889  3.00  1.00           C
ATOM   3627  CB  THR B  19     -13.439   8.630  46.102  3.00  1.00           C
ATOM   3628  OG1 THR B  19     -14.234   9.745  45.727  3.00  1.00           O
ATOM   3629  CG2 THR B  19     -12.149   8.584  45.266  3.00  1.00           C
ATOM   3630  C   THR B  19     -13.344   6.276  46.443  3.00  1.00           C
ATOM   3631  O   THR B  19     -12.523   5.674  45.755  3.00  1.00           O
ATOM   3632  N   ARG B  20     -13.566   6.010  47.736  1.00  1.00           N
ATOM   3633  CA  ARG B  20     -12.745   5.101  48.466  1.00  1.00           C
ATOM   3634  CB  ARG B  20     -13.145   4.950  49.934  1.00  1.00           C
ATOM   3635  CG  ARG B  20     -12.126   4.123  50.721  1.00  1.00           C
ATOM   3636  CD  ARG B  20     -12.662   3.496  52.008  1.00  1.00           C
ATOM   3637  NE  ARG B  20     -11.492   2.888  52.703  1.00  1.00           N
ATOM   3638  CZ  ARG B  20     -10.920   1.749  52.213  1.00  1.00           C
ATOM   3639  NH1 ARG B  20     -11.410   1.172  51.077  1.00  1.00           N
ATOM   3640  NH2 ARG B  20      -9.842   1.202  52.846  1.00  1.00           N
ATOM   3641  C   ARG B  20     -12.811   3.723  47.876  1.00  1.00           C
ATOM   3642  O   ARG B  20     -11.778   3.070  47.763  1.00  1.00           O
ATOM   3643  N   PRO B  21     -13.957   3.233  47.500  1.00  1.00           N
ATOM   3644  CA  PRO B  21     -13.992   1.903  46.957  1.00  1.00           C
ATOM   3645  CD  PRO B  21     -15.200   3.575  48.177  1.00  1.00           C
ATOM   3646  CB  PRO B  21     -15.468   1.527  46.877  1.00  1.00           C
ATOM   3647  CG  PRO B  21     -16.094   2.329  48.036  1.00  1.00           C
ATOM   3648  C   PRO B  21     -13.242   1.830  45.656  1.00  1.00           C
ATOM   3649  O   PRO B  21     -13.344   2.756  44.850  1.00  1.00           O
ATOM   3650  N   LEU B  22     -12.480   0.740  45.459  2.00  1.00           N
ATOM   3651  CA  LEU B  22     -11.698   0.499  44.277  2.00  1.00           C
ATOM   3652  CB  LEU B  22     -10.809  -0.749  44.406  2.00  1.00           C
ATOM   3653  CG  LEU B  22      -9.757  -0.646  45.530  2.00  1.00           C
ATOM   3654  CD1 LEU B  22      -8.752   0.484  45.254  2.00  1.00           C
ATOM   3655  CD2 LEU B  22     -10.419  -0.535  46.913  2.00  1.00           C
ATOM   3656  C   LEU B  22     -12.647   0.279  43.152  2.00  1.00           C
ATOM   3657  O   LEU B  22     -12.378   0.645  42.009  2.00  1.00           O
ATOM   3658  N   GLN B  23     -13.809  -0.323  43.458  2.00  1.00           N
ATOM   3659  CA  GLN B  23     -14.702  -0.670  42.400  2.00  1.00           C
ATOM   3660  CB  GLN B  23     -15.988  -1.379  42.859  2.00  1.00           C
ATOM   3661  CG  GLN B  23     -16.929  -0.513  43.694  2.00  1.00           C
ATOM   3662  CD  GLN B  23     -18.217  -1.307  43.863  2.00  1.00           C
ATOM   3663  OE1 GLN B  23     -19.230  -1.007  43.235  2.00  1.00           O
ATOM   3664  NE2 GLN B  23     -18.173  -2.361  44.721  2.00  1.00           N
ATOM   3665  C   GLN B  23     -15.108   0.565  41.644  2.00  1.00           C
ATOM   3666  O   GLN B  23     -15.153   0.553  40.415  2.00  1.00           O
ATOM   3667  N   PHE B  24     -15.390   1.674  42.353  2.00  1.00           N
ATOM   3668  CA  PHE B  24     -15.893   2.872  41.732  2.00  1.00           C
ATOM   3669  CB  PHE B  24     -16.225   3.953  42.776  2.00  1.00           C
ATOM   3670  CG  PHE B  24     -16.977   5.052  42.109  2.00  1.00           C
ATOM   3671  CD1 PHE B  24     -18.318   4.905  41.840  2.00  1.00           C
ATOM   3672  CD2 PHE B  24     -16.353   6.230  41.769  2.00  1.00           C
ATOM   3673  CE1 PHE B  24     -19.026   5.914  41.230  2.00  1.00           C
ATOM   3674  CE2 PHE B  24     -17.057   7.242  41.159  2.00  1.00           C
ATOM   3675  CZ  PHE B  24     -18.395   7.085  40.888  2.00  1.00           C
ATOM   3676  C   PHE B  24     -14.898   3.443  40.772  2.00  1.00           C
ATOM   3677  O   PHE B  24     -15.242   3.750  39.632  2.00  1.00           O
ATOM   3678  N   ARG B  25     -13.626   3.584  41.188  2.00  1.00           N
ATOM   3679  CA  ARG B  25     -12.699   4.232  40.308  2.00  1.00           C
ATOM   3680  CB  ARG B  25     -11.294   4.471  40.894  2.00  1.00           C
ATOM   3681  CG  ARG B  25     -10.514   3.194  41.192  2.00  1.00           C
ATOM   3682  CD  ARG B  25     -10.669   2.700  42.625  2.00  1.00           C
ATOM   3683  NE  ARG B  25      -9.857   3.565  43.525  2.00  1.00           N
ATOM   3684  CZ  ARG B  25      -8.554   3.237  43.771  2.00  1.00           C
ATOM   3685  NH1 ARG B  25      -7.975   2.204  43.095  2.00  1.00           N
ATOM   3686  NH2 ARG B  25      -7.829   3.946  44.686  2.00  1.00           N
ATOM   3687  C   ARG B  25     -12.515   3.390  39.078  2.00  1.00           C
ATOM   3688  O   ARG B  25     -12.400   3.907  37.969  2.00  1.00           O
ATOM   3689  N   ILE B  26     -12.493   2.055  39.231  2.00  1.00           N
ATOM   3690  CA  ILE B  26     -12.266   1.197  38.102  2.00  1.00           C
ATOM   3691  CB  ILE B  26     -12.357  -0.255  38.477  2.00  1.00           C
ATOM   3692  CG1 ILE B  26     -11.285  -0.611  39.520  2.00  1.00           C
ATOM   3693  CG2 ILE B  26     -12.281  -1.089  37.188  2.00  1.00           C
ATOM   3694  CD1 ILE B  26     -11.518  -1.961  40.197  2.00  1.00           C
ATOM   3695  C   ILE B  26     -13.358   1.463  37.123  2.00  1.00           C
ATOM   3696  O   ILE B  26     -13.107   1.552  35.925  2.00  1.00           O
ATOM   3697  N   GLN B  27     -14.604   1.606  37.612  2.00  1.00           N
ATOM   3698  CA  GLN B  27     -15.728   1.839  36.749  2.00  1.00           C
ATOM   3699  CB  GLN B  27     -17.056   1.861  37.531  2.00  1.00           C
ATOM   3700  CG  GLN B  27     -18.311   1.992  36.666  2.00  1.00           C
ATOM   3701  CD  GLN B  27     -18.771   3.442  36.698  2.00  1.00           C
ATOM   3702  OE1 GLN B  27     -18.181   4.279  37.380  2.00  1.00           O
ATOM   3703  NE2 GLN B  27     -19.866   3.746  35.952  2.00  1.00           N
ATOM   3704  C   GLN B  27     -15.522   3.154  36.057  2.00  1.00           C
ATOM   3705  O   GLN B  27     -15.796   3.276  34.864  2.00  1.00           O
ATOM   3706  N   GLN B  28     -15.011   4.172  36.779  2.00  1.00           N
ATOM   3707  CA  GLN B  28     -14.807   5.459  36.173  2.00  1.00           C
ATOM   3708  CB  GLN B  28     -14.522   6.605  37.169  2.00  1.00           C
ATOM   3709  CG  GLN B  28     -13.246   6.506  37.999  2.00  1.00           C
ATOM   3710  CD  GLN B  28     -13.234   7.706  38.937  2.00  1.00           C
ATOM   3711  OE1 GLN B  28     -12.509   8.676  38.717  2.00  1.00           O
ATOM   3712  NE2 GLN B  28     -14.068   7.650  40.010  2.00  1.00           N
ATOM   3713  C   GLN B  28     -13.758   5.353  35.120  2.00  1.00           C
ATOM   3714  O   GLN B  28     -13.797   6.079  34.131  2.00  1.00           O
ATOM   3715  N   LEU B  29     -12.775   4.466  35.347  2.00  1.00           N
ATOM   3716  CA  LEU B  29     -11.708   4.114  34.447  2.00  1.00           C
ATOM   3717  CB  LEU B  29     -10.745   3.177  35.204  2.00  1.00           C
ATOM   3718  CG  LEU B  29      -9.522   2.666  34.438  2.00  1.00           C
ATOM   3719  CD1 LEU B  29      -9.935   1.669  33.345  2.00  1.00           C
ATOM   3720  CD2 LEU B  29      -8.649   3.836  33.954  2.00  1.00           C
ATOM   3721  C   LEU B  29     -12.329   3.389  33.277  2.00  1.00           C
ATOM   3722  O   LEU B  29     -11.867   3.520  32.144  2.00  1.00           O
ATOM   3723  N   GLU B  30     -13.375   2.568  33.539  2.00  1.00           N
ATOM   3724  CA  GLU B  30     -14.075   1.805  32.535  2.00  1.00           C
ATOM   3725  CB  GLU B  30     -15.157   0.898  33.144  2.00  1.00           C
ATOM   3726  CG  GLU B  30     -15.776  -0.090  32.152  2.00  1.00           C
ATOM   3727  CD  GLU B  30     -14.851  -1.294  32.053  2.00  1.00           C
ATOM   3728  OE1 GLU B  30     -13.644  -1.092  31.748  2.00  1.00           O
ATOM   3729  OE2 GLU B  30     -15.336  -2.432  32.291  2.00  1.00           O
ATOM   3730  C   GLU B  30     -14.763   2.761  31.624  2.00  1.00           C
ATOM   3731  O   GLU B  30     -14.662   2.657  30.403  2.00  1.00           O
ATOM   3732  N   ALA B  31     -15.470   3.750  32.213  2.00  1.00           N
ATOM   3733  CA  ALA B  31     -15.979   4.828  31.418  2.00  1.00           C
ATOM   3734  CB  ALA B  31     -16.863   5.823  32.191  2.00  1.00           C
ATOM   3735  C   ALA B  31     -14.684   5.502  31.110  2.00  1.00           C
ATOM   3736  O   ALA B  31     -13.679   5.238  31.760  2.00  1.00           O
ATOM   3737  N   LEU B  32     -14.656   6.389  30.121  2.00  1.00           N
ATOM   3738  CA  LEU B  32     -13.434   6.948  29.634  2.00  1.00           C
ATOM   3739  CB  LEU B  32     -12.341   7.324  30.659  2.00  1.00           C
ATOM   3740  CG  LEU B  32     -12.653   8.617  31.427  2.00  1.00           C
ATOM   3741  CD1 LEU B  32     -13.987   8.506  32.171  2.00  1.00           C
ATOM   3742  CD2 LEU B  32     -11.485   9.015  32.343  2.00  1.00           C
ATOM   3743  C   LEU B  32     -12.864   6.006  28.616  2.00  1.00           C
ATOM   3744  O   LEU B  32     -12.306   6.450  27.615  2.00  1.00           O
ATOM   3745  N   GLN B  33     -12.999   4.681  28.818  2.00  1.00           N
ATOM   3746  CA  GLN B  33     -12.618   3.762  27.778  2.00  1.00           C
ATOM   3747  CB  GLN B  33     -12.409   2.336  28.323  2.00  1.00           C
ATOM   3748  CG  GLN B  33     -12.079   1.276  27.271  2.00  1.00           C
ATOM   3749  CD  GLN B  33     -13.322   0.421  27.077  2.00  1.00           C
ATOM   3750  OE1 GLN B  33     -14.151   0.679  26.206  2.00  1.00           O
ATOM   3751  NE2 GLN B  33     -13.460  -0.634  27.926  2.00  1.00           N
ATOM   3752  C   GLN B  33     -13.698   3.766  26.764  2.00  1.00           C
ATOM   3753  O   GLN B  33     -13.456   3.829  25.558  2.00  1.00           O
ATOM   3754  N   ARG B  34     -14.942   3.720  27.264  2.00  1.00           N
ATOM   3755  CA  ARG B  34     -16.075   3.705  26.403  2.00  1.00           C
ATOM   3756  CB  ARG B  34     -17.405   3.514  27.151  2.00  1.00           C
ATOM   3757  CG  ARG B  34     -18.617   3.434  26.219  2.00  1.00           C
ATOM   3758  CD  ARG B  34     -19.933   3.138  26.943  2.00  1.00           C
ATOM   3759  NE  ARG B  34     -21.008   3.091  25.912  2.00  1.00           N
ATOM   3760  CZ  ARG B  34     -22.162   2.404  26.158  2.00  1.00           C
ATOM   3761  NH1 ARG B  34     -22.326   1.754  27.348  2.00  1.00           N
ATOM   3762  NH2 ARG B  34     -23.149   2.364  25.215  2.00  1.00           N
ATOM   3763  C   ARG B  34     -16.116   5.023  25.722  2.00  1.00           C
ATOM   3764  O   ARG B  34     -16.448   5.108  24.544  2.00  1.00           O
ATOM   3765  N   LEU B  35     -15.774   6.100  26.451  2.00  1.00           N
ATOM   3766  CA  LEU B  35     -15.755   7.375  25.805  2.00  1.00           C
ATOM   3767  CB  LEU B  35     -15.227   8.500  26.701  2.00  1.00           C
ATOM   3768  CG  LEU B  35     -14.769   9.704  25.860  2.00  1.00           C
ATOM   3769  CD1 LEU B  35     -15.879  10.196  24.922  2.00  1.00           C
ATOM   3770  CD2 LEU B  35     -14.153  10.800  26.744  2.00  1.00           C
ATOM   3771  C   LEU B  35     -14.791   7.290  24.685  2.00  1.00           C
ATOM   3772  O   LEU B  35     -15.106   7.668  23.556  2.00  1.00           O
ATOM   3773  N   ILE B  36     -13.583   6.771  24.954  2.00  1.00           N
ATOM   3774  CA  ILE B  36     -12.709   6.691  23.837  2.00  1.00           C
ATOM   3775  CB  ILE B  36     -11.270   6.953  24.180  2.00  1.00           C
ATOM   3776  CG1 ILE B  36     -10.437   6.934  22.893  2.00  1.00           C
ATOM   3777  CG2 ILE B  36     -10.807   5.987  25.285  2.00  1.00           C
ATOM   3778  CD1 ILE B  36     -10.728   8.113  21.965  2.00  1.00           C
ATOM   3779  C   ILE B  36     -12.873   5.315  23.285  2.00  1.00           C
ATOM   3780  O   ILE B  36     -12.009   4.444  23.378  2.00  1.00           O
ATOM   3781  N   GLN B  37     -14.041   5.122  22.657  2.00  1.00           N
ATOM   3782  CA  GLN B  37     -14.473   3.893  22.074  2.00  1.00           C
ATOM   3783  CB  GLN B  37     -15.001   2.911  23.135  2.00  1.00           C
ATOM   3784  CG  GLN B  37     -15.479   1.565  22.590  2.00  1.00           C
ATOM   3785  CD  GLN B  37     -15.956   0.738  23.779  2.00  1.00           C
ATOM   3786  OE1 GLN B  37     -16.380   1.282  24.797  2.00  1.00           O
ATOM   3787  NE2 GLN B  37     -15.881  -0.614  23.653  2.00  1.00           N
ATOM   3788  C   GLN B  37     -15.615   4.350  21.247  2.00  1.00           C
ATOM   3789  O   GLN B  37     -15.579   4.357  20.018  2.00  1.00           O
ATOM   3790  N   GLU B  38     -16.665   4.762  21.971  2.00  1.00           N
ATOM   3791  CA  GLU B  38     -17.878   5.291  21.450  2.00  1.00           C
ATOM   3792  CB  GLU B  38     -18.914   5.523  22.566  2.00  1.00           C
ATOM   3793  CG  GLU B  38     -20.306   5.927  22.076  2.00  1.00           C
ATOM   3794  CD  GLU B  38     -21.221   5.979  23.293  2.00  1.00           C
ATOM   3795  OE1 GLU B  38     -20.978   5.196  24.250  2.00  1.00           O
ATOM   3796  OE2 GLU B  38     -22.175   6.802  23.283  2.00  1.00           O
ATOM   3797  C   GLU B  38     -17.615   6.592  20.776  2.00  1.00           C
ATOM   3798  O   GLU B  38     -18.123   6.837  19.682  2.00  1.00           O
ATOM   3799  N   GLN B  39     -16.799   7.469  21.389  3.00  1.00           N
ATOM   3800  CA  GLN B  39     -16.652   8.728  20.730  3.00  1.00           C
ATOM   3801  CB  GLN B  39     -16.827   9.933  21.671  3.00  1.00           C
ATOM   3802  CG  GLN B  39     -18.248  10.008  22.239  3.00  1.00           C
ATOM   3803  CD  GLN B  39     -18.427  11.330  22.970  3.00  1.00           C
ATOM   3804  OE1 GLN B  39     -18.474  11.378  24.198  3.00  1.00           O
ATOM   3805  NE2 GLN B  39     -18.538  12.440  22.190  3.00  1.00           N
ATOM   3806  C   GLN B  39     -15.323   8.810  20.067  3.00  1.00           C
ATOM   3807  O   GLN B  39     -14.552   9.738  20.306  3.00  1.00           O
ATOM   3808  N   GLU B  40     -15.025   7.825  19.202  2.00  1.00           N
ATOM   3809  CA  GLU B  40     -13.773   7.842  18.511  2.00  1.00           C
ATOM   3810  CB  GLU B  40     -13.447   6.523  17.796  2.00  1.00           C
ATOM   3811  CG  GLU B  40     -12.051   6.535  17.167  2.00  1.00           C
ATOM   3812  CD  GLU B  40     -11.944   5.380  16.182  2.00  1.00           C
ATOM   3813  OE1 GLU B  40     -12.481   5.523  15.052  2.00  1.00           O
ATOM   3814  OE2 GLU B  40     -11.319   4.347  16.540  2.00  1.00           O
ATOM   3815  C   GLU B  40     -13.746   8.877  17.447  2.00  1.00           C
ATOM   3816  O   GLU B  40     -12.828   9.694  17.380  2.00  1.00           O
ATOM   3817  N   GLN B  41     -14.784   8.881  16.594  2.00  1.00           N
ATOM   3818  CA  GLN B  41     -14.724   9.729  15.447  2.00  1.00           C
ATOM   3819  CB  GLN B  41     -15.894   9.592  14.460  2.00  1.00           C
ATOM   3820  CG  GLN B  41     -15.709  10.538  13.269  2.00  1.00           C
ATOM   3821  CD  GLN B  41     -16.941  10.502  12.377  2.00  1.00           C
ATOM   3822  OE1 GLN B  41     -17.491   9.440  12.091  2.00  1.00           O
ATOM   3823  NE2 GLN B  41     -17.388  11.704  11.922  2.00  1.00           N
ATOM   3824  C   GLN B  41     -14.725  11.162  15.875  2.00  1.00           C
ATOM   3825  O   GLN B  41     -14.019  11.988  15.303  2.00  1.00           O
ATOM   3826  N   GLU B  42     -15.518  11.518  16.899  2.00  1.00           N
ATOM   3827  CA  GLU B  42     -15.565  12.908  17.239  2.00  1.00           C
ATOM   3828  CB  GLU B  42     -16.615  13.257  18.305  2.00  1.00           C
ATOM   3829  CG  GLU B  42     -18.032  13.148  17.738  2.00  1.00           C
ATOM   3830  CD  GLU B  42     -18.998  13.852  18.677  2.00  1.00           C
ATOM   3831  OE1 GLU B  42     -18.538  14.359  19.733  2.00  1.00           O
ATOM   3832  OE2 GLU B  42     -20.213  13.898  18.346  2.00  1.00           O
ATOM   3833  C   GLU B  42     -14.206  13.353  17.689  2.00  1.00           C
ATOM   3834  O   GLU B  42     -13.772  14.460  17.376  2.00  1.00           O
ATOM   3835  N   LEU B  43     -13.487  12.491  18.431  2.00  1.00           N
ATOM   3836  CA  LEU B  43     -12.191  12.837  18.942  2.00  1.00           C
ATOM   3837  CB  LEU B  43     -11.658  11.785  19.925  2.00  1.00           C
ATOM   3838  CG  LEU B  43     -12.642  11.564  21.093  2.00  1.00           C
ATOM   3839  CD1 LEU B  43     -12.002  10.762  22.235  2.00  1.00           C
ATOM   3840  CD2 LEU B  43     -13.279  12.886  21.551  2.00  1.00           C
ATOM   3841  C   LEU B  43     -11.227  13.013  17.800  2.00  1.00           C
ATOM   3842  O   LEU B  43     -10.337  13.848  17.913  2.00  1.00           O
ATOM   3843  N   VAL B  44     -11.317  12.198  16.715  2.00  1.00           N
ATOM   3844  CA  VAL B  44     -10.480  12.341  15.532  2.00  1.00           C
ATOM   3845  CB  VAL B  44     -10.508  11.155  14.604  2.00  1.00           C
ATOM   3846  CG1 VAL B  44     -10.104   9.904  15.403  2.00  1.00           C
ATOM   3847  CG2 VAL B  44     -11.866  11.062  13.897  2.00  1.00           C
ATOM   3848  C   VAL B  44     -10.942  13.542  14.755  2.00  1.00           C
ATOM   3849  O   VAL B  44     -10.140  14.185  14.081  2.00  1.00           O
ATOM   3850  N   GLY B  45     -12.258  13.860  14.787  2.00  1.00           N
ATOM   3851  CA  GLY B  45     -12.734  15.044  14.115  2.00  1.00           C
ATOM   3852  C   GLY B  45     -12.107  16.198  14.801  2.00  1.00           C
ATOM   3853  O   GLY B  45     -11.588  17.117  14.169  2.00  1.00           O
ATOM   3854  N   ALA B  46     -12.142  16.164  16.144  2.00  1.00           N
ATOM   3855  CA  ALA B  46     -11.416  17.136  16.890  2.00  1.00           C
ATOM   3856  CB  ALA B  46     -11.722  17.126  18.398  2.00  1.00           C
ATOM   3857  C   ALA B  46     -10.031  16.651  16.699  2.00  1.00           C
ATOM   3858  O   ALA B  46      -9.829  15.569  16.171  2.00  1.00           O
ATOM   3859  N   LEU B  47      -9.003  17.434  17.005  2.00  1.00           N
ATOM   3860  CA  LEU B  47      -7.682  16.947  16.725  2.00  1.00           C
ATOM   3861  CB  LEU B  47      -7.326  15.531  17.234  2.00  1.00           C
ATOM   3862  CG  LEU B  47      -7.171  15.446  18.762  2.00  1.00           C
ATOM   3863  CD1 LEU B  47      -6.686  14.052  19.192  2.00  1.00           C
ATOM   3864  CD2 LEU B  47      -6.273  16.577  19.292  2.00  1.00           C
ATOM   3865  C   LEU B  47      -7.430  17.034  15.252  2.00  1.00           C
ATOM   3866  O   LEU B  47      -6.273  17.083  14.851  2.00  1.00           O
ATOM   3867  N   ALA B  48      -8.486  16.969  14.407  2.00  1.00           N
ATOM   3868  CA  ALA B  48      -8.429  17.242  13.001  2.00  1.00           C
ATOM   3869  CB  ALA B  48      -9.634  16.661  12.243  2.00  1.00           C
ATOM   3870  C   ALA B  48      -8.430  18.720  12.754  2.00  1.00           C
ATOM   3871  O   ALA B  48      -7.658  19.241  11.951  2.00  1.00           O
ATOM   3872  N   ALA B  49      -9.387  19.422  13.394  2.00  1.00           N
ATOM   3873  CA  ALA B  49      -9.508  20.848  13.276  2.00  1.00           C
ATOM   3874  CB  ALA B  49     -10.839  21.381  13.833  2.00  1.00           C
ATOM   3875  C   ALA B  49      -8.409  21.499  14.053  2.00  1.00           C
ATOM   3876  O   ALA B  49      -7.771  22.441  13.586  2.00  1.00           O
ATOM   3877  N   ASP B  50      -8.150  20.979  15.271  2.00  1.00           N
ATOM   3878  CA  ASP B  50      -7.230  21.625  16.163  2.00  1.00           C
ATOM   3879  CB  ASP B  50      -7.036  20.834  17.468  2.00  1.00           C
ATOM   3880  CG  ASP B  50      -6.219  21.683  18.426  2.00  1.00           C
ATOM   3881  OD1 ASP B  50      -6.277  22.936  18.306  2.00  1.00           O
ATOM   3882  OD2 ASP B  50      -5.514  21.086  19.283  2.00  1.00           O
ATOM   3883  C   ASP B  50      -5.902  21.716  15.503  2.00  1.00           C
ATOM   3884  O   ASP B  50      -5.353  22.799  15.309  2.00  1.00           O
ATOM   3885  N   LEU B  51      -5.371  20.549  15.125  2.00  1.00           N
ATOM   3886  CA  LEU B  51      -4.149  20.459  14.399  2.00  1.00           C
ATOM   3887  CB  LEU B  51      -3.076  19.659  15.168  2.00  1.00           C
ATOM   3888  CG  LEU B  51      -1.689  19.536  14.505  2.00  1.00           C
ATOM   3889  CD1 LEU B  51      -0.693  18.884  15.475  2.00  1.00           C
ATOM   3890  CD2 LEU B  51      -1.741  18.768  13.176  2.00  1.00           C
ATOM   3891  C   LEU B  51      -4.625  19.713  13.231  2.00  1.00           C
ATOM   3892  O   LEU B  51      -5.597  18.985  13.367  2.00  1.00           O
ATOM   3893  N   HIS B  52      -4.060  19.886  12.038  1.00  1.00           N
ATOM   3894  CA  HIS B  52      -4.684  19.062  11.060  1.00  1.00           C
ATOM   3895  ND1 HIS B  52      -5.219  17.604   8.141  1.00  1.00           N
ATOM   3896  CG  HIS B  52      -5.342  18.891   8.613  1.00  1.00           C
ATOM   3897  CB  HIS B  52      -4.420  19.523   9.615  1.00  1.00           C
ATOM   3898  NE2 HIS B  52      -6.998  18.483   7.137  1.00  1.00           N
ATOM   3899  CD2 HIS B  52      -6.432  19.414   7.989  1.00  1.00           C
ATOM   3900  CE1 HIS B  52      -6.235  17.412   7.261  1.00  1.00           C
ATOM   3901  C   HIS B  52      -4.066  17.707  11.230  1.00  1.00           C
ATOM   3902  O   HIS B  52      -3.079  17.374  10.576  1.00  1.00           O
ATOM   3903  N   LYS B  53      -4.648  16.895  12.133  1.00  1.00           N
ATOM   3904  CA  LYS B  53      -4.151  15.591  12.449  1.00  1.00           C
ATOM   3905  CB  LYS B  53      -4.190  15.281  13.956  1.00  1.00           C
ATOM   3906  CG  LYS B  53      -3.251  16.192  14.754  1.00  1.00           C
ATOM   3907  CD  LYS B  53      -3.498  16.198  16.264  1.00  1.00           C
ATOM   3908  CE  LYS B  53      -2.572  17.156  17.020  1.00  1.00           C
ATOM   3909  NZ  LYS B  53      -2.926  17.182  18.456  1.00  1.00           N
ATOM   3910  C   LYS B  53      -5.012  14.623  11.730  1.00  1.00           C
ATOM   3911  O   LYS B  53      -6.053  14.982  11.183  1.00  1.00           O
ATOM   3912  N   ASN B  54      -4.587  13.351  11.703  1.00  1.00           N
ATOM   3913  CA  ASN B  54      -5.332  12.425  10.918  1.00  1.00           C
ATOM   3914  CB  ASN B  54      -4.497  11.709   9.839  1.00  1.00           C
ATOM   3915  CG  ASN B  54      -4.142  12.700   8.739  1.00  1.00           C
ATOM   3916  OD1 ASN B  54      -2.978  12.853   8.375  1.00  1.00           O
ATOM   3917  ND2 ASN B  54      -5.177  13.387   8.186  1.00  1.00           N
ATOM   3918  C   ASN B  54      -5.898  11.355  11.768  1.00  1.00           C
ATOM   3919  O   ASN B  54      -5.754  11.345  12.989  1.00  1.00           O
ATOM   3920  N   GLU B  55      -6.609  10.435  11.094  2.00  1.00           N
ATOM   3921  CA  GLU B  55      -7.253   9.354  11.758  2.00  1.00           C
ATOM   3922  CB  GLU B  55      -8.049   8.465  10.788  2.00  1.00           C
ATOM   3923  CG  GLU B  55      -9.264   9.161  10.171  2.00  1.00           C
ATOM   3924  CD  GLU B  55      -9.927   8.174   9.222  2.00  1.00           C
ATOM   3925  OE1 GLU B  55      -9.356   7.066   9.032  2.00  1.00           O
ATOM   3926  OE2 GLU B  55     -11.009   8.512   8.672  2.00  1.00           O
ATOM   3927  C   GLU B  55      -6.229   8.489  12.418  2.00  1.00           C
ATOM   3928  O   GLU B  55      -6.370   8.208  13.601  2.00  1.00           O
ATOM   3929  N   TRP B  56      -5.193   8.031  11.678  2.00  1.00           N
ATOM   3930  CA  TRP B  56      -4.148   7.173  12.197  2.00  1.00           C
ATOM   3931  CB  TRP B  56      -3.300   6.557  11.070  2.00  1.00           C
ATOM   3932  CG  TRP B  56      -2.215   5.627  11.550  2.00  1.00           C
ATOM   3933  CD2 TRP B  56      -2.441   4.243  11.856  2.00  1.00           C
ATOM   3934  CD1 TRP B  56      -0.894   5.867  11.791  2.00  1.00           C
ATOM   3935  NE1 TRP B  56      -0.280   4.716  12.226  2.00  1.00           N
ATOM   3936  CE2 TRP B  56      -1.222   3.710  12.273  2.00  1.00           C
ATOM   3937  CE3 TRP B  56      -3.572   3.483  11.796  2.00  1.00           C
ATOM   3938  CZ2 TRP B  56      -1.118   2.397  12.637  2.00  1.00           C
ATOM   3939  CZ3 TRP B  56      -3.465   2.160  12.164  2.00  1.00           C
ATOM   3940  CH2 TRP B  56      -2.261   1.629  12.577  2.00  1.00           C
ATOM   3941  C   TRP B  56      -3.225   7.951  13.092  2.00  1.00           C
ATOM   3942  O   TRP B  56      -2.826   7.464  14.148  2.00  1.00           O
ATOM   3943  N   ASN B  57      -2.832   9.179  12.679  2.00  1.00           N
ATOM   3944  CA  ASN B  57      -1.907   9.956  13.462  2.00  1.00           C
ATOM   3945  CB  ASN B  57      -1.547  11.293  12.788  2.00  1.00           C
ATOM   3946  CG  ASN B  57      -0.205  11.762  13.335  2.00  1.00           C
ATOM   3947  OD1 ASN B  57       0.727  10.972  13.480  2.00  1.00           O
ATOM   3948  ND2 ASN B  57      -0.095  13.083  13.636  2.00  1.00           N
ATOM   3949  C   ASN B  57      -2.601  10.240  14.755  2.00  1.00           C
ATOM   3950  O   ASN B  57      -2.037  10.027  15.828  2.00  1.00           O
ATOM   3951  N   ALA B  58      -3.866  10.712  14.688  2.00  1.00           N
ATOM   3952  CA  ALA B  58      -4.607  10.830  15.908  2.00  1.00           C
ATOM   3953  CB  ALA B  58      -6.048  11.332  15.720  2.00  1.00           C
ATOM   3954  C   ALA B  58      -4.661   9.373  16.309  2.00  1.00           C
ATOM   3955  O   ALA B  58      -4.727   8.486  15.467  2.00  1.00           O
ATOM   3956  N   TYR B  59      -4.568   9.072  17.603  2.00  1.00           N
ATOM   3957  CA  TYR B  59      -4.585   7.763  18.207  2.00  1.00           C
ATOM   3958  CB  TYR B  59      -5.823   6.861  17.967  2.00  1.00           C
ATOM   3959  CG  TYR B  59      -5.934   6.219  16.628  2.00  1.00           C
ATOM   3960  CD1 TYR B  59      -4.977   5.338  16.182  2.00  1.00           C
ATOM   3961  CD2 TYR B  59      -7.053   6.428  15.853  2.00  1.00           C
ATOM   3962  CE1 TYR B  59      -5.103   4.723  14.957  2.00  1.00           C
ATOM   3963  CE2 TYR B  59      -7.187   5.815  14.630  2.00  1.00           C
ATOM   3964  CZ  TYR B  59      -6.209   4.966  14.177  2.00  1.00           C
ATOM   3965  OH  TYR B  59      -6.345   4.336  12.921  2.00  1.00           O
ATOM   3966  C   TYR B  59      -3.301   6.983  18.064  2.00  1.00           C
ATOM   3967  O   TYR B  59      -2.948   6.256  18.987  2.00  1.00           O
ATOM   3968  N   TYR B  60      -2.511   7.099  16.982  2.00  1.00           N
ATOM   3969  CA  TYR B  60      -1.255   6.376  17.013  2.00  1.00           C
ATOM   3970  CB  TYR B  60      -0.606   6.387  15.615  2.00  1.00           C
ATOM   3971  CG  TYR B  60       0.789   5.866  15.660  2.00  1.00           C
ATOM   3972  CD1 TYR B  60       1.048   4.517  15.597  2.00  1.00           C
ATOM   3973  CD2 TYR B  60       1.844   6.745  15.746  2.00  1.00           C
ATOM   3974  CE1 TYR B  60       2.344   4.054  15.631  2.00  1.00           C
ATOM   3975  CE2 TYR B  60       3.139   6.290  15.781  2.00  1.00           C
ATOM   3976  CZ  TYR B  60       3.390   4.941  15.724  2.00  1.00           C
ATOM   3977  OH  TYR B  60       4.718   4.466  15.758  2.00  1.00           O
ATOM   3978  C   TYR B  60      -0.347   7.092  17.957  2.00  1.00           C
ATOM   3979  O   TYR B  60       0.191   6.518  18.902  2.00  1.00           O
ATOM   3980  N   GLU B  61      -0.187   8.405  17.699  3.00  1.00           N
ATOM   3981  CA  GLU B  61       0.614   9.310  18.470  3.00  1.00           C
ATOM   3982  CB  GLU B  61       0.679  10.706  17.825  3.00  1.00           C
ATOM   3983  CG  GLU B  61       1.466  11.750  18.622  3.00  1.00           C
ATOM   3984  CD  GLU B  61       2.726  12.121  17.854  3.00  1.00           C
ATOM   3985  OE1 GLU B  61       2.854  11.690  16.677  3.00  1.00           O
ATOM   3986  OE2 GLU B  61       3.570  12.859  18.429  3.00  1.00           O
ATOM   3987  C   GLU B  61      -0.081   9.523  19.774  3.00  1.00           C
ATOM   3988  O   GLU B  61       0.540   9.569  20.834  3.00  1.00           O
ATOM   3989  N   GLU B  62      -1.421   9.634  19.705  3.00  1.00           N
ATOM   3990  CA  GLU B  62      -2.202  10.040  20.833  3.00  1.00           C
ATOM   3991  CB  GLU B  62      -3.149  11.204  20.502  3.00  1.00           C
ATOM   3992  CG  GLU B  62      -2.407  12.492  20.144  3.00  1.00           C
ATOM   3993  CD  GLU B  62      -3.432  13.534  19.719  3.00  1.00           C
ATOM   3994  OE1 GLU B  62      -4.086  14.125  20.620  3.00  1.00           O
ATOM   3995  OE2 GLU B  62      -3.577  13.749  18.486  3.00  1.00           O
ATOM   3996  C   GLU B  62      -3.031   8.923  21.306  3.00  1.00           C
ATOM   3997  O   GLU B  62      -2.527   7.825  21.521  3.00  1.00           O
ATOM   3998  N   VAL B  63      -4.332   9.238  21.467  2.00  1.00           N
ATOM   3999  CA  VAL B  63      -5.345   8.419  22.053  2.00  1.00           C
ATOM   4000  CB  VAL B  63      -6.712   8.807  21.586  2.00  1.00           C
ATOM   4001  CG1 VAL B  63      -7.725   7.858  22.235  2.00  1.00           C
ATOM   4002  CG2 VAL B  63      -6.935  10.295  21.909  2.00  1.00           C
ATOM   4003  C   VAL B  63      -5.118   6.971  21.692  2.00  1.00           C
ATOM   4004  O   VAL B  63      -5.592   6.468  20.676  2.00  1.00           O
ATOM   4005  N   VAL B  64      -4.349   6.301  22.576  2.00  1.00           N
ATOM   4006  CA  VAL B  64      -3.934   4.925  22.661  2.00  1.00           C
ATOM   4007  CB  VAL B  64      -3.145   4.343  21.522  2.00  1.00           C
ATOM   4008  CG1 VAL B  64      -4.102   4.184  20.327  2.00  1.00           C
ATOM   4009  CG2 VAL B  64      -1.880   5.176  21.269  2.00  1.00           C
ATOM   4010  C   VAL B  64      -3.128   4.928  23.889  2.00  1.00           C
ATOM   4011  O   VAL B  64      -3.267   4.085  24.771  2.00  1.00           O
ATOM   4012  N   TYR B  65      -2.273   5.951  23.967  2.00  1.00           N
ATOM   4013  CA  TYR B  65      -1.487   6.149  25.127  2.00  1.00           C
ATOM   4014  CB  TYR B  65      -0.579   7.379  24.954  2.00  1.00           C
ATOM   4015  CG  TYR B  65       0.077   7.712  26.244  2.00  1.00           C
ATOM   4016  CD1 TYR B  65       1.010   6.871  26.806  2.00  1.00           C
ATOM   4017  CD2 TYR B  65      -0.224   8.897  26.872  2.00  1.00           C
ATOM   4018  CE1 TYR B  65       1.615   7.201  27.996  2.00  1.00           C
ATOM   4019  CE2 TYR B  65       0.378   9.232  28.059  2.00  1.00           C
ATOM   4020  CZ  TYR B  65       1.296   8.382  28.624  2.00  1.00           C
ATOM   4021  OH  TYR B  65       1.912   8.728  29.845  2.00  1.00           O
ATOM   4022  C   TYR B  65      -2.434   6.358  26.240  2.00  1.00           C
ATOM   4023  O   TYR B  65      -2.306   5.750  27.300  2.00  1.00           O
ATOM   4024  N   VAL B  66      -3.438   7.218  26.020  2.00  1.00           N
ATOM   4025  CA  VAL B  66      -4.402   7.291  27.061  2.00  1.00           C
ATOM   4026  CB  VAL B  66      -5.101   8.614  27.156  2.00  1.00           C
ATOM   4027  CG1 VAL B  66      -6.194   8.508  28.234  2.00  1.00           C
ATOM   4028  CG2 VAL B  66      -4.049   9.697  27.448  2.00  1.00           C
ATOM   4029  C   VAL B  66      -5.408   6.242  26.689  2.00  1.00           C
ATOM   4030  O   VAL B  66      -6.336   6.485  25.918  2.00  1.00           O
ATOM   4031  N   LEU B  67      -5.207   5.030  27.240  2.00  1.00           N
ATOM   4032  CA  LEU B  67      -5.942   3.830  26.941  2.00  1.00           C
ATOM   4033  CB  LEU B  67      -5.847   3.482  25.455  2.00  1.00           C
ATOM   4034  CG  LEU B  67      -6.214   2.024  25.136  2.00  1.00           C
ATOM   4035  CD1 LEU B  67      -7.729   1.776  25.147  2.00  1.00           C
ATOM   4036  CD2 LEU B  67      -5.466   1.551  23.880  2.00  1.00           C
ATOM   4037  C   LEU B  67      -5.140   2.781  27.603  2.00  1.00           C
ATOM   4038  O   LEU B  67      -5.579   2.083  28.517  2.00  1.00           O
ATOM   4039  N   GLU B  68      -3.893   2.691  27.114  2.00  1.00           N
ATOM   4040  CA  GLU B  68      -2.928   1.756  27.576  2.00  1.00           C
ATOM   4041  CB  GLU B  68      -1.536   1.971  26.973  2.00  1.00           C
ATOM   4042  CG  GLU B  68      -0.469   1.062  27.586  2.00  1.00           C
ATOM   4043  CD  GLU B  68       0.896   1.634  27.229  2.00  1.00           C
ATOM   4044  OE1 GLU B  68       1.080   2.868  27.400  2.00  1.00           O
ATOM   4045  OE2 GLU B  68       1.777   0.843  26.798  2.00  1.00           O
ATOM   4046  C   GLU B  68      -2.719   2.027  29.011  2.00  1.00           C
ATOM   4047  O   GLU B  68      -2.536   1.098  29.789  2.00  1.00           O
ATOM   4048  N   GLU B  69      -2.674   3.321  29.369  2.00  1.00           N
ATOM   4049  CA  GLU B  69      -2.478   3.751  30.718  2.00  1.00           C
ATOM   4050  CB  GLU B  69      -2.193   5.253  30.846  2.00  1.00           C
ATOM   4051  CG  GLU B  69      -0.718   5.573  30.642  2.00  1.00           C
ATOM   4052  CD  GLU B  69      -0.006   4.972  31.845  2.00  1.00           C
ATOM   4053  OE1 GLU B  69      -0.633   4.934  32.938  2.00  1.00           O
ATOM   4054  OE2 GLU B  69       1.161   4.527  31.688  2.00  1.00           O
ATOM   4055  C   GLU B  69      -3.678   3.451  31.567  2.00  1.00           C
ATOM   4056  O   GLU B  69      -3.548   3.187  32.761  2.00  1.00           O
ATOM   4057  N   ILE B  70      -4.883   3.540  30.982  2.00  1.00           N
ATOM   4058  CA  ILE B  70      -6.127   3.241  31.641  2.00  1.00           C
ATOM   4059  CB  ILE B  70      -7.233   3.628  30.696  2.00  1.00           C
ATOM   4060  CG1 ILE B  70      -7.231   5.161  30.546  2.00  1.00           C
ATOM   4061  CG2 ILE B  70      -8.572   3.029  31.128  2.00  1.00           C
ATOM   4062  CD1 ILE B  70      -8.061   5.677  29.373  2.00  1.00           C
ATOM   4063  C   ILE B  70      -6.128   1.787  31.942  2.00  1.00           C
ATOM   4064  O   ILE B  70      -6.459   1.370  33.050  2.00  1.00           O
ATOM   4065  N   GLU B  71      -5.727   0.971  30.950  2.00  1.00           N
ATOM   4066  CA  GLU B  71      -5.485  -0.406  31.240  2.00  1.00           C
ATOM   4067  CB  GLU B  71      -5.325  -1.301  29.999  2.00  1.00           C
ATOM   4068  CG  GLU B  71      -6.631  -1.470  29.215  2.00  1.00           C
ATOM   4069  CD  GLU B  71      -6.391  -2.478  28.101  2.00  1.00           C
ATOM   4070  OE1 GLU B  71      -5.503  -3.354  28.278  2.00  1.00           O
ATOM   4071  OE2 GLU B  71      -7.099  -2.391  27.061  2.00  1.00           O
ATOM   4072  C   GLU B  71      -4.182  -0.299  31.954  2.00  1.00           C
ATOM   4073  O   GLU B  71      -3.599   0.772  32.032  2.00  1.00           O
ATOM   4074  N   TYR B  72      -3.689  -1.357  32.575  2.00  1.00           N
ATOM   4075  CA  TYR B  72      -2.449  -1.207  33.271  2.00  1.00           C
ATOM   4076  CB  TYR B  72      -1.284  -0.615  32.457  2.00  1.00           C
ATOM   4077  CG  TYR B  72      -0.805  -1.748  31.618  2.00  1.00           C
ATOM   4078  CD1 TYR B  72      -1.350  -2.008  30.383  2.00  1.00           C
ATOM   4079  CD2 TYR B  72       0.191  -2.569  32.094  2.00  1.00           C
ATOM   4080  CE1 TYR B  72      -0.897  -3.066  29.632  2.00  1.00           C
ATOM   4081  CE2 TYR B  72       0.648  -3.630  31.349  2.00  1.00           C
ATOM   4082  CZ  TYR B  72       0.103  -3.878  30.113  2.00  1.00           C
ATOM   4083  OH  TYR B  72       0.569  -4.966  29.345  2.00  1.00           O
ATOM   4084  C   TYR B  72      -2.623  -0.495  34.575  2.00  1.00           C
ATOM   4085  O   TYR B  72      -2.044  -0.911  35.576  2.00  1.00           O
ATOM   4086  N   MET B  73      -3.434   0.574  34.636  2.00  1.00           N
ATOM   4087  CA  MET B  73      -3.707   1.141  35.924  2.00  1.00           C
ATOM   4088  CB  MET B  73      -4.338   2.536  35.786  2.00  1.00           C
ATOM   4089  CG  MET B  73      -4.250   3.410  37.036  2.00  1.00           C
ATOM   4090  SD  MET B  73      -4.401   5.186  36.670  2.00  1.00           S
ATOM   4091  CE  MET B  73      -6.140   5.114  36.154  2.00  1.00           C
ATOM   4092  C   MET B  73      -4.667   0.193  36.568  2.00  1.00           C
ATOM   4093  O   MET B  73      -4.538  -0.162  37.738  2.00  1.00           O
ATOM   4094  N   ILE B  74      -5.629  -0.286  35.749  2.00  1.00           N
ATOM   4095  CA  ILE B  74      -6.707  -1.143  36.158  2.00  1.00           C
ATOM   4096  CB  ILE B  74      -7.711  -1.372  35.048  2.00  1.00           C
ATOM   4097  CG1 ILE B  74      -9.007  -2.033  35.563  2.00  1.00           C
ATOM   4098  CG2 ILE B  74      -7.021  -2.136  33.906  2.00  1.00           C
ATOM   4099  CD1 ILE B  74      -8.859  -3.469  36.072  2.00  1.00           C
ATOM   4100  C   ILE B  74      -6.159  -2.445  36.618  2.00  1.00           C
ATOM   4101  O   ILE B  74      -6.575  -2.976  37.647  2.00  1.00           O
ATOM   4102  N   GLN B  75      -5.189  -2.990  35.874  2.00  1.00           N
ATOM   4103  CA  GLN B  75      -4.692  -4.283  36.206  2.00  1.00           C
ATOM   4104  CB  GLN B  75      -3.644  -4.783  35.196  2.00  1.00           C
ATOM   4105  CG  GLN B  75      -3.085  -6.170  35.519  2.00  1.00           C
ATOM   4106  CD  GLN B  75      -2.127  -6.554  34.400  2.00  1.00           C
ATOM   4107  OE1 GLN B  75      -2.536  -6.759  33.258  2.00  1.00           O
ATOM   4108  NE2 GLN B  75      -0.812  -6.651  34.734  2.00  1.00           N
ATOM   4109  C   GLN B  75      -4.058  -4.236  37.566  2.00  1.00           C
ATOM   4110  O   GLN B  75      -4.247  -5.153  38.362  2.00  1.00           O
ATOM   4111  N   LYS B  76      -3.301  -3.164  37.890  2.00  1.00           N
ATOM   4112  CA  LYS B  76      -2.616  -3.168  39.155  2.00  1.00           C
ATOM   4113  CB  LYS B  76      -1.109  -2.909  38.988  2.00  1.00           C
ATOM   4114  CG  LYS B  76      -0.813  -1.603  38.247  2.00  1.00           C
ATOM   4115  CD  LYS B  76       0.644  -1.149  38.332  2.00  1.00           C
ATOM   4116  CE  LYS B  76       0.923   0.115  37.518  2.00  1.00           C
ATOM   4117  NZ  LYS B  76       0.083   1.228  38.015  2.00  1.00           N
ATOM   4118  C   LYS B  76      -3.139  -2.108  40.082  2.00  1.00           C
ATOM   4119  O   LYS B  76      -2.414  -1.661  40.967  2.00  1.00           O
ATOM   4120  N   LEU B  77      -4.409  -1.673  39.937  2.00  1.00           N
ATOM   4121  CA  LEU B  77      -4.926  -0.717  40.888  2.00  1.00           C
ATOM   4122  CB  LEU B  77      -6.319  -0.161  40.545  2.00  1.00           C
ATOM   4123  CG  LEU B  77      -6.334   0.947  39.477  2.00  1.00           C
ATOM   4124  CD1 LEU B  77      -7.766   1.416  39.175  2.00  1.00           C
ATOM   4125  CD2 LEU B  77      -5.422   2.115  39.890  2.00  1.00           C
ATOM   4126  C   LEU B  77      -5.028  -1.372  42.220  2.00  1.00           C
ATOM   4127  O   LEU B  77      -4.688  -0.772  43.236  2.00  1.00           O
ATOM   4128  N   PRO B  78      -5.494  -2.588  42.264  2.00  1.00           N
ATOM   4129  CA  PRO B  78      -5.606  -3.203  43.544  2.00  1.00           C
ATOM   4130  CD  PRO B  78      -6.521  -3.070  41.350  2.00  1.00           C
ATOM   4131  CB  PRO B  78      -6.404  -4.486  43.322  2.00  1.00           C
ATOM   4132  CG  PRO B  78      -7.318  -4.126  42.137  2.00  1.00           C
ATOM   4133  C   PRO B  78      -4.283  -3.384  44.200  2.00  1.00           C
ATOM   4134  O   PRO B  78      -4.224  -3.333  45.428  2.00  1.00           O
ATOM   4135  N   GLU B  79      -3.205  -3.609  43.428  2.00  1.00           N
ATOM   4136  CA  GLU B  79      -1.966  -3.785  44.116  2.00  1.00           C
ATOM   4137  CB  GLU B  79      -0.783  -4.212  43.230  2.00  1.00           C
ATOM   4138  CG  GLU B  79      -0.828  -5.677  42.796  2.00  1.00           C
ATOM   4139  CD  GLU B  79       0.573  -6.047  42.328  2.00  1.00           C
ATOM   4140  OE1 GLU B  79       1.548  -5.470  42.879  2.00  1.00           O
ATOM   4141  OE2 GLU B  79       0.685  -6.912  41.419  2.00  1.00           O
ATOM   4142  C   GLU B  79      -1.577  -2.504  44.770  2.00  1.00           C
ATOM   4143  O   GLU B  79      -1.246  -2.489  45.954  2.00  1.00           O
ATOM   4144  N   TRP B  80      -1.625  -1.378  44.030  2.00  1.00           N
ATOM   4145  CA  TRP B  80      -1.160  -0.193  44.681  2.00  1.00           C
ATOM   4146  CB  TRP B  80      -0.987   1.053  43.803  2.00  1.00           C
ATOM   4147  CG  TRP B  80      -0.224   2.096  44.582  2.00  1.00           C
ATOM   4148  CD2 TRP B  80       1.206   2.088  44.719  2.00  1.00           C
ATOM   4149  CD1 TRP B  80      -0.674   3.141  45.331  2.00  1.00           C
ATOM   4150  NE1 TRP B  80       0.385   3.792  45.919  2.00  1.00           N
ATOM   4151  CE2 TRP B  80       1.548   3.149  45.555  2.00  1.00           C
ATOM   4152  CE3 TRP B  80       2.154   1.250  44.205  2.00  1.00           C
ATOM   4153  CZ2 TRP B  80       2.848   3.389  45.894  2.00  1.00           C
ATOM   4154  CZ3 TRP B  80       3.466   1.508  44.531  2.00  1.00           C
ATOM   4155  CH2 TRP B  80       3.805   2.558  45.359  2.00  1.00           C
ATOM   4156  C   TRP B  80      -2.096   0.144  45.785  2.00  1.00           C
ATOM   4157  O   TRP B  80      -1.669   0.426  46.903  2.00  1.00           O
ATOM   4158  N   ALA B  81      -3.414   0.100  45.515  2.00  1.00           N
ATOM   4159  CA  ALA B  81      -4.280   0.437  46.597  2.00  1.00           C
ATOM   4160  CB  ALA B  81      -5.737   0.688  46.169  2.00  1.00           C
ATOM   4161  C   ALA B  81      -4.268  -0.745  47.509  2.00  1.00           C
ATOM   4162  O   ALA B  81      -5.012  -1.706  47.321  2.00  1.00           O
ATOM   4163  N   ALA B  82      -3.396  -0.686  48.534  1.00  1.00           N
ATOM   4164  CA  ALA B  82      -3.271  -1.731  49.507  1.00  1.00           C
ATOM   4165  CB  ALA B  82      -2.758  -3.059  48.927  1.00  1.00           C
ATOM   4166  C   ALA B  82      -2.252  -1.244  50.474  1.00  1.00           C
ATOM   4167  O   ALA B  82      -1.444  -0.375  50.148  1.00  1.00           O
ATOM   4168  N   ASP B  83      -2.269  -1.776  51.707  1.00  1.00           N
ATOM   4169  CA  ASP B  83      -1.270  -1.353  52.633  1.00  1.00           C
ATOM   4170  CB  ASP B  83      -1.544  -1.793  54.081  1.00  1.00           C
ATOM   4171  CG  ASP B  83      -2.777  -1.047  54.565  1.00  1.00           C
ATOM   4172  OD1 ASP B  83      -3.344  -0.263  53.758  1.00  1.00           O
ATOM   4173  OD2 ASP B  83      -3.170  -1.249  55.745  1.00  1.00           O
ATOM   4174  C   ASP B  83      -0.016  -2.017  52.190  1.00  1.00           C
ATOM   4175  O   ASP B  83      -0.056  -3.084  51.580  1.00  1.00           O
ATOM   4176  N   GLU B  84       1.149  -1.394  52.458  4.00  1.00           N
ATOM   4177  CA  GLU B  84       2.356  -2.033  52.017  4.00  1.00           C
ATOM   4178  CB  GLU B  84       3.175  -1.193  51.036  4.00  1.00           C
ATOM   4179  CG  GLU B  84       4.372  -1.931  50.430  4.00  1.00           C
ATOM   4180  CD  GLU B  84       4.929  -1.070  49.304  4.00  1.00           C
ATOM   4181  OE1 GLU B  84       4.337   0.010  49.039  4.00  1.00           O
ATOM   4182  OE2 GLU B  84       5.951  -1.480  48.694  4.00  1.00           O
ATOM   4183  C   GLU B  84       3.197  -2.299  53.226  4.00  1.00           C
ATOM   4184  O   GLU B  84       3.458  -1.407  54.036  4.00  1.00           O
ATOM   4185  N   PRO B  85       3.610  -3.529  53.366  4.00  1.00           N
ATOM   4186  CA  PRO B  85       4.441  -3.870  54.488  4.00  1.00           C
ATOM   4187  CD  PRO B  85       2.737  -4.628  52.985  4.00  1.00           C
ATOM   4188  CB  PRO B  85       4.367  -5.391  54.616  4.00  1.00           C
ATOM   4189  CG  PRO B  85       2.990  -5.733  54.024  4.00  1.00           C
ATOM   4190  C   PRO B  85       5.794  -3.339  54.219  4.00  1.00           C
ATOM   4191  O   PRO B  85       6.157  -3.181  53.057  4.00  1.00           O
ATOM   4192  N   VAL B  86       6.552  -3.035  55.280  1.00  1.00           N
ATOM   4193  CA  VAL B  86       7.857  -2.516  55.051  1.00  1.00           C
ATOM   4194  CB  VAL B  86       7.969  -1.050  55.374  1.00  1.00           C
ATOM   4195  CG1 VAL B  86       9.406  -0.563  55.123  1.00  1.00           C
ATOM   4196  CG2 VAL B  86       6.916  -0.298  54.538  1.00  1.00           C
ATOM   4197  C   VAL B  86       8.771  -3.287  55.932  1.00  1.00           C
ATOM   4198  O   VAL B  86       8.337  -3.930  56.885  1.00  1.00           O
ATOM   4199  N   GLU B  87      10.071  -3.256  55.614  1.00  1.00           N
ATOM   4200  CA  GLU B  87      11.000  -3.996  56.396  1.00  1.00           C
ATOM   4201  CB  GLU B  87      12.454  -3.873  55.908  1.00  1.00           C
ATOM   4202  CG  GLU B  87      12.978  -2.438  55.987  1.00  1.00           C
ATOM   4203  CD  GLU B  87      14.468  -2.442  55.677  1.00  1.00           C
ATOM   4204  OE1 GLU B  87      14.857  -3.019  54.627  1.00  1.00           O
ATOM   4205  OE2 GLU B  87      15.236  -1.859  56.487  1.00  1.00           O
ATOM   4206  C   GLU B  87      10.975  -3.450  57.776  1.00  1.00           C
ATOM   4207  O   GLU B  87      10.795  -2.252  57.985  1.00  1.00           O
ATOM   4208  N   LYS B  88      11.141  -4.344  58.764  1.00  1.00           N
ATOM   4209  CA  LYS B  88      11.133  -3.925  60.128  1.00  1.00           C
ATOM   4210  CB  LYS B  88       9.961  -4.511  60.929  1.00  1.00           C
ATOM   4211  CG  LYS B  88       9.835  -6.026  60.762  1.00  1.00           C
ATOM   4212  CD  LYS B  88       8.955  -6.702  61.814  1.00  1.00           C
ATOM   4213  CE  LYS B  88       8.760  -8.197  61.557  1.00  1.00           C
ATOM   4214  NZ  LYS B  88       8.333  -8.872  62.802  1.00  1.00           N
ATOM   4215  C   LYS B  88      12.396  -4.394  60.754  1.00  1.00           C
ATOM   4216  O   LYS B  88      13.075  -5.275  60.230  1.00  1.00           O
ATOM   4217  N   THR B  89      12.753  -3.794  61.903  1.00  1.00           N
ATOM   4218  CA  THR B  89      13.976  -4.188  62.520  1.00  1.00           C
ATOM   4219  CB  THR B  89      15.016  -3.106  62.557  1.00  1.00           C
ATOM   4220  OG1 THR B  89      14.555  -2.009  63.330  1.00  1.00           O
ATOM   4221  CG2 THR B  89      15.317  -2.657  61.118  1.00  1.00           C
ATOM   4222  C   THR B  89      13.714  -4.574  63.936  1.00  1.00           C
ATOM   4223  O   THR B  89      12.661  -4.275  64.497  1.00  1.00           O
ATOM   4224  N   PRO B  90      14.655  -5.277  64.515  2.00  1.00           N
ATOM   4225  CA  PRO B  90      14.496  -5.664  65.882  2.00  1.00           C
ATOM   4226  CD  PRO B  90      15.498  -6.207  63.783  2.00  1.00           C
ATOM   4227  CB  PRO B  90      15.660  -6.597  66.190  2.00  1.00           C
ATOM   4228  CG  PRO B  90      15.939  -7.257  64.823  2.00  1.00           C
ATOM   4229  C   PRO B  90      14.477  -4.367  66.588  2.00  1.00           C
ATOM   4230  O   PRO B  90      15.407  -3.577  66.426  2.00  1.00           O
ATOM   4231  N   GLN B  91      13.424  -4.162  67.381  2.00  1.00           N
ATOM   4232  CA  GLN B  91      13.112  -2.908  67.973  2.00  1.00           C
ATOM   4233  CB  GLN B  91      13.560  -1.691  67.136  2.00  1.00           C
ATOM   4234  CG  GLN B  91      13.020  -0.338  67.614  2.00  1.00           C
ATOM   4235  CD  GLN B  91      13.927   0.221  68.699  2.00  1.00           C
ATOM   4236  OE1 GLN B  91      14.625  -0.519  69.391  2.00  1.00           O
ATOM   4237  NE2 GLN B  91      13.921   1.574  68.851  2.00  1.00           N
ATOM   4238  C   GLN B  91      11.637  -2.943  67.854  2.00  1.00           C
ATOM   4239  O   GLN B  91      10.918  -3.281  68.793  2.00  1.00           O
ATOM   4240  N   THR B  92      11.161  -2.581  66.649  2.00  1.00           N
ATOM   4241  CA  THR B  92       9.769  -2.694  66.382  2.00  1.00           C
ATOM   4242  CB  THR B  92       9.173  -1.411  65.857  2.00  1.00           C
ATOM   4243  OG1 THR B  92       7.767  -1.538  65.729  2.00  1.00           O
ATOM   4244  CG2 THR B  92       9.824  -1.002  64.524  2.00  1.00           C
ATOM   4245  C   THR B  92       9.572  -3.833  65.448  2.00  1.00           C
ATOM   4246  O   THR B  92       9.518  -3.700  64.226  2.00  1.00           O
ATOM   4247  N   GLN B  93       9.498  -5.018  66.061  3.00  1.00           N
ATOM   4248  CA  GLN B  93       9.148  -6.230  65.405  3.00  1.00           C
ATOM   4249  CB  GLN B  93      10.083  -7.411  65.707  3.00  1.00           C
ATOM   4250  CG  GLN B  93      10.023  -7.839  67.177  3.00  1.00           C
ATOM   4251  CD  GLN B  93      10.760  -9.160  67.332  3.00  1.00           C
ATOM   4252  OE1 GLN B  93      10.634  -9.835  68.353  3.00  1.00           O
ATOM   4253  NE2 GLN B  93      11.544  -9.549  66.291  3.00  1.00           N
ATOM   4254  C   GLN B  93       7.885  -6.523  66.155  3.00  1.00           C
ATOM   4255  O   GLN B  93       7.645  -5.926  67.203  3.00  1.00           O
ATOM   4256  N   GLN B  94       7.028  -7.422  65.657  3.00  1.00           N
ATOM   4257  CA  GLN B  94       5.806  -7.701  66.355  3.00  1.00           C
ATOM   4258  CB  GLN B  94       6.006  -8.188  67.801  3.00  1.00           C
ATOM   4259  CG  GLN B  94       6.705  -9.550  67.855  3.00  1.00           C
ATOM   4260  CD  GLN B  94       6.584 -10.110  69.264  3.00  1.00           C
ATOM   4261  OE1 GLN B  94       5.483 -10.363  69.751  3.00  1.00           O
ATOM   4262  NE2 GLN B  94       7.747 -10.318  69.938  3.00  1.00           N
ATOM   4263  C   GLN B  94       4.941  -6.490  66.329  3.00  1.00           C
ATOM   4264  O   GLN B  94       3.916  -6.426  67.006  3.00  1.00           O
ATOM   4265  N   ASP B  95       5.330  -5.499  65.510  1.00  1.00           N
ATOM   4266  CA  ASP B  95       4.490  -4.363  65.296  1.00  1.00           C
ATOM   4267  CB  ASP B  95       5.203  -3.007  65.307  1.00  1.00           C
ATOM   4268  CG  ASP B  95       6.076  -2.975  64.061  1.00  1.00           C
ATOM   4269  OD1 ASP B  95       6.994  -3.832  63.964  1.00  1.00           O
ATOM   4270  OD2 ASP B  95       5.826  -2.106  63.182  1.00  1.00           O
ATOM   4271  C   ASP B  95       4.070  -4.529  63.870  1.00  1.00           C
ATOM   4272  O   ASP B  95       4.481  -5.488  63.219  1.00  1.00           O
ATOM   4273  N   GLU B  96       3.215  -3.633  63.342  4.00  1.00           N
ATOM   4274  CA  GLU B  96       2.953  -3.746  61.936  4.00  1.00           C
ATOM   4275  CB  GLU B  96       1.471  -3.942  61.580  4.00  1.00           C
ATOM   4276  CG  GLU B  96       1.261  -4.449  60.152  4.00  1.00           C
ATOM   4277  CD  GLU B  96      -0.162  -4.978  60.053  4.00  1.00           C
ATOM   4278  OE1 GLU B  96      -1.087  -4.150  59.845  4.00  1.00           O
ATOM   4279  OE2 GLU B  96      -0.344  -6.217  60.190  4.00  1.00           O
ATOM   4280  C   GLU B  96       3.455  -2.476  61.329  4.00  1.00           C
ATOM   4281  O   GLU B  96       2.940  -1.394  61.609  4.00  1.00           O
ATOM   4282  N   LEU B  97       4.502  -2.584  60.489  4.00  1.00           N
ATOM   4283  CA  LEU B  97       5.088  -1.424  59.884  4.00  1.00           C
ATOM   4284  CB  LEU B  97       6.596  -1.579  59.668  4.00  1.00           C
ATOM   4285  CG  LEU B  97       7.242  -0.350  59.022  4.00  1.00           C
ATOM   4286  CD1 LEU B  97       7.398   0.792  60.039  4.00  1.00           C
ATOM   4287  CD2 LEU B  97       8.536  -0.728  58.297  4.00  1.00           C
ATOM   4288  C   LEU B  97       4.493  -1.333  58.509  4.00  1.00           C
ATOM   4289  O   LEU B  97       4.792  -2.168  57.658  4.00  1.00           O
ATOM   4290  N   TYR B  98       3.620  -0.336  58.238  4.00  1.00           N
ATOM   4291  CA  TYR B  98       3.102  -0.303  56.900  4.00  1.00           C
ATOM   4292  CB  TYR B  98       1.769  -1.046  56.700  4.00  1.00           C
ATOM   4293  CG  TYR B  98       0.694  -0.420  57.511  4.00  1.00           C
ATOM   4294  CD1 TYR B  98       0.467  -0.847  58.799  4.00  1.00           C
ATOM   4295  CD2 TYR B  98      -0.087   0.583  56.986  4.00  1.00           C
ATOM   4296  CE1 TYR B  98      -0.531  -0.282  59.555  4.00  1.00           C
ATOM   4297  CE2 TYR B  98      -1.087   1.151  57.739  4.00  1.00           C
ATOM   4298  CZ  TYR B  98      -1.310   0.716  59.024  4.00  1.00           C
ATOM   4299  OH  TYR B  98      -2.336   1.292  59.802  4.00  1.00           O
ATOM   4300  C   TYR B  98       2.990   1.081  56.375  4.00  1.00           C
ATOM   4301  O   TYR B  98       2.865   2.052  57.119  4.00  1.00           O
ATOM   4302  N   ILE B  99       3.060   1.181  55.034  4.00  1.00           N
ATOM   4303  CA  ILE B  99       2.912   2.432  54.365  4.00  1.00           C
ATOM   4304  CB  ILE B  99       3.790   2.608  53.159  4.00  1.00           C
ATOM   4305  CG1 ILE B  99       5.278   2.600  53.546  4.00  1.00           C
ATOM   4306  CG2 ILE B  99       3.345   3.895  52.445  4.00  1.00           C
ATOM   4307  CD1 ILE B  99       6.215   2.530  52.340  4.00  1.00           C
ATOM   4308  C   ILE B  99       1.504   2.440  53.867  4.00  1.00           C
ATOM   4309  O   ILE B  99       1.032   1.448  53.313  4.00  1.00           O
ATOM   4310  N   HIS B 100       0.777   3.556  54.069  4.00  1.00           N
ATOM   4311  CA  HIS B 100      -0.601   3.558  53.676  4.00  1.00           C
ATOM   4312  ND1 HIS B 100      -3.484   2.463  54.900  4.00  1.00           N
ATOM   4313  CG  HIS B 100      -2.967   3.689  54.548  4.00  1.00           C
ATOM   4314  CB  HIS B 100      -1.539   4.077  54.776  4.00  1.00           C
ATOM   4315  NE2 HIS B 100      -5.151   3.615  53.986  4.00  1.00           N
ATOM   4316  CD2 HIS B 100      -3.997   4.382  53.991  4.00  1.00           C
ATOM   4317  CE1 HIS B 100      -4.793   2.472  54.542  4.00  1.00           C
ATOM   4318  C   HIS B 100      -0.762   4.444  52.465  4.00  1.00           C
ATOM   4319  O   HIS B 100      -0.062   5.446  52.325  4.00  1.00           O
ATOM   4320  N   SER B 101      -1.681   4.069  51.541  4.00  1.00           N
ATOM   4321  CA  SER B 101      -1.967   4.851  50.361  4.00  1.00           C
ATOM   4322  CB  SER B 101      -2.150   4.007  49.087  4.00  1.00           C
ATOM   4323  OG  SER B 101      -2.429   4.848  47.976  4.00  1.00           O
ATOM   4324  C   SER B 101      -3.280   5.529  50.645  4.00  1.00           C
ATOM   4325  O   SER B 101      -4.211   4.902  51.147  4.00  1.00           O
ATOM   4326  N   GLU B 102      -3.378   6.843  50.346  4.00  1.00           N
ATOM   4327  CA  GLU B 102      -4.562   7.617  50.629  4.00  1.00           C
ATOM   4328  CB  GLU B 102      -4.390   8.458  51.910  4.00  1.00           C
ATOM   4329  CG  GLU B 102      -5.597   9.304  52.316  4.00  1.00           C
ATOM   4330  CD  GLU B 102      -6.590   8.389  53.015  4.00  1.00           C
ATOM   4331  OE1 GLU B 102      -6.258   7.186  53.191  4.00  1.00           O
ATOM   4332  OE2 GLU B 102      -7.688   8.881  53.387  4.00  1.00           O
ATOM   4333  C   GLU B 102      -4.717   8.593  49.467  4.00  1.00           C
ATOM   4334  O   GLU B 102      -3.807   8.762  48.658  4.00  1.00           O
ATOM   4335  N   PRO B 103      -5.878   9.209  49.360  4.00  1.00           N
ATOM   4336  CA  PRO B 103      -6.216  10.135  48.282  4.00  1.00           C
ATOM   4337  CD  PRO B 103      -7.054   8.470  49.802  4.00  1.00           C
ATOM   4338  CB  PRO B 103      -7.742  10.229  48.294  4.00  1.00           C
ATOM   4339  CG  PRO B 103      -8.199   8.882  48.870  4.00  1.00           C
ATOM   4340  C   PRO B 103      -5.641  11.483  47.896  4.00  1.00           C
ATOM   4341  O   PRO B 103      -5.514  11.686  46.692  4.00  1.00           O
ATOM   4342  N   LEU B 104      -5.290  12.416  48.806  1.00  1.00           N
ATOM   4343  CA  LEU B 104      -4.863  13.739  48.373  1.00  1.00           C
ATOM   4344  CB  LEU B 104      -3.773  13.720  47.284  1.00  1.00           C
ATOM   4345  CG  LEU B 104      -2.456  13.043  47.703  1.00  1.00           C
ATOM   4346  CD1 LEU B 104      -1.396  13.172  46.597  1.00  1.00           C
ATOM   4347  CD2 LEU B 104      -1.969  13.557  49.067  1.00  1.00           C
ATOM   4348  C   LEU B 104      -6.018  14.530  47.802  1.00  1.00           C
ATOM   4349  O   LEU B 104      -5.796  15.465  47.036  1.00  1.00           O
ATOM   4350  N   GLY B 105      -7.279  14.160  48.099  1.00  1.00           N
ATOM   4351  CA  GLY B 105      -8.426  14.987  47.783  1.00  1.00           C
ATOM   4352  C   GLY B 105      -8.456  15.463  46.359  1.00  1.00           C
ATOM   4353  O   GLY B 105      -8.102  14.746  45.424  1.00  1.00           O
ATOM   4354  N   VAL B 106      -8.904  16.733  46.204  4.00  1.00           N
ATOM   4355  CA  VAL B 106      -9.104  17.447  44.969  4.00  1.00           C
ATOM   4356  CB  VAL B 106      -9.737  18.788  45.194  4.00  1.00           C
ATOM   4357  CG1 VAL B 106      -8.959  19.508  46.308  4.00  1.00           C
ATOM   4358  CG2 VAL B 106      -9.737  19.559  43.862  4.00  1.00           C
ATOM   4359  C   VAL B 106      -7.800  17.653  44.305  4.00  1.00           C
ATOM   4360  O   VAL B 106      -6.798  18.001  44.929  4.00  1.00           O
ATOM   4361  N   VAL B 107      -7.806  17.404  42.989  4.00  1.00           N
ATOM   4362  CA  VAL B 107      -6.649  17.607  42.191  4.00  1.00           C
ATOM   4363  CB  VAL B 107      -6.064  16.335  41.656  4.00  1.00           C
ATOM   4364  CG1 VAL B 107      -7.109  15.676  40.737  4.00  1.00           C
ATOM   4365  CG2 VAL B 107      -4.743  16.665  40.946  4.00  1.00           C
ATOM   4366  C   VAL B 107      -7.116  18.389  41.008  4.00  1.00           C
ATOM   4367  O   VAL B 107      -8.247  18.230  40.552  4.00  1.00           O
ATOM   4368  N   LEU B 108      -6.254  19.285  40.502  4.00  1.00           N
ATOM   4369  CA  LEU B 108      -6.558  20.079  39.348  4.00  1.00           C
ATOM   4370  CB  LEU B 108      -6.479  21.585  39.650  4.00  1.00           C
ATOM   4371  CG  LEU B 108      -6.488  22.497  38.406  4.00  1.00           C
ATOM   4372  CD1 LEU B 108      -7.811  22.417  37.632  4.00  1.00           C
ATOM   4373  CD2 LEU B 108      -6.088  23.935  38.780  4.00  1.00           C
ATOM   4374  C   LEU B 108      -5.477  19.804  38.359  4.00  1.00           C
ATOM   4375  O   LEU B 108      -4.299  19.764  38.713  4.00  1.00           O
ATOM   4376  N   VAL B 109      -5.848  19.580  37.087  4.00  1.00           N
ATOM   4377  CA  VAL B 109      -4.824  19.368  36.112  4.00  1.00           C
ATOM   4378  CB  VAL B 109      -4.808  17.969  35.569  4.00  1.00           C
ATOM   4379  CG1 VAL B 109      -6.189  17.657  34.967  4.00  1.00           C
ATOM   4380  CG2 VAL B 109      -3.650  17.849  34.563  4.00  1.00           C
ATOM   4381  C   VAL B 109      -5.074  20.314  34.978  4.00  1.00           C
ATOM   4382  O   VAL B 109      -6.161  20.355  34.404  4.00  1.00           O
ATOM   4383  N   ILE B 110      -4.042  21.111  34.657  4.00  1.00           N
ATOM   4384  CA  ILE B 110      -4.109  22.188  33.714  4.00  1.00           C
ATOM   4385  CB  ILE B 110      -3.021  23.199  33.927  4.00  1.00           C
ATOM   4386  CG1 ILE B 110      -3.238  23.888  35.287  4.00  1.00           C
ATOM   4387  CG2 ILE B 110      -3.017  24.168  32.734  4.00  1.00           C
ATOM   4388  CD1 ILE B 110      -2.091  24.797  35.722  4.00  1.00           C
ATOM   4389  C   ILE B 110      -4.189  21.881  32.234  4.00  1.00           C
ATOM   4390  O   ILE B 110      -4.906  22.582  31.527  4.00  1.00           O
ATOM   4391  N   GLY B 111      -3.416  20.932  31.666  1.00  1.00           N
ATOM   4392  CA  GLY B 111      -3.599  20.653  30.254  1.00  1.00           C
ATOM   4393  C   GLY B 111      -2.792  21.581  29.390  1.00  1.00           C
ATOM   4394  O   GLY B 111      -2.413  22.674  29.806  1.00  1.00           O
ATOM   4395  N   THR B 112      -2.521  21.134  28.139  1.00  1.00           N
ATOM   4396  CA  THR B 112      -1.829  21.903  27.136  1.00  1.00           C
ATOM   4397  CB  THR B 112      -0.384  21.541  26.968  1.00  1.00           C
ATOM   4398  OG1 THR B 112       0.262  22.487  26.128  1.00  1.00           O
ATOM   4399  CG2 THR B 112      -0.303  20.139  26.342  1.00  1.00           C
ATOM   4400  C   THR B 112      -2.498  21.599  25.826  1.00  1.00           C
ATOM   4401  O   THR B 112      -3.162  20.574  25.681  1.00  1.00           O
ATOM   4402  N   TRP B 113      -2.357  22.512  24.845  1.00  1.00           N
ATOM   4403  CA  TRP B 113      -2.978  22.389  23.551  1.00  1.00           C
ATOM   4404  CB  TRP B 113      -2.872  23.675  22.712  1.00  1.00           C
ATOM   4405  CG  TRP B 113      -1.466  24.010  22.272  1.00  1.00           C
ATOM   4406  CD2 TRP B 113      -0.875  23.517  21.060  1.00  1.00           C
ATOM   4407  CD1 TRP B 113      -0.521  24.783  22.878  1.00  1.00           C
ATOM   4408  NE1 TRP B 113       0.626  24.802  22.119  1.00  1.00           N
ATOM   4409  CE2 TRP B 113       0.421  24.027  20.997  1.00  1.00           C
ATOM   4410  CE3 TRP B 113      -1.370  22.702  20.083  1.00  1.00           C
ATOM   4411  CZ2 TRP B 113       1.246  23.727  19.950  1.00  1.00           C
ATOM   4412  CZ3 TRP B 113      -0.537  22.405  19.027  1.00  1.00           C
ATOM   4413  CH2 TRP B 113       0.745  22.907  18.961  1.00  1.00           C
ATOM   4414  C   TRP B 113      -2.384  21.314  22.723  1.00  1.00           C
ATOM   4415  O   TRP B 113      -3.120  20.576  22.083  1.00  1.00           O
ATOM   4416  N   ASN B 114      -1.047  21.205  22.664  1.00  1.00           N
ATOM   4417  CA  ASN B 114      -0.517  20.181  21.814  1.00  1.00           C
ATOM   4418  CB  ASN B 114       1.012  20.245  21.657  1.00  1.00           C
ATOM   4419  CG  ASN B 114       1.628  20.222  23.048  1.00  1.00           C
ATOM   4420  OD1 ASN B 114       1.724  21.256  23.708  1.00  1.00           O
ATOM   4421  ND2 ASN B 114       2.050  19.018  23.515  1.00  1.00           N
ATOM   4422  C   ASN B 114      -0.885  18.888  22.467  1.00  1.00           C
ATOM   4423  O   ASN B 114      -0.863  18.765  23.691  1.00  1.00           O
ATOM   4424  N   TYR B 115      -1.259  17.892  21.649  1.00  1.00           N
ATOM   4425  CA  TYR B 115      -1.676  16.610  22.143  1.00  1.00           C
ATOM   4426  CB  TYR B 115      -0.568  15.877  22.915  1.00  1.00           C
ATOM   4427  CG  TYR B 115       0.599  15.699  22.009  1.00  1.00           C
ATOM   4428  CD1 TYR B 115       0.633  14.674  21.093  1.00  1.00           C
ATOM   4429  CD2 TYR B 115       1.667  16.563  22.083  1.00  1.00           C
ATOM   4430  CE1 TYR B 115       1.717  14.516  20.263  1.00  1.00           C
ATOM   4431  CE2 TYR B 115       2.753  16.413  21.255  1.00  1.00           C
ATOM   4432  CZ  TYR B 115       2.778  15.386  20.344  1.00  1.00           C
ATOM   4433  OH  TYR B 115       3.889  15.225  19.492  1.00  1.00           O
ATOM   4434  C   TYR B 115      -2.833  16.763  23.077  1.00  1.00           C
ATOM   4435  O   TYR B 115      -2.905  16.024  24.056  1.00  1.00           O
ATOM   4436  N   PRO B 116      -3.735  17.685  22.845  3.00  1.00           N
ATOM   4437  CA  PRO B 116      -4.839  17.819  23.755  3.00  1.00           C
ATOM   4438  CD  PRO B 116      -4.137  18.050  21.484  3.00  1.00           C
ATOM   4439  CB  PRO B 116      -5.692  18.925  23.156  3.00  1.00           C
ATOM   4440  CG  PRO B 116      -5.532  18.687  21.636  3.00  1.00           C
ATOM   4441  C   PRO B 116      -5.557  16.511  23.625  3.00  1.00           C
ATOM   4442  O   PRO B 116      -5.760  16.020  22.514  3.00  1.00           O
ATOM   4443  N   PHE B 117      -5.947  15.936  24.759  3.00  1.00           N
ATOM   4444  CA  PHE B 117      -6.572  14.661  24.838  3.00  1.00           C
ATOM   4445  CB  PHE B 117      -6.418  13.657  23.681  3.00  1.00           C
ATOM   4446  CG  PHE B 117      -7.209  12.467  24.117  3.00  1.00           C
ATOM   4447  CD1 PHE B 117      -8.564  12.408  23.880  3.00  1.00           C
ATOM   4448  CD2 PHE B 117      -6.608  11.421  24.780  3.00  1.00           C
ATOM   4449  CE1 PHE B 117      -9.304  11.322  24.283  3.00  1.00           C
ATOM   4450  CE2 PHE B 117      -7.342  10.330  25.185  3.00  1.00           C
ATOM   4451  CZ  PHE B 117      -8.693  10.278  24.937  3.00  1.00           C
ATOM   4452  C   PHE B 117      -5.765  14.075  25.944  3.00  1.00           C
ATOM   4453  O   PHE B 117      -6.124  14.154  27.116  3.00  1.00           O
ATOM   4454  N   ASN B 118      -4.605  13.512  25.553  2.00  1.00           N
ATOM   4455  CA  ASN B 118      -3.632  12.867  26.387  2.00  1.00           C
ATOM   4456  CB  ASN B 118      -2.528  12.140  25.595  2.00  1.00           C
ATOM   4457  CG  ASN B 118      -1.798  13.138  24.710  2.00  1.00           C
ATOM   4458  OD1 ASN B 118      -0.773  13.700  25.094  2.00  1.00           O
ATOM   4459  ND2 ASN B 118      -2.333  13.356  23.478  2.00  1.00           N
ATOM   4460  C   ASN B 118      -2.986  13.818  27.350  2.00  1.00           C
ATOM   4461  O   ASN B 118      -2.421  13.380  28.347  2.00  1.00           O
ATOM   4462  N   LEU B 119      -2.889  15.125  27.067  2.00  1.00           N
ATOM   4463  CA  LEU B 119      -2.350  15.886  28.162  2.00  1.00           C
ATOM   4464  CB  LEU B 119      -1.896  17.302  27.778  2.00  1.00           C
ATOM   4465  CG  LEU B 119      -0.548  17.285  27.037  2.00  1.00           C
ATOM   4466  CD1 LEU B 119       0.603  16.924  27.990  2.00  1.00           C
ATOM   4467  CD2 LEU B 119      -0.600  16.351  25.822  2.00  1.00           C
ATOM   4468  C   LEU B 119      -3.341  15.961  29.278  2.00  1.00           C
ATOM   4469  O   LEU B 119      -3.007  15.664  30.422  2.00  1.00           O
ATOM   4470  N   THR B 120      -4.598  16.349  28.988  2.00  1.00           N
ATOM   4471  CA  THR B 120      -5.551  16.473  30.055  2.00  1.00           C
ATOM   4472  CB  THR B 120      -6.829  17.126  29.617  2.00  1.00           C
ATOM   4473  OG1 THR B 120      -7.480  16.329  28.639  2.00  1.00           O
ATOM   4474  CG2 THR B 120      -6.497  18.515  29.041  2.00  1.00           C
ATOM   4475  C   THR B 120      -5.900  15.122  30.604  2.00  1.00           C
ATOM   4476  O   THR B 120      -5.809  14.892  31.810  2.00  1.00           O
ATOM   4477  N   ILE B 121      -6.292  14.178  29.723  2.00  1.00           N
ATOM   4478  CA  ILE B 121      -6.619  12.852  30.166  2.00  1.00           C
ATOM   4479  CB  ILE B 121      -7.438  12.032  29.199  2.00  1.00           C
ATOM   4480  CG1 ILE B 121      -8.061  10.834  29.933  2.00  1.00           C
ATOM   4481  CG2 ILE B 121      -6.562  11.605  28.008  2.00  1.00           C
ATOM   4482  CD1 ILE B 121      -9.118  11.234  30.960  2.00  1.00           C
ATOM   4483  C   ILE B 121      -5.288  12.221  30.339  2.00  1.00           C
ATOM   4484  O   ILE B 121      -4.431  12.449  29.499  2.00  1.00           O
ATOM   4485  N   GLN B 122      -5.058  11.378  31.367  2.00  1.00           N
ATOM   4486  CA  GLN B 122      -3.688  10.996  31.592  2.00  1.00           C
ATOM   4487  CB  GLN B 122      -3.060  10.138  30.481  2.00  1.00           C
ATOM   4488  CG  GLN B 122      -1.558   9.911  30.684  2.00  1.00           C
ATOM   4489  CD  GLN B 122      -1.331   9.262  32.045  2.00  1.00           C
ATOM   4490  OE1 GLN B 122      -1.720   9.799  33.079  2.00  1.00           O
ATOM   4491  NE2 GLN B 122      -0.671   8.073  32.047  2.00  1.00           N
ATOM   4492  C   GLN B 122      -2.875  12.252  31.738  2.00  1.00           C
ATOM   4493  O   GLN B 122      -2.245  12.633  30.755  2.00  1.00           O
ATOM   4494  N   PRO B 123      -2.734  12.953  32.859  2.00  1.00           N
ATOM   4495  CA  PRO B 123      -3.010  12.610  34.247  2.00  1.00           C
ATOM   4496  CD  PRO B 123      -2.201  14.300  32.747  2.00  1.00           C
ATOM   4497  CB  PRO B 123      -2.417  13.750  35.077  2.00  1.00           C
ATOM   4498  CG  PRO B 123      -2.409  14.948  34.121  2.00  1.00           C
ATOM   4499  C   PRO B 123      -4.351  12.237  34.804  2.00  1.00           C
ATOM   4500  O   PRO B 123      -4.345  11.704  35.913  2.00  1.00           O
ATOM   4501  N   MET B 124      -5.491  12.496  34.140  2.00  1.00           N
ATOM   4502  CA  MET B 124      -6.745  12.263  34.814  2.00  1.00           C
ATOM   4503  CB  MET B 124      -7.929  12.556  33.878  2.00  1.00           C
ATOM   4504  CG  MET B 124      -7.933  14.000  33.369  2.00  1.00           C
ATOM   4505  SD  MET B 124      -9.049  14.325  31.970  2.00  1.00           S
ATOM   4506  CE  MET B 124     -10.576  14.258  32.946  2.00  1.00           C
ATOM   4507  C   MET B 124      -6.847  10.841  35.244  2.00  1.00           C
ATOM   4508  O   MET B 124      -7.102  10.570  36.417  2.00  1.00           O
ATOM   4509  N   VAL B 125      -6.637   9.879  34.331  2.00  1.00           N
ATOM   4510  CA  VAL B 125      -6.547   8.569  34.886  2.00  1.00           C
ATOM   4511  CB  VAL B 125      -6.476   7.469  33.868  2.00  1.00           C
ATOM   4512  CG1 VAL B 125      -7.797   7.450  33.079  2.00  1.00           C
ATOM   4513  CG2 VAL B 125      -5.231   7.690  32.992  2.00  1.00           C
ATOM   4514  C   VAL B 125      -5.215   8.690  35.545  2.00  1.00           C
ATOM   4515  O   VAL B 125      -4.308   9.321  35.001  2.00  1.00           O
ATOM   4516  N   GLY B 126      -5.053   8.118  36.741  2.00  1.00           N
ATOM   4517  CA  GLY B 126      -3.851   8.329  37.491  2.00  1.00           C
ATOM   4518  C   GLY B 126      -4.344   9.006  38.732  2.00  1.00           C
ATOM   4519  O   GLY B 126      -4.222   8.473  39.834  2.00  1.00           O
ATOM   4520  N   ALA B 127      -4.920  10.214  38.573  2.00  1.00           N
ATOM   4521  CA  ALA B 127      -5.530  10.920  39.665  2.00  1.00           C
ATOM   4522  CB  ALA B 127      -5.866  12.381  39.320  2.00  1.00           C
ATOM   4523  C   ALA B 127      -6.814  10.245  40.043  2.00  1.00           C
ATOM   4524  O   ALA B 127      -7.091  10.124  41.229  2.00  1.00           O
ATOM   4525  N   ILE B 128      -7.634   9.831  39.040  2.00  1.00           N
ATOM   4526  CA  ILE B 128      -8.914   9.164  39.199  2.00  1.00           C
ATOM   4527  CB  ILE B 128      -9.657   9.012  37.893  2.00  1.00           C
ATOM   4528  CG1 ILE B 128      -8.907   8.130  36.873  2.00  1.00           C
ATOM   4529  CG2 ILE B 128      -9.943  10.431  37.378  2.00  1.00           C
ATOM   4530  CD1 ILE B 128      -9.060   6.625  37.097  2.00  1.00           C
ATOM   4531  C   ILE B 128      -8.637   7.826  39.791  2.00  1.00           C
ATOM   4532  O   ILE B 128      -9.413   7.318  40.598  2.00  1.00           O
ATOM   4533  N   ALA B 129      -7.516   7.202  39.379  2.00  1.00           N
ATOM   4534  CA  ALA B 129      -7.227   5.897  39.884  2.00  1.00           C
ATOM   4535  CB  ALA B 129      -5.927   5.305  39.325  2.00  1.00           C
ATOM   4536  C   ALA B 129      -7.050   5.984  41.363  2.00  1.00           C
ATOM   4537  O   ALA B 129      -7.674   5.233  42.110  2.00  1.00           O
ATOM   4538  N   ALA B 130      -6.212   6.926  41.841  3.00  1.00           N
ATOM   4539  CA  ALA B 130      -6.148   7.115  43.259  3.00  1.00           C
ATOM   4540  CB  ALA B 130      -5.075   8.115  43.711  3.00  1.00           C
ATOM   4541  C   ALA B 130      -7.473   7.723  43.475  3.00  1.00           C
ATOM   4542  O   ALA B 130      -8.073   8.234  42.538  3.00  1.00           O
ATOM   4543  N   GLY B 131      -8.066   7.634  44.656  3.00  1.00           N
ATOM   4544  CA  GLY B 131      -9.276   8.372  44.567  3.00  1.00           C
ATOM   4545  C   GLY B 131      -8.849   9.792  44.650  3.00  1.00           C
ATOM   4546  O   GLY B 131      -7.854  10.124  45.290  3.00  1.00           O
ATOM   4547  N   ASN B 132      -9.609  10.665  43.982  1.00  1.00           N
ATOM   4548  CA  ASN B 132      -9.278  12.050  43.919  1.00  1.00           C
ATOM   4549  CB  ASN B 132      -8.296  12.355  42.785  1.00  1.00           C
ATOM   4550  CG  ASN B 132      -9.045  12.025  41.491  1.00  1.00           C
ATOM   4551  OD1 ASN B 132      -9.691  10.983  41.382  1.00  1.00           O
ATOM   4552  ND2 ASN B 132      -8.971  12.937  40.486  1.00  1.00           N
ATOM   4553  C   ASN B 132     -10.530  12.656  43.393  1.00  1.00           C
ATOM   4554  O   ASN B 132     -11.526  11.970  43.171  1.00  1.00           O
ATOM   4555  N   ALA B 133     -10.514  13.981  43.213  4.00  1.00           N
ATOM   4556  CA  ALA B 133     -11.566  14.602  42.476  4.00  1.00           C
ATOM   4557  CB  ALA B 133     -12.329  15.679  43.267  4.00  1.00           C
ATOM   4558  C   ALA B 133     -10.806  15.288  41.419  4.00  1.00           C
ATOM   4559  O   ALA B 133      -9.879  16.045  41.707  4.00  1.00           O
ATOM   4560  N   VAL B 134     -11.153  15.042  40.153  4.00  1.00           N
ATOM   4561  CA  VAL B 134     -10.290  15.649  39.207  4.00  1.00           C
ATOM   4562  CB  VAL B 134      -9.790  14.696  38.159  4.00  1.00           C
ATOM   4563  CG1 VAL B 134     -10.997  14.083  37.430  4.00  1.00           C
ATOM   4564  CG2 VAL B 134      -8.827  15.454  37.231  4.00  1.00           C
ATOM   4565  C   VAL B 134     -10.991  16.746  38.535  4.00  1.00           C
ATOM   4566  O   VAL B 134     -12.039  16.576  37.915  4.00  1.00           O
ATOM   4567  N   VAL B 135     -10.398  17.932  38.671  4.00  1.00           N
ATOM   4568  CA  VAL B 135     -10.941  19.023  37.966  4.00  1.00           C
ATOM   4569  CB  VAL B 135     -10.950  20.302  38.746  4.00  1.00           C
ATOM   4570  CG1 VAL B 135      -9.515  20.601  39.207  4.00  1.00           C
ATOM   4571  CG2 VAL B 135     -11.551  21.404  37.856  4.00  1.00           C
ATOM   4572  C   VAL B 135     -10.034  19.198  36.796  4.00  1.00           C
ATOM   4573  O   VAL B 135      -8.813  19.198  36.946  4.00  1.00           O
ATOM   4574  N   LEU B 136     -10.607  19.319  35.586  4.00  1.00           N
ATOM   4575  CA  LEU B 136      -9.770  19.425  34.431  4.00  1.00           C
ATOM   4576  CB  LEU B 136     -10.039  18.324  33.390  4.00  1.00           C
ATOM   4577  CG  LEU B 136      -9.230  18.496  32.090  4.00  1.00           C
ATOM   4578  CD1 LEU B 136      -7.721  18.359  32.344  4.00  1.00           C
ATOM   4579  CD2 LEU B 136      -9.745  17.562  30.983  4.00  1.00           C
ATOM   4580  C   LEU B 136     -10.041  20.705  33.742  4.00  1.00           C
ATOM   4581  O   LEU B 136     -11.188  21.119  33.579  4.00  1.00           O
ATOM   4582  N   LYS B 137      -8.957  21.383  33.344  4.00  1.00           N
ATOM   4583  CA  LYS B 137      -9.124  22.539  32.535  4.00  1.00           C
ATOM   4584  CB  LYS B 137      -8.501  23.814  33.124  4.00  1.00           C
ATOM   4585  CG  LYS B 137      -7.024  24.048  32.815  4.00  1.00           C
ATOM   4586  CD  LYS B 137      -6.583  25.452  33.240  4.00  1.00           C
ATOM   4587  CE  LYS B 137      -5.337  25.977  32.525  4.00  1.00           C
ATOM   4588  NZ  LYS B 137      -5.737  26.766  31.336  4.00  1.00           N
ATOM   4589  C   LYS B 137      -8.369  22.183  31.301  4.00  1.00           C
ATOM   4590  O   LYS B 137      -7.246  21.705  31.404  4.00  1.00           O
ATOM   4591  N   PRO B 138      -8.941  22.267  30.143  1.00  1.00           N
ATOM   4592  CA  PRO B 138      -8.148  21.986  28.974  1.00  1.00           C
ATOM   4593  CD  PRO B 138     -10.321  21.839  29.978  1.00  1.00           C
ATOM   4594  CB  PRO B 138      -9.078  21.277  27.989  1.00  1.00           C
ATOM   4595  CG  PRO B 138     -10.492  21.650  28.463  1.00  1.00           C
ATOM   4596  C   PRO B 138      -7.708  23.317  28.496  1.00  1.00           C
ATOM   4597  O   PRO B 138      -8.178  24.320  29.031  1.00  1.00           O
ATOM   4598  N   SER B 139      -6.815  23.372  27.499  1.00  1.00           N
ATOM   4599  CA  SER B 139      -6.470  24.676  27.048  1.00  1.00           C
ATOM   4600  CB  SER B 139      -5.036  24.794  26.500  1.00  1.00           C
ATOM   4601  OG  SER B 139      -4.889  24.005  25.330  1.00  1.00           O
ATOM   4602  C   SER B 139      -7.418  25.070  25.958  1.00  1.00           C
ATOM   4603  O   SER B 139      -7.907  24.232  25.200  1.00  1.00           O
ATOM   4604  N   GLU B 140      -7.709  26.384  25.874  3.00  1.00           N
ATOM   4605  CA  GLU B 140      -8.602  26.953  24.903  3.00  1.00           C
ATOM   4606  CB  GLU B 140      -9.020  28.403  25.213  3.00  1.00           C
ATOM   4607  CG  GLU B 140      -7.881  29.424  25.212  3.00  1.00           C
ATOM   4608  CD  GLU B 140      -8.499  30.779  25.536  3.00  1.00           C
ATOM   4609  OE1 GLU B 140      -9.698  30.804  25.923  3.00  1.00           O
ATOM   4610  OE2 GLU B 140      -7.781  31.806  25.399  3.00  1.00           O
ATOM   4611  C   GLU B 140      -7.983  26.909  23.556  3.00  1.00           C
ATOM   4612  O   GLU B 140      -8.689  26.898  22.549  3.00  1.00           O
ATOM   4613  N   LEU B 141      -6.640  26.888  23.508  3.00  1.00           N
ATOM   4614  CA  LEU B 141      -5.968  26.942  22.250  3.00  1.00           C
ATOM   4615  CB  LEU B 141      -4.438  26.836  22.381  3.00  1.00           C
ATOM   4616  CG  LEU B 141      -3.813  28.020  23.145  3.00  1.00           C
ATOM   4617  CD1 LEU B 141      -2.285  27.883  23.239  3.00  1.00           C
ATOM   4618  CD2 LEU B 141      -4.256  29.367  22.553  3.00  1.00           C
ATOM   4619  C   LEU B 141      -6.456  25.800  21.416  3.00  1.00           C
ATOM   4620  O   LEU B 141      -6.718  25.973  20.227  3.00  1.00           O
ATOM   4621  N   SER B 142      -6.614  24.598  22.001  1.00  1.00           N
ATOM   4622  CA  SER B 142      -7.182  23.560  21.192  1.00  1.00           C
ATOM   4623  CB  SER B 142      -6.801  22.150  21.672  1.00  1.00           C
ATOM   4624  OG  SER B 142      -5.389  22.008  21.685  1.00  1.00           O
ATOM   4625  C   SER B 142      -8.653  23.711  21.392  1.00  1.00           C
ATOM   4626  O   SER B 142      -9.274  22.940  22.122  1.00  1.00           O
ATOM   4627  N   GLU B 143      -9.251  24.732  20.744  2.00  1.00           N
ATOM   4628  CA  GLU B 143     -10.673  24.873  20.803  2.00  1.00           C
ATOM   4629  CB  GLU B 143     -11.203  26.140  20.108  2.00  1.00           C
ATOM   4630  CG  GLU B 143     -10.810  27.442  20.809  2.00  1.00           C
ATOM   4631  CD  GLU B 143     -11.283  28.602  19.943  2.00  1.00           C
ATOM   4632  OE1 GLU B 143     -12.430  28.529  19.424  2.00  1.00           O
ATOM   4633  OE2 GLU B 143     -10.500  29.575  19.784  2.00  1.00           O
ATOM   4634  C   GLU B 143     -11.089  23.698  19.977  2.00  1.00           C
ATOM   4635  O   GLU B 143     -10.274  23.145  19.241  2.00  1.00           O
ATOM   4636  N   ASN B 144     -12.352  23.270  20.100  2.00  1.00           N
ATOM   4637  CA  ASN B 144     -12.889  22.115  19.437  2.00  1.00           C
ATOM   4638  CB  ASN B 144     -12.394  21.951  17.987  2.00  1.00           C
ATOM   4639  CG  ASN B 144     -13.274  20.921  17.297  2.00  1.00           C
ATOM   4640  OD1 ASN B 144     -13.310  19.754  17.685  2.00  1.00           O
ATOM   4641  ND2 ASN B 144     -14.013  21.365  16.243  2.00  1.00           N
ATOM   4642  C   ASN B 144     -12.485  20.918  20.241  2.00  1.00           C
ATOM   4643  O   ASN B 144     -13.314  20.054  20.520  2.00  1.00           O
ATOM   4644  N   MET B 145     -11.208  20.830  20.665  2.00  1.00           N
ATOM   4645  CA  MET B 145     -10.828  19.789  21.581  2.00  1.00           C
ATOM   4646  CB  MET B 145      -9.311  19.547  21.657  2.00  1.00           C
ATOM   4647  CG  MET B 145      -8.773  18.742  20.472  2.00  1.00           C
ATOM   4648  SD  MET B 145      -9.371  17.024  20.417  2.00  1.00           S
ATOM   4649  CE  MET B 145      -8.387  16.447  21.830  2.00  1.00           C
ATOM   4650  C   MET B 145     -11.305  20.162  22.949  2.00  1.00           C
ATOM   4651  O   MET B 145     -11.683  19.289  23.722  2.00  1.00           O
ATOM   4652  N   ALA B 146     -11.212  21.471  23.295  2.00  1.00           N
ATOM   4653  CA  ALA B 146     -11.598  22.026  24.573  2.00  1.00           C
ATOM   4654  CB  ALA B 146     -11.144  23.486  24.742  2.00  1.00           C
ATOM   4655  C   ALA B 146     -13.090  22.002  24.755  2.00  1.00           C
ATOM   4656  O   ALA B 146     -13.581  21.665  25.832  2.00  1.00           O
ATOM   4657  N   SER B 147     -13.855  22.404  23.715  2.00  1.00           N
ATOM   4658  CA  SER B 147     -15.293  22.436  23.805  2.00  1.00           C
ATOM   4659  CB  SER B 147     -15.960  23.139  22.611  2.00  1.00           C
ATOM   4660  OG  SER B 147     -15.642  24.522  22.618  2.00  1.00           O
ATOM   4661  C   SER B 147     -15.786  21.052  23.824  2.00  1.00           C
ATOM   4662  O   SER B 147     -16.670  20.696  24.603  2.00  1.00           O
ATOM   4663  N   LEU B 148     -15.191  20.213  22.960  2.00  1.00           N
ATOM   4664  CA  LEU B 148     -15.476  18.830  23.114  2.00  1.00           C
ATOM   4665  CB  LEU B 148     -14.787  17.906  22.094  2.00  1.00           C
ATOM   4666  CG  LEU B 148     -15.245  18.109  20.639  2.00  1.00           C
ATOM   4667  CD1 LEU B 148     -14.599  17.073  19.705  2.00  1.00           C
ATOM   4668  CD2 LEU B 148     -16.777  18.141  20.533  2.00  1.00           C
ATOM   4669  C   LEU B 148     -14.794  18.599  24.429  2.00  1.00           C
ATOM   4670  O   LEU B 148     -13.932  19.374  24.829  2.00  1.00           O
ATOM   4671  N   LEU B 149     -15.147  17.542  25.154  2.00  1.00           N
ATOM   4672  CA  LEU B 149     -14.615  17.316  26.466  2.00  1.00           C
ATOM   4673  CB  LEU B 149     -13.109  17.589  26.693  2.00  1.00           C
ATOM   4674  CG  LEU B 149     -12.174  16.548  26.053  2.00  1.00           C
ATOM   4675  CD1 LEU B 149     -12.291  15.188  26.760  2.00  1.00           C
ATOM   4676  CD2 LEU B 149     -12.395  16.451  24.536  2.00  1.00           C
ATOM   4677  C   LEU B 149     -15.391  18.057  27.494  2.00  1.00           C
ATOM   4678  O   LEU B 149     -15.440  17.612  28.636  2.00  1.00           O
ATOM   4679  N   ALA B 150     -16.026  19.196  27.179  2.00  1.00           N
ATOM   4680  CA  ALA B 150     -16.863  19.686  28.236  2.00  1.00           C
ATOM   4681  CB  ALA B 150     -17.416  21.093  27.955  2.00  1.00           C
ATOM   4682  C   ALA B 150     -18.016  18.756  28.305  2.00  1.00           C
ATOM   4683  O   ALA B 150     -18.371  18.224  29.356  2.00  1.00           O
ATOM   4684  N   THR B 151     -18.606  18.533  27.120  2.00  1.00           N
ATOM   4685  CA  THR B 151     -19.758  17.714  26.940  2.00  1.00           C
ATOM   4686  CB  THR B 151     -20.402  17.910  25.600  2.00  1.00           C
ATOM   4687  OG1 THR B 151     -19.511  17.518  24.565  2.00  1.00           O
ATOM   4688  CG2 THR B 151     -20.773  19.395  25.445  2.00  1.00           C
ATOM   4689  C   THR B 151     -19.413  16.274  27.048  2.00  1.00           C
ATOM   4690  O   THR B 151     -20.188  15.471  27.562  2.00  1.00           O
ATOM   4691  N   ILE B 152     -18.242  15.898  26.518  2.00  1.00           N
ATOM   4692  CA  ILE B 152     -17.899  14.515  26.490  2.00  1.00           C
ATOM   4693  CB  ILE B 152     -16.609  14.301  25.765  2.00  1.00           C
ATOM   4694  CG1 ILE B 152     -16.782  14.606  24.268  2.00  1.00           C
ATOM   4695  CG2 ILE B 152     -16.121  12.887  26.081  2.00  1.00           C
ATOM   4696  CD1 ILE B 152     -15.462  14.718  23.506  2.00  1.00           C
ATOM   4697  C   ILE B 152     -17.743  13.981  27.879  2.00  1.00           C
ATOM   4698  O   ILE B 152     -18.298  12.938  28.210  2.00  1.00           O
ATOM   4699  N   ILE B 153     -16.950  14.652  28.733  2.00  1.00           N
ATOM   4700  CA  ILE B 153     -16.880  14.237  30.105  2.00  1.00           C
ATOM   4701  CB  ILE B 153     -15.569  13.607  30.473  2.00  1.00           C
ATOM   4702  CG1 ILE B 153     -15.331  12.357  29.605  2.00  1.00           C
ATOM   4703  CG2 ILE B 153     -15.596  13.295  31.978  2.00  1.00           C
ATOM   4704  CD1 ILE B 153     -13.912  11.798  29.700  2.00  1.00           C
ATOM   4705  C   ILE B 153     -17.043  15.537  30.850  2.00  1.00           C
ATOM   4706  O   ILE B 153     -16.150  16.367  30.711  2.00  1.00           O
ATOM   4707  N   PRO B 154     -18.051  15.853  31.642  2.00  1.00           N
ATOM   4708  CA  PRO B 154     -19.166  15.018  32.012  2.00  1.00           C
ATOM   4709  CD  PRO B 154     -17.850  16.927  32.604  2.00  1.00           C
ATOM   4710  CB  PRO B 154     -19.919  15.771  33.108  2.00  1.00           C
ATOM   4711  CG  PRO B 154     -18.838  16.658  33.748  2.00  1.00           C
ATOM   4712  C   PRO B 154     -20.069  14.515  30.946  2.00  1.00           C
ATOM   4713  O   PRO B 154     -20.468  15.269  30.062  2.00  1.00           O
ATOM   4714  N   GLN B 155     -20.412  13.222  31.075  2.00  1.00           N
ATOM   4715  CA  GLN B 155     -21.262  12.435  30.237  2.00  1.00           C
ATOM   4716  CB  GLN B 155     -20.942  12.545  28.739  2.00  1.00           C
ATOM   4717  CG  GLN B 155     -21.934  11.832  27.820  2.00  1.00           C
ATOM   4718  CD  GLN B 155     -23.064  12.803  27.509  2.00  1.00           C
ATOM   4719  OE1 GLN B 155     -23.351  13.087  26.347  2.00  1.00           O
ATOM   4720  NE2 GLN B 155     -23.728  13.328  28.574  2.00  1.00           N
ATOM   4721  C   GLN B 155     -20.876  11.078  30.687  2.00  1.00           C
ATOM   4722  O   GLN B 155     -21.647  10.347  31.309  2.00  1.00           O
ATOM   4723  N   TYR B 156     -19.617  10.737  30.373  2.00  1.00           N
ATOM   4724  CA  TYR B 156     -19.039   9.494  30.756  2.00  1.00           C
ATOM   4725  CB  TYR B 156     -17.685   9.221  30.084  2.00  1.00           C
ATOM   4726  CG  TYR B 156     -18.003   8.977  28.653  2.00  1.00           C
ATOM   4727  CD1 TYR B 156     -18.069  10.019  27.757  2.00  1.00           C
ATOM   4728  CD2 TYR B 156     -18.259   7.698  28.215  2.00  1.00           C
ATOM   4729  CE1 TYR B 156     -18.373   9.785  26.437  2.00  1.00           C
ATOM   4730  CE2 TYR B 156     -18.562   7.458  26.896  2.00  1.00           C
ATOM   4731  CZ  TYR B 156     -18.617   8.503  26.005  2.00  1.00           C
ATOM   4732  OH  TYR B 156     -18.928   8.259  24.650  2.00  1.00           O
ATOM   4733  C   TYR B 156     -18.864   9.400  32.243  2.00  1.00           C
ATOM   4734  O   TYR B 156     -19.181   8.370  32.837  2.00  1.00           O
ATOM   4735  N   LEU B 157     -18.383  10.474  32.900  1.00  1.00           N
ATOM   4736  CA  LEU B 157     -18.060  10.339  34.296  1.00  1.00           C
ATOM   4737  CB  LEU B 157     -16.683  10.908  34.677  1.00  1.00           C
ATOM   4738  CG  LEU B 157     -15.513  10.067  34.151  1.00  1.00           C
ATOM   4739  CD1 LEU B 157     -14.160  10.672  34.559  1.00  1.00           C
ATOM   4740  CD2 LEU B 157     -15.664   8.601  34.589  1.00  1.00           C
ATOM   4741  C   LEU B 157     -19.039  11.003  35.187  1.00  1.00           C
ATOM   4742  O   LEU B 157     -19.996  11.644  34.755  1.00  1.00           O
ATOM   4743  N   ASP B 158     -18.796  10.807  36.500  1.00  1.00           N
ATOM   4744  CA  ASP B 158     -19.629  11.388  37.497  1.00  1.00           C
ATOM   4745  CB  ASP B 158     -19.285  10.998  38.945  1.00  1.00           C
ATOM   4746  CG  ASP B 158     -19.788   9.581  39.177  1.00  1.00           C
ATOM   4747  OD1 ASP B 158     -19.649   8.741  38.247  1.00  1.00           O
ATOM   4748  OD2 ASP B 158     -20.341   9.324  40.280  1.00  1.00           O
ATOM   4749  C   ASP B 158     -19.518  12.848  37.363  1.00  1.00           C
ATOM   4750  O   ASP B 158     -18.437  13.406  37.176  1.00  1.00           O
ATOM   4751  N   LYS B 159     -20.681  13.498  37.440  3.00  1.00           N
ATOM   4752  CA  LYS B 159     -20.718  14.897  37.221  3.00  1.00           C
ATOM   4753  CB  LYS B 159     -22.151  15.451  37.267  3.00  1.00           C
ATOM   4754  CG  LYS B 159     -22.259  16.926  36.878  3.00  1.00           C
ATOM   4755  CD  LYS B 159     -21.943  17.192  35.405  3.00  1.00           C
ATOM   4756  CE  LYS B 159     -22.073  18.663  35.008  3.00  1.00           C
ATOM   4757  NZ  LYS B 159     -21.009  19.459  35.660  3.00  1.00           N
ATOM   4758  C   LYS B 159     -19.934  15.604  38.263  3.00  1.00           C
ATOM   4759  O   LYS B 159     -19.082  16.438  37.964  3.00  1.00           O
ATOM   4760  N   ASP B 160     -20.192  15.258  39.530  3.00  1.00           N
ATOM   4761  CA  ASP B 160     -19.615  16.015  40.588  3.00  1.00           C
ATOM   4762  CB  ASP B 160     -20.219  15.653  41.952  3.00  1.00           C
ATOM   4763  CG  ASP B 160     -21.659  16.143  41.911  3.00  1.00           C
ATOM   4764  OD1 ASP B 160     -21.907  17.168  41.221  3.00  1.00           O
ATOM   4765  OD2 ASP B 160     -22.531  15.504  42.560  3.00  1.00           O
ATOM   4766  C   ASP B 160     -18.134  15.895  40.670  3.00  1.00           C
ATOM   4767  O   ASP B 160     -17.426  16.899  40.724  3.00  1.00           O
ATOM   4768  N   LEU B 161     -17.617  14.662  40.655  3.00  1.00           N
ATOM   4769  CA  LEU B 161     -16.220  14.515  40.903  3.00  1.00           C
ATOM   4770  CB  LEU B 161     -15.803  13.047  41.087  3.00  1.00           C
ATOM   4771  CG  LEU B 161     -16.318  12.445  42.410  3.00  1.00           C
ATOM   4772  CD1 LEU B 161     -17.853  12.494  42.490  3.00  1.00           C
ATOM   4773  CD2 LEU B 161     -15.758  11.032  42.640  3.00  1.00           C
ATOM   4774  C   LEU B 161     -15.364  15.119  39.811  3.00  1.00           C
ATOM   4775  O   LEU B 161     -14.426  15.853  40.118  3.00  1.00           O
ATOM   4776  N   TYR B 162     -15.647  14.858  38.512  1.00  1.00           N
ATOM   4777  CA  TYR B 162     -14.775  15.384  37.484  1.00  1.00           C
ATOM   4778  CB  TYR B 162     -14.293  14.327  36.472  1.00  1.00           C
ATOM   4779  CG  TYR B 162     -13.812  15.071  35.270  1.00  1.00           C
ATOM   4780  CD1 TYR B 162     -12.632  15.779  35.278  1.00  1.00           C
ATOM   4781  CD2 TYR B 162     -14.559  15.042  34.115  1.00  1.00           C
ATOM   4782  CE1 TYR B 162     -12.217  16.456  34.153  1.00  1.00           C
ATOM   4783  CE2 TYR B 162     -14.151  15.714  32.988  1.00  1.00           C
ATOM   4784  CZ  TYR B 162     -12.977  16.426  33.008  1.00  1.00           C
ATOM   4785  OH  TYR B 162     -12.550  17.118  31.856  1.00  1.00           O
ATOM   4786  C   TYR B 162     -15.476  16.463  36.688  1.00  1.00           C
ATOM   4787  O   TYR B 162     -16.341  16.176  35.860  1.00  1.00           O
ATOM   4788  N   PRO B 163     -15.149  17.708  36.961  1.00  1.00           N
ATOM   4789  CA  PRO B 163     -15.749  18.825  36.247  1.00  1.00           C
ATOM   4790  CD  PRO B 163     -14.886  18.053  38.351  1.00  1.00           C
ATOM   4791  CB  PRO B 163     -15.996  19.912  37.292  1.00  1.00           C
ATOM   4792  CG  PRO B 163     -15.012  19.581  38.424  1.00  1.00           C
ATOM   4793  C   PRO B 163     -14.852  19.305  35.130  1.00  1.00           C
ATOM   4794  O   PRO B 163     -13.707  18.859  35.068  1.00  1.00           O
ATOM   4795  N   VAL B 164     -15.342  20.209  34.242  4.00  1.00           N
ATOM   4796  CA  VAL B 164     -14.513  20.807  33.217  4.00  1.00           C
ATOM   4797  CB  VAL B 164     -14.943  20.482  31.812  4.00  1.00           C
ATOM   4798  CG1 VAL B 164     -14.770  18.970  31.596  4.00  1.00           C
ATOM   4799  CG2 VAL B 164     -16.383  20.971  31.588  4.00  1.00           C
ATOM   4800  C   VAL B 164     -14.586  22.309  33.396  4.00  1.00           C
ATOM   4801  O   VAL B 164     -15.677  22.878  33.423  4.00  1.00           O
ATOM   4802  N   ILE B 165     -13.431  23.006  33.569  1.00  1.00           N
ATOM   4803  CA  ILE B 165     -13.526  24.422  33.839  1.00  1.00           C
ATOM   4804  CB  ILE B 165     -12.327  25.053  34.487  1.00  1.00           C
ATOM   4805  CG1 ILE B 165     -11.116  25.107  33.553  1.00  1.00           C
ATOM   4806  CG2 ILE B 165     -12.071  24.297  35.800  1.00  1.00           C
ATOM   4807  CD1 ILE B 165     -10.077  26.121  34.038  1.00  1.00           C
ATOM   4808  C   ILE B 165     -13.893  25.281  32.656  1.00  1.00           C
ATOM   4809  O   ILE B 165     -14.832  26.070  32.751  1.00  1.00           O
ATOM   4810  N   ASN B 166     -13.177  25.155  31.512  1.00  1.00           N
ATOM   4811  CA  ASN B 166     -13.412  25.999  30.359  1.00  1.00           C
ATOM   4812  CB  ASN B 166     -14.899  26.225  30.020  1.00  1.00           C
ATOM   4813  CG  ASN B 166     -15.533  24.885  29.678  1.00  1.00           C
ATOM   4814  OD1 ASN B 166     -14.994  23.827  29.997  1.00  1.00           O
ATOM   4815  ND2 ASN B 166     -16.714  24.929  29.005  1.00  1.00           N
ATOM   4816  C   ASN B 166     -12.803  27.334  30.634  1.00  1.00           C
ATOM   4817  O   ASN B 166     -12.412  27.631  31.763  1.00  1.00           O
ATOM   4818  N   GLY B 167     -12.681  28.169  29.582  1.00  1.00           N
ATOM   4819  CA  GLY B 167     -12.197  29.505  29.768  1.00  1.00           C
ATOM   4820  C   GLY B 167     -10.748  29.607  29.422  1.00  1.00           C
ATOM   4821  O   GLY B 167     -10.078  28.613  29.144  1.00  1.00           O
ATOM   4822  N   GLY B 168     -10.239  30.859  29.429  1.00  1.00           N
ATOM   4823  CA  GLY B 168      -8.878  31.157  29.088  1.00  1.00           C
ATOM   4824  C   GLY B 168      -8.080  31.346  30.342  1.00  1.00           C
ATOM   4825  O   GLY B 168      -8.408  30.803  31.396  1.00  1.00           O
ATOM   4826  N   VAL B 169      -6.994  32.145  30.240  2.00  1.00           N
ATOM   4827  CA  VAL B 169      -6.114  32.395  31.348  2.00  1.00           C
ATOM   4828  CB  VAL B 169      -4.990  33.323  30.983  2.00  1.00           C
ATOM   4829  CG1 VAL B 169      -4.158  33.616  32.243  2.00  1.00           C
ATOM   4830  CG2 VAL B 169      -4.189  32.690  29.832  2.00  1.00           C
ATOM   4831  C   VAL B 169      -6.933  33.021  32.425  2.00  1.00           C
ATOM   4832  O   VAL B 169      -6.862  32.592  33.574  2.00  1.00           O
ATOM   4833  N   PRO B 170      -7.732  34.006  32.160  2.00  1.00           N
ATOM   4834  CA  PRO B 170      -8.578  34.391  33.238  2.00  1.00           C
ATOM   4835  CD  PRO B 170      -7.383  35.142  31.328  2.00  1.00           C
ATOM   4836  CB  PRO B 170      -9.156  35.760  32.869  2.00  1.00           C
ATOM   4837  CG  PRO B 170      -8.627  36.038  31.445  2.00  1.00           C
ATOM   4838  C   PRO B 170      -9.513  33.251  33.280  2.00  1.00           C
ATOM   4839  O   PRO B 170      -9.885  32.778  32.207  2.00  1.00           O
ATOM   4840  N   GLU B 171      -9.874  32.819  34.500  2.00  1.00           N
ATOM   4841  CA  GLU B 171     -10.617  31.629  34.779  2.00  1.00           C
ATOM   4842  CB  GLU B 171     -11.205  30.851  33.582  2.00  1.00           C
ATOM   4843  CG  GLU B 171     -12.372  31.564  32.892  2.00  1.00           C
ATOM   4844  CD  GLU B 171     -13.619  31.377  33.746  2.00  1.00           C
ATOM   4845  OE1 GLU B 171     -13.571  31.732  34.955  2.00  1.00           O
ATOM   4846  OE2 GLU B 171     -14.634  30.868  33.202  2.00  1.00           O
ATOM   4847  C   GLU B 171      -9.574  30.754  35.409  2.00  1.00           C
ATOM   4848  O   GLU B 171      -9.762  30.243  36.512  2.00  1.00           O
ATOM   4849  N   THR B 172      -8.425  30.573  34.709  2.00  1.00           N
ATOM   4850  CA  THR B 172      -7.380  29.726  35.219  2.00  1.00           C
ATOM   4851  CB  THR B 172      -6.285  29.367  34.244  2.00  1.00           C
ATOM   4852  OG1 THR B 172      -5.633  28.188  34.694  2.00  1.00           O
ATOM   4853  CG2 THR B 172      -5.237  30.486  34.164  2.00  1.00           C
ATOM   4854  C   THR B 172      -6.755  30.312  36.453  2.00  1.00           C
ATOM   4855  O   THR B 172      -6.571  29.607  37.441  2.00  1.00           O
ATOM   4856  N   THR B 173      -6.435  31.621  36.452  2.00  1.00           N
ATOM   4857  CA  THR B 173      -5.798  32.236  37.587  2.00  1.00           C
ATOM   4858  CB  THR B 173      -5.577  33.706  37.378  2.00  1.00           C
ATOM   4859  OG1 THR B 173      -4.755  33.925  36.243  2.00  1.00           O
ATOM   4860  CG2 THR B 173      -4.929  34.300  38.639  2.00  1.00           C
ATOM   4861  C   THR B 173      -6.756  32.105  38.730  2.00  1.00           C
ATOM   4862  O   THR B 173      -6.372  31.756  39.846  2.00  1.00           O
ATOM   4863  N   GLU B 174      -8.050  32.369  38.457  2.00  1.00           N
ATOM   4864  CA  GLU B 174      -9.086  32.311  39.450  2.00  1.00           C
ATOM   4865  CB  GLU B 174     -10.458  32.755  38.911  2.00  1.00           C
ATOM   4866  CG  GLU B 174     -10.522  34.248  38.579  2.00  1.00           C
ATOM   4867  CD  GLU B 174     -11.917  34.566  38.057  2.00  1.00           C
ATOM   4868  OE1 GLU B 174     -12.748  33.622  37.973  2.00  1.00           O
ATOM   4869  OE2 GLU B 174     -12.170  35.756  37.735  2.00  1.00           O
ATOM   4870  C   GLU B 174      -9.211  30.901  39.921  2.00  1.00           C
ATOM   4871  O   GLU B 174      -9.476  30.643  41.093  2.00  1.00           O
ATOM   4872  N   LEU B 175      -9.001  29.946  39.004  2.00  1.00           N
ATOM   4873  CA  LEU B 175      -9.148  28.561  39.331  2.00  1.00           C
ATOM   4874  CB  LEU B 175      -8.803  27.660  38.129  2.00  1.00           C
ATOM   4875  CG  LEU B 175      -8.933  26.151  38.394  2.00  1.00           C
ATOM   4876  CD1 LEU B 175     -10.397  25.746  38.634  2.00  1.00           C
ATOM   4877  CD2 LEU B 175      -8.261  25.333  37.279  2.00  1.00           C
ATOM   4878  C   LEU B 175      -8.184  28.250  40.423  2.00  1.00           C
ATOM   4879  O   LEU B 175      -8.505  27.530  41.367  2.00  1.00           O
ATOM   4880  N   LEU B 176      -6.971  28.816  40.323  3.00  1.00           N
ATOM   4881  CA  LEU B 176      -5.932  28.550  41.268  3.00  1.00           C
ATOM   4882  CB  LEU B 176      -4.544  29.077  40.867  3.00  1.00           C
ATOM   4883  CG  LEU B 176      -3.822  28.179  39.845  3.00  1.00           C
ATOM   4884  CD1 LEU B 176      -3.490  26.809  40.461  3.00  1.00           C
ATOM   4885  CD2 LEU B 176      -4.602  28.056  38.533  3.00  1.00           C
ATOM   4886  C   LEU B 176      -6.224  29.052  42.648  3.00  1.00           C
ATOM   4887  O   LEU B 176      -5.783  28.428  43.612  3.00  1.00           O
ATOM   4888  N   LYS B 177      -6.961  30.175  42.793  3.00  1.00           N
ATOM   4889  CA  LYS B 177      -7.188  30.747  44.097  3.00  1.00           C
ATOM   4890  CB  LYS B 177      -8.152  31.945  44.095  3.00  1.00           C
ATOM   4891  CG  LYS B 177      -9.600  31.568  43.787  3.00  1.00           C
ATOM   4892  CD  LYS B 177     -10.605  32.646  44.196  3.00  1.00           C
ATOM   4893  CE  LYS B 177     -10.695  32.841  45.712  3.00  1.00           C
ATOM   4894  NZ  LYS B 177     -11.143  31.586  46.358  3.00  1.00           N
ATOM   4895  C   LYS B 177      -7.817  29.680  44.931  3.00  1.00           C
ATOM   4896  O   LYS B 177      -7.584  29.595  46.135  3.00  1.00           O
ATOM   4897  N   GLU B 178      -8.625  28.820  44.291  1.00  1.00           N
ATOM   4898  CA  GLU B 178      -9.299  27.778  45.002  1.00  1.00           C
ATOM   4899  CB  GLU B 178     -10.408  27.100  44.176  1.00  1.00           C
ATOM   4900  CG  GLU B 178     -11.536  28.050  43.753  1.00  1.00           C
ATOM   4901  CD  GLU B 178     -12.401  28.382  44.963  1.00  1.00           C
ATOM   4902  OE1 GLU B 178     -12.190  27.761  46.038  1.00  1.00           O
ATOM   4903  OE2 GLU B 178     -13.292  29.263  44.823  1.00  1.00           O
ATOM   4904  C   GLU B 178      -8.326  26.718  45.433  1.00  1.00           C
ATOM   4905  O   GLU B 178      -7.276  26.532  44.822  1.00  1.00           O
ATOM   4906  N   ARG B 179      -8.672  26.001  46.529  1.00  1.00           N
ATOM   4907  CA  ARG B 179      -7.833  24.985  47.113  1.00  1.00           C
ATOM   4908  CB  ARG B 179      -8.233  24.634  48.558  1.00  1.00           C
ATOM   4909  CG  ARG B 179      -7.352  23.559  49.197  1.00  1.00           C
ATOM   4910  CD  ARG B 179      -7.834  23.114  50.578  1.00  1.00           C
ATOM   4911  NE  ARG B 179      -6.885  22.078  51.072  1.00  1.00           N
ATOM   4912  CZ  ARG B 179      -7.237  21.261  52.108  1.00  1.00           C
ATOM   4913  NH1 ARG B 179      -8.474  21.371  52.675  1.00  1.00           N
ATOM   4914  NH2 ARG B 179      -6.353  20.332  52.575  1.00  1.00           N
ATOM   4915  C   ARG B 179      -7.919  23.730  46.306  1.00  1.00           C
ATOM   4916  O   ARG B 179      -9.001  23.283  45.929  1.00  1.00           O
ATOM   4917  N   PHE B 180      -6.743  23.146  46.003  1.00  1.00           N
ATOM   4918  CA  PHE B 180      -6.656  21.884  45.329  1.00  1.00           C
ATOM   4919  CB  PHE B 180      -6.300  22.014  43.838  1.00  1.00           C
ATOM   4920  CG  PHE B 180      -7.453  22.673  43.163  1.00  1.00           C
ATOM   4921  CD1 PHE B 180      -7.644  24.032  43.271  1.00  1.00           C
ATOM   4922  CD2 PHE B 180      -8.336  21.934  42.411  1.00  1.00           C
ATOM   4923  CE1 PHE B 180      -8.707  24.642  42.647  1.00  1.00           C
ATOM   4924  CE2 PHE B 180      -9.401  22.539  41.785  1.00  1.00           C
ATOM   4925  CZ  PHE B 180      -9.588  23.895  41.904  1.00  1.00           C
ATOM   4926  C   PHE B 180      -5.528  21.187  45.993  1.00  1.00           C
ATOM   4927  O   PHE B 180      -4.451  21.759  46.157  1.00  1.00           O
ATOM   4928  N   ASP B 181      -5.736  19.931  46.413  1.00  1.00           N
ATOM   4929  CA  ASP B 181      -4.653  19.325  47.114  1.00  1.00           C
ATOM   4930  CB  ASP B 181      -5.000  17.973  47.742  1.00  1.00           C
ATOM   4931  CG  ASP B 181      -5.954  18.219  48.901  1.00  1.00           C
ATOM   4932  OD1 ASP B 181      -6.212  19.412  49.212  1.00  1.00           O
ATOM   4933  OD2 ASP B 181      -6.436  17.217  49.494  1.00  1.00           O
ATOM   4934  C   ASP B 181      -3.479  19.139  46.193  1.00  1.00           C
ATOM   4935  O   ASP B 181      -2.379  19.577  46.516  1.00  1.00           O
ATOM   4936  N   HIS B 182      -3.665  18.528  45.001  4.00  1.00           N
ATOM   4937  CA  HIS B 182      -2.516  18.335  44.150  4.00  1.00           C
ATOM   4938  ND1 HIS B 182      -0.561  17.160  41.859  4.00  1.00           N
ATOM   4939  CG  HIS B 182      -0.886  16.763  43.137  4.00  1.00           C
ATOM   4940  CB  HIS B 182      -2.254  16.884  43.728  4.00  1.00           C
ATOM   4941  NE2 HIS B 182       1.319  16.431  42.797  4.00  1.00           N
ATOM   4942  CD2 HIS B 182       0.273  16.319  43.695  4.00  1.00           C
ATOM   4943  CE1 HIS B 182       0.768  16.941  41.712  4.00  1.00           C
ATOM   4944  C   HIS B 182      -2.740  19.136  42.899  4.00  1.00           C
ATOM   4945  O   HIS B 182      -3.852  19.182  42.376  4.00  1.00           O
ATOM   4946  N   ILE B 183      -1.679  19.807  42.398  4.00  1.00           N
ATOM   4947  CA  ILE B 183      -1.793  20.616  41.212  4.00  1.00           C
ATOM   4948  CB  ILE B 183      -1.389  22.046  41.427  4.00  1.00           C
ATOM   4949  CG1 ILE B 183      -2.304  22.712  42.469  4.00  1.00           C
ATOM   4950  CG2 ILE B 183      -1.387  22.754  40.062  4.00  1.00           C
ATOM   4951  CD1 ILE B 183      -1.788  24.064  42.962  4.00  1.00           C
ATOM   4952  C   ILE B 183      -0.870  20.048  40.195  4.00  1.00           C
ATOM   4953  O   ILE B 183       0.274  19.710  40.491  4.00  1.00           O
ATOM   4954  N   LEU B 184      -1.370  19.913  38.956  4.00  1.00           N
ATOM   4955  CA  LEU B 184      -0.574  19.356  37.909  4.00  1.00           C
ATOM   4956  CB  LEU B 184      -1.229  18.127  37.250  4.00  1.00           C
ATOM   4957  CG  LEU B 184      -1.445  16.919  38.178  4.00  1.00           C
ATOM   4958  CD1 LEU B 184      -2.102  15.752  37.421  4.00  1.00           C
ATOM   4959  CD2 LEU B 184      -0.133  16.502  38.855  4.00  1.00           C
ATOM   4960  C   LEU B 184      -0.501  20.360  36.809  4.00  1.00           C
ATOM   4961  O   LEU B 184      -1.457  21.096  36.571  4.00  1.00           O
ATOM   4962  N   TYR B 185       0.651  20.445  36.113  4.00  1.00           N
ATOM   4963  CA  TYR B 185       0.673  21.376  35.026  4.00  1.00           C
ATOM   4964  CB  TYR B 185       1.182  22.767  35.449  4.00  1.00           C
ATOM   4965  CG  TYR B 185       1.171  23.674  34.266  4.00  1.00           C
ATOM   4966  CD1 TYR B 185      -0.020  24.116  33.739  4.00  1.00           C
ATOM   4967  CD2 TYR B 185       2.348  24.108  33.701  4.00  1.00           C
ATOM   4968  CE1 TYR B 185      -0.040  24.961  32.655  4.00  1.00           C
ATOM   4969  CE2 TYR B 185       2.336  24.954  32.618  4.00  1.00           C
ATOM   4970  CZ  TYR B 185       1.140  25.381  32.091  4.00  1.00           C
ATOM   4971  OH  TYR B 185       1.122  26.251  30.980  4.00  1.00           O
ATOM   4972  C   TYR B 185       1.543  20.867  33.921  4.00  1.00           C
ATOM   4973  O   TYR B 185       2.603  20.289  34.159  4.00  1.00           O
ATOM   4974  N   THR B 186       1.086  21.063  32.668  4.00  1.00           N
ATOM   4975  CA  THR B 186       1.856  20.759  31.495  4.00  1.00           C
ATOM   4976  CB  THR B 186       1.226  19.742  30.588  4.00  1.00           C
ATOM   4977  OG1 THR B 186       2.130  19.384  29.552  4.00  1.00           O
ATOM   4978  CG2 THR B 186      -0.064  20.330  29.992  4.00  1.00           C
ATOM   4979  C   THR B 186       1.896  22.056  30.771  4.00  1.00           C
ATOM   4980  O   THR B 186       0.903  22.783  30.751  4.00  1.00           O
ATOM   4981  N   GLY B 187       3.044  22.421  30.177  1.00  1.00           N
ATOM   4982  CA  GLY B 187       2.999  23.701  29.548  1.00  1.00           C
ATOM   4983  C   GLY B 187       4.358  24.294  29.526  1.00  1.00           C
ATOM   4984  O   GLY B 187       5.298  23.726  28.972  1.00  1.00           O
ATOM   4985  N   SER B 188       4.478  25.484  30.139  1.00  1.00           N
ATOM   4986  CA  SER B 188       5.709  26.193  30.036  1.00  1.00           C
ATOM   4987  CB  SER B 188       5.522  27.619  29.488  1.00  1.00           C
ATOM   4988  OG  SER B 188       6.774  28.285  29.409  1.00  1.00           O
ATOM   4989  C   SER B 188       6.365  26.328  31.362  1.00  1.00           C
ATOM   4990  O   SER B 188       5.747  26.141  32.407  1.00  1.00           O
ATOM   4991  N   THR B 189       7.684  26.597  31.304  2.00  1.00           N
ATOM   4992  CA  THR B 189       8.449  26.990  32.443  2.00  1.00           C
ATOM   4993  CB  THR B 189       9.906  26.657  32.323  2.00  1.00           C
ATOM   4994  OG1 THR B 189      10.070  25.258  32.140  2.00  1.00           O
ATOM   4995  CG2 THR B 189      10.627  27.112  33.601  2.00  1.00           C
ATOM   4996  C   THR B 189       8.291  28.475  32.310  2.00  1.00           C
ATOM   4997  O   THR B 189       8.530  29.032  31.239  2.00  1.00           O
ATOM   4998  N   GLY B 190       7.871  29.161  33.384  2.00  1.00           N
ATOM   4999  CA  GLY B 190       7.509  30.549  33.290  2.00  1.00           C
ATOM   5000  C   GLY B 190       6.071  30.558  33.685  2.00  1.00           C
ATOM   5001  O   GLY B 190       5.613  31.434  34.416  2.00  1.00           O
ATOM   5002  N   VAL B 191       5.318  29.575  33.161  2.00  1.00           N
ATOM   5003  CA  VAL B 191       4.050  29.229  33.725  2.00  1.00           C
ATOM   5004  CB  VAL B 191       3.129  28.521  32.775  2.00  1.00           C
ATOM   5005  CG1 VAL B 191       1.876  28.080  33.550  2.00  1.00           C
ATOM   5006  CG2 VAL B 191       2.838  29.448  31.583  2.00  1.00           C
ATOM   5007  C   VAL B 191       4.602  28.205  34.647  2.00  1.00           C
ATOM   5008  O   VAL B 191       5.693  27.698  34.396  2.00  1.00           O
ATOM   5009  N   GLY B 192       3.962  27.889  35.766  2.00  1.00           N
ATOM   5010  CA  GLY B 192       4.663  26.937  36.566  2.00  1.00           C
[truncated: 167,146 more chars]
