# Supplementary material for: Identification of a peptide ligand for human ALDH3A1 through peptide phage display: Prediction and characterization of protein interaction sites and inhibition of ALDH3A1 enzymatic activity
Source: Front Mol Biosci. 2023 Mar 20;10:1161111. doi: 10.3389/fmolb.2023.1161111 (PMC10067601; doi:10.3389/fmolb.2023.1161111)
Supplement: Supplementary file 1 [file DataSheet1.ZIP › Raw Data/Files/model_6.pdb]

REMARK   1 secondary structure assigned by stride 
REMARK   2 stride output converted by stride2pdb version 0.01
HELIX    1   1 LYS A    2  ARG A    9  1                                   8
HELIX    2   2 PHE A   24  LEU A   47  1                                  24
HELIX    3   3 GLU A   55  ALA A   81  1                                  27
HELIX    4   4 ILE A  121  ALA A  130  1                                  10
HELIX    5   5 GLU A  143  TYR A  156  1                                  14
HELIX    6   6 VAL A  169  LYS A  177  1                                   9
HELIX    7   7 VAL A  191  HIS A  202  1                                  12
HELIX    8   8 ASP A  225  LYS A  235  1                                  11
HELIX    9   9 ILE A  255  PHE A  270  1                                  16
HELIX   10  10 HIS A  289  ARG A  292  1                                   4
HELIX   11  11 LEU A  347  ASN A  355  1                                   9
HELIX   12  12 ASP A  370  ILE A  377  1                                   8
HELIX   13  13 SER A  417  PHE A  421  1                                   5
HELIX   14  14 LYS B    2  SER B   16  1                                  15
HELIX   15  15 GLN B   23  GLN B   37  1                                  15
HELIX   16  16 GLU B   40  GLY B   45  1                                   6
HELIX   17  17 GLU B   55  LYS B   76  1                                  22
HELIX   18  18 PRO B  116  ALA B  130  1                                  15
HELIX   19  19 GLU B  143  ILE B  153  1                                  11
HELIX   20  20 THR B  172  LYS B  177  1                                   6
HELIX   21  21 THR B  189  LYS B  201  1                                  13
HELIX   22  22 LEU B  224  LYS B  235  1                                  12
HELIX   23  23 ASN B  257  PHE B  270  1                                  14
HELIX   24  24 ALA B  287  LEU B  296  1                                  10
HELIX   25  25 PRO B  328  GLN B  331  1                                   4
HELIX   26  26 PHE B  353  GLN B  356  1                                   4
HELIX   27  27 ASP B  370  GLU B  379  1                                  10
HELIX   28  28 LYS B  415  THR B  420  1                                   6
HELIX   29  29 VAL A  392  ILE A  394  1                                   3
HELIX   30  30 GLY A  414  LYS A  416  1                                   3
HELIX   31  31 GLY A  437  ARG A  441  1                                   5
HELIX   32  32 GLY B  405  SER B  407  1                                   3
HELIX   33  33 LEU B  438  VAL B  440  1                                   3
SHEET    1   1 1 GLU A  84  PRO A  85  0
SHEET    2   2 1 GLU A  96  PRO A 103  0
SHEET    3   3 1 VAL A 107  ILE A 110  0
SHEET    4   4 1 VAL A 134  LYS A 137  0
SHEET    5   5 1 TYR A 185  THR A 186  0
SHEET    6   6 1 LEU A 208  GLU A 209  0
SHEET    7   7 1 CYS A 216  VAL A 218  0
SHEET    8   8 1 ILE A 249  CYS A 251  0
SHEET    9   9 1 VAL A 302  ALA A 303  0
SHEET   10  10 1 THR A 307  ASP A 309  0
SHEET   11  11 1 TYR A 314  ALA A 316  0
SHEET   12  12 1 ILE A 319  LEU A 320  0
SHEET   13  13 1 LEU A 339  CYS A 343  0
SHEET   14  14 1 LEU A 363  PHE A 366  0
SHEET   15  15 1 VAL A 385  ALA A 387  0
SHEET   16  16 1 PHE A 401  GLY A 402  0
SHEET   17  17 1 SER A 411  TYR A 412  0
SHEET   18  18 1 SER A 422  VAL A 429  0
SHEET   19  19 1 GLU B  84  PRO B  85  0
SHEET   20  20 1 GLU B  96  GLU B 102  0
SHEET   21  21 1 VAL B 106  ILE B 110  0
SHEET   22  22 1 ALA B 133  LYS B 137  0
SHEET   23  23 1 HIS B 182  THR B 186  0
SHEET   24  24 1 VAL B 206  GLU B 209  0
SHEET   25  25 1 TYR B 217  VAL B 218  0
SHEET   26  26 1 ILE B 249  CYS B 251  0
SHEET   27  27 1 VAL B 302  ASP B 309  0
SHEET   28  28 1 TYR B 314  ASP B 322  0
SHEET   29  29 1 VAL B 338  CYS B 343  0
SHEET   30  30 1 ALA B 362  PHE B 366  0
SHEET   31  31 1 GLY B 384  ALA B 387  0
SHEET   32  32 1 PHE B 401  GLY B 402  0
SHEET   33  33 1 SER B 411  TYR B 412  0
SHEET   34  34 1 HIS B 423  VAL B 429  0
.dWekya.B99990002_fit.pdb
EXPDTA    THEORETICAL MODEL, MODELLER 9.24 2020/11/20 02:23:53
ATOM      1  N   SER A   1      27.079  38.885  49.758  1.00  1.00           N
ATOM      2  CA  SER A   1      28.272  39.075  50.617  1.00  1.00           C
ATOM      3  CB  SER A   1      27.903  39.859  51.887  1.00  1.00           C
ATOM      4  OG  SER A   1      27.488  41.176  51.552  1.00  1.00           O
ATOM      5  C   SER A   1      28.837  37.756  51.033  1.00  1.00           C
ATOM      6  O   SER A   1      29.248  36.950  50.203  1.00  1.00           O
ATOM      7  N   LYS A   2      28.907  37.506  52.351  2.00  1.00           N
ATOM      8  CA  LYS A   2      29.439  36.246  52.772  2.00  1.00           C
ATOM      9  CB  LYS A   2      29.651  36.159  54.293  2.00  1.00           C
ATOM     10  CG  LYS A   2      30.701  37.161  54.779  2.00  1.00           C
ATOM     11  CD  LYS A   2      32.055  37.008  54.078  2.00  1.00           C
ATOM     12  CE  LYS A   2      32.988  38.207  54.267  2.00  1.00           C
ATOM     13  NZ  LYS A   2      34.168  38.077  53.381  2.00  1.00           N
ATOM     14  C   LYS A   2      28.498  35.180  52.334  2.00  1.00           C
ATOM     15  O   LYS A   2      28.919  34.131  51.850  2.00  1.00           O
ATOM     16  N   ILE A   3      27.183  35.427  52.478  2.00  1.00           N
ATOM     17  CA  ILE A   3      26.266  34.421  52.048  2.00  1.00           C
ATOM     18  CB  ILE A   3      25.033  34.346  52.899  2.00  1.00           C
ATOM     19  CG1 ILE A   3      25.398  34.034  54.361  2.00  1.00           C
ATOM     20  CG2 ILE A   3      24.090  33.313  52.262  2.00  1.00           C
ATOM     21  CD1 ILE A   3      26.106  32.692  54.554  2.00  1.00           C
ATOM     22  C   ILE A   3      25.833  34.832  50.686  2.00  1.00           C
ATOM     23  O   ILE A   3      24.777  35.428  50.483  2.00  1.00           O
ATOM     24  N   SER A   4      26.697  34.507  49.723  2.00  1.00           N
ATOM     25  CA  SER A   4      26.532  34.724  48.326  2.00  1.00           C
ATOM     26  CB  SER A   4      26.550  36.205  47.884  2.00  1.00           C
ATOM     27  OG  SER A   4      27.826  36.795  48.070  2.00  1.00           O
ATOM     28  C   SER A   4      27.747  34.029  47.826  2.00  1.00           C
ATOM     29  O   SER A   4      27.691  33.175  46.944  2.00  1.00           O
ATOM     30  N   GLU A   5      28.898  34.392  48.424  2.00  1.00           N
ATOM     31  CA  GLU A   5      30.157  33.781  48.133  2.00  1.00           C
ATOM     32  CB  GLU A   5      31.314  34.430  48.916  2.00  1.00           C
ATOM     33  CG  GLU A   5      32.709  34.104  48.376  2.00  1.00           C
ATOM     34  CD  GLU A   5      32.991  35.056  47.220  2.00  1.00           C
ATOM     35  OE1 GLU A   5      32.688  36.270  47.370  2.00  1.00           O
ATOM     36  OE2 GLU A   5      33.509  34.586  46.172  2.00  1.00           O
ATOM     37  C   GLU A   5      30.075  32.360  48.571  2.00  1.00           C
ATOM     38  O   GLU A   5      30.422  31.453  47.817  2.00  1.00           O
ATOM     39  N   ALA A   6      29.596  32.125  49.811  2.00  1.00           N
ATOM     40  CA  ALA A   6      29.439  30.760  50.211  2.00  1.00           C
ATOM     41  CB  ALA A   6      29.439  30.562  51.735  2.00  1.00           C
ATOM     42  C   ALA A   6      28.086  30.428  49.720  2.00  1.00           C
ATOM     43  O   ALA A   6      27.099  30.422  50.456  2.00  1.00           O
ATOM     44  N   VAL A   7      28.056  30.144  48.417  2.00  1.00           N
ATOM     45  CA  VAL A   7      26.909  29.827  47.641  2.00  1.00           C
ATOM     46  CB  VAL A   7      26.061  31.009  47.285  2.00  1.00           C
ATOM     47  CG1 VAL A   7      24.968  30.551  46.312  2.00  1.00           C
ATOM     48  CG2 VAL A   7      25.526  31.651  48.575  2.00  1.00           C
ATOM     49  C   VAL A   7      27.538  29.344  46.391  2.00  1.00           C
ATOM     50  O   VAL A   7      27.486  28.165  46.045  2.00  1.00           O
ATOM     51  N   LYS A   8      28.174  30.300  45.698  2.00  1.00           N
ATOM     52  CA  LYS A   8      28.892  30.054  44.493  2.00  1.00           C
ATOM     53  CB  LYS A   8      29.485  31.343  43.898  2.00  1.00           C
ATOM     54  CG  LYS A   8      30.047  31.177  42.486  2.00  1.00           C
ATOM     55  CD  LYS A   8      30.299  32.508  41.773  2.00  1.00           C
ATOM     56  CE  LYS A   8      30.767  32.347  40.327  2.00  1.00           C
ATOM     57  NZ  LYS A   8      29.679  31.776  39.503  2.00  1.00           N
ATOM     58  C   LYS A   8      30.026  29.134  44.817  2.00  1.00           C
ATOM     59  O   LYS A   8      30.416  28.321  43.986  2.00  1.00           O
ATOM     60  N   ARG A   9      30.611  29.273  46.022  2.00  1.00           N
ATOM     61  CA  ARG A   9      31.681  28.430  46.492  2.00  1.00           C
ATOM     62  CB  ARG A   9      32.133  28.884  47.898  2.00  1.00           C
ATOM     63  CG  ARG A   9      33.267  28.077  48.535  2.00  1.00           C
ATOM     64  CD  ARG A   9      33.715  28.615  49.902  2.00  1.00           C
ATOM     65  NE  ARG A   9      32.629  28.333  50.884  2.00  1.00           N
ATOM     66  CZ  ARG A   9      32.891  28.333  52.225  2.00  1.00           C
ATOM     67  NH1 ARG A   9      34.143  28.623  52.683  2.00  1.00           N
ATOM     68  NH2 ARG A   9      31.894  28.034  53.109  2.00  1.00           N
ATOM     69  C   ARG A   9      31.129  27.048  46.580  2.00  1.00           C
ATOM     70  O   ARG A   9      31.810  26.071  46.272  2.00  1.00           O
ATOM     71  N   ALA A  10      29.869  26.942  47.043  2.00  1.00           N
ATOM     72  CA  ALA A  10      29.197  25.680  47.107  2.00  1.00           C
ATOM     73  CB  ALA A  10      27.806  25.782  47.758  2.00  1.00           C
ATOM     74  C   ALA A  10      29.018  25.200  45.706  2.00  1.00           C
ATOM     75  O   ALA A  10      29.217  24.027  45.398  2.00  1.00           O
ATOM     76  N   ARG A  11      28.662  26.139  44.803  2.00  1.00           N
ATOM     77  CA  ARG A  11      28.609  25.891  43.386  2.00  1.00           C
ATOM     78  CB  ARG A  11      28.119  27.092  42.559  2.00  1.00           C
ATOM     79  CG  ARG A  11      26.621  27.391  42.598  2.00  1.00           C
ATOM     80  CD  ARG A  11      26.288  28.771  42.020  2.00  1.00           C
ATOM     81  NE  ARG A  11      24.828  28.816  41.721  2.00  1.00           N
ATOM     82  CZ  ARG A  11      24.404  28.621  40.437  2.00  1.00           C
ATOM     83  NH1 ARG A  11      25.317  28.406  39.446  2.00  1.00           N
ATOM     84  NH2 ARG A  11      23.072  28.655  40.141  2.00  1.00           N
ATOM     85  C   ARG A  11      30.071  25.783  43.030  2.00  1.00           C
ATOM     86  O   ARG A  11      30.925  25.850  43.910  2.00  1.00           O
ATOM     87  N   ALA A  12      30.429  25.573  41.748  2.00  1.00           N
ATOM     88  CA  ALA A  12      31.836  25.459  41.472  2.00  1.00           C
ATOM     89  CB  ALA A  12      32.771  26.548  42.055  2.00  1.00           C
ATOM     90  C   ALA A  12      32.194  24.102  41.977  2.00  1.00           C
ATOM     91  O   ALA A  12      32.109  23.136  41.222  2.00  1.00           O
ATOM     92  N   ALA A  13      32.647  23.999  43.249  2.00  1.00           N
ATOM     93  CA  ALA A  13      32.885  22.702  43.818  2.00  1.00           C
ATOM     94  CB  ALA A  13      33.554  22.770  45.201  2.00  1.00           C
ATOM     95  C   ALA A  13      31.527  22.087  44.016  2.00  1.00           C
ATOM     96  O   ALA A  13      30.952  22.114  45.104  2.00  1.00           O
ATOM     97  N   PHE A  14      31.013  21.503  42.920  2.00  1.00           N
ATOM     98  CA  PHE A  14      29.769  20.821  42.728  2.00  1.00           C
ATOM     99  CB  PHE A  14      28.491  21.639  42.943  2.00  1.00           C
ATOM    100  CG  PHE A  14      27.444  20.607  42.712  2.00  1.00           C
ATOM    101  CD1 PHE A  14      27.099  19.747  43.730  2.00  1.00           C
ATOM    102  CD2 PHE A  14      26.833  20.478  41.487  2.00  1.00           C
ATOM    103  CE1 PHE A  14      26.148  18.777  43.527  2.00  1.00           C
ATOM    104  CE2 PHE A  14      25.882  19.508  41.280  2.00  1.00           C
ATOM    105  CZ  PHE A  14      25.539  18.655  42.301  2.00  1.00           C
ATOM    106  C   PHE A  14      29.848  20.524  41.265  2.00  1.00           C
ATOM    107  O   PHE A  14      29.758  19.376  40.831  2.00  1.00           O
ATOM    108  N   SER A  15      30.040  21.602  40.469  2.00  1.00           N
ATOM    109  CA  SER A  15      30.169  21.500  39.044  2.00  1.00           C
ATOM    110  CB  SER A  15      30.370  22.859  38.346  2.00  1.00           C
ATOM    111  OG  SER A  15      31.619  23.429  38.706  2.00  1.00           O
ATOM    112  C   SER A  15      31.341  20.639  38.747  2.00  1.00           C
ATOM    113  O   SER A  15      31.233  19.705  37.952  2.00  1.00           O
ATOM    114  N   SER A  16      32.496  20.921  39.376  3.00  1.00           N
ATOM    115  CA  SER A  16      33.568  20.002  39.169  3.00  1.00           C
ATOM    116  CB  SER A  16      34.866  20.396  39.892  3.00  1.00           C
ATOM    117  OG  SER A  16      34.647  20.437  41.295  3.00  1.00           O
ATOM    118  C   SER A  16      33.024  18.763  39.798  3.00  1.00           C
ATOM    119  O   SER A  16      32.296  18.846  40.784  3.00  1.00           O
ATOM    120  N   GLY A  17      33.321  17.574  39.250  3.00  1.00           N
ATOM    121  CA  GLY A  17      32.657  16.452  39.841  3.00  1.00           C
ATOM    122  C   GLY A  17      33.438  16.010  41.034  3.00  1.00           C
ATOM    123  O   GLY A  17      33.963  14.899  41.066  3.00  1.00           O
ATOM    124  N   ARG A  18      33.526  16.883  42.057  3.00  1.00           N
ATOM    125  CA  ARG A  18      34.208  16.545  43.272  3.00  1.00           C
ATOM    126  CB  ARG A  18      34.249  17.727  44.249  3.00  1.00           C
ATOM    127  CG  ARG A  18      35.091  18.901  43.758  3.00  1.00           C
ATOM    128  CD  ARG A  18      34.797  20.187  44.524  3.00  1.00           C
ATOM    129  NE  ARG A  18      34.400  19.793  45.905  3.00  1.00           N
ATOM    130  CZ  ARG A  18      35.344  19.602  46.873  3.00  1.00           C
ATOM    131  NH1 ARG A  18      36.665  19.802  46.597  3.00  1.00           N
ATOM    132  NH2 ARG A  18      34.962  19.213  48.126  3.00  1.00           N
ATOM    133  C   ARG A  18      33.423  15.470  43.947  3.00  1.00           C
ATOM    134  O   ARG A  18      33.971  14.455  44.374  3.00  1.00           O
ATOM    135  N   THR A  19      32.092  15.674  44.036  3.00  1.00           N
ATOM    136  CA  THR A  19      31.258  14.765  44.763  3.00  1.00           C
ATOM    137  CB  THR A  19      29.833  15.218  44.842  3.00  1.00           C
ATOM    138  OG1 THR A  19      29.272  15.307  43.541  3.00  1.00           O
ATOM    139  CG2 THR A  19      29.800  16.592  45.534  3.00  1.00           C
ATOM    140  C   THR A  19      31.273  13.418  44.140  3.00  1.00           C
ATOM    141  O   THR A  19      31.607  12.436  44.801  3.00  1.00           O
ATOM    142  N   ARG A  20      30.940  13.324  42.840  1.00  1.00           N
ATOM    143  CA  ARG A  20      31.025  12.018  42.272  1.00  1.00           C
ATOM    144  CB  ARG A  20      30.572  11.903  40.807  1.00  1.00           C
ATOM    145  CG  ARG A  20      29.076  12.124  40.590  1.00  1.00           C
ATOM    146  CD  ARG A  20      28.671  11.987  39.123  1.00  1.00           C
ATOM    147  NE  ARG A  20      29.553  12.899  38.343  1.00  1.00           N
ATOM    148  CZ  ARG A  20      29.030  13.662  37.341  1.00  1.00           C
ATOM    149  NH1 ARG A  20      27.689  13.628  37.096  1.00  1.00           N
ATOM    150  NH2 ARG A  20      29.848  14.457  36.591  1.00  1.00           N
ATOM    151  C   ARG A  20      32.508  11.774  42.295  1.00  1.00           C
ATOM    152  O   ARG A  20      33.232  12.764  42.223  1.00  1.00           O
ATOM    153  N   PRO A  21      33.076  10.593  42.430  1.00  1.00           N
ATOM    154  CA  PRO A  21      32.401   9.332  42.637  1.00  1.00           C
ATOM    155  CD  PRO A  21      34.376  10.400  41.804  1.00  1.00           C
ATOM    156  CB  PRO A  21      33.271   8.270  41.963  1.00  1.00           C
ATOM    157  CG  PRO A  21      34.671   8.898  41.927  1.00  1.00           C
ATOM    158  C   PRO A  21      32.204   9.024  44.088  1.00  1.00           C
ATOM    159  O   PRO A  21      32.648   9.797  44.936  1.00  1.00           O
ATOM    160  N   LEU A  22      31.550   7.876  44.371  2.00  1.00           N
ATOM    161  CA  LEU A  22      31.306   7.399  45.704  2.00  1.00           C
ATOM    162  CB  LEU A  22      30.273   6.256  45.691  2.00  1.00           C
ATOM    163  CG  LEU A  22      29.818   5.686  47.050  2.00  1.00           C
ATOM    164  CD1 LEU A  22      28.792   4.567  46.822  2.00  1.00           C
ATOM    165  CD2 LEU A  22      30.974   5.205  47.942  2.00  1.00           C
ATOM    166  C   LEU A  22      32.618   6.862  46.171  2.00  1.00           C
ATOM    167  O   LEU A  22      32.977   5.711  45.925  2.00  1.00           O
ATOM    168  N   GLN A  23      33.356   7.729  46.873  2.00  1.00           N
ATOM    169  CA  GLN A  23      34.656   7.480  47.408  2.00  1.00           C
ATOM    170  CB  GLN A  23      35.731   7.620  46.321  2.00  1.00           C
ATOM    171  CG  GLN A  23      37.163   7.383  46.794  2.00  1.00           C
ATOM    172  CD  GLN A  23      38.066   7.571  45.584  2.00  1.00           C
ATOM    173  OE1 GLN A  23      37.984   6.820  44.614  2.00  1.00           O
ATOM    174  NE2 GLN A  23      38.948   8.606  45.636  2.00  1.00           N
ATOM    175  C   GLN A  23      34.778   8.634  48.320  2.00  1.00           C
ATOM    176  O   GLN A  23      35.007   8.503  49.520  2.00  1.00           O
ATOM    177  N   PHE A  24      34.586   9.821  47.720  2.00  1.00           N
ATOM    178  CA  PHE A  24      34.575  11.040  48.453  2.00  1.00           C
ATOM    179  CB  PHE A  24      34.401  12.282  47.569  2.00  1.00           C
ATOM    180  CG  PHE A  24      35.628  12.412  46.737  2.00  1.00           C
ATOM    181  CD1 PHE A  24      36.720  13.105  47.207  2.00  1.00           C
ATOM    182  CD2 PHE A  24      35.691  11.831  45.492  2.00  1.00           C
ATOM    183  CE1 PHE A  24      37.854  13.225  46.440  2.00  1.00           C
ATOM    184  CE2 PHE A  24      36.823  11.947  44.721  2.00  1.00           C
ATOM    185  CZ  PHE A  24      37.906  12.647  45.195  2.00  1.00           C
ATOM    186  C   PHE A  24      33.407  10.963  49.367  2.00  1.00           C
ATOM    187  O   PHE A  24      33.484  11.336  50.537  2.00  1.00           O
ATOM    188  N   ARG A  25      32.288  10.441  48.843  2.00  1.00           N
ATOM    189  CA  ARG A  25      31.091  10.408  49.618  2.00  1.00           C
ATOM    190  CB  ARG A  25      29.902   9.764  48.893  2.00  1.00           C
ATOM    191  CG  ARG A  25      29.333  10.595  47.748  2.00  1.00           C
ATOM    192  CD  ARG A  25      28.071   9.976  47.149  2.00  1.00           C
ATOM    193  NE  ARG A  25      27.621  10.875  46.054  2.00  1.00           N
ATOM    194  CZ  ARG A  25      28.205  10.775  44.826  2.00  1.00           C
ATOM    195  NH1 ARG A  25      29.202   9.865  44.625  2.00  1.00           N
ATOM    196  NH2 ARG A  25      27.798  11.585  43.807  2.00  1.00           N
ATOM    197  C   ARG A  25      31.282   9.595  50.862  2.00  1.00           C
ATOM    198  O   ARG A  25      30.947  10.052  51.954  2.00  1.00           O
ATOM    199  N   ILE A  26      31.852   8.380  50.750  2.00  1.00           N
ATOM    200  CA  ILE A  26      31.992   7.556  51.919  2.00  1.00           C
ATOM    201  CB  ILE A  26      32.650   6.228  51.660  2.00  1.00           C
ATOM    202  CG1 ILE A  26      32.625   5.368  52.937  2.00  1.00           C
ATOM    203  CG2 ILE A  26      34.059   6.471  51.099  2.00  1.00           C
ATOM    204  CD1 ILE A  26      33.020   3.909  52.710  2.00  1.00           C
ATOM    205  C   ILE A  26      32.856   8.314  52.880  2.00  1.00           C
ATOM    206  O   ILE A  26      32.630   8.272  54.088  2.00  1.00           O
ATOM    207  N   GLN A  27      33.877   9.024  52.360  2.00  1.00           N
ATOM    208  CA  GLN A  27      34.800   9.763  53.178  2.00  1.00           C
ATOM    209  CB  GLN A  27      35.882  10.467  52.344  2.00  1.00           C
ATOM    210  CG  GLN A  27      36.883  11.261  53.181  2.00  1.00           C
ATOM    211  CD  GLN A  27      37.759  12.058  52.226  2.00  1.00           C
ATOM    212  OE1 GLN A  27      37.816  11.774  51.030  2.00  1.00           O
ATOM    213  NE2 GLN A  27      38.452  13.095  52.766  2.00  1.00           N
ATOM    214  C   GLN A  27      34.075  10.842  53.928  2.00  1.00           C
ATOM    215  O   GLN A  27      34.257  10.994  55.135  2.00  1.00           O
ATOM    216  N   GLN A  28      33.209  11.607  53.231  2.00  1.00           N
ATOM    217  CA  GLN A  28      32.544  12.724  53.844  2.00  1.00           C
ATOM    218  CB  GLN A  28      31.713  13.538  52.842  2.00  1.00           C
ATOM    219  CG  GLN A  28      31.268  14.900  53.374  2.00  1.00           C
ATOM    220  CD  GLN A  28      30.855  15.724  52.165  2.00  1.00           C
ATOM    221  OE1 GLN A  28      31.175  15.372  51.030  2.00  1.00           O
ATOM    222  NE2 GLN A  28      30.134  16.852  52.404  2.00  1.00           N
ATOM    223  C   GLN A  28      31.657  12.191  54.931  2.00  1.00           C
ATOM    224  O   GLN A  28      31.617  12.740  56.032  2.00  1.00           O
ATOM    225  N   LEU A  29      30.937  11.086  54.652  2.00  1.00           N
ATOM    226  CA  LEU A  29      30.072  10.470  55.620  2.00  1.00           C
ATOM    227  CB  LEU A  29      29.232   9.322  55.033  2.00  1.00           C
ATOM    228  CG  LEU A  29      28.052   9.803  54.162  2.00  1.00           C
ATOM    229  CD1 LEU A  29      28.516  10.724  53.022  2.00  1.00           C
ATOM    230  CD2 LEU A  29      27.228   8.613  53.647  2.00  1.00           C
ATOM    231  C   LEU A  29      30.913   9.930  56.740  2.00  1.00           C
ATOM    232  O   LEU A  29      30.545  10.026  57.911  2.00  1.00           O
ATOM    233  N   GLU A  30      32.085   9.362  56.402  2.00  1.00           N
ATOM    234  CA  GLU A  30      32.958   8.746  57.363  2.00  1.00           C
ATOM    235  CB  GLU A  30      34.197   8.147  56.672  2.00  1.00           C
ATOM    236  CG  GLU A  30      34.975   7.138  57.515  2.00  1.00           C
ATOM    237  CD  GLU A  30      35.971   6.449  56.590  2.00  1.00           C
ATOM    238  OE1 GLU A  30      35.565   6.064  55.461  2.00  1.00           O
ATOM    239  OE2 GLU A  30      37.154   6.305  57.000  2.00  1.00           O
ATOM    240  C   GLU A  30      33.403   9.798  58.335  2.00  1.00           C
ATOM    241  O   GLU A  30      33.420   9.565  59.544  2.00  1.00           O
ATOM    242  N   ALA A  31      33.745  10.999  57.827  2.00  1.00           N
ATOM    243  CA  ALA A  31      34.208  12.089  58.644  2.00  1.00           C
ATOM    244  CB  ALA A  31      34.572  13.338  57.824  2.00  1.00           C
ATOM    245  C   ALA A  31      33.105  12.467  59.580  2.00  1.00           C
ATOM    246  O   ALA A  31      33.345  12.768  60.748  2.00  1.00           O
ATOM    247  N   LEU A  32      31.850  12.420  59.093  2.00  1.00           N
ATOM    248  CA  LEU A  32      30.733  12.862  59.874  2.00  1.00           C
ATOM    249  CB  LEU A  32      29.389  12.684  59.143  2.00  1.00           C
ATOM    250  CG  LEU A  32      28.186  13.354  59.840  2.00  1.00           C
ATOM    251  CD1 LEU A  32      27.844  12.691  61.182  2.00  1.00           C
ATOM    252  CD2 LEU A  32      28.394  14.872  59.958  2.00  1.00           C
ATOM    253  C   LEU A  32      30.716  12.045  61.128  2.00  1.00           C
ATOM    254  O   LEU A  32      30.482  12.580  62.210  2.00  1.00           O
ATOM    255  N   GLN A  33      30.984  10.728  61.033  2.00  1.00           N
ATOM    256  CA  GLN A  33      30.917   9.944  62.231  2.00  1.00           C
ATOM    257  CB  GLN A  33      31.036   8.424  62.016  2.00  1.00           C
ATOM    258  CG  GLN A  33      30.582   7.641  63.254  2.00  1.00           C
ATOM    259  CD  GLN A  33      30.331   6.190  62.863  2.00  1.00           C
ATOM    260  OE1 GLN A  33      29.694   5.439  63.600  2.00  1.00           O
ATOM    261  NE2 GLN A  33      30.840   5.780  61.671  2.00  1.00           N
ATOM    262  C   GLN A  33      31.968  10.403  63.174  2.00  1.00           C
ATOM    263  O   GLN A  33      31.736  10.480  64.380  2.00  1.00           O
ATOM    264  N   ARG A  34      33.157  10.738  62.653  2.00  1.00           N
ATOM    265  CA  ARG A  34      34.194  11.179  63.530  2.00  1.00           C
ATOM    266  CB  ARG A  34      35.530  11.420  62.812  2.00  1.00           C
ATOM    267  CG  ARG A  34      36.147  10.119  62.290  2.00  1.00           C
ATOM    268  CD  ARG A  34      36.607   9.170  63.399  2.00  1.00           C
ATOM    269  NE  ARG A  34      37.708   9.850  64.139  2.00  1.00           N
ATOM    270  CZ  ARG A  34      38.589   9.127  64.893  2.00  1.00           C
ATOM    271  NH1 ARG A  34      38.474   7.769  64.970  2.00  1.00           N
ATOM    272  NH2 ARG A  34      39.592   9.765  65.563  2.00  1.00           N
ATOM    273  C   ARG A  34      33.743  12.449  64.186  2.00  1.00           C
ATOM    274  O   ARG A  34      33.982  12.650  65.375  2.00  1.00           O
ATOM    275  N   LEU A  35      33.057  13.342  63.440  2.00  1.00           N
ATOM    276  CA  LEU A  35      32.604  14.565  64.051  2.00  1.00           C
ATOM    277  CB  LEU A  35      31.790  15.467  63.114  2.00  1.00           C
ATOM    278  CG  LEU A  35      32.633  16.156  62.036  2.00  1.00           C
ATOM    279  CD1 LEU A  35      31.758  17.075  61.174  2.00  1.00           C
ATOM    280  CD2 LEU A  35      33.824  16.898  62.657  2.00  1.00           C
ATOM    281  C   LEU A  35      31.695  14.185  65.155  2.00  1.00           C
ATOM    282  O   LEU A  35      31.800  14.711  66.262  2.00  1.00           O
ATOM    283  N   ILE A  36      30.782  13.234  64.899  2.00  1.00           N
ATOM    284  CA  ILE A  36      29.930  12.923  65.994  2.00  1.00           C
ATOM    285  CB  ILE A  36      28.515  12.643  65.595  2.00  1.00           C
ATOM    286  CG1 ILE A  36      27.944  13.877  64.876  2.00  1.00           C
ATOM    287  CG2 ILE A  36      27.730  12.262  66.863  2.00  1.00           C
ATOM    288  CD1 ILE A  36      28.023  15.157  65.711  2.00  1.00           C
ATOM    289  C   ILE A  36      30.502  11.732  66.675  2.00  1.00           C
ATOM    290  O   ILE A  36      30.059  10.598  66.493  2.00  1.00           O
ATOM    291  N   GLN A  37      31.530  12.011  67.494  2.00  1.00           N
ATOM    292  CA  GLN A  37      32.252  11.070  68.290  2.00  1.00           C
ATOM    293  CB  GLN A  37      33.130  10.094  67.478  2.00  1.00           C
ATOM    294  CG  GLN A  37      33.887   9.095  68.361  2.00  1.00           C
ATOM    295  CD  GLN A  37      34.676   8.127  67.484  2.00  1.00           C
ATOM    296  OE1 GLN A  37      35.364   8.529  66.546  2.00  1.00           O
ATOM    297  NE2 GLN A  37      34.574   6.808  67.798  2.00  1.00           N
ATOM    298  C   GLN A  37      33.148  11.937  69.095  2.00  1.00           C
ATOM    299  O   GLN A  37      33.038  12.023  70.317  2.00  1.00           O
ATOM    300  N   GLU A  38      34.051  12.640  68.389  2.00  1.00           N
ATOM    301  CA  GLU A  38      34.971  13.527  69.026  2.00  1.00           C
ATOM    302  CB  GLU A  38      35.814  14.344  68.033  2.00  1.00           C
ATOM    303  CG  GLU A  38      36.742  13.555  67.112  2.00  1.00           C
ATOM    304  CD  GLU A  38      37.307  14.567  66.123  2.00  1.00           C
ATOM    305  OE1 GLU A  38      36.520  15.062  65.272  2.00  1.00           O
ATOM    306  OE2 GLU A  38      38.526  14.872  66.210  2.00  1.00           O
ATOM    307  C   GLU A  38      34.178  14.571  69.727  2.00  1.00           C
ATOM    308  O   GLU A  38      34.433  14.880  70.890  2.00  1.00           O
ATOM    309  N   GLN A  39      33.169  15.128  69.034  3.00  1.00           N
ATOM    310  CA  GLN A  39      32.482  16.243  69.604  3.00  1.00           C
ATOM    311  CB  GLN A  39      31.970  17.217  68.530  3.00  1.00           C
ATOM    312  CG  GLN A  39      31.533  18.576  69.077  3.00  1.00           C
ATOM    313  CD  GLN A  39      32.806  19.331  69.428  3.00  1.00           C
ATOM    314  OE1 GLN A  39      33.560  18.925  70.311  3.00  1.00           O
ATOM    315  NE2 GLN A  39      33.067  20.451  68.701  3.00  1.00           N
ATOM    316  C   GLN A  39      31.292  15.778  70.356  3.00  1.00           C
ATOM    317  O   GLN A  39      30.182  16.262  70.138  3.00  1.00           O
ATOM    318  N   GLU A  40      31.487  14.812  71.263  2.00  1.00           N
ATOM    319  CA  GLU A  40      30.355  14.355  71.995  2.00  1.00           C
ATOM    320  CB  GLU A  40      30.591  12.976  72.640  2.00  1.00           C
ATOM    321  CG  GLU A  40      29.310  12.303  73.135  2.00  1.00           C
ATOM    322  CD  GLU A  40      28.953  12.910  74.482  2.00  1.00           C
ATOM    323  OE1 GLU A  40      29.702  12.650  75.461  2.00  1.00           O
ATOM    324  OE2 GLU A  40      27.930  13.642  74.551  2.00  1.00           O
ATOM    325  C   GLU A  40      29.936  15.306  73.070  2.00  1.00           C
ATOM    326  O   GLU A  40      28.766  15.674  73.165  2.00  1.00           O
ATOM    327  N   GLN A  41      30.900  15.744  73.898  2.00  1.00           N
ATOM    328  CA  GLN A  41      30.587  16.577  75.024  2.00  1.00           C
ATOM    329  CB  GLN A  41      31.801  16.883  75.911  2.00  1.00           C
ATOM    330  CG  GLN A  41      31.437  17.769  77.103  2.00  1.00           C
ATOM    331  CD  GLN A  41      32.716  18.127  77.842  2.00  1.00           C
ATOM    332  OE1 GLN A  41      33.491  17.255  78.233  2.00  1.00           O
ATOM    333  NE2 GLN A  41      32.947  19.453  78.033  2.00  1.00           N
ATOM    334  C   GLN A  41      30.095  17.886  74.527  2.00  1.00           C
ATOM    335  O   GLN A  41      29.171  18.476  75.081  2.00  1.00           O
ATOM    336  N   GLU A  42      30.706  18.383  73.447  2.00  1.00           N
ATOM    337  CA  GLU A  42      30.308  19.676  73.012  2.00  1.00           C
ATOM    338  CB  GLU A  42      31.142  20.215  71.838  2.00  1.00           C
ATOM    339  CG  GLU A  42      32.565  20.573  72.265  2.00  1.00           C
ATOM    340  CD  GLU A  42      32.455  21.458  73.498  2.00  1.00           C
ATOM    341  OE1 GLU A  42      32.231  20.895  74.604  2.00  1.00           O
ATOM    342  OE2 GLU A  42      32.579  22.703  73.355  2.00  1.00           O
ATOM    343  C   GLU A  42      28.857  19.649  72.614  2.00  1.00           C
ATOM    344  O   GLU A  42      28.119  20.587  72.913  2.00  1.00           O
ATOM    345  N   LEU A  43      28.389  18.573  71.945  2.00  1.00           N
ATOM    346  CA  LEU A  43      27.014  18.554  71.514  2.00  1.00           C
ATOM    347  CB  LEU A  43      26.674  17.330  70.641  2.00  1.00           C
ATOM    348  CG  LEU A  43      25.260  17.337  70.022  2.00  1.00           C
ATOM    349  CD1 LEU A  43      25.147  16.242  68.956  2.00  1.00           C
ATOM    350  CD2 LEU A  43      24.149  17.208  71.080  2.00  1.00           C
ATOM    351  C   LEU A  43      26.139  18.597  72.735  2.00  1.00           C
ATOM    352  O   LEU A  43      25.175  19.360  72.779  2.00  1.00           O
ATOM    353  N   VAL A  44      26.468  17.803  73.775  2.00  1.00           N
ATOM    354  CA  VAL A  44      25.634  17.772  74.947  2.00  1.00           C
ATOM    355  CB  VAL A  44      26.007  16.702  75.947  2.00  1.00           C
ATOM    356  CG1 VAL A  44      27.406  16.965  76.520  2.00  1.00           C
ATOM    357  CG2 VAL A  44      24.913  16.660  77.027  2.00  1.00           C
ATOM    358  C   VAL A  44      25.644  19.106  75.619  2.00  1.00           C
ATOM    359  O   VAL A  44      24.601  19.579  76.063  2.00  1.00           O
ATOM    360  N   GLY A  45      26.813  19.765  75.698  2.00  1.00           N
ATOM    361  CA  GLY A  45      26.849  21.038  76.360  2.00  1.00           C
ATOM    362  C   GLY A  45      25.929  21.942  75.627  2.00  1.00           C
ATOM    363  O   GLY A  45      25.178  22.707  76.225  2.00  1.00           O
ATOM    364  N   ALA A  46      25.971  21.884  74.291  2.00  1.00           N
ATOM    365  CA  ALA A  46      25.143  22.761  73.534  2.00  1.00           C
ATOM    366  CB  ALA A  46      25.412  22.665  72.023  2.00  1.00           C
ATOM    367  C   ALA A  46      23.710  22.453  73.740  2.00  1.00           C
ATOM    368  O   ALA A  46      22.912  23.369  73.931  2.00  1.00           O
ATOM    369  N   LEU A  47      23.338  21.158  73.697  2.00  1.00           N
ATOM    370  CA  LEU A  47      21.949  20.888  73.875  2.00  1.00           C
ATOM    371  CB  LEU A  47      21.559  19.402  73.802  2.00  1.00           C
ATOM    372  CG  LEU A  47      21.607  18.801  72.390  2.00  1.00           C
ATOM    373  CD1 LEU A  47      21.105  17.348  72.400  2.00  1.00           C
ATOM    374  CD2 LEU A  47      20.855  19.684  71.379  2.00  1.00           C
ATOM    375  C   LEU A  47      21.607  21.365  75.246  2.00  1.00           C
ATOM    376  O   LEU A  47      20.672  22.143  75.417  2.00  1.00           O
ATOM    377  N   ALA A  48      22.397  20.975  76.264  2.00  1.00           N
ATOM    378  CA  ALA A  48      22.059  21.492  77.553  2.00  1.00           C
ATOM    379  CB  ALA A  48      22.564  20.618  78.715  2.00  1.00           C
ATOM    380  C   ALA A  48      22.757  22.799  77.645  2.00  1.00           C
ATOM    381  O   ALA A  48      23.778  22.956  78.314  2.00  1.00           O
ATOM    382  N   ALA A  49      22.136  23.784  76.992  2.00  1.00           N
ATOM    383  CA  ALA A  49      22.586  25.123  76.810  2.00  1.00           C
ATOM    384  CB  ALA A  49      23.777  25.226  75.845  2.00  1.00           C
ATOM    385  C   ALA A  49      21.406  25.659  76.106  2.00  1.00           C
ATOM    386  O   ALA A  49      20.763  26.619  76.528  2.00  1.00           O
ATOM    387  N   ASP A  50      21.108  24.988  74.982  2.00  1.00           N
ATOM    388  CA  ASP A  50      19.938  25.275  74.232  2.00  1.00           C
ATOM    389  CB  ASP A  50      19.802  24.448  72.942  2.00  1.00           C
ATOM    390  CG  ASP A  50      18.528  24.902  72.242  2.00  1.00           C
ATOM    391  OD1 ASP A  50      18.231  26.127  72.291  2.00  1.00           O
ATOM    392  OD2 ASP A  50      17.828  24.031  71.662  2.00  1.00           O
ATOM    393  C   ASP A  50      18.800  24.896  75.119  2.00  1.00           C
ATOM    394  O   ASP A  50      18.472  25.608  76.067  2.00  1.00           O
ATOM    395  N   LEU A  51      18.157  23.754  74.823  2.00  1.00           N
ATOM    396  CA  LEU A  51      17.091  23.310  75.664  2.00  1.00           C
ATOM    397  CB  LEU A  51      15.938  22.692  74.850  2.00  1.00           C
ATOM    398  CG  LEU A  51      14.642  22.365  75.622  2.00  1.00           C
ATOM    399  CD1 LEU A  51      13.597  21.761  74.669  2.00  1.00           C
ATOM    400  CD2 LEU A  51      14.884  21.479  76.854  2.00  1.00           C
ATOM    401  C   LEU A  51      17.705  22.263  76.554  2.00  1.00           C
ATOM    402  O   LEU A  51      18.361  21.349  76.058  2.00  1.00           O
ATOM    403  N   HIS A  52      17.499  22.364  77.892  1.00  1.00           N
ATOM    404  CA  HIS A  52      18.156  21.492  78.839  1.00  1.00           C
ATOM    405  ND1 HIS A  52      19.893  21.655  81.519  1.00  1.00           N
ATOM    406  CG  HIS A  52      18.649  21.113  81.286  1.00  1.00           C
ATOM    407  CB  HIS A  52      17.682  21.689  80.294  1.00  1.00           C
ATOM    408  NE2 HIS A  52      19.711  19.888  82.856  1.00  1.00           N
ATOM    409  CD2 HIS A  52      18.553  20.035  82.111  1.00  1.00           C
ATOM    410  CE1 HIS A  52      20.486  20.885  82.465  1.00  1.00           C
ATOM    411  C   HIS A  52      17.903  20.071  78.433  1.00  1.00           C
ATOM    412  O   HIS A  52      16.791  19.559  78.546  1.00  1.00           O
ATOM    413  N   LYS A  53      18.970  19.427  77.915  1.00  1.00           N
ATOM    414  CA  LYS A  53      19.038  18.044  77.528  1.00  1.00           C
ATOM    415  CB  LYS A  53      19.466  17.826  76.066  1.00  1.00           C
ATOM    416  CG  LYS A  53      18.379  18.125  75.031  1.00  1.00           C
ATOM    417  CD  LYS A  53      17.197  17.154  75.086  1.00  1.00           C
ATOM    418  CE  LYS A  53      16.257  17.380  76.270  1.00  1.00           C
ATOM    419  NZ  LYS A  53      15.131  16.419  76.208  1.00  1.00           N
ATOM    420  C   LYS A  53      20.175  17.570  78.358  1.00  1.00           C
ATOM    421  O   LYS A  53      20.887  18.378  78.951  1.00  1.00           O
ATOM    422  N   ASN A  54      20.377  16.251  78.457  1.00  1.00           N
ATOM    423  CA  ASN A  54      21.489  15.843  79.253  1.00  1.00           C
ATOM    424  CB  ASN A  54      21.106  14.961  80.454  1.00  1.00           C
ATOM    425  CG  ASN A  54      22.293  14.943  81.410  1.00  1.00           C
ATOM    426  OD1 ASN A  54      22.776  15.993  81.832  1.00  1.00           O
ATOM    427  ND2 ASN A  54      22.784  13.725  81.763  1.00  1.00           N
ATOM    428  C   ASN A  54      22.368  15.038  78.353  1.00  1.00           C
ATOM    429  O   ASN A  54      22.075  14.881  77.169  1.00  1.00           O
ATOM    430  N   GLU A  55      23.494  14.524  78.884  2.00  1.00           N
ATOM    431  CA  GLU A  55      24.366  13.748  78.052  2.00  1.00           C
ATOM    432  CB  GLU A  55      25.605  13.200  78.788  2.00  1.00           C
ATOM    433  CG  GLU A  55      26.604  14.288  79.186  2.00  1.00           C
ATOM    434  CD  GLU A  55      27.799  13.632  79.866  2.00  1.00           C
ATOM    435  OE1 GLU A  55      27.583  12.759  80.748  2.00  1.00           O
ATOM    436  OE2 GLU A  55      28.949  14.009  79.513  2.00  1.00           O
ATOM    437  C   GLU A  55      23.578  12.586  77.574  2.00  1.00           C
ATOM    438  O   GLU A  55      23.680  12.181  76.417  2.00  1.00           O
ATOM    439  N   TRP A  56      22.746  12.021  78.460  2.00  1.00           N
ATOM    440  CA  TRP A  56      22.109  10.813  78.062  2.00  1.00           C
ATOM    441  CB  TRP A  56      21.373  10.084  79.193  2.00  1.00           C
ATOM    442  CG  TRP A  56      20.999   8.700  78.733  2.00  1.00           C
ATOM    443  CD2 TRP A  56      21.976   7.658  78.597  2.00  1.00           C
ATOM    444  CD1 TRP A  56      19.816   8.185  78.292  2.00  1.00           C
ATOM    445  NE1 TRP A  56      19.997   6.883  77.885  2.00  1.00           N
ATOM    446  CE2 TRP A  56      21.324   6.548  78.066  2.00  1.00           C
ATOM    447  CE3 TRP A  56      23.311   7.637  78.881  2.00  1.00           C
ATOM    448  CZ2 TRP A  56      22.003   5.391  77.808  2.00  1.00           C
ATOM    449  CZ3 TRP A  56      23.992   6.466  78.633  2.00  1.00           C
ATOM    450  CH2 TRP A  56      23.349   5.366  78.105  2.00  1.00           C
ATOM    451  C   TRP A  56      21.136  10.967  76.941  2.00  1.00           C
ATOM    452  O   TRP A  56      21.269  10.322  75.901  2.00  1.00           O
ATOM    453  N   ASN A  57      20.137  11.843  77.115  2.00  1.00           N
ATOM    454  CA  ASN A  57      19.086  11.966  76.152  2.00  1.00           C
ATOM    455  CB  ASN A  57      17.987  12.927  76.620  2.00  1.00           C
ATOM    456  CG  ASN A  57      17.473  12.371  77.936  2.00  1.00           C
ATOM    457  OD1 ASN A  57      18.229  12.252  78.900  2.00  1.00           O
ATOM    458  ND2 ASN A  57      16.162  12.011  77.981  2.00  1.00           N
ATOM    459  C   ASN A  57      19.672  12.525  74.887  2.00  1.00           C
ATOM    460  O   ASN A  57      19.249  12.156  73.793  2.00  1.00           O
ATOM    461  N   ALA A  58      20.687  13.413  75.005  2.00  1.00           N
ATOM    462  CA  ALA A  58      21.252  14.076  73.856  2.00  1.00           C
ATOM    463  CB  ALA A  58      22.478  14.934  74.209  2.00  1.00           C
ATOM    464  C   ALA A  58      21.707  13.009  72.923  2.00  1.00           C
ATOM    465  O   ALA A  58      21.488  13.094  71.714  2.00  1.00           O
ATOM    466  N   TYR A  59      22.353  11.962  73.457  2.00  1.00           N
ATOM    467  CA  TYR A  59      22.712  10.896  72.581  2.00  1.00           C
ATOM    468  CB  TYR A  59      24.162  10.408  72.807  2.00  1.00           C
ATOM    469  CG  TYR A  59      24.431   9.148  72.047  2.00  1.00           C
ATOM    470  CD1 TYR A  59      24.562   9.160  70.676  2.00  1.00           C
ATOM    471  CD2 TYR A  59      24.588   7.950  72.710  2.00  1.00           C
ATOM    472  CE1 TYR A  59      24.819   7.996  69.986  2.00  1.00           C
ATOM    473  CE2 TYR A  59      24.845   6.784  72.028  2.00  1.00           C
ATOM    474  CZ  TYR A  59      24.959   6.806  70.659  2.00  1.00           C
ATOM    475  OH  TYR A  59      25.223   5.610  69.954  2.00  1.00           O
ATOM    476  C   TYR A  59      21.783   9.763  72.888  2.00  1.00           C
ATOM    477  O   TYR A  59      22.140   8.811  73.580  2.00  1.00           O
ATOM    478  N   TYR A  60      20.535   9.872  72.398  2.00  1.00           N
ATOM    479  CA  TYR A  60      19.524   8.867  72.561  2.00  1.00           C
ATOM    480  CB  TYR A  60      18.892   8.860  73.966  2.00  1.00           C
ATOM    481  CG  TYR A  60      17.904   7.742  74.019  2.00  1.00           C
ATOM    482  CD1 TYR A  60      18.324   6.451  74.244  2.00  1.00           C
ATOM    483  CD2 TYR A  60      16.560   7.983  73.852  2.00  1.00           C
ATOM    484  CE1 TYR A  60      17.422   5.415  74.295  2.00  1.00           C
ATOM    485  CE2 TYR A  60      15.652   6.951  73.902  2.00  1.00           C
ATOM    486  CZ  TYR A  60      16.082   5.666  74.124  2.00  1.00           C
ATOM    487  OH  TYR A  60      15.151   4.607  74.177  2.00  1.00           O
ATOM    488  C   TYR A  60      18.464   9.285  71.596  2.00  1.00           C
ATOM    489  O   TYR A  60      18.317   8.749  70.501  2.00  1.00           O
ATOM    490  N   GLU A  61      17.701  10.299  72.038  3.00  1.00           N
ATOM    491  CA  GLU A  61      16.604  10.918  71.357  3.00  1.00           C
ATOM    492  CB  GLU A  61      16.000  12.039  72.209  3.00  1.00           C
ATOM    493  CG  GLU A  61      14.826  12.759  71.559  3.00  1.00           C
ATOM    494  CD  GLU A  61      14.405  13.854  72.521  3.00  1.00           C
ATOM    495  OE1 GLU A  61      15.105  14.044  73.552  3.00  1.00           O
ATOM    496  OE2 GLU A  61      13.376  14.517  72.233  3.00  1.00           O
ATOM    497  C   GLU A  61      17.081  11.541  70.085  3.00  1.00           C
ATOM    498  O   GLU A  61      16.361  11.543  69.088  3.00  1.00           O
ATOM    499  N   GLU A  62      18.319  12.068  70.069  3.00  1.00           N
ATOM    500  CA  GLU A  62      18.672  12.887  68.949  3.00  1.00           C
ATOM    501  CB  GLU A  62      19.064  14.292  69.404  3.00  1.00           C
ATOM    502  CG  GLU A  62      17.888  15.011  70.071  3.00  1.00           C
ATOM    503  CD  GLU A  62      18.011  14.881  71.583  3.00  1.00           C
ATOM    504  OE1 GLU A  62      18.284  13.754  72.072  3.00  1.00           O
ATOM    505  OE2 GLU A  62      17.840  15.921  72.274  3.00  1.00           O
ATOM    506  C   GLU A  62      19.762  12.323  68.104  3.00  1.00           C
ATOM    507  O   GLU A  62      19.524  11.655  67.099  3.00  1.00           O
ATOM    508  N   VAL A  63      21.001  12.565  68.537  2.00  1.00           N
ATOM    509  CA  VAL A  63      22.193  12.352  67.780  2.00  1.00           C
ATOM    510  CB  VAL A  63      23.411  12.552  68.626  2.00  1.00           C
ATOM    511  CG1 VAL A  63      24.661  12.300  67.766  2.00  1.00           C
ATOM    512  CG2 VAL A  63      23.331  13.943  69.270  2.00  1.00           C
ATOM    513  C   VAL A  63      22.299  10.962  67.262  2.00  1.00           C
ATOM    514  O   VAL A  63      22.805  10.758  66.159  2.00  1.00           O
ATOM    515  N   VAL A  64      21.829   9.974  68.035  2.00  1.00           N
ATOM    516  CA  VAL A  64      21.993   8.610  67.641  2.00  1.00           C
ATOM    517  CB  VAL A  64      21.343   7.634  68.570  2.00  1.00           C
ATOM    518  CG1 VAL A  64      19.821   7.776  68.427  2.00  1.00           C
ATOM    519  CG2 VAL A  64      21.878   6.229  68.248  2.00  1.00           C
ATOM    520  C   VAL A  64      21.360   8.444  66.293  2.00  1.00           C
ATOM    521  O   VAL A  64      21.772   7.600  65.498  2.00  1.00           O
ATOM    522  N   TYR A  65      20.342   9.273  66.002  2.00  1.00           N
ATOM    523  CA  TYR A  65      19.613   9.208  64.767  2.00  1.00           C
ATOM    524  CB  TYR A  65      18.587  10.351  64.697  2.00  1.00           C
ATOM    525  CG  TYR A  65      17.568  10.098  63.641  2.00  1.00           C
ATOM    526  CD1 TYR A  65      17.868  10.188  62.301  2.00  1.00           C
ATOM    527  CD2 TYR A  65      16.279   9.792  64.016  2.00  1.00           C
ATOM    528  CE1 TYR A  65      16.895   9.961  61.354  2.00  1.00           C
ATOM    529  CE2 TYR A  65      15.304   9.566  63.076  2.00  1.00           C
ATOM    530  CZ  TYR A  65      15.612   9.650  61.742  2.00  1.00           C
ATOM    531  OH  TYR A  65      14.605   9.418  60.782  2.00  1.00           O
ATOM    532  C   TYR A  65      20.607   9.405  63.659  2.00  1.00           C
ATOM    533  O   TYR A  65      20.588   8.683  62.664  2.00  1.00           O
ATOM    534  N   VAL A  66      21.513  10.391  63.815  2.00  1.00           N
ATOM    535  CA  VAL A  66      22.475  10.702  62.794  2.00  1.00           C
ATOM    536  CB  VAL A  66      23.292  11.912  63.126  2.00  1.00           C
ATOM    537  CG1 VAL A  66      24.359  12.095  62.034  2.00  1.00           C
ATOM    538  CG2 VAL A  66      22.333  13.108  63.267  2.00  1.00           C
ATOM    539  C   VAL A  66      23.410   9.569  62.561  2.00  1.00           C
ATOM    540  O   VAL A  66      23.602   9.141  61.424  2.00  1.00           O
ATOM    541  N   LEU A  67      24.001   9.029  63.635  2.00  1.00           N
ATOM    542  CA  LEU A  67      24.933   7.964  63.441  2.00  1.00           C
ATOM    543  CB  LEU A  67      25.610   7.504  64.744  2.00  1.00           C
ATOM    544  CG  LEU A  67      26.533   8.583  65.345  2.00  1.00           C
ATOM    545  CD1 LEU A  67      25.737   9.831  65.757  2.00  1.00           C
ATOM    546  CD2 LEU A  67      27.397   8.020  66.484  2.00  1.00           C
ATOM    547  C   LEU A  67      24.170   6.815  62.860  2.00  1.00           C
ATOM    548  O   LEU A  67      24.684   6.080  62.018  2.00  1.00           O
ATOM    549  N   GLU A  68      22.901   6.647  63.283  2.00  1.00           N
ATOM    550  CA  GLU A  68      22.126   5.519  62.849  2.00  1.00           C
ATOM    551  CB  GLU A  68      20.725   5.467  63.490  2.00  1.00           C
ATOM    552  CG  GLU A  68      20.168   4.047  63.658  2.00  1.00           C
ATOM    553  CD  GLU A  68      20.383   3.258  62.375  2.00  1.00           C
ATOM    554  OE1 GLU A  68      19.677   3.539  61.370  2.00  1.00           O
ATOM    555  OE2 GLU A  68      21.264   2.357  62.386  2.00  1.00           O
ATOM    556  C   GLU A  68      21.961   5.568  61.355  2.00  1.00           C
ATOM    557  O   GLU A  68      22.112   4.552  60.682  2.00  1.00           O
ATOM    558  N   GLU A  69      21.624   6.750  60.799  2.00  1.00           N
ATOM    559  CA  GLU A  69      21.443   6.950  59.379  2.00  1.00           C
ATOM    560  CB  GLU A  69      20.892   8.354  59.073  2.00  1.00           C
ATOM    561  CG  GLU A  69      20.669   8.641  57.586  2.00  1.00           C
ATOM    562  CD  GLU A  69      19.282   8.143  57.209  2.00  1.00           C
ATOM    563  OE1 GLU A  69      19.050   6.906  57.282  2.00  1.00           O
ATOM    564  OE2 GLU A  69      18.431   8.998  56.849  2.00  1.00           O
ATOM    565  C   GLU A  69      22.764   6.861  58.680  2.00  1.00           C
ATOM    566  O   GLU A  69      22.848   6.310  57.584  2.00  1.00           O
ATOM    567  N   ILE A  70      23.832   7.423  59.286  2.00  1.00           N
ATOM    568  CA  ILE A  70      25.086   7.448  58.588  2.00  1.00           C
ATOM    569  CB  ILE A  70      26.158   8.223  59.290  2.00  1.00           C
ATOM    570  CG1 ILE A  70      25.792   9.716  59.278  2.00  1.00           C
ATOM    571  CG2 ILE A  70      27.505   7.908  58.618  2.00  1.00           C
ATOM    572  CD1 ILE A  70      25.642  10.292  57.869  2.00  1.00           C
ATOM    573  C   ILE A  70      25.563   6.061  58.364  2.00  1.00           C
ATOM    574  O   ILE A  70      25.859   5.689  57.229  2.00  1.00           O
ATOM    575  N   GLU A  71      25.635   5.231  59.418  2.00  1.00           N
ATOM    576  CA  GLU A  71      25.920   3.885  59.055  2.00  1.00           C
ATOM    577  CB  GLU A  71      26.185   2.922  60.221  2.00  1.00           C
ATOM    578  CG  GLU A  71      26.657   1.555  59.725  2.00  1.00           C
ATOM    579  CD  GLU A  71      26.997   0.685  60.921  2.00  1.00           C
ATOM    580  OE1 GLU A  71      26.110   0.504  61.797  2.00  1.00           O
ATOM    581  OE2 GLU A  71      28.155   0.190  60.976  2.00  1.00           O
ATOM    582  C   GLU A  71      24.622   3.532  58.399  2.00  1.00           C
ATOM    583  O   GLU A  71      23.610   4.162  58.689  2.00  1.00           O
ATOM    584  N   TYR A  72      24.612   2.562  57.477  2.00  1.00           N
ATOM    585  CA  TYR A  72      23.436   2.172  56.746  2.00  1.00           C
ATOM    586  CB  TYR A  72      22.150   2.134  57.599  2.00  1.00           C
ATOM    587  CG  TYR A  72      20.985   2.048  56.676  2.00  1.00           C
ATOM    588  CD1 TYR A  72      20.638   0.860  56.076  2.00  1.00           C
ATOM    589  CD2 TYR A  72      20.232   3.169  56.421  2.00  1.00           C
ATOM    590  CE1 TYR A  72      19.558   0.796  55.226  2.00  1.00           C
ATOM    591  CE2 TYR A  72      19.152   3.112  55.574  2.00  1.00           C
ATOM    592  CZ  TYR A  72      18.815   1.924  54.976  2.00  1.00           C
ATOM    593  OH  TYR A  72      17.708   1.865  54.106  2.00  1.00           O
ATOM    594  C   TYR A  72      23.194   3.045  55.558  2.00  1.00           C
ATOM    595  O   TYR A  72      22.809   2.538  54.508  2.00  1.00           O
ATOM    596  N   MET A  73      23.426   4.364  55.637  2.00  1.00           N
ATOM    597  CA  MET A  73      23.296   5.101  54.413  2.00  1.00           C
ATOM    598  CB  MET A  73      23.334   6.622  54.628  2.00  1.00           C
ATOM    599  CG  MET A  73      22.975   7.443  53.388  2.00  1.00           C
ATOM    600  SD  MET A  73      21.218   7.386  52.919  2.00  1.00           S
ATOM    601  CE  MET A  73      21.399   6.038  51.715  2.00  1.00           C
ATOM    602  C   MET A  73      24.487   4.731  53.595  2.00  1.00           C
ATOM    603  O   MET A  73      24.407   4.518  52.386  2.00  1.00           O
ATOM    604  N   ILE A  74      25.639   4.638  54.288  2.00  1.00           N
ATOM    605  CA  ILE A  74      26.898   4.330  53.682  2.00  1.00           C
ATOM    606  CB  ILE A  74      28.039   4.375  54.655  2.00  1.00           C
ATOM    607  CG1 ILE A  74      29.353   4.039  53.932  2.00  1.00           C
ATOM    608  CG2 ILE A  74      27.713   3.459  55.846  2.00  1.00           C
ATOM    609  CD1 ILE A  74      30.598   4.263  54.787  2.00  1.00           C
ATOM    610  C   ILE A  74      26.828   2.943  53.132  2.00  1.00           C
ATOM    611  O   ILE A  74      27.283   2.684  52.018  2.00  1.00           O
ATOM    612  N   GLN A  75      26.240   2.022  53.915  2.00  1.00           N
ATOM    613  CA  GLN A  75      26.138   0.642  53.548  2.00  1.00           C
ATOM    614  CB  GLN A  75      25.376  -0.159  54.620  2.00  1.00           C
ATOM    615  CG  GLN A  75      25.196  -1.652  54.331  2.00  1.00           C
ATOM    616  CD  GLN A  75      24.321  -2.229  55.443  2.00  1.00           C
ATOM    617  OE1 GLN A  75      23.272  -1.679  55.773  2.00  1.00           O
ATOM    618  NE2 GLN A  75      24.765  -3.365  56.047  2.00  1.00           N
ATOM    619  C   GLN A  75      25.322   0.554  52.292  2.00  1.00           C
ATOM    620  O   GLN A  75      25.676  -0.148  51.346  2.00  1.00           O
ATOM    621  N   LYS A  76      24.204   1.298  52.270  2.00  1.00           N
ATOM    622  CA  LYS A  76      23.232   1.314  51.212  2.00  1.00           C
ATOM    623  CB  LYS A  76      21.945   2.066  51.597  2.00  1.00           C
ATOM    624  CG  LYS A  76      21.120   1.378  52.687  2.00  1.00           C
ATOM    625  CD  LYS A  76      20.545   0.020  52.285  2.00  1.00           C
ATOM    626  CE  LYS A  76      19.278   0.134  51.437  2.00  1.00           C
ATOM    627  NZ  LYS A  76      18.782  -1.214  51.086  2.00  1.00           N
ATOM    628  C   LYS A  76      23.750   1.966  49.962  2.00  1.00           C
ATOM    629  O   LYS A  76      23.308   1.646  48.859  2.00  1.00           O
ATOM    630  N   LEU A  77      24.723   2.887  50.095  2.00  1.00           N
ATOM    631  CA  LEU A  77      25.110   3.785  49.050  2.00  1.00           C
ATOM    632  CB  LEU A  77      26.282   4.673  49.533  2.00  1.00           C
ATOM    633  CG  LEU A  77      26.697   5.809  48.590  2.00  1.00           C
ATOM    634  CD1 LEU A  77      25.532   6.778  48.335  2.00  1.00           C
ATOM    635  CD2 LEU A  77      27.934   6.534  49.147  2.00  1.00           C
ATOM    636  C   LEU A  77      25.506   3.092  47.785  2.00  1.00           C
ATOM    637  O   LEU A  77      25.094   3.548  46.717  2.00  1.00           O
ATOM    638  N   PRO A  78      26.254   2.027  47.788  2.00  1.00           N
ATOM    639  CA  PRO A  78      26.575   1.434  46.520  2.00  1.00           C
ATOM    640  CD  PRO A  78      27.275   1.788  48.790  2.00  1.00           C
ATOM    641  CB  PRO A  78      27.625   0.367  46.834  2.00  1.00           C
ATOM    642  CG  PRO A  78      28.343   0.934  48.076  2.00  1.00           C
ATOM    643  C   PRO A  78      25.370   0.967  45.796  2.00  1.00           C
ATOM    644  O   PRO A  78      25.315   1.109  44.575  2.00  1.00           O
ATOM    645  N   GLU A  79      24.385   0.399  46.517  2.00  1.00           N
ATOM    646  CA  GLU A  79      23.227  -0.072  45.833  2.00  1.00           C
ATOM    647  CB  GLU A  79      22.302  -0.939  46.707  2.00  1.00           C
ATOM    648  CG  GLU A  79      21.118  -1.504  45.918  2.00  1.00           C
ATOM    649  CD  GLU A  79      20.260  -2.349  46.847  2.00  1.00           C
ATOM    650  OE1 GLU A  79      20.726  -2.667  47.973  2.00  1.00           O
ATOM    651  OE2 GLU A  79      19.122  -2.695  46.431  2.00  1.00           O
ATOM    652  C   GLU A  79      22.420   1.073  45.334  2.00  1.00           C
ATOM    653  O   GLU A  79      21.960   1.074  44.193  2.00  1.00           O
ATOM    654  N   TRP A  80      22.253   2.107  46.173  2.00  1.00           N
ATOM    655  CA  TRP A  80      21.345   3.148  45.808  2.00  1.00           C
ATOM    656  CB  TRP A  80      21.055   4.153  46.933  2.00  1.00           C
ATOM    657  CG  TRP A  80      20.187   3.543  48.009  2.00  1.00           C
ATOM    658  CD2 TRP A  80      18.864   3.039  47.764  2.00  1.00           C
ATOM    659  CD1 TRP A  80      20.455   3.300  49.324  2.00  1.00           C
ATOM    660  NE1 TRP A  80      19.375   2.686  49.917  2.00  1.00           N
ATOM    661  CE2 TRP A  80      18.390   2.516  48.967  2.00  1.00           C
ATOM    662  CE3 TRP A  80      18.107   3.009  46.626  2.00  1.00           C
ATOM    663  CZ2 TRP A  80      17.148   1.952  49.051  2.00  1.00           C
ATOM    664  CZ3 TRP A  80      16.853   2.444  46.714  2.00  1.00           C
ATOM    665  CH2 TRP A  80      16.384   1.927  47.904  2.00  1.00           C
ATOM    666  C   TRP A  80      21.777   3.867  44.573  2.00  1.00           C
ATOM    667  O   TRP A  80      20.963   4.116  43.686  2.00  1.00           O
ATOM    668  N   ALA A  81      23.067   4.208  44.463  2.00  1.00           N
ATOM    669  CA  ALA A  81      23.510   4.941  43.313  2.00  1.00           C
ATOM    670  CB  ALA A  81      25.005   5.297  43.369  2.00  1.00           C
ATOM    671  C   ALA A  81      23.311   4.114  42.078  2.00  1.00           C
ATOM    672  O   ALA A  81      22.924   4.631  41.032  2.00  1.00           O
ATOM    673  N   ALA A  82      23.552   2.792  42.180  1.00  1.00           N
ATOM    674  CA  ALA A  82      23.539   1.925  41.034  1.00  1.00           C
ATOM    675  CB  ALA A  82      23.738   0.439  41.386  1.00  1.00           C
ATOM    676  C   ALA A  82      22.262   2.056  40.285  1.00  1.00           C
ATOM    677  O   ALA A  82      21.219   2.414  40.834  1.00  1.00           O
ATOM    678  N   ASP A  83      22.352   1.774  38.970  1.00  1.00           N
ATOM    679  CA  ASP A  83      21.246   1.869  38.068  1.00  1.00           C
ATOM    680  CB  ASP A  83      21.627   1.624  36.597  1.00  1.00           C
ATOM    681  CG  ASP A  83      22.462   2.796  36.099  1.00  1.00           C
ATOM    682  OD1 ASP A  83      22.614   3.788  36.860  1.00  1.00           O
ATOM    683  OD2 ASP A  83      22.959   2.710  34.945  1.00  1.00           O
ATOM    684  C   ASP A  83      20.239   0.828  38.450  1.00  1.00           C
ATOM    685  O   ASP A  83      20.588  -0.238  38.958  1.00  1.00           O
ATOM    686  N   GLU A  84      18.945   1.133  38.225  4.00  1.00           N
ATOM    687  CA  GLU A  84      17.884   0.225  38.548  4.00  1.00           C
ATOM    688  CB  GLU A  84      16.771   0.849  39.413  4.00  1.00           C
ATOM    689  CG  GLU A  84      15.596  -0.099  39.673  4.00  1.00           C
ATOM    690  CD  GLU A  84      14.418   0.716  40.195  4.00  1.00           C
ATOM    691  OE1 GLU A  84      14.638   1.891  40.594  4.00  1.00           O
ATOM    692  OE2 GLU A  84      13.279   0.177  40.197  4.00  1.00           O
ATOM    693  C   GLU A  84      17.206  -0.153  37.282  4.00  1.00           C
ATOM    694  O   GLU A  84      17.069   0.629  36.343  4.00  1.00           O
ATOM    695  N   PRO A  85      16.839  -1.396  37.248  4.00  1.00           N
ATOM    696  CA  PRO A  85      16.165  -1.918  36.097  4.00  1.00           C
ATOM    697  CD  PRO A  85      17.642  -2.405  37.916  4.00  1.00           C
ATOM    698  CB  PRO A  85      16.518  -3.403  36.035  4.00  1.00           C
ATOM    699  CG  PRO A  85      17.053  -3.736  37.440  4.00  1.00           C
ATOM    700  C   PRO A  85      14.711  -1.662  36.282  4.00  1.00           C
ATOM    701  O   PRO A  85      14.296  -1.339  37.395  4.00  1.00           O
ATOM    702  N   VAL A  86      13.928  -1.788  35.201  1.00  1.00           N
ATOM    703  CA  VAL A  86      12.515  -1.589  35.291  1.00  1.00           C
ATOM    704  CB  VAL A  86      12.065  -0.284  34.718  1.00  1.00           C
ATOM    705  CG1 VAL A  86      12.667   0.858  35.552  1.00  1.00           C
ATOM    706  CG2 VAL A  86      12.468  -0.253  33.233  1.00  1.00           C
ATOM    707  C   VAL A  86      11.909  -2.642  34.442  1.00  1.00           C
ATOM    708  O   VAL A  86      12.612  -3.371  33.746  1.00  1.00           O
ATOM    709  N   GLU A  87      10.574  -2.759  34.487  1.00  1.00           N
ATOM    710  CA  GLU A  87       9.987  -3.791  33.702  1.00  1.00           C
ATOM    711  CB  GLU A  87       8.596  -4.246  34.169  1.00  1.00           C
ATOM    712  CG  GLU A  87       8.173  -5.553  33.495  1.00  1.00           C
ATOM    713  CD  GLU A  87       9.129  -6.647  33.962  1.00  1.00           C
ATOM    714  OE1 GLU A  87       9.270  -6.822  35.202  1.00  1.00           O
ATOM    715  OE2 GLU A  87       9.732  -7.321  33.084  1.00  1.00           O
ATOM    716  C   GLU A  87       9.900  -3.360  32.280  1.00  1.00           C
ATOM    717  O   GLU A  87       9.883  -2.170  31.971  1.00  1.00           O
ATOM    718  N   LYS A  88       9.871  -4.354  31.367  1.00  1.00           N
ATOM    719  CA  LYS A  88       9.812  -4.075  29.967  1.00  1.00           C
ATOM    720  CB  LYS A  88      11.005  -4.648  29.185  1.00  1.00           C
ATOM    721  CG  LYS A  88      12.337  -4.035  29.615  1.00  1.00           C
ATOM    722  CD  LYS A  88      13.554  -4.828  29.146  1.00  1.00           C
ATOM    723  CE  LYS A  88      14.881  -4.283  29.677  1.00  1.00           C
ATOM    724  NZ  LYS A  88      16.002  -5.128  29.201  1.00  1.00           N
ATOM    725  C   LYS A  88       8.570  -4.706  29.417  1.00  1.00           C
ATOM    726  O   LYS A  88       7.942  -5.547  30.057  1.00  1.00           O
ATOM    727  N   THR A  89       8.170  -4.265  28.209  1.00  1.00           N
ATOM    728  CA  THR A  89       7.048  -4.773  27.474  1.00  1.00           C
ATOM    729  CB  THR A  89       6.239  -3.691  26.830  1.00  1.00           C
ATOM    730  OG1 THR A  89       5.066  -4.212  26.223  1.00  1.00           O
ATOM    731  CG2 THR A  89       7.119  -2.980  25.784  1.00  1.00           C
ATOM    732  C   THR A  89       7.655  -5.614  26.392  1.00  1.00           C
ATOM    733  O   THR A  89       8.869  -5.596  26.205  1.00  1.00           O
ATOM    734  N   PRO A  90       6.868  -6.369  25.676  2.00  1.00           N
ATOM    735  CA  PRO A  90       7.422  -7.171  24.622  2.00  1.00           C
ATOM    736  CD  PRO A  90       5.700  -6.996  26.272  2.00  1.00           C
ATOM    737  CB  PRO A  90       6.298  -8.102  24.185  2.00  1.00           C
ATOM    738  CG  PRO A  90       5.479  -8.292  25.475  2.00  1.00           C
ATOM    739  C   PRO A  90       8.032  -6.352  23.539  2.00  1.00           C
ATOM    740  O   PRO A  90       8.957  -6.831  22.887  2.00  1.00           O
ATOM    741  N   GLN A  91       7.533  -5.124  23.311  2.00  1.00           N
ATOM    742  CA  GLN A  91       8.128  -4.294  22.306  2.00  1.00           C
ATOM    743  CB  GLN A  91       7.399  -2.946  22.131  2.00  1.00           C
ATOM    744  CG  GLN A  91       8.158  -1.924  21.281  2.00  1.00           C
ATOM    745  CD  GLN A  91       8.947  -1.033  22.235  2.00  1.00           C
ATOM    746  OE1 GLN A  91       8.367  -0.298  23.033  2.00  1.00           O
ATOM    747  NE2 GLN A  91      10.303  -1.099  22.162  2.00  1.00           N
ATOM    748  C   GLN A  91       9.523  -4.019  22.762  2.00  1.00           C
ATOM    749  O   GLN A  91      10.462  -4.032  21.966  2.00  1.00           O
ATOM    750  N   THR A  92       9.701  -3.791  24.078  2.00  1.00           N
ATOM    751  CA  THR A  92      11.015  -3.470  24.542  2.00  1.00           C
ATOM    752  CB  THR A  92      11.008  -2.400  25.605  2.00  1.00           C
ATOM    753  OG1 THR A  92      12.331  -2.116  26.032  2.00  1.00           O
ATOM    754  CG2 THR A  92      10.138  -2.834  26.789  2.00  1.00           C
ATOM    755  C   THR A  92      11.716  -4.676  25.076  2.00  1.00           C
ATOM    756  O   THR A  92      12.004  -4.773  26.267  2.00  1.00           O
ATOM    757  N   GLN A  93      12.022  -5.627  24.179  3.00  1.00           N
ATOM    758  CA  GLN A  93      12.905  -6.700  24.515  3.00  1.00           C
ATOM    759  CB  GLN A  93      12.521  -8.052  23.893  3.00  1.00           C
ATOM    760  CG  GLN A  93      11.224  -8.634  24.455  3.00  1.00           C
ATOM    761  CD  GLN A  93      11.522  -9.182  25.844  3.00  1.00           C
ATOM    762  OE1 GLN A  93      12.186  -8.538  26.654  3.00  1.00           O
ATOM    763  NE2 GLN A  93      11.019 -10.414  26.124  3.00  1.00           N
ATOM    764  C   GLN A  93      14.121  -6.220  23.799  3.00  1.00           C
ATOM    765  O   GLN A  93      14.001  -5.465  22.836  3.00  1.00           O
ATOM    766  N   GLN A  94      15.327  -6.604  24.230  3.00  1.00           N
ATOM    767  CA  GLN A  94      16.466  -6.080  23.540  3.00  1.00           C
ATOM    768  CB  GLN A  94      16.486  -6.392  22.029  3.00  1.00           C
ATOM    769  CG  GLN A  94      16.739  -7.862  21.683  3.00  1.00           C
ATOM    770  CD  GLN A  94      15.436  -8.637  21.816  3.00  1.00           C
ATOM    771  OE1 GLN A  94      15.332  -9.568  22.614  3.00  1.00           O
ATOM    772  NE2 GLN A  94      14.417  -8.256  21.001  3.00  1.00           N
ATOM    773  C   GLN A  94      16.524  -4.585  23.696  3.00  1.00           C
ATOM    774  O   GLN A  94      17.080  -3.896  22.841  3.00  1.00           O
ATOM    775  N   ASP A  95      15.958  -4.036  24.791  1.00  1.00           N
ATOM    776  CA  ASP A  95      16.061  -2.623  25.054  1.00  1.00           C
ATOM    777  CB  ASP A  95      14.773  -1.857  24.731  1.00  1.00           C
ATOM    778  CG  ASP A  95      15.113  -0.383  24.650  1.00  1.00           C
ATOM    779  OD1 ASP A  95      15.643   0.169  25.650  1.00  1.00           O
ATOM    780  OD2 ASP A  95      14.858   0.207  23.566  1.00  1.00           O
ATOM    781  C   ASP A  95      16.334  -2.523  26.514  1.00  1.00           C
ATOM    782  O   ASP A  95      15.579  -3.051  27.327  1.00  1.00           O
ATOM    783  N   GLU A  96      17.442  -1.861  26.892  4.00  1.00           N
ATOM    784  CA  GLU A  96      17.754  -1.799  28.285  4.00  1.00           C
ATOM    785  CB  GLU A  96      19.262  -1.721  28.594  4.00  1.00           C
ATOM    786  CG  GLU A  96      19.986  -3.075  28.535  4.00  1.00           C
ATOM    787  CD  GLU A  96      20.347  -3.445  27.099  4.00  1.00           C
ATOM    788  OE1 GLU A  96      19.723  -2.901  26.151  4.00  1.00           O
ATOM    789  OE2 GLU A  96      21.263  -4.297  26.937  4.00  1.00           O
ATOM    790  C   GLU A  96      17.073  -0.609  28.877  4.00  1.00           C
ATOM    791  O   GLU A  96      17.316   0.526  28.470  4.00  1.00           O
ATOM    792  N   LEU A  97      16.175  -0.850  29.858  4.00  1.00           N
ATOM    793  CA  LEU A  97      15.478   0.240  30.473  4.00  1.00           C
ATOM    794  CB  LEU A  97      13.946   0.096  30.474  4.00  1.00           C
ATOM    795  CG  LEU A  97      13.323   0.178  29.068  4.00  1.00           C
ATOM    796  CD1 LEU A  97      13.756  -1.010  28.193  4.00  1.00           C
ATOM    797  CD2 LEU A  97      11.797   0.350  29.140  4.00  1.00           C
ATOM    798  C   LEU A  97      15.918   0.365  31.886  4.00  1.00           C
ATOM    799  O   LEU A  97      15.850  -0.592  32.656  4.00  1.00           O
ATOM    800  N   TYR A  98      16.409   1.560  32.262  4.00  1.00           N
ATOM    801  CA  TYR A  98      16.819   1.709  33.621  4.00  1.00           C
ATOM    802  CB  TYR A  98      18.292   1.333  33.870  4.00  1.00           C
ATOM    803  CG  TYR A  98      19.147   2.073  32.899  4.00  1.00           C
ATOM    804  CD1 TYR A  98      19.353   1.554  31.641  4.00  1.00           C
ATOM    805  CD2 TYR A  98      19.744   3.266  33.235  4.00  1.00           C
ATOM    806  CE1 TYR A  98      20.141   2.214  30.729  4.00  1.00           C
ATOM    807  CE2 TYR A  98      20.534   3.931  32.324  4.00  1.00           C
ATOM    808  CZ  TYR A  98      20.734   3.405  31.070  4.00  1.00           C
ATOM    809  OH  TYR A  98      21.546   4.083  30.133  4.00  1.00           O
ATOM    810  C   TYR A  98      16.593   3.087  34.108  4.00  1.00           C
ATOM    811  O   TYR A  98      16.501   4.042  33.339  4.00  1.00           O
ATOM    812  N   ILE A  99      16.488   3.207  35.442  4.00  1.00           N
ATOM    813  CA  ILE A  99      16.339   4.495  36.026  4.00  1.00           C
ATOM    814  CB  ILE A  99      15.231   4.578  37.038  4.00  1.00           C
ATOM    815  CG1 ILE A  99      15.043   6.029  37.504  4.00  1.00           C
ATOM    816  CG2 ILE A  99      15.496   3.565  38.165  4.00  1.00           C
ATOM    817  CD1 ILE A  99      13.744   6.251  38.276  4.00  1.00           C
ATOM    818  C   ILE A  99      17.662   4.804  36.691  4.00  1.00           C
ATOM    819  O   ILE A  99      18.117   4.081  37.574  4.00  1.00           O
ATOM    820  N   HIS A 100      18.337   5.882  36.234  4.00  1.00           N
ATOM    821  CA  HIS A 100      19.629   6.303  36.723  4.00  1.00           C
ATOM    822  ND1 HIS A 100      22.077   8.673  36.577  4.00  1.00           N
ATOM    823  CG  HIS A 100      21.831   7.419  36.063  4.00  1.00           C
ATOM    824  CB  HIS A 100      20.478   6.955  35.616  4.00  1.00           C
ATOM    825  NE2 HIS A 100      24.026   7.606  36.549  4.00  1.00           N
ATOM    826  CD2 HIS A 100      23.032   6.780  36.054  4.00  1.00           C
ATOM    827  CE1 HIS A 100      23.405   8.731  36.850  4.00  1.00           C
ATOM    828  C   HIS A 100      19.412   7.329  37.800  4.00  1.00           C
ATOM    829  O   HIS A 100      18.317   7.872  37.933  4.00  1.00           O
ATOM    830  N   SER A 101      20.452   7.604  38.626  4.00  1.00           N
ATOM    831  CA  SER A 101      20.302   8.577  39.680  4.00  1.00           C
ATOM    832  CB  SER A 101      20.284   7.938  41.079  4.00  1.00           C
ATOM    833  OG  SER A 101      19.187   7.043  41.184  4.00  1.00           O
ATOM    834  C   SER A 101      21.463   9.521  39.654  4.00  1.00           C
ATOM    835  O   SER A 101      22.616   9.106  39.538  4.00  1.00           O
ATOM    836  N   GLU A 102      21.186  10.838  39.751  4.00  1.00           N
ATOM    837  CA  GLU A 102      22.274  11.765  39.834  4.00  1.00           C
ATOM    838  CB  GLU A 102      22.721  12.421  38.513  4.00  1.00           C
ATOM    839  CG  GLU A 102      24.021  13.212  38.708  4.00  1.00           C
ATOM    840  CD  GLU A 102      24.334  14.069  37.495  4.00  1.00           C
ATOM    841  OE1 GLU A 102      24.398  13.512  36.367  4.00  1.00           O
ATOM    842  OE2 GLU A 102      24.529  15.298  37.688  4.00  1.00           O
ATOM    843  C   GLU A 102      21.887  12.870  40.787  4.00  1.00           C
ATOM    844  O   GLU A 102      20.709  13.070  41.075  4.00  1.00           O
ATOM    845  N   PRO A 103      22.871  13.566  41.320  4.00  1.00           N
ATOM    846  CA  PRO A 103      22.591  14.636  42.252  4.00  1.00           C
ATOM    847  CD  PRO A 103      24.092  12.875  41.707  4.00  1.00           C
ATOM    848  CB  PRO A 103      23.880  14.880  43.044  4.00  1.00           C
ATOM    849  CG  PRO A 103      24.930  13.966  42.387  4.00  1.00           C
ATOM    850  C   PRO A 103      21.967  15.879  41.687  4.00  1.00           C
ATOM    851  O   PRO A 103      22.214  16.203  40.525  4.00  1.00           O
ATOM    852  N   LEU A 104      21.144  16.579  42.509  1.00  1.00           N
ATOM    853  CA  LEU A 104      20.473  17.786  42.107  1.00  1.00           C
ATOM    854  CB  LEU A 104      19.018  17.870  42.588  1.00  1.00           C
ATOM    855  CG  LEU A 104      18.088  16.912  41.835  1.00  1.00           C
ATOM    856  CD1 LEU A 104      16.641  17.024  42.345  1.00  1.00           C
ATOM    857  CD2 LEU A 104      18.210  17.136  40.320  1.00  1.00           C
ATOM    858  C   LEU A 104      21.184  18.975  42.695  1.00  1.00           C
ATOM    859  O   LEU A 104      20.642  19.670  43.553  1.00  1.00           O
ATOM    860  N   GLY A 105      22.431  19.221  42.248  1.00  1.00           N
ATOM    861  CA  GLY A 105      23.192  20.407  42.555  1.00  1.00           C
ATOM    862  C   GLY A 105      23.232  20.737  44.011  1.00  1.00           C
ATOM    863  O   GLY A 105      23.208  19.865  44.876  1.00  1.00           O
ATOM    864  N   VAL A 106      23.298  22.060  44.287  4.00  1.00           N
ATOM    865  CA  VAL A 106      23.401  22.616  45.608  4.00  1.00           C
ATOM    866  CB  VAL A 106      23.828  24.056  45.596  4.00  1.00           C
ATOM    867  CG1 VAL A 106      23.872  24.581  47.041  4.00  1.00           C
ATOM    868  CG2 VAL A 106      25.171  24.157  44.847  4.00  1.00           C
ATOM    869  C   VAL A 106      22.070  22.519  46.247  4.00  1.00           C
ATOM    870  O   VAL A 106      21.039  22.764  45.621  4.00  1.00           O
ATOM    871  N   VAL A 107      22.070  22.132  47.531  4.00  1.00           N
ATOM    872  CA  VAL A 107      20.827  22.003  48.210  4.00  1.00           C
ATOM    873  CB  VAL A 107      20.513  20.597  48.639  4.00  1.00           C
ATOM    874  CG1 VAL A 107      20.367  19.723  47.383  4.00  1.00           C
ATOM    875  CG2 VAL A 107      21.605  20.115  49.611  4.00  1.00           C
ATOM    876  C   VAL A 107      20.894  22.832  49.435  4.00  1.00           C
ATOM    877  O   VAL A 107      21.970  23.145  49.943  4.00  1.00           O
ATOM    878  N   LEU A 108      19.710  23.233  49.920  4.00  1.00           N
ATOM    879  CA  LEU A 108      19.649  24.031  51.095  4.00  1.00           C
ATOM    880  CB  LEU A 108      18.686  25.227  50.964  4.00  1.00           C
ATOM    881  CG  LEU A 108      18.588  26.122  52.217  4.00  1.00           C
ATOM    882  CD1 LEU A 108      19.927  26.815  52.519  4.00  1.00           C
ATOM    883  CD2 LEU A 108      17.423  27.122  52.095  4.00  1.00           C
ATOM    884  C   LEU A 108      19.113  23.181  52.162  4.00  1.00           C
ATOM    885  O   LEU A 108      18.355  22.243  51.923  4.00  1.00           O
ATOM    886  N   VAL A 109      19.567  23.461  53.382  4.00  1.00           N
ATOM    887  CA  VAL A 109      18.985  22.768  54.465  4.00  1.00           C
ATOM    888  CB  VAL A 109      19.931  21.811  55.124  4.00  1.00           C
ATOM    889  CG1 VAL A 109      19.226  21.178  56.333  4.00  1.00           C
ATOM    890  CG2 VAL A 109      20.422  20.796  54.080  4.00  1.00           C
ATOM    891  C   VAL A 109      18.697  23.837  55.475  4.00  1.00           C
ATOM    892  O   VAL A 109      19.611  24.529  55.921  4.00  1.00           O
ATOM    893  N   ILE A 110      17.420  24.031  55.861  4.00  1.00           N
ATOM    894  CA  ILE A 110      17.205  24.990  56.903  4.00  1.00           C
ATOM    895  CB  ILE A 110      16.134  26.020  56.647  4.00  1.00           C
ATOM    896  CG1 ILE A 110      14.721  25.432  56.681  4.00  1.00           C
ATOM    897  CG2 ILE A 110      16.474  26.723  55.327  4.00  1.00           C
ATOM    898  CD1 ILE A 110      14.121  25.376  58.084  4.00  1.00           C
ATOM    899  C   ILE A 110      16.788  24.130  58.074  4.00  1.00           C
ATOM    900  O   ILE A 110      15.898  23.292  57.934  4.00  1.00           O
ATOM    901  N   GLY A 111      17.448  24.260  59.247  1.00  1.00           N
ATOM    902  CA  GLY A 111      17.116  23.398  60.358  1.00  1.00           C
ATOM    903  C   GLY A 111      16.113  24.064  61.257  1.00  1.00           C
ATOM    904  O   GLY A 111      15.669  25.180  60.995  1.00  1.00           O
ATOM    905  N   THR A 112      15.741  23.362  62.357  1.00  1.00           N
ATOM    906  CA  THR A 112      14.830  23.862  63.357  1.00  1.00           C
ATOM    907  CB  THR A 112      13.537  23.102  63.437  1.00  1.00           C
ATOM    908  OG1 THR A 112      12.867  23.150  62.186  1.00  1.00           O
ATOM    909  CG2 THR A 112      12.654  23.737  64.527  1.00  1.00           C
ATOM    910  C   THR A 112      15.527  23.701  64.682  1.00  1.00           C
ATOM    911  O   THR A 112      16.357  22.810  64.863  1.00  1.00           O
ATOM    912  N   TRP A 113      15.205  24.603  65.628  1.00  1.00           N
ATOM    913  CA  TRP A 113      15.737  24.726  66.960  1.00  1.00           C
ATOM    914  CB  TRP A 113      15.300  26.059  67.598  1.00  1.00           C
ATOM    915  CG  TRP A 113      13.905  26.509  67.210  1.00  1.00           C
ATOM    916  CD2 TRP A 113      12.664  26.109  67.818  1.00  1.00           C
ATOM    917  CD1 TRP A 113      13.574  27.368  66.201  1.00  1.00           C
ATOM    918  NE1 TRP A 113      12.211  27.527  66.141  1.00  1.00           N
ATOM    919  CE2 TRP A 113      11.637  26.759  67.130  1.00  1.00           C
ATOM    920  CE3 TRP A 113      12.397  25.271  68.863  1.00  1.00           C
ATOM    921  CZ2 TRP A 113      10.328  26.579  67.476  1.00  1.00           C
ATOM    922  CZ3 TRP A 113      11.075  25.092  69.208  1.00  1.00           C
ATOM    923  CH2 TRP A 113      10.060  25.732  68.527  1.00  1.00           C
ATOM    924  C   TRP A 113      15.376  23.611  67.883  1.00  1.00           C
ATOM    925  O   TRP A 113      16.182  23.261  68.740  1.00  1.00           O
ATOM    926  N   ASN A 114      14.161  23.044  67.791  1.00  1.00           N
ATOM    927  CA  ASN A 114      13.832  22.073  68.797  1.00  1.00           C
ATOM    928  CB  ASN A 114      12.378  21.574  68.688  1.00  1.00           C
ATOM    929  CG  ASN A 114      12.121  21.026  67.291  1.00  1.00           C
ATOM    930  OD1 ASN A 114      12.913  21.223  66.370  1.00  1.00           O
ATOM    931  ND2 ASN A 114      10.958  20.341  67.120  1.00  1.00           N
ATOM    932  C   ASN A 114      14.775  20.916  68.787  1.00  1.00           C
ATOM    933  O   ASN A 114      15.424  20.672  69.803  1.00  1.00           O
ATOM    934  N   TYR A 115      14.909  20.150  67.685  1.00  1.00           N
ATOM    935  CA  TYR A 115      16.036  19.285  67.817  1.00  1.00           C
ATOM    936  CB  TYR A 115      15.883  17.766  67.800  1.00  1.00           C
ATOM    937  CG  TYR A 115      17.269  17.511  68.274  1.00  1.00           C
ATOM    938  CD1 TYR A 115      17.635  17.929  69.537  1.00  1.00           C
ATOM    939  CD2 TYR A 115      18.220  16.968  67.453  1.00  1.00           C
ATOM    940  CE1 TYR A 115      18.916  17.756  70.010  1.00  1.00           C
ATOM    941  CE2 TYR A 115      19.498  16.788  67.918  1.00  1.00           C
ATOM    942  CZ  TYR A 115      19.851  17.170  69.191  1.00  1.00           C
ATOM    943  OH  TYR A 115      21.174  16.973  69.638  1.00  1.00           O
ATOM    944  C   TYR A 115      16.997  19.727  66.780  1.00  1.00           C
ATOM    945  O   TYR A 115      16.827  19.477  65.590  1.00  1.00           O
ATOM    946  N   PRO A 116      17.973  20.457  67.248  3.00  1.00           N
ATOM    947  CA  PRO A 116      19.016  21.005  66.437  3.00  1.00           C
ATOM    948  CD  PRO A 116      17.926  21.054  68.568  3.00  1.00           C
ATOM    949  CB  PRO A 116      19.793  21.965  67.335  3.00  1.00           C
ATOM    950  CG  PRO A 116      18.820  22.297  68.471  3.00  1.00           C
ATOM    951  C   PRO A 116      19.958  20.082  65.755  3.00  1.00           C
ATOM    952  O   PRO A 116      20.216  20.269  64.567  3.00  1.00           O
ATOM    953  N   PHE A 117      20.514  19.102  66.486  3.00  1.00           N
ATOM    954  CA  PHE A 117      21.518  18.284  65.881  3.00  1.00           C
ATOM    955  CB  PHE A 117      22.195  17.327  66.878  3.00  1.00           C
ATOM    956  CG  PHE A 117      23.224  16.510  66.175  3.00  1.00           C
ATOM    957  CD1 PHE A 117      24.399  17.076  65.738  3.00  1.00           C
ATOM    958  CD2 PHE A 117      23.026  15.161  65.982  3.00  1.00           C
ATOM    959  CE1 PHE A 117      25.350  16.315  65.099  3.00  1.00           C
ATOM    960  CE2 PHE A 117      23.974  14.398  65.346  3.00  1.00           C
ATOM    961  CZ  PHE A 117      25.139  14.972  64.900  3.00  1.00           C
ATOM    962  C   PHE A 117      20.899  17.492  64.790  3.00  1.00           C
ATOM    963  O   PHE A 117      21.384  17.481  63.661  3.00  1.00           O
ATOM    964  N   ASN A 118      19.780  16.822  65.108  2.00  1.00           N
ATOM    965  CA  ASN A 118      18.997  16.187  64.097  2.00  1.00           C
ATOM    966  CB  ASN A 118      17.894  15.260  64.634  2.00  1.00           C
ATOM    967  CG  ASN A 118      18.545  14.030  65.240  2.00  1.00           C
ATOM    968  OD1 ASN A 118      19.752  13.825  65.128  2.00  1.00           O
ATOM    969  ND2 ASN A 118      17.709  13.179  65.892  2.00  1.00           N
ATOM    970  C   ASN A 118      18.312  17.377  63.516  2.00  1.00           C
ATOM    971  O   ASN A 118      18.504  18.498  63.976  2.00  1.00           O
ATOM    972  N   LEU A 119      17.508  17.213  62.469  2.00  1.00           N
ATOM    973  CA  LEU A 119      16.895  18.399  61.968  2.00  1.00           C
ATOM    974  CB  LEU A 119      16.054  19.204  62.973  2.00  1.00           C
ATOM    975  CG  LEU A 119      14.705  18.543  63.286  2.00  1.00           C
ATOM    976  CD1 LEU A 119      13.828  19.452  64.161  2.00  1.00           C
ATOM    977  CD2 LEU A 119      14.004  18.105  61.989  2.00  1.00           C
ATOM    978  C   LEU A 119      17.888  19.317  61.347  2.00  1.00           C
ATOM    979  O   LEU A 119      17.575  20.469  61.057  2.00  1.00           O
ATOM    980  N   THR A 120      19.107  18.828  61.095  2.00  1.00           N
ATOM    981  CA  THR A 120      20.090  19.655  60.467  2.00  1.00           C
ATOM    982  CB  THR A 120      20.864  20.466  61.464  2.00  1.00           C
ATOM    983  OG1 THR A 120      19.984  21.306  62.197  2.00  1.00           O
ATOM    984  CG2 THR A 120      21.907  21.313  60.722  2.00  1.00           C
ATOM    985  C   THR A 120      21.018  18.702  59.834  2.00  1.00           C
ATOM    986  O   THR A 120      21.106  18.577  58.613  2.00  1.00           O
ATOM    987  N   ILE A 121      21.723  17.981  60.711  2.00  1.00           N
ATOM    988  CA  ILE A 121      22.697  17.031  60.320  2.00  1.00           C
ATOM    989  CB  ILE A 121      23.344  16.365  61.499  2.00  1.00           C
ATOM    990  CG1 ILE A 121      24.106  17.378  62.377  2.00  1.00           C
ATOM    991  CG2 ILE A 121      24.210  15.214  60.964  2.00  1.00           C
ATOM    992  CD1 ILE A 121      25.280  18.061  61.678  2.00  1.00           C
ATOM    993  C   ILE A 121      22.051  15.927  59.504  2.00  1.00           C
ATOM    994  O   ILE A 121      22.599  15.514  58.486  2.00  1.00           O
ATOM    995  N   GLN A 122      20.871  15.427  59.923  2.00  1.00           N
ATOM    996  CA  GLN A 122      20.206  14.310  59.278  2.00  1.00           C
ATOM    997  CB  GLN A 122      18.882  13.962  59.989  2.00  1.00           C
ATOM    998  CG  GLN A 122      17.980  12.968  59.251  2.00  1.00           C
ATOM    999  CD  GLN A 122      16.622  13.011  59.943  2.00  1.00           C
ATOM   1000  OE1 GLN A 122      16.497  12.667  61.117  2.00  1.00           O
ATOM   1001  NE2 GLN A 122      15.577  13.466  59.201  2.00  1.00           N
ATOM   1002  C   GLN A 122      19.869  14.646  57.855  2.00  1.00           C
ATOM   1003  O   GLN A 122      20.085  13.821  56.974  2.00  1.00           O
ATOM   1004  N   PRO A 123      19.352  15.799  57.553  2.00  1.00           N
ATOM   1005  CA  PRO A 123      19.051  16.056  56.175  2.00  1.00           C
ATOM   1006  CD  PRO A 123      18.478  16.536  58.455  2.00  1.00           C
ATOM   1007  CB  PRO A 123      18.202  17.326  56.178  2.00  1.00           C
ATOM   1008  CG  PRO A 123      17.499  17.292  57.548  2.00  1.00           C
ATOM   1009  C   PRO A 123      20.332  16.138  55.419  2.00  1.00           C
ATOM   1010  O   PRO A 123      20.335  15.926  54.209  2.00  1.00           O
ATOM   1011  N   MET A 124      21.420  16.475  56.119  2.00  1.00           N
ATOM   1012  CA  MET A 124      22.721  16.592  55.531  2.00  1.00           C
ATOM   1013  CB  MET A 124      23.801  17.025  56.540  2.00  1.00           C
ATOM   1014  CG  MET A 124      25.201  17.154  55.931  2.00  1.00           C
ATOM   1015  SD  MET A 124      26.562  17.033  57.131  2.00  1.00           S
ATOM   1016  CE  MET A 124      26.080  18.496  58.091  2.00  1.00           C
ATOM   1017  C   MET A 124      23.155  15.246  55.056  2.00  1.00           C
ATOM   1018  O   MET A 124      23.756  15.115  53.990  2.00  1.00           O
ATOM   1019  N   VAL A 125      22.839  14.198  55.838  2.00  1.00           N
ATOM   1020  CA  VAL A 125      23.364  12.904  55.527  2.00  1.00           C
ATOM   1021  CB  VAL A 125      22.973  11.830  56.510  2.00  1.00           C
ATOM   1022  CG1 VAL A 125      23.454  12.269  57.902  2.00  1.00           C
ATOM   1023  CG2 VAL A 125      21.470  11.529  56.421  2.00  1.00           C
ATOM   1024  C   VAL A 125      22.925  12.487  54.162  2.00  1.00           C
ATOM   1025  O   VAL A 125      23.715  11.984  53.364  2.00  1.00           O
ATOM   1026  N   GLY A 126      21.639  12.667  53.846  2.00  1.00           N
ATOM   1027  CA  GLY A 126      21.195  12.246  52.555  2.00  1.00           C
ATOM   1028  C   GLY A 126      21.750  13.100  51.477  2.00  1.00           C
ATOM   1029  O   GLY A 126      22.137  12.598  50.422  2.00  1.00           O
ATOM   1030  N   ALA A 127      21.790  14.423  51.717  2.00  1.00           N
ATOM   1031  CA  ALA A 127      22.229  15.313  50.689  2.00  1.00           C
ATOM   1032  CB  ALA A 127      22.281  16.785  51.133  2.00  1.00           C
ATOM   1033  C   ALA A 127      23.627  14.894  50.368  2.00  1.00           C
ATOM   1034  O   ALA A 127      24.022  14.860  49.204  2.00  1.00           O
ATOM   1035  N   ILE A 128      24.409  14.551  51.410  2.00  1.00           N
ATOM   1036  CA  ILE A 128      25.768  14.154  51.197  2.00  1.00           C
ATOM   1037  CB  ILE A 128      26.616  14.178  52.444  2.00  1.00           C
ATOM   1038  CG1 ILE A 128      26.151  13.207  53.537  2.00  1.00           C
ATOM   1039  CG2 ILE A 128      26.646  15.643  52.905  2.00  1.00           C
ATOM   1040  CD1 ILE A 128      27.097  13.176  54.739  2.00  1.00           C
ATOM   1041  C   ILE A 128      25.860  12.840  50.464  2.00  1.00           C
ATOM   1042  O   ILE A 128      26.666  12.704  49.545  2.00  1.00           O
ATOM   1043  N   ALA A 129      25.039  11.836  50.829  2.00  1.00           N
ATOM   1044  CA  ALA A 129      25.106  10.553  50.173  2.00  1.00           C
ATOM   1045  CB  ALA A 129      24.135   9.524  50.784  2.00  1.00           C
ATOM   1046  C   ALA A 129      24.736  10.714  48.733  2.00  1.00           C
ATOM   1047  O   ALA A 129      25.363  10.132  47.850  2.00  1.00           O
ATOM   1048  N   ALA A 130      23.714  11.544  48.465  3.00  1.00           N
ATOM   1049  CA  ALA A 130      23.191  11.730  47.142  3.00  1.00           C
ATOM   1050  CB  ALA A 130      22.003  12.706  47.102  3.00  1.00           C
ATOM   1051  C   ALA A 130      24.254  12.273  46.265  3.00  1.00           C
ATOM   1052  O   ALA A 130      24.330  11.921  45.090  3.00  1.00           O
ATOM   1053  N   GLY A 131      25.137  13.125  46.803  3.00  1.00           N
ATOM   1054  CA  GLY A 131      26.108  13.607  45.882  3.00  1.00           C
ATOM   1055  C   GLY A 131      25.986  15.087  45.689  3.00  1.00           C
ATOM   1056  O   GLY A 131      26.514  15.627  44.718  3.00  1.00           O
ATOM   1057  N   ASN A 132      25.294  15.796  46.601  1.00  1.00           N
ATOM   1058  CA  ASN A 132      25.153  17.211  46.403  1.00  1.00           C
ATOM   1059  CB  ASN A 132      23.688  17.666  46.445  1.00  1.00           C
ATOM   1060  CG  ASN A 132      22.991  17.050  45.242  1.00  1.00           C
ATOM   1061  OD1 ASN A 132      23.221  17.446  44.100  1.00  1.00           O
ATOM   1062  ND2 ASN A 132      22.123  16.037  45.503  1.00  1.00           N
ATOM   1063  C   ASN A 132      25.874  17.965  47.486  1.00  1.00           C
ATOM   1064  O   ASN A 132      26.075  17.451  48.585  1.00  1.00           O
ATOM   1065  N   ALA A 133      26.302  19.213  47.176  4.00  1.00           N
ATOM   1066  CA  ALA A 133      26.931  20.073  48.148  4.00  1.00           C
ATOM   1067  CB  ALA A 133      27.508  21.371  47.559  4.00  1.00           C
ATOM   1068  C   ALA A 133      25.846  20.438  49.092  4.00  1.00           C
ATOM   1069  O   ALA A 133      24.687  20.558  48.698  4.00  1.00           O
ATOM   1070  N   VAL A 134      26.181  20.601  50.382  4.00  1.00           N
ATOM   1071  CA  VAL A 134      25.115  20.914  51.276  4.00  1.00           C
ATOM   1072  CB  VAL A 134      24.940  19.905  52.368  4.00  1.00           C
ATOM   1073  CG1 VAL A 134      23.786  20.367  53.274  4.00  1.00           C
ATOM   1074  CG2 VAL A 134      24.731  18.519  51.734  4.00  1.00           C
ATOM   1075  C   VAL A 134      25.393  22.237  51.925  4.00  1.00           C
ATOM   1076  O   VAL A 134      26.467  22.460  52.482  4.00  1.00           O
ATOM   1077  N   VAL A 135      24.405  23.156  51.853  4.00  1.00           N
ATOM   1078  CA  VAL A 135      24.492  24.436  52.499  4.00  1.00           C
ATOM   1079  CB  VAL A 135      23.932  25.555  51.671  4.00  1.00           C
ATOM   1080  CG1 VAL A 135      23.958  26.845  52.506  4.00  1.00           C
ATOM   1081  CG2 VAL A 135      24.733  25.643  50.360  4.00  1.00           C
ATOM   1082  C   VAL A 135      23.622  24.288  53.705  4.00  1.00           C
ATOM   1083  O   VAL A 135      22.511  23.772  53.609  4.00  1.00           O
ATOM   1084  N   LEU A 136      24.108  24.715  54.886  4.00  1.00           N
ATOM   1085  CA  LEU A 136      23.333  24.491  56.073  4.00  1.00           C
ATOM   1086  CB  LEU A 136      24.093  23.686  57.135  4.00  1.00           C
ATOM   1087  CG  LEU A 136      23.265  23.441  58.404  4.00  1.00           C
ATOM   1088  CD1 LEU A 136      22.020  22.605  58.080  4.00  1.00           C
ATOM   1089  CD2 LEU A 136      24.128  22.845  59.529  4.00  1.00           C
ATOM   1090  C   LEU A 136      22.986  25.796  56.694  4.00  1.00           C
ATOM   1091  O   LEU A 136      23.760  26.749  56.655  4.00  1.00           O
ATOM   1092  N   LYS A 137      21.778  25.859  57.267  4.00  1.00           N
ATOM   1093  CA  LYS A 137      21.380  27.055  57.948  4.00  1.00           C
ATOM   1094  CB  LYS A 137      20.366  27.875  57.134  4.00  1.00           C
ATOM   1095  CG  LYS A 137      19.898  29.171  57.797  4.00  1.00           C
ATOM   1096  CD  LYS A 137      20.985  30.242  57.905  4.00  1.00           C
ATOM   1097  CE  LYS A 137      20.436  31.630  58.239  4.00  1.00           C
ATOM   1098  NZ  LYS A 137      19.538  31.552  59.412  4.00  1.00           N
ATOM   1099  C   LYS A 137      20.714  26.629  59.214  4.00  1.00           C
ATOM   1100  O   LYS A 137      19.549  26.229  59.218  4.00  1.00           O
ATOM   1101  N   PRO A 138      21.444  26.682  60.293  1.00  1.00           N
ATOM   1102  CA  PRO A 138      20.855  26.313  61.549  1.00  1.00           C
ATOM   1103  CD  PRO A 138      22.859  26.374  60.241  1.00  1.00           C
ATOM   1104  CB  PRO A 138      22.012  25.846  62.443  1.00  1.00           C
ATOM   1105  CG  PRO A 138      23.284  26.321  61.718  1.00  1.00           C
ATOM   1106  C   PRO A 138      20.073  27.444  62.091  1.00  1.00           C
ATOM   1107  O   PRO A 138      20.384  28.592  61.781  1.00  1.00           O
ATOM   1108  N   SER A 139      19.040  27.148  62.902  1.00  1.00           N
ATOM   1109  CA  SER A 139      18.273  28.206  63.469  1.00  1.00           C
ATOM   1110  CB  SER A 139      16.939  27.740  64.072  1.00  1.00           C
ATOM   1111  OG  SER A 139      17.183  26.857  65.158  1.00  1.00           O
ATOM   1112  C   SER A 139      19.087  28.783  64.576  1.00  1.00           C
ATOM   1113  O   SER A 139      19.841  28.082  65.248  1.00  1.00           O
ATOM   1114  N   GLU A 140      18.963  30.106  64.761  3.00  1.00           N
ATOM   1115  CA  GLU A 140      19.673  30.837  65.765  3.00  1.00           C
ATOM   1116  CB  GLU A 140      19.594  32.361  65.576  3.00  1.00           C
ATOM   1117  CG  GLU A 140      20.432  33.132  66.599  3.00  1.00           C
ATOM   1118  CD  GLU A 140      20.309  34.621  66.304  3.00  1.00           C
ATOM   1119  OE1 GLU A 140      20.620  35.023  65.151  3.00  1.00           O
ATOM   1120  OE2 GLU A 140      19.909  35.377  67.230  3.00  1.00           O
ATOM   1121  C   GLU A 140      19.132  30.529  67.110  3.00  1.00           C
ATOM   1122  O   GLU A 140      19.855  30.633  68.101  3.00  1.00           O
ATOM   1123  N   LEU A 141      17.842  30.145  67.173  3.00  1.00           N
ATOM   1124  CA  LEU A 141      17.203  29.956  68.438  3.00  1.00           C
ATOM   1125  CB  LEU A 141      15.749  29.471  68.316  3.00  1.00           C
ATOM   1126  CG  LEU A 141      14.792  30.599  67.880  3.00  1.00           C
ATOM   1127  CD1 LEU A 141      14.648  31.648  68.996  3.00  1.00           C
ATOM   1128  CD2 LEU A 141      15.216  31.227  66.542  3.00  1.00           C
ATOM   1129  C   LEU A 141      18.009  28.981  69.247  3.00  1.00           C
ATOM   1130  O   LEU A 141      18.245  29.220  70.430  3.00  1.00           O
ATOM   1131  N   SER A 142      18.481  27.866  68.654  1.00  1.00           N
ATOM   1132  CA  SER A 142      19.387  27.063  69.429  1.00  1.00           C
ATOM   1133  CB  SER A 142      19.432  25.593  68.985  1.00  1.00           C
ATOM   1134  OG  SER A 142      18.157  24.996  69.177  1.00  1.00           O
ATOM   1135  C   SER A 142      20.706  27.673  69.113  1.00  1.00           C
ATOM   1136  O   SER A 142      21.419  27.230  68.214  1.00  1.00           O
ATOM   1137  N   GLU A 143      21.050  28.731  69.867  2.00  1.00           N
ATOM   1138  CA  GLU A 143      22.219  29.499  69.573  2.00  1.00           C
ATOM   1139  CB  GLU A 143      22.444  30.667  70.535  2.00  1.00           C
ATOM   1140  CG  GLU A 143      23.793  31.323  70.249  2.00  1.00           C
ATOM   1141  CD  GLU A 143      24.392  31.783  71.568  2.00  1.00           C
ATOM   1142  OE1 GLU A 143      23.622  31.927  72.554  2.00  1.00           O
ATOM   1143  OE2 GLU A 143      25.637  31.974  71.609  2.00  1.00           O
ATOM   1144  C   GLU A 143      23.475  28.709  69.744  2.00  1.00           C
ATOM   1145  O   GLU A 143      24.309  28.653  68.843  2.00  1.00           O
ATOM   1146  N   ASN A 144      23.635  28.052  70.907  2.00  1.00           N
ATOM   1147  CA  ASN A 144      24.898  27.435  71.190  2.00  1.00           C
ATOM   1148  CB  ASN A 144      24.952  26.766  72.576  2.00  1.00           C
ATOM   1149  CG  ASN A 144      26.353  26.193  72.764  2.00  1.00           C
ATOM   1150  OD1 ASN A 144      26.702  25.173  72.173  2.00  1.00           O
ATOM   1151  ND2 ASN A 144      27.182  26.869  73.604  2.00  1.00           N
ATOM   1152  C   ASN A 144      25.172  26.391  70.157  2.00  1.00           C
ATOM   1153  O   ASN A 144      26.285  26.312  69.637  2.00  1.00           O
ATOM   1154  N   MET A 145      24.166  25.567  69.804  2.00  1.00           N
ATOM   1155  CA  MET A 145      24.479  24.547  68.850  2.00  1.00           C
ATOM   1156  CB  MET A 145      23.362  23.525  68.566  2.00  1.00           C
ATOM   1157  CG  MET A 145      23.892  22.343  67.743  2.00  1.00           C
ATOM   1158  SD  MET A 145      22.763  20.936  67.546  2.00  1.00           S
ATOM   1159  CE  MET A 145      24.052  19.809  66.945  2.00  1.00           C
ATOM   1160  C   MET A 145      24.857  25.204  67.554  2.00  1.00           C
ATOM   1161  O   MET A 145      25.815  24.792  66.903  2.00  1.00           O
ATOM   1162  N   ALA A 146      24.144  26.278  67.162  2.00  1.00           N
ATOM   1163  CA  ALA A 146      24.420  26.916  65.902  2.00  1.00           C
ATOM   1164  CB  ALA A 146      23.518  28.134  65.650  2.00  1.00           C
ATOM   1165  C   ALA A 146      25.833  27.403  65.910  2.00  1.00           C
ATOM   1166  O   ALA A 146      26.556  27.252  64.926  2.00  1.00           O
ATOM   1167  N   SER A 147      26.269  27.992  67.036  2.00  1.00           N
ATOM   1168  CA  SER A 147      27.601  28.514  67.102  2.00  1.00           C
ATOM   1169  CB  SER A 147      27.916  29.146  68.469  2.00  1.00           C
ATOM   1170  OG  SER A 147      29.244  29.647  68.484  2.00  1.00           O
ATOM   1171  C   SER A 147      28.566  27.378  66.900  2.00  1.00           C
ATOM   1172  O   SER A 147      29.528  27.504  66.145  2.00  1.00           O
ATOM   1173  N   LEU A 148      28.312  26.223  67.553  2.00  1.00           N
ATOM   1174  CA  LEU A 148      29.197  25.085  67.509  2.00  1.00           C
ATOM   1175  CB  LEU A 148      28.709  23.925  68.408  2.00  1.00           C
ATOM   1176  CG  LEU A 148      29.654  22.702  68.517  2.00  1.00           C
ATOM   1177  CD1 LEU A 148      29.757  21.891  67.213  2.00  1.00           C
ATOM   1178  CD2 LEU A 148      31.027  23.117  69.069  2.00  1.00           C
ATOM   1179  C   LEU A 148      29.285  24.566  66.097  2.00  1.00           C
ATOM   1180  O   LEU A 148      30.369  24.217  65.633  2.00  1.00           O
ATOM   1181  N   LEU A 149      28.155  24.502  65.362  2.00  1.00           N
ATOM   1182  CA  LEU A 149      28.178  23.919  64.043  2.00  1.00           C
ATOM   1183  CB  LEU A 149      26.801  23.802  63.362  2.00  1.00           C
ATOM   1184  CG  LEU A 149      26.003  22.558  63.803  2.00  1.00           C
ATOM   1185  CD1 LEU A 149      25.676  22.570  65.302  2.00  1.00           C
ATOM   1186  CD2 LEU A 149      24.747  22.364  62.942  2.00  1.00           C
ATOM   1187  C   LEU A 149      29.067  24.676  63.112  2.00  1.00           C
ATOM   1188  O   LEU A 149      29.772  24.066  62.310  2.00  1.00           O
ATOM   1189  N   ALA A 150      29.074  26.017  63.188  2.00  1.00           N
ATOM   1190  CA  ALA A 150      29.865  26.768  62.259  2.00  1.00           C
ATOM   1191  CB  ALA A 150      29.789  28.283  62.509  2.00  1.00           C
ATOM   1192  C   ALA A 150      31.285  26.348  62.434  2.00  1.00           C
ATOM   1193  O   ALA A 150      32.019  26.199  61.459  2.00  1.00           O
ATOM   1194  N   THR A 151      31.728  26.168  63.689  2.00  1.00           N
ATOM   1195  CA  THR A 151      33.098  25.800  63.883  2.00  1.00           C
ATOM   1196  CB  THR A 151      33.526  25.897  65.318  2.00  1.00           C
ATOM   1197  OG1 THR A 151      32.778  24.998  66.122  2.00  1.00           O
ATOM   1198  CG2 THR A 151      33.311  27.344  65.795  2.00  1.00           C
ATOM   1199  C   THR A 151      33.408  24.409  63.394  2.00  1.00           C
ATOM   1200  O   THR A 151      34.289  24.226  62.556  2.00  1.00           O
ATOM   1201  N   ILE A 152      32.671  23.391  63.886  2.00  1.00           N
ATOM   1202  CA  ILE A 152      33.005  22.013  63.621  2.00  1.00           C
ATOM   1203  CB  ILE A 152      32.334  21.018  64.528  2.00  1.00           C
ATOM   1204  CG1 ILE A 152      33.024  19.647  64.372  2.00  1.00           C
ATOM   1205  CG2 ILE A 152      30.829  21.002  64.209  2.00  1.00           C
ATOM   1206  CD1 ILE A 152      32.670  18.627  65.454  2.00  1.00           C
ATOM   1207  C   ILE A 152      32.757  21.553  62.227  2.00  1.00           C
ATOM   1208  O   ILE A 152      33.579  20.809  61.693  2.00  1.00           O
ATOM   1209  N   ILE A 153      31.635  21.970  61.611  2.00  1.00           N
ATOM   1210  CA  ILE A 153      31.284  21.411  60.339  2.00  1.00           C
ATOM   1211  CB  ILE A 153      30.013  21.973  59.758  2.00  1.00           C
ATOM   1212  CG1 ILE A 153      28.823  21.632  60.667  2.00  1.00           C
ATOM   1213  CG2 ILE A 153      29.875  21.429  58.327  2.00  1.00           C
ATOM   1214  CD1 ILE A 153      27.559  22.415  60.319  2.00  1.00           C
ATOM   1215  C   ILE A 153      32.411  21.662  59.387  2.00  1.00           C
ATOM   1216  O   ILE A 153      32.786  20.771  58.625  2.00  1.00           O
ATOM   1217  N   PRO A 154      32.985  22.830  59.413  2.00  1.00           N
ATOM   1218  CA  PRO A 154      34.064  23.074  58.502  2.00  1.00           C
ATOM   1219  CD  PRO A 154      32.215  24.040  59.656  2.00  1.00           C
ATOM   1220  CB  PRO A 154      34.293  24.581  58.523  2.00  1.00           C
ATOM   1221  CG  PRO A 154      32.894  25.142  58.825  2.00  1.00           C
ATOM   1222  C   PRO A 154      35.275  22.256  58.829  2.00  1.00           C
ATOM   1223  O   PRO A 154      36.084  22.030  57.932  2.00  1.00           O
ATOM   1224  N   GLN A 155      35.446  21.806  60.092  2.00  1.00           N
ATOM   1225  CA  GLN A 155      36.684  21.142  60.398  2.00  1.00           C
ATOM   1226  CB  GLN A 155      36.776  20.794  61.892  2.00  1.00           C
ATOM   1227  CG  GLN A 155      38.119  20.213  62.325  2.00  1.00           C
ATOM   1228  CD  GLN A 155      38.049  19.991  63.830  2.00  1.00           C
ATOM   1229  OE1 GLN A 155      38.652  20.727  64.609  2.00  1.00           O
ATOM   1230  NE2 GLN A 155      37.284  18.951  64.256  2.00  1.00           N
ATOM   1231  C   GLN A 155      36.827  19.891  59.603  2.00  1.00           C
ATOM   1232  O   GLN A 155      37.710  19.785  58.755  2.00  1.00           O
ATOM   1233  N   TYR A 156      35.938  18.912  59.835  2.00  1.00           N
ATOM   1234  CA  TYR A 156      36.040  17.680  59.115  2.00  1.00           C
ATOM   1235  CB  TYR A 156      35.459  16.468  59.867  2.00  1.00           C
ATOM   1236  CG  TYR A 156      36.510  16.051  60.848  2.00  1.00           C
ATOM   1237  CD1 TYR A 156      36.700  16.712  62.041  2.00  1.00           C
ATOM   1238  CD2 TYR A 156      37.324  14.978  60.559  2.00  1.00           C
ATOM   1239  CE1 TYR A 156      37.677  16.309  62.923  2.00  1.00           C
ATOM   1240  CE2 TYR A 156      38.303  14.569  61.434  2.00  1.00           C
ATOM   1241  CZ  TYR A 156      38.481  15.235  62.622  2.00  1.00           C
ATOM   1242  OH  TYR A 156      39.485  14.817  63.522  2.00  1.00           O
ATOM   1243  C   TYR A 156      35.499  17.752  57.716  2.00  1.00           C
ATOM   1244  O   TYR A 156      36.121  17.242  56.785  2.00  1.00           O
ATOM   1245  N   LEU A 157      34.336  18.406  57.517  1.00  1.00           N
ATOM   1246  CA  LEU A 157      33.711  18.399  56.221  1.00  1.00           C
ATOM   1247  CB  LEU A 157      32.272  18.943  56.189  1.00  1.00           C
ATOM   1248  CG  LEU A 157      31.224  18.037  56.859  1.00  1.00           C
ATOM   1249  CD1 LEU A 157      31.501  17.874  58.356  1.00  1.00           C
ATOM   1250  CD2 LEU A 157      29.798  18.538  56.571  1.00  1.00           C
ATOM   1251  C   LEU A 157      34.485  19.237  55.272  1.00  1.00           C
ATOM   1252  O   LEU A 157      35.243  20.123  55.666  1.00  1.00           O
ATOM   1253  N   ASP A 158      34.317  18.937  53.969  1.00  1.00           N
ATOM   1254  CA  ASP A 158      34.970  19.717  52.970  1.00  1.00           C
ATOM   1255  CB  ASP A 158      34.727  19.243  51.526  1.00  1.00           C
ATOM   1256  CG  ASP A 158      35.638  18.053  51.279  1.00  1.00           C
ATOM   1257  OD1 ASP A 158      36.861  18.193  51.547  1.00  1.00           O
ATOM   1258  OD2 ASP A 158      35.129  16.989  50.836  1.00  1.00           O
ATOM   1259  C   ASP A 158      34.425  21.096  53.091  1.00  1.00           C
ATOM   1260  O   ASP A 158      33.223  21.305  53.251  1.00  1.00           O
ATOM   1261  N   LYS A 159      35.331  22.079  53.045  3.00  1.00           N
ATOM   1262  CA  LYS A 159      34.962  23.435  53.287  3.00  1.00           C
ATOM   1263  CB  LYS A 159      36.206  24.330  53.373  3.00  1.00           C
ATOM   1264  CG  LYS A 159      37.114  24.198  52.149  3.00  1.00           C
ATOM   1265  CD  LYS A 159      38.275  25.193  52.125  3.00  1.00           C
ATOM   1266  CE  LYS A 159      39.300  24.904  51.026  3.00  1.00           C
ATOM   1267  NZ  LYS A 159      38.889  25.553  49.762  3.00  1.00           N
ATOM   1268  C   LYS A 159      34.052  24.015  52.262  3.00  1.00           C
ATOM   1269  O   LYS A 159      32.966  24.494  52.589  3.00  1.00           O
ATOM   1270  N   ASP A 160      34.450  23.969  50.984  3.00  1.00           N
ATOM   1271  CA  ASP A 160      33.667  24.652  50.002  3.00  1.00           C
ATOM   1272  CB  ASP A 160      34.329  24.665  48.614  3.00  1.00           C
ATOM   1273  CG  ASP A 160      35.549  25.573  48.698  3.00  1.00           C
ATOM   1274  OD1 ASP A 160      35.687  26.280  49.731  3.00  1.00           O
ATOM   1275  OD2 ASP A 160      36.359  25.568  47.732  3.00  1.00           O
ATOM   1276  C   ASP A 160      32.337  24.000  49.870  3.00  1.00           C
ATOM   1277  O   ASP A 160      31.300  24.658  49.794  3.00  1.00           O
ATOM   1278  N   LEU A 161      32.350  22.664  49.860  3.00  1.00           N
ATOM   1279  CA  LEU A 161      31.176  21.896  49.612  3.00  1.00           C
ATOM   1280  CB  LEU A 161      31.550  20.394  49.560  3.00  1.00           C
ATOM   1281  CG  LEU A 161      30.473  19.359  49.154  3.00  1.00           C
ATOM   1282  CD1 LEU A 161      31.078  17.945  49.172  3.00  1.00           C
ATOM   1283  CD2 LEU A 161      29.199  19.421  50.013  3.00  1.00           C
ATOM   1284  C   LEU A 161      30.151  22.107  50.701  3.00  1.00           C
ATOM   1285  O   LEU A 161      28.987  22.348  50.387  3.00  1.00           O
ATOM   1286  N   TYR A 162      30.526  22.040  52.003  1.00  1.00           N
ATOM   1287  CA  TYR A 162      29.497  22.123  53.009  1.00  1.00           C
ATOM   1288  CB  TYR A 162      29.593  20.990  54.049  1.00  1.00           C
ATOM   1289  CG  TYR A 162      28.318  20.924  54.815  1.00  1.00           C
ATOM   1290  CD1 TYR A 162      28.129  21.664  55.959  1.00  1.00           C
ATOM   1291  CD2 TYR A 162      27.303  20.104  54.376  1.00  1.00           C
ATOM   1292  CE1 TYR A 162      26.943  21.585  56.651  1.00  1.00           C
ATOM   1293  CE2 TYR A 162      26.118  20.023  55.065  1.00  1.00           C
ATOM   1294  CZ  TYR A 162      25.937  20.764  56.204  1.00  1.00           C
ATOM   1295  OH  TYR A 162      24.720  20.682  56.913  1.00  1.00           O
ATOM   1296  C   TYR A 162      29.668  23.410  53.760  1.00  1.00           C
ATOM   1297  O   TYR A 162      30.576  23.562  54.577  1.00  1.00           O
ATOM   1298  N   PRO A 163      28.820  24.360  53.466  1.00  1.00           N
ATOM   1299  CA  PRO A 163      28.889  25.637  54.131  1.00  1.00           C
ATOM   1300  CD  PRO A 163      28.381  24.511  52.089  1.00  1.00           C
ATOM   1301  CB  PRO A 163      28.498  26.689  53.090  1.00  1.00           C
ATOM   1302  CG  PRO A 163      27.742  25.899  52.014  1.00  1.00           C
ATOM   1303  C   PRO A 163      28.033  25.706  55.344  1.00  1.00           C
ATOM   1304  O   PRO A 163      27.148  24.869  55.514  1.00  1.00           O
ATOM   1305  N   VAL A 164      28.309  26.708  56.195  4.00  1.00           N
ATOM   1306  CA  VAL A 164      27.441  26.989  57.288  4.00  1.00           C
ATOM   1307  CB  VAL A 164      28.116  26.975  58.635  4.00  1.00           C
ATOM   1308  CG1 VAL A 164      29.170  28.095  58.703  4.00  1.00           C
ATOM   1309  CG2 VAL A 164      27.028  27.064  59.716  4.00  1.00           C
ATOM   1310  C   VAL A 164      26.942  28.374  56.997  4.00  1.00           C
ATOM   1311  O   VAL A 164      27.726  29.272  56.696  4.00  1.00           O
ATOM   1312  N   ILE A 165      25.612  28.581  57.027  1.00  1.00           N
ATOM   1313  CA  ILE A 165      25.087  29.902  56.813  1.00  1.00           C
ATOM   1314  CB  ILE A 165      23.810  29.944  56.022  1.00  1.00           C
ATOM   1315  CG1 ILE A 165      24.035  29.430  54.591  1.00  1.00           C
ATOM   1316  CG2 ILE A 165      23.258  31.380  56.094  1.00  1.00           C
ATOM   1317  CD1 ILE A 165      22.742  29.197  53.811  1.00  1.00           C
ATOM   1318  C   ILE A 165      24.752  30.365  58.185  1.00  1.00           C
ATOM   1319  O   ILE A 165      24.036  29.682  58.915  1.00  1.00           O
ATOM   1320  N   ASN A 166      25.270  31.537  58.590  1.00  1.00           N
ATOM   1321  CA  ASN A 166      25.045  31.897  59.953  1.00  1.00           C
ATOM   1322  CB  ASN A 166      26.348  32.158  60.725  1.00  1.00           C
ATOM   1323  CG  ASN A 166      27.112  30.845  60.729  1.00  1.00           C
ATOM   1324  OD1 ASN A 166      28.333  30.818  60.871  1.00  1.00           O
ATOM   1325  ND2 ASN A 166      26.369  29.722  60.546  1.00  1.00           N
ATOM   1326  C   ASN A 166      24.238  33.148  60.031  1.00  1.00           C
ATOM   1327  O   ASN A 166      24.390  34.050  59.209  1.00  1.00           O
ATOM   1328  N   GLY A 167      23.332  33.224  61.030  1.00  1.00           N
ATOM   1329  CA  GLY A 167      22.601  34.445  61.200  1.00  1.00           C
ATOM   1330  C   GLY A 167      21.170  34.156  61.508  1.00  1.00           C
ATOM   1331  O   GLY A 167      20.784  33.019  61.772  1.00  1.00           O
ATOM   1332  N   GLY A 168      20.340  35.221  61.479  1.00  1.00           N
ATOM   1333  CA  GLY A 168      18.951  35.111  61.816  1.00  1.00           C
ATOM   1334  C   GLY A 168      18.111  35.093  60.582  1.00  1.00           C
ATOM   1335  O   GLY A 168      18.550  34.686  59.507  1.00  1.00           O
ATOM   1336  N   VAL A 169      16.851  35.544  60.736  2.00  1.00           N
ATOM   1337  CA  VAL A 169      15.902  35.503  59.668  2.00  1.00           C
ATOM   1338  CB  VAL A 169      14.459  35.705  60.095  2.00  1.00           C
ATOM   1339  CG1 VAL A 169      14.242  37.075  60.750  2.00  1.00           C
ATOM   1340  CG2 VAL A 169      13.573  35.446  58.866  2.00  1.00           C
ATOM   1341  C   VAL A 169      16.268  36.422  58.530  2.00  1.00           C
ATOM   1342  O   VAL A 169      16.011  36.033  57.391  2.00  1.00           O
ATOM   1343  N   PRO A 170      16.841  37.590  58.670  2.00  1.00           N
ATOM   1344  CA  PRO A 170      17.131  38.351  57.485  2.00  1.00           C
ATOM   1345  CD  PRO A 170      16.788  38.416  59.864  2.00  1.00           C
ATOM   1346  CB  PRO A 170      17.591  39.723  57.972  2.00  1.00           C
ATOM   1347  CG  PRO A 170      16.925  39.863  59.353  2.00  1.00           C
ATOM   1348  C   PRO A 170      18.141  37.607  56.677  2.00  1.00           C
ATOM   1349  O   PRO A 170      18.115  37.694  55.450  2.00  1.00           O
ATOM   1350  N   GLU A 171      19.048  36.884  57.362  2.00  1.00           N
ATOM   1351  CA  GLU A 171      20.082  36.113  56.735  2.00  1.00           C
ATOM   1352  CB  GLU A 171      21.139  35.588  57.730  2.00  1.00           C
ATOM   1353  CG  GLU A 171      22.209  36.619  58.132  2.00  1.00           C
ATOM   1354  CD  GLU A 171      21.720  37.545  59.246  2.00  1.00           C
ATOM   1355  OE1 GLU A 171      20.499  37.849  59.305  2.00  1.00           O
ATOM   1356  OE2 GLU A 171      22.586  37.978  60.052  2.00  1.00           O
ATOM   1357  C   GLU A 171      19.460  34.951  56.028  2.00  1.00           C
ATOM   1358  O   GLU A 171      19.858  34.618  54.912  2.00  1.00           O
ATOM   1359  N   THR A 172      18.447  34.312  56.648  2.00  1.00           N
ATOM   1360  CA  THR A 172      17.832  33.185  56.006  2.00  1.00           C
ATOM   1361  CB  THR A 172      16.773  32.492  56.824  2.00  1.00           C
ATOM   1362  OG1 THR A 172      16.429  31.259  56.210  2.00  1.00           O
ATOM   1363  CG2 THR A 172      15.524  33.380  56.929  2.00  1.00           C
ATOM   1364  C   THR A 172      17.206  33.700  54.746  2.00  1.00           C
ATOM   1365  O   THR A 172      17.257  33.049  53.704  2.00  1.00           O
ATOM   1366  N   THR A 173      16.619  34.911  54.819  2.00  1.00           N
ATOM   1367  CA  THR A 173      15.937  35.525  53.713  2.00  1.00           C
ATOM   1368  CB  THR A 173      15.365  36.865  54.081  2.00  1.00           C
ATOM   1369  OG1 THR A 173      14.462  36.740  55.167  2.00  1.00           O
ATOM   1370  CG2 THR A 173      14.645  37.447  52.854  2.00  1.00           C
ATOM   1371  C   THR A 173      16.891  35.780  52.588  2.00  1.00           C
ATOM   1372  O   THR A 173      16.595  35.468  51.436  2.00  1.00           O
ATOM   1373  N   GLU A 174      18.079  36.331  52.891  2.00  1.00           N
ATOM   1374  CA  GLU A 174      18.985  36.689  51.837  2.00  1.00           C
ATOM   1375  CB  GLU A 174      20.283  37.347  52.347  2.00  1.00           C
ATOM   1376  CG  GLU A 174      21.207  37.827  51.224  2.00  1.00           C
ATOM   1377  CD  GLU A 174      22.332  38.655  51.834  2.00  1.00           C
ATOM   1378  OE1 GLU A 174      22.214  39.017  53.035  2.00  1.00           O
ATOM   1379  OE2 GLU A 174      23.321  38.941  51.108  2.00  1.00           O
ATOM   1380  C   GLU A 174      19.334  35.440  51.096  2.00  1.00           C
ATOM   1381  O   GLU A 174      19.458  35.439  49.872  2.00  1.00           O
ATOM   1382  N   LEU A 175      19.464  34.334  51.844  2.00  1.00           N
ATOM   1383  CA  LEU A 175      19.821  33.041  51.342  2.00  1.00           C
ATOM   1384  CB  LEU A 175      19.909  32.011  52.488  2.00  1.00           C
ATOM   1385  CG  LEU A 175      20.234  30.561  52.077  2.00  1.00           C
ATOM   1386  CD1 LEU A 175      19.029  29.849  51.438  2.00  1.00           C
ATOM   1387  CD2 LEU A 175      21.492  30.512  51.199  2.00  1.00           C
ATOM   1388  C   LEU A 175      18.786  32.589  50.388  2.00  1.00           C
ATOM   1389  O   LEU A 175      19.079  31.960  49.373  2.00  1.00           O
ATOM   1390  N   LEU A 176      17.535  32.931  50.691  3.00  1.00           N
ATOM   1391  CA  LEU A 176      16.451  32.465  49.902  3.00  1.00           C
ATOM   1392  CB  LEU A 176      15.100  32.973  50.432  3.00  1.00           C
ATOM   1393  CG  LEU A 176      14.848  32.519  51.882  3.00  1.00           C
ATOM   1394  CD1 LEU A 176      13.442  32.908  52.372  3.00  1.00           C
ATOM   1395  CD2 LEU A 176      15.160  31.023  52.046  3.00  1.00           C
ATOM   1396  C   LEU A 176      16.621  32.938  48.488  3.00  1.00           C
ATOM   1397  O   LEU A 176      16.285  32.222  47.546  3.00  1.00           O
ATOM   1398  N   LYS A 177      17.171  34.150  48.298  3.00  1.00           N
ATOM   1399  CA  LYS A 177      17.306  34.732  46.989  3.00  1.00           C
ATOM   1400  CB  LYS A 177      17.963  36.121  47.025  3.00  1.00           C
ATOM   1401  CG  LYS A 177      17.190  37.162  47.838  3.00  1.00           C
ATOM   1402  CD  LYS A 177      15.783  37.463  47.318  3.00  1.00           C
ATOM   1403  CE  LYS A 177      15.051  38.508  48.165  3.00  1.00           C
ATOM   1404  NZ  LYS A 177      13.716  38.798  47.593  3.00  1.00           N
ATOM   1405  C   LYS A 177      18.170  33.864  46.105  3.00  1.00           C
ATOM   1406  O   LYS A 177      17.893  33.737  44.913  3.00  1.00           O
ATOM   1407  N   GLU A 178      19.232  33.238  46.658  1.00  1.00           N
ATOM   1408  CA  GLU A 178      20.186  32.463  45.894  1.00  1.00           C
ATOM   1409  CB  GLU A 178      21.324  31.881  46.750  1.00  1.00           C
ATOM   1410  CG  GLU A 178      22.265  32.933  47.340  1.00  1.00           C
ATOM   1411  CD  GLU A 178      23.219  33.372  46.239  1.00  1.00           C
ATOM   1412  OE1 GLU A 178      23.127  32.801  45.120  1.00  1.00           O
ATOM   1413  OE2 GLU A 178      24.053  34.279  46.503  1.00  1.00           O
ATOM   1414  C   GLU A 178      19.506  31.302  45.231  1.00  1.00           C
ATOM   1415  O   GLU A 178      18.414  30.893  45.623  1.00  1.00           O
ATOM   1416  N   ARG A 179      20.156  30.760  44.176  1.00  1.00           N
ATOM   1417  CA  ARG A 179      19.619  29.679  43.393  1.00  1.00           C
ATOM   1418  CB  ARG A 179      20.039  29.766  41.916  1.00  1.00           C
ATOM   1419  CG  ARG A 179      19.659  31.098  41.263  1.00  1.00           C
ATOM   1420  CD  ARG A 179      20.195  31.269  39.838  1.00  1.00           C
ATOM   1421  NE  ARG A 179      19.218  30.637  38.908  1.00  1.00           N
ATOM   1422  CZ  ARG A 179      18.184  31.365  38.396  1.00  1.00           C
ATOM   1423  NH1 ARG A 179      18.053  32.688  38.707  1.00  1.00           N
ATOM   1424  NH2 ARG A 179      17.279  30.768  37.566  1.00  1.00           N
ATOM   1425  C   ARG A 179      20.144  28.403  43.929  1.00  1.00           C
ATOM   1426  O   ARG A 179      21.354  28.193  44.019  1.00  1.00           O
ATOM   1427  N   PHE A 180      19.216  27.517  44.325  1.00  1.00           N
ATOM   1428  CA  PHE A 180      19.626  26.241  44.806  1.00  1.00           C
ATOM   1429  CB  PHE A 180      19.518  26.075  46.334  1.00  1.00           C
ATOM   1430  CG  PHE A 180      20.441  27.019  47.025  1.00  1.00           C
ATOM   1431  CD1 PHE A 180      20.043  28.307  47.302  1.00  1.00           C
ATOM   1432  CD2 PHE A 180      21.696  26.608  47.412  1.00  1.00           C
ATOM   1433  CE1 PHE A 180      20.890  29.177  47.947  1.00  1.00           C
ATOM   1434  CE2 PHE A 180      22.549  27.475  48.056  1.00  1.00           C
ATOM   1435  CZ  PHE A 180      22.145  28.761  48.324  1.00  1.00           C
ATOM   1436  C   PHE A 180      18.666  25.252  44.248  1.00  1.00           C
ATOM   1437  O   PHE A 180      17.496  25.558  44.032  1.00  1.00           O
ATOM   1438  N   ASP A 181      19.155  24.034  43.975  1.00  1.00           N
ATOM   1439  CA  ASP A 181      18.292  23.050  43.409  1.00  1.00           C
ATOM   1440  CB  ASP A 181      19.038  21.801  42.917  1.00  1.00           C
ATOM   1441  CG  ASP A 181      19.767  22.154  41.633  1.00  1.00           C
ATOM   1442  OD1 ASP A 181      19.521  23.262  41.089  1.00  1.00           O
ATOM   1443  OD2 ASP A 181      20.586  21.310  41.180  1.00  1.00           O
ATOM   1444  C   ASP A 181      17.238  22.556  44.375  1.00  1.00           C
ATOM   1445  O   ASP A 181      16.054  22.559  44.038  1.00  1.00           O
ATOM   1446  N   HIS A 182      17.615  22.145  45.610  4.00  1.00           N
ATOM   1447  CA  HIS A 182      16.654  21.511  46.490  4.00  1.00           C
ATOM   1448  ND1 HIS A 182      15.905  19.516  48.967  4.00  1.00           N
ATOM   1449  CG  HIS A 182      16.033  19.309  47.612  4.00  1.00           C
ATOM   1450  CB  HIS A 182      17.007  20.036  46.741  4.00  1.00           C
ATOM   1451  NE2 HIS A 182      14.452  17.923  48.426  4.00  1.00           N
ATOM   1452  CD2 HIS A 182      15.138  18.334  47.297  4.00  1.00           C
ATOM   1453  CE1 HIS A 182      14.947  18.661  49.404  4.00  1.00           C
ATOM   1454  C   HIS A 182      16.661  22.201  47.838  4.00  1.00           C
ATOM   1455  O   HIS A 182      17.712  22.365  48.456  4.00  1.00           O
ATOM   1456  N   ILE A 183      15.470  22.646  48.308  4.00  1.00           N
ATOM   1457  CA  ILE A 183      15.267  23.394  49.531  4.00  1.00           C
ATOM   1458  CB  ILE A 183      14.019  24.219  49.512  4.00  1.00           C
ATOM   1459  CG1 ILE A 183      14.278  25.485  48.680  4.00  1.00           C
ATOM   1460  CG2 ILE A 183      13.618  24.515  50.967  4.00  1.00           C
ATOM   1461  CD1 ILE A 183      14.819  25.192  47.284  4.00  1.00           C
ATOM   1462  C   ILE A 183      15.350  22.699  50.878  4.00  1.00           C
ATOM   1463  O   ILE A 183      16.028  23.222  51.760  4.00  1.00           O
ATOM   1464  N   LEU A 184      14.695  21.535  51.109  4.00  1.00           N
ATOM   1465  CA  LEU A 184      14.799  20.866  52.398  4.00  1.00           C
ATOM   1466  CB  LEU A 184      16.205  20.240  52.516  4.00  1.00           C
ATOM   1467  CG  LEU A 184      16.542  19.332  53.715  4.00  1.00           C
ATOM   1468  CD1 LEU A 184      17.992  18.850  53.577  4.00  1.00           C
ATOM   1469  CD2 LEU A 184      16.299  19.983  55.086  4.00  1.00           C
ATOM   1470  C   LEU A 184      14.549  21.789  53.575  4.00  1.00           C
ATOM   1471  O   LEU A 184      15.476  22.407  54.094  4.00  1.00           O
ATOM   1472  N   TYR A 185      13.273  21.910  54.029  4.00  1.00           N
ATOM   1473  CA  TYR A 185      12.921  22.830  55.092  4.00  1.00           C
ATOM   1474  CB  TYR A 185      11.950  23.892  54.529  4.00  1.00           C
ATOM   1475  CG  TYR A 185      11.909  25.140  55.342  4.00  1.00           C
ATOM   1476  CD1 TYR A 185      11.238  25.203  56.541  4.00  1.00           C
ATOM   1477  CD2 TYR A 185      12.561  26.263  54.880  4.00  1.00           C
ATOM   1478  CE1 TYR A 185      11.221  26.372  57.267  4.00  1.00           C
ATOM   1479  CE2 TYR A 185      12.547  27.432  55.600  4.00  1.00           C
ATOM   1480  CZ  TYR A 185      11.875  27.488  56.797  4.00  1.00           C
ATOM   1481  OH  TYR A 185      11.856  28.687  57.540  4.00  1.00           O
ATOM   1482  C   TYR A 185      12.169  22.118  56.161  4.00  1.00           C
ATOM   1483  O   TYR A 185      11.393  21.200  55.901  4.00  1.00           O
ATOM   1484  N   THR A 186      12.428  22.528  57.413  4.00  1.00           N
ATOM   1485  CA  THR A 186      11.663  22.067  58.526  4.00  1.00           C
ATOM   1486  CB  THR A 186      12.438  21.188  59.465  4.00  1.00           C
ATOM   1487  OG1 THR A 186      13.552  21.890  59.995  4.00  1.00           O
ATOM   1488  CG2 THR A 186      12.918  19.945  58.696  4.00  1.00           C
ATOM   1489  C   THR A 186      11.285  23.316  59.249  4.00  1.00           C
ATOM   1490  O   THR A 186      12.143  24.150  59.534  4.00  1.00           O
ATOM   1491  N   GLY A 187       9.991  23.496  59.571  1.00  1.00           N
ATOM   1492  CA  GLY A 187       9.650  24.731  60.210  1.00  1.00           C
ATOM   1493  C   GLY A 187       8.167  24.780  60.399  1.00  1.00           C
ATOM   1494  O   GLY A 187       7.529  23.754  60.629  1.00  1.00           O
ATOM   1495  N   SER A 188       7.571  25.988  60.292  1.00  1.00           N
ATOM   1496  CA  SER A 188       6.180  26.108  60.617  1.00  1.00           C
ATOM   1497  CB  SER A 188       5.884  27.212  61.651  1.00  1.00           C
ATOM   1498  OG  SER A 188       6.237  28.487  61.135  1.00  1.00           O
ATOM   1499  C   SER A 188       5.332  26.358  59.430  1.00  1.00           C
ATOM   1500  O   SER A 188       5.802  26.727  58.358  1.00  1.00           O
ATOM   1501  N   THR A 189       4.022  26.099  59.601  2.00  1.00           N
ATOM   1502  CA  THR A 189       3.133  26.426  58.541  2.00  1.00           C
ATOM   1503  CB  THR A 189       1.713  25.986  58.766  2.00  1.00           C
ATOM   1504  OG1 THR A 189       0.932  26.262  57.613  2.00  1.00           O
ATOM   1505  CG2 THR A 189       1.139  26.718  59.990  2.00  1.00           C
ATOM   1506  C   THR A 189       3.175  27.919  58.503  2.00  1.00           C
ATOM   1507  O   THR A 189       3.105  28.580  59.538  2.00  1.00           O
ATOM   1508  N   GLY A 190       3.337  28.489  57.300  2.00  1.00           N
ATOM   1509  CA  GLY A 190       3.412  29.912  57.157  2.00  1.00           C
ATOM   1510  C   GLY A 190       4.828  30.248  56.798  2.00  1.00           C
ATOM   1511  O   GLY A 190       5.070  30.968  55.831  2.00  1.00           O
ATOM   1512  N   VAL A 191       5.811  29.741  57.574  2.00  1.00           N
ATOM   1513  CA  VAL A 191       7.182  29.966  57.213  2.00  1.00           C
ATOM   1514  CB  VAL A 191       8.185  29.569  58.263  2.00  1.00           C
ATOM   1515  CG1 VAL A 191       7.887  30.365  59.545  2.00  1.00           C
ATOM   1516  CG2 VAL A 191       8.195  28.044  58.439  2.00  1.00           C
ATOM   1517  C   VAL A 191       7.409  29.136  55.988  2.00  1.00           C
ATOM   1518  O   VAL A 191       8.101  29.540  55.055  2.00  1.00           O
ATOM   1519  N   GLY A 192       6.777  27.942  55.973  2.00  1.00           N
ATOM   1520  CA  GLY A 192       6.895  26.976  54.918  2.00  1.00           C
ATOM   1521  C   GLY A 192       6.391  27.560  53.641  2.00  1.00           C
ATOM   1522  O   GLY A 192       6.939  27.310  52.571  2.00  1.00           O
ATOM   1523  N   LYS A 193       5.300  28.333  53.697  2.00  1.00           N
ATOM   1524  CA  LYS A 193       4.815  28.879  52.468  2.00  1.00           C
ATOM   1525  CB  LYS A 193       3.482  29.638  52.614  2.00  1.00           C
ATOM   1526  CG  LYS A 193       3.553  30.916  53.454  2.00  1.00           C
ATOM   1527  CD  LYS A 193       2.300  31.787  53.311  2.00  1.00           C
ATOM   1528  CE  LYS A 193       2.308  33.047  54.181  2.00  1.00           C
ATOM   1529  NZ  LYS A 193       2.240  32.673  55.613  2.00  1.00           N
ATOM   1530  C   LYS A 193       5.832  29.839  51.938  2.00  1.00           C
ATOM   1531  O   LYS A 193       6.067  29.900  50.733  2.00  1.00           O
ATOM   1532  N   ILE A 194       6.483  30.605  52.836  2.00  1.00           N
ATOM   1533  CA  ILE A 194       7.442  31.580  52.402  2.00  1.00           C
ATOM   1534  CB  ILE A 194       8.078  32.334  53.539  2.00  1.00           C
ATOM   1535  CG1 ILE A 194       7.017  33.153  54.298  2.00  1.00           C
ATOM   1536  CG2 ILE A 194       9.217  33.196  52.964  2.00  1.00           C
ATOM   1537  CD1 ILE A 194       7.526  33.784  55.595  2.00  1.00           C
ATOM   1538  C   ILE A 194       8.514  30.835  51.664  2.00  1.00           C
ATOM   1539  O   ILE A 194       8.993  31.288  50.627  2.00  1.00           O
ATOM   1540  N   ILE A 195       8.933  29.654  52.161  2.00  1.00           N
ATOM   1541  CA  ILE A 195       9.986  28.973  51.461  2.00  1.00           C
ATOM   1542  CB  ILE A 195      10.589  27.795  52.184  2.00  1.00           C
ATOM   1543  CG1 ILE A 195      11.900  27.379  51.491  2.00  1.00           C
ATOM   1544  CG2 ILE A 195       9.568  26.653  52.245  2.00  1.00           C
ATOM   1545  CD1 ILE A 195      13.007  28.429  51.575  2.00  1.00           C
ATOM   1546  C   ILE A 195       9.548  28.560  50.116  2.00  1.00           C
ATOM   1547  O   ILE A 195      10.290  28.704  49.147  2.00  1.00           O
ATOM   1548  N   MET A 196       8.318  28.050  50.009  2.00  1.00           N
ATOM   1549  CA  MET A 196       7.910  27.621  48.717  2.00  1.00           C
ATOM   1550  CB  MET A 196       6.505  26.989  48.689  2.00  1.00           C
ATOM   1551  CG  MET A 196       6.407  25.683  49.482  2.00  1.00           C
ATOM   1552  SD  MET A 196       4.957  24.665  49.078  2.00  1.00           S
ATOM   1553  CE  MET A 196       5.616  24.156  47.463  2.00  1.00           C
ATOM   1554  C   MET A 196       7.894  28.823  47.813  2.00  1.00           C
ATOM   1555  O   MET A 196       8.278  28.729  46.648  2.00  1.00           O
ATOM   1556  N   THR A 197       7.474  30.001  48.325  2.00  1.00           N
ATOM   1557  CA  THR A 197       7.338  31.135  47.449  2.00  1.00           C
ATOM   1558  CB  THR A 197       6.709  32.352  48.082  2.00  1.00           C
ATOM   1559  OG1 THR A 197       6.280  33.247  47.068  2.00  1.00           O
ATOM   1560  CG2 THR A 197       7.727  33.067  48.982  2.00  1.00           C
ATOM   1561  C   THR A 197       8.652  31.525  46.837  2.00  1.00           C
ATOM   1562  O   THR A 197       8.732  31.741  45.628  2.00  1.00           O
ATOM   1563  N   ALA A 198       9.729  31.606  47.638  2.00  1.00           N
ATOM   1564  CA  ALA A 198      11.007  32.006  47.118  2.00  1.00           C
ATOM   1565  CB  ALA A 198      12.092  32.110  48.206  2.00  1.00           C
ATOM   1566  C   ALA A 198      11.465  30.993  46.134  2.00  1.00           C
ATOM   1567  O   ALA A 198      12.056  31.314  45.105  2.00  1.00           O
ATOM   1568  N   ALA A 199      11.165  29.728  46.436  2.00  1.00           N
ATOM   1569  CA  ALA A 199      11.619  28.620  45.665  2.00  1.00           C
ATOM   1570  CB  ALA A 199      11.078  27.290  46.207  2.00  1.00           C
ATOM   1571  C   ALA A 199      11.124  28.757  44.255  2.00  1.00           C
ATOM   1572  O   ALA A 199      11.828  28.404  43.310  2.00  1.00           O
ATOM   1573  N   ALA A 200       9.906  29.296  44.074  2.00  1.00           N
ATOM   1574  CA  ALA A 200       9.271  29.373  42.788  2.00  1.00           C
ATOM   1575  CB  ALA A 200       7.897  30.062  42.856  2.00  1.00           C
ATOM   1576  C   ALA A 200      10.130  30.137  41.830  2.00  1.00           C
ATOM   1577  O   ALA A 200      10.164  29.790  40.649  2.00  1.00           O
ATOM   1578  N   LYS A 201      10.844  31.187  42.297  3.00  1.00           N
ATOM   1579  CA  LYS A 201      11.653  31.971  41.398  3.00  1.00           C
ATOM   1580  CB  LYS A 201      12.471  33.057  42.119  3.00  1.00           C
ATOM   1581  CG  LYS A 201      13.082  34.075  41.156  3.00  1.00           C
ATOM   1582  CD  LYS A 201      13.519  35.380  41.823  3.00  1.00           C
ATOM   1583  CE  LYS A 201      15.017  35.457  42.112  3.00  1.00           C
ATOM   1584  NZ  LYS A 201      15.368  36.824  42.558  3.00  1.00           N
ATOM   1585  C   LYS A 201      12.605  31.011  40.736  3.00  1.00           C
ATOM   1586  O   LYS A 201      12.778  31.026  39.518  3.00  1.00           O
ATOM   1587  N   HIS A 202      13.234  30.135  41.538  3.00  1.00           N
ATOM   1588  CA  HIS A 202      14.168  29.139  41.085  3.00  1.00           C
ATOM   1589  ND1 HIS A 202      16.096  26.401  41.476  3.00  1.00           N
ATOM   1590  CG  HIS A 202      16.197  27.751  41.738  3.00  1.00           C
ATOM   1591  CB  HIS A 202      15.064  28.610  42.220  3.00  1.00           C
ATOM   1592  NE2 HIS A 202      18.205  26.972  41.059  3.00  1.00           N
ATOM   1593  CD2 HIS A 202      17.492  28.082  41.475  3.00  1.00           C
ATOM   1594  CE1 HIS A 202      17.325  25.987  41.076  3.00  1.00           C
ATOM   1595  C   HIS A 202      13.516  27.933  40.445  3.00  1.00           C
ATOM   1596  O   HIS A 202      14.131  27.295  39.592  3.00  1.00           O
ATOM   1597  N   LEU A 203      12.261  27.581  40.805  3.00  1.00           N
ATOM   1598  CA  LEU A 203      11.703  26.318  40.371  3.00  1.00           C
ATOM   1599  CB  LEU A 203      11.789  26.059  38.855  3.00  1.00           C
ATOM   1600  CG  LEU A 203      10.829  26.938  38.032  3.00  1.00           C
ATOM   1601  CD1 LEU A 203      10.947  26.641  36.528  3.00  1.00           C
ATOM   1602  CD2 LEU A 203       9.387  26.813  38.551  3.00  1.00           C
ATOM   1603  C   LEU A 203      12.418  25.204  41.085  3.00  1.00           C
ATOM   1604  O   LEU A 203      12.631  24.129  40.526  3.00  1.00           O
ATOM   1605  N   THR A 204      12.801  25.447  42.360  1.00  1.00           N
ATOM   1606  CA  THR A 204      13.450  24.469  43.200  1.00  1.00           C
ATOM   1607  CB  THR A 204      14.018  25.064  44.434  1.00  1.00           C
ATOM   1608  OG1 THR A 204      12.938  25.461  45.260  1.00  1.00           O
ATOM   1609  CG2 THR A 204      14.855  26.296  44.057  1.00  1.00           C
ATOM   1610  C   THR A 204      12.374  23.570  43.729  1.00  1.00           C
ATOM   1611  O   THR A 204      11.238  23.997  43.928  1.00  1.00           O
ATOM   1612  N   PRO A 205      12.701  22.324  43.935  1.00  1.00           N
ATOM   1613  CA  PRO A 205      11.748  21.420  44.526  1.00  1.00           C
ATOM   1614  CD  PRO A 205      13.585  21.645  43.002  1.00  1.00           C
ATOM   1615  CB  PRO A 205      12.208  20.013  44.155  1.00  1.00           C
ATOM   1616  CG  PRO A 205      13.028  20.219  42.871  1.00  1.00           C
ATOM   1617  C   PRO A 205      11.845  21.651  45.999  1.00  1.00           C
ATOM   1618  O   PRO A 205      12.847  22.218  46.430  1.00  1.00           O
ATOM   1619  N   VAL A 206      10.842  21.246  46.803  4.00  1.00           N
ATOM   1620  CA  VAL A 206      11.048  21.461  48.205  4.00  1.00           C
ATOM   1621  CB  VAL A 206      10.525  22.788  48.677  4.00  1.00           C
ATOM   1622  CG1 VAL A 206      10.699  22.863  50.203  4.00  1.00           C
ATOM   1623  CG2 VAL A 206      11.254  23.909  47.911  4.00  1.00           C
ATOM   1624  C   VAL A 206      10.355  20.390  48.994  4.00  1.00           C
ATOM   1625  O   VAL A 206       9.298  19.900  48.606  4.00  1.00           O
ATOM   1626  N   THR A 207      10.969  19.985  50.127  4.00  1.00           N
ATOM   1627  CA  THR A 207      10.362  19.046  51.028  4.00  1.00           C
ATOM   1628  CB  THR A 207      11.176  17.796  51.246  4.00  1.00           C
ATOM   1629  OG1 THR A 207      10.515  16.915  52.143  4.00  1.00           O
ATOM   1630  CG2 THR A 207      12.575  18.172  51.744  4.00  1.00           C
ATOM   1631  C   THR A 207      10.147  19.781  52.303  4.00  1.00           C
ATOM   1632  O   THR A 207      11.099  20.158  52.984  4.00  1.00           O
ATOM   1633  N   LEU A 208       8.867  20.027  52.640  4.00  1.00           N
ATOM   1634  CA  LEU A 208       8.565  20.800  53.805  4.00  1.00           C
ATOM   1635  CB  LEU A 208       7.460  21.850  53.578  4.00  1.00           C
ATOM   1636  CG  LEU A 208       7.768  22.864  52.462  4.00  1.00           C
ATOM   1637  CD1 LEU A 208       7.828  22.167  51.095  4.00  1.00           C
ATOM   1638  CD2 LEU A 208       6.780  24.043  52.478  4.00  1.00           C
ATOM   1639  C   LEU A 208       8.020  19.870  54.855  4.00  1.00           C
ATOM   1640  O   LEU A 208       7.066  19.135  54.609  4.00  1.00           O
ATOM   1641  N   GLU A 209       8.635  19.866  56.056  4.00  1.00           N
ATOM   1642  CA  GLU A 209       8.115  19.131  57.178  4.00  1.00           C
ATOM   1643  CB  GLU A 209       9.205  18.384  57.962  4.00  1.00           C
ATOM   1644  CG  GLU A 209      10.026  17.383  57.148  4.00  1.00           C
ATOM   1645  CD  GLU A 209      11.207  16.982  58.026  4.00  1.00           C
ATOM   1646  OE1 GLU A 209      11.127  17.231  59.258  4.00  1.00           O
ATOM   1647  OE2 GLU A 209      12.203  16.435  57.483  4.00  1.00           O
ATOM   1648  C   GLU A 209       7.704  20.239  58.078  4.00  1.00           C
ATOM   1649  O   GLU A 209       8.549  20.951  58.618  4.00  1.00           O
ATOM   1650  N   LEU A 210       6.392  20.424  58.255  1.00  1.00           N
ATOM   1651  CA  LEU A 210       5.947  21.529  59.040  1.00  1.00           C
ATOM   1652  CB  LEU A 210       4.940  22.443  58.322  1.00  1.00           C
ATOM   1653  CG  LEU A 210       5.458  23.105  57.033  1.00  1.00           C
ATOM   1654  CD1 LEU A 210       4.374  23.995  56.401  1.00  1.00           C
ATOM   1655  CD2 LEU A 210       6.778  23.851  57.267  1.00  1.00           C
ATOM   1656  C   LEU A 210       5.192  20.969  60.178  1.00  1.00           C
ATOM   1657  O   LEU A 210       5.278  19.782  60.484  1.00  1.00           O
ATOM   1658  N   GLY A 211       4.435  21.851  60.850  1.00  1.00           N
ATOM   1659  CA  GLY A 211       3.716  21.419  61.997  1.00  1.00           C
ATOM   1660  C   GLY A 211       2.252  21.269  61.742  1.00  1.00           C
ATOM   1661  O   GLY A 211       1.800  21.075  60.615  1.00  1.00           O
ATOM   1662  N   GLY A 212       1.487  21.354  62.852  1.00  1.00           N
ATOM   1663  CA  GLY A 212       0.058  21.227  62.901  1.00  1.00           C
ATOM   1664  C   GLY A 212      -0.217  20.535  64.207  1.00  1.00           C
ATOM   1665  O   GLY A 212       0.716  20.200  64.935  1.00  1.00           O
ATOM   1666  N   LYS A 213      -1.502  20.300  64.555  1.00  1.00           N
ATOM   1667  CA  LYS A 213      -1.796  19.633  65.795  1.00  1.00           C
ATOM   1668  CB  LYS A 213      -3.190  19.941  66.364  1.00  1.00           C
ATOM   1669  CG  LYS A 213      -3.360  21.395  66.809  1.00  1.00           C
ATOM   1670  CD  LYS A 213      -4.795  21.744  67.205  1.00  1.00           C
ATOM   1671  CE  LYS A 213      -5.248  21.046  68.489  1.00  1.00           C
ATOM   1672  NZ  LYS A 213      -4.365  21.435  69.609  1.00  1.00           N
ATOM   1673  C   LYS A 213      -1.715  18.158  65.564  1.00  1.00           C
ATOM   1674  O   LYS A 213      -2.004  17.678  64.470  1.00  1.00           O
ATOM   1675  N   SER A 214      -1.288  17.393  66.593  1.00  1.00           N
ATOM   1676  CA  SER A 214      -1.249  15.970  66.464  1.00  1.00           C
ATOM   1677  CB  SER A 214       0.073  15.346  66.952  1.00  1.00           C
ATOM   1678  OG  SER A 214       0.016  13.934  66.860  1.00  1.00           O
ATOM   1679  C   SER A 214      -2.336  15.449  67.343  1.00  1.00           C
ATOM   1680  O   SER A 214      -2.328  15.641  68.559  1.00  1.00           O
ATOM   1681  N   PRO A 215      -3.288  14.808  66.739  4.00  1.00           N
ATOM   1682  CA  PRO A 215      -4.365  14.276  67.520  4.00  1.00           C
ATOM   1683  CD  PRO A 215      -3.747  15.275  65.437  4.00  1.00           C
ATOM   1684  CB  PRO A 215      -5.535  14.083  66.564  4.00  1.00           C
ATOM   1685  CG  PRO A 215      -5.275  15.129  65.465  4.00  1.00           C
ATOM   1686  C   PRO A 215      -3.976  13.043  68.226  4.00  1.00           C
ATOM   1687  O   PRO A 215      -3.159  12.286  67.716  4.00  1.00           O
ATOM   1688  N   CYS A 216      -4.561  12.847  69.412  4.00  1.00           N
ATOM   1689  CA  CYS A 216      -4.304  11.649  70.122  4.00  1.00           C
ATOM   1690  CB  CYS A 216      -3.270  11.838  71.224  4.00  1.00           C
ATOM   1691  SG  CYS A 216      -1.727  12.350  70.438  4.00  1.00           S
ATOM   1692  C   CYS A 216      -5.598  11.282  70.725  4.00  1.00           C
ATOM   1693  O   CYS A 216      -6.150  12.021  71.537  4.00  1.00           O
ATOM   1694  N   TYR A 217      -6.125  10.120  70.324  4.00  1.00           N
ATOM   1695  CA  TYR A 217      -7.407   9.753  70.816  4.00  1.00           C
ATOM   1696  CB  TYR A 217      -8.392   9.430  69.676  4.00  1.00           C
ATOM   1697  CG  TYR A 217      -9.696   9.012  70.258  4.00  1.00           C
ATOM   1698  CD1 TYR A 217     -10.579   9.946  70.746  4.00  1.00           C
ATOM   1699  CD2 TYR A 217     -10.040   7.680  70.299  4.00  1.00           C
ATOM   1700  CE1 TYR A 217     -11.785   9.551  71.277  4.00  1.00           C
ATOM   1701  CE2 TYR A 217     -11.243   7.282  70.830  4.00  1.00           C
ATOM   1702  CZ  TYR A 217     -12.119   8.219  71.321  4.00  1.00           C
ATOM   1703  OH  TYR A 217     -13.357   7.817  71.866  4.00  1.00           O
ATOM   1704  C   TYR A 217      -7.235   8.512  71.635  4.00  1.00           C
ATOM   1705  O   TYR A 217      -6.801   7.480  71.123  4.00  1.00           O
ATOM   1706  N   VAL A 218      -7.550   8.578  72.946  4.00  1.00           N
ATOM   1707  CA  VAL A 218      -7.480   7.376  73.723  4.00  1.00           C
ATOM   1708  CB  VAL A 218      -7.004   7.557  75.144  4.00  1.00           C
ATOM   1709  CG1 VAL A 218      -5.561   8.085  75.107  4.00  1.00           C
ATOM   1710  CG2 VAL A 218      -7.985   8.449  75.918  4.00  1.00           C
ATOM   1711  C   VAL A 218      -8.886   6.850  73.729  4.00  1.00           C
ATOM   1712  O   VAL A 218      -9.824   7.556  74.096  4.00  1.00           O
ATOM   1713  N   ASP A 219      -9.080   5.595  73.276  1.00  1.00           N
ATOM   1714  CA  ASP A 219     -10.409   5.061  73.183  1.00  1.00           C
ATOM   1715  CB  ASP A 219     -10.529   3.949  72.122  1.00  1.00           C
ATOM   1716  CG  ASP A 219     -11.993   3.759  71.741  1.00  1.00           C
ATOM   1717  OD1 ASP A 219     -12.856   4.501  72.281  1.00  1.00           O
ATOM   1718  OD2 ASP A 219     -12.265   2.866  70.894  1.00  1.00           O
ATOM   1719  C   ASP A 219     -10.788   4.497  74.512  1.00  1.00           C
ATOM   1720  O   ASP A 219      -9.931   4.110  75.305  1.00  1.00           O
ATOM   1721  N   LYS A 220     -12.106   4.449  74.790  3.00  1.00           N
ATOM   1722  CA  LYS A 220     -12.580   3.827  75.990  3.00  1.00           C
ATOM   1723  CB  LYS A 220     -14.111   3.895  76.142  3.00  1.00           C
ATOM   1724  CG  LYS A 220     -14.645   3.356  77.470  3.00  1.00           C
ATOM   1725  CD  LYS A 220     -16.091   3.777  77.748  3.00  1.00           C
ATOM   1726  CE  LYS A 220     -16.641   3.248  79.074  3.00  1.00           C
ATOM   1727  NZ  LYS A 220     -17.888   3.963  79.425  3.00  1.00           N
ATOM   1728  C   LYS A 220     -12.174   2.409  75.788  3.00  1.00           C
ATOM   1729  O   LYS A 220     -11.883   1.991  74.669  3.00  1.00           O
ATOM   1730  N   ASN A 221     -12.132   1.620  76.864  3.00  1.00           N
ATOM   1731  CA  ASN A 221     -11.745   0.255  76.705  3.00  1.00           C
ATOM   1732  CB  ASN A 221     -12.649  -0.527  75.734  3.00  1.00           C
ATOM   1733  CG  ASN A 221     -12.371  -2.012  75.926  3.00  1.00           C
ATOM   1734  OD1 ASN A 221     -11.766  -2.419  76.916  3.00  1.00           O
ATOM   1735  ND2 ASN A 221     -12.821  -2.847  74.952  3.00  1.00           N
ATOM   1736  C   ASN A 221     -10.336   0.058  76.255  3.00  1.00           C
ATOM   1737  O   ASN A 221     -10.094  -0.571  75.227  3.00  1.00           O
ATOM   1738  N   CYS A 222      -9.355   0.598  77.005  1.00  1.00           N
ATOM   1739  CA  CYS A 222      -8.005   0.297  76.628  1.00  1.00           C
ATOM   1740  CB  CYS A 222      -7.384   1.325  75.668  1.00  1.00           C
ATOM   1741  SG  CYS A 222      -7.271   2.987  76.390  1.00  1.00           S
ATOM   1742  C   CYS A 222      -7.145   0.219  77.841  1.00  1.00           C
ATOM   1743  O   CYS A 222      -7.579   0.491  78.958  1.00  1.00           O
ATOM   1744  N   ASP A 223      -5.876  -0.179  77.618  1.00  1.00           N
ATOM   1745  CA  ASP A 223      -4.912  -0.340  78.663  1.00  1.00           C
ATOM   1746  CB  ASP A 223      -3.731  -1.207  78.196  1.00  1.00           C
ATOM   1747  CG  ASP A 223      -2.937  -1.692  79.399  1.00  1.00           C
ATOM   1748  OD1 ASP A 223      -2.232  -0.860  80.027  1.00  1.00           O
ATOM   1749  OD2 ASP A 223      -3.035  -2.911  79.703  1.00  1.00           O
ATOM   1750  C   ASP A 223      -4.418   1.038  78.999  1.00  1.00           C
ATOM   1751  O   ASP A 223      -3.496   1.552  78.366  1.00  1.00           O
ATOM   1752  N   LEU A 224      -5.046   1.661  80.021  2.00  1.00           N
ATOM   1753  CA  LEU A 224      -4.755   2.998  80.469  2.00  1.00           C
ATOM   1754  CB  LEU A 224      -5.673   3.448  81.612  2.00  1.00           C
ATOM   1755  CG  LEU A 224      -7.146   3.356  81.200  2.00  1.00           C
ATOM   1756  CD1 LEU A 224      -8.070   4.081  82.191  2.00  1.00           C
ATOM   1757  CD2 LEU A 224      -7.309   3.782  79.736  2.00  1.00           C
ATOM   1758  C   LEU A 224      -3.366   3.007  81.010  2.00  1.00           C
ATOM   1759  O   LEU A 224      -2.625   3.970  80.835  2.00  1.00           O
ATOM   1760  N   ASP A 225      -2.975   1.925  81.700  2.00  1.00           N
ATOM   1761  CA  ASP A 225      -1.694   1.921  82.338  2.00  1.00           C
ATOM   1762  CB  ASP A 225      -1.443   0.608  83.094  2.00  1.00           C
ATOM   1763  CG  ASP A 225      -0.223   0.788  83.977  2.00  1.00           C
ATOM   1764  OD1 ASP A 225       0.086   1.954  84.340  2.00  1.00           O
ATOM   1765  OD2 ASP A 225       0.411  -0.247  84.310  2.00  1.00           O
ATOM   1766  C   ASP A 225      -0.594   2.070  81.326  2.00  1.00           C
ATOM   1767  O   ASP A 225       0.231   2.976  81.435  2.00  1.00           O
ATOM   1768  N   VAL A 226      -0.550   1.184  80.310  2.00  1.00           N
ATOM   1769  CA  VAL A 226       0.478   1.279  79.310  2.00  1.00           C
ATOM   1770  CB  VAL A 226       0.421   0.165  78.302  2.00  1.00           C
ATOM   1771  CG1 VAL A 226       1.450   0.448  77.193  2.00  1.00           C
ATOM   1772  CG2 VAL A 226       0.627  -1.173  79.026  2.00  1.00           C
ATOM   1773  C   VAL A 226       0.229   2.521  78.548  2.00  1.00           C
ATOM   1774  O   VAL A 226       1.136   3.317  78.312  2.00  1.00           O
ATOM   1775  N   ALA A 227      -1.042   2.728  78.158  2.00  1.00           N
ATOM   1776  CA  ALA A 227      -1.280   3.879  77.359  2.00  1.00           C
ATOM   1777  CB  ALA A 227      -2.522   3.777  76.464  2.00  1.00           C
ATOM   1778  C   ALA A 227      -1.526   5.021  78.262  2.00  1.00           C
ATOM   1779  O   ALA A 227      -2.651   5.288  78.679  2.00  1.00           O
ATOM   1780  N   CYS A 228      -0.443   5.751  78.539  2.00  1.00           N
ATOM   1781  CA  CYS A 228      -0.496   6.911  79.353  2.00  1.00           C
ATOM   1782  CB  CYS A 228      -1.322   6.767  80.654  2.00  1.00           C
ATOM   1783  SG  CYS A 228      -0.610   5.685  81.930  2.00  1.00           S
ATOM   1784  C   CYS A 228       0.934   7.188  79.693  2.00  1.00           C
ATOM   1785  O   CYS A 228       1.414   8.310  79.549  2.00  1.00           O
ATOM   1786  N   ARG A 229       1.667   6.148  80.145  2.00  1.00           N
ATOM   1787  CA  ARG A 229       3.054   6.327  80.440  2.00  1.00           C
ATOM   1788  CB  ARG A 229       3.770   5.020  80.826  2.00  1.00           C
ATOM   1789  CG  ARG A 229       3.329   4.412  82.157  2.00  1.00           C
ATOM   1790  CD  ARG A 229       4.022   3.084  82.483  2.00  1.00           C
ATOM   1791  NE  ARG A 229       5.474   3.357  82.691  2.00  1.00           N
ATOM   1792  CZ  ARG A 229       6.210   2.551  83.513  2.00  1.00           C
ATOM   1793  NH1 ARG A 229       5.624   1.481  84.127  2.00  1.00           N
ATOM   1794  NH2 ARG A 229       7.531   2.819  83.729  2.00  1.00           N
ATOM   1795  C   ARG A 229       3.638   6.725  79.137  2.00  1.00           C
ATOM   1796  O   ARG A 229       4.427   7.663  79.034  2.00  1.00           O
ATOM   1797  N   ARG A 230       3.212   5.997  78.092  2.00  1.00           N
ATOM   1798  CA  ARG A 230       3.708   6.226  76.777  2.00  1.00           C
ATOM   1799  CB  ARG A 230       3.104   5.274  75.736  2.00  1.00           C
ATOM   1800  CG  ARG A 230       3.459   3.805  75.950  2.00  1.00           C
ATOM   1801  CD  ARG A 230       4.938   3.490  75.726  2.00  1.00           C
ATOM   1802  NE  ARG A 230       5.085   2.010  75.792  2.00  1.00           N
ATOM   1803  CZ  ARG A 230       5.181   1.388  77.002  2.00  1.00           C
ATOM   1804  NH1 ARG A 230       5.135   2.124  78.152  2.00  1.00           N
ATOM   1805  NH2 ARG A 230       5.327   0.032  77.062  2.00  1.00           N
ATOM   1806  C   ARG A 230       3.321   7.592  76.351  2.00  1.00           C
ATOM   1807  O   ARG A 230       4.144   8.352  75.847  2.00  1.00           O
ATOM   1808  N   ILE A 231       2.052   7.965  76.565  2.00  1.00           N
ATOM   1809  CA  ILE A 231       1.652   9.242  76.066  2.00  1.00           C
ATOM   1810  CB  ILE A 231       0.178   9.520  76.219  2.00  1.00           C
ATOM   1811  CG1 ILE A 231      -0.197  10.806  75.465  2.00  1.00           C
ATOM   1812  CG2 ILE A 231      -0.189   9.552  77.709  2.00  1.00           C
ATOM   1813  CD1 ILE A 231      -0.085  10.684  73.946  2.00  1.00           C
ATOM   1814  C   ILE A 231       2.407  10.300  76.749  2.00  1.00           C
ATOM   1815  O   ILE A 231       2.892  11.241  76.122  2.00  1.00           O
ATOM   1816  N   ALA A 232       2.538  10.161  78.069  2.00  1.00           N
ATOM   1817  CA  ALA A 232       3.237  11.174  78.761  2.00  1.00           C
ATOM   1818  CB  ALA A 232       3.314  10.924  80.274  2.00  1.00           C
ATOM   1819  C   ALA A 232       4.642  11.182  78.235  2.00  1.00           C
ATOM   1820  O   ALA A 232       5.217  12.247  78.012  2.00  1.00           O
ATOM   1821  N   TRP A 233       5.231   9.989  78.004  2.00  1.00           N
ATOM   1822  CA  TRP A 233       6.577   9.935  77.497  2.00  1.00           C
ATOM   1823  CB  TRP A 233       7.235   8.584  77.787  2.00  1.00           C
ATOM   1824  CG  TRP A 233       7.389   8.404  79.273  2.00  1.00           C
ATOM   1825  CD2 TRP A 233       7.541   7.142  79.937  2.00  1.00           C
ATOM   1826  CD1 TRP A 233       7.384   9.359  80.247  2.00  1.00           C
ATOM   1827  NE1 TRP A 233       7.529   8.772  81.480  2.00  1.00           N
ATOM   1828  CE2 TRP A 233       7.626   7.407  81.305  2.00  1.00           C
ATOM   1829  CE3 TRP A 233       7.600   5.868  79.449  2.00  1.00           C
ATOM   1830  CZ2 TRP A 233       7.774   6.397  82.211  2.00  1.00           C
ATOM   1831  CZ3 TRP A 233       7.754   4.853  80.365  2.00  1.00           C
ATOM   1832  CH2 TRP A 233       7.840   5.112  81.719  2.00  1.00           C
ATOM   1833  C   TRP A 233       6.459  10.129  76.033  2.00  1.00           C
ATOM   1834  O   TRP A 233       6.454   9.188  75.243  2.00  1.00           O
ATOM   1835  N   GLY A 234       6.414  11.414  75.659  2.00  1.00           N
ATOM   1836  CA  GLY A 234       6.163  11.829  74.322  2.00  1.00           C
ATOM   1837  C   GLY A 234       5.706  13.239  74.483  2.00  1.00           C
ATOM   1838  O   GLY A 234       6.278  14.172  73.922  2.00  1.00           O
ATOM   1839  N   LYS A 235       4.620  13.415  75.257  2.00  1.00           N
ATOM   1840  CA  LYS A 235       4.118  14.724  75.536  2.00  1.00           C
ATOM   1841  CB  LYS A 235       2.901  14.686  76.472  2.00  1.00           C
ATOM   1842  CG  LYS A 235       2.108  15.989  76.523  2.00  1.00           C
ATOM   1843  CD  LYS A 235       1.240  16.200  75.283  2.00  1.00           C
ATOM   1844  CE  LYS A 235       0.541  14.916  74.827  2.00  1.00           C
ATOM   1845  NZ  LYS A 235      -0.138  14.265  75.973  2.00  1.00           N
ATOM   1846  C   LYS A 235       5.186  15.423  76.278  2.00  1.00           C
ATOM   1847  O   LYS A 235       5.565  16.549  75.962  2.00  1.00           O
ATOM   1848  N   PHE A 236       5.712  14.731  77.298  2.00  1.00           N
ATOM   1849  CA  PHE A 236       6.771  15.317  78.035  2.00  1.00           C
ATOM   1850  CB  PHE A 236       6.679  15.005  79.535  2.00  1.00           C
ATOM   1851  CG  PHE A 236       5.354  15.539  79.958  2.00  1.00           C
ATOM   1852  CD1 PHE A 236       4.216  14.784  79.784  2.00  1.00           C
ATOM   1853  CD2 PHE A 236       5.245  16.790  80.517  2.00  1.00           C
ATOM   1854  CE1 PHE A 236       2.987  15.267  80.168  2.00  1.00           C
ATOM   1855  CE2 PHE A 236       4.019  17.277  80.902  2.00  1.00           C
ATOM   1856  CZ  PHE A 236       2.888  16.516  80.728  2.00  1.00           C
ATOM   1857  C   PHE A 236       7.983  14.657  77.485  2.00  1.00           C
ATOM   1858  O   PHE A 236       8.241  13.480  77.733  2.00  1.00           O
ATOM   1859  N   MET A 237       8.749  15.417  76.691  2.00  1.00           N
ATOM   1860  CA  MET A 237       9.917  14.895  76.061  2.00  1.00           C
ATOM   1861  CB  MET A 237       9.731  14.556  74.572  2.00  1.00           C
ATOM   1862  CG  MET A 237       8.850  13.328  74.334  2.00  1.00           C
ATOM   1863  SD  MET A 237       9.554  11.769  74.950  2.00  1.00           S
ATOM   1864  CE  MET A 237      10.783  11.624  73.622  2.00  1.00           C
ATOM   1865  C   MET A 237      10.949  15.986  76.158  2.00  1.00           C
ATOM   1866  O   MET A 237      11.563  16.148  77.212  2.00  1.00           O
ATOM   1867  N   ASN A 238      11.184  16.755  75.061  2.00  1.00           N
ATOM   1868  CA  ASN A 238      12.161  17.817  75.114  2.00  1.00           C
ATOM   1869  CB  ASN A 238      12.130  18.752  73.893  2.00  1.00           C
ATOM   1870  CG  ASN A 238      12.479  17.975  72.641  2.00  1.00           C
ATOM   1871  OD1 ASN A 238      12.269  16.768  72.572  2.00  1.00           O
ATOM   1872  ND2 ASN A 238      13.021  18.686  71.616  2.00  1.00           N
ATOM   1873  C   ASN A 238      11.732  18.703  76.251  2.00  1.00           C
ATOM   1874  O   ASN A 238      12.454  18.885  77.229  2.00  1.00           O
ATOM   1875  N   SER A 239      10.508  19.251  76.124  2.00  1.00           N
ATOM   1876  CA  SER A 239       9.782  20.052  77.075  2.00  1.00           C
ATOM   1877  CB  SER A 239      10.371  21.457  77.269  2.00  1.00           C
ATOM   1878  OG  SER A 239       9.605  22.184  78.218  2.00  1.00           O
ATOM   1879  C   SER A 239       8.480  20.199  76.353  2.00  1.00           C
ATOM   1880  O   SER A 239       7.894  21.277  76.318  2.00  1.00           O
ATOM   1881  N   GLY A 240       8.011  19.095  75.726  2.00  1.00           N
ATOM   1882  CA  GLY A 240       6.782  19.076  74.977  2.00  1.00           C
ATOM   1883  C   GLY A 240       6.991  19.803  73.676  2.00  1.00           C
ATOM   1884  O   GLY A 240       6.023  20.192  73.024  2.00  1.00           O
ATOM   1885  N   GLN A 241       8.257  20.017  73.253  1.00  1.00           N
ATOM   1886  CA  GLN A 241       8.481  20.720  72.015  1.00  1.00           C
ATOM   1887  CB  GLN A 241       9.539  21.827  72.161  1.00  1.00           C
ATOM   1888  CG  GLN A 241       9.155  22.872  73.210  1.00  1.00           C
ATOM   1889  CD  GLN A 241      10.297  23.868  73.348  1.00  1.00           C
ATOM   1890  OE1 GLN A 241      11.125  24.012  72.450  1.00  1.00           O
ATOM   1891  NE2 GLN A 241      10.345  24.577  74.508  1.00  1.00           N
ATOM   1892  C   GLN A 241       9.000  19.728  71.017  1.00  1.00           C
ATOM   1893  O   GLN A 241      10.202  19.655  70.773  1.00  1.00           O
ATOM   1894  N   THR A 242       8.095  18.924  70.417  1.00  1.00           N
ATOM   1895  CA  THR A 242       8.493  18.029  69.366  1.00  1.00           C
ATOM   1896  CB  THR A 242       8.663  16.593  69.775  1.00  1.00           C
ATOM   1897  OG1 THR A 242       9.196  15.844  68.692  1.00  1.00           O
ATOM   1898  CG2 THR A 242       7.322  16.007  70.217  1.00  1.00           C
ATOM   1899  C   THR A 242       7.436  18.142  68.301  1.00  1.00           C
ATOM   1900  O   THR A 242       6.251  18.263  68.610  1.00  1.00           O
ATOM   1901  N   CYS A 243       7.834  18.129  67.010  3.00  1.00           N
ATOM   1902  CA  CYS A 243       6.868  18.287  65.951  3.00  1.00           C
ATOM   1903  CB  CYS A 243       7.503  18.188  64.555  3.00  1.00           C
ATOM   1904  SG  CYS A 243       8.722  19.502  64.251  3.00  1.00           S
ATOM   1905  C   CYS A 243       5.914  17.154  66.090  3.00  1.00           C
ATOM   1906  O   CYS A 243       4.700  17.348  66.069  3.00  1.00           O
ATOM   1907  N   VAL A 244       6.447  15.926  66.250  3.00  1.00           N
ATOM   1908  CA  VAL A 244       5.567  14.816  66.443  3.00  1.00           C
ATOM   1909  CB  VAL A 244       6.111  13.537  65.881  3.00  1.00           C
ATOM   1910  CG1 VAL A 244       5.138  12.394  66.220  3.00  1.00           C
ATOM   1911  CG2 VAL A 244       6.344  13.736  64.376  3.00  1.00           C
ATOM   1912  C   VAL A 244       5.475  14.651  67.916  3.00  1.00           C
ATOM   1913  O   VAL A 244       6.164  13.826  68.517  3.00  1.00           O
ATOM   1914  N   ALA A 245       4.605  15.466  68.530  1.00  1.00           N
ATOM   1915  CA  ALA A 245       4.344  15.396  69.931  1.00  1.00           C
ATOM   1916  CB  ALA A 245       4.516  16.734  70.672  1.00  1.00           C
ATOM   1917  C   ALA A 245       2.906  15.132  69.960  1.00  1.00           C
ATOM   1918  O   ALA A 245       2.139  15.649  69.149  1.00  1.00           O
ATOM   1919  N   PRO A 246       2.535  14.295  70.842  1.00  1.00           N
ATOM   1920  CA  PRO A 246       1.146  14.038  70.895  1.00  1.00           C
ATOM   1921  CD  PRO A 246       3.347  13.147  71.211  1.00  1.00           C
ATOM   1922  CB  PRO A 246       1.025  12.847  71.848  1.00  1.00           C
ATOM   1923  CG  PRO A 246       2.336  12.070  71.624  1.00  1.00           C
ATOM   1924  C   PRO A 246       0.652  15.333  71.426  1.00  1.00           C
ATOM   1925  O   PRO A 246       1.271  15.853  72.352  1.00  1.00           O
ATOM   1926  N   ASP A 247      -0.423  15.897  70.871  1.00  1.00           N
ATOM   1927  CA  ASP A 247      -0.804  17.159  71.413  1.00  1.00           C
ATOM   1928  CB  ASP A 247      -1.073  18.259  70.373  1.00  1.00           C
ATOM   1929  CG  ASP A 247       0.294  18.802  69.975  1.00  1.00           C
ATOM   1930  OD1 ASP A 247       1.310  18.137  70.313  1.00  1.00           O
ATOM   1931  OD2 ASP A 247       0.343  19.891  69.344  1.00  1.00           O
ATOM   1932  C   ASP A 247      -2.018  16.964  72.263  1.00  1.00           C
ATOM   1933  O   ASP A 247      -1.924  16.504  73.400  1.00  1.00           O
ATOM   1934  N   TYR A 248      -3.204  17.303  71.728  4.00  1.00           N
ATOM   1935  CA  TYR A 248      -4.395  17.218  72.520  4.00  1.00           C
ATOM   1936  CB  TYR A 248      -5.523  18.160  72.058  4.00  1.00           C
ATOM   1937  CG  TYR A 248      -6.004  17.712  70.721  4.00  1.00           C
ATOM   1938  CD1 TYR A 248      -7.009  16.778  70.626  4.00  1.00           C
ATOM   1939  CD2 TYR A 248      -5.456  18.220  69.564  4.00  1.00           C
ATOM   1940  CE1 TYR A 248      -7.464  16.357  69.399  4.00  1.00           C
ATOM   1941  CE2 TYR A 248      -5.908  17.803  68.333  4.00  1.00           C
ATOM   1942  CZ  TYR A 248      -6.913  16.870  68.251  4.00  1.00           C
ATOM   1943  OH  TYR A 248      -7.381  16.439  66.991  4.00  1.00           O
ATOM   1944  C   TYR A 248      -4.927  15.826  72.512  4.00  1.00           C
ATOM   1945  O   TYR A 248      -4.855  15.117  71.509  4.00  1.00           O
ATOM   1946  N   ILE A 249      -5.460  15.398  73.674  4.00  1.00           N
ATOM   1947  CA  ILE A 249      -6.010  14.084  73.802  4.00  1.00           C
ATOM   1948  CB  ILE A 249      -5.681  13.416  75.107  4.00  1.00           C
ATOM   1949  CG1 ILE A 249      -6.245  11.984  75.130  4.00  1.00           C
ATOM   1950  CG2 ILE A 249      -6.195  14.309  76.248  4.00  1.00           C
ATOM   1951  CD1 ILE A 249      -5.628  11.070  74.072  4.00  1.00           C
ATOM   1952  C   ILE A 249      -7.480  14.177  73.691  4.00  1.00           C
ATOM   1953  O   ILE A 249      -8.133  14.972  74.365  4.00  1.00           O
ATOM   1954  N   LEU A 250      -8.028  13.350  72.790  4.00  1.00           N
ATOM   1955  CA  LEU A 250      -9.432  13.364  72.578  4.00  1.00           C
ATOM   1956  CB  LEU A 250      -9.802  13.238  71.089  4.00  1.00           C
ATOM   1957  CG  LEU A 250     -11.274  13.557  70.786  4.00  1.00           C
ATOM   1958  CD1 LEU A 250     -11.569  15.029  71.116  4.00  1.00           C
ATOM   1959  CD2 LEU A 250     -11.644  13.191  69.341  4.00  1.00           C
ATOM   1960  C   LEU A 250      -9.962  12.149  73.297  4.00  1.00           C
ATOM   1961  O   LEU A 250      -9.447  11.049  73.104  4.00  1.00           O
ATOM   1962  N   CYS A 251     -10.995  12.295  74.163  4.00  1.00           N
ATOM   1963  CA  CYS A 251     -11.428  11.132  74.901  4.00  1.00           C
ATOM   1964  CB  CYS A 251     -10.869  11.097  76.331  4.00  1.00           C
ATOM   1965  SG  CYS A 251      -9.064  11.276  76.394  4.00  1.00           S
ATOM   1966  C   CYS A 251     -12.896  11.165  75.072  4.00  1.00           C
ATOM   1967  O   CYS A 251     -13.536  12.202  74.930  4.00  1.00           O
ATOM   1968  N   ASP A 252     -13.465   9.994  75.404  1.00  1.00           N
ATOM   1969  CA  ASP A 252     -14.867   9.882  75.639  1.00  1.00           C
ATOM   1970  CB  ASP A 252     -15.378   8.460  75.321  1.00  1.00           C
ATOM   1971  CG  ASP A 252     -16.899   8.403  75.237  1.00  1.00           C
ATOM   1972  OD1 ASP A 252     -17.572   9.437  75.489  1.00  1.00           O
ATOM   1973  OD2 ASP A 252     -17.414   7.298  74.913  1.00  1.00           O
ATOM   1974  C   ASP A 252     -15.037  10.144  77.107  1.00  1.00           C
ATOM   1975  O   ASP A 252     -14.538   9.358  77.913  1.00  1.00           O
ATOM   1976  N   PRO A 253     -15.693  11.235  77.474  2.00  1.00           N
ATOM   1977  CA  PRO A 253     -15.918  11.569  78.861  2.00  1.00           C
ATOM   1978  CD  PRO A 253     -16.680  11.862  76.610  2.00  1.00           C
ATOM   1979  CB  PRO A 253     -16.885  12.751  78.859  2.00  1.00           C
ATOM   1980  CG  PRO A 253     -17.686  12.536  77.563  2.00  1.00           C
ATOM   1981  C   PRO A 253     -16.469  10.379  79.539  2.00  1.00           C
ATOM   1982  O   PRO A 253     -17.574   9.942  79.225  2.00  1.00           O
ATOM   1983  N   SER A 254     -15.675   9.880  80.487  2.00  1.00           N
ATOM   1984  CA  SER A 254     -15.887   8.684  81.220  2.00  1.00           C
ATOM   1985  CB  SER A 254     -16.140   7.440  80.351  2.00  1.00           C
ATOM   1986  OG  SER A 254     -17.461   7.445  79.836  2.00  1.00           O
ATOM   1987  C   SER A 254     -14.548   8.501  81.817  2.00  1.00           C
ATOM   1988  O   SER A 254     -14.347   8.620  83.024  2.00  1.00           O
ATOM   1989  N   ILE A 255     -13.585   8.230  80.918  2.00  1.00           N
ATOM   1990  CA  ILE A 255     -12.245   7.977  81.319  2.00  1.00           C
ATOM   1991  CB  ILE A 255     -11.628   6.983  80.388  2.00  1.00           C
ATOM   1992  CG1 ILE A 255     -10.292   6.459  80.917  2.00  1.00           C
ATOM   1993  CG2 ILE A 255     -11.558   7.626  78.991  2.00  1.00           C
ATOM   1994  CD1 ILE A 255      -9.829   5.234  80.141  2.00  1.00           C
ATOM   1995  C   ILE A 255     -11.434   9.239  81.251  2.00  1.00           C
ATOM   1996  O   ILE A 255     -10.269   9.204  80.861  2.00  1.00           O
ATOM   1997  N   GLN A 256     -12.022  10.397  81.623  2.00  1.00           N
ATOM   1998  CA  GLN A 256     -11.253  11.613  81.668  2.00  1.00           C
ATOM   1999  CB  GLN A 256     -12.141  12.862  81.790  2.00  1.00           C
ATOM   2000  CG  GLN A 256     -13.112  13.045  80.622  2.00  1.00           C
ATOM   2001  CD  GLN A 256     -13.918  14.314  80.878  2.00  1.00           C
ATOM   2002  OE1 GLN A 256     -13.454  15.426  80.628  2.00  1.00           O
ATOM   2003  NE2 GLN A 256     -15.161  14.141  81.400  2.00  1.00           N
ATOM   2004  C   GLN A 256     -10.403  11.567  82.890  2.00  1.00           C
ATOM   2005  O   GLN A 256      -9.210  11.860  82.856  2.00  1.00           O
ATOM   2006  N   ASN A 257     -11.027  11.157  84.011  2.00  1.00           N
ATOM   2007  CA  ASN A 257     -10.375  11.155  85.282  2.00  1.00           C
ATOM   2008  CB  ASN A 257     -11.306  10.717  86.429  2.00  1.00           C
ATOM   2009  CG  ASN A 257     -12.357  11.799  86.642  2.00  1.00           C
ATOM   2010  OD1 ASN A 257     -12.037  12.979  86.769  2.00  1.00           O
ATOM   2011  ND2 ASN A 257     -13.653  11.388  86.676  2.00  1.00           N
ATOM   2012  C   ASN A 257      -9.238  10.194  85.243  2.00  1.00           C
ATOM   2013  O   ASN A 257      -8.133  10.513  85.681  2.00  1.00           O
ATOM   2014  N   GLN A 258      -9.473   8.991  84.690  2.00  1.00           N
ATOM   2015  CA  GLN A 258      -8.457   7.990  84.766  2.00  1.00           C
ATOM   2016  CB  GLN A 258      -8.946   6.569  84.424  2.00  1.00           C
ATOM   2017  CG  GLN A 258      -7.987   5.491  84.947  2.00  1.00           C
ATOM   2018  CD  GLN A 258      -8.753   4.181  85.087  2.00  1.00           C
ATOM   2019  OE1 GLN A 258      -9.923   4.088  84.722  2.00  1.00           O
ATOM   2020  NE2 GLN A 258      -8.083   3.139  85.652  2.00  1.00           N
ATOM   2021  C   GLN A 258      -7.248   8.347  83.949  2.00  1.00           C
ATOM   2022  O   GLN A 258      -6.127   8.145  84.411  2.00  1.00           O
ATOM   2023  N   ILE A 259      -7.420   8.909  82.733  2.00  1.00           N
ATOM   2024  CA  ILE A 259      -6.263   9.227  81.933  2.00  1.00           C
ATOM   2025  CB  ILE A 259      -6.589   9.780  80.574  2.00  1.00           C
ATOM   2026  CG1 ILE A 259      -5.319   9.818  79.705  2.00  1.00           C
ATOM   2027  CG2 ILE A 259      -7.288  11.140  80.727  2.00  1.00           C
ATOM   2028  CD1 ILE A 259      -5.609  10.045  78.222  2.00  1.00           C
ATOM   2029  C   ILE A 259      -5.472  10.239  82.700  2.00  1.00           C
ATOM   2030  O   ILE A 259      -4.250  10.147  82.781  2.00  1.00           O
ATOM   2031  N   VAL A 260      -6.161  11.224  83.311  2.00  1.00           N
ATOM   2032  CA  VAL A 260      -5.487  12.241  84.063  2.00  1.00           C
ATOM   2033  CB  VAL A 260      -6.425  13.251  84.647  2.00  1.00           C
ATOM   2034  CG1 VAL A 260      -5.616  14.196  85.551  2.00  1.00           C
ATOM   2035  CG2 VAL A 260      -7.144  13.966  83.491  2.00  1.00           C
ATOM   2036  C   VAL A 260      -4.763  11.573  85.190  2.00  1.00           C
ATOM   2037  O   VAL A 260      -3.613  11.899  85.478  2.00  1.00           O
ATOM   2038  N   GLU A 261      -5.417  10.595  85.846  2.00  1.00           N
ATOM   2039  CA  GLU A 261      -4.808   9.932  86.965  2.00  1.00           C
ATOM   2040  CB  GLU A 261      -5.726   8.867  87.597  2.00  1.00           C
ATOM   2041  CG  GLU A 261      -5.221   8.325  88.939  2.00  1.00           C
ATOM   2042  CD  GLU A 261      -5.641   9.310  90.023  2.00  1.00           C
ATOM   2043  OE1 GLU A 261      -6.475  10.199  89.706  2.00  1.00           O
ATOM   2044  OE2 GLU A 261      -5.145   9.187  91.174  2.00  1.00           O
ATOM   2045  C   GLU A 261      -3.563   9.240  86.482  2.00  1.00           C
ATOM   2046  O   GLU A 261      -2.516   9.331  87.120  2.00  1.00           O
ATOM   2047  N   LYS A 262      -3.632   8.549  85.322  2.00  1.00           N
ATOM   2048  CA  LYS A 262      -2.508   7.807  84.810  2.00  1.00           C
ATOM   2049  CB  LYS A 262      -2.864   6.997  83.552  2.00  1.00           C
ATOM   2050  CG  LYS A 262      -3.916   5.920  83.835  2.00  1.00           C
ATOM   2051  CD  LYS A 262      -3.505   4.939  84.935  2.00  1.00           C
ATOM   2052  CE  LYS A 262      -4.607   3.944  85.312  2.00  1.00           C
ATOM   2053  NZ  LYS A 262      -4.155   3.077  86.424  2.00  1.00           N
ATOM   2054  C   LYS A 262      -1.389   8.760  84.479  2.00  1.00           C
ATOM   2055  O   LYS A 262      -0.238   8.443  84.758  2.00  1.00           O
ATOM   2056  N   LEU A 263      -1.689   9.931  83.863  2.00  1.00           N
ATOM   2057  CA  LEU A 263      -0.714  10.927  83.460  2.00  1.00           C
ATOM   2058  CB  LEU A 263      -1.286  11.971  82.487  2.00  1.00           C
ATOM   2059  CG  LEU A 263      -1.711  11.345  81.143  2.00  1.00           C
ATOM   2060  CD1 LEU A 263      -2.073  12.426  80.112  2.00  1.00           C
ATOM   2061  CD2 LEU A 263      -0.662  10.345  80.626  2.00  1.00           C
ATOM   2062  C   LEU A 263      -0.110  11.625  84.626  2.00  1.00           C
ATOM   2063  O   LEU A 263       1.052  12.020  84.573  2.00  1.00           O
ATOM   2064  N   LYS A 264      -0.886  11.869  85.691  2.00  1.00           N
ATOM   2065  CA  LYS A 264      -0.290  12.491  86.834  2.00  1.00           C
ATOM   2066  CB  LYS A 264      -1.337  12.769  87.931  2.00  1.00           C
ATOM   2067  CG  LYS A 264      -0.815  13.430  89.213  2.00  1.00           C
ATOM   2068  CD  LYS A 264       0.083  12.531  90.067  2.00  1.00           C
ATOM   2069  CE  LYS A 264       0.435  13.125  91.432  2.00  1.00           C
ATOM   2070  NZ  LYS A 264       1.302  12.190  92.180  2.00  1.00           N
ATOM   2071  C   LYS A 264       0.705  11.544  87.363  2.00  1.00           C
ATOM   2072  O   LYS A 264       1.827  11.921  87.698  2.00  1.00           O
ATOM   2073  N   LYS A 265       0.318  10.260  87.446  2.00  1.00           N
ATOM   2074  CA  LYS A 265       1.340   9.346  87.814  2.00  1.00           C
ATOM   2075  CB  LYS A 265       0.881   7.949  88.284  2.00  1.00           C
ATOM   2076  CG  LYS A 265       0.474   6.954  87.197  2.00  1.00           C
ATOM   2077  CD  LYS A 265       0.445   5.515  87.730  2.00  1.00           C
ATOM   2078  CE  LYS A 265       0.029   4.458  86.706  2.00  1.00           C
ATOM   2079  NZ  LYS A 265       0.103   3.112  87.320  2.00  1.00           N
ATOM   2080  C   LYS A 265       2.122   9.245  86.554  2.00  1.00           C
ATOM   2081  O   LYS A 265       1.728   9.799  85.536  2.00  1.00           O
ATOM   2082  N   SER A 266       3.286   8.607  86.577  2.00  1.00           N
ATOM   2083  CA  SER A 266       4.078   8.534  85.390  2.00  1.00           C
ATOM   2084  CB  SER A 266       3.324   8.129  84.104  2.00  1.00           C
ATOM   2085  OG  SER A 266       4.200   8.174  82.987  2.00  1.00           O
ATOM   2086  C   SER A 266       4.757   9.855  85.163  2.00  1.00           C
ATOM   2087  O   SER A 266       5.910   9.881  84.735  2.00  1.00           O
ATOM   2088  N   LEU A 267       4.097  10.998  85.456  2.00  1.00           N
ATOM   2089  CA  LEU A 267       4.836  12.234  85.401  2.00  1.00           C
ATOM   2090  CB  LEU A 267       3.993  13.515  85.549  2.00  1.00           C
ATOM   2091  CG  LEU A 267       3.079  13.841  84.355  2.00  1.00           C
ATOM   2092  CD1 LEU A 267       2.385  15.201  84.542  2.00  1.00           C
ATOM   2093  CD2 LEU A 267       3.832  13.715  83.023  2.00  1.00           C
ATOM   2094  C   LEU A 267       5.707  12.194  86.601  2.00  1.00           C
ATOM   2095  O   LEU A 267       6.885  12.542  86.555  2.00  1.00           O
ATOM   2096  N   LYS A 268       5.110  11.722  87.716  2.00  1.00           N
ATOM   2097  CA  LYS A 268       5.781  11.714  88.975  2.00  1.00           C
ATOM   2098  CB  LYS A 268       4.934  11.155  90.130  2.00  1.00           C
ATOM   2099  CG  LYS A 268       5.732  10.995  91.427  2.00  1.00           C
ATOM   2100  CD  LYS A 268       6.313  12.297  91.982  2.00  1.00           C
ATOM   2101  CE  LYS A 268       7.111  12.095  93.273  2.00  1.00           C
ATOM   2102  NZ  LYS A 268       7.696  13.376  93.728  2.00  1.00           N
ATOM   2103  C   LYS A 268       7.010  10.872  88.882  2.00  1.00           C
ATOM   2104  O   LYS A 268       8.097  11.313  89.250  2.00  1.00           O
ATOM   2105  N   GLU A 269       6.881   9.634  88.371  2.00  1.00           N
ATOM   2106  CA  GLU A 269       8.045   8.802  88.302  2.00  1.00           C
ATOM   2107  CB  GLU A 269       7.773   7.348  87.874  2.00  1.00           C
ATOM   2108  CG  GLU A 269       7.339   7.195  86.417  2.00  1.00           C
ATOM   2109  CD  GLU A 269       7.440   5.718  86.053  2.00  1.00           C
ATOM   2110  OE1 GLU A 269       8.588   5.201  85.989  2.00  1.00           O
ATOM   2111  OE2 GLU A 269       6.370   5.088  85.838  2.00  1.00           O
ATOM   2112  C   GLU A 269       8.969   9.396  87.283  2.00  1.00           C
ATOM   2113  O   GLU A 269      10.186   9.392  87.460  2.00  1.00           O
ATOM   2114  N   PHE A 270       8.400   9.944  86.189  2.00  1.00           N
ATOM   2115  CA  PHE A 270       9.195  10.447  85.103  2.00  1.00           C
ATOM   2116  CB  PHE A 270       8.303  11.169  84.077  2.00  1.00           C
ATOM   2117  CG  PHE A 270       9.112  11.759  82.972  2.00  1.00           C
ATOM   2118  CD1 PHE A 270       9.742  12.974  83.125  2.00  1.00           C
ATOM   2119  CD2 PHE A 270       9.214  11.107  81.767  2.00  1.00           C
ATOM   2120  CE1 PHE A 270      10.475  13.520  82.097  2.00  1.00           C
ATOM   2121  CE2 PHE A 270       9.946  11.650  80.739  2.00  1.00           C
ATOM   2122  CZ  PHE A 270      10.580  12.858  80.900  2.00  1.00           C
ATOM   2123  C   PHE A 270      10.154  11.440  85.630  2.00  1.00           C
ATOM   2124  O   PHE A 270      11.367  11.234  85.624  2.00  1.00           O
ATOM   2125  N   TYR A 271       9.614  12.554  86.122  2.00  1.00           N
ATOM   2126  CA  TYR A 271      10.453  13.445  86.826  2.00  1.00           C
ATOM   2127  CB  TYR A 271      11.139  14.584  86.058  2.00  1.00           C
ATOM   2128  CG  TYR A 271      12.326  13.815  85.559  2.00  1.00           C
ATOM   2129  CD1 TYR A 271      13.308  13.472  86.459  2.00  1.00           C
ATOM   2130  CD2 TYR A 271      12.456  13.368  84.262  2.00  1.00           C
ATOM   2131  CE1 TYR A 271      14.405  12.739  86.071  2.00  1.00           C
ATOM   2132  CE2 TYR A 271      13.556  12.636  83.865  2.00  1.00           C
ATOM   2133  CZ  TYR A 271      14.538  12.319  84.774  2.00  1.00           C
ATOM   2134  OH  TYR A 271      15.674  11.563  84.404  2.00  1.00           O
ATOM   2135  C   TYR A 271       9.713  13.760  88.065  2.00  1.00           C
ATOM   2136  O   TYR A 271       8.484  13.785  88.079  2.00  1.00           O
ATOM   2137  N   GLY A 272      10.456  13.971  89.155  1.00  1.00           N
ATOM   2138  CA  GLY A 272       9.832  13.978  90.434  1.00  1.00           C
ATOM   2139  C   GLY A 272       8.852  15.091  90.538  1.00  1.00           C
ATOM   2140  O   GLY A 272       8.576  15.819  89.586  1.00  1.00           O
ATOM   2141  N   GLU A 273       8.324  15.247  91.761  1.00  1.00           N
ATOM   2142  CA  GLU A 273       7.264  16.159  92.043  1.00  1.00           C
ATOM   2143  CB  GLU A 273       7.016  16.307  93.555  1.00  1.00           C
ATOM   2144  CG  GLU A 273       5.967  17.363  93.920  1.00  1.00           C
ATOM   2145  CD  GLU A 273       4.616  16.689  94.114  1.00  1.00           C
ATOM   2146  OE1 GLU A 273       4.602  15.487  94.491  1.00  1.00           O
ATOM   2147  OE2 GLU A 273       3.577  17.374  93.910  1.00  1.00           O
ATOM   2148  C   GLU A 273       7.678  17.505  91.574  1.00  1.00           C
ATOM   2149  O   GLU A 273       6.896  18.228  90.959  1.00  1.00           O
ATOM   2150  N   ASP A 274       8.940  17.868  91.837  1.00  1.00           N
ATOM   2151  CA  ASP A 274       9.386  19.177  91.488  1.00  1.00           C
ATOM   2152  CB  ASP A 274      10.857  19.410  91.870  1.00  1.00           C
ATOM   2153  CG  ASP A 274      10.933  19.424  93.391  1.00  1.00           C
ATOM   2154  OD1 ASP A 274      10.010  20.009  94.018  1.00  1.00           O
ATOM   2155  OD2 ASP A 274      11.903  18.839  93.943  1.00  1.00           O
ATOM   2156  C   ASP A 274       9.271  19.357  90.014  1.00  1.00           C
ATOM   2157  O   ASP A 274       8.785  20.394  89.566  1.00  1.00           O
ATOM   2158  N   ALA A 275       9.709  18.350  89.228  2.00  1.00           N
ATOM   2159  CA  ALA A 275       9.676  18.462  87.798  2.00  1.00           C
ATOM   2160  CB  ALA A 275       8.386  19.076  87.214  2.00  1.00           C
ATOM   2161  C   ALA A 275      10.834  19.316  87.423  2.00  1.00           C
ATOM   2162  O   ALA A 275      11.684  18.919  86.628  2.00  1.00           O
ATOM   2163  N   LYS A 276      10.896  20.523  88.017  2.00  1.00           N
ATOM   2164  CA  LYS A 276      11.926  21.449  87.666  2.00  1.00           C
ATOM   2165  CB  LYS A 276      11.966  22.719  88.532  2.00  1.00           C
ATOM   2166  CG  LYS A 276      10.788  23.675  88.359  2.00  1.00           C
ATOM   2167  CD  LYS A 276      10.794  24.794  89.403  2.00  1.00           C
ATOM   2168  CE  LYS A 276       9.633  25.777  89.265  2.00  1.00           C
ATOM   2169  NZ  LYS A 276       8.365  25.102  89.620  2.00  1.00           N
ATOM   2170  C   LYS A 276      13.261  20.790  87.883  2.00  1.00           C
ATOM   2171  O   LYS A 276      14.105  20.796  86.988  2.00  1.00           O
ATOM   2172  N   LYS A 277      13.492  20.174  89.061  2.00  1.00           N
ATOM   2173  CA  LYS A 277      14.788  19.592  89.302  2.00  1.00           C
ATOM   2174  CB  LYS A 277      15.138  19.528  90.797  2.00  1.00           C
ATOM   2175  CG  LYS A 277      14.072  18.790  91.610  2.00  1.00           C
ATOM   2176  CD  LYS A 277      14.514  18.363  93.010  2.00  1.00           C
ATOM   2177  CE  LYS A 277      15.282  17.039  93.039  2.00  1.00           C
ATOM   2178  NZ  LYS A 277      14.393  15.924  92.640  2.00  1.00           N
ATOM   2179  C   LYS A 277      14.767  18.173  88.804  2.00  1.00           C
ATOM   2180  O   LYS A 277      15.013  17.233  89.558  2.00  1.00           O
ATOM   2181  N   SER A 278      14.475  17.983  87.504  1.00  1.00           N
ATOM   2182  CA  SER A 278      14.358  16.670  86.929  1.00  1.00           C
ATOM   2183  CB  SER A 278      13.582  16.692  85.604  1.00  1.00           C
ATOM   2184  OG  SER A 278      14.278  17.484  84.655  1.00  1.00           O
ATOM   2185  C   SER A 278      15.654  15.993  86.636  1.00  1.00           C
ATOM   2186  O   SER A 278      15.857  14.849  87.037  1.00  1.00           O
ATOM   2187  N   ARG A 279      16.572  16.716  85.965  3.00  1.00           N
ATOM   2188  CA  ARG A 279      17.796  16.193  85.424  3.00  1.00           C
ATOM   2189  CB  ARG A 279      18.469  15.125  86.307  3.00  1.00           C
ATOM   2190  CG  ARG A 279      18.583  15.497  87.787  3.00  1.00           C
ATOM   2191  CD  ARG A 279      19.638  16.555  88.116  3.00  1.00           C
ATOM   2192  NE  ARG A 279      19.701  16.657  89.602  3.00  1.00           N
ATOM   2193  CZ  ARG A 279      20.546  17.546  90.201  3.00  1.00           C
ATOM   2194  NH1 ARG A 279      21.292  18.402  89.443  3.00  1.00           N
ATOM   2195  NH2 ARG A 279      20.655  17.571  91.562  3.00  1.00           N
ATOM   2196  C   ARG A 279      17.488  15.530  84.114  3.00  1.00           C
ATOM   2197  O   ARG A 279      18.399  15.069  83.429  3.00  1.00           O
ATOM   2198  N   ASP A 280      16.202  15.473  83.699  3.00  1.00           N
ATOM   2199  CA  ASP A 280      15.946  14.921  82.394  3.00  1.00           C
ATOM   2200  CB  ASP A 280      15.994  13.391  82.347  3.00  1.00           C
ATOM   2201  CG  ASP A 280      16.140  12.973  80.891  3.00  1.00           C
ATOM   2202  OD1 ASP A 280      15.940  13.840  79.998  3.00  1.00           O
ATOM   2203  OD2 ASP A 280      16.461  11.779  80.653  3.00  1.00           O
ATOM   2204  C   ASP A 280      14.576  15.349  81.957  3.00  1.00           C
ATOM   2205  O   ASP A 280      13.786  14.536  81.480  3.00  1.00           O
ATOM   2206  N   TYR A 281      14.268  16.651  82.116  1.00  1.00           N
ATOM   2207  CA  TYR A 281      13.040  17.250  81.664  1.00  1.00           C
ATOM   2208  CB  TYR A 281      12.087  17.673  82.794  1.00  1.00           C
ATOM   2209  CG  TYR A 281      10.789  18.013  82.144  1.00  1.00           C
ATOM   2210  CD1 TYR A 281       9.928  17.001  81.786  1.00  1.00           C
ATOM   2211  CD2 TYR A 281      10.436  19.314  81.868  1.00  1.00           C
ATOM   2212  CE1 TYR A 281       8.728  17.275  81.175  1.00  1.00           C
ATOM   2213  CE2 TYR A 281       9.238  19.596  81.258  1.00  1.00           C
ATOM   2214  CZ  TYR A 281       8.382  18.576  80.911  1.00  1.00           C
ATOM   2215  OH  TYR A 281       7.153  18.865  80.285  1.00  1.00           O
ATOM   2216  C   TYR A 281      13.575  18.468  80.979  1.00  1.00           C
ATOM   2217  O   TYR A 281      14.776  18.718  81.056  1.00  1.00           O
ATOM   2218  N   GLY A 282      12.759  19.268  80.274  1.00  1.00           N
ATOM   2219  CA  GLY A 282      13.458  20.295  79.564  1.00  1.00           C
ATOM   2220  C   GLY A 282      12.923  21.668  79.810  1.00  1.00           C
ATOM   2221  O   GLY A 282      12.013  21.876  80.611  1.00  1.00           O
ATOM   2222  N   ARG A 283      13.521  22.648  79.088  1.00  1.00           N
ATOM   2223  CA  ARG A 283      13.181  24.036  79.219  1.00  1.00           C
ATOM   2224  CB  ARG A 283      14.372  24.971  79.508  1.00  1.00           C
ATOM   2225  CG  ARG A 283      15.446  24.971  78.417  1.00  1.00           C
ATOM   2226  CD  ARG A 283      16.313  26.236  78.401  1.00  1.00           C
ATOM   2227  NE  ARG A 283      17.232  26.206  79.574  1.00  1.00           N
ATOM   2228  CZ  ARG A 283      17.932  27.328  79.913  1.00  1.00           C
ATOM   2229  NH1 ARG A 283      17.762  28.479  79.199  1.00  1.00           N
ATOM   2230  NH2 ARG A 283      18.799  27.303  80.967  1.00  1.00           N
ATOM   2231  C   ARG A 283      12.548  24.538  77.945  1.00  1.00           C
ATOM   2232  O   ARG A 283      12.787  23.990  76.870  1.00  1.00           O
ATOM   2233  N   ILE A 284      11.705  25.602  78.046  1.00  1.00           N
ATOM   2234  CA  ILE A 284      11.064  26.177  76.885  1.00  1.00           C
ATOM   2235  CB  ILE A 284       9.895  27.085  77.162  1.00  1.00           C
ATOM   2236  CG1 ILE A 284       8.920  27.079  75.977  1.00  1.00           C
ATOM   2237  CG2 ILE A 284      10.425  28.502  77.402  1.00  1.00           C
ATOM   2238  CD1 ILE A 284       7.598  27.781  76.293  1.00  1.00           C
ATOM   2239  C   ILE A 284      12.138  26.980  76.238  1.00  1.00           C
ATOM   2240  O   ILE A 284      12.959  27.600  76.915  1.00  1.00           O
ATOM   2241  N   ILE A 285      12.215  26.948  74.898  1.00  1.00           N
ATOM   2242  CA  ILE A 285      13.286  27.685  74.314  1.00  1.00           C
ATOM   2243  CB  ILE A 285      13.626  27.217  72.918  1.00  1.00           C
ATOM   2244  CG1 ILE A 285      14.956  27.816  72.417  1.00  1.00           C
ATOM   2245  CG2 ILE A 285      12.413  27.472  72.009  1.00  1.00           C
ATOM   2246  CD1 ILE A 285      14.954  29.332  72.221  1.00  1.00           C
ATOM   2247  C   ILE A 285      12.891  29.132  74.309  1.00  1.00           C
ATOM   2248  O   ILE A 285      11.870  29.526  73.743  1.00  1.00           O
ATOM   2249  N   SER A 286      13.719  29.946  74.992  1.00  1.00           N
ATOM   2250  CA  SER A 286      13.606  31.374  75.091  1.00  1.00           C
ATOM   2251  CB  SER A 286      13.809  32.104  73.754  1.00  1.00           C
ATOM   2252  OG  SER A 286      13.677  33.503  73.947  1.00  1.00           O
ATOM   2253  C   SER A 286      12.325  31.825  75.690  1.00  1.00           C
ATOM   2254  O   SER A 286      11.311  31.130  75.637  1.00  1.00           O
ATOM   2255  N   ALA A 287      12.361  33.031  76.303  2.00  1.00           N
ATOM   2256  CA  ALA A 287      11.168  33.587  76.864  2.00  1.00           C
ATOM   2257  CB  ALA A 287      11.415  34.492  78.083  2.00  1.00           C
ATOM   2258  C   ALA A 287      10.580  34.430  75.793  2.00  1.00           C
ATOM   2259  O   ALA A 287      10.903  35.604  75.620  2.00  1.00           O
ATOM   2260  N   ARG A 288       9.684  33.782  75.049  2.00  1.00           N
ATOM   2261  CA  ARG A 288       8.923  34.279  73.956  2.00  1.00           C
ATOM   2262  CB  ARG A 288       9.694  34.342  72.626  2.00  1.00           C
ATOM   2263  CG  ARG A 288      10.770  35.434  72.570  2.00  1.00           C
ATOM   2264  CD  ARG A 288      11.413  35.579  71.186  2.00  1.00           C
ATOM   2265  NE  ARG A 288      12.619  36.451  71.312  2.00  1.00           N
ATOM   2266  CZ  ARG A 288      12.566  37.782  71.009  2.00  1.00           C
ATOM   2267  NH1 ARG A 288      11.397  38.357  70.605  2.00  1.00           N
ATOM   2268  NH2 ARG A 288      13.699  38.540  71.100  2.00  1.00           N
ATOM   2269  C   ARG A 288       7.935  33.179  73.851  2.00  1.00           C
ATOM   2270  O   ARG A 288       6.722  33.374  73.914  2.00  1.00           O
ATOM   2271  N   HIS A 289       8.505  31.966  73.713  2.00  1.00           N
ATOM   2272  CA  HIS A 289       7.797  30.729  73.649  2.00  1.00           C
ATOM   2273  ND1 HIS A 289       7.549  27.300  73.473  2.00  1.00           N
ATOM   2274  CG  HIS A 289       7.963  28.383  72.734  2.00  1.00           C
ATOM   2275  CB  HIS A 289       8.719  29.551  73.291  2.00  1.00           C
ATOM   2276  NE2 HIS A 289       6.848  26.951  71.394  2.00  1.00           N
ATOM   2277  CD2 HIS A 289       7.527  28.154  71.464  2.00  1.00           C
ATOM   2278  CE1 HIS A 289       6.890  26.476  72.625  2.00  1.00           C
ATOM   2279  C   HIS A 289       7.163  30.492  74.985  2.00  1.00           C
ATOM   2280  O   HIS A 289       6.031  30.020  75.063  2.00  1.00           O
ATOM   2281  N   PHE A 290       7.867  30.839  76.084  2.00  1.00           N
ATOM   2282  CA  PHE A 290       7.298  30.580  77.375  2.00  1.00           C
ATOM   2283  CB  PHE A 290       8.158  30.976  78.604  2.00  1.00           C
ATOM   2284  CG  PHE A 290       7.950  32.413  78.990  2.00  1.00           C
ATOM   2285  CD1 PHE A 290       8.682  33.423  78.420  2.00  1.00           C
ATOM   2286  CD2 PHE A 290       6.986  32.761  79.916  2.00  1.00           C
ATOM   2287  CE1 PHE A 290       8.481  34.739  78.771  2.00  1.00           C
ATOM   2288  CE2 PHE A 290       6.777  34.072  80.275  2.00  1.00           C
ATOM   2289  CZ  PHE A 290       7.527  35.069  79.703  2.00  1.00           C
ATOM   2290  C   PHE A 290       6.092  31.434  77.452  2.00  1.00           C
ATOM   2291  O   PHE A 290       5.119  31.059  78.094  2.00  1.00           O
ATOM   2292  N   GLN A 291       6.175  32.637  76.853  2.00  1.00           N
ATOM   2293  CA  GLN A 291       5.150  33.630  76.895  2.00  1.00           C
ATOM   2294  CB  GLN A 291       5.605  34.949  76.249  2.00  1.00           C
ATOM   2295  CG  GLN A 291       4.545  36.049  76.265  2.00  1.00           C
ATOM   2296  CD  GLN A 291       5.097  37.219  75.462  2.00  1.00           C
ATOM   2297  OE1 GLN A 291       6.199  37.146  74.922  2.00  1.00           O
ATOM   2298  NE2 GLN A 291       4.310  38.323  75.371  2.00  1.00           N
ATOM   2299  C   GLN A 291       3.944  33.173  76.118  2.00  1.00           C
ATOM   2300  O   GLN A 291       2.812  33.417  76.533  2.00  1.00           O
ATOM   2301  N   ARG A 292       4.149  32.530  74.948  2.00  1.00           N
ATOM   2302  CA  ARG A 292       3.031  32.117  74.136  2.00  1.00           C
ATOM   2303  CB  ARG A 292       3.472  31.383  72.860  2.00  1.00           C
ATOM   2304  CG  ARG A 292       4.276  32.231  71.875  2.00  1.00           C
ATOM   2305  CD  ARG A 292       3.414  32.887  70.796  2.00  1.00           C
ATOM   2306  NE  ARG A 292       3.055  34.248  71.280  2.00  1.00           N
ATOM   2307  CZ  ARG A 292       3.893  35.293  71.019  2.00  1.00           C
ATOM   2308  NH1 ARG A 292       5.050  35.076  70.326  2.00  1.00           N
ATOM   2309  NH2 ARG A 292       3.573  36.551  71.441  2.00  1.00           N
ATOM   2310  C   ARG A 292       2.231  31.122  74.917  2.00  1.00           C
ATOM   2311  O   ARG A 292       1.017  31.260  75.069  2.00  1.00           O
ATOM   2312  N   VAL A 293       2.927  30.103  75.465  2.00  1.00           N
ATOM   2313  CA  VAL A 293       2.373  29.126  76.364  2.00  1.00           C
ATOM   2314  CB  VAL A 293       3.329  28.003  76.647  2.00  1.00           C
ATOM   2315  CG1 VAL A 293       2.672  27.018  77.626  2.00  1.00           C
ATOM   2316  CG2 VAL A 293       3.772  27.388  75.311  2.00  1.00           C
ATOM   2317  C   VAL A 293       2.274  29.964  77.613  2.00  1.00           C
ATOM   2318  O   VAL A 293       2.674  31.124  77.593  2.00  1.00           O
ATOM   2319  N   MET A 294       1.706  29.484  78.734  2.00  1.00           N
ATOM   2320  CA  MET A 294       1.623  30.378  79.869  2.00  1.00           C
ATOM   2321  CB  MET A 294       2.998  30.897  80.327  2.00  1.00           C
ATOM   2322  CG  MET A 294       3.885  29.814  80.946  2.00  1.00           C
ATOM   2323  SD  MET A 294       3.249  29.134  82.507  2.00  1.00           S
ATOM   2324  CE  MET A 294       3.516  30.658  83.457  2.00  1.00           C
ATOM   2325  C   MET A 294       0.774  31.551  79.487  2.00  1.00           C
ATOM   2326  O   MET A 294       0.798  32.602  80.127  2.00  1.00           O
ATOM   2327  N   GLY A 295      -0.025  31.353  78.426  2.00  1.00           N
ATOM   2328  CA  GLY A 295      -0.909  32.317  77.864  2.00  1.00           C
ATOM   2329  C   GLY A 295      -1.974  31.472  77.247  2.00  1.00           C
ATOM   2330  O   GLY A 295      -3.143  31.845  77.194  2.00  1.00           O
ATOM   2331  N   LEU A 296      -1.561  30.302  76.727  2.00  1.00           N
ATOM   2332  CA  LEU A 296      -2.479  29.337  76.201  2.00  1.00           C
ATOM   2333  CB  LEU A 296      -1.743  28.092  75.688  2.00  1.00           C
ATOM   2334  CG  LEU A 296      -2.634  27.128  74.897  2.00  1.00           C
ATOM   2335  CD1 LEU A 296      -3.005  27.750  73.543  2.00  1.00           C
ATOM   2336  CD2 LEU A 296      -1.990  25.739  74.765  2.00  1.00           C
ATOM   2337  C   LEU A 296      -3.262  28.900  77.389  2.00  1.00           C
ATOM   2338  O   LEU A 296      -4.487  28.797  77.360  2.00  1.00           O
ATOM   2339  N   ILE A 297      -2.526  28.650  78.490  2.00  1.00           N
ATOM   2340  CA  ILE A 297      -3.126  28.291  79.735  2.00  1.00           C
ATOM   2341  CB  ILE A 297      -2.168  27.588  80.661  2.00  1.00           C
ATOM   2342  CG1 ILE A 297      -2.891  27.137  81.942  2.00  1.00           C
ATOM   2343  CG2 ILE A 297      -0.935  28.483  80.889  2.00  1.00           C
ATOM   2344  CD1 ILE A 297      -2.062  26.204  82.823  2.00  1.00           C
ATOM   2345  C   ILE A 297      -3.505  29.607  80.328  2.00  1.00           C
ATOM   2346  O   ILE A 297      -2.695  30.526  80.431  2.00  1.00           O
ATOM   2347  N   GLU A 298      -4.788  29.742  80.681  3.00  1.00           N
ATOM   2348  CA  GLU A 298      -5.283  30.962  81.234  3.00  1.00           C
ATOM   2349  CB  GLU A 298      -5.888  31.926  80.202  3.00  1.00           C
ATOM   2350  CG  GLU A 298      -4.878  32.483  79.206  3.00  1.00           C
ATOM   2351  CD  GLU A 298      -3.919  33.401  79.945  3.00  1.00           C
ATOM   2352  OE1 GLU A 298      -4.138  33.624  81.166  3.00  1.00           O
ATOM   2353  OE2 GLU A 298      -2.954  33.892  79.299  3.00  1.00           O
ATOM   2354  C   GLU A 298      -6.442  30.524  82.065  3.00  1.00           C
ATOM   2355  O   GLU A 298      -6.291  29.863  83.092  3.00  1.00           O
ATOM   2356  N   GLY A 299      -7.645  30.910  81.604  3.00  1.00           N
ATOM   2357  CA  GLY A 299      -8.897  30.613  82.231  3.00  1.00           C
ATOM   2358  C   GLY A 299      -9.136  29.135  82.253  3.00  1.00           C
ATOM   2359  O   GLY A 299      -9.733  28.620  83.197  3.00  1.00           O
ATOM   2360  N   GLN A 300      -8.685  28.423  81.201  1.00  1.00           N
ATOM   2361  CA  GLN A 300      -8.914  27.014  81.044  1.00  1.00           C
ATOM   2362  CB  GLN A 300      -8.158  26.455  79.825  1.00  1.00           C
ATOM   2363  CG  GLN A 300      -6.651  26.701  79.860  1.00  1.00           C
ATOM   2364  CD  GLN A 300      -6.046  25.498  80.545  1.00  1.00           C
ATOM   2365  OE1 GLN A 300      -4.909  25.533  81.012  1.00  1.00           O
ATOM   2366  NE2 GLN A 300      -6.840  24.398  80.597  1.00  1.00           N
ATOM   2367  C   GLN A 300      -8.608  26.285  82.318  1.00  1.00           C
ATOM   2368  O   GLN A 300      -7.655  26.605  83.027  1.00  1.00           O
ATOM   2369  N   LYS A 301      -9.469  25.291  82.639  4.00  1.00           N
ATOM   2370  CA  LYS A 301      -9.422  24.541  83.866  4.00  1.00           C
ATOM   2371  CB  LYS A 301     -10.484  23.426  83.946  4.00  1.00           C
ATOM   2372  CG  LYS A 301     -11.925  23.942  83.967  4.00  1.00           C
ATOM   2373  CD  LYS A 301     -12.971  22.856  83.697  4.00  1.00           C
ATOM   2374  CE  LYS A 301     -14.414  23.369  83.702  4.00  1.00           C
ATOM   2375  NZ  LYS A 301     -15.346  22.249  83.432  4.00  1.00           N
ATOM   2376  C   LYS A 301      -8.096  23.892  83.970  4.00  1.00           C
ATOM   2377  O   LYS A 301      -7.505  23.460  82.984  4.00  1.00           O
ATOM   2378  N   VAL A 302      -7.590  23.819  85.206  4.00  1.00           N
ATOM   2379  CA  VAL A 302      -6.307  23.244  85.407  4.00  1.00           C
ATOM   2380  CB  VAL A 302      -5.385  24.144  86.175  4.00  1.00           C
ATOM   2381  CG1 VAL A 302      -6.010  24.424  87.552  4.00  1.00           C
ATOM   2382  CG2 VAL A 302      -4.000  23.480  86.251  4.00  1.00           C
ATOM   2383  C   VAL A 302      -6.500  22.011  86.218  4.00  1.00           C
ATOM   2384  O   VAL A 302      -7.482  21.844  86.940  4.00  1.00           O
ATOM   2385  N   ALA A 303      -5.528  21.108  86.070  4.00  1.00           N
ATOM   2386  CA  ALA A 303      -5.404  19.855  86.734  4.00  1.00           C
ATOM   2387  CB  ALA A 303      -5.510  18.643  85.793  4.00  1.00           C
ATOM   2388  C   ALA A 303      -3.990  19.954  87.166  4.00  1.00           C
ATOM   2389  O   ALA A 303      -3.594  20.964  87.745  4.00  1.00           O
ATOM   2390  N   TYR A 304      -3.173  18.927  86.905  4.00  1.00           N
ATOM   2391  CA  TYR A 304      -1.848  19.072  87.407  4.00  1.00           C
ATOM   2392  CB  TYR A 304      -1.012  17.785  87.430  4.00  1.00           C
ATOM   2393  CG  TYR A 304       0.140  18.103  88.320  4.00  1.00           C
ATOM   2394  CD1 TYR A 304      -0.023  18.043  89.686  4.00  1.00           C
ATOM   2395  CD2 TYR A 304       1.363  18.469  87.809  4.00  1.00           C
ATOM   2396  CE1 TYR A 304       1.017  18.338  90.535  4.00  1.00           C
ATOM   2397  CE2 TYR A 304       2.407  18.766  88.655  4.00  1.00           C
ATOM   2398  CZ  TYR A 304       2.236  18.700  90.017  4.00  1.00           C
ATOM   2399  OH  TYR A 304       3.307  19.004  90.885  4.00  1.00           O
ATOM   2400  C   TYR A 304      -1.077  20.117  86.652  4.00  1.00           C
ATOM   2401  O   TYR A 304      -1.131  20.189  85.425  4.00  1.00           O
ATOM   2402  N   GLY A 305      -0.351  20.976  87.410  1.00  1.00           N
ATOM   2403  CA  GLY A 305       0.537  21.978  86.871  1.00  1.00           C
ATOM   2404  C   GLY A 305      -0.172  23.275  86.614  1.00  1.00           C
ATOM   2405  O   GLY A 305      -1.221  23.555  87.191  1.00  1.00           O
ATOM   2406  N   GLY A 306       0.417  24.102  85.715  1.00  1.00           N
ATOM   2407  CA  GLY A 306      -0.113  25.396  85.371  1.00  1.00           C
ATOM   2408  C   GLY A 306       0.836  26.484  85.790  1.00  1.00           C
ATOM   2409  O   GLY A 306       0.729  27.611  85.309  1.00  1.00           O
ATOM   2410  N   THR A 307       1.790  26.199  86.699  1.00  1.00           N
ATOM   2411  CA  THR A 307       2.725  27.219  87.102  1.00  1.00           C
ATOM   2412  CB  THR A 307       3.271  26.987  88.478  1.00  1.00           C
ATOM   2413  OG1 THR A 307       4.146  28.042  88.850  1.00  1.00           O
ATOM   2414  CG2 THR A 307       4.007  25.637  88.496  1.00  1.00           C
ATOM   2415  C   THR A 307       3.862  27.198  86.140  1.00  1.00           C
ATOM   2416  O   THR A 307       4.070  26.217  85.428  1.00  1.00           O
ATOM   2417  N   GLY A 308       4.618  28.312  86.088  4.00  1.00           N
ATOM   2418  CA  GLY A 308       5.750  28.394  85.216  4.00  1.00           C
ATOM   2419  C   GLY A 308       6.698  29.361  85.815  4.00  1.00           C
ATOM   2420  O   GLY A 308       6.307  30.228  86.594  4.00  1.00           O
ATOM   2421  N   ASP A 309       7.989  29.213  85.470  4.00  1.00           N
ATOM   2422  CA  ASP A 309       8.955  30.141  85.958  4.00  1.00           C
ATOM   2423  CB  ASP A 309      10.154  29.505  86.681  4.00  1.00           C
ATOM   2424  CG  ASP A 309       9.679  29.014  88.041  4.00  1.00           C
ATOM   2425  OD1 ASP A 309       8.464  29.174  88.335  4.00  1.00           O
ATOM   2426  OD2 ASP A 309      10.524  28.479  88.806  4.00  1.00           O
ATOM   2427  C   ASP A 309       9.489  30.895  84.787  4.00  1.00           C
ATOM   2428  O   ASP A 309      10.096  30.313  83.891  4.00  1.00           O
ATOM   2429  N   ALA A 310       9.241  32.221  84.759  3.00  1.00           N
ATOM   2430  CA  ALA A 310       9.742  33.063  83.711  3.00  1.00           C
ATOM   2431  CB  ALA A 310       9.284  34.522  83.840  3.00  1.00           C
ATOM   2432  C   ALA A 310      11.222  33.038  83.816  3.00  1.00           C
ATOM   2433  O   ALA A 310      11.932  32.989  82.812  3.00  1.00           O
ATOM   2434  N   ALA A 311      11.736  33.092  85.056  3.00  1.00           N
ATOM   2435  CA  ALA A 311      13.146  32.928  85.161  3.00  1.00           C
ATOM   2436  CB  ALA A 311      13.677  33.014  86.602  3.00  1.00           C
ATOM   2437  C   ALA A 311      13.307  31.537  84.688  3.00  1.00           C
ATOM   2438  O   ALA A 311      12.383  30.757  84.912  3.00  1.00           O
ATOM   2439  N   THR A 312      14.493  31.216  84.114  3.00  1.00           N
ATOM   2440  CA  THR A 312      14.795  30.040  83.337  3.00  1.00           C
ATOM   2441  CB  THR A 312      15.727  29.070  84.015  3.00  1.00           C
ATOM   2442  OG1 THR A 312      15.999  27.980  83.149  3.00  1.00           O
ATOM   2443  CG2 THR A 312      15.123  28.577  85.341  3.00  1.00           C
ATOM   2444  C   THR A 312      13.542  29.366  82.931  3.00  1.00           C
ATOM   2445  O   THR A 312      12.940  28.607  83.693  3.00  1.00           O
ATOM   2446  N   ARG A 313      13.130  29.648  81.680  3.00  1.00           N
ATOM   2447  CA  ARG A 313      11.820  29.269  81.279  3.00  1.00           C
ATOM   2448  CB  ARG A 313      11.400  29.726  79.878  3.00  1.00           C
ATOM   2449  CG  ARG A 313      10.858  31.144  79.971  3.00  1.00           C
ATOM   2450  CD  ARG A 313      10.267  31.364  81.366  3.00  1.00           C
ATOM   2451  NE  ARG A 313       8.792  31.116  81.396  3.00  1.00           N
ATOM   2452  CZ  ARG A 313       8.210  29.880  81.340  3.00  1.00           C
ATOM   2453  NH1 ARG A 313       8.892  28.791  80.890  3.00  1.00           N
ATOM   2454  NH2 ARG A 313       6.895  29.743  81.679  3.00  1.00           N
ATOM   2455  C   ARG A 313      11.569  27.817  81.469  3.00  1.00           C
ATOM   2456  O   ARG A 313      12.112  26.955  80.779  3.00  1.00           O
ATOM   2457  N   TYR A 314      10.720  27.541  82.481  4.00  1.00           N
ATOM   2458  CA  TYR A 314      10.308  26.216  82.803  4.00  1.00           C
ATOM   2459  CB  TYR A 314      10.969  25.663  84.075  4.00  1.00           C
ATOM   2460  CG  TYR A 314      10.445  24.285  84.280  4.00  1.00           C
ATOM   2461  CD1 TYR A 314      11.024  23.225  83.624  4.00  1.00           C
ATOM   2462  CD2 TYR A 314       9.380  24.052  85.121  4.00  1.00           C
ATOM   2463  CE1 TYR A 314      10.551  21.947  83.809  4.00  1.00           C
ATOM   2464  CE2 TYR A 314       8.901  22.777  85.309  4.00  1.00           C
ATOM   2465  CZ  TYR A 314       9.490  21.722  84.652  4.00  1.00           C
ATOM   2466  OH  TYR A 314       9.004  20.412  84.842  4.00  1.00           O
ATOM   2467  C   TYR A 314       8.834  26.242  83.045  4.00  1.00           C
ATOM   2468  O   TYR A 314       8.309  27.206  83.601  4.00  1.00           O
ATOM   2469  N   ILE A 315       8.118  25.189  82.603  4.00  1.00           N
ATOM   2470  CA  ILE A 315       6.707  25.106  82.851  4.00  1.00           C
ATOM   2471  CB  ILE A 315       5.867  25.178  81.611  4.00  1.00           C
ATOM   2472  CG1 ILE A 315       6.068  26.528  80.896  4.00  1.00           C
ATOM   2473  CG2 ILE A 315       4.411  24.905  82.019  4.00  1.00           C
ATOM   2474  CD1 ILE A 315       5.477  26.573  79.487  4.00  1.00           C
ATOM   2475  C   ILE A 315       6.467  23.775  83.476  4.00  1.00           C
ATOM   2476  O   ILE A 315       6.994  22.763  83.022  4.00  1.00           O
ATOM   2477  N   ALA A 316       5.672  23.744  84.559  1.00  1.00           N
ATOM   2478  CA  ALA A 316       5.393  22.486  85.195  1.00  1.00           C
ATOM   2479  CB  ALA A 316       4.738  22.613  86.570  1.00  1.00           C
ATOM   2480  C   ALA A 316       4.453  21.759  84.278  1.00  1.00           C
ATOM   2481  O   ALA A 316       3.726  22.389  83.512  1.00  1.00           O
ATOM   2482  N   PRO A 317       4.456  20.447  84.325  1.00  1.00           N
ATOM   2483  CA  PRO A 317       3.575  19.657  83.500  1.00  1.00           C
ATOM   2484  CD  PRO A 317       4.828  19.727  85.540  1.00  1.00           C
ATOM   2485  CB  PRO A 317       3.744  18.221  83.972  1.00  1.00           C
ATOM   2486  CG  PRO A 317       4.059  18.397  85.470  1.00  1.00           C
ATOM   2487  C   PRO A 317       2.184  20.148  83.744  1.00  1.00           C
ATOM   2488  O   PRO A 317       1.832  20.360  84.899  1.00  1.00           O
ATOM   2489  N   THR A 318       1.371  20.344  82.678  4.00  1.00           N
ATOM   2490  CA  THR A 318       0.045  20.826  82.926  4.00  1.00           C
ATOM   2491  CB  THR A 318      -0.194  22.219  82.427  4.00  1.00           C
ATOM   2492  OG1 THR A 318       0.731  23.122  83.016  4.00  1.00           O
ATOM   2493  CG2 THR A 318      -1.629  22.623  82.797  4.00  1.00           C
ATOM   2494  C   THR A 318      -0.914  19.939  82.230  4.00  1.00           C
ATOM   2495  O   THR A 318      -0.689  19.514  81.099  4.00  1.00           O
ATOM   2496  N   ILE A 319      -2.019  19.627  82.923  4.00  1.00           N
ATOM   2497  CA  ILE A 319      -3.041  18.829  82.333  4.00  1.00           C
ATOM   2498  CB  ILE A 319      -3.322  17.546  83.059  4.00  1.00           C
ATOM   2499  CG1 ILE A 319      -2.084  16.638  83.073  4.00  1.00           C
ATOM   2500  CG2 ILE A 319      -4.537  16.896  82.377  4.00  1.00           C
ATOM   2501  CD1 ILE A 319      -0.918  17.204  83.881  4.00  1.00           C
ATOM   2502  C   ILE A 319      -4.269  19.627  82.425  4.00  1.00           C
ATOM   2503  O   ILE A 319      -4.527  20.303  83.421  4.00  1.00           O
ATOM   2504  N   LEU A 320      -5.062  19.579  81.357  4.00  1.00           N
ATOM   2505  CA  LEU A 320      -6.224  20.381  81.402  4.00  1.00           C
ATOM   2506  CB  LEU A 320      -6.289  21.332  80.200  4.00  1.00           C
ATOM   2507  CG  LEU A 320      -4.985  22.123  79.988  4.00  1.00           C
ATOM   2508  CD1 LEU A 320      -5.096  23.056  78.771  4.00  1.00           C
ATOM   2509  CD2 LEU A 320      -4.533  22.835  81.273  4.00  1.00           C
ATOM   2510  C   LEU A 320      -7.352  19.450  81.223  4.00  1.00           C
ATOM   2511  O   LEU A 320      -7.216  18.402  80.593  4.00  1.00           O
ATOM   2512  N   THR A 321      -8.508  19.805  81.792  4.00  1.00           N
ATOM   2513  CA  THR A 321      -9.598  18.925  81.578  4.00  1.00           C
ATOM   2514  CB  THR A 321     -10.073  18.225  82.817  4.00  1.00           C
ATOM   2515  OG1 THR A 321     -11.020  17.224  82.473  4.00  1.00           O
ATOM   2516  CG2 THR A 321     -10.707  19.258  83.764  4.00  1.00           C
ATOM   2517  C   THR A 321     -10.746  19.729  81.044  4.00  1.00           C
ATOM   2518  O   THR A 321     -10.825  20.933  81.285  4.00  1.00           O
ATOM   2519  N   ASP A 322     -11.662  19.069  80.294  1.00  1.00           N
ATOM   2520  CA  ASP A 322     -12.846  19.701  79.764  1.00  1.00           C
ATOM   2521  CB  ASP A 322     -13.848  20.025  80.887  1.00  1.00           C
ATOM   2522  CG  ASP A 322     -15.169  20.498  80.303  1.00  1.00           C
ATOM   2523  OD1 ASP A 322     -15.203  20.898  79.109  1.00  1.00           O
ATOM   2524  OD2 ASP A 322     -16.171  20.465  81.065  1.00  1.00           O
ATOM   2525  C   ASP A 322     -12.458  20.990  79.089  1.00  1.00           C
ATOM   2526  O   ASP A 322     -12.899  22.064  79.492  1.00  1.00           O
ATOM   2527  N   VAL A 323     -11.616  20.903  78.035  1.00  1.00           N
ATOM   2528  CA  VAL A 323     -11.015  22.043  77.384  1.00  1.00           C
ATOM   2529  CB  VAL A 323     -10.079  21.628  76.288  1.00  1.00           C
ATOM   2530  CG1 VAL A 323      -9.592  22.884  75.544  1.00  1.00           C
ATOM   2531  CG2 VAL A 323      -8.953  20.785  76.909  1.00  1.00           C
ATOM   2532  C   VAL A 323     -11.954  23.036  76.761  1.00  1.00           C
ATOM   2533  O   VAL A 323     -11.971  24.191  77.189  1.00  1.00           O
ATOM   2534  N   ASP A 324     -12.761  22.606  75.763  1.00  1.00           N
ATOM   2535  CA  ASP A 324     -13.618  23.438  74.942  1.00  1.00           C
ATOM   2536  CB  ASP A 324     -14.062  24.789  75.549  1.00  1.00           C
ATOM   2537  CG  ASP A 324     -15.002  24.518  76.717  1.00  1.00           C
ATOM   2538  OD1 ASP A 324     -14.817  23.474  77.398  1.00  1.00           O
ATOM   2539  OD2 ASP A 324     -15.910  25.360  76.955  1.00  1.00           O
ATOM   2540  C   ASP A 324     -12.878  23.727  73.673  1.00  1.00           C
ATOM   2541  O   ASP A 324     -12.030  24.617  73.645  1.00  1.00           O
ATOM   2542  N   PRO A 325     -13.126  22.989  72.615  3.00  1.00           N
ATOM   2543  CA  PRO A 325     -12.459  23.272  71.380  3.00  1.00           C
ATOM   2544  CD  PRO A 325     -13.654  21.639  72.656  3.00  1.00           C
ATOM   2545  CB  PRO A 325     -12.762  22.101  70.440  3.00  1.00           C
ATOM   2546  CG  PRO A 325     -13.867  21.304  71.167  3.00  1.00           C
ATOM   2547  C   PRO A 325     -13.025  24.586  70.991  3.00  1.00           C
ATOM   2548  O   PRO A 325     -14.238  24.689  70.811  3.00  1.00           O
ATOM   2549  N   GLN A 326     -12.159  25.596  70.855  3.00  1.00           N
ATOM   2550  CA  GLN A 326     -12.605  26.920  70.570  3.00  1.00           C
ATOM   2551  CB  GLN A 326     -13.871  27.362  71.317  3.00  1.00           C
ATOM   2552  CG  GLN A 326     -14.235  28.799  70.937  3.00  1.00           C
ATOM   2553  CD  GLN A 326     -15.278  29.336  71.901  3.00  1.00           C
ATOM   2554  OE1 GLN A 326     -15.663  28.667  72.858  3.00  1.00           O
ATOM   2555  NE2 GLN A 326     -15.740  30.590  71.647  3.00  1.00           N
ATOM   2556  C   GLN A 326     -11.528  27.788  71.120  3.00  1.00           C
ATOM   2557  O   GLN A 326     -10.824  28.485  70.393  3.00  1.00           O
ATOM   2558  N   SER A 327     -11.381  27.724  72.455  1.00  1.00           N
ATOM   2559  CA  SER A 327     -10.475  28.565  73.174  1.00  1.00           C
ATOM   2560  CB  SER A 327     -10.603  28.448  74.706  1.00  1.00           C
ATOM   2561  OG  SER A 327     -10.210  27.149  75.138  1.00  1.00           O
ATOM   2562  C   SER A 327      -9.064  28.267  72.825  1.00  1.00           C
ATOM   2563  O   SER A 327      -8.719  27.206  72.302  1.00  1.00           O
ATOM   2564  N   PRO A 328      -8.240  29.256  73.072  2.00  1.00           N
ATOM   2565  CA  PRO A 328      -6.845  29.110  72.789  2.00  1.00           C
ATOM   2566  CD  PRO A 328      -8.665  30.643  73.030  2.00  1.00           C
ATOM   2567  CB  PRO A 328      -6.231  30.490  72.998  2.00  1.00           C
ATOM   2568  CG  PRO A 328      -7.396  31.446  72.678  2.00  1.00           C
ATOM   2569  C   PRO A 328      -6.347  28.065  73.748  2.00  1.00           C
ATOM   2570  O   PRO A 328      -6.501  28.232  74.956  2.00  1.00           O
ATOM   2571  N   VAL A 329      -5.738  26.999  73.190  2.00  1.00           N
ATOM   2572  CA  VAL A 329      -5.180  25.781  73.725  2.00  1.00           C
ATOM   2573  CB  VAL A 329      -5.925  25.128  74.878  2.00  1.00           C
ATOM   2574  CG1 VAL A 329      -5.636  25.932  76.157  2.00  1.00           C
ATOM   2575  CG2 VAL A 329      -7.437  25.040  74.597  2.00  1.00           C
ATOM   2576  C   VAL A 329      -5.239  24.967  72.489  2.00  1.00           C
ATOM   2577  O   VAL A 329      -4.241  24.449  71.989  2.00  1.00           O
ATOM   2578  N   MET A 330      -6.476  24.884  71.971  2.00  1.00           N
ATOM   2579  CA  MET A 330      -6.744  24.449  70.650  2.00  1.00           C
ATOM   2580  CB  MET A 330      -8.235  24.210  70.350  2.00  1.00           C
ATOM   2581  CG  MET A 330      -8.817  22.899  70.876  2.00  1.00           C
ATOM   2582  SD  MET A 330      -8.279  21.443  69.933  2.00  1.00           S
ATOM   2583  CE  MET A 330      -9.830  20.526  70.159  2.00  1.00           C
ATOM   2584  C   MET A 330      -6.374  25.667  69.874  2.00  1.00           C
ATOM   2585  O   MET A 330      -5.843  26.636  70.416  2.00  1.00           O
ATOM   2586  N   GLN A 331      -6.638  25.662  68.569  3.00  1.00           N
ATOM   2587  CA  GLN A 331      -6.354  26.833  67.807  3.00  1.00           C
ATOM   2588  CB  GLN A 331      -7.043  28.106  68.335  3.00  1.00           C
ATOM   2589  CG  GLN A 331      -7.006  29.278  67.345  3.00  1.00           C
ATOM   2590  CD  GLN A 331      -7.580  30.508  68.030  3.00  1.00           C
ATOM   2591  OE1 GLN A 331      -7.021  31.012  69.004  3.00  1.00           O
ATOM   2592  NE2 GLN A 331      -8.731  31.010  67.508  3.00  1.00           N
ATOM   2593  C   GLN A 331      -4.890  27.100  67.741  3.00  1.00           C
ATOM   2594  O   GLN A 331      -4.481  28.245  67.557  3.00  1.00           O
ATOM   2595  N   GLU A 332      -4.045  26.061  67.872  1.00  1.00           N
ATOM   2596  CA  GLU A 332      -2.651  26.360  67.736  1.00  1.00           C
ATOM   2597  CB  GLU A 332      -2.182  27.396  68.768  1.00  1.00           C
ATOM   2598  CG  GLU A 332      -0.733  27.850  68.625  1.00  1.00           C
ATOM   2599  CD  GLU A 332      -0.541  28.960  69.648  1.00  1.00           C
ATOM   2600  OE1 GLU A 332      -0.823  30.137  69.297  1.00  1.00           O
ATOM   2601  OE2 GLU A 332      -0.131  28.645  70.796  1.00  1.00           O
ATOM   2602  C   GLU A 332      -1.880  25.125  68.004  1.00  1.00           C
ATOM   2603  O   GLU A 332      -2.290  24.282  68.800  1.00  1.00           O
ATOM   2604  N   GLU A 333      -0.735  24.978  67.319  1.00  1.00           N
ATOM   2605  CA  GLU A 333       0.103  23.880  67.671  1.00  1.00           C
ATOM   2606  CB  GLU A 333       1.226  23.618  66.653  1.00  1.00           C
ATOM   2607  CG  GLU A 333       2.078  24.854  66.358  1.00  1.00           C
ATOM   2608  CD  GLU A 333       1.256  25.790  65.481  1.00  1.00           C
ATOM   2609  OE1 GLU A 333       0.584  25.290  64.540  1.00  1.00           O
ATOM   2610  OE2 GLU A 333       1.299  27.023  65.735  1.00  1.00           O
ATOM   2611  C   GLU A 333       0.711  24.310  68.967  1.00  1.00           C
ATOM   2612  O   GLU A 333       1.242  25.413  69.078  1.00  1.00           O
ATOM   2613  N   ILE A 334       0.633  23.445  69.990  1.00  1.00           N
ATOM   2614  CA  ILE A 334       1.017  23.852  71.308  1.00  1.00           C
ATOM   2615  CB  ILE A 334       0.596  22.850  72.343  1.00  1.00           C
ATOM   2616  CG1 ILE A 334       1.263  21.490  72.085  1.00  1.00           C
ATOM   2617  CG2 ILE A 334      -0.940  22.788  72.351  1.00  1.00           C
ATOM   2618  CD1 ILE A 334       1.049  20.494  73.224  1.00  1.00           C
ATOM   2619  C   ILE A 334       2.474  24.136  71.484  1.00  1.00           C
ATOM   2620  O   ILE A 334       2.801  25.255  71.874  1.00  1.00           O
ATOM   2621  N   PHE A 335       3.377  23.203  71.099  1.00  1.00           N
ATOM   2622  CA  PHE A 335       4.759  23.304  71.509  1.00  1.00           C
ATOM   2623  CB  PHE A 335       5.533  24.454  70.840  1.00  1.00           C
ATOM   2624  CG  PHE A 335       5.771  24.183  69.397  1.00  1.00           C
ATOM   2625  CD1 PHE A 335       4.797  24.456  68.465  1.00  1.00           C
ATOM   2626  CD2 PHE A 335       6.978  23.673  68.979  1.00  1.00           C
ATOM   2627  CE1 PHE A 335       5.025  24.212  67.133  1.00  1.00           C
ATOM   2628  CE2 PHE A 335       7.211  23.427  67.647  1.00  1.00           C
ATOM   2629  CZ  PHE A 335       6.232  23.698  66.723  1.00  1.00           C
ATOM   2630  C   PHE A 335       4.699  23.633  72.994  1.00  1.00           C
ATOM   2631  O   PHE A 335       4.750  24.797  73.390  1.00  1.00           O
ATOM   2632  N   GLY A 336       4.653  22.607  73.876  1.00  1.00           N
ATOM   2633  CA  GLY A 336       4.334  22.860  75.265  1.00  1.00           C
ATOM   2634  C   GLY A 336       5.469  22.715  76.226  1.00  1.00           C
ATOM   2635  O   GLY A 336       6.493  23.359  76.001  1.00  1.00           O
ATOM   2636  N   PRO A 337       5.385  21.933  77.318  1.00  1.00           N
ATOM   2637  CA  PRO A 337       4.309  21.032  77.740  1.00  1.00           C
ATOM   2638  CD  PRO A 337       6.284  22.211  78.429  1.00  1.00           C
ATOM   2639  CB  PRO A 337       4.803  20.389  79.029  1.00  1.00           C
ATOM   2640  CG  PRO A 337       5.681  21.491  79.646  1.00  1.00           C
ATOM   2641  C   PRO A 337       2.987  21.692  77.995  1.00  1.00           C
ATOM   2642  O   PRO A 337       2.949  22.827  78.467  1.00  1.00           O
ATOM   2643  N   VAL A 338       1.898  20.968  77.666  4.00  1.00           N
ATOM   2644  CA  VAL A 338       0.524  21.313  77.909  4.00  1.00           C
ATOM   2645  CB  VAL A 338       0.079  22.518  77.133  4.00  1.00           C
ATOM   2646  CG1 VAL A 338       0.302  22.242  75.636  4.00  1.00           C
ATOM   2647  CG2 VAL A 338      -1.386  22.812  77.493  4.00  1.00           C
ATOM   2648  C   VAL A 338      -0.214  20.122  77.363  4.00  1.00           C
ATOM   2649  O   VAL A 338       0.182  19.586  76.329  4.00  1.00           O
ATOM   2650  N   LEU A 339      -1.286  19.649  78.027  4.00  1.00           N
ATOM   2651  CA  LEU A 339      -1.973  18.500  77.481  4.00  1.00           C
ATOM   2652  CB  LEU A 339      -1.733  17.215  78.285  4.00  1.00           C
ATOM   2653  CG  LEU A 339      -0.267  16.754  78.358  4.00  1.00           C
ATOM   2654  CD1 LEU A 339       0.623  17.816  79.023  4.00  1.00           C
ATOM   2655  CD2 LEU A 339      -0.156  15.393  79.062  4.00  1.00           C
ATOM   2656  C   LEU A 339      -3.443  18.756  77.629  4.00  1.00           C
ATOM   2657  O   LEU A 339      -3.994  18.501  78.699  4.00  1.00           O
ATOM   2658  N   PRO A 340      -4.115  19.262  76.629  4.00  1.00           N
ATOM   2659  CA  PRO A 340      -5.524  19.482  76.835  4.00  1.00           C
ATOM   2660  CD  PRO A 340      -3.523  20.304  75.805  4.00  1.00           C
ATOM   2661  CB  PRO A 340      -5.948  20.503  75.782  4.00  1.00           C
ATOM   2662  CG  PRO A 340      -4.661  21.309  75.535  4.00  1.00           C
ATOM   2663  C   PRO A 340      -6.217  18.151  76.714  4.00  1.00           C
ATOM   2664  O   PRO A 340      -5.753  17.306  75.948  4.00  1.00           O
ATOM   2665  N   ILE A 341      -7.312  17.921  77.473  4.00  1.00           N
ATOM   2666  CA  ILE A 341      -8.051  16.700  77.306  4.00  1.00           C
ATOM   2667  CB  ILE A 341      -8.229  15.897  78.573  4.00  1.00           C
ATOM   2668  CG1 ILE A 341      -8.735  14.484  78.231  4.00  1.00           C
ATOM   2669  CG2 ILE A 341      -9.118  16.671  79.561  4.00  1.00           C
ATOM   2670  CD1 ILE A 341      -8.615  13.486  79.384  4.00  1.00           C
ATOM   2671  C   ILE A 341      -9.377  17.152  76.766  4.00  1.00           C
ATOM   2672  O   ILE A 341     -10.052  17.994  77.359  4.00  1.00           O
ATOM   2673  N   VAL A 342      -9.763  16.639  75.581  4.00  1.00           N
ATOM   2674  CA  VAL A 342     -10.989  17.048  74.952  4.00  1.00           C
ATOM   2675  CB  VAL A 342     -10.865  17.221  73.465  4.00  1.00           C
ATOM   2676  CG1 VAL A 342     -12.244  17.584  72.889  4.00  1.00           C
ATOM   2677  CG2 VAL A 342      -9.779  18.272  73.182  4.00  1.00           C
ATOM   2678  C   VAL A 342     -11.967  15.948  75.185  4.00  1.00           C
ATOM   2679  O   VAL A 342     -11.580  14.804  75.415  4.00  1.00           O
ATOM   2680  N   CYS A 343     -13.272  16.277  75.174  4.00  1.00           N
ATOM   2681  CA  CYS A 343     -14.246  15.254  75.387  4.00  1.00           C
ATOM   2682  CB  CYS A 343     -15.250  15.601  76.500  4.00  1.00           C
ATOM   2683  SG  CYS A 343     -16.188  17.117  76.140  4.00  1.00           S
ATOM   2684  C   CYS A 343     -15.029  15.068  74.110  4.00  1.00           C
ATOM   2685  O   CYS A 343     -15.582  16.020  73.561  4.00  1.00           O
ATOM   2686  N   VAL A 344     -15.065  13.818  73.590  1.00  1.00           N
ATOM   2687  CA  VAL A 344     -15.809  13.462  72.411  1.00  1.00           C
ATOM   2688  CB  VAL A 344     -14.966  13.391  71.172  1.00  1.00           C
ATOM   2689  CG1 VAL A 344     -15.795  12.756  70.044  1.00  1.00           C
ATOM   2690  CG2 VAL A 344     -14.495  14.816  70.840  1.00  1.00           C
ATOM   2691  C   VAL A 344     -16.405  12.107  72.635  1.00  1.00           C
ATOM   2692  O   VAL A 344     -15.745  11.185  73.113  1.00  1.00           O
ATOM   2693  N   ARG A 345     -17.699  11.976  72.295  1.00  1.00           N
ATOM   2694  CA  ARG A 345     -18.464  10.787  72.526  1.00  1.00           C
ATOM   2695  CB  ARG A 345     -19.967  11.004  72.295  1.00  1.00           C
ATOM   2696  CG  ARG A 345     -20.855   9.884  72.841  1.00  1.00           C
ATOM   2697  CD  ARG A 345     -22.288   9.959  72.314  1.00  1.00           C
ATOM   2698  NE  ARG A 345     -22.731  11.374  72.461  1.00  1.00           N
ATOM   2699  CZ  ARG A 345     -23.290  11.805  73.627  1.00  1.00           C
ATOM   2700  NH1 ARG A 345     -23.469  10.928  74.658  1.00  1.00           N
ATOM   2701  NH2 ARG A 345     -23.664  13.111  73.765  1.00  1.00           N
ATOM   2702  C   ARG A 345     -18.081   9.620  71.664  1.00  1.00           C
ATOM   2703  O   ARG A 345     -17.962   8.501  72.161  1.00  1.00           O
ATOM   2704  N   SER A 346     -17.859   9.830  70.351  1.00  1.00           N
ATOM   2705  CA  SER A 346     -17.749   8.656  69.527  1.00  1.00           C
ATOM   2706  CB  SER A 346     -18.948   8.490  68.577  1.00  1.00           C
ATOM   2707  OG  SER A 346     -20.159   8.445  69.318  1.00  1.00           O
ATOM   2708  C   SER A 346     -16.547   8.726  68.651  1.00  1.00           C
ATOM   2709  O   SER A 346     -15.858   9.742  68.568  1.00  1.00           O
ATOM   2710  N   LEU A 347     -16.273   7.582  67.992  2.00  1.00           N
ATOM   2711  CA  LEU A 347     -15.207   7.456  67.048  2.00  1.00           C
ATOM   2712  CB  LEU A 347     -15.094   6.046  66.445  2.00  1.00           C
ATOM   2713  CG  LEU A 347     -14.555   4.982  67.416  2.00  1.00           C
ATOM   2714  CD1 LEU A 347     -14.471   3.608  66.733  2.00  1.00           C
ATOM   2715  CD2 LEU A 347     -13.201   5.409  68.011  2.00  1.00           C
ATOM   2716  C   LEU A 347     -15.526   8.380  65.926  2.00  1.00           C
ATOM   2717  O   LEU A 347     -14.653   9.086  65.423  2.00  1.00           O
ATOM   2718  N   GLU A 348     -16.806   8.413  65.521  2.00  1.00           N
ATOM   2719  CA  GLU A 348     -17.179   9.226  64.404  2.00  1.00           C
ATOM   2720  CB  GLU A 348     -18.654   9.058  63.982  2.00  1.00           C
ATOM   2721  CG  GLU A 348     -18.996   9.782  62.677  2.00  1.00           C
ATOM   2722  CD  GLU A 348     -20.403   9.386  62.247  2.00  1.00           C
ATOM   2723  OE1 GLU A 348     -20.839   8.256  62.595  2.00  1.00           O
ATOM   2724  OE2 GLU A 348     -21.061  10.212  61.560  2.00  1.00           O
ATOM   2725  C   GLU A 348     -16.944  10.671  64.717  2.00  1.00           C
ATOM   2726  O   GLU A 348     -16.420  11.406  63.883  2.00  1.00           O
ATOM   2727  N   GLU A 349     -17.312  11.123  65.930  2.00  1.00           N
ATOM   2728  CA  GLU A 349     -17.146  12.511  66.268  2.00  1.00           C
ATOM   2729  CB  GLU A 349     -17.685  12.833  67.672  2.00  1.00           C
ATOM   2730  CG  GLU A 349     -17.754  14.329  67.981  2.00  1.00           C
ATOM   2731  CD  GLU A 349     -18.969  14.896  67.261  2.00  1.00           C
ATOM   2732  OE1 GLU A 349     -18.999  14.840  66.002  2.00  1.00           O
ATOM   2733  OE2 GLU A 349     -19.888  15.392  67.965  2.00  1.00           O
ATOM   2734  C   GLU A 349     -15.683  12.817  66.255  2.00  1.00           C
ATOM   2735  O   GLU A 349     -15.251  13.829  65.705  2.00  1.00           O
ATOM   2736  N   ALA A 350     -14.875  11.922  66.848  2.00  1.00           N
ATOM   2737  CA  ALA A 350     -13.462  12.150  66.919  2.00  1.00           C
ATOM   2738  CB  ALA A 350     -12.725  11.022  67.661  2.00  1.00           C
ATOM   2739  C   ALA A 350     -12.931  12.186  65.521  2.00  1.00           C
ATOM   2740  O   ALA A 350     -12.125  13.047  65.175  2.00  1.00           O
ATOM   2741  N   ILE A 351     -13.398  11.256  64.669  2.00  1.00           N
ATOM   2742  CA  ILE A 351     -12.926  11.196  63.319  2.00  1.00           C
ATOM   2743  CB  ILE A 351     -13.562  10.092  62.525  2.00  1.00           C
ATOM   2744  CG1 ILE A 351     -13.209   8.714  63.110  2.00  1.00           C
ATOM   2745  CG2 ILE A 351     -13.129  10.268  61.062  2.00  1.00           C
ATOM   2746  CD1 ILE A 351     -11.715   8.397  63.068  2.00  1.00           C
ATOM   2747  C   ILE A 351     -13.317  12.487  62.656  2.00  1.00           C
ATOM   2748  O   ILE A 351     -12.528  13.091  61.932  2.00  1.00           O
ATOM   2749  N   GLN A 352     -14.556  12.952  62.905  2.00  1.00           N
ATOM   2750  CA  GLN A 352     -15.070  14.134  62.270  2.00  1.00           C
ATOM   2751  CB  GLN A 352     -16.506  14.454  62.727  2.00  1.00           C
ATOM   2752  CG  GLN A 352     -17.120  15.695  62.077  2.00  1.00           C
ATOM   2753  CD  GLN A 352     -18.516  15.864  62.658  2.00  1.00           C
ATOM   2754  OE1 GLN A 352     -19.345  14.956  62.593  2.00  1.00           O
ATOM   2755  NE2 GLN A 352     -18.777  17.053  63.262  2.00  1.00           N
ATOM   2756  C   GLN A 352     -14.210  15.299  62.668  2.00  1.00           C
ATOM   2757  O   GLN A 352     -13.804  16.090  61.819  2.00  1.00           O
ATOM   2758  N   PHE A 353     -13.885  15.425  63.973  2.00  1.00           N
ATOM   2759  CA  PHE A 353     -13.102  16.546  64.422  2.00  1.00           C
ATOM   2760  CB  PHE A 353     -13.095  16.771  65.944  2.00  1.00           C
ATOM   2761  CG  PHE A 353     -14.381  17.480  66.220  2.00  1.00           C
ATOM   2762  CD1 PHE A 353     -14.440  18.854  66.143  2.00  1.00           C
ATOM   2763  CD2 PHE A 353     -15.529  16.787  66.525  2.00  1.00           C
ATOM   2764  CE1 PHE A 353     -15.616  19.527  66.382  2.00  1.00           C
ATOM   2765  CE2 PHE A 353     -16.708  17.456  66.766  2.00  1.00           C
ATOM   2766  CZ  PHE A 353     -16.754  18.827  66.697  2.00  1.00           C
ATOM   2767  C   PHE A 353     -11.720  16.503  63.875  2.00  1.00           C
ATOM   2768  O   PHE A 353     -11.184  17.532  63.469  2.00  1.00           O
ATOM   2769  N   ILE A 354     -11.100  15.316  63.827  2.00  1.00           N
ATOM   2770  CA  ILE A 354      -9.762  15.290  63.324  2.00  1.00           C
ATOM   2771  CB  ILE A 354      -9.135  13.918  63.425  2.00  1.00           C
ATOM   2772  CG1 ILE A 354      -7.607  13.977  63.246  2.00  1.00           C
ATOM   2773  CG2 ILE A 354      -9.835  12.982  62.431  2.00  1.00           C
ATOM   2774  CD1 ILE A 354      -7.159  14.461  61.868  2.00  1.00           C
ATOM   2775  C   ILE A 354      -9.806  15.754  61.895  2.00  1.00           C
ATOM   2776  O   ILE A 354      -8.968  16.551  61.473  2.00  1.00           O
ATOM   2777  N   ASN A 355     -10.804  15.290  61.115  2.00  1.00           N
ATOM   2778  CA  ASN A 355     -10.912  15.666  59.730  2.00  1.00           C
ATOM   2779  CB  ASN A 355     -12.104  14.999  59.020  2.00  1.00           C
ATOM   2780  CG  ASN A 355     -11.776  13.535  58.760  2.00  1.00           C
ATOM   2781  OD1 ASN A 355     -11.061  12.892  59.529  2.00  1.00           O
ATOM   2782  ND2 ASN A 355     -12.305  12.991  57.631  2.00  1.00           N
ATOM   2783  C   ASN A 355     -11.121  17.134  59.629  2.00  1.00           C
ATOM   2784  O   ASN A 355     -10.461  17.808  58.840  2.00  1.00           O
ATOM   2785  N   GLN A 356     -12.036  17.682  60.442  2.00  1.00           N
ATOM   2786  CA  GLN A 356     -12.255  19.082  60.288  2.00  1.00           C
ATOM   2787  CB  GLN A 356     -13.573  19.570  60.907  2.00  1.00           C
ATOM   2788  CG  GLN A 356     -13.861  21.039  60.604  2.00  1.00           C
ATOM   2789  CD  GLN A 356     -14.035  21.163  59.096  2.00  1.00           C
ATOM   2790  OE1 GLN A 356     -14.248  20.172  58.399  2.00  1.00           O
ATOM   2791  NE2 GLN A 356     -13.940  22.415  58.575  2.00  1.00           N
ATOM   2792  C   GLN A 356     -11.134  19.770  60.985  2.00  1.00           C
ATOM   2793  O   GLN A 356     -11.221  20.097  62.167  2.00  1.00           O
ATOM   2794  N   ARG A 357     -10.035  19.990  60.243  1.00  1.00           N
ATOM   2795  CA  ARG A 357      -8.884  20.644  60.778  1.00  1.00           C
ATOM   2796  CB  ARG A 357      -8.363  20.008  62.083  1.00  1.00           C
ATOM   2797  CG  ARG A 357      -7.222  20.794  62.738  1.00  1.00           C
ATOM   2798  CD  ARG A 357      -6.661  20.154  64.011  1.00  1.00           C
ATOM   2799  NE  ARG A 357      -5.436  19.397  63.626  1.00  1.00           N
ATOM   2800  CZ  ARG A 357      -5.496  18.060  63.356  1.00  1.00           C
ATOM   2801  NH1 ARG A 357      -6.663  17.369  63.506  1.00  1.00           N
ATOM   2802  NH2 ARG A 357      -4.369  17.415  62.943  1.00  1.00           N
ATOM   2803  C   ARG A 357      -7.808  20.452  59.740  1.00  1.00           C
ATOM   2804  O   ARG A 357      -8.056  19.850  58.696  1.00  1.00           O
ATOM   2805  N   GLU A 358      -6.586  20.969  59.991  1.00  1.00           N
ATOM   2806  CA  GLU A 358      -5.497  20.815  59.060  1.00  1.00           C
ATOM   2807  CB  GLU A 358      -4.378  21.860  59.217  1.00  1.00           C
ATOM   2808  CG  GLU A 358      -4.824  23.279  58.861  1.00  1.00           C
ATOM   2809  CD  GLU A 358      -5.646  23.806  60.027  1.00  1.00           C
ATOM   2810  OE1 GLU A 358      -5.317  23.447  61.189  1.00  1.00           O
ATOM   2811  OE2 GLU A 358      -6.609  24.579  59.774  1.00  1.00           O
ATOM   2812  C   GLU A 358      -4.878  19.469  59.269  1.00  1.00           C
ATOM   2813  O   GLU A 358      -5.095  18.826  60.295  1.00  1.00           O
ATOM   2814  N   LYS A 359      -4.100  18.996  58.271  1.00  1.00           N
ATOM   2815  CA  LYS A 359      -3.477  17.710  58.387  1.00  1.00           C
ATOM   2816  CB  LYS A 359      -2.893  17.139  57.080  1.00  1.00           C
ATOM   2817  CG  LYS A 359      -3.930  16.611  56.083  1.00  1.00           C
ATOM   2818  CD  LYS A 359      -4.757  17.689  55.379  1.00  1.00           C
ATOM   2819  CE  LYS A 359      -5.633  17.128  54.253  1.00  1.00           C
ATOM   2820  NZ  LYS A 359      -6.250  18.229  53.478  1.00  1.00           N
ATOM   2821  C   LYS A 359      -2.362  17.785  59.386  1.00  1.00           C
ATOM   2822  O   LYS A 359      -1.660  18.776  59.576  1.00  1.00           O
ATOM   2823  N   PRO A 360      -2.305  16.673  60.049  1.00  1.00           N
ATOM   2824  CA  PRO A 360      -1.495  16.453  61.222  1.00  1.00           C
ATOM   2825  CD  PRO A 360      -3.465  15.795  60.006  1.00  1.00           C
ATOM   2826  CB  PRO A 360      -2.054  15.175  61.857  1.00  1.00           C
ATOM   2827  CG  PRO A 360      -3.503  15.087  61.362  1.00  1.00           C
ATOM   2828  C   PRO A 360      -0.027  16.438  61.407  1.00  1.00           C
ATOM   2829  O   PRO A 360       0.437  17.084  62.346  1.00  1.00           O
ATOM   2830  N   LEU A 361       0.705  15.709  60.558  1.00  1.00           N
ATOM   2831  CA  LEU A 361       2.084  15.423  60.810  1.00  1.00           C
ATOM   2832  CB  LEU A 361       2.925  16.606  61.338  1.00  1.00           C
ATOM   2833  CG  LEU A 361       4.360  16.193  61.733  1.00  1.00           C
ATOM   2834  CD1 LEU A 361       5.176  15.724  60.516  1.00  1.00           C
ATOM   2835  CD2 LEU A 361       5.062  17.297  62.541  1.00  1.00           C
ATOM   2836  C   LEU A 361       2.189  14.324  61.807  1.00  1.00           C
ATOM   2837  O   LEU A 361       3.238  13.695  61.933  1.00  1.00           O
ATOM   2838  N   ALA A 362       1.101  14.033  62.532  4.00  1.00           N
ATOM   2839  CA  ALA A 362       1.196  12.909  63.407  4.00  1.00           C
ATOM   2840  CB  ALA A 362       2.149  13.125  64.597  4.00  1.00           C
ATOM   2841  C   ALA A 362      -0.162  12.662  63.961  4.00  1.00           C
ATOM   2842  O   ALA A 362      -0.882  13.589  64.323  4.00  1.00           O
ATOM   2843  N   LEU A 363      -0.551  11.378  64.020  4.00  1.00           N
ATOM   2844  CA  LEU A 363      -1.793  11.004  64.621  4.00  1.00           C
ATOM   2845  CB  LEU A 363      -2.851  10.467  63.643  4.00  1.00           C
ATOM   2846  CG  LEU A 363      -4.144  10.012  64.347  4.00  1.00           C
ATOM   2847  CD1 LEU A 363      -4.808  11.167  65.113  4.00  1.00           C
ATOM   2848  CD2 LEU A 363      -5.104   9.326  63.361  4.00  1.00           C
ATOM   2849  C   LEU A 363      -1.443   9.893  65.552  4.00  1.00           C
ATOM   2850  O   LEU A 363      -0.558   9.087  65.271  4.00  1.00           O
ATOM   2851  N   TYR A 364      -2.121   9.844  66.707  4.00  1.00           N
ATOM   2852  CA  TYR A 364      -1.823   8.866  67.707  4.00  1.00           C
ATOM   2853  CB  TYR A 364      -1.420   9.592  69.003  4.00  1.00           C
ATOM   2854  CG  TYR A 364      -1.064   8.696  70.138  4.00  1.00           C
ATOM   2855  CD1 TYR A 364      -2.025   7.963  70.800  4.00  1.00           C
ATOM   2856  CD2 TYR A 364       0.248   8.600  70.544  4.00  1.00           C
ATOM   2857  CE1 TYR A 364      -1.675   7.150  71.853  4.00  1.00           C
ATOM   2858  CE2 TYR A 364       0.597   7.790  71.598  4.00  1.00           C
ATOM   2859  CZ  TYR A 364      -0.364   7.064  72.253  4.00  1.00           C
ATOM   2860  OH  TYR A 364      -0.001   6.234  73.334  4.00  1.00           O
ATOM   2861  C   TYR A 364      -3.110   8.199  68.003  4.00  1.00           C
ATOM   2862  O   TYR A 364      -4.101   8.857  68.313  4.00  1.00           O
ATOM   2863  N   MET A 365      -3.143   6.867  67.893  4.00  1.00           N
ATOM   2864  CA  MET A 365      -4.353   6.226  68.276  4.00  1.00           C
ATOM   2865  CB  MET A 365      -5.078   5.487  67.138  4.00  1.00           C
ATOM   2866  CG  MET A 365      -6.151   4.506  67.628  4.00  1.00           C
ATOM   2867  SD  MET A 365      -7.574   5.243  68.492  4.00  1.00           S
ATOM   2868  CE  MET A 365      -8.258   6.103  67.047  4.00  1.00           C
ATOM   2869  C   MET A 365      -3.990   5.220  69.299  4.00  1.00           C
ATOM   2870  O   MET A 365      -3.119   4.381  69.075  4.00  1.00           O
ATOM   2871  N   PHE A 366      -4.626   5.298  70.478  4.00  1.00           N
ATOM   2872  CA  PHE A 366      -4.304   4.277  71.412  4.00  1.00           C
ATOM   2873  CB  PHE A 366      -3.885   4.776  72.806  4.00  1.00           C
ATOM   2874  CG  PHE A 366      -3.348   3.582  73.519  4.00  1.00           C
ATOM   2875  CD1 PHE A 366      -4.186   2.718  74.186  4.00  1.00           C
ATOM   2876  CD2 PHE A 366      -1.998   3.309  73.500  4.00  1.00           C
ATOM   2877  CE1 PHE A 366      -3.683   1.611  74.832  4.00  1.00           C
ATOM   2878  CE2 PHE A 366      -1.490   2.204  74.145  4.00  1.00           C
ATOM   2879  CZ  PHE A 366      -2.333   1.350  74.813  4.00  1.00           C
ATOM   2880  C   PHE A 366      -5.548   3.468  71.605  4.00  1.00           C
ATOM   2881  O   PHE A 366      -6.520   3.952  72.182  4.00  1.00           O
ATOM   2882  N   SER A 367      -5.565   2.213  71.112  1.00  1.00           N
ATOM   2883  CA  SER A 367      -6.731   1.401  71.319  1.00  1.00           C
ATOM   2884  CB  SER A 367      -7.872   1.677  70.325  1.00  1.00           C
ATOM   2885  OG  SER A 367      -8.398   2.980  70.527  1.00  1.00           O
ATOM   2886  C   SER A 367      -6.336  -0.023  71.137  1.00  1.00           C
ATOM   2887  O   SER A 367      -5.438  -0.338  70.359  1.00  1.00           O
ATOM   2888  N   SER A 368      -6.998  -0.921  71.891  1.00  1.00           N
ATOM   2889  CA  SER A 368      -6.744  -2.328  71.805  1.00  1.00           C
ATOM   2890  CB  SER A 368      -7.350  -3.123  72.974  1.00  1.00           C
ATOM   2891  OG  SER A 368      -6.746  -2.727  74.197  1.00  1.00           O
ATOM   2892  C   SER A 368      -7.332  -2.880  70.534  1.00  1.00           C
ATOM   2893  O   SER A 368      -6.768  -3.797  69.940  1.00  1.00           O
ATOM   2894  N   ASN A 369      -8.475  -2.327  70.071  1.00  1.00           N
ATOM   2895  CA  ASN A 369      -9.173  -2.899  68.946  1.00  1.00           C
ATOM   2896  CB  ASN A 369     -10.583  -2.319  68.724  1.00  1.00           C
ATOM   2897  CG  ASN A 369     -11.452  -2.611  69.937  1.00  1.00           C
ATOM   2898  OD1 ASN A 369     -10.966  -2.699  71.063  1.00  1.00           O
ATOM   2899  ND2 ASN A 369     -12.784  -2.760  69.703  1.00  1.00           N
ATOM   2900  C   ASN A 369      -8.436  -2.632  67.675  1.00  1.00           C
ATOM   2901  O   ASN A 369      -7.875  -1.557  67.483  1.00  1.00           O
ATOM   2902  N   ASP A 370      -8.385  -3.642  66.781  2.00  1.00           N
ATOM   2903  CA  ASP A 370      -7.806  -3.452  65.483  2.00  1.00           C
ATOM   2904  CB  ASP A 370      -7.527  -4.760  64.718  2.00  1.00           C
ATOM   2905  CG  ASP A 370      -8.842  -5.459  64.422  2.00  1.00           C
ATOM   2906  OD1 ASP A 370      -9.715  -5.506  65.328  2.00  1.00           O
ATOM   2907  OD2 ASP A 370      -8.988  -5.954  63.273  2.00  1.00           O
ATOM   2908  C   ASP A 370      -8.740  -2.616  64.671  2.00  1.00           C
ATOM   2909  O   ASP A 370      -8.313  -1.758  63.900  2.00  1.00           O
ATOM   2910  N   LYS A 371     -10.055  -2.838  64.850  2.00  1.00           N
ATOM   2911  CA  LYS A 371     -11.027  -2.175  64.033  2.00  1.00           C
ATOM   2912  CB  LYS A 371     -12.474  -2.595  64.349  2.00  1.00           C
ATOM   2913  CG  LYS A 371     -12.988  -2.105  65.705  2.00  1.00           C
ATOM   2914  CD  LYS A 371     -14.510  -2.189  65.848  2.00  1.00           C
ATOM   2915  CE  LYS A 371     -15.004  -3.440  66.574  2.00  1.00           C
ATOM   2916  NZ  LYS A 371     -16.484  -3.436  66.614  2.00  1.00           N
ATOM   2917  C   LYS A 371     -10.945  -0.691  64.223  2.00  1.00           C
ATOM   2918  O   LYS A 371     -10.894   0.052  63.245  2.00  1.00           O
ATOM   2919  N   VAL A 372     -10.894  -0.215  65.483  2.00  1.00           N
ATOM   2920  CA  VAL A 372     -10.895   1.202  65.723  2.00  1.00           C
ATOM   2921  CB  VAL A 372     -10.819   1.549  67.180  2.00  1.00           C
ATOM   2922  CG1 VAL A 372     -10.785   3.083  67.313  2.00  1.00           C
ATOM   2923  CG2 VAL A 372     -12.002   0.886  67.905  2.00  1.00           C
ATOM   2924  C   VAL A 372      -9.679   1.772  65.072  2.00  1.00           C
ATOM   2925  O   VAL A 372      -9.747   2.810  64.417  2.00  1.00           O
ATOM   2926  N   ILE A 373      -8.523   1.097  65.225  2.00  1.00           N
ATOM   2927  CA  ILE A 373      -7.327   1.642  64.656  2.00  1.00           C
ATOM   2928  CB  ILE A 373      -6.070   0.911  65.040  2.00  1.00           C
ATOM   2929  CG1 ILE A 373      -5.683   1.251  66.494  2.00  1.00           C
ATOM   2930  CG2 ILE A 373      -4.976   1.315  64.036  2.00  1.00           C
ATOM   2931  CD1 ILE A 373      -6.748   0.933  67.537  2.00  1.00           C
ATOM   2932  C   ILE A 373      -7.418   1.714  63.166  2.00  1.00           C
ATOM   2933  O   ILE A 373      -7.139   2.755  62.575  2.00  1.00           O
ATOM   2934  N   LYS A 374      -7.840   0.619  62.518  2.00  1.00           N
ATOM   2935  CA  LYS A 374      -7.895   0.588  61.086  2.00  1.00           C
ATOM   2936  CB  LYS A 374      -8.283  -0.816  60.592  2.00  1.00           C
ATOM   2937  CG  LYS A 374      -8.050  -1.090  59.107  2.00  1.00           C
ATOM   2938  CD  LYS A 374      -8.073  -2.593  58.808  2.00  1.00           C
ATOM   2939  CE  LYS A 374      -7.619  -2.975  57.400  2.00  1.00           C
ATOM   2940  NZ  LYS A 374      -7.327  -4.428  57.353  2.00  1.00           N
ATOM   2941  C   LYS A 374      -8.918   1.560  60.616  2.00  1.00           C
ATOM   2942  O   LYS A 374      -8.698   2.287  59.649  2.00  1.00           O
ATOM   2943  N   LYS A 375     -10.072   1.616  61.303  2.00  1.00           N
ATOM   2944  CA  LYS A 375     -11.100   2.470  60.804  2.00  1.00           C
ATOM   2945  CB  LYS A 375     -12.431   2.397  61.574  2.00  1.00           C
ATOM   2946  CG  LYS A 375     -12.445   3.179  62.889  2.00  1.00           C
ATOM   2947  CD  LYS A 375     -13.856   3.430  63.428  2.00  1.00           C
ATOM   2948  CE  LYS A 375     -14.602   4.570  62.726  2.00  1.00           C
ATOM   2949  NZ  LYS A 375     -15.480   4.036  61.659  2.00  1.00           N
ATOM   2950  C   LYS A 375     -10.658   3.889  60.852  2.00  1.00           C
ATOM   2951  O   LYS A 375     -10.862   4.638  59.898  2.00  1.00           O
ATOM   2952  N   MET A 376     -10.023   4.303  61.960  2.00  1.00           N
ATOM   2953  CA  MET A 376      -9.702   5.690  62.031  2.00  1.00           C
ATOM   2954  CB  MET A 376      -9.090   6.166  63.358  2.00  1.00           C
ATOM   2955  CG  MET A 376      -8.831   7.678  63.317  2.00  1.00           C
ATOM   2956  SD  MET A 376      -8.384   8.463  64.894  2.00  1.00           S
ATOM   2957  CE  MET A 376      -8.284  10.142  64.204  2.00  1.00           C
ATOM   2958  C   MET A 376      -8.737   6.040  60.944  2.00  1.00           C
ATOM   2959  O   MET A 376      -8.876   7.081  60.303  2.00  1.00           O
ATOM   2960  N   ILE A 377      -7.742   5.171  60.684  2.00  1.00           N
ATOM   2961  CA  ILE A 377      -6.750   5.499  59.699  2.00  1.00           C
ATOM   2962  CB  ILE A 377      -5.707   4.429  59.553  2.00  1.00           C
ATOM   2963  CG1 ILE A 377      -4.965   4.220  60.887  2.00  1.00           C
ATOM   2964  CG2 ILE A 377      -4.782   4.820  58.388  2.00  1.00           C
ATOM   2965  CD1 ILE A 377      -4.249   5.469  61.398  2.00  1.00           C
ATOM   2966  C   ILE A 377      -7.439   5.652  58.378  2.00  1.00           C
ATOM   2967  O   ILE A 377      -7.216   6.637  57.675  2.00  1.00           O
ATOM   2968  N   ALA A 378      -8.319   4.701  58.001  2.00  1.00           N
ATOM   2969  CA  ALA A 378      -8.989   4.881  56.745  2.00  1.00           C
ATOM   2970  CB  ALA A 378      -9.532   3.572  56.147  2.00  1.00           C
ATOM   2971  C   ALA A 378     -10.148   5.756  57.047  2.00  1.00           C
ATOM   2972  O   ALA A 378     -11.209   5.295  57.463  2.00  1.00           O
ATOM   2973  N   GLU A 379      -9.938   7.065  56.842  2.00  1.00           N
ATOM   2974  CA  GLU A 379     -10.938   8.052  57.078  2.00  1.00           C
ATOM   2975  CB  GLU A 379     -11.808   7.831  58.322  2.00  1.00           C
ATOM   2976  CG  GLU A 379     -13.057   8.712  58.273  2.00  1.00           C
ATOM   2977  CD  GLU A 379     -13.841   8.329  57.019  2.00  1.00           C
ATOM   2978  OE1 GLU A 379     -13.545   7.256  56.428  2.00  1.00           O
ATOM   2979  OE2 GLU A 379     -14.744   9.117  56.630  2.00  1.00           O
ATOM   2980  C   GLU A 379     -10.194   9.333  57.242  2.00  1.00           C
ATOM   2981  O   GLU A 379     -10.422  10.300  56.518  2.00  1.00           O
ATOM   2982  N   THR A 380      -9.270   9.359  58.223  1.00  1.00           N
ATOM   2983  CA  THR A 380      -8.500  10.539  58.468  1.00  1.00           C
ATOM   2984  CB  THR A 380      -8.225  10.792  59.922  1.00  1.00           C
ATOM   2985  OG1 THR A 380      -7.647  12.078  60.091  1.00  1.00           O
ATOM   2986  CG2 THR A 380      -7.265   9.706  60.441  1.00  1.00           C
ATOM   2987  C   THR A 380      -7.178  10.413  57.781  1.00  1.00           C
ATOM   2988  O   THR A 380      -6.676   9.309  57.567  1.00  1.00           O
ATOM   2989  N   SER A 381      -6.581  11.565  57.402  1.00  1.00           N
ATOM   2990  CA  SER A 381      -5.314  11.530  56.731  1.00  1.00           C
ATOM   2991  CB  SER A 381      -5.340  12.151  55.326  1.00  1.00           C
ATOM   2992  OG  SER A 381      -6.153  11.367  54.466  1.00  1.00           O
ATOM   2993  C   SER A 381      -4.309  12.293  57.545  1.00  1.00           C
ATOM   2994  O   SER A 381      -4.576  13.398  58.011  1.00  1.00           O
ATOM   2995  N   SER A 382      -3.112  11.694  57.742  1.00  1.00           N
ATOM   2996  CA  SER A 382      -2.038  12.318  58.468  1.00  1.00           C
ATOM   2997  CB  SER A 382      -1.959  11.884  59.941  1.00  1.00           C
ATOM   2998  OG  SER A 382      -0.878  12.538  60.589  1.00  1.00           O
ATOM   2999  C   SER A 382      -0.791  11.880  57.817  1.00  1.00           C
ATOM   3000  O   SER A 382      -0.756  10.846  57.152  1.00  1.00           O
ATOM   3001  N   GLY A 383       0.273  12.676  57.971  1.00  1.00           N
ATOM   3002  CA  GLY A 383       1.482  12.203  57.399  1.00  1.00           C
ATOM   3003  C   GLY A 383       2.164  11.476  58.520  1.00  1.00           C
ATOM   3004  O   GLY A 383       2.846  12.084  59.343  1.00  1.00           O
ATOM   3005  N   GLY A 384       1.995  10.138  58.577  4.00  1.00           N
ATOM   3006  CA  GLY A 384       2.589   9.341  59.616  4.00  1.00           C
ATOM   3007  C   GLY A 384       1.556   9.073  60.648  4.00  1.00           C
ATOM   3008  O   GLY A 384       0.799   9.962  61.036  4.00  1.00           O
ATOM   3009  N   VAL A 385       1.509   7.817  61.130  4.00  1.00           N
ATOM   3010  CA  VAL A 385       0.544   7.488  62.130  4.00  1.00           C
ATOM   3011  CB  VAL A 385      -0.708   6.879  61.569  4.00  1.00           C
ATOM   3012  CG1 VAL A 385      -1.637   6.503  62.737  4.00  1.00           C
ATOM   3013  CG2 VAL A 385      -1.328   7.867  60.565  4.00  1.00           C
ATOM   3014  C   VAL A 385       1.145   6.489  63.045  4.00  1.00           C
ATOM   3015  O   VAL A 385       1.979   5.676  62.648  4.00  1.00           O
ATOM   3016  N   ALA A 386       0.733   6.552  64.320  4.00  1.00           N
ATOM   3017  CA  ALA A 386       1.225   5.597  65.255  4.00  1.00           C
ATOM   3018  CB  ALA A 386       2.257   6.175  66.240  4.00  1.00           C
ATOM   3019  C   ALA A 386       0.057   5.132  66.059  4.00  1.00           C
ATOM   3020  O   ALA A 386      -0.817   5.919  66.422  4.00  1.00           O
ATOM   3021  N   ALA A 387       0.005   3.814  66.329  4.00  1.00           N
ATOM   3022  CA  ALA A 387      -1.027   3.276  67.160  4.00  1.00           C
ATOM   3023  CB  ALA A 387      -1.792   2.098  66.535  4.00  1.00           C
ATOM   3024  C   ALA A 387      -0.296   2.746  68.357  4.00  1.00           C
ATOM   3025  O   ALA A 387       0.680   2.008  68.232  4.00  1.00           O
ATOM   3026  N   ASN A 388      -0.754   3.130  69.558  1.00  1.00           N
ATOM   3027  CA  ASN A 388      -0.190   2.663  70.790  1.00  1.00           C
ATOM   3028  CB  ASN A 388      -0.204   1.129  70.889  1.00  1.00           C
ATOM   3029  CG  ASN A 388      -1.642   0.674  70.699  1.00  1.00           C
ATOM   3030  OD1 ASN A 388      -1.950  -0.018  69.731  1.00  1.00           O
ATOM   3031  ND2 ASN A 388      -2.547   1.084  71.630  1.00  1.00           N
ATOM   3032  C   ASN A 388       1.204   3.157  71.000  1.00  1.00           C
ATOM   3033  O   ASN A 388       1.934   2.577  71.800  1.00  1.00           O
ATOM   3034  N   ASP A 389       1.618   4.250  70.330  1.00  1.00           N
ATOM   3035  CA  ASP A 389       2.932   4.771  70.597  1.00  1.00           C
ATOM   3036  CB  ASP A 389       4.066   3.956  69.950  1.00  1.00           C
ATOM   3037  CG  ASP A 389       3.803   3.860  68.454  1.00  1.00           C
ATOM   3038  OD1 ASP A 389       3.045   2.936  68.054  1.00  1.00           O
ATOM   3039  OD2 ASP A 389       4.361   4.690  67.691  1.00  1.00           O
ATOM   3040  C   ASP A 389       2.999   6.168  70.117  1.00  1.00           C
ATOM   3041  O   ASP A 389       2.050   6.709  69.552  1.00  1.00           O
ATOM   3042  N   VAL A 390       4.176   6.770  70.312  1.00  1.00           N
ATOM   3043  CA  VAL A 390       4.342   8.154  70.052  1.00  1.00           C
ATOM   3044  CB  VAL A 390       4.875   8.865  71.278  1.00  1.00           C
ATOM   3045  CG1 VAL A 390       6.161   8.175  71.778  1.00  1.00           C
ATOM   3046  CG2 VAL A 390       4.997  10.372  70.987  1.00  1.00           C
ATOM   3047  C   VAL A 390       5.232   8.327  68.849  1.00  1.00           C
ATOM   3048  O   VAL A 390       4.867   7.966  67.732  1.00  1.00           O
ATOM   3049  N   ILE A 391       6.431   8.884  69.075  1.00  1.00           N
ATOM   3050  CA  ILE A 391       7.426   9.306  68.139  1.00  1.00           C
ATOM   3051  CB  ILE A 391       8.559  10.041  68.800  1.00  1.00           C
ATOM   3052  CG1 ILE A 391       7.996  11.309  69.469  1.00  1.00           C
ATOM   3053  CG2 ILE A 391       9.643  10.347  67.751  1.00  1.00           C
ATOM   3054  CD1 ILE A 391       8.988  12.032  70.377  1.00  1.00           C
ATOM   3055  C   ILE A 391       7.972   8.196  67.268  1.00  1.00           C
ATOM   3056  O   ILE A 391       8.439   8.466  66.163  1.00  1.00           O
ATOM   3057  N   VAL A 392       7.900   6.920  67.702  2.00  1.00           N
ATOM   3058  CA  VAL A 392       8.585   5.799  67.094  2.00  1.00           C
ATOM   3059  CB  VAL A 392       8.081   4.480  67.587  2.00  1.00           C
ATOM   3060  CG1 VAL A 392       8.802   3.367  66.805  2.00  1.00           C
ATOM   3061  CG2 VAL A 392       8.292   4.429  69.110  2.00  1.00           C
ATOM   3062  C   VAL A 392       8.484   5.780  65.596  2.00  1.00           C
ATOM   3063  O   VAL A 392       9.434   5.344  64.948  2.00  1.00           O
ATOM   3064  N   HIS A 393       7.374   6.238  64.988  2.00  1.00           N
ATOM   3065  CA  HIS A 393       7.264   6.140  63.554  2.00  1.00           C
ATOM   3066  ND1 HIS A 393       5.547   9.116  63.833  2.00  1.00           N
ATOM   3067  CG  HIS A 393       5.999   8.245  62.869  2.00  1.00           C
ATOM   3068  CB  HIS A 393       5.969   6.754  62.987  2.00  1.00           C
ATOM   3069  NE2 HIS A 393       6.290  10.362  62.147  2.00  1.00           N
ATOM   3070  CD2 HIS A 393       6.452   9.022  61.846  2.00  1.00           C
ATOM   3071  CE1 HIS A 393       5.744  10.368  63.350  2.00  1.00           C
ATOM   3072  C   HIS A 393       8.408   6.856  62.918  2.00  1.00           C
ATOM   3073  O   HIS A 393       8.987   6.365  61.952  2.00  1.00           O
ATOM   3074  N   ILE A 394       8.797   8.024  63.453  2.00  1.00           N
ATOM   3075  CA  ILE A 394       9.836   8.739  62.780  2.00  1.00           C
ATOM   3076  CB  ILE A 394      10.197  10.038  63.434  2.00  1.00           C
ATOM   3077  CG1 ILE A 394       8.999  10.991  63.483  2.00  1.00           C
ATOM   3078  CG2 ILE A 394      11.406  10.619  62.678  2.00  1.00           C
ATOM   3079  CD1 ILE A 394       9.269  12.206  64.368  2.00  1.00           C
ATOM   3080  C   ILE A 394      11.103   7.942  62.771  2.00  1.00           C
ATOM   3081  O   ILE A 394      11.716   7.766  61.719  2.00  1.00           O
ATOM   3082  N   THR A 395      11.519   7.402  63.932  1.00  1.00           N
ATOM   3083  CA  THR A 395      12.798   6.752  63.960  1.00  1.00           C
ATOM   3084  CB  THR A 395      13.396   6.698  65.334  1.00  1.00           C
ATOM   3085  OG1 THR A 395      12.531   6.010  66.225  1.00  1.00           O
ATOM   3086  CG2 THR A 395      13.616   8.140  65.818  1.00  1.00           C
ATOM   3087  C   THR A 395      12.642   5.353  63.454  1.00  1.00           C
ATOM   3088  O   THR A 395      12.289   4.437  64.196  1.00  1.00           O
ATOM   3089  N   LEU A 396      12.880   5.171  62.139  1.00  1.00           N
ATOM   3090  CA  LEU A 396      12.830   3.880  61.517  1.00  1.00           C
ATOM   3091  CB  LEU A 396      11.429   3.253  61.615  1.00  1.00           C
ATOM   3092  CG  LEU A 396      11.354   1.759  61.252  1.00  1.00           C
ATOM   3093  CD1 LEU A 396       9.912   1.241  61.370  1.00  1.00           C
ATOM   3094  CD2 LEU A 396      11.985   1.468  59.882  1.00  1.00           C
ATOM   3095  C   LEU A 396      13.149   4.169  60.068  1.00  1.00           C
ATOM   3096  O   LEU A 396      12.509   5.023  59.456  1.00  1.00           O
ATOM   3097  N   HIS A 397      14.150   3.472  59.480  3.00  1.00           N
ATOM   3098  CA  HIS A 397      14.599   3.737  58.131  3.00  1.00           C
ATOM   3099  ND1 HIS A 397      15.257   0.968  56.235  3.00  1.00           N
ATOM   3100  CG  HIS A 397      15.575   1.482  57.472  3.00  1.00           C
ATOM   3101  CB  HIS A 397      15.850   2.933  57.733  3.00  1.00           C
ATOM   3102  NE2 HIS A 397      15.264  -0.745  57.652  3.00  1.00           N
ATOM   3103  CD2 HIS A 397      15.574   0.422  58.327  3.00  1.00           C
ATOM   3104  CE1 HIS A 397      15.083  -0.367  56.400  3.00  1.00           C
ATOM   3105  C   HIS A 397      13.525   3.424  57.131  3.00  1.00           C
ATOM   3106  O   HIS A 397      13.288   4.209  56.214  3.00  1.00           O
ATOM   3107  N   SER A 398      12.826   2.281  57.291  3.00  1.00           N
ATOM   3108  CA  SER A 398      11.873   1.842  56.304  3.00  1.00           C
ATOM   3109  CB  SER A 398      11.211   0.494  56.647  3.00  1.00           C
ATOM   3110  OG  SER A 398      10.354   0.628  57.772  3.00  1.00           O
ATOM   3111  C   SER A 398      10.781   2.837  56.162  3.00  1.00           C
ATOM   3112  O   SER A 398      10.354   3.131  55.048  3.00  1.00           O
ATOM   3113  N   LEU A 399      10.303   3.402  57.280  1.00  1.00           N
ATOM   3114  CA  LEU A 399       9.186   4.265  57.096  1.00  1.00           C
ATOM   3115  CB  LEU A 399       8.212   4.280  58.281  1.00  1.00           C
ATOM   3116  CG  LEU A 399       7.654   2.859  58.489  1.00  1.00           C
ATOM   3117  CD1 LEU A 399       6.400   2.851  59.367  1.00  1.00           C
ATOM   3118  CD2 LEU A 399       7.440   2.141  57.147  1.00  1.00           C
ATOM   3119  C   LEU A 399       9.648   5.629  56.718  1.00  1.00           C
ATOM   3120  O   LEU A 399      10.551   6.210  57.319  1.00  1.00           O
ATOM   3121  N   PRO A 400       9.035   6.103  55.660  1.00  1.00           N
ATOM   3122  CA  PRO A 400       9.329   7.397  55.113  1.00  1.00           C
ATOM   3123  CD  PRO A 400       8.407   5.230  54.689  1.00  1.00           C
ATOM   3124  CB  PRO A 400       8.671   7.443  53.731  1.00  1.00           C
ATOM   3125  CG  PRO A 400       7.752   6.207  53.699  1.00  1.00           C
ATOM   3126  C   PRO A 400       8.825   8.411  56.082  1.00  1.00           C
ATOM   3127  O   PRO A 400       7.772   8.193  56.681  1.00  1.00           O
ATOM   3128  N   PHE A 401       9.561   9.522  56.259  4.00  1.00           N
ATOM   3129  CA  PHE A 401       9.141  10.528  57.184  4.00  1.00           C
ATOM   3130  CB  PHE A 401      10.287  11.091  58.037  4.00  1.00           C
ATOM   3131  CG  PHE A 401       9.708  12.166  58.887  4.00  1.00           C
ATOM   3132  CD1 PHE A 401       9.177  11.871  60.120  4.00  1.00           C
ATOM   3133  CD2 PHE A 401       9.686  13.468  58.443  4.00  1.00           C
ATOM   3134  CE1 PHE A 401       8.640  12.866  60.903  4.00  1.00           C
ATOM   3135  CE2 PHE A 401       9.151  14.467  59.220  4.00  1.00           C
ATOM   3136  CZ  PHE A 401       8.631  14.164  60.455  4.00  1.00           C
ATOM   3137  C   PHE A 401       8.593  11.650  56.360  4.00  1.00           C
ATOM   3138  O   PHE A 401       9.041  11.881  55.238  4.00  1.00           O
ATOM   3139  N   GLY A 402       7.580  12.369  56.881  1.00  1.00           N
ATOM   3140  CA  GLY A 402       7.042  13.445  56.103  1.00  1.00           C
ATOM   3141  C   GLY A 402       5.691  13.746  56.611  1.00  1.00           C
ATOM   3142  O   GLY A 402       5.317  13.348  57.714  1.00  1.00           O
ATOM   3143  N   GLY A 403       4.921  14.479  55.796  1.00  1.00           N
ATOM   3144  CA  GLY A 403       3.619  14.819  56.240  1.00  1.00           C
ATOM   3145  C   GLY A 403       2.821  15.252  55.065  1.00  1.00           C
ATOM   3146  O   GLY A 403       3.324  15.330  53.945  1.00  1.00           O
ATOM   3147  N   VAL A 404       1.533  15.550  55.309  1.00  1.00           N
ATOM   3148  CA  VAL A 404       0.689  15.945  54.228  1.00  1.00           C
ATOM   3149  CB  VAL A 404      -0.295  14.870  53.844  1.00  1.00           C
ATOM   3150  CG1 VAL A 404      -1.184  15.357  52.685  1.00  1.00           C
ATOM   3151  CG2 VAL A 404       0.504  13.602  53.503  1.00  1.00           C
ATOM   3152  C   VAL A 404      -0.070  17.163  54.650  1.00  1.00           C
ATOM   3153  O   VAL A 404      -0.208  17.434  55.840  1.00  1.00           O
ATOM   3154  N   GLY A 405      -0.533  17.926  53.635  2.00  1.00           N
ATOM   3155  CA  GLY A 405      -1.315  19.134  53.652  2.00  1.00           C
ATOM   3156  C   GLY A 405      -1.286  19.856  54.962  2.00  1.00           C
ATOM   3157  O   GLY A 405      -1.791  19.391  55.981  2.00  1.00           O
ATOM   3158  N   ASN A 406      -0.737  21.087  54.929  2.00  1.00           N
ATOM   3159  CA  ASN A 406      -0.578  21.953  56.065  2.00  1.00           C
ATOM   3160  CB  ASN A 406      -1.830  21.979  56.962  2.00  1.00           C
ATOM   3161  CG  ASN A 406      -1.554  22.861  58.173  2.00  1.00           C
ATOM   3162  OD1 ASN A 406      -1.453  24.082  58.067  2.00  1.00           O
ATOM   3163  ND2 ASN A 406      -1.435  22.219  59.367  2.00  1.00           N
ATOM   3164  C   ASN A 406       0.557  21.428  56.879  2.00  1.00           C
ATOM   3165  O   ASN A 406       1.280  22.191  57.518  2.00  1.00           O
ATOM   3166  N   SER A 407       0.759  20.100  56.858  2.00  1.00           N
ATOM   3167  CA  SER A 407       1.904  19.551  57.491  2.00  1.00           C
ATOM   3168  CB  SER A 407       1.801  18.034  57.726  2.00  1.00           C
ATOM   3169  OG  SER A 407       0.779  17.759  58.674  2.00  1.00           O
ATOM   3170  C   SER A 407       3.023  19.808  56.573  2.00  1.00           C
ATOM   3171  O   SER A 407       4.115  20.197  56.977  2.00  1.00           O
ATOM   3172  N   GLY A 408       2.755  19.605  55.276  4.00  1.00           N
ATOM   3173  CA  GLY A 408       3.798  19.844  54.347  4.00  1.00           C
ATOM   3174  C   GLY A 408       3.873  18.694  53.433  4.00  1.00           C
ATOM   3175  O   GLY A 408       3.024  17.805  53.448  4.00  1.00           O
ATOM   3176  N   MET A 409       4.915  18.695  52.593  4.00  1.00           N
ATOM   3177  CA  MET A 409       5.000  17.595  51.709  4.00  1.00           C
ATOM   3178  CB  MET A 409       4.455  17.866  50.300  4.00  1.00           C
ATOM   3179  CG  MET A 409       4.174  16.564  49.551  4.00  1.00           C
ATOM   3180  SD  MET A 409       2.775  15.630  50.242  4.00  1.00           S
ATOM   3181  CE  MET A 409       3.072  14.125  49.272  4.00  1.00           C
ATOM   3182  C   MET A 409       6.438  17.203  51.575  4.00  1.00           C
ATOM   3183  O   MET A 409       7.325  17.876  52.098  4.00  1.00           O
ATOM   3184  N   GLY A 410       6.697  16.076  50.875  1.00  1.00           N
ATOM   3185  CA  GLY A 410       8.040  15.605  50.663  1.00  1.00           C
ATOM   3186  C   GLY A 410       8.333  14.543  51.660  1.00  1.00           C
ATOM   3187  O   GLY A 410       7.533  14.283  52.556  1.00  1.00           O
ATOM   3188  N   SER A 411       9.507  13.894  51.525  1.00  1.00           N
ATOM   3189  CA  SER A 411       9.780  12.810  52.414  1.00  1.00           C
ATOM   3190  CB  SER A 411       9.444  11.438  51.799  1.00  1.00           C
ATOM   3191  OG  SER A 411       9.727  10.397  52.722  1.00  1.00           O
ATOM   3192  C   SER A 411      11.225  12.796  52.783  1.00  1.00           C
ATOM   3193  O   SER A 411      12.049  13.485  52.184  1.00  1.00           O
ATOM   3194  N   TYR A 412      11.544  11.996  53.822  4.00  1.00           N
ATOM   3195  CA  TYR A 412      12.881  11.877  54.322  4.00  1.00           C
ATOM   3196  CB  TYR A 412      13.164  12.747  55.562  4.00  1.00           C
ATOM   3197  CG  TYR A 412      13.232  14.199  55.226  4.00  1.00           C
ATOM   3198  CD1 TYR A 412      12.093  14.946  55.022  4.00  1.00           C
ATOM   3199  CD2 TYR A 412      14.458  14.817  55.143  4.00  1.00           C
ATOM   3200  CE1 TYR A 412      12.181  16.288  54.731  4.00  1.00           C
ATOM   3201  CE2 TYR A 412      14.553  16.156  54.852  4.00  1.00           C
ATOM   3202  CZ  TYR A 412      13.414  16.892  54.647  4.00  1.00           C
ATOM   3203  OH  TYR A 412      13.519  18.268  54.354  4.00  1.00           O
ATOM   3204  C   TYR A 412      13.127  10.483  54.782  4.00  1.00           C
ATOM   3205  O   TYR A 412      12.337   9.563  54.574  4.00  1.00           O
ATOM   3206  N   HIS A 413      14.296  10.352  55.429  1.00  1.00           N
ATOM   3207  CA  HIS A 413      14.880   9.204  56.046  1.00  1.00           C
ATOM   3208  ND1 HIS A 413      15.209   6.534  58.181  1.00  1.00           N
ATOM   3209  CG  HIS A 413      15.244   7.907  58.138  1.00  1.00           C
ATOM   3210  CB  HIS A 413      14.266   8.763  57.382  1.00  1.00           C
ATOM   3211  NE2 HIS A 413      16.975   7.157  59.380  1.00  1.00           N
ATOM   3212  CD2 HIS A 413      16.331   8.271  58.874  1.00  1.00           C
ATOM   3213  CE1 HIS A 413      16.265   6.136  58.936  1.00  1.00           C
ATOM   3214  C   HIS A 413      14.973   8.029  55.124  1.00  1.00           C
ATOM   3215  O   HIS A 413      14.038   7.688  54.400  1.00  1.00           O
ATOM   3216  N   GLY A 414      16.164   7.392  55.140  3.00  1.00           N
ATOM   3217  CA  GLY A 414      16.453   6.195  54.404  3.00  1.00           C
ATOM   3218  C   GLY A 414      16.561   6.475  52.945  3.00  1.00           C
ATOM   3219  O   GLY A 414      17.081   7.506  52.518  3.00  1.00           O
ATOM   3220  N   LYS A 415      16.049   5.514  52.150  2.00  1.00           N
ATOM   3221  CA  LYS A 415      16.086   5.522  50.719  2.00  1.00           C
ATOM   3222  CB  LYS A 415      15.452   4.261  50.102  2.00  1.00           C
ATOM   3223  CG  LYS A 415      14.031   3.967  50.590  2.00  1.00           C
ATOM   3224  CD  LYS A 415      13.311   2.895  49.767  2.00  1.00           C
ATOM   3225  CE  LYS A 415      11.944   2.502  50.330  2.00  1.00           C
ATOM   3226  NZ  LYS A 415      11.043   3.676  50.332  2.00  1.00           N
ATOM   3227  C   LYS A 415      15.349   6.711  50.247  2.00  1.00           C
ATOM   3228  O   LYS A 415      15.684   7.290  49.213  2.00  1.00           O
ATOM   3229  N   LYS A 416      14.319   7.107  51.008  2.00  1.00           N
ATOM   3230  CA  LYS A 416      13.573   8.249  50.607  2.00  1.00           C
ATOM   3231  CB  LYS A 416      12.451   8.632  51.584  2.00  1.00           C
ATOM   3232  CG  LYS A 416      11.243   7.701  51.483  2.00  1.00           C
ATOM   3233  CD  LYS A 416      10.620   7.706  50.085  2.00  1.00           C
ATOM   3234  CE  LYS A 416       9.422   6.768  49.928  2.00  1.00           C
ATOM   3235  NZ  LYS A 416       8.906   6.849  48.543  2.00  1.00           N
ATOM   3236  C   LYS A 416      14.535   9.400  50.525  2.00  1.00           C
ATOM   3237  O   LYS A 416      14.452  10.218  49.610  2.00  1.00           O
ATOM   3238  N   SER A 417      15.485   9.488  51.476  2.00  1.00           N
ATOM   3239  CA  SER A 417      16.435  10.566  51.442  2.00  1.00           C
ATOM   3240  CB  SER A 417      17.406  10.543  52.636  2.00  1.00           C
ATOM   3241  OG  SER A 417      18.297  11.647  52.573  2.00  1.00           O
ATOM   3242  C   SER A 417      17.216  10.442  50.201  2.00  1.00           C
ATOM   3243  O   SER A 417      17.310  11.380  49.411  2.00  1.00           O
ATOM   3244  N   PHE A 418      17.788   9.255  49.974  2.00  1.00           N
ATOM   3245  CA  PHE A 418      18.490   9.178  48.749  2.00  1.00           C
ATOM   3246  CB  PHE A 418      19.550   8.069  48.718  2.00  1.00           C
ATOM   3247  CG  PHE A 418      20.235   8.180  47.402  2.00  1.00           C
ATOM   3248  CD1 PHE A 418      21.231   9.112  47.226  2.00  1.00           C
ATOM   3249  CD2 PHE A 418      19.890   7.361  46.354  2.00  1.00           C
ATOM   3250  CE1 PHE A 418      21.876   9.229  46.018  2.00  1.00           C
ATOM   3251  CE2 PHE A 418      20.530   7.473  45.143  2.00  1.00           C
ATOM   3252  CZ  PHE A 418      21.525   8.408  44.974  2.00  1.00           C
ATOM   3253  C   PHE A 418      17.452   8.836  47.740  2.00  1.00           C
ATOM   3254  O   PHE A 418      17.322   7.695  47.300  2.00  1.00           O
ATOM   3255  N   GLU A 419      16.678   9.863  47.365  2.00  1.00           N
ATOM   3256  CA  GLU A 419      15.590   9.767  46.443  2.00  1.00           C
ATOM   3257  CB  GLU A 419      14.410   8.962  47.014  2.00  1.00           C
ATOM   3258  CG  GLU A 419      13.219   8.833  46.062  2.00  1.00           C
ATOM   3259  CD  GLU A 419      12.193   9.892  46.435  2.00  1.00           C
ATOM   3260  OE1 GLU A 419      12.414  10.604  47.450  2.00  1.00           O
ATOM   3261  OE2 GLU A 419      11.165   9.995  45.714  2.00  1.00           O
ATOM   3262  C   GLU A 419      15.185  11.176  46.317  2.00  1.00           C
ATOM   3263  O   GLU A 419      15.136  11.755  45.233  2.00  1.00           O
ATOM   3264  N   THR A 420      14.918  11.761  47.490  2.00  1.00           N
ATOM   3265  CA  THR A 420      14.511  13.113  47.542  2.00  1.00           C
ATOM   3266  CB  THR A 420      14.155  13.563  48.931  2.00  1.00           C
ATOM   3267  OG1 THR A 420      15.267  13.393  49.797  2.00  1.00           O
ATOM   3268  CG2 THR A 420      12.954  12.740  49.429  2.00  1.00           C
ATOM   3269  C   THR A 420      15.577  14.012  47.008  2.00  1.00           C
ATOM   3270  O   THR A 420      15.311  14.842  46.138  2.00  1.00           O
ATOM   3271  N   PHE A 421      16.820  13.865  47.493  3.00  1.00           N
ATOM   3272  CA  PHE A 421      17.856  14.746  47.043  3.00  1.00           C
ATOM   3273  CB  PHE A 421      19.201  14.550  47.772  3.00  1.00           C
ATOM   3274  CG  PHE A 421      19.078  15.070  49.164  3.00  1.00           C
ATOM   3275  CD1 PHE A 421      19.217  16.415  49.424  3.00  1.00           C
ATOM   3276  CD2 PHE A 421      18.840  14.212  50.211  3.00  1.00           C
ATOM   3277  CE1 PHE A 421      19.108  16.896  50.707  3.00  1.00           C
ATOM   3278  CE2 PHE A 421      18.730  14.687  51.496  3.00  1.00           C
ATOM   3279  CZ  PHE A 421      18.863  16.032  51.745  3.00  1.00           C
ATOM   3280  C   PHE A 421      18.123  14.508  45.596  3.00  1.00           C
ATOM   3281  O   PHE A 421      18.253  15.449  44.814  3.00  1.00           O
ATOM   3282  N   SER A 422      18.192  13.229  45.199  4.00  1.00           N
ATOM   3283  CA  SER A 422      18.617  12.918  43.870  4.00  1.00           C
ATOM   3284  CB  SER A 422      19.150  11.481  43.724  4.00  1.00           C
ATOM   3285  OG  SER A 422      18.112  10.548  43.982  4.00  1.00           O
ATOM   3286  C   SER A 422      17.542  13.101  42.846  4.00  1.00           C
ATOM   3287  O   SER A 422      16.352  13.102  43.159  4.00  1.00           O
ATOM   3288  N   HIS A 423      17.975  13.285  41.575  4.00  1.00           N
ATOM   3289  CA  HIS A 423      17.067  13.356  40.463  4.00  1.00           C
ATOM   3290  ND1 HIS A 423      19.809  15.046  39.175  4.00  1.00           N
ATOM   3291  CG  HIS A 423      18.687  14.372  38.746  4.00  1.00           C
ATOM   3292  CB  HIS A 423      17.353  14.460  39.427  4.00  1.00           C
ATOM   3293  NE2 HIS A 423      20.402  13.923  37.349  4.00  1.00           N
ATOM   3294  CD2 HIS A 423      19.068  13.690  37.630  4.00  1.00           C
ATOM   3295  CE1 HIS A 423      20.802  14.745  38.303  4.00  1.00           C
ATOM   3296  C   HIS A 423      17.161  12.025  39.780  4.00  1.00           C
ATOM   3297  O   HIS A 423      18.227  11.635  39.308  4.00  1.00           O
ATOM   3298  N   ARG A 424      16.043  11.267  39.747  4.00  1.00           N
ATOM   3299  CA  ARG A 424      16.059   9.982  39.105  4.00  1.00           C
ATOM   3300  CB  ARG A 424      15.080   8.970  39.730  4.00  1.00           C
ATOM   3301  CG  ARG A 424      15.403   8.653  41.196  4.00  1.00           C
ATOM   3302  CD  ARG A 424      14.467   7.630  41.848  4.00  1.00           C
ATOM   3303  NE  ARG A 424      14.755   7.622  43.312  4.00  1.00           N
ATOM   3304  CZ  ARG A 424      15.557   6.667  43.871  4.00  1.00           C
ATOM   3305  NH1 ARG A 424      16.082   5.670  43.100  4.00  1.00           N
ATOM   3306  NH2 ARG A 424      15.827   6.705  45.209  4.00  1.00           N
ATOM   3307  C   ARG A 424      15.663  10.226  37.685  4.00  1.00           C
ATOM   3308  O   ARG A 424      14.747  11.000  37.413  4.00  1.00           O
ATOM   3309  N   ARG A 425      16.360   9.576  36.733  4.00  1.00           N
ATOM   3310  CA  ARG A 425      16.081   9.833  35.351  4.00  1.00           C
ATOM   3311  CB  ARG A 425      17.323  10.336  34.594  4.00  1.00           C
ATOM   3312  CG  ARG A 425      17.865  11.670  35.105  4.00  1.00           C
ATOM   3313  CD  ARG A 425      19.363  11.869  34.846  4.00  1.00           C
ATOM   3314  NE  ARG A 425      19.602  11.929  33.376  4.00  1.00           N
ATOM   3315  CZ  ARG A 425      20.880  12.098  32.926  4.00  1.00           C
ATOM   3316  NH1 ARG A 425      21.902  12.196  33.825  4.00  1.00           N
ATOM   3317  NH2 ARG A 425      21.140  12.165  31.587  4.00  1.00           N
ATOM   3318  C   ARG A 425      15.719   8.532  34.696  4.00  1.00           C
ATOM   3319  O   ARG A 425      16.311   7.496  34.992  4.00  1.00           O
ATOM   3320  N   SER A 426      14.720   8.553  33.787  4.00  1.00           N
ATOM   3321  CA  SER A 426      14.375   7.350  33.084  4.00  1.00           C
ATOM   3322  CB  SER A 426      12.969   7.357  32.482  4.00  1.00           C
ATOM   3323  OG  SER A 426      12.018   7.298  33.532  4.00  1.00           O
ATOM   3324  C   SER A 426      15.372   7.172  31.987  4.00  1.00           C
ATOM   3325  O   SER A 426      15.858   8.148  31.418  4.00  1.00           O
ATOM   3326  N   CYS A 427      15.726   5.908  31.675  4.00  1.00           N
ATOM   3327  CA  CYS A 427      16.695   5.682  30.642  4.00  1.00           C
ATOM   3328  CB  CYS A 427      18.088   5.286  31.158  4.00  1.00           C
ATOM   3329  SG  CYS A 427      18.961   6.664  31.959  4.00  1.00           S
ATOM   3330  C   CYS A 427      16.234   4.578  29.769  4.00  1.00           C
ATOM   3331  O   CYS A 427      15.697   3.573  30.232  4.00  1.00           O
ATOM   3332  N   LEU A 428      16.435   4.763  28.455  4.00  1.00           N
ATOM   3333  CA  LEU A 428      16.069   3.754  27.516  4.00  1.00           C
ATOM   3334  CB  LEU A 428      14.786   4.152  26.758  4.00  1.00           C
ATOM   3335  CG  LEU A 428      14.181   3.139  25.762  4.00  1.00           C
ATOM   3336  CD1 LEU A 428      12.905   3.722  25.137  4.00  1.00           C
ATOM   3337  CD2 LEU A 428      15.168   2.691  24.677  4.00  1.00           C
ATOM   3338  C   LEU A 428      17.201   3.682  26.545  4.00  1.00           C
ATOM   3339  O   LEU A 428      17.440   4.629  25.796  4.00  1.00           O
ATOM   3340  N   VAL A 429      17.948   2.563  26.535  4.00  1.00           N
ATOM   3341  CA  VAL A 429      18.970   2.456  25.539  4.00  1.00           C
ATOM   3342  CB  VAL A 429      20.330   2.063  26.055  4.00  1.00           C
ATOM   3343  CG1 VAL A 429      20.276   0.645  26.647  4.00  1.00           C
ATOM   3344  CG2 VAL A 429      21.341   2.220  24.906  4.00  1.00           C
ATOM   3345  C   VAL A 429      18.478   1.408  24.577  4.00  1.00           C
ATOM   3346  O   VAL A 429      18.141   0.291  24.967  4.00  1.00           O
ATOM   3347  N   ARG A 430      18.396   1.765  23.277  1.00  1.00           N
ATOM   3348  CA  ARG A 430      17.871   0.903  22.251  1.00  1.00           C
ATOM   3349  CB  ARG A 430      16.743   1.575  21.465  1.00  1.00           C
ATOM   3350  CG  ARG A 430      16.189   0.750  20.308  1.00  1.00           C
ATOM   3351  CD  ARG A 430      15.511   1.632  19.260  1.00  1.00           C
ATOM   3352  NE  ARG A 430      14.729   0.761  18.343  1.00  1.00           N
ATOM   3353  CZ  ARG A 430      13.394   0.573  18.560  1.00  1.00           C
ATOM   3354  NH1 ARG A 430      12.775   1.173  19.618  1.00  1.00           N
ATOM   3355  NH2 ARG A 430      12.672  -0.202  17.699  1.00  1.00           N
ATOM   3356  C   ARG A 430      18.968   0.697  21.278  1.00  1.00           C
ATOM   3357  O   ARG A 430      19.864   1.527  21.140  1.00  1.00           O
ATOM   3358  N   PRO A 431      18.913  -0.411  20.616  1.00  1.00           N
ATOM   3359  CA  PRO A 431      19.941  -0.671  19.665  1.00  1.00           C
ATOM   3360  CD  PRO A 431      18.423  -1.637  21.223  1.00  1.00           C
ATOM   3361  CB  PRO A 431      19.981  -2.187  19.462  1.00  1.00           C
ATOM   3362  CG  PRO A 431      18.714  -2.709  20.165  1.00  1.00           C
ATOM   3363  C   PRO A 431      19.748   0.131  18.432  1.00  1.00           C
ATOM   3364  O   PRO A 431      18.603   0.397  18.071  1.00  1.00           O
ATOM   3365  N   LEU A 432      20.853   0.531  17.781  1.00  1.00           N
ATOM   3366  CA  LEU A 432      20.704   1.273  16.572  1.00  1.00           C
ATOM   3367  CB  LEU A 432      21.789   2.345  16.369  1.00  1.00           C
ATOM   3368  CG  LEU A 432      23.143   2.015  17.031  1.00  1.00           C
ATOM   3369  CD1 LEU A 432      23.799   0.756  16.445  1.00  1.00           C
ATOM   3370  CD2 LEU A 432      24.072   3.238  16.995  1.00  1.00           C
ATOM   3371  C   LEU A 432      20.733   0.293  15.454  1.00  1.00           C
ATOM   3372  O   LEU A 432      21.736   0.110  14.768  1.00  1.00           O
ATOM   3373  N   MET A 433      19.584  -0.370  15.256  1.00  1.00           N
ATOM   3374  CA  MET A 433      19.451  -1.327  14.210  1.00  1.00           C
ATOM   3375  CB  MET A 433      19.405  -2.784  14.697  1.00  1.00           C
ATOM   3376  CG  MET A 433      19.183  -3.780  13.556  1.00  1.00           C
ATOM   3377  SD  MET A 433      18.943  -5.503  14.075  1.00  1.00           S
ATOM   3378  CE  MET A 433      17.319  -5.194  14.828  1.00  1.00           C
ATOM   3379  C   MET A 433      18.126  -1.064  13.597  1.00  1.00           C
ATOM   3380  O   MET A 433      17.235  -0.499  14.232  1.00  1.00           O
ATOM   3381  N   ASN A 434      17.954  -1.447  12.325  1.00  1.00           N
ATOM   3382  CA  ASN A 434      16.652  -1.211  11.810  1.00  1.00           C
ATOM   3383  CB  ASN A 434      16.524  -1.354  10.283  1.00  1.00           C
ATOM   3384  CG  ASN A 434      16.758  -2.806   9.907  1.00  1.00           C
ATOM   3385  OD1 ASN A 434      17.846  -3.347  10.104  1.00  1.00           O
ATOM   3386  ND2 ASN A 434      15.703  -3.461   9.351  1.00  1.00           N
ATOM   3387  C   ASN A 434      15.776  -2.239  12.456  1.00  1.00           C
ATOM   3388  O   ASN A 434      16.135  -3.413  12.525  1.00  1.00           O
ATOM   3389  N   ASP A 435      14.609  -1.817  12.979  1.00  1.00           N
ATOM   3390  CA  ASP A 435      13.743  -2.754  13.637  1.00  1.00           C
ATOM   3391  CB  ASP A 435      13.292  -2.293  15.030  1.00  1.00           C
ATOM   3392  CG  ASP A 435      12.386  -3.365  15.615  1.00  1.00           C
ATOM   3393  OD1 ASP A 435      12.586  -4.566  15.288  1.00  1.00           O
ATOM   3394  OD2 ASP A 435      11.469  -2.989  16.392  1.00  1.00           O
ATOM   3395  C   ASP A 435      12.497  -2.871  12.814  1.00  1.00           C
ATOM   3396  O   ASP A 435      12.009  -1.889  12.259  1.00  1.00           O
ATOM   3397  N   GLU A 436      11.969  -4.104  12.694  2.00  1.00           N
ATOM   3398  CA  GLU A 436      10.790  -4.364  11.916  2.00  1.00           C
ATOM   3399  CB  GLU A 436      10.449  -5.862  11.844  2.00  1.00           C
ATOM   3400  CG  GLU A 436      11.459  -6.723  11.090  2.00  1.00           C
ATOM   3401  CD  GLU A 436      10.969  -8.163  11.170  2.00  1.00           C
ATOM   3402  OE1 GLU A 436      10.503  -8.572  12.267  2.00  1.00           O
ATOM   3403  OE2 GLU A 436      11.049  -8.872  10.132  2.00  1.00           O
ATOM   3404  C   GLU A 436       9.573  -3.744  12.540  2.00  1.00           C
ATOM   3405  O   GLU A 436       8.776  -3.099  11.862  2.00  1.00           O
ATOM   3406  N   GLY A 437       9.412  -3.918  13.864  2.00  1.00           N
ATOM   3407  CA  GLY A 437       8.199  -3.571  14.557  2.00  1.00           C
ATOM   3408  C   GLY A 437       7.879  -2.108  14.541  2.00  1.00           C
ATOM   3409  O   GLY A 437       6.720  -1.724  14.393  2.00  1.00           O
ATOM   3410  N   LEU A 438       8.896  -1.253  14.701  2.00  1.00           N
ATOM   3411  CA  LEU A 438       8.706   0.161  14.851  2.00  1.00           C
ATOM   3412  CB  LEU A 438       9.995   0.916  15.211  2.00  1.00           C
ATOM   3413  CG  LEU A 438       9.751   2.416  15.454  2.00  1.00           C
ATOM   3414  CD1 LEU A 438       8.774   2.634  16.622  2.00  1.00           C
ATOM   3415  CD2 LEU A 438      11.076   3.170  15.648  2.00  1.00           C
ATOM   3416  C   LEU A 438       8.153   0.775  13.606  2.00  1.00           C
ATOM   3417  O   LEU A 438       7.547   1.845  13.661  2.00  1.00           O
ATOM   3418  N   LYS A 439       8.331   0.104  12.455  2.00  1.00           N
ATOM   3419  CA  LYS A 439       8.001   0.657  11.172  2.00  1.00           C
ATOM   3420  CB  LYS A 439       8.078  -0.355  10.018  2.00  1.00           C
ATOM   3421  CG  LYS A 439       7.660   0.281   8.689  2.00  1.00           C
ATOM   3422  CD  LYS A 439       7.936  -0.566   7.448  2.00  1.00           C
ATOM   3423  CE  LYS A 439       7.287  -0.001   6.181  2.00  1.00           C
ATOM   3424  NZ  LYS A 439       7.882   1.312   5.845  2.00  1.00           N
ATOM   3425  C   LYS A 439       6.607   1.188  11.174  2.00  1.00           C
ATOM   3426  O   LYS A 439       6.310   2.136  10.448  2.00  1.00           O
ATOM   3427  N   VAL A 440       5.717   0.613  11.994  2.00  1.00           N
ATOM   3428  CA  VAL A 440       4.345   1.026  11.977  2.00  1.00           C
ATOM   3429  CB  VAL A 440       3.529   0.340  13.033  2.00  1.00           C
ATOM   3430  CG1 VAL A 440       2.102   0.907  12.977  2.00  1.00           C
ATOM   3431  CG2 VAL A 440       3.609  -1.183  12.820  2.00  1.00           C
ATOM   3432  C   VAL A 440       4.247   2.502  12.214  2.00  1.00           C
ATOM   3433  O   VAL A 440       3.467   3.183  11.550  2.00  1.00           O
ATOM   3434  N   ARG A 441       5.048   3.046  13.146  2.00  1.00           N
ATOM   3435  CA  ARG A 441       4.914   4.426  13.515  2.00  1.00           C
ATOM   3436  CB  ARG A 441       5.812   4.821  14.703  2.00  1.00           C
ATOM   3437  CG  ARG A 441       5.366   6.106  15.407  2.00  1.00           C
ATOM   3438  CD  ARG A 441       6.176   6.417  16.668  2.00  1.00           C
ATOM   3439  NE  ARG A 441       5.479   7.503  17.417  2.00  1.00           N
ATOM   3440  CZ  ARG A 441       6.148   8.214  18.374  2.00  1.00           C
ATOM   3441  NH1 ARG A 441       7.460   7.943  18.640  2.00  1.00           N
ATOM   3442  NH2 ARG A 441       5.509   9.203  19.064  2.00  1.00           N
ATOM   3443  C   ARG A 441       5.211   5.375  12.381  2.00  1.00           C
ATOM   3444  O   ARG A 441       4.493   6.351  12.182  2.00  1.00           O
ATOM   3445  N   TYR A 442       6.270   5.104  11.594  1.00  1.00           N
ATOM   3446  CA  TYR A 442       6.754   5.988  10.548  1.00  1.00           C
ATOM   3447  CB  TYR A 442       8.020   5.390   9.920  1.00  1.00           C
ATOM   3448  CG  TYR A 442       8.708   6.311   8.972  1.00  1.00           C
ATOM   3449  CD1 TYR A 442       9.540   7.297   9.444  1.00  1.00           C
ATOM   3450  CD2 TYR A 442       8.527   6.180   7.617  1.00  1.00           C
ATOM   3451  CE1 TYR A 442      10.186   8.144   8.576  1.00  1.00           C
ATOM   3452  CE2 TYR A 442       9.167   7.022   6.742  1.00  1.00           C
ATOM   3453  CZ  TYR A 442       9.997   8.004   7.222  1.00  1.00           C
ATOM   3454  OH  TYR A 442      10.656   8.865   6.323  1.00  1.00           O
ATOM   3455  C   TYR A 442       5.660   6.172   9.535  1.00  1.00           C
ATOM   3456  O   TYR A 442       5.035   5.215   9.067  1.00  1.00           O
ATOM   3457  N   PRO A 443       5.420   7.420   9.207  1.00  1.00           N
ATOM   3458  CA  PRO A 443       4.406   7.774   8.241  1.00  1.00           C
ATOM   3459  CD  PRO A 443       5.635   8.470  10.182  1.00  1.00           C
ATOM   3460  CB  PRO A 443       4.155   9.270   8.435  1.00  1.00           C
ATOM   3461  CG  PRO A 443       4.554   9.526   9.897  1.00  1.00           C
ATOM   3462  C   PRO A 443       4.906   7.424   6.872  1.00  1.00           C
ATOM   3463  O   PRO A 443       6.075   7.072   6.796  1.00  1.00           O
ATOM   3464  N   PRO A 444       4.156   7.481   5.790  1.00  1.00           N
ATOM   3465  CA  PRO A 444       2.785   7.899   5.723  1.00  1.00           C
ATOM   3466  CD  PRO A 444       4.649   7.003   4.507  1.00  1.00           C
ATOM   3467  CB  PRO A 444       2.425   7.912   4.239  1.00  1.00           C
ATOM   3468  CG  PRO A 444       3.399   6.894   3.621  1.00  1.00           C
ATOM   3469  C   PRO A 444       1.951   6.931   6.485  1.00  1.00           C
ATOM   3470  O   PRO A 444       2.337   5.768   6.587  1.00  1.00           O
ATOM   3471  N   SER A 445       0.813   7.387   7.040  1.00  1.00           N
ATOM   3472  CA  SER A 445      -0.019   6.452   7.724  1.00  1.00           C
ATOM   3473  CB  SER A 445      -1.163   7.085   8.533  1.00  1.00           C
ATOM   3474  OG  SER A 445      -0.630   7.798   9.640  1.00  1.00           O
ATOM   3475  C   SER A 445      -0.596   5.567   6.654  1.00  1.00           C
ATOM   3476  O   SER A 445      -0.714   5.971   5.498  1.00  1.00           O
ATOM   3477  N   PRO A 446      -0.924   4.353   7.004  1.00  1.00           N
ATOM   3478  CA  PRO A 446      -1.458   3.413   6.049  1.00  1.00           C
ATOM   3479  CD  PRO A 446      -0.237   3.686   8.100  1.00  1.00           C
ATOM   3480  CB  PRO A 446      -1.433   2.056   6.751  1.00  1.00           C
ATOM   3481  CG  PRO A 446      -0.275   2.187   7.755  1.00  1.00           C
ATOM   3482  C   PRO A 446      -2.739   3.668   5.317  1.00  1.00           C
ATOM   3483  O   PRO A 446      -2.745   3.529   4.096  1.00  1.00           O
ATOM   3484  N   ALA A 447      -3.831   4.045   6.005  1.00  1.00           N
ATOM   3485  CA  ALA A 447      -5.065   4.204   5.286  1.00  1.00           C
ATOM   3486  CB  ALA A 447      -6.295   3.704   6.062  1.00  1.00           C
ATOM   3487  C   ALA A 447      -5.246   5.701   5.075  1.00  1.00           C
ATOM   3488  O   ALA A 447      -5.615   6.393   6.061  1.00  1.00           O
ATOM   3489  OXT ALA A 447      -5.016   6.173   3.930  1.00  1.00           O
TER    3490      ALA A 447 
ATOM   3491  N   SER B   1     -18.158  32.334  42.006  1.00  1.00           N
ATOM   3492  CA  SER B   1     -18.913  32.284  40.732  1.00  1.00           C
ATOM   3493  CB  SER B   1     -18.151  33.033  39.629  1.00  1.00           C
ATOM   3494  OG  SER B   1     -16.930  32.366  39.349  1.00  1.00           O
ATOM   3495  C   SER B   1     -19.068  30.865  40.303  1.00  1.00           C
ATOM   3496  O   SER B   1     -19.051  29.955  41.130  1.00  1.00           O
ATOM   3497  N   LYS B   2     -19.246  30.631  38.989  2.00  1.00           N
ATOM   3498  CA  LYS B   2     -19.358  29.264  38.590  2.00  1.00           C
ATOM   3499  CB  LYS B   2     -19.641  29.040  37.097  2.00  1.00           C
ATOM   3500  CG  LYS B   2     -19.856  27.556  36.788  2.00  1.00           C
ATOM   3501  CD  LYS B   2     -21.066  26.963  37.519  2.00  1.00           C
ATOM   3502  CE  LYS B   2     -21.187  25.444  37.391  2.00  1.00           C
ATOM   3503  NZ  LYS B   2     -22.221  24.938  38.321  2.00  1.00           N
ATOM   3504  C   LYS B   2     -18.052  28.632  38.922  2.00  1.00           C
ATOM   3505  O   LYS B   2     -18.004  27.517  39.439  2.00  1.00           O
ATOM   3506  N   ILE B   3     -16.945  29.350  38.653  2.00  1.00           N
ATOM   3507  CA  ILE B   3     -15.676  28.818  39.048  2.00  1.00           C
ATOM   3508  CB  ILE B   3     -14.507  29.376  38.299  2.00  1.00           C
ATOM   3509  CG1 ILE B   3     -14.478  28.855  36.855  2.00  1.00           C
ATOM   3510  CG2 ILE B   3     -13.246  29.083  39.121  2.00  1.00           C
ATOM   3511  CD1 ILE B   3     -13.445  29.563  35.983  2.00  1.00           C
ATOM   3512  C   ILE B   3     -15.523  29.279  40.459  2.00  1.00           C
ATOM   3513  O   ILE B   3     -15.120  30.409  40.731  2.00  1.00           O
ATOM   3514  N   SER B   4     -15.878  28.382  41.393  2.00  1.00           N
ATOM   3515  CA  SER B   4     -15.898  28.651  42.797  2.00  1.00           C
ATOM   3516  CB  SER B   4     -16.494  30.026  43.134  2.00  1.00           C
ATOM   3517  OG  SER B   4     -16.487  30.235  44.539  2.00  1.00           O
ATOM   3518  C   SER B   4     -16.858  27.623  43.272  2.00  1.00           C
ATOM   3519  O   SER B   4     -16.588  26.817  44.159  2.00  1.00           O
ATOM   3520  N   GLU B   5     -18.053  27.662  42.663  2.00  1.00           N
ATOM   3521  CA  GLU B   5     -19.070  26.718  42.966  2.00  1.00           C
ATOM   3522  CB  GLU B   5     -20.393  27.028  42.244  2.00  1.00           C
ATOM   3523  CG  GLU B   5     -21.606  26.307  42.834  2.00  1.00           C
ATOM   3524  CD  GLU B   5     -22.035  27.069  44.081  2.00  1.00           C
ATOM   3525  OE1 GLU B   5     -21.136  27.549  44.821  2.00  1.00           O
ATOM   3526  OE2 GLU B   5     -23.270  27.177  44.313  2.00  1.00           O
ATOM   3527  C   GLU B   5     -18.615  25.358  42.515  2.00  1.00           C
ATOM   3528  O   GLU B   5     -18.797  24.378  43.231  2.00  1.00           O
ATOM   3529  N   ALA B   6     -17.996  25.261  41.318  2.00  1.00           N
ATOM   3530  CA  ALA B   6     -17.576  23.980  40.804  2.00  1.00           C
ATOM   3531  CB  ALA B   6     -16.903  24.085  39.427  2.00  1.00           C
ATOM   3532  C   ALA B   6     -16.566  23.422  41.750  2.00  1.00           C
ATOM   3533  O   ALA B   6     -16.622  22.244  42.102  2.00  1.00           O
ATOM   3534  N   VAL B   7     -15.624  24.268  42.210  2.00  1.00           N
ATOM   3535  CA  VAL B   7     -14.608  23.785  43.095  2.00  1.00           C
ATOM   3536  CB  VAL B   7     -13.484  24.749  43.380  2.00  1.00           C
ATOM   3537  CG1 VAL B   7     -12.797  25.068  42.042  2.00  1.00           C
ATOM   3538  CG2 VAL B   7     -13.992  25.975  44.144  2.00  1.00           C
ATOM   3539  C   VAL B   7     -15.262  23.372  44.371  2.00  1.00           C
ATOM   3540  O   VAL B   7     -14.774  22.465  45.038  2.00  1.00           O
ATOM   3541  N   LYS B   8     -16.351  24.061  44.772  2.00  1.00           N
ATOM   3542  CA  LYS B   8     -17.086  23.677  45.949  2.00  1.00           C
ATOM   3543  CB  LYS B   8     -18.137  24.705  46.400  2.00  1.00           C
ATOM   3544  CG  LYS B   8     -18.872  24.277  47.675  2.00  1.00           C
ATOM   3545  CD  LYS B   8     -17.965  24.182  48.908  2.00  1.00           C
ATOM   3546  CE  LYS B   8     -18.707  23.844  50.205  2.00  1.00           C
ATOM   3547  NZ  LYS B   8     -19.217  22.454  50.165  2.00  1.00           N
ATOM   3548  C   LYS B   8     -17.793  22.365  45.696  2.00  1.00           C
ATOM   3549  O   LYS B   8     -17.951  21.565  46.617  2.00  1.00           O
ATOM   3550  N   ARG B   9     -18.293  22.129  44.457  2.00  1.00           N
ATOM   3551  CA  ARG B   9     -18.975  20.898  44.122  2.00  1.00           C
ATOM   3552  CB  ARG B   9     -19.498  20.871  42.672  2.00  1.00           C
ATOM   3553  CG  ARG B   9     -20.825  21.606  42.456  2.00  1.00           C
ATOM   3554  CD  ARG B   9     -22.025  20.653  42.417  2.00  1.00           C
ATOM   3555  NE  ARG B   9     -23.264  21.460  42.221  2.00  1.00           N
ATOM   3556  CZ  ARG B   9     -23.791  21.650  40.976  2.00  1.00           C
ATOM   3557  NH1 ARG B   9     -23.202  21.090  39.879  2.00  1.00           N
ATOM   3558  NH2 ARG B   9     -24.927  22.394  40.832  2.00  1.00           N
ATOM   3559  C   ARG B   9     -18.000  19.793  44.251  2.00  1.00           C
ATOM   3560  O   ARG B   9     -18.269  18.778  44.891  2.00  1.00           O
ATOM   3561  N   ALA B  10     -16.809  19.984  43.658  2.00  1.00           N
ATOM   3562  CA  ALA B  10     -15.770  19.037  43.888  2.00  1.00           C
ATOM   3563  CB  ALA B  10     -14.497  19.282  43.059  2.00  1.00           C
ATOM   3564  C   ALA B  10     -15.463  19.327  45.321  2.00  1.00           C
ATOM   3565  O   ALA B  10     -15.874  20.355  45.847  2.00  1.00           O
ATOM   3566  N   ARG B  11     -14.772  18.424  46.017  2.00  1.00           N
ATOM   3567  CA  ARG B  11     -14.512  18.593  47.418  2.00  1.00           C
ATOM   3568  CB  ARG B  11     -14.079  20.008  47.859  2.00  1.00           C
ATOM   3569  CG  ARG B  11     -12.821  20.540  47.175  2.00  1.00           C
ATOM   3570  CD  ARG B  11     -12.385  21.899  47.728  2.00  1.00           C
ATOM   3571  NE  ARG B  11     -13.544  22.829  47.607  2.00  1.00           N
ATOM   3572  CZ  ARG B  11     -13.863  23.634  48.663  2.00  1.00           C
ATOM   3573  NH1 ARG B  11     -13.142  23.543  49.819  2.00  1.00           N
ATOM   3574  NH2 ARG B  11     -14.891  24.527  48.569  2.00  1.00           N
ATOM   3575  C   ARG B  11     -15.777  18.253  48.152  2.00  1.00           C
ATOM   3576  O   ARG B  11     -15.742  17.487  49.113  2.00  1.00           O
ATOM   3577  N   ALA B  12     -16.940  18.784  47.714  2.00  1.00           N
ATOM   3578  CA  ALA B  12     -18.177  18.388  48.337  2.00  1.00           C
ATOM   3579  CB  ALA B  12     -19.382  19.212  47.850  2.00  1.00           C
ATOM   3580  C   ALA B  12     -18.402  16.976  47.921  2.00  1.00           C
ATOM   3581  O   ALA B  12     -18.703  16.108  48.740  2.00  1.00           O
ATOM   3582  N   ALA B  13     -18.237  16.718  46.606  2.00  1.00           N
ATOM   3583  CA  ALA B  13     -18.336  15.378  46.122  2.00  1.00           C
ATOM   3584  CB  ALA B  13     -18.882  15.290  44.687  2.00  1.00           C
ATOM   3585  C   ALA B  13     -16.926  14.935  46.112  2.00  1.00           C
ATOM   3586  O   ALA B  13     -16.191  15.115  45.141  2.00  1.00           O
ATOM   3587  N   PHE B  14     -16.524  14.357  47.246  2.00  1.00           N
ATOM   3588  CA  PHE B  14     -15.192  13.912  47.454  2.00  1.00           C
ATOM   3589  CB  PHE B  14     -14.111  14.981  47.240  2.00  1.00           C
ATOM   3590  CG  PHE B  14     -12.820  14.237  47.272  2.00  1.00           C
ATOM   3591  CD1 PHE B  14     -12.307  13.697  46.115  2.00  1.00           C
ATOM   3592  CD2 PHE B  14     -12.135  14.058  48.453  2.00  1.00           C
ATOM   3593  CE1 PHE B  14     -11.122  13.002  46.132  2.00  1.00           C
ATOM   3594  CE2 PHE B  14     -10.948  13.363  48.474  2.00  1.00           C
ATOM   3595  CZ  PHE B  14     -10.440  12.835  47.312  2.00  1.00           C
ATOM   3596  C   PHE B  14     -15.186  13.590  48.909  2.00  1.00           C
ATOM   3597  O   PHE B  14     -14.909  12.468  49.330  2.00  1.00           O
ATOM   3598  N   SER B  15     -15.532  14.621  49.704  2.00  1.00           N
ATOM   3599  CA  SER B  15     -15.560  14.576  51.134  2.00  1.00           C
ATOM   3600  CB  SER B  15     -15.957  15.922  51.761  2.00  1.00           C
ATOM   3601  OG  SER B  15     -17.292  16.256  51.413  2.00  1.00           O
ATOM   3602  C   SER B  15     -16.543  13.545  51.583  2.00  1.00           C
ATOM   3603  O   SER B  15     -16.343  12.887  52.604  2.00  1.00           O
ATOM   3604  N   SER B  16     -17.625  13.360  50.809  3.00  1.00           N
ATOM   3605  CA  SER B  16     -18.666  12.420  51.121  3.00  1.00           C
ATOM   3606  CB  SER B  16     -19.897  12.592  50.215  3.00  1.00           C
ATOM   3607  OG  SER B  16     -20.502  13.854  50.455  3.00  1.00           O
ATOM   3608  C   SER B  16     -18.141  11.037  50.912  3.00  1.00           C
ATOM   3609  O   SER B  16     -18.888  10.064  51.007  3.00  1.00           O
ATOM   3610  N   GLY B  17     -16.830  10.899  50.645  3.00  1.00           N
ATOM   3611  CA  GLY B  17     -16.368   9.606  50.256  3.00  1.00           C
ATOM   3612  C   GLY B  17     -16.814   9.604  48.839  3.00  1.00           C
ATOM   3613  O   GLY B  17     -16.526  10.544  48.098  3.00  1.00           O
ATOM   3614  N   ARG B  18     -17.524   8.556  48.408  3.00  1.00           N
ATOM   3615  CA  ARG B  18     -18.087   8.575  47.090  3.00  1.00           C
ATOM   3616  CB  ARG B  18     -18.870   9.869  46.823  3.00  1.00           C
ATOM   3617  CG  ARG B  18     -20.107  10.006  47.713  3.00  1.00           C
ATOM   3618  CD  ARG B  18     -20.900  11.293  47.480  3.00  1.00           C
ATOM   3619  NE  ARG B  18     -22.061  11.272  48.412  3.00  1.00           N
ATOM   3620  CZ  ARG B  18     -23.218  10.647  48.045  3.00  1.00           C
ATOM   3621  NH1 ARG B  18     -23.300  10.039  46.827  3.00  1.00           N
ATOM   3622  NH2 ARG B  18     -24.285  10.628  48.898  3.00  1.00           N
ATOM   3623  C   ARG B  18     -17.033   8.424  46.046  3.00  1.00           C
ATOM   3624  O   ARG B  18     -17.312   8.305  44.855  3.00  1.00           O
ATOM   3625  N   THR B  19     -15.787   8.416  46.506  3.00  1.00           N
ATOM   3626  CA  THR B  19     -14.591   8.078  45.818  3.00  1.00           C
ATOM   3627  CB  THR B  19     -13.620   9.213  45.685  3.00  1.00           C
ATOM   3628  OG1 THR B  19     -13.177   9.625  46.969  3.00  1.00           O
ATOM   3629  CG2 THR B  19     -14.322  10.380  44.970  3.00  1.00           C
ATOM   3630  C   THR B  19     -14.123   7.250  46.938  3.00  1.00           C
ATOM   3631  O   THR B  19     -14.846   7.210  47.933  3.00  1.00           O
ATOM   3632  N   ARG B  20     -12.975   6.571  46.851  1.00  1.00           N
ATOM   3633  CA  ARG B  20     -12.544   5.673  47.890  1.00  1.00           C
ATOM   3634  CB  ARG B  20     -12.779   6.177  49.340  1.00  1.00           C
ATOM   3635  CG  ARG B  20     -12.576   5.133  50.443  1.00  1.00           C
ATOM   3636  CD  ARG B  20     -13.116   5.576  51.805  1.00  1.00           C
ATOM   3637  NE  ARG B  20     -13.180   4.367  52.676  1.00  1.00           N
ATOM   3638  CZ  ARG B  20     -12.836   4.442  53.995  1.00  1.00           C
ATOM   3639  NH1 ARG B  20     -12.377   5.616  54.520  1.00  1.00           N
ATOM   3640  NH2 ARG B  20     -12.945   3.339  54.791  1.00  1.00           N
ATOM   3641  C   ARG B  20     -13.122   4.257  47.744  1.00  1.00           C
ATOM   3642  O   ARG B  20     -12.514   3.372  48.346  1.00  1.00           O
ATOM   3643  N   PRO B  21     -14.172   3.868  47.024  1.00  1.00           N
ATOM   3644  CA  PRO B  21     -14.459   2.451  47.011  1.00  1.00           C
ATOM   3645  CD  PRO B  21     -15.437   4.592  47.077  1.00  1.00           C
ATOM   3646  CB  PRO B  21     -15.939   2.282  46.672  1.00  1.00           C
ATOM   3647  CG  PRO B  21     -16.571   3.569  47.201  1.00  1.00           C
ATOM   3648  C   PRO B  21     -13.627   1.538  46.186  1.00  1.00           C
ATOM   3649  O   PRO B  21     -13.711   0.333  46.416  1.00  1.00           O
ATOM   3650  N   LEU B  22     -12.869   2.070  45.215  2.00  1.00           N
ATOM   3651  CA  LEU B  22     -12.088   1.271  44.318  2.00  1.00           C
ATOM   3652  CB  LEU B  22     -11.376   0.093  45.035  2.00  1.00           C
ATOM   3653  CG  LEU B  22     -10.498  -0.871  44.204  2.00  1.00           C
ATOM   3654  CD1 LEU B  22      -9.829  -1.889  45.139  2.00  1.00           C
ATOM   3655  CD2 LEU B  22     -11.272  -1.609  43.094  2.00  1.00           C
ATOM   3656  C   LEU B  22     -13.009   0.746  43.265  2.00  1.00           C
ATOM   3657  O   LEU B  22     -12.611   0.606  42.109  2.00  1.00           O
ATOM   3658  N   GLN B  23     -14.276   0.460  43.620  2.00  1.00           N
ATOM   3659  CA  GLN B  23     -15.187   0.039  42.597  2.00  1.00           C
ATOM   3660  CB  GLN B  23     -16.529  -0.501  43.125  2.00  1.00           C
ATOM   3661  CG  GLN B  23     -16.419  -1.862  43.813  2.00  1.00           C
ATOM   3662  CD  GLN B  23     -15.816  -1.640  45.189  2.00  1.00           C
ATOM   3663  OE1 GLN B  23     -16.332  -0.860  45.987  2.00  1.00           O
ATOM   3664  NE2 GLN B  23     -14.686  -2.338  45.477  2.00  1.00           N
ATOM   3665  C   GLN B  23     -15.489   1.244  41.780  2.00  1.00           C
ATOM   3666  O   GLN B  23     -15.526   1.201  40.551  2.00  1.00           O
ATOM   3667  N   PHE B  24     -15.685   2.373  42.479  2.00  1.00           N
ATOM   3668  CA  PHE B  24     -16.046   3.598  41.844  2.00  1.00           C
ATOM   3669  CB  PHE B  24     -16.487   4.677  42.843  2.00  1.00           C
ATOM   3670  CG  PHE B  24     -17.800   4.162  43.329  2.00  1.00           C
ATOM   3671  CD1 PHE B  24     -17.863   3.244  44.354  2.00  1.00           C
ATOM   3672  CD2 PHE B  24     -18.971   4.578  42.738  2.00  1.00           C
ATOM   3673  CE1 PHE B  24     -19.074   2.763  44.795  2.00  1.00           C
ATOM   3674  CE2 PHE B  24     -20.184   4.100  43.174  2.00  1.00           C
ATOM   3675  CZ  PHE B  24     -20.239   3.192  44.204  2.00  1.00           C
ATOM   3676  C   PHE B  24     -14.938   4.055  40.976  2.00  1.00           C
ATOM   3677  O   PHE B  24     -15.167   4.507  39.855  2.00  1.00           O
ATOM   3678  N   ARG B  25     -13.695   3.928  41.454  2.00  1.00           N
ATOM   3679  CA  ARG B  25     -12.640   4.380  40.614  2.00  1.00           C
ATOM   3680  CB  ARG B  25     -11.259   4.430  41.288  2.00  1.00           C
ATOM   3681  CG  ARG B  25     -10.788   3.142  41.955  2.00  1.00           C
ATOM   3682  CD  ARG B  25      -9.343   3.263  42.446  2.00  1.00           C
ATOM   3683  NE  ARG B  25      -9.200   2.415  43.661  2.00  1.00           N
ATOM   3684  CZ  ARG B  25      -8.706   2.981  44.801  2.00  1.00           C
ATOM   3685  NH1 ARG B  25      -8.279   4.278  44.786  2.00  1.00           N
ATOM   3686  NH2 ARG B  25      -8.646   2.256  45.956  2.00  1.00           N
ATOM   3687  C   ARG B  25     -12.593   3.557  39.357  2.00  1.00           C
ATOM   3688  O   ARG B  25     -12.337   4.093  38.281  2.00  1.00           O
ATOM   3689  N   ILE B  26     -12.861   2.237  39.444  2.00  1.00           N
ATOM   3690  CA  ILE B  26     -12.775   1.401  38.275  2.00  1.00           C
ATOM   3691  CB  ILE B  26     -13.055  -0.045  38.565  2.00  1.00           C
ATOM   3692  CG1 ILE B  26     -11.994  -0.614  39.523  2.00  1.00           C
ATOM   3693  CG2 ILE B  26     -13.145  -0.793  37.224  2.00  1.00           C
ATOM   3694  CD1 ILE B  26     -12.353  -1.986  40.091  2.00  1.00           C
ATOM   3695  C   ILE B  26     -13.781   1.844  37.233  2.00  1.00           C
ATOM   3696  O   ILE B  26     -13.422   2.033  36.073  2.00  1.00           O
ATOM   3697  N   GLN B  27     -15.063   2.054  37.614  2.00  1.00           N
ATOM   3698  CA  GLN B  27     -16.103   2.415  36.674  2.00  1.00           C
ATOM   3699  CB  GLN B  27     -17.481   2.564  37.344  2.00  1.00           C
ATOM   3700  CG  GLN B  27     -18.599   2.950  36.371  2.00  1.00           C
ATOM   3701  CD  GLN B  27     -19.882   3.171  37.162  2.00  1.00           C
ATOM   3702  OE1 GLN B  27     -19.901   3.064  38.388  2.00  1.00           O
ATOM   3703  NE2 GLN B  27     -20.988   3.496  36.441  2.00  1.00           N
ATOM   3704  C   GLN B  27     -15.789   3.747  36.084  2.00  1.00           C
ATOM   3705  O   GLN B  27     -15.935   3.951  34.879  2.00  1.00           O
ATOM   3706  N   GLN B  28     -15.317   4.686  36.924  2.00  1.00           N
ATOM   3707  CA  GLN B  28     -15.058   6.017  36.459  2.00  1.00           C
ATOM   3708  CB  GLN B  28     -14.428   6.903  37.549  2.00  1.00           C
ATOM   3709  CG  GLN B  28     -15.328   7.169  38.759  2.00  1.00           C
ATOM   3710  CD  GLN B  28     -16.160   8.415  38.485  2.00  1.00           C
ATOM   3711  OE1 GLN B  28     -15.652   9.420  37.989  2.00  1.00           O
ATOM   3712  NE2 GLN B  28     -17.476   8.355  38.821  2.00  1.00           N
ATOM   3713  C   GLN B  28     -14.052   5.888  35.364  2.00  1.00           C
ATOM   3714  O   GLN B  28     -14.159   6.531  34.321  2.00  1.00           O
ATOM   3715  N   LEU B  29     -13.051   5.019  35.582  2.00  1.00           N
ATOM   3716  CA  LEU B  29     -12.000   4.839  34.630  2.00  1.00           C
ATOM   3717  CB  LEU B  29     -10.889   3.927  35.183  2.00  1.00           C
ATOM   3718  CG  LEU B  29      -9.586   3.985  34.374  2.00  1.00           C
ATOM   3719  CD1 LEU B  29      -9.006   5.406  34.439  2.00  1.00           C
ATOM   3720  CD2 LEU B  29      -8.576   2.926  34.846  2.00  1.00           C
ATOM   3721  C   LEU B  29     -12.592   4.229  33.379  2.00  1.00           C
ATOM   3722  O   LEU B  29     -12.236   4.615  32.267  2.00  1.00           O
ATOM   3723  N   GLU B  30     -13.535   3.272  33.538  2.00  1.00           N
ATOM   3724  CA  GLU B  30     -14.171   2.558  32.453  2.00  1.00           C
ATOM   3725  CB  GLU B  30     -15.146   1.490  32.978  2.00  1.00           C
ATOM   3726  CG  GLU B  30     -14.480   0.431  33.869  2.00  1.00           C
ATOM   3727  CD  GLU B  30     -13.828  -0.632  32.995  2.00  1.00           C
ATOM   3728  OE1 GLU B  30     -12.689  -0.389  32.512  2.00  1.00           O
ATOM   3729  OE2 GLU B  30     -14.462  -1.702  32.798  2.00  1.00           O
ATOM   3730  C   GLU B  30     -14.952   3.531  31.625  2.00  1.00           C
ATOM   3731  O   GLU B  30     -14.954   3.452  30.398  2.00  1.00           O
ATOM   3732  N   ALA B  31     -15.625   4.497  32.276  2.00  1.00           N
ATOM   3733  CA  ALA B  31     -16.423   5.444  31.550  2.00  1.00           C
ATOM   3734  CB  ALA B  31     -17.090   6.477  32.472  2.00  1.00           C
ATOM   3735  C   ALA B  31     -15.486   6.170  30.628  2.00  1.00           C
ATOM   3736  O   ALA B  31     -15.832   6.464  29.485  2.00  1.00           O
ATOM   3737  N   LEU B  32     -14.255   6.459  31.098  2.00  1.00           N
ATOM   3738  CA  LEU B  32     -13.323   7.200  30.294  2.00  1.00           C
ATOM   3739  CB  LEU B  32     -11.976   7.439  31.003  2.00  1.00           C
ATOM   3740  CG  LEU B  32     -11.040   8.440  30.292  2.00  1.00           C
ATOM   3741  CD1 LEU B  32     -10.551   7.925  28.928  2.00  1.00           C
ATOM   3742  CD2 LEU B  32     -11.687   9.834  30.216  2.00  1.00           C
ATOM   3743  C   LEU B  32     -13.067   6.405  29.040  2.00  1.00           C
ATOM   3744  O   LEU B  32     -13.093   6.950  27.936  2.00  1.00           O
ATOM   3745  N   GLN B  33     -12.843   5.082  29.172  2.00  1.00           N
ATOM   3746  CA  GLN B  33     -12.527   4.235  28.050  2.00  1.00           C
ATOM   3747  CB  GLN B  33     -12.236   2.787  28.480  2.00  1.00           C
ATOM   3748  CG  GLN B  33     -11.895   1.845  27.322  2.00  1.00           C
ATOM   3749  CD  GLN B  33     -10.466   2.127  26.881  2.00  1.00           C
ATOM   3750  OE1 GLN B  33     -10.192   2.293  25.693  2.00  1.00           O
ATOM   3751  NE2 GLN B  33      -9.523   2.173  27.861  2.00  1.00           N
ATOM   3752  C   GLN B  33     -13.684   4.197  27.104  2.00  1.00           C
ATOM   3753  O   GLN B  33     -13.507   4.264  25.888  2.00  1.00           O
ATOM   3754  N   ARG B  34     -14.912   4.109  27.643  2.00  1.00           N
ATOM   3755  CA  ARG B  34     -16.086   4.023  26.825  2.00  1.00           C
ATOM   3756  CB  ARG B  34     -17.375   3.922  27.660  2.00  1.00           C
ATOM   3757  CG  ARG B  34     -17.300   2.892  28.792  2.00  1.00           C
ATOM   3758  CD  ARG B  34     -16.457   1.651  28.484  2.00  1.00           C
ATOM   3759  NE  ARG B  34     -17.198   0.813  27.502  2.00  1.00           N
ATOM   3760  CZ  ARG B  34     -16.752  -0.444  27.212  2.00  1.00           C
ATOM   3761  NH1 ARG B  34     -15.652  -0.944  27.850  2.00  1.00           N
ATOM   3762  NH2 ARG B  34     -17.408  -1.205  26.288  2.00  1.00           N
ATOM   3763  C   ARG B  34     -16.157   5.296  26.059  2.00  1.00           C
ATOM   3764  O   ARG B  34     -16.581   5.327  24.905  2.00  1.00           O
ATOM   3765  N   LEU B  35     -15.709   6.381  26.711  2.00  1.00           N
ATOM   3766  CA  LEU B  35     -15.775   7.706  26.178  2.00  1.00           C
ATOM   3767  CB  LEU B  35     -15.231   8.752  27.162  2.00  1.00           C
ATOM   3768  CG  LEU B  35     -15.485  10.196  26.704  2.00  1.00           C
ATOM   3769  CD1 LEU B  35     -14.556  10.623  25.556  2.00  1.00           C
ATOM   3770  CD2 LEU B  35     -16.974  10.370  26.357  2.00  1.00           C
ATOM   3771  C   LEU B  35     -14.983   7.764  24.924  2.00  1.00           C
ATOM   3772  O   LEU B  35     -15.342   8.502  24.013  2.00  1.00           O
ATOM   3773  N   ILE B  36     -13.840   7.063  24.883  2.00  1.00           N
ATOM   3774  CA  ILE B  36     -13.009   6.988  23.717  2.00  1.00           C
ATOM   3775  CB  ILE B  36     -11.665   6.404  24.033  2.00  1.00           C
ATOM   3776  CG1 ILE B  36     -10.947   7.252  25.093  2.00  1.00           C
ATOM   3777  CG2 ILE B  36     -10.881   6.271  22.718  2.00  1.00           C
ATOM   3778  CD1 ILE B  36      -9.735   6.546  25.698  2.00  1.00           C
ATOM   3779  C   ILE B  36     -13.614   6.110  22.659  2.00  1.00           C
ATOM   3780  O   ILE B  36     -13.523   6.423  21.473  2.00  1.00           O
ATOM   3781  N   GLN B  37     -14.197   4.953  23.047  2.00  1.00           N
ATOM   3782  CA  GLN B  37     -14.777   4.064  22.071  2.00  1.00           C
ATOM   3783  CB  GLN B  37     -15.341   2.787  22.720  2.00  1.00           C
ATOM   3784  CG  GLN B  37     -14.263   1.925  23.385  2.00  1.00           C
ATOM   3785  CD  GLN B  37     -14.944   0.772  24.115  2.00  1.00           C
ATOM   3786  OE1 GLN B  37     -16.155   0.781  24.325  2.00  1.00           O
ATOM   3787  NE2 GLN B  37     -14.142  -0.249  24.519  2.00  1.00           N
ATOM   3788  C   GLN B  37     -15.896   4.802  21.446  2.00  1.00           C
ATOM   3789  O   GLN B  37     -15.999   4.891  20.224  2.00  1.00           O
ATOM   3790  N   GLU B  38     -16.752   5.395  22.291  2.00  1.00           N
ATOM   3791  CA  GLU B  38     -17.745   6.244  21.732  2.00  1.00           C
ATOM   3792  CB  GLU B  38     -18.807   6.747  22.721  2.00  1.00           C
ATOM   3793  CG  GLU B  38     -19.759   5.678  23.253  2.00  1.00           C
ATOM   3794  CD  GLU B  38     -20.751   6.403  24.151  2.00  1.00           C
ATOM   3795  OE1 GLU B  38     -21.229   7.492  23.731  2.00  1.00           O
ATOM   3796  OE2 GLU B  38     -21.033   5.891  25.266  2.00  1.00           O
ATOM   3797  C   GLU B  38     -16.929   7.419  21.374  2.00  1.00           C
ATOM   3798  O   GLU B  38     -15.776   7.518  21.766  2.00  1.00           O
ATOM   3799  N   GLN B  39     -17.431   8.314  20.542  3.00  1.00           N
ATOM   3800  CA  GLN B  39     -16.680   9.516  20.426  3.00  1.00           C
ATOM   3801  CB  GLN B  39     -16.490  10.194  21.791  3.00  1.00           C
ATOM   3802  CG  GLN B  39     -16.206  11.691  21.691  3.00  1.00           C
ATOM   3803  CD  GLN B  39     -17.542  12.351  21.379  3.00  1.00           C
ATOM   3804  OE1 GLN B  39     -18.488  11.690  20.954  3.00  1.00           O
ATOM   3805  NE2 GLN B  39     -17.630  13.690  21.601  3.00  1.00           N
ATOM   3806  C   GLN B  39     -15.327   9.369  19.796  3.00  1.00           C
ATOM   3807  O   GLN B  39     -14.492  10.260  19.944  3.00  1.00           O
ATOM   3808  N   GLU B  40     -15.043   8.275  19.070  2.00  1.00           N
ATOM   3809  CA  GLU B  40     -13.756   8.271  18.434  2.00  1.00           C
ATOM   3810  CB  GLU B  40     -13.360   6.928  17.800  2.00  1.00           C
ATOM   3811  CG  GLU B  40     -11.972   6.983  17.151  2.00  1.00           C
ATOM   3812  CD  GLU B  40     -11.563   5.571  16.758  2.00  1.00           C
ATOM   3813  OE1 GLU B  40     -12.335   4.627  17.072  2.00  1.00           O
ATOM   3814  OE2 GLU B  40     -10.474   5.417  16.142  2.00  1.00           O
ATOM   3815  C   GLU B  40     -13.800   9.286  17.357  2.00  1.00           C
ATOM   3816  O   GLU B  40     -12.852  10.035  17.130  2.00  1.00           O
ATOM   3817  N   GLN B  41     -14.956   9.332  16.685  2.00  1.00           N
ATOM   3818  CA  GLN B  41     -15.173  10.188  15.568  2.00  1.00           C
ATOM   3819  CB  GLN B  41     -16.574   9.964  14.981  2.00  1.00           C
ATOM   3820  CG  GLN B  41     -17.683  10.300  15.979  2.00  1.00           C
ATOM   3821  CD  GLN B  41     -18.985   9.708  15.462  2.00  1.00           C
ATOM   3822  OE1 GLN B  41     -19.993  10.400  15.341  2.00  1.00           O
ATOM   3823  NE2 GLN B  41     -18.965   8.382  15.164  2.00  1.00           N
ATOM   3824  C   GLN B  41     -15.076  11.612  15.991  2.00  1.00           C
ATOM   3825  O   GLN B  41     -14.453  12.426  15.313  2.00  1.00           O
ATOM   3826  N   GLU B  42     -15.676  11.954  17.141  2.00  1.00           N
ATOM   3827  CA  GLU B  42     -15.674  13.329  17.530  2.00  1.00           C
ATOM   3828  CB  GLU B  42     -16.518  13.591  18.785  2.00  1.00           C
ATOM   3829  CG  GLU B  42     -17.988  13.212  18.587  2.00  1.00           C
ATOM   3830  CD  GLU B  42     -18.457  13.812  17.269  2.00  1.00           C
ATOM   3831  OE1 GLU B  42     -18.195  15.023  17.043  2.00  1.00           O
ATOM   3832  OE2 GLU B  42     -19.077  13.063  16.467  2.00  1.00           O
ATOM   3833  C   GLU B  42     -14.266  13.762  17.800  2.00  1.00           C
ATOM   3834  O   GLU B  42     -13.854  14.854  17.413  2.00  1.00           O
ATOM   3835  N   LEU B  43     -13.485  12.888  18.459  2.00  1.00           N
ATOM   3836  CA  LEU B  43     -12.140  13.174  18.875  2.00  1.00           C
ATOM   3837  CB  LEU B  43     -11.533  12.017  19.682  2.00  1.00           C
ATOM   3838  CG  LEU B  43     -12.320  11.684  20.958  2.00  1.00           C
ATOM   3839  CD1 LEU B  43     -11.664  10.527  21.726  2.00  1.00           C
ATOM   3840  CD2 LEU B  43     -12.541  12.935  21.822  2.00  1.00           C
ATOM   3841  C   LEU B  43     -11.241  13.375  17.714  2.00  1.00           C
ATOM   3842  O   LEU B  43     -10.349  14.211  17.786  2.00  1.00           O
ATOM   3843  N   VAL B  44     -11.380  12.557  16.658  2.00  1.00           N
ATOM   3844  CA  VAL B  44     -10.575  12.705  15.479  2.00  1.00           C
ATOM   3845  CB  VAL B  44     -10.740  11.569  14.516  2.00  1.00           C
ATOM   3846  CG1 VAL B  44     -10.313  10.265  15.207  2.00  1.00           C
ATOM   3847  CG2 VAL B  44     -12.190  11.574  14.009  2.00  1.00           C
ATOM   3848  C   VAL B  44     -11.048  13.933  14.761  2.00  1.00           C
ATOM   3849  O   VAL B  44     -10.277  14.564  14.039  2.00  1.00           O
ATOM   3850  N   GLY B  45     -12.351  14.275  14.885  2.00  1.00           N
ATOM   3851  CA  GLY B  45     -12.856  15.464  14.248  2.00  1.00           C
ATOM   3852  C   GLY B  45     -12.169  16.629  14.855  2.00  1.00           C
ATOM   3853  O   GLY B  45     -11.726  17.542  14.162  2.00  1.00           O
ATOM   3854  N   ALA B  46     -12.086  16.621  16.196  2.00  1.00           N
ATOM   3855  CA  ALA B  46     -11.295  17.599  16.861  2.00  1.00           C
ATOM   3856  CB  ALA B  46     -11.476  17.609  18.386  2.00  1.00           C
ATOM   3857  C   ALA B  46      -9.930  17.075  16.565  2.00  1.00           C
ATOM   3858  O   ALA B  46      -9.818  15.960  16.084  2.00  1.00           O
ATOM   3859  N   LEU B  47      -8.837  17.814  16.759  2.00  1.00           N
ATOM   3860  CA  LEU B  47      -7.598  17.159  16.437  2.00  1.00           C
ATOM   3861  CB  LEU B  47      -7.336  15.865  17.233  2.00  1.00           C
ATOM   3862  CG  LEU B  47      -7.111  16.107  18.738  2.00  1.00           C
ATOM   3863  CD1 LEU B  47      -6.760  14.799  19.464  2.00  1.00           C
ATOM   3864  CD2 LEU B  47      -6.073  17.214  18.982  2.00  1.00           C
ATOM   3865  C   LEU B  47      -7.503  16.875  14.973  2.00  1.00           C
ATOM   3866  O   LEU B  47      -6.710  16.048  14.524  2.00  1.00           O
ATOM   3867  N   ALA B  48      -8.335  17.587  14.207  2.00  1.00           N
ATOM   3868  CA  ALA B  48      -8.383  17.568  12.780  2.00  1.00           C
ATOM   3869  CB  ALA B  48      -9.629  16.857  12.225  2.00  1.00           C
ATOM   3870  C   ALA B  48      -8.546  19.011  12.524  2.00  1.00           C
ATOM   3871  O   ALA B  48      -7.747  19.650  11.843  2.00  1.00           O
ATOM   3872  N   ALA B  49      -9.625  19.548  13.114  2.00  1.00           N
ATOM   3873  CA  ALA B  49      -9.906  20.936  13.027  2.00  1.00           C
ATOM   3874  CB  ALA B  49     -11.237  21.322  13.692  2.00  1.00           C
ATOM   3875  C   ALA B  49      -8.835  21.714  13.705  2.00  1.00           C
ATOM   3876  O   ALA B  49      -8.343  22.702  13.162  2.00  1.00           O
ATOM   3877  N   ASP B  50      -8.439  21.272  14.913  2.00  1.00           N
ATOM   3878  CA  ASP B  50      -7.405  21.954  15.628  2.00  1.00           C
ATOM   3879  CB  ASP B  50      -7.249  21.495  17.090  2.00  1.00           C
ATOM   3880  CG  ASP B  50      -8.448  21.984  17.891  2.00  1.00           C
ATOM   3881  OD1 ASP B  50      -8.695  23.219  17.914  2.00  1.00           O
ATOM   3882  OD2 ASP B  50      -9.122  21.118  18.512  2.00  1.00           O
ATOM   3883  C   ASP B  50      -6.166  21.588  14.918  2.00  1.00           C
ATOM   3884  O   ASP B  50      -6.036  21.805  13.714  2.00  1.00           O
ATOM   3885  N   LEU B  51      -5.210  21.014  15.652  2.00  1.00           N
ATOM   3886  CA  LEU B  51      -4.038  20.636  14.954  2.00  1.00           C
ATOM   3887  CB  LEU B  51      -2.949  20.079  15.888  2.00  1.00           C
ATOM   3888  CG  LEU B  51      -2.445  21.118  16.912  2.00  1.00           C
ATOM   3889  CD1 LEU B  51      -3.560  21.555  17.879  2.00  1.00           C
ATOM   3890  CD2 LEU B  51      -1.192  20.614  17.643  2.00  1.00           C
ATOM   3891  C   LEU B  51      -4.462  19.576  13.975  2.00  1.00           C
ATOM   3892  O   LEU B  51      -5.056  18.572  14.364  2.00  1.00           O
ATOM   3893  N   HIS B  52      -4.180  19.774  12.666  1.00  1.00           N
ATOM   3894  CA  HIS B  52      -4.616  18.807  11.692  1.00  1.00           C
ATOM   3895  ND1 HIS B  52      -5.151  21.589  10.212  1.00  1.00           N
ATOM   3896  CG  HIS B  52      -5.208  20.292   9.757  1.00  1.00           C
ATOM   3897  CB  HIS B  52      -4.313  19.196  10.238  1.00  1.00           C
ATOM   3898  NE2 HIS B  52      -6.785  21.514   8.707  1.00  1.00           N
ATOM   3899  CD2 HIS B  52      -6.213  20.263   8.838  1.00  1.00           C
ATOM   3900  CE1 HIS B  52      -6.114  22.278   9.552  1.00  1.00           C
ATOM   3901  C   HIS B  52      -3.916  17.523  11.980  1.00  1.00           C
ATOM   3902  O   HIS B  52      -2.693  17.429  11.899  1.00  1.00           O
ATOM   3903  N   LYS B  53      -4.703  16.495  12.347  1.00  1.00           N
ATOM   3904  CA  LYS B  53      -4.192  15.179  12.576  1.00  1.00           C
ATOM   3905  CB  LYS B  53      -3.983  14.824  14.059  1.00  1.00           C
ATOM   3906  CG  LYS B  53      -2.713  15.431  14.662  1.00  1.00           C
ATOM   3907  CD  LYS B  53      -2.717  16.960  14.731  1.00  1.00           C
ATOM   3908  CE  LYS B  53      -1.434  17.545  15.327  1.00  1.00           C
ATOM   3909  NZ  LYS B  53      -0.399  17.680  14.278  1.00  1.00           N
ATOM   3910  C   LYS B  53      -5.236  14.267  12.029  1.00  1.00           C
ATOM   3911  O   LYS B  53      -6.427  14.547  12.142  1.00  1.00           O
ATOM   3912  N   ASN B  54      -4.813  13.154  11.402  1.00  1.00           N
ATOM   3913  CA  ASN B  54      -5.751  12.252  10.800  1.00  1.00           C
ATOM   3914  CB  ASN B  54      -5.149  11.396   9.672  1.00  1.00           C
ATOM   3915  CG  ASN B  54      -4.771  12.319   8.521  1.00  1.00           C
ATOM   3916  OD1 ASN B  54      -3.714  12.170   7.910  1.00  1.00           O
ATOM   3917  ND2 ASN B  54      -5.659  13.302   8.214  1.00  1.00           N
ATOM   3918  C   ASN B  54      -6.240  11.319  11.841  1.00  1.00           C
ATOM   3919  O   ASN B  54      -5.761  11.307  12.974  1.00  1.00           O
ATOM   3920  N   GLU B  55      -7.235  10.506  11.459  2.00  1.00           N
ATOM   3921  CA  GLU B  55      -7.789   9.600  12.401  2.00  1.00           C
ATOM   3922  CB  GLU B  55      -8.937   8.754  11.833  2.00  1.00           C
ATOM   3923  CG  GLU B  55     -10.184   9.578  11.507  2.00  1.00           C
ATOM   3924  CD  GLU B  55     -11.240   8.619  10.982  2.00  1.00           C
ATOM   3925  OE1 GLU B  55     -11.047   7.386  11.155  2.00  1.00           O
ATOM   3926  OE2 GLU B  55     -12.253   9.101  10.409  2.00  1.00           O
ATOM   3927  C   GLU B  55      -6.704   8.671  12.841  2.00  1.00           C
ATOM   3928  O   GLU B  55      -6.569   8.355  14.022  2.00  1.00           O
ATOM   3929  N   TRP B  56      -5.879   8.236  11.879  2.00  1.00           N
ATOM   3930  CA  TRP B  56      -4.839   7.281  12.105  2.00  1.00           C
ATOM   3931  CB  TRP B  56      -4.153   6.933  10.774  2.00  1.00           C
ATOM   3932  CG  TRP B  56      -5.081   6.164   9.855  2.00  1.00           C
ATOM   3933  CD2 TRP B  56      -6.241   6.726   9.215  2.00  1.00           C
ATOM   3934  CD1 TRP B  56      -5.066   4.840   9.526  2.00  1.00           C
ATOM   3935  NE1 TRP B  56      -6.138   4.543   8.718  2.00  1.00           N
ATOM   3936  CE2 TRP B  56      -6.872   5.693   8.522  2.00  1.00           C
ATOM   3937  CE3 TRP B  56      -6.746   7.996   9.210  2.00  1.00           C
ATOM   3938  CZ2 TRP B  56      -8.019   5.918   7.815  2.00  1.00           C
ATOM   3939  CZ3 TRP B  56      -7.900   8.221   8.495  2.00  1.00           C
ATOM   3940  CH2 TRP B  56      -8.525   7.200   7.811  2.00  1.00           C
ATOM   3941  C   TRP B  56      -3.852   7.831  13.091  2.00  1.00           C
ATOM   3942  O   TRP B  56      -3.527   7.173  14.077  2.00  1.00           O
ATOM   3943  N   ASN B  57      -3.366   9.066  12.864  2.00  1.00           N
ATOM   3944  CA  ASN B  57      -2.370   9.663  13.716  2.00  1.00           C
ATOM   3945  CB  ASN B  57      -1.820  10.966  13.120  2.00  1.00           C
ATOM   3946  CG  ASN B  57      -1.148  10.594  11.806  2.00  1.00           C
ATOM   3947  OD1 ASN B  57      -0.276   9.728  11.761  2.00  1.00           O
ATOM   3948  ND2 ASN B  57      -1.582  11.252  10.697  2.00  1.00           N
ATOM   3949  C   ASN B  57      -2.940   9.974  15.057  2.00  1.00           C
ATOM   3950  O   ASN B  57      -2.294   9.738  16.078  2.00  1.00           O
ATOM   3951  N   ALA B  58      -4.181  10.488  15.097  2.00  1.00           N
ATOM   3952  CA  ALA B  58      -4.735  10.911  16.349  2.00  1.00           C
ATOM   3953  CB  ALA B  58      -6.173  11.440  16.216  2.00  1.00           C
ATOM   3954  C   ALA B  58      -4.775   9.735  17.265  2.00  1.00           C
ATOM   3955  O   ALA B  58      -4.396   9.832  18.430  2.00  1.00           O
ATOM   3956  N   TYR B  59      -5.218   8.577  16.747  2.00  1.00           N
ATOM   3957  CA  TYR B  59      -5.346   7.408  17.566  2.00  1.00           C
ATOM   3958  CB  TYR B  59      -5.979   6.245  16.781  2.00  1.00           C
ATOM   3959  CG  TYR B  59      -6.043   5.047  17.661  2.00  1.00           C
ATOM   3960  CD1 TYR B  59      -7.011   4.939  18.634  2.00  1.00           C
ATOM   3961  CD2 TYR B  59      -5.140   4.021  17.497  2.00  1.00           C
ATOM   3962  CE1 TYR B  59      -7.068   3.828  19.442  2.00  1.00           C
ATOM   3963  CE2 TYR B  59      -5.194   2.909  18.302  2.00  1.00           C
ATOM   3964  CZ  TYR B  59      -6.157   2.813  19.276  2.00  1.00           C
ATOM   3965  OH  TYR B  59      -6.215   1.672  20.104  2.00  1.00           O
ATOM   3966  C   TYR B  59      -4.001   6.978  18.048  2.00  1.00           C
ATOM   3967  O   TYR B  59      -3.803   6.750  19.240  2.00  1.00           O
ATOM   3968  N   TYR B  60      -3.029   6.887  17.128  2.00  1.00           N
ATOM   3969  CA  TYR B  60      -1.765   6.318  17.483  2.00  1.00           C
ATOM   3970  CB  TYR B  60      -0.881   6.100  16.238  2.00  1.00           C
ATOM   3971  CG  TYR B  60       0.315   5.304  16.634  2.00  1.00           C
ATOM   3972  CD1 TYR B  60       0.200   3.945  16.812  2.00  1.00           C
ATOM   3973  CD2 TYR B  60       1.545   5.896  16.809  2.00  1.00           C
ATOM   3974  CE1 TYR B  60       1.286   3.187  17.174  2.00  1.00           C
ATOM   3975  CE2 TYR B  60       2.637   5.143  17.172  2.00  1.00           C
ATOM   3976  CZ  TYR B  60       2.508   3.788  17.354  2.00  1.00           C
ATOM   3977  OH  TYR B  60       3.626   3.011  17.726  2.00  1.00           O
ATOM   3978  C   TYR B  60      -0.998   7.150  18.450  2.00  1.00           C
ATOM   3979  O   TYR B  60      -0.621   6.686  19.524  2.00  1.00           O
ATOM   3980  N   GLU B  61      -0.781   8.422  18.100  3.00  1.00           N
ATOM   3981  CA  GLU B  61       0.042   9.266  18.906  3.00  1.00           C
ATOM   3982  CB  GLU B  61       0.310  10.631  18.251  3.00  1.00           C
ATOM   3983  CG  GLU B  61       1.142  10.579  16.970  3.00  1.00           C
ATOM   3984  CD  GLU B  61       1.155  11.994  16.412  3.00  1.00           C
ATOM   3985  OE1 GLU B  61       1.111  12.948  17.234  3.00  1.00           O
ATOM   3986  OE2 GLU B  61       1.202  12.145  15.162  3.00  1.00           O
ATOM   3987  C   GLU B  61      -0.644   9.574  20.204  3.00  1.00           C
ATOM   3988  O   GLU B  61      -0.004   9.626  21.252  3.00  1.00           O
ATOM   3989  N   GLU B  62      -1.979   9.761  20.176  3.00  1.00           N
ATOM   3990  CA  GLU B  62      -2.596  10.353  21.329  3.00  1.00           C
ATOM   3991  CB  GLU B  62      -3.461  11.577  20.991  3.00  1.00           C
ATOM   3992  CG  GLU B  62      -2.680  12.819  20.575  3.00  1.00           C
ATOM   3993  CD  GLU B  62      -3.683  13.953  20.418  3.00  1.00           C
ATOM   3994  OE1 GLU B  62      -4.302  14.341  21.446  3.00  1.00           O
ATOM   3995  OE2 GLU B  62      -3.850  14.440  19.269  3.00  1.00           O
ATOM   3996  C   GLU B  62      -3.539   9.461  22.102  3.00  1.00           C
ATOM   3997  O   GLU B  62      -3.243   9.089  23.236  3.00  1.00           O
ATOM   3998  N   VAL B  63      -4.739   9.163  21.546  2.00  1.00           N
ATOM   3999  CA  VAL B  63      -5.775   8.477  22.289  2.00  1.00           C
ATOM   4000  CB  VAL B  63      -6.984   8.187  21.451  2.00  1.00           C
ATOM   4001  CG1 VAL B  63      -7.976   7.375  22.300  2.00  1.00           C
ATOM   4002  CG2 VAL B  63      -7.548   9.518  20.922  2.00  1.00           C
ATOM   4003  C   VAL B  63      -5.257   7.171  22.790  2.00  1.00           C
ATOM   4004  O   VAL B  63      -5.304   6.924  23.995  2.00  1.00           O
ATOM   4005  N   VAL B  64      -4.746   6.292  21.901  2.00  1.00           N
ATOM   4006  CA  VAL B  64      -4.112   5.135  22.460  2.00  1.00           C
ATOM   4007  CB  VAL B  64      -3.597   4.142  21.458  2.00  1.00           C
ATOM   4008  CG1 VAL B  64      -2.476   4.799  20.637  2.00  1.00           C
ATOM   4009  CG2 VAL B  64      -3.158   2.874  22.216  2.00  1.00           C
ATOM   4010  C   VAL B  64      -2.966   5.811  23.104  2.00  1.00           C
ATOM   4011  O   VAL B  64      -2.475   6.790  22.548  2.00  1.00           O
ATOM   4012  N   TYR B  65      -2.491   5.264  24.231  2.00  1.00           N
ATOM   4013  CA  TYR B  65      -1.573   5.846  25.168  2.00  1.00           C
ATOM   4014  CB  TYR B  65      -0.724   7.004  24.598  2.00  1.00           C
ATOM   4015  CG  TYR B  65       0.358   7.392  25.541  2.00  1.00           C
ATOM   4016  CD1 TYR B  65       1.478   6.603  25.657  2.00  1.00           C
ATOM   4017  CD2 TYR B  65       0.272   8.549  26.279  2.00  1.00           C
ATOM   4018  CE1 TYR B  65       2.494   6.951  26.512  2.00  1.00           C
ATOM   4019  CE2 TYR B  65       1.287   8.903  27.137  2.00  1.00           C
ATOM   4020  CZ  TYR B  65       2.398   8.103  27.254  2.00  1.00           C
ATOM   4021  OH  TYR B  65       3.443   8.461  28.131  2.00  1.00           O
ATOM   4022  C   TYR B  65      -2.403   6.376  26.316  2.00  1.00           C
ATOM   4023  O   TYR B  65      -1.953   6.319  27.459  2.00  1.00           O
ATOM   4024  N   VAL B  66      -3.633   6.892  26.081  2.00  1.00           N
ATOM   4025  CA  VAL B  66      -4.548   7.137  27.177  2.00  1.00           C
ATOM   4026  CB  VAL B  66      -5.643   8.103  26.837  2.00  1.00           C
ATOM   4027  CG1 VAL B  66      -6.629   8.151  28.018  2.00  1.00           C
ATOM   4028  CG2 VAL B  66      -5.007   9.464  26.509  2.00  1.00           C
ATOM   4029  C   VAL B  66      -5.199   5.810  27.480  2.00  1.00           C
ATOM   4030  O   VAL B  66      -5.357   5.420  28.637  2.00  1.00           O
ATOM   4031  N   LEU B  67      -5.560   5.079  26.396  2.00  1.00           N
ATOM   4032  CA  LEU B  67      -6.278   3.825  26.396  2.00  1.00           C
ATOM   4033  CB  LEU B  67      -6.496   3.321  24.950  2.00  1.00           C
ATOM   4034  CG  LEU B  67      -7.320   2.026  24.732  2.00  1.00           C
ATOM   4035  CD1 LEU B  67      -7.412   1.717  23.229  2.00  1.00           C
ATOM   4036  CD2 LEU B  67      -6.794   0.808  25.510  2.00  1.00           C
ATOM   4037  C   LEU B  67      -5.429   2.836  27.126  2.00  1.00           C
ATOM   4038  O   LEU B  67      -5.898   2.102  27.994  2.00  1.00           O
ATOM   4039  N   GLU B  68      -4.133   2.822  26.787  2.00  1.00           N
ATOM   4040  CA  GLU B  68      -3.196   1.897  27.341  2.00  1.00           C
ATOM   4041  CB  GLU B  68      -1.813   2.072  26.689  2.00  1.00           C
ATOM   4042  CG  GLU B  68      -0.768   1.031  27.085  2.00  1.00           C
ATOM   4043  CD  GLU B  68       0.516   1.378  26.340  2.00  1.00           C
ATOM   4044  OE1 GLU B  68       0.568   2.487  25.743  2.00  1.00           O
ATOM   4045  OE2 GLU B  68       1.458   0.542  26.352  2.00  1.00           O
ATOM   4046  C   GLU B  68      -3.046   2.162  28.790  2.00  1.00           C
ATOM   4047  O   GLU B  68      -2.924   1.226  29.573  2.00  1.00           O
ATOM   4048  N   GLU B  69      -3.020   3.448  29.179  2.00  1.00           N
ATOM   4049  CA  GLU B  69      -2.828   3.806  30.552  2.00  1.00           C
ATOM   4050  CB  GLU B  69      -2.481   5.297  30.748  2.00  1.00           C
ATOM   4051  CG  GLU B  69      -1.079   5.614  30.212  2.00  1.00           C
ATOM   4052  CD  GLU B  69      -0.702   7.065  30.489  2.00  1.00           C
ATOM   4053  OE1 GLU B  69      -1.595   7.950  30.418  2.00  1.00           O
ATOM   4054  OE2 GLU B  69       0.505   7.302  30.763  2.00  1.00           O
ATOM   4055  C   GLU B  69      -4.023   3.436  31.378  2.00  1.00           C
ATOM   4056  O   GLU B  69      -3.870   3.099  32.547  2.00  1.00           O
ATOM   4057  N   ILE B  70      -5.251   3.512  30.827  2.00  1.00           N
ATOM   4058  CA  ILE B  70      -6.410   3.129  31.596  2.00  1.00           C
ATOM   4059  CB  ILE B  70      -7.678   3.203  30.800  2.00  1.00           C
ATOM   4060  CG1 ILE B  70      -8.004   4.646  30.396  2.00  1.00           C
ATOM   4061  CG2 ILE B  70      -8.779   2.507  31.616  2.00  1.00           C
ATOM   4062  CD1 ILE B  70      -8.327   5.543  31.580  2.00  1.00           C
ATOM   4063  C   ILE B  70      -6.243   1.691  31.902  2.00  1.00           C
ATOM   4064  O   ILE B  70      -6.421   1.240  33.031  2.00  1.00           O
ATOM   4065  N   GLU B  71      -5.874   0.928  30.863  2.00  1.00           N
ATOM   4066  CA  GLU B  71      -5.597  -0.453  31.058  2.00  1.00           C
ATOM   4067  CB  GLU B  71      -5.271  -1.176  29.743  2.00  1.00           C
ATOM   4068  CG  GLU B  71      -6.317  -0.938  28.650  2.00  1.00           C
ATOM   4069  CD  GLU B  71      -7.668  -1.449  29.123  2.00  1.00           C
ATOM   4070  OE1 GLU B  71      -7.692  -2.331  30.022  2.00  1.00           O
ATOM   4071  OE2 GLU B  71      -8.697  -0.964  28.580  2.00  1.00           O
ATOM   4072  C   GLU B  71      -4.338  -0.370  31.845  2.00  1.00           C
ATOM   4073  O   GLU B  71      -3.705   0.678  31.895  2.00  1.00           O
ATOM   4074  N   TYR B  72      -3.956  -1.433  32.543  2.00  1.00           N
ATOM   4075  CA  TYR B  72      -2.752  -1.373  33.311  2.00  1.00           C
ATOM   4076  CB  TYR B  72      -1.527  -0.811  32.557  2.00  1.00           C
ATOM   4077  CG  TYR B  72      -1.076  -1.834  31.575  2.00  1.00           C
ATOM   4078  CD1 TYR B  72      -1.839  -2.144  30.472  2.00  1.00           C
ATOM   4079  CD2 TYR B  72       0.131  -2.468  31.755  2.00  1.00           C
ATOM   4080  CE1 TYR B  72      -1.409  -3.090  29.572  2.00  1.00           C
ATOM   4081  CE2 TYR B  72       0.567  -3.413  30.858  2.00  1.00           C
ATOM   4082  CZ  TYR B  72      -0.206  -3.727  29.765  2.00  1.00           C
ATOM   4083  OH  TYR B  72       0.238  -4.697  28.843  2.00  1.00           O
ATOM   4084  C   TYR B  72      -2.966  -0.569  34.574  2.00  1.00           C
ATOM   4085  O   TYR B  72      -2.433  -0.946  35.617  2.00  1.00           O
ATOM   4086  N   MET B  73      -3.740   0.546  34.565  2.00  1.00           N
ATOM   4087  CA  MET B  73      -4.019   1.145  35.852  2.00  1.00           C
ATOM   4088  CB  MET B  73      -4.713   2.525  35.832  2.00  1.00           C
ATOM   4089  CG  MET B  73      -3.926   3.681  35.207  2.00  1.00           C
ATOM   4090  SD  MET B  73      -2.242   3.949  35.829  2.00  1.00           S
ATOM   4091  CE  MET B  73      -2.114   5.661  35.235  2.00  1.00           C
ATOM   4092  C   MET B  73      -5.000   0.217  36.483  2.00  1.00           C
ATOM   4093  O   MET B  73      -4.930  -0.108  37.669  2.00  1.00           O
ATOM   4094  N   ILE B  74      -5.942  -0.241  35.634  2.00  1.00           N
ATOM   4095  CA  ILE B  74      -7.049  -1.069  36.004  2.00  1.00           C
ATOM   4096  CB  ILE B  74      -8.023  -1.248  34.866  2.00  1.00           C
ATOM   4097  CG1 ILE B  74      -9.348  -1.844  35.366  2.00  1.00           C
ATOM   4098  CG2 ILE B  74      -7.345  -2.047  33.740  2.00  1.00           C
ATOM   4099  CD1 ILE B  74     -10.479  -1.726  34.344  2.00  1.00           C
ATOM   4100  C   ILE B  74      -6.553  -2.395  36.470  2.00  1.00           C
ATOM   4101  O   ILE B  74      -7.010  -2.908  37.489  2.00  1.00           O
ATOM   4102  N   GLN B  75      -5.593  -2.990  35.742  2.00  1.00           N
ATOM   4103  CA  GLN B  75      -5.129  -4.277  36.154  2.00  1.00           C
ATOM   4104  CB  GLN B  75      -4.134  -4.912  35.165  2.00  1.00           C
ATOM   4105  CG  GLN B  75      -4.760  -5.351  33.840  2.00  1.00           C
ATOM   4106  CD  GLN B  75      -5.540  -6.630  34.097  2.00  1.00           C
ATOM   4107  OE1 GLN B  75      -6.004  -7.293  33.170  2.00  1.00           O
ATOM   4108  NE2 GLN B  75      -5.680  -6.991  35.401  2.00  1.00           N
ATOM   4109  C   GLN B  75      -4.430  -4.153  37.480  2.00  1.00           C
ATOM   4110  O   GLN B  75      -4.651  -4.960  38.382  2.00  1.00           O
ATOM   4111  N   LYS B  76      -3.570  -3.126  37.637  2.00  1.00           N
ATOM   4112  CA  LYS B  76      -2.778  -2.978  38.830  2.00  1.00           C
ATOM   4113  CB  LYS B  76      -1.767  -1.827  38.711  2.00  1.00           C
ATOM   4114  CG  LYS B  76      -0.744  -2.039  37.590  2.00  1.00           C
ATOM   4115  CD  LYS B  76       0.047  -0.779  37.233  2.00  1.00           C
ATOM   4116  CE  LYS B  76       0.994  -0.952  36.042  2.00  1.00           C
ATOM   4117  NZ  LYS B  76       1.621   0.346  35.703  2.00  1.00           N
ATOM   4118  C   LYS B  76      -3.640  -2.712  40.009  2.00  1.00           C
ATOM   4119  O   LYS B  76      -3.493  -3.379  41.027  2.00  1.00           O
ATOM   4120  N   LEU B  77      -4.578  -1.755  39.898  2.00  1.00           N
ATOM   4121  CA  LEU B  77      -5.429  -1.456  41.011  2.00  1.00           C
ATOM   4122  CB  LEU B  77      -6.479  -0.398  40.644  2.00  1.00           C
ATOM   4123  CG  LEU B  77      -7.468  -0.031  41.760  2.00  1.00           C
ATOM   4124  CD1 LEU B  77      -6.791   0.742  42.906  2.00  1.00           C
ATOM   4125  CD2 LEU B  77      -8.690   0.687  41.167  2.00  1.00           C
ATOM   4126  C   LEU B  77      -6.155  -2.749  41.259  2.00  1.00           C
ATOM   4127  O   LEU B  77      -6.450  -3.406  40.262  2.00  1.00           O
ATOM   4128  N   PRO B  78      -6.473  -3.255  42.442  2.00  1.00           N
ATOM   4129  CA  PRO B  78      -6.154  -2.743  43.761  2.00  1.00           C
ATOM   4130  CD  PRO B  78      -7.612  -4.160  42.490  2.00  1.00           C
ATOM   4131  CB  PRO B  78      -7.199  -3.331  44.713  2.00  1.00           C
ATOM   4132  CG  PRO B  78      -7.759  -4.549  43.965  2.00  1.00           C
ATOM   4133  C   PRO B  78      -4.766  -2.965  44.267  2.00  1.00           C
ATOM   4134  O   PRO B  78      -4.449  -2.420  45.321  2.00  1.00           O
ATOM   4135  N   GLU B  79      -3.924  -3.738  43.565  2.00  1.00           N
ATOM   4136  CA  GLU B  79      -2.640  -4.090  44.094  2.00  1.00           C
ATOM   4137  CB  GLU B  79      -1.789  -4.883  43.090  2.00  1.00           C
ATOM   4138  CG  GLU B  79      -2.472  -6.150  42.560  2.00  1.00           C
ATOM   4139  CD  GLU B  79      -2.707  -7.144  43.694  2.00  1.00           C
ATOM   4140  OE1 GLU B  79      -2.796  -6.713  44.873  2.00  1.00           O
ATOM   4141  OE2 GLU B  79      -2.809  -8.360  43.382  2.00  1.00           O
ATOM   4142  C   GLU B  79      -1.893  -2.838  44.439  2.00  1.00           C
ATOM   4143  O   GLU B  79      -1.313  -2.749  45.519  2.00  1.00           O
ATOM   4144  N   TRP B  80      -1.900  -1.815  43.560  2.00  1.00           N
ATOM   4145  CA  TRP B  80      -1.160  -0.644  43.934  2.00  1.00           C
ATOM   4146  CB  TRP B  80      -1.096   0.457  42.867  2.00  1.00           C
ATOM   4147  CG  TRP B  80      -0.423   1.693  43.410  2.00  1.00           C
ATOM   4148  CD2 TRP B  80       0.949   1.731  43.833  2.00  1.00           C
ATOM   4149  CD1 TRP B  80      -0.947   2.921  43.692  2.00  1.00           C
ATOM   4150  NE1 TRP B  80       0.018   3.726  44.251  2.00  1.00           N
ATOM   4151  CE2 TRP B  80       1.188   3.003  44.349  2.00  1.00           C
ATOM   4152  CE3 TRP B  80       1.925   0.777  43.807  2.00  1.00           C
ATOM   4153  CZ2 TRP B  80       2.413   3.342  44.850  2.00  1.00           C
ATOM   4154  CZ3 TRP B  80       3.163   1.124  44.300  2.00  1.00           C
ATOM   4155  CH2 TRP B  80       3.401   2.382  44.811  2.00  1.00           C
ATOM   4156  C   TRP B  80      -1.761  -0.055  45.159  2.00  1.00           C
ATOM   4157  O   TRP B  80      -1.055   0.196  46.134  2.00  1.00           O
ATOM   4158  N   ALA B  81      -3.088   0.165  45.168  2.00  1.00           N
ATOM   4159  CA  ALA B  81      -3.608   0.730  46.371  2.00  1.00           C
ATOM   4160  CB  ALA B  81      -4.988   1.388  46.198  2.00  1.00           C
ATOM   4161  C   ALA B  81      -3.765  -0.408  47.307  2.00  1.00           C
ATOM   4162  O   ALA B  81      -4.827  -1.023  47.396  2.00  1.00           O
ATOM   4163  N   ALA B  82      -2.695  -0.692  48.065  1.00  1.00           N
ATOM   4164  CA  ALA B  82      -2.760  -1.796  48.959  1.00  1.00           C
ATOM   4165  CB  ALA B  82      -2.128  -3.083  48.403  1.00  1.00           C
ATOM   4166  C   ALA B  82      -1.997  -1.430  50.171  1.00  1.00           C
ATOM   4167  O   ALA B  82      -1.047  -0.650  50.112  1.00  1.00           O
ATOM   4168  N   ASP B  83      -2.423  -1.972  51.322  1.00  1.00           N
ATOM   4169  CA  ASP B  83      -1.648  -1.719  52.486  1.00  1.00           C
ATOM   4170  CB  ASP B  83      -2.277  -2.241  53.787  1.00  1.00           C
ATOM   4171  CG  ASP B  83      -3.474  -1.356  54.094  1.00  1.00           C
ATOM   4172  OD1 ASP B  83      -3.578  -0.270  53.462  1.00  1.00           O
ATOM   4173  OD2 ASP B  83      -4.297  -1.754  54.960  1.00  1.00           O
ATOM   4174  C   ASP B  83      -0.397  -2.490  52.242  1.00  1.00           C
ATOM   4175  O   ASP B  83      -0.443  -3.700  52.029  1.00  1.00           O
ATOM   4176  N   GLU B  84       0.758  -1.799  52.243  4.00  1.00           N
ATOM   4177  CA  GLU B  84       1.969  -2.491  51.939  4.00  1.00           C
ATOM   4178  CB  GLU B  84       2.830  -1.834  50.847  4.00  1.00           C
ATOM   4179  CG  GLU B  84       2.327  -2.108  49.430  4.00  1.00           C
ATOM   4180  CD  GLU B  84       3.415  -1.672  48.457  4.00  1.00           C
ATOM   4181  OE1 GLU B  84       4.367  -0.976  48.900  4.00  1.00           O
ATOM   4182  OE2 GLU B  84       3.307  -2.037  47.254  4.00  1.00           O
ATOM   4183  C   GLU B  84       2.822  -2.621  53.159  4.00  1.00           C
ATOM   4184  O   GLU B  84       2.847  -1.765  54.042  4.00  1.00           O
ATOM   4185  N   PRO B  85       3.475  -3.752  53.217  4.00  1.00           N
ATOM   4186  CA  PRO B  85       4.372  -4.081  54.295  4.00  1.00           C
ATOM   4187  CD  PRO B  85       2.900  -4.948  52.620  4.00  1.00           C
ATOM   4188  CB  PRO B  85       4.369  -5.606  54.415  4.00  1.00           C
ATOM   4189  CG  PRO B  85       3.827  -6.091  53.061  4.00  1.00           C
ATOM   4190  C   PRO B  85       5.735  -3.510  54.067  4.00  1.00           C
ATOM   4191  O   PRO B  85       6.038  -3.135  52.941  4.00  1.00           O
ATOM   4192  N   VAL B  86       6.572  -3.453  55.125  1.00  1.00           N
ATOM   4193  CA  VAL B  86       7.920  -2.971  55.005  1.00  1.00           C
ATOM   4194  CB  VAL B  86       8.092  -1.532  55.389  1.00  1.00           C
ATOM   4195  CG1 VAL B  86       7.294  -0.661  54.407  1.00  1.00           C
ATOM   4196  CG2 VAL B  86       7.672  -1.372  56.859  1.00  1.00           C
ATOM   4197  C   VAL B  86       8.750  -3.764  55.967  1.00  1.00           C
ATOM   4198  O   VAL B  86       8.221  -4.553  56.748  1.00  1.00           O
ATOM   4199  N   GLU B  87      10.086  -3.583  55.917  1.00  1.00           N
ATOM   4200  CA  GLU B  87      10.953  -4.315  56.792  1.00  1.00           C
ATOM   4201  CB  GLU B  87      12.435  -4.276  56.382  1.00  1.00           C
ATOM   4202  CG  GLU B  87      12.730  -5.135  55.150  1.00  1.00           C
ATOM   4203  CD  GLU B  87      12.571  -6.591  55.565  1.00  1.00           C
ATOM   4204  OE1 GLU B  87      12.466  -6.844  56.796  1.00  1.00           O
ATOM   4205  OE2 GLU B  87      12.551  -7.471  54.664  1.00  1.00           O
ATOM   4206  C   GLU B  87      10.831  -3.774  58.177  1.00  1.00           C
ATOM   4207  O   GLU B  87      10.539  -2.596  58.382  1.00  1.00           O
ATOM   4208  N   LYS B  88      11.042  -4.661  59.170  1.00  1.00           N
ATOM   4209  CA  LYS B  88      10.941  -4.297  60.550  1.00  1.00           C
ATOM   4210  CB  LYS B  88       9.956  -5.187  61.326  1.00  1.00           C
ATOM   4211  CG  LYS B  88       8.547  -5.212  60.733  1.00  1.00           C
ATOM   4212  CD  LYS B  88       7.690  -6.364  61.265  1.00  1.00           C
ATOM   4213  CE  LYS B  88       6.319  -6.479  60.598  1.00  1.00           C
ATOM   4214  NZ  LYS B  88       5.610  -7.683  61.092  1.00  1.00           N
ATOM   4215  C   LYS B  88      12.288  -4.538  61.165  1.00  1.00           C
ATOM   4216  O   LYS B  88      13.070  -5.353  60.677  1.00  1.00           O
ATOM   4217  N   THR B  89      12.588  -3.806  62.255  1.00  1.00           N
ATOM   4218  CA  THR B  89      13.818  -3.927  62.989  1.00  1.00           C
ATOM   4219  CB  THR B  89      14.154  -2.620  63.668  1.00  1.00           C
ATOM   4220  OG1 THR B  89      14.268  -1.589  62.699  1.00  1.00           O
ATOM   4221  CG2 THR B  89      15.454  -2.729  64.482  1.00  1.00           C
ATOM   4222  C   THR B  89      13.549  -4.931  64.061  1.00  1.00           C
ATOM   4223  O   THR B  89      12.399  -5.310  64.276  1.00  1.00           O
ATOM   4224  N   PRO B  90      14.565  -5.403  64.728  2.00  1.00           N
ATOM   4225  CA  PRO B  90      14.291  -6.349  65.765  2.00  1.00           C
ATOM   4226  CD  PRO B  90      15.830  -5.695  64.070  2.00  1.00           C
ATOM   4227  CB  PRO B  90      15.646  -6.916  66.174  2.00  1.00           C
ATOM   4228  CG  PRO B  90      16.438  -6.874  64.852  2.00  1.00           C
ATOM   4229  C   PRO B  90      13.505  -5.646  66.817  2.00  1.00           C
ATOM   4230  O   PRO B  90      12.827  -6.307  67.601  2.00  1.00           O
ATOM   4231  N   GLN B  91      13.603  -4.302  66.859  2.00  1.00           N
ATOM   4232  CA  GLN B  91      12.848  -3.531  67.798  2.00  1.00           C
ATOM   4233  CB  GLN B  91      13.110  -2.023  67.704  2.00  1.00           C
ATOM   4234  CG  GLN B  91      14.509  -1.556  68.090  2.00  1.00           C
ATOM   4235  CD  GLN B  91      14.498  -0.047  67.893  2.00  1.00           C
ATOM   4236  OE1 GLN B  91      13.535   0.509  67.366  2.00  1.00           O
ATOM   4237  NE2 GLN B  91      15.593   0.638  68.318  2.00  1.00           N
ATOM   4238  C   GLN B  91      11.408  -3.654  67.454  2.00  1.00           C
ATOM   4239  O   GLN B  91      10.568  -3.922  68.313  2.00  1.00           O
ATOM   4240  N   THR B  92      11.088  -3.478  66.158  2.00  1.00           N
ATOM   4241  CA  THR B  92       9.706  -3.472  65.797  2.00  1.00           C
ATOM   4242  CB  THR B  92       9.366  -2.388  64.812  2.00  1.00           C
ATOM   4243  OG1 THR B  92       7.970  -2.377  64.552  2.00  1.00           O
ATOM   4244  CG2 THR B  92      10.161  -2.619  63.516  2.00  1.00           C
ATOM   4245  C   THR B  92       9.356  -4.775  65.180  2.00  1.00           C
ATOM   4246  O   THR B  92       8.654  -4.839  64.171  2.00  1.00           O
ATOM   4247  N   GLN B  93       9.844  -5.864  65.784  3.00  1.00           N
ATOM   4248  CA  GLN B  93       9.392  -7.145  65.360  3.00  1.00           C
ATOM   4249  CB  GLN B  93      10.349  -8.276  65.766  3.00  1.00           C
ATOM   4250  CG  GLN B  93      10.500  -8.393  67.285  3.00  1.00           C
ATOM   4251  CD  GLN B  93      11.557  -9.446  67.587  3.00  1.00           C
ATOM   4252  OE1 GLN B  93      12.133  -9.466  68.674  3.00  1.00           O
ATOM   4253  NE2 GLN B  93      11.823 -10.342  66.601  3.00  1.00           N
ATOM   4254  C   GLN B  93       8.139  -7.294  66.175  3.00  1.00           C
ATOM   4255  O   GLN B  93       8.036  -6.732  67.264  3.00  1.00           O
ATOM   4256  N   GLN B  94       7.146  -8.046  65.678  3.00  1.00           N
ATOM   4257  CA  GLN B  94       5.890  -8.168  66.364  3.00  1.00           C
ATOM   4258  CB  GLN B  94       5.989  -8.585  67.844  3.00  1.00           C
ATOM   4259  CG  GLN B  94       6.339 -10.059  68.067  3.00  1.00           C
ATOM   4260  CD  GLN B  94       6.039 -10.400  69.524  3.00  1.00           C
ATOM   4261  OE1 GLN B  94       6.544 -11.384  70.062  3.00  1.00           O
ATOM   4262  NE2 GLN B  94       5.184  -9.570  70.180  3.00  1.00           N
ATOM   4263  C   GLN B  94       5.177  -6.864  66.320  3.00  1.00           C
ATOM   4264  O   GLN B  94       4.138  -6.697  66.958  3.00  1.00           O
ATOM   4265  N   ASP B  95       5.705  -5.909  65.540  1.00  1.00           N
ATOM   4266  CA  ASP B  95       5.011  -4.671  65.365  1.00  1.00           C
ATOM   4267  CB  ASP B  95       5.765  -3.434  65.878  1.00  1.00           C
ATOM   4268  CG  ASP B  95       5.751  -3.489  67.397  1.00  1.00           C
ATOM   4269  OD1 ASP B  95       5.927  -4.609  67.947  1.00  1.00           O
ATOM   4270  OD2 ASP B  95       5.570  -2.414  68.029  1.00  1.00           O
ATOM   4271  C   ASP B  95       4.858  -4.529  63.901  1.00  1.00           C
ATOM   4272  O   ASP B  95       5.825  -4.622  63.145  1.00  1.00           O
ATOM   4273  N   GLU B  96       3.613  -4.327  63.459  4.00  1.00           N
ATOM   4274  CA  GLU B  96       3.393  -4.228  62.058  4.00  1.00           C
ATOM   4275  CB  GLU B  96       1.907  -4.323  61.658  4.00  1.00           C
ATOM   4276  CG  GLU B  96       1.289  -5.710  61.852  4.00  1.00           C
ATOM   4277  CD  GLU B  96      -0.171  -5.641  61.421  4.00  1.00           C
ATOM   4278  OE1 GLU B  96      -0.692  -4.505  61.268  4.00  1.00           O
ATOM   4279  OE2 GLU B  96      -0.784  -6.727  61.236  4.00  1.00           O
ATOM   4280  C   GLU B  96       3.883  -2.906  61.583  4.00  1.00           C
ATOM   4281  O   GLU B  96       3.754  -1.890  62.264  4.00  1.00           O
ATOM   4282  N   LEU B  97       4.490  -2.910  60.383  4.00  1.00           N
ATOM   4283  CA  LEU B  97       4.937  -1.689  59.794  4.00  1.00           C
ATOM   4284  CB  LEU B  97       6.464  -1.626  59.638  4.00  1.00           C
ATOM   4285  CG  LEU B  97       7.210  -1.780  60.978  4.00  1.00           C
ATOM   4286  CD1 LEU B  97       8.726  -1.624  60.795  4.00  1.00           C
ATOM   4287  CD2 LEU B  97       6.634  -0.850  62.056  4.00  1.00           C
ATOM   4288  C   LEU B  97       4.342  -1.676  58.428  4.00  1.00           C
ATOM   4289  O   LEU B  97       4.545  -2.608  57.650  4.00  1.00           O
ATOM   4290  N   TYR B  98       3.564  -0.629  58.099  4.00  1.00           N
ATOM   4291  CA  TYR B  98       2.956  -0.636  56.804  4.00  1.00           C
ATOM   4292  CB  TYR B  98       1.499  -1.129  56.798  4.00  1.00           C
ATOM   4293  CG  TYR B  98       1.456  -2.582  57.132  4.00  1.00           C
ATOM   4294  CD1 TYR B  98       1.496  -3.006  58.441  4.00  1.00           C
ATOM   4295  CD2 TYR B  98       1.365  -3.522  56.130  4.00  1.00           C
ATOM   4296  CE1 TYR B  98       1.451  -4.346  58.744  4.00  1.00           C
ATOM   4297  CE2 TYR B  98       1.318  -4.864  56.429  4.00  1.00           C
ATOM   4298  CZ  TYR B  98       1.362  -5.278  57.739  4.00  1.00           C
ATOM   4299  OH  TYR B  98       1.314  -6.654  58.054  4.00  1.00           O
ATOM   4300  C   TYR B  98       2.915   0.738  56.243  4.00  1.00           C
ATOM   4301  O   TYR B  98       3.082   1.733  56.948  4.00  1.00           O
ATOM   4302  N   ILE B  99       2.691   0.799  54.917  4.00  1.00           N
ATOM   4303  CA  ILE B  99       2.560   2.041  54.228  4.00  1.00           C
ATOM   4304  CB  ILE B  99       3.618   2.216  53.166  4.00  1.00           C
ATOM   4305  CG1 ILE B  99       3.630   3.642  52.586  4.00  1.00           C
ATOM   4306  CG2 ILE B  99       3.441   1.099  52.127  4.00  1.00           C
ATOM   4307  CD1 ILE B  99       2.388   4.010  51.777  4.00  1.00           C
ATOM   4308  C   ILE B  99       1.187   2.054  53.624  4.00  1.00           C
ATOM   4309  O   ILE B  99       0.805   1.125  52.913  4.00  1.00           O
ATOM   4310  N   HIS B 100       0.399   3.115  53.907  4.00  1.00           N
ATOM   4311  CA  HIS B 100      -0.954   3.154  53.429  4.00  1.00           C
ATOM   4312  ND1 HIS B 100      -0.864   2.193  56.537  4.00  1.00           N
ATOM   4313  CG  HIS B 100      -1.842   2.241  55.568  4.00  1.00           C
ATOM   4314  CB  HIS B 100      -1.966   3.354  54.567  4.00  1.00           C
ATOM   4315  NE2 HIS B 100      -2.067   0.337  56.759  4.00  1.00           N
ATOM   4316  CD2 HIS B 100      -2.569   1.100  55.720  4.00  1.00           C
ATOM   4317  CE1 HIS B 100      -1.044   1.034  57.220  4.00  1.00           C
ATOM   4318  C   HIS B 100      -1.065   4.267  52.417  4.00  1.00           C
ATOM   4319  O   HIS B 100      -0.504   5.346  52.605  4.00  1.00           O
ATOM   4320  N   SER B 101      -1.779   4.018  51.292  4.00  1.00           N
ATOM   4321  CA  SER B 101      -1.940   5.004  50.247  4.00  1.00           C
ATOM   4322  CB  SER B 101      -1.839   4.407  48.832  4.00  1.00           C
ATOM   4323  OG  SER B 101      -2.006   5.425  47.857  4.00  1.00           O
ATOM   4324  C   SER B 101      -3.320   5.578  50.406  4.00  1.00           C
ATOM   4325  O   SER B 101      -4.281   4.843  50.629  4.00  1.00           O
ATOM   4326  N   GLU B 102      -3.456   6.922  50.321  4.00  1.00           N
ATOM   4327  CA  GLU B 102      -4.749   7.549  50.453  4.00  1.00           C
ATOM   4328  CB  GLU B 102      -5.008   8.095  51.870  4.00  1.00           C
ATOM   4329  CG  GLU B 102      -6.476   8.410  52.162  4.00  1.00           C
ATOM   4330  CD  GLU B 102      -6.615   8.580  53.670  4.00  1.00           C
ATOM   4331  OE1 GLU B 102      -5.565   8.540  54.368  4.00  1.00           O
ATOM   4332  OE2 GLU B 102      -7.769   8.746  54.146  4.00  1.00           O
ATOM   4333  C   GLU B 102      -4.772   8.712  49.469  4.00  1.00           C
ATOM   4334  O   GLU B 102      -3.718   9.138  49.005  4.00  1.00           O
ATOM   4335  N   PRO B 103      -5.939   9.209  49.103  4.00  1.00           N
ATOM   4336  CA  PRO B 103      -6.034  10.313  48.158  4.00  1.00           C
ATOM   4337  CD  PRO B 103      -7.086   8.319  49.003  4.00  1.00           C
ATOM   4338  CB  PRO B 103      -7.468  10.285  47.626  4.00  1.00           C
ATOM   4339  CG  PRO B 103      -7.896   8.816  47.798  4.00  1.00           C
ATOM   4340  C   PRO B 103      -5.674  11.663  48.711  4.00  1.00           C
ATOM   4341  O   PRO B 103      -5.833  11.872  49.917  4.00  1.00           O
ATOM   4342  N   LEU B 104      -5.168  12.588  47.861  1.00  1.00           N
ATOM   4343  CA  LEU B 104      -4.851  13.930  48.290  1.00  1.00           C
ATOM   4344  CB  LEU B 104      -4.040  14.749  47.271  1.00  1.00           C
ATOM   4345  CG  LEU B 104      -2.656  14.157  46.939  1.00  1.00           C
ATOM   4346  CD1 LEU B 104      -1.909  15.035  45.922  1.00  1.00           C
ATOM   4347  CD2 LEU B 104      -1.833  13.886  48.210  1.00  1.00           C
ATOM   4348  C   LEU B 104      -6.124  14.663  48.578  1.00  1.00           C
ATOM   4349  O   LEU B 104      -6.263  15.309  49.614  1.00  1.00           O
ATOM   4350  N   GLY B 105      -7.116  14.532  47.681  1.00  1.00           N
ATOM   4351  CA  GLY B 105      -8.322  15.294  47.809  1.00  1.00           C
ATOM   4352  C   GLY B 105      -8.567  15.798  46.418  1.00  1.00           C
ATOM   4353  O   GLY B 105      -8.501  15.027  45.462  1.00  1.00           O
ATOM   4354  N   VAL B 106      -8.846  17.109  46.260  4.00  1.00           N
ATOM   4355  CA  VAL B 106      -9.096  17.651  44.950  4.00  1.00           C
ATOM   4356  CB  VAL B 106      -9.778  18.986  44.971  4.00  1.00           C
ATOM   4357  CG1 VAL B 106      -8.856  19.997  45.673  4.00  1.00           C
ATOM   4358  CG2 VAL B 106     -10.133  19.370  43.525  4.00  1.00           C
ATOM   4359  C   VAL B 106      -7.799  17.809  44.216  4.00  1.00           C
ATOM   4360  O   VAL B 106      -6.778  18.156  44.807  4.00  1.00           O
ATOM   4361  N   VAL B 107      -7.809  17.542  42.890  4.00  1.00           N
ATOM   4362  CA  VAL B 107      -6.605  17.687  42.116  4.00  1.00           C
ATOM   4363  CB  VAL B 107      -6.077  16.413  41.531  4.00  1.00           C
ATOM   4364  CG1 VAL B 107      -7.023  15.970  40.404  4.00  1.00           C
ATOM   4365  CG2 VAL B 107      -4.633  16.660  41.061  4.00  1.00           C
ATOM   4366  C   VAL B 107      -6.892  18.578  40.966  4.00  1.00           C
ATOM   4367  O   VAL B 107      -8.012  18.621  40.461  4.00  1.00           O
ATOM   4368  N   LEU B 108      -5.872  19.336  40.531  4.00  1.00           N
ATOM   4369  CA  LEU B 108      -6.107  20.183  39.410  4.00  1.00           C
ATOM   4370  CB  LEU B 108      -6.074  21.684  39.736  4.00  1.00           C
ATOM   4371  CG  LEU B 108      -7.355  22.163  40.446  4.00  1.00           C
ATOM   4372  CD1 LEU B 108      -7.648  21.334  41.703  4.00  1.00           C
ATOM   4373  CD2 LEU B 108      -7.305  23.674  40.728  4.00  1.00           C
ATOM   4374  C   LEU B 108      -5.115  19.903  38.334  4.00  1.00           C
ATOM   4375  O   LEU B 108      -3.914  19.832  38.589  4.00  1.00           O
ATOM   4376  N   VAL B 109      -5.603  19.714  37.087  4.00  1.00           N
ATOM   4377  CA  VAL B 109      -4.683  19.513  36.010  4.00  1.00           C
ATOM   4378  CB  VAL B 109      -4.667  18.134  35.416  4.00  1.00           C
ATOM   4379  CG1 VAL B 109      -4.346  17.128  36.535  4.00  1.00           C
ATOM   4380  CG2 VAL B 109      -5.975  17.885  34.656  4.00  1.00           C
ATOM   4381  C   VAL B 109      -5.008  20.482  34.939  4.00  1.00           C
ATOM   4382  O   VAL B 109      -6.171  20.734  34.629  4.00  1.00           O
ATOM   4383  N   ILE B 110      -3.950  21.072  34.367  4.00  1.00           N
ATOM   4384  CA  ILE B 110      -4.126  21.990  33.297  4.00  1.00           C
ATOM   4385  CB  ILE B 110      -3.413  23.298  33.494  4.00  1.00           C
ATOM   4386  CG1 ILE B 110      -4.002  24.051  34.698  4.00  1.00           C
ATOM   4387  CG2 ILE B 110      -3.489  24.088  32.175  4.00  1.00           C
ATOM   4388  CD1 ILE B 110      -5.481  24.399  34.524  4.00  1.00           C
ATOM   4389  C   ILE B 110      -3.504  21.324  32.120  4.00  1.00           C
ATOM   4390  O   ILE B 110      -2.415  20.763  32.223  4.00  1.00           O
ATOM   4391  N   GLY B 111      -4.198  21.334  30.969  1.00  1.00           N
ATOM   4392  CA  GLY B 111      -3.629  20.689  29.826  1.00  1.00           C
ATOM   4393  C   GLY B 111      -3.083  21.748  28.948  1.00  1.00           C
ATOM   4394  O   GLY B 111      -3.501  22.902  29.003  1.00  1.00           O
ATOM   4395  N   THR B 112      -2.112  21.371  28.103  1.00  1.00           N
ATOM   4396  CA  THR B 112      -1.588  22.360  27.227  1.00  1.00           C
ATOM   4397  CB  THR B 112      -0.105  22.546  27.321  1.00  1.00           C
ATOM   4398  OG1 THR B 112       0.562  21.313  27.101  1.00  1.00           O
ATOM   4399  CG2 THR B 112       0.227  23.111  28.708  1.00  1.00           C
ATOM   4400  C   THR B 112      -1.907  21.964  25.838  1.00  1.00           C
ATOM   4401  O   THR B 112      -1.664  20.825  25.444  1.00  1.00           O
ATOM   4402  N   TRP B 113      -2.482  22.885  25.040  1.00  1.00           N
ATOM   4403  CA  TRP B 113      -2.943  22.364  23.795  1.00  1.00           C
ATOM   4404  CB  TRP B 113      -4.255  22.966  23.277  1.00  1.00           C
ATOM   4405  CG  TRP B 113      -5.459  22.538  24.120  1.00  1.00           C
ATOM   4406  CD2 TRP B 113      -5.478  21.508  25.137  1.00  1.00           C
ATOM   4407  CD1 TRP B 113      -6.729  23.035  24.087  1.00  1.00           C
ATOM   4408  NE1 TRP B 113      -7.543  22.332  24.941  1.00  1.00           N
ATOM   4409  CE2 TRP B 113      -6.781  21.404  25.607  1.00  1.00           C
ATOM   4410  CE3 TRP B 113      -4.509  20.692  25.634  1.00  1.00           C
ATOM   4411  CZ2 TRP B 113      -7.114  20.481  26.556  1.00  1.00           C
ATOM   4412  CZ3 TRP B 113      -4.835  19.793  26.624  1.00  1.00           C
ATOM   4413  CH2 TRP B 113      -6.126  19.682  27.077  1.00  1.00           C
ATOM   4414  C   TRP B 113      -1.849  22.238  22.802  1.00  1.00           C
ATOM   4415  O   TRP B 113      -1.358  23.190  22.200  1.00  1.00           O
ATOM   4416  N   ASN B 114      -1.458  20.956  22.688  1.00  1.00           N
ATOM   4417  CA  ASN B 114      -0.481  20.334  21.855  1.00  1.00           C
ATOM   4418  CB  ASN B 114       0.794  19.934  22.620  1.00  1.00           C
ATOM   4419  CG  ASN B 114       1.465  21.190  23.161  1.00  1.00           C
ATOM   4420  OD1 ASN B 114       1.399  22.258  22.554  1.00  1.00           O
ATOM   4421  ND2 ASN B 114       2.136  21.061  24.338  1.00  1.00           N
ATOM   4422  C   ASN B 114      -1.182  19.069  21.559  1.00  1.00           C
ATOM   4423  O   ASN B 114      -1.839  18.918  20.530  1.00  1.00           O
ATOM   4424  N   TYR B 115      -1.034  18.116  22.491  1.00  1.00           N
ATOM   4425  CA  TYR B 115      -1.803  16.930  22.417  1.00  1.00           C
ATOM   4426  CB  TYR B 115      -0.992  15.658  22.713  1.00  1.00           C
ATOM   4427  CG  TYR B 115      -0.037  15.477  21.587  1.00  1.00           C
ATOM   4428  CD1 TYR B 115       1.094  16.252  21.493  1.00  1.00           C
ATOM   4429  CD2 TYR B 115      -0.270  14.518  20.630  1.00  1.00           C
ATOM   4430  CE1 TYR B 115       1.976  16.080  20.452  1.00  1.00           C
ATOM   4431  CE2 TYR B 115       0.607  14.341  19.588  1.00  1.00           C
ATOM   4432  CZ  TYR B 115       1.732  15.122  19.497  1.00  1.00           C
ATOM   4433  OH  TYR B 115       2.631  14.940  18.427  1.00  1.00           O
ATOM   4434  C   TYR B 115      -2.825  17.067  23.499  1.00  1.00           C
ATOM   4435  O   TYR B 115      -2.758  16.434  24.552  1.00  1.00           O
ATOM   4436  N   PRO B 116      -3.805  17.873  23.221  3.00  1.00           N
ATOM   4437  CA  PRO B 116      -4.855  18.138  24.161  3.00  1.00           C
ATOM   4438  CD  PRO B 116      -4.211  18.154  21.855  3.00  1.00           C
ATOM   4439  CB  PRO B 116      -5.841  19.030  23.412  3.00  1.00           C
ATOM   4440  CG  PRO B 116      -5.687  18.571  21.952  3.00  1.00           C
ATOM   4441  C   PRO B 116      -5.535  16.901  24.666  3.00  1.00           C
ATOM   4442  O   PRO B 116      -5.852  16.857  25.854  3.00  1.00           O
ATOM   4443  N   PHE B 117      -5.770  15.895  23.804  3.00  1.00           N
ATOM   4444  CA  PHE B 117      -6.488  14.739  24.255  3.00  1.00           C
ATOM   4445  CB  PHE B 117      -6.661  13.711  23.120  3.00  1.00           C
ATOM   4446  CG  PHE B 117      -7.603  12.635  23.542  3.00  1.00           C
ATOM   4447  CD1 PHE B 117      -8.963  12.839  23.481  3.00  1.00           C
ATOM   4448  CD2 PHE B 117      -7.132  11.418  23.978  3.00  1.00           C
ATOM   4449  CE1 PHE B 117      -9.838  11.849  23.861  3.00  1.00           C
ATOM   4450  CE2 PHE B 117      -8.004  10.424  24.360  3.00  1.00           C
ATOM   4451  CZ  PHE B 117      -9.359  10.639  24.302  3.00  1.00           C
ATOM   4452  C   PHE B 117      -5.677  14.116  25.342  3.00  1.00           C
ATOM   4453  O   PHE B 117      -6.172  13.854  26.438  3.00  1.00           O
ATOM   4454  N   ASN B 118      -4.386  13.886  25.048  2.00  1.00           N
ATOM   4455  CA  ASN B 118      -3.467  13.214  25.920  2.00  1.00           C
ATOM   4456  CB  ASN B 118      -2.174  12.829  25.179  2.00  1.00           C
ATOM   4457  CG  ASN B 118      -1.286  12.041  26.127  2.00  1.00           C
ATOM   4458  OD1 ASN B 118      -0.283  12.551  26.624  2.00  1.00           O
ATOM   4459  ND2 ASN B 118      -1.666  10.764  26.395  2.00  1.00           N
ATOM   4460  C   ASN B 118      -3.079  13.991  27.104  2.00  1.00           C
ATOM   4461  O   ASN B 118      -3.081  13.468  28.216  2.00  1.00           O
ATOM   4462  N   LEU B 119      -2.743  15.268  26.904  2.00  1.00           N
ATOM   4463  CA  LEU B 119      -2.234  15.992  28.014  2.00  1.00           C
ATOM   4464  CB  LEU B 119      -1.808  17.430  27.668  2.00  1.00           C
ATOM   4465  CG  LEU B 119      -0.424  17.538  26.998  2.00  1.00           C
ATOM   4466  CD1 LEU B 119       0.692  17.258  28.019  2.00  1.00           C
ATOM   4467  CD2 LEU B 119      -0.306  16.645  25.752  2.00  1.00           C
ATOM   4468  C   LEU B 119      -3.256  16.062  29.090  2.00  1.00           C
ATOM   4469  O   LEU B 119      -2.930  15.935  30.268  2.00  1.00           O
ATOM   4470  N   THR B 120      -4.519  16.315  28.729  2.00  1.00           N
ATOM   4471  CA  THR B 120      -5.480  16.406  29.779  2.00  1.00           C
ATOM   4472  CB  THR B 120      -6.773  17.019  29.320  2.00  1.00           C
ATOM   4473  OG1 THR B 120      -7.666  17.158  30.415  2.00  1.00           O
ATOM   4474  CG2 THR B 120      -7.395  16.143  28.219  2.00  1.00           C
ATOM   4475  C   THR B 120      -5.787  15.070  30.424  2.00  1.00           C
ATOM   4476  O   THR B 120      -5.682  14.943  31.644  2.00  1.00           O
ATOM   4477  N   ILE B 121      -6.160  14.032  29.635  2.00  1.00           N
ATOM   4478  CA  ILE B 121      -6.629  12.793  30.220  2.00  1.00           C
ATOM   4479  CB  ILE B 121      -7.270  11.877  29.214  2.00  1.00           C
ATOM   4480  CG1 ILE B 121      -8.512  12.551  28.599  2.00  1.00           C
ATOM   4481  CG2 ILE B 121      -7.575  10.541  29.916  2.00  1.00           C
ATOM   4482  CD1 ILE B 121      -9.086  11.812  27.391  2.00  1.00           C
ATOM   4483  C   ILE B 121      -5.561  12.028  30.911  2.00  1.00           C
ATOM   4484  O   ILE B 121      -5.734  11.650  32.062  2.00  1.00           O
ATOM   4485  N   GLN B 122      -4.431  11.702  30.267  2.00  1.00           N
ATOM   4486  CA  GLN B 122      -3.495  11.272  31.248  2.00  1.00           C
ATOM   4487  CB  GLN B 122      -2.172  10.665  30.754  2.00  1.00           C
ATOM   4488  CG  GLN B 122      -1.231  11.668  30.089  2.00  1.00           C
ATOM   4489  CD  GLN B 122       0.155  11.039  30.082  2.00  1.00           C
ATOM   4490  OE1 GLN B 122       0.415  10.084  30.814  2.00  1.00           O
ATOM   4491  NE2 GLN B 122       1.074  11.593  29.247  2.00  1.00           N
ATOM   4492  C   GLN B 122      -3.182  12.679  31.681  2.00  1.00           C
ATOM   4493  O   GLN B 122      -3.199  13.469  30.744  2.00  1.00           O
ATOM   4494  N   PRO B 123      -2.931  13.230  32.848  2.00  1.00           N
ATOM   4495  CA  PRO B 123      -2.893  12.653  34.163  2.00  1.00           C
ATOM   4496  CD  PRO B 123      -2.315  14.546  32.831  2.00  1.00           C
ATOM   4497  CB  PRO B 123      -2.090  13.623  35.033  2.00  1.00           C
ATOM   4498  CG  PRO B 123      -2.203  14.964  34.300  2.00  1.00           C
ATOM   4499  C   PRO B 123      -4.163  12.257  34.871  2.00  1.00           C
ATOM   4500  O   PRO B 123      -4.040  11.564  35.881  2.00  1.00           O
ATOM   4501  N   MET B 124      -5.368  12.669  34.425  2.00  1.00           N
ATOM   4502  CA  MET B 124      -6.550  12.357  35.195  2.00  1.00           C
ATOM   4503  CB  MET B 124      -7.855  12.871  34.549  2.00  1.00           C
ATOM   4504  CG  MET B 124      -8.149  12.272  33.173  2.00  1.00           C
ATOM   4505  SD  MET B 124      -9.575  12.981  32.298  2.00  1.00           S
ATOM   4506  CE  MET B 124     -10.760  11.727  32.859  2.00  1.00           C
ATOM   4507  C   MET B 124      -6.636  10.888  35.358  2.00  1.00           C
ATOM   4508  O   MET B 124      -6.845  10.413  36.468  2.00  1.00           O
ATOM   4509  N   VAL B 125      -6.471  10.105  34.283  2.00  1.00           N
ATOM   4510  CA  VAL B 125      -6.348   8.718  34.604  2.00  1.00           C
ATOM   4511  CB  VAL B 125      -6.219   7.868  33.387  2.00  1.00           C
ATOM   4512  CG1 VAL B 125      -6.080   6.400  33.816  2.00  1.00           C
ATOM   4513  CG2 VAL B 125      -7.411   8.186  32.469  2.00  1.00           C
ATOM   4514  C   VAL B 125      -5.013   8.771  35.267  2.00  1.00           C
ATOM   4515  O   VAL B 125      -4.058   9.303  34.703  2.00  1.00           O
ATOM   4516  N   GLY B 126      -4.910   8.231  36.484  2.00  1.00           N
ATOM   4517  CA  GLY B 126      -3.733   8.416  37.279  2.00  1.00           C
ATOM   4518  C   GLY B 126      -4.254   9.083  38.515  2.00  1.00           C
ATOM   4519  O   GLY B 126      -4.116   8.555  39.617  2.00  1.00           O
ATOM   4520  N   ALA B 127      -4.875  10.271  38.361  2.00  1.00           N
ATOM   4521  CA  ALA B 127      -5.495  10.963  39.460  2.00  1.00           C
ATOM   4522  CB  ALA B 127      -5.921  12.383  39.060  2.00  1.00           C
ATOM   4523  C   ALA B 127      -6.750  10.233  39.881  2.00  1.00           C
ATOM   4524  O   ALA B 127      -6.945   9.943  41.060  2.00  1.00           O
ATOM   4525  N   ILE B 128      -7.614   9.884  38.893  2.00  1.00           N
ATOM   4526  CA  ILE B 128      -8.897   9.247  39.072  2.00  1.00           C
ATOM   4527  CB  ILE B 128      -9.680   9.076  37.802  2.00  1.00           C
ATOM   4528  CG1 ILE B 128     -10.099  10.454  37.257  2.00  1.00           C
ATOM   4529  CG2 ILE B 128     -10.865   8.141  38.095  2.00  1.00           C
ATOM   4530  CD1 ILE B 128     -10.713  10.409  35.858  2.00  1.00           C
ATOM   4531  C   ILE B 128      -8.628   7.921  39.676  2.00  1.00           C
ATOM   4532  O   ILE B 128      -9.359   7.454  40.548  2.00  1.00           O
ATOM   4533  N   ALA B 129      -7.535   7.290  39.228  2.00  1.00           N
ATOM   4534  CA  ALA B 129      -7.201   6.002  39.731  2.00  1.00           C
ATOM   4535  CB  ALA B 129      -5.900   5.451  39.123  2.00  1.00           C
ATOM   4536  C   ALA B 129      -7.000   6.107  41.220  2.00  1.00           C
ATOM   4537  O   ALA B 129      -7.457   5.253  41.978  2.00  1.00           O
ATOM   4538  N   ALA B 130      -6.325   7.184  41.673  3.00  1.00           N
ATOM   4539  CA  ALA B 130      -5.972   7.432  43.051  3.00  1.00           C
ATOM   4540  CB  ALA B 130      -5.141   8.713  43.207  3.00  1.00           C
ATOM   4541  C   ALA B 130      -7.180   7.607  43.900  3.00  1.00           C
ATOM   4542  O   ALA B 130      -7.200   7.152  45.041  3.00  1.00           O
ATOM   4543  N   GLY B 131      -8.243   8.242  43.379  3.00  1.00           N
ATOM   4544  CA  GLY B 131      -9.317   8.480  44.291  3.00  1.00           C
ATOM   4545  C   GLY B 131      -9.438   9.943  44.560  3.00  1.00           C
ATOM   4546  O   GLY B 131      -9.909  10.348  45.620  3.00  1.00           O
ATOM   4547  N   ASN B 132      -9.001  10.784  43.605  1.00  1.00           N
ATOM   4548  CA  ASN B 132      -9.120  12.193  43.827  1.00  1.00           C
ATOM   4549  CB  ASN B 132      -7.862  12.992  43.496  1.00  1.00           C
ATOM   4550  CG  ASN B 132      -7.474  12.841  42.029  1.00  1.00           C
ATOM   4551  OD1 ASN B 132      -8.135  12.168  41.240  1.00  1.00           O
ATOM   4552  ND2 ASN B 132      -6.342  13.490  41.660  1.00  1.00           N
ATOM   4553  C   ASN B 132     -10.177  12.765  42.957  1.00  1.00           C
ATOM   4554  O   ASN B 132     -10.571  12.182  41.947  1.00  1.00           O
ATOM   4555  N   ALA B 133     -10.701  13.928  43.381  4.00  1.00           N
ATOM   4556  CA  ALA B 133     -11.596  14.646  42.540  4.00  1.00           C
ATOM   4557  CB  ALA B 133     -12.477  15.661  43.293  4.00  1.00           C
ATOM   4558  C   ALA B 133     -10.712  15.404  41.621  4.00  1.00           C
ATOM   4559  O   ALA B 133      -9.610  15.797  42.002  4.00  1.00           O
ATOM   4560  N   VAL B 134     -11.150  15.617  40.372  4.00  1.00           N
ATOM   4561  CA  VAL B 134     -10.267  16.334  39.515  4.00  1.00           C
ATOM   4562  CB  VAL B 134      -9.736  15.522  38.371  4.00  1.00           C
ATOM   4563  CG1 VAL B 134      -8.967  14.316  38.933  4.00  1.00           C
ATOM   4564  CG2 VAL B 134     -10.907  15.145  37.456  4.00  1.00           C
ATOM   4565  C   VAL B 134     -11.014  17.456  38.928  4.00  1.00           C
ATOM   4566  O   VAL B 134     -12.197  17.360  38.599  4.00  1.00           O
ATOM   4567  N   VAL B 135     -10.305  18.577  38.816  4.00  1.00           N
ATOM   4568  CA  VAL B 135     -10.861  19.726  38.209  4.00  1.00           C
ATOM   4569  CB  VAL B 135     -10.732  20.921  39.111  4.00  1.00           C
ATOM   4570  CG1 VAL B 135     -11.220  22.179  38.388  4.00  1.00           C
ATOM   4571  CG2 VAL B 135     -11.490  20.623  40.415  4.00  1.00           C
ATOM   4572  C   VAL B 135      -9.987  19.937  37.017  4.00  1.00           C
ATOM   4573  O   VAL B 135      -8.770  20.040  37.158  4.00  1.00           O
ATOM   4574  N   LEU B 136     -10.556  19.985  35.794  4.00  1.00           N
ATOM   4575  CA  LEU B 136      -9.634  20.066  34.696  4.00  1.00           C
ATOM   4576  CB  LEU B 136      -9.691  18.831  33.773  4.00  1.00           C
ATOM   4577  CG  LEU B 136      -9.571  17.495  34.540  4.00  1.00           C
ATOM   4578  CD1 LEU B 136      -9.176  16.335  33.615  4.00  1.00           C
ATOM   4579  CD2 LEU B 136      -8.676  17.610  35.781  4.00  1.00           C
ATOM   4580  C   LEU B 136      -9.911  21.271  33.885  4.00  1.00           C
ATOM   4581  O   LEU B 136     -11.057  21.585  33.565  4.00  1.00           O
ATOM   4582  N   LYS B 137      -8.833  22.009  33.548  4.00  1.00           N
ATOM   4583  CA  LYS B 137      -9.009  23.160  32.706  4.00  1.00           C
ATOM   4584  CB  LYS B 137      -8.587  24.474  33.350  4.00  1.00           C
ATOM   4585  CG  LYS B 137      -9.507  24.885  34.498  4.00  1.00           C
ATOM   4586  CD  LYS B 137      -9.410  23.962  35.712  4.00  1.00           C
ATOM   4587  CE  LYS B 137      -8.012  23.915  36.329  4.00  1.00           C
ATOM   4588  NZ  LYS B 137      -8.013  23.019  37.506  4.00  1.00           N
ATOM   4589  C   LYS B 137      -8.142  22.947  31.506  4.00  1.00           C
ATOM   4590  O   LYS B 137      -6.915  23.008  31.556  4.00  1.00           O
ATOM   4591  N   PRO B 138      -8.810  22.688  30.429  1.00  1.00           N
ATOM   4592  CA  PRO B 138      -8.131  22.480  29.179  1.00  1.00           C
ATOM   4593  CD  PRO B 138     -10.021  21.890  30.542  1.00  1.00           C
ATOM   4594  CB  PRO B 138      -9.175  21.799  28.289  1.00  1.00           C
ATOM   4595  CG  PRO B 138     -10.080  21.042  29.266  1.00  1.00           C
ATOM   4596  C   PRO B 138      -7.746  23.809  28.663  1.00  1.00           C
ATOM   4597  O   PRO B 138      -8.251  24.813  29.163  1.00  1.00           O
ATOM   4598  N   SER B 139      -6.846  23.849  27.673  1.00  1.00           N
ATOM   4599  CA  SER B 139      -6.494  25.131  27.161  1.00  1.00           C
ATOM   4600  CB  SER B 139      -5.115  25.176  26.485  1.00  1.00           C
ATOM   4601  OG  SER B 139      -4.094  24.950  27.447  1.00  1.00           O
ATOM   4602  C   SER B 139      -7.518  25.542  26.149  1.00  1.00           C
ATOM   4603  O   SER B 139      -8.258  24.719  25.611  1.00  1.00           O
ATOM   4604  N   GLU B 140      -7.620  26.866  25.926  3.00  1.00           N
ATOM   4605  CA  GLU B 140      -8.483  27.458  24.946  3.00  1.00           C
ATOM   4606  CB  GLU B 140      -8.625  28.980  25.128  3.00  1.00           C
ATOM   4607  CG  GLU B 140      -7.296  29.721  24.964  3.00  1.00           C
ATOM   4608  CD  GLU B 140      -7.539  31.208  25.160  3.00  1.00           C
ATOM   4609  OE1 GLU B 140      -8.433  31.558  25.977  3.00  1.00           O
ATOM   4610  OE2 GLU B 140      -6.829  32.016  24.503  3.00  1.00           O
ATOM   4611  C   GLU B 140      -7.908  27.245  23.594  3.00  1.00           C
ATOM   4612  O   GLU B 140      -8.647  27.115  22.622  3.00  1.00           O
ATOM   4613  N   LEU B 141      -6.565  27.192  23.502  3.00  1.00           N
ATOM   4614  CA  LEU B 141      -5.935  27.189  22.217  3.00  1.00           C
ATOM   4615  CB  LEU B 141      -4.406  27.033  22.282  3.00  1.00           C
ATOM   4616  CG  LEU B 141      -3.674  28.226  22.926  3.00  1.00           C
ATOM   4617  CD1 LEU B 141      -2.153  28.004  22.942  3.00  1.00           C
ATOM   4618  CD2 LEU B 141      -4.072  29.552  22.258  3.00  1.00           C
ATOM   4619  C   LEU B 141      -6.455  26.049  21.391  3.00  1.00           C
ATOM   4620  O   LEU B 141      -6.871  26.268  20.255  3.00  1.00           O
ATOM   4621  N   SER B 142      -6.474  24.803  21.905  1.00  1.00           N
ATOM   4622  CA  SER B 142      -7.116  23.822  21.076  1.00  1.00           C
ATOM   4623  CB  SER B 142      -6.619  22.373  21.239  1.00  1.00           C
ATOM   4624  OG  SER B 142      -7.377  21.502  20.414  1.00  1.00           O
ATOM   4625  C   SER B 142      -8.533  23.896  21.483  1.00  1.00           C
ATOM   4626  O   SER B 142      -9.003  23.154  22.345  1.00  1.00           O
ATOM   4627  N   GLU B 143      -9.249  24.831  20.844  2.00  1.00           N
ATOM   4628  CA  GLU B 143     -10.592  25.074  21.233  2.00  1.00           C
ATOM   4629  CB  GLU B 143     -11.266  26.271  20.533  2.00  1.00           C
ATOM   4630  CG  GLU B 143     -10.820  27.640  21.043  2.00  1.00           C
ATOM   4631  CD  GLU B 143     -11.859  28.670  20.626  2.00  1.00           C
ATOM   4632  OE1 GLU B 143     -11.782  29.170  19.472  2.00  1.00           O
ATOM   4633  OE2 GLU B 143     -12.753  28.965  21.464  2.00  1.00           O
ATOM   4634  C   GLU B 143     -11.455  23.907  20.934  2.00  1.00           C
ATOM   4635  O   GLU B 143     -12.306  23.531  21.738  2.00  1.00           O
ATOM   4636  N   ASN B 144     -11.245  23.290  19.765  2.00  1.00           N
ATOM   4637  CA  ASN B 144     -12.151  22.273  19.348  2.00  1.00           C
ATOM   4638  CB  ASN B 144     -11.757  21.682  17.987  2.00  1.00           C
ATOM   4639  CG  ASN B 144     -11.849  22.804  16.961  2.00  1.00           C
ATOM   4640  OD1 ASN B 144     -12.815  23.564  16.937  2.00  1.00           O
ATOM   4641  ND2 ASN B 144     -10.807  22.924  16.094  2.00  1.00           N
ATOM   4642  C   ASN B 144     -12.165  21.165  20.357  2.00  1.00           C
ATOM   4643  O   ASN B 144     -13.231  20.740  20.802  2.00  1.00           O
ATOM   4644  N   MET B 145     -10.980  20.675  20.763  2.00  1.00           N
ATOM   4645  CA  MET B 145     -10.924  19.589  21.701  2.00  1.00           C
ATOM   4646  CB  MET B 145      -9.500  19.057  21.916  2.00  1.00           C
ATOM   4647  CG  MET B 145      -9.469  17.742  22.693  2.00  1.00           C
ATOM   4648  SD  MET B 145     -10.145  16.319  21.783  2.00  1.00           S
ATOM   4649  CE  MET B 145     -11.891  16.760  22.028  2.00  1.00           C
ATOM   4650  C   MET B 145     -11.461  20.054  23.023  2.00  1.00           C
ATOM   4651  O   MET B 145     -12.186  19.323  23.694  2.00  1.00           O
ATOM   4652  N   ALA B 146     -11.129  21.302  23.421  2.00  1.00           N
ATOM   4653  CA  ALA B 146     -11.522  21.819  24.707  2.00  1.00           C
ATOM   4654  CB  ALA B 146     -11.050  23.265  24.938  2.00  1.00           C
ATOM   4655  C   ALA B 146     -13.015  21.830  24.776  2.00  1.00           C
ATOM   4656  O   ALA B 146     -13.604  21.429  25.779  2.00  1.00           O
ATOM   4657  N   SER B 147     -13.672  22.272  23.690  2.00  1.00           N
ATOM   4658  CA  SER B 147     -15.101  22.370  23.690  2.00  1.00           C
ATOM   4659  CB  SER B 147     -15.643  22.935  22.369  2.00  1.00           C
ATOM   4660  OG  SER B 147     -15.173  24.264  22.187  2.00  1.00           O
ATOM   4661  C   SER B 147     -15.672  20.998  23.877  2.00  1.00           C
ATOM   4662  O   SER B 147     -16.583  20.801  24.679  2.00  1.00           O
ATOM   4663  N   LEU B 148     -15.123  20.005  23.150  2.00  1.00           N
ATOM   4664  CA  LEU B 148     -15.649  18.670  23.192  2.00  1.00           C
ATOM   4665  CB  LEU B 148     -14.982  17.720  22.181  2.00  1.00           C
ATOM   4666  CG  LEU B 148     -15.230  18.116  20.714  2.00  1.00           C
ATOM   4667  CD1 LEU B 148     -14.695  17.044  19.751  2.00  1.00           C
ATOM   4668  CD2 LEU B 148     -16.707  18.457  20.464  2.00  1.00           C
ATOM   4669  C   LEU B 148     -15.476  18.071  24.564  2.00  1.00           C
ATOM   4670  O   LEU B 148     -16.390  17.426  25.072  2.00  1.00           O
ATOM   4671  N   LEU B 149     -14.313  18.286  25.218  2.00  1.00           N
ATOM   4672  CA  LEU B 149     -14.020  17.663  26.490  2.00  1.00           C
ATOM   4673  CB  LEU B 149     -12.628  18.058  27.013  2.00  1.00           C
ATOM   4674  CG  LEU B 149     -12.205  17.323  28.296  2.00  1.00           C
ATOM   4675  CD1 LEU B 149     -12.019  15.817  28.038  2.00  1.00           C
ATOM   4676  CD2 LEU B 149     -10.960  17.972  28.920  2.00  1.00           C
ATOM   4677  C   LEU B 149     -15.046  18.115  27.482  2.00  1.00           C
ATOM   4678  O   LEU B 149     -15.555  17.314  28.265  2.00  1.00           O
ATOM   4679  N   ALA B 150     -15.397  19.416  27.458  2.00  1.00           N
ATOM   4680  CA  ALA B 150     -16.343  19.927  28.408  2.00  1.00           C
ATOM   4681  CB  ALA B 150     -16.598  21.435  28.230  2.00  1.00           C
ATOM   4682  C   ALA B 150     -17.654  19.218  28.216  2.00  1.00           C
ATOM   4683  O   ALA B 150     -18.257  18.766  29.184  2.00  1.00           O
ATOM   4684  N   THR B 151     -18.137  19.085  26.965  2.00  1.00           N
ATOM   4685  CA  THR B 151     -19.409  18.443  26.743  2.00  1.00           C
ATOM   4686  CB  THR B 151     -19.883  18.571  25.323  2.00  1.00           C
ATOM   4687  OG1 THR B 151     -18.949  17.971  24.438  2.00  1.00           O
ATOM   4688  CG2 THR B 151     -20.052  20.063  24.986  2.00  1.00           C
ATOM   4689  C   THR B 151     -19.311  16.995  27.065  2.00  1.00           C
ATOM   4690  O   THR B 151     -20.169  16.431  27.742  2.00  1.00           O
ATOM   4691  N   ILE B 152     -18.230  16.362  26.598  2.00  1.00           N
ATOM   4692  CA  ILE B 152     -18.091  14.952  26.757  2.00  1.00           C
ATOM   4693  CB  ILE B 152     -16.873  14.404  26.080  2.00  1.00           C
ATOM   4694  CG1 ILE B 152     -17.146  14.131  24.593  2.00  1.00           C
ATOM   4695  CG2 ILE B 152     -16.385  13.201  26.897  2.00  1.00           C
ATOM   4696  CD1 ILE B 152     -18.152  12.997  24.383  2.00  1.00           C
ATOM   4697  C   ILE B 152     -18.004  14.519  28.176  2.00  1.00           C
ATOM   4698  O   ILE B 152     -18.764  13.644  28.567  2.00  1.00           O
ATOM   4699  N   ILE B 153     -17.149  15.144  29.004  2.00  1.00           N
ATOM   4700  CA  ILE B 153     -16.846  14.578  30.299  2.00  1.00           C
ATOM   4701  CB  ILE B 153     -15.807  15.313  31.061  2.00  1.00           C
ATOM   4702  CG1 ILE B 153     -14.463  15.289  30.315  2.00  1.00           C
ATOM   4703  CG2 ILE B 153     -15.741  14.643  32.442  2.00  1.00           C
ATOM   4704  CD1 ILE B 153     -13.939  13.872  30.085  2.00  1.00           C
ATOM   4705  C   ILE B 153     -18.028  14.442  31.187  2.00  1.00           C
ATOM   4706  O   ILE B 153     -18.136  13.413  31.852  2.00  1.00           O
ATOM   4707  N   PRO B 154     -18.904  15.402  31.275  2.00  1.00           N
ATOM   4708  CA  PRO B 154     -20.020  15.240  32.150  2.00  1.00           C
ATOM   4709  CD  PRO B 154     -18.536  16.802  31.183  2.00  1.00           C
ATOM   4710  CB  PRO B 154     -20.753  16.585  32.159  2.00  1.00           C
ATOM   4711  CG  PRO B 154     -19.904  17.500  31.247  2.00  1.00           C
ATOM   4712  C   PRO B 154     -20.785  14.062  31.679  2.00  1.00           C
ATOM   4713  O   PRO B 154     -21.520  13.465  32.460  2.00  1.00           O
ATOM   4714  N   GLN B 155     -20.635  13.731  30.393  2.00  1.00           N
ATOM   4715  CA  GLN B 155     -21.182  12.498  29.967  2.00  1.00           C
ATOM   4716  CB  GLN B 155     -21.498  12.467  28.462  2.00  1.00           C
ATOM   4717  CG  GLN B 155     -22.570  13.508  28.119  2.00  1.00           C
ATOM   4718  CD  GLN B 155     -22.855  13.493  26.625  2.00  1.00           C
ATOM   4719  OE1 GLN B 155     -22.237  12.751  25.864  2.00  1.00           O
ATOM   4720  NE2 GLN B 155     -23.819  14.348  26.191  2.00  1.00           N
ATOM   4721  C   GLN B 155     -20.122  11.489  30.322  2.00  1.00           C
ATOM   4722  O   GLN B 155     -18.928  11.703  30.138  2.00  1.00           O
ATOM   4723  N   TYR B 156     -20.511  10.354  30.907  2.00  1.00           N
ATOM   4724  CA  TYR B 156     -19.529   9.342  31.160  2.00  1.00           C
ATOM   4725  CB  TYR B 156     -18.780   8.959  29.868  2.00  1.00           C
ATOM   4726  CG  TYR B 156     -19.821   8.667  28.833  2.00  1.00           C
ATOM   4727  CD1 TYR B 156     -20.390   7.420  28.699  2.00  1.00           C
ATOM   4728  CD2 TYR B 156     -20.245   9.675  27.997  2.00  1.00           C
ATOM   4729  CE1 TYR B 156     -21.351   7.186  27.742  2.00  1.00           C
ATOM   4730  CE2 TYR B 156     -21.204   9.450  27.038  2.00  1.00           C
ATOM   4731  CZ  TYR B 156     -21.762   8.202  26.909  2.00  1.00           C
ATOM   4732  OH  TYR B 156     -22.747   7.970  25.925  2.00  1.00           O
ATOM   4733  C   TYR B 156     -18.498   9.694  32.228  2.00  1.00           C
ATOM   4734  O   TYR B 156     -17.379   9.187  32.170  2.00  1.00           O
ATOM   4735  N   LEU B 157     -18.807  10.550  33.232  1.00  1.00           N
ATOM   4736  CA  LEU B 157     -17.890  10.794  34.337  1.00  1.00           C
ATOM   4737  CB  LEU B 157     -16.772  11.790  33.984  1.00  1.00           C
ATOM   4738  CG  LEU B 157     -15.582  11.777  34.964  1.00  1.00           C
ATOM   4739  CD1 LEU B 157     -15.968  12.225  36.381  1.00  1.00           C
ATOM   4740  CD2 LEU B 157     -14.873  10.412  34.934  1.00  1.00           C
ATOM   4741  C   LEU B 157     -18.781  11.409  35.364  1.00  1.00           C
ATOM   4742  O   LEU B 157     -19.718  12.111  34.988  1.00  1.00           O
ATOM   4743  N   ASP B 158     -18.562  11.148  36.672  1.00  1.00           N
ATOM   4744  CA  ASP B 158     -19.438  11.788  37.610  1.00  1.00           C
ATOM   4745  CB  ASP B 158     -19.225  11.438  39.092  1.00  1.00           C
ATOM   4746  CG  ASP B 158     -20.008  10.159  39.347  1.00  1.00           C
ATOM   4747  OD1 ASP B 158     -20.606   9.635  38.369  1.00  1.00           O
ATOM   4748  OD2 ASP B 158     -20.035   9.698  40.519  1.00  1.00           O
ATOM   4749  C   ASP B 158     -19.271  13.262  37.425  1.00  1.00           C
ATOM   4750  O   ASP B 158     -18.157  13.765  37.291  1.00  1.00           O
ATOM   4751  N   LYS B 159     -20.413  13.977  37.376  3.00  1.00           N
ATOM   4752  CA  LYS B 159     -20.444  15.371  37.043  3.00  1.00           C
ATOM   4753  CB  LYS B 159     -21.874  15.917  36.925  3.00  1.00           C
ATOM   4754  CG  LYS B 159     -22.717  15.639  38.168  3.00  1.00           C
ATOM   4755  CD  LYS B 159     -23.962  16.517  38.275  3.00  1.00           C
ATOM   4756  CE  LYS B 159     -25.006  15.964  39.246  3.00  1.00           C
ATOM   4757  NZ  LYS B 159     -24.342  15.245  40.356  3.00  1.00           N
ATOM   4758  C   LYS B 159     -19.726  16.253  38.039  3.00  1.00           C
ATOM   4759  O   LYS B 159     -18.860  17.037  37.652  3.00  1.00           O
ATOM   4760  N   ASP B 160     -20.051  16.156  39.346  3.00  1.00           N
ATOM   4761  CA  ASP B 160     -19.485  17.044  40.338  3.00  1.00           C
ATOM   4762  CB  ASP B 160     -20.175  16.928  41.704  3.00  1.00           C
ATOM   4763  CG  ASP B 160     -21.561  17.534  41.534  3.00  1.00           C
ATOM   4764  OD1 ASP B 160     -21.800  18.170  40.473  3.00  1.00           O
ATOM   4765  OD2 ASP B 160     -22.400  17.374  42.461  3.00  1.00           O
ATOM   4766  C   ASP B 160     -18.029  16.781  40.503  3.00  1.00           C
ATOM   4767  O   ASP B 160     -17.233  17.704  40.670  3.00  1.00           O
ATOM   4768  N   LEU B 161     -17.644  15.499  40.445  3.00  1.00           N
ATOM   4769  CA  LEU B 161     -16.299  15.114  40.734  3.00  1.00           C
ATOM   4770  CB  LEU B 161     -16.115  13.585  40.664  3.00  1.00           C
ATOM   4771  CG  LEU B 161     -16.947  12.782  41.687  3.00  1.00           C
ATOM   4772  CD1 LEU B 161     -16.472  13.037  43.126  3.00  1.00           C
ATOM   4773  CD2 LEU B 161     -18.457  13.010  41.504  3.00  1.00           C
ATOM   4774  C   LEU B 161     -15.317  15.693  39.769  3.00  1.00           C
ATOM   4775  O   LEU B 161     -14.326  16.298  40.177  3.00  1.00           O
ATOM   4776  N   TYR B 162     -15.574  15.524  38.463  1.00  1.00           N
ATOM   4777  CA  TYR B 162     -14.651  15.961  37.446  1.00  1.00           C
ATOM   4778  CB  TYR B 162     -14.446  14.800  36.452  1.00  1.00           C
ATOM   4779  CG  TYR B 162     -13.600  15.125  35.267  1.00  1.00           C
ATOM   4780  CD1 TYR B 162     -14.012  16.056  34.347  1.00  1.00           C
ATOM   4781  CD2 TYR B 162     -12.423  14.446  35.030  1.00  1.00           C
ATOM   4782  CE1 TYR B 162     -13.253  16.336  33.239  1.00  1.00           C
ATOM   4783  CE2 TYR B 162     -11.655  14.722  33.920  1.00  1.00           C
ATOM   4784  CZ  TYR B 162     -12.073  15.674  33.022  1.00  1.00           C
ATOM   4785  OH  TYR B 162     -11.310  15.975  31.873  1.00  1.00           O
ATOM   4786  C   TYR B 162     -15.380  17.086  36.740  1.00  1.00           C
ATOM   4787  O   TYR B 162     -16.206  16.844  35.858  1.00  1.00           O
ATOM   4788  N   PRO B 163     -15.108  18.306  37.130  1.00  1.00           N
ATOM   4789  CA  PRO B 163     -15.769  19.453  36.547  1.00  1.00           C
ATOM   4790  CD  PRO B 163     -14.786  18.531  38.526  1.00  1.00           C
ATOM   4791  CB  PRO B 163     -15.562  20.589  37.550  1.00  1.00           C
ATOM   4792  CG  PRO B 163     -15.413  19.879  38.901  1.00  1.00           C
ATOM   4793  C   PRO B 163     -15.583  19.935  35.148  1.00  1.00           C
ATOM   4794  O   PRO B 163     -16.598  20.258  34.536  1.00  1.00           O
ATOM   4795  N   VAL B 164     -14.339  19.974  34.614  4.00  1.00           N
ATOM   4796  CA  VAL B 164     -13.972  20.643  33.377  4.00  1.00           C
ATOM   4797  CB  VAL B 164     -14.634  20.192  32.088  4.00  1.00           C
ATOM   4798  CG1 VAL B 164     -14.521  18.667  31.964  4.00  1.00           C
ATOM   4799  CG2 VAL B 164     -16.035  20.805  31.933  4.00  1.00           C
ATOM   4800  C   VAL B 164     -14.325  22.083  33.561  4.00  1.00           C
ATOM   4801  O   VAL B 164     -15.398  22.435  34.051  4.00  1.00           O
ATOM   4802  N   ILE B 165     -13.415  22.982  33.173  1.00  1.00           N
ATOM   4803  CA  ILE B 165     -13.713  24.354  33.418  1.00  1.00           C
ATOM   4804  CB  ILE B 165     -12.818  24.974  34.462  1.00  1.00           C
ATOM   4805  CG1 ILE B 165     -12.989  24.255  35.811  1.00  1.00           C
ATOM   4806  CG2 ILE B 165     -13.142  26.475  34.563  1.00  1.00           C
ATOM   4807  CD1 ILE B 165     -12.492  22.812  35.820  1.00  1.00           C
ATOM   4808  C   ILE B 165     -13.485  25.046  32.134  1.00  1.00           C
ATOM   4809  O   ILE B 165     -12.745  24.563  31.278  1.00  1.00           O
ATOM   4810  N   ASN B 166     -14.142  26.194  31.944  1.00  1.00           N
ATOM   4811  CA  ASN B 166     -13.952  26.801  30.680  1.00  1.00           C
ATOM   4812  CB  ASN B 166     -15.255  27.049  29.893  1.00  1.00           C
ATOM   4813  CG  ASN B 166     -16.152  28.047  30.622  1.00  1.00           C
ATOM   4814  OD1 ASN B 166     -17.086  28.589  30.032  1.00  1.00           O
ATOM   4815  ND2 ASN B 166     -15.882  28.303  31.929  1.00  1.00           N
ATOM   4816  C   ASN B 166     -13.246  28.093  30.821  1.00  1.00           C
ATOM   4817  O   ASN B 166     -13.253  28.728  31.874  1.00  1.00           O
ATOM   4818  N   GLY B 167     -12.585  28.490  29.721  1.00  1.00           N
ATOM   4819  CA  GLY B 167     -11.935  29.755  29.687  1.00  1.00           C
ATOM   4820  C   GLY B 167     -10.454  29.598  29.773  1.00  1.00           C
ATOM   4821  O   GLY B 167      -9.934  28.615  30.301  1.00  1.00           O
ATOM   4822  N   GLY B 168      -9.752  30.614  29.230  1.00  1.00           N
ATOM   4823  CA  GLY B 168      -8.323  30.682  29.198  1.00  1.00           C
ATOM   4824  C   GLY B 168      -7.873  31.572  30.309  1.00  1.00           C
ATOM   4825  O   GLY B 168      -8.547  31.706  31.327  1.00  1.00           O
ATOM   4826  N   VAL B 169      -6.689  32.190  30.144  2.00  1.00           N
ATOM   4827  CA  VAL B 169      -6.204  33.095  31.140  2.00  1.00           C
ATOM   4828  CB  VAL B 169      -4.709  33.136  31.233  2.00  1.00           C
ATOM   4829  CG1 VAL B 169      -4.301  34.246  32.218  2.00  1.00           C
ATOM   4830  CG2 VAL B 169      -4.219  31.733  31.624  2.00  1.00           C
ATOM   4831  C   VAL B 169      -6.659  34.462  30.731  2.00  1.00           C
ATOM   4832  O   VAL B 169      -6.583  34.774  29.544  2.00  1.00           O
ATOM   4833  N   PRO B 170      -7.162  35.306  31.608  2.00  1.00           N
ATOM   4834  CA  PRO B 170      -7.401  35.000  32.997  2.00  1.00           C
ATOM   4835  CD  PRO B 170      -7.000  36.734  31.395  2.00  1.00           C
ATOM   4836  CB  PRO B 170      -7.456  36.341  33.730  2.00  1.00           C
ATOM   4837  CG  PRO B 170      -7.656  37.386  32.619  2.00  1.00           C
ATOM   4838  C   PRO B 170      -8.650  34.181  33.139  2.00  1.00           C
ATOM   4839  O   PRO B 170      -9.533  34.290  32.290  2.00  1.00           O
ATOM   4840  N   GLU B 171      -8.720  33.345  34.196  2.00  1.00           N
ATOM   4841  CA  GLU B 171      -9.834  32.482  34.495  2.00  1.00           C
ATOM   4842  CB  GLU B 171     -10.497  31.895  33.240  2.00  1.00           C
ATOM   4843  CG  GLU B 171     -11.923  31.414  33.487  2.00  1.00           C
ATOM   4844  CD  GLU B 171     -12.762  32.663  33.705  2.00  1.00           C
ATOM   4845  OE1 GLU B 171     -12.669  33.593  32.859  2.00  1.00           O
ATOM   4846  OE2 GLU B 171     -13.497  32.711  34.727  2.00  1.00           O
ATOM   4847  C   GLU B 171      -9.174  31.381  35.247  2.00  1.00           C
ATOM   4848  O   GLU B 171      -9.580  31.007  36.346  2.00  1.00           O
ATOM   4849  N   THR B 172      -8.087  30.861  34.644  2.00  1.00           N
ATOM   4850  CA  THR B 172      -7.289  29.837  35.238  2.00  1.00           C
ATOM   4851  CB  THR B 172      -6.139  29.410  34.373  2.00  1.00           C
ATOM   4852  OG1 THR B 172      -5.252  30.498  34.163  2.00  1.00           O
ATOM   4853  CG2 THR B 172      -6.683  28.902  33.027  2.00  1.00           C
ATOM   4854  C   THR B 172      -6.724  30.423  36.487  2.00  1.00           C
ATOM   4855  O   THR B 172      -6.603  29.749  37.509  2.00  1.00           O
ATOM   4856  N   THR B 173      -6.373  31.720  36.429  2.00  1.00           N
ATOM   4857  CA  THR B 173      -5.788  32.378  37.556  2.00  1.00           C
ATOM   4858  CB  THR B 173      -5.411  33.802  37.258  2.00  1.00           C
ATOM   4859  OG1 THR B 173      -4.753  34.379  38.375  2.00  1.00           O
ATOM   4860  CG2 THR B 173      -6.676  34.600  36.902  2.00  1.00           C
ATOM   4861  C   THR B 173      -6.751  32.364  38.696  2.00  1.00           C
ATOM   4862  O   THR B 173      -6.367  32.078  39.829  2.00  1.00           O
ATOM   4863  N   GLU B 174      -8.036  32.651  38.429  2.00  1.00           N
ATOM   4864  CA  GLU B 174      -8.980  32.655  39.502  2.00  1.00           C
ATOM   4865  CB  GLU B 174     -10.397  33.057  39.060  2.00  1.00           C
ATOM   4866  CG  GLU B 174     -11.362  33.213  40.236  2.00  1.00           C
ATOM   4867  CD  GLU B 174     -12.615  33.923  39.744  2.00  1.00           C
ATOM   4868  OE1 GLU B 174     -12.609  34.402  38.578  2.00  1.00           O
ATOM   4869  OE2 GLU B 174     -13.595  33.998  40.532  2.00  1.00           O
ATOM   4870  C   GLU B 174      -9.019  31.250  40.044  2.00  1.00           C
ATOM   4871  O   GLU B 174      -9.106  31.042  41.254  2.00  1.00           O
ATOM   4872  N   LEU B 175      -8.922  30.247  39.146  2.00  1.00           N
ATOM   4873  CA  LEU B 175      -8.947  28.839  39.463  2.00  1.00           C
ATOM   4874  CB  LEU B 175      -8.757  27.995  38.198  2.00  1.00           C
ATOM   4875  CG  LEU B 175      -9.940  28.093  37.226  2.00  1.00           C
ATOM   4876  CD1 LEU B 175      -9.599  27.489  35.860  2.00  1.00           C
ATOM   4877  CD2 LEU B 175     -11.180  27.430  37.837  2.00  1.00           C
ATOM   4878  C   LEU B 175      -7.779  28.532  40.350  2.00  1.00           C
ATOM   4879  O   LEU B 175      -7.904  27.776  41.312  2.00  1.00           O
ATOM   4880  N   LEU B 176      -6.608  29.128  40.055  3.00  1.00           N
ATOM   4881  CA  LEU B 176      -5.419  28.849  40.812  3.00  1.00           C
ATOM   4882  CB  LEU B 176      -4.220  29.727  40.408  3.00  1.00           C
ATOM   4883  CG  LEU B 176      -3.703  29.531  38.976  3.00  1.00           C
ATOM   4884  CD1 LEU B 176      -2.509  30.458  38.692  3.00  1.00           C
ATOM   4885  CD2 LEU B 176      -3.391  28.055  38.693  3.00  1.00           C
ATOM   4886  C   LEU B 176      -5.691  29.234  42.232  3.00  1.00           C
ATOM   4887  O   LEU B 176      -5.324  28.515  43.160  3.00  1.00           O
ATOM   4888  N   LYS B 177      -6.373  30.380  42.427  3.00  1.00           N
ATOM   4889  CA  LYS B 177      -6.654  30.907  43.732  3.00  1.00           C
ATOM   4890  CB  LYS B 177      -7.425  32.235  43.683  3.00  1.00           C
ATOM   4891  CG  LYS B 177      -6.493  33.435  43.509  3.00  1.00           C
ATOM   4892  CD  LYS B 177      -5.625  33.379  42.253  3.00  1.00           C
ATOM   4893  CE  LYS B 177      -4.696  34.586  42.117  3.00  1.00           C
ATOM   4894  NZ  LYS B 177      -3.938  34.777  43.375  3.00  1.00           N
ATOM   4895  C   LYS B 177      -7.448  29.889  44.496  3.00  1.00           C
ATOM   4896  O   LYS B 177      -7.285  29.761  45.709  3.00  1.00           O
ATOM   4897  N   GLU B 178      -8.326  29.124  43.815  1.00  1.00           N
ATOM   4898  CA  GLU B 178      -9.102  28.132  44.510  1.00  1.00           C
ATOM   4899  CB  GLU B 178     -10.063  27.331  43.610  1.00  1.00           C
ATOM   4900  CG  GLU B 178     -11.418  28.007  43.384  1.00  1.00           C
ATOM   4901  CD  GLU B 178     -11.197  29.453  42.975  1.00  1.00           C
ATOM   4902  OE1 GLU B 178     -10.989  30.292  43.892  1.00  1.00           O
ATOM   4903  OE2 GLU B 178     -11.236  29.742  41.750  1.00  1.00           O
ATOM   4904  C   GLU B 178      -8.183  27.167  45.196  1.00  1.00           C
ATOM   4905  O   GLU B 178      -7.093  26.873  44.707  1.00  1.00           O
ATOM   4906  N   ARG B 179      -8.611  26.679  46.385  1.00  1.00           N
ATOM   4907  CA  ARG B 179      -7.846  25.749  47.175  1.00  1.00           C
ATOM   4908  CB  ARG B 179      -8.400  25.573  48.598  1.00  1.00           C
ATOM   4909  CG  ARG B 179      -8.222  26.826  49.458  1.00  1.00           C
ATOM   4910  CD  ARG B 179      -8.986  26.774  50.780  1.00  1.00           C
ATOM   4911  NE  ARG B 179     -10.434  26.889  50.453  1.00  1.00           N
ATOM   4912  CZ  ARG B 179     -11.362  26.343  51.290  1.00  1.00           C
ATOM   4913  NH1 ARG B 179     -10.957  25.696  52.421  1.00  1.00           N
ATOM   4914  NH2 ARG B 179     -12.691  26.443  50.998  1.00  1.00           N
ATOM   4915  C   ARG B 179      -7.889  24.431  46.477  1.00  1.00           C
ATOM   4916  O   ARG B 179      -8.959  23.933  46.131  1.00  1.00           O
ATOM   4917  N   PHE B 180      -6.703  23.837  46.234  1.00  1.00           N
ATOM   4918  CA  PHE B 180      -6.648  22.565  45.575  1.00  1.00           C
ATOM   4919  CB  PHE B 180      -6.482  22.680  44.047  1.00  1.00           C
ATOM   4920  CG  PHE B 180      -5.326  23.568  43.732  1.00  1.00           C
ATOM   4921  CD1 PHE B 180      -4.040  23.085  43.708  1.00  1.00           C
ATOM   4922  CD2 PHE B 180      -5.544  24.898  43.449  1.00  1.00           C
ATOM   4923  CE1 PHE B 180      -2.989  23.924  43.411  1.00  1.00           C
ATOM   4924  CE2 PHE B 180      -4.498  25.739  43.153  1.00  1.00           C
ATOM   4925  CZ  PHE B 180      -3.215  25.251  43.134  1.00  1.00           C
ATOM   4926  C   PHE B 180      -5.533  21.753  46.155  1.00  1.00           C
ATOM   4927  O   PHE B 180      -4.484  22.282  46.519  1.00  1.00           O
ATOM   4928  N   ASP B 181      -5.759  20.428  46.283  1.00  1.00           N
ATOM   4929  CA  ASP B 181      -4.783  19.587  46.912  1.00  1.00           C
ATOM   4930  CB  ASP B 181      -5.297  18.178  47.252  1.00  1.00           C
ATOM   4931  CG  ASP B 181      -4.305  17.568  48.235  1.00  1.00           C
ATOM   4932  OD1 ASP B 181      -3.121  17.378  47.853  1.00  1.00           O
ATOM   4933  OD2 ASP B 181      -4.719  17.306  49.396  1.00  1.00           O
ATOM   4934  C   ASP B 181      -3.538  19.438  46.093  1.00  1.00           C
ATOM   4935  O   ASP B 181      -2.436  19.604  46.614  1.00  1.00           O
ATOM   4936  N   HIS B 182      -3.660  19.137  44.786  4.00  1.00           N
ATOM   4937  CA  HIS B 182      -2.451  18.904  44.045  4.00  1.00           C
ATOM   4938  ND1 HIS B 182      -0.156  17.297  42.299  4.00  1.00           N
ATOM   4939  CG  HIS B 182      -0.699  17.120  43.551  4.00  1.00           C
ATOM   4940  CB  HIS B 182      -2.126  17.407  43.910  4.00  1.00           C
ATOM   4941  NE2 HIS B 182       1.473  16.509  43.592  4.00  1.00           N
ATOM   4942  CD2 HIS B 182       0.310  16.639  44.329  4.00  1.00           C
ATOM   4943  CE1 HIS B 182       1.144  16.915  42.379  4.00  1.00           C
ATOM   4944  C   HIS B 182      -2.669  19.426  42.688  4.00  1.00           C
ATOM   4945  O   HIS B 182      -3.797  19.487  42.205  4.00  1.00           O
ATOM   4946  N   ILE B 183      -1.581  19.851  42.037  4.00  1.00           N
ATOM   4947  CA  ILE B 183      -1.832  20.342  40.734  4.00  1.00           C
ATOM   4948  CB  ILE B 183      -1.775  21.837  40.635  4.00  1.00           C
ATOM   4949  CG1 ILE B 183      -2.347  22.313  39.293  4.00  1.00           C
ATOM   4950  CG2 ILE B 183      -0.327  22.276  40.886  4.00  1.00           C
ATOM   4951  CD1 ILE B 183      -2.625  23.815  39.261  4.00  1.00           C
ATOM   4952  C   ILE B 183      -0.837  19.790  39.796  4.00  1.00           C
ATOM   4953  O   ILE B 183       0.340  19.643  40.117  4.00  1.00           O
ATOM   4954  N   LEU B 184      -1.320  19.457  38.594  4.00  1.00           N
ATOM   4955  CA  LEU B 184      -0.445  18.948  37.600  4.00  1.00           C
ATOM   4956  CB  LEU B 184      -0.872  17.563  37.092  4.00  1.00           C
ATOM   4957  CG  LEU B 184      -0.861  16.478  38.188  4.00  1.00           C
ATOM   4958  CD1 LEU B 184      -1.882  16.775  39.298  4.00  1.00           C
ATOM   4959  CD2 LEU B 184      -1.026  15.076  37.584  4.00  1.00           C
ATOM   4960  C   LEU B 184      -0.507  19.905  36.447  4.00  1.00           C
ATOM   4961  O   LEU B 184      -1.591  20.219  35.957  4.00  1.00           O
ATOM   4962  N   TYR B 185       0.655  20.422  35.991  4.00  1.00           N
ATOM   4963  CA  TYR B 185       0.617  21.365  34.906  4.00  1.00           C
ATOM   4964  CB  TYR B 185       0.914  22.807  35.371  4.00  1.00           C
ATOM   4965  CG  TYR B 185       0.871  23.745  34.209  4.00  1.00           C
ATOM   4966  CD1 TYR B 185      -0.325  24.137  33.652  4.00  1.00           C
ATOM   4967  CD2 TYR B 185       2.041  24.256  33.693  4.00  1.00           C
ATOM   4968  CE1 TYR B 185      -0.353  25.009  32.586  4.00  1.00           C
ATOM   4969  CE2 TYR B 185       2.019  25.127  32.631  4.00  1.00           C
ATOM   4970  CZ  TYR B 185       0.823  25.505  32.072  4.00  1.00           C
ATOM   4971  OH  TYR B 185       0.808  26.399  30.980  4.00  1.00           O
ATOM   4972  C   TYR B 185       1.607  21.002  33.874  4.00  1.00           C
ATOM   4973  O   TYR B 185       2.792  20.816  34.147  4.00  1.00           O
ATOM   4974  N   THR B 186       1.107  20.880  32.639  4.00  1.00           N
ATOM   4975  CA  THR B 186       1.994  20.726  31.544  4.00  1.00           C
ATOM   4976  CB  THR B 186       1.489  19.815  30.460  4.00  1.00           C
ATOM   4977  OG1 THR B 186       2.468  19.676  29.438  4.00  1.00           O
ATOM   4978  CG2 THR B 186       0.189  20.399  29.883  4.00  1.00           C
ATOM   4979  C   THR B 186       2.041  22.105  30.997  4.00  1.00           C
ATOM   4980  O   THR B 186       1.144  22.896  31.280  4.00  1.00           O
ATOM   4981  N   GLY B 187       3.088  22.470  30.240  1.00  1.00           N
ATOM   4982  CA  GLY B 187       3.015  23.817  29.773  1.00  1.00           C
ATOM   4983  C   GLY B 187       4.377  24.377  29.611  1.00  1.00           C
ATOM   4984  O   GLY B 187       5.297  23.709  29.142  1.00  1.00           O
ATOM   4985  N   SER B 188       4.513  25.660  29.989  1.00  1.00           N
ATOM   4986  CA  SER B 188       5.756  26.333  29.813  1.00  1.00           C
ATOM   4987  CB  SER B 188       5.619  27.736  29.198  1.00  1.00           C
ATOM   4988  OG  SER B 188       4.980  28.614  30.113  1.00  1.00           O
ATOM   4989  C   SER B 188       6.425  26.482  31.140  1.00  1.00           C
ATOM   4990  O   SER B 188       5.794  26.369  32.189  1.00  1.00           O
ATOM   4991  N   THR B 189       7.752  26.723  31.104  2.00  1.00           N
ATOM   4992  CA  THR B 189       8.536  26.872  32.295  2.00  1.00           C
ATOM   4993  CB  THR B 189      10.012  26.990  32.041  2.00  1.00           C
ATOM   4994  OG1 THR B 189      10.721  26.883  33.267  2.00  1.00           O
ATOM   4995  CG2 THR B 189      10.318  28.340  31.372  2.00  1.00           C
ATOM   4996  C   THR B 189       8.082  28.097  33.030  2.00  1.00           C
ATOM   4997  O   THR B 189       7.965  28.080  34.253  2.00  1.00           O
ATOM   4998  N   GLY B 190       7.789  29.191  32.297  2.00  1.00           N
ATOM   4999  CA  GLY B 190       7.425  30.433  32.926  2.00  1.00           C
ATOM   5000  C   GLY B 190       6.175  30.252  33.728  2.00  1.00           C
ATOM   5001  O   GLY B 190       6.084  30.720  34.862  2.00  1.00           O
ATOM   5002  N   VAL B 191       5.176  29.556  33.159  2.00  1.00           N
ATOM   5003  CA  VAL B 191       3.934  29.334  33.838  2.00  1.00           C
ATOM   5004  CB  VAL B 191       2.934  28.601  32.998  2.00  1.00           C
ATOM   5005  CG1 VAL B 191       1.678  28.340  33.849  2.00  1.00           C
ATOM   5006  CG2 VAL B 191       2.674  29.422  31.725  2.00  1.00           C
ATOM   5007  C   VAL B 191       4.233  28.488  35.014  2.00  1.00           C
ATOM   5008  O   VAL B 191       3.535  28.554  36.020  2.00  1.00           O
ATOM   5009  N   GLY B 192       5.283  27.659  34.917  2.00  1.00           N
ATOM   5010  CA  GLY B 192       5.570  26.773  35.999  2.00  1.00           C
ATOM   5011  C   GLY B 192       5.787  27.576  37.242  2.00  1.00           C
[truncated: 167,067 more chars]
