# Supplementary material for: Identification of a peptide ligand for human ALDH3A1 through peptide phage display: Prediction and characterization of protein interaction sites and inhibition of ALDH3A1 enzymatic activity
Source: Front Mol Biosci. 2023 Mar 20;10:1161111. doi: 10.3389/fmolb.2023.1161111 (PMC10067601; doi:10.3389/fmolb.2023.1161111)
Supplement: Supplementary file 1 [file DataSheet1.ZIP › Raw Data/Files/model_7.pdb]

REMARK   1 secondary structure assigned by stride 
REMARK   2 stride output converted by stride2pdb version 0.01
HELIX    1   1 LYS A    2  SER A   15  1                                  14
HELIX    2   2 LEU A   22  ALA A   49  1                                  28
HELIX    3   3 GLU A   55  GLU A   69  1                                  15
HELIX    4   4 PRO A  116  ALA A  130  1                                  15
HELIX    5   5 ASN A  144  THR A  151  1                                   8
HELIX    6   6 PRO A  170  LYS A  177  1                                   8
HELIX    7   7 VAL A  191  LYS A  201  1                                  11
HELIX    8   8 LEU A  224  PHE A  236  1                                  13
HELIX    9   9 ASN A  257  PHE A  270  1                                  14
HELIX   10  10 HIS A  289  LEU A  296  1                                   8
HELIX   11  11 LEU A  347  GLN A  356  1                                  10
HELIX   12  12 LYS A  371  GLU A  379  1                                   9
HELIX   13  13 LYS A  415  THR A  420  1                                   6
HELIX   14  14 LYS B    2  ALA B   13  1                                  12
HELIX   15  15 LEU B   22  ALA B   49  1                                  28
HELIX   16  16 VAL B   66  ILE B   74  1                                   9
HELIX   17  17 LYS B   76  TRP B   80  1                                   5
HELIX   18  18 PRO B  123  ILE B  128  1                                   6
HELIX   19  19 GLU B  143  THR B  151  1                                   9
HELIX   20  20 VAL B  169  LEU B  176  1                                   8
HELIX   21  21 THR B  189  ALA B  199  1                                  11
HELIX   22  22 ASP B  225  LYS B  235  1                                  11
HELIX   23  23 ASN B  257  PHE B  270  1                                  14
HELIX   24  24 ALA B  287  MET B  294  1                                   8
HELIX   25  25 PRO B  328  GLN B  331  1                                   4
HELIX   26  26 LEU B  347  GLN B  356  1                                  10
HELIX   27  27 LYS B  371  ILE B  377  1                                   7
HELIX   28  28 LYS B  415  THR B  420  1                                   6
HELIX   29  29 GLU A   79  ALA A   81  1                                   3
HELIX   30  30 GLY A  405  SER A  407  1                                   3
HELIX   31  31 GLY B  405  SER B  407  1                                   3
HELIX   32  32 GLY B  437  VAL B  440  1                                   4
SHEET    1   1 1 GLU A  84  PRO A  85  0
SHEET    2   2 1 GLU A  96  ILE A  99  0
SHEET    3   3 1 VAL A 106  ILE A 110  0
SHEET    4   4 1 ALA A 133  LYS A 137  0
SHEET    5   5 1 HIS A 182  THR A 186  0
SHEET    6   6 1 VAL A 206  GLU A 209  0
SHEET    7   7 1 TYR A 217  VAL A 218  0
SHEET    8   8 1 LEU A 250  CYS A 251  0
SHEET    9   9 1 VAL A 302  TYR A 304  0
SHEET   10  10 1 THR A 307  ASP A 309  0
SHEET   11  11 1 TYR A 314  ALA A 316  0
SHEET   12  12 1 THR A 318  LEU A 320  0
SHEET   13  13 1 VAL A 338  LEU A 339  0
SHEET   14  14 1 VAL A 342  CYS A 343  0
SHEET   15  15 1 ALA A 362  PHE A 366  0
SHEET   16  16 1 GLY A 384  ALA A 386  0
SHEET   17  17 1 GLY A 408  MET A 409  0
SHEET   18  18 1 SER A 426  VAL A 429  0
SHEET   19  19 1 GLU B  84  PRO B  85  0
SHEET   20  20 1 GLU B  96  GLU B 102  0
SHEET   21  21 1 VAL B 107  ILE B 110  0
SHEET   22  22 1 LEU B 136  LYS B 137  0
SHEET   23  23 1 HIS B 182  TYR B 185  0
SHEET   24  24 1 VAL B 206  LEU B 208  0
SHEET   25  25 1 TYR B 217  VAL B 218  0
SHEET   26  26 1 ILE B 249  CYS B 251  0
SHEET   27  27 1 THR B 307  ASP B 309  0
SHEET   28  28 1 TYR B 314  ALA B 316  0
SHEET   29  29 1 THR B 318  ILE B 319  0
SHEET   30  30 1 VAL B 338  LEU B 339  0
SHEET   31  31 1 ILE B 341  CYS B 343  0
SHEET   32  32 1 MET B 365  PHE B 366  0
SHEET   33  33 1 VAL B 385  ALA B 387  0
SHEET   34  34 1 PHE B 401  GLY B 402  0
SHEET   35  35 1 SER B 411  TYR B 412  0
SHEET   36  36 1 HIS B 423  VAL B 429  0
.TlHqCZ.B99990001_fit.pdb
EXPDTA    THEORETICAL MODEL, MODELLER 9.24 2020/11/20 02:28:13
ATOM      1  N   SER A   1      26.551  38.763  48.365  1.00  1.00           N
ATOM      2  CA  SER A   1      27.839  39.044  49.039  1.00  1.00           C
ATOM      3  CB  SER A   1      27.637  40.035  50.198  1.00  1.00           C
ATOM      4  OG  SER A   1      27.228  41.299  49.696  1.00  1.00           O
ATOM      5  C   SER A   1      28.427  37.788  49.584  1.00  1.00           C
ATOM      6  O   SER A   1      28.756  36.863  48.844  1.00  1.00           O
ATOM      7  N   LYS A   2      28.556  37.732  50.920  2.00  1.00           N
ATOM      8  CA  LYS A   2      29.151  36.622  51.599  2.00  1.00           C
ATOM      9  CB  LYS A   2      29.108  36.829  53.119  2.00  1.00           C
ATOM     10  CG  LYS A   2      29.357  35.565  53.941  2.00  1.00           C
ATOM     11  CD  LYS A   2      29.342  35.827  55.448  2.00  1.00           C
ATOM     12  CE  LYS A   2      29.131  34.571  56.297  2.00  1.00           C
ATOM     13  NZ  LYS A   2      30.345  33.730  56.267  2.00  1.00           N
ATOM     14  C   LYS A   2      28.383  35.365  51.321  2.00  1.00           C
ATOM     15  O   LYS A   2      28.970  34.349  50.948  2.00  1.00           O
ATOM     16  N   ILE A   3      27.045  35.397  51.474  2.00  1.00           N
ATOM     17  CA  ILE A   3      26.282  34.190  51.328  2.00  1.00           C
ATOM     18  CB  ILE A   3      24.832  34.350  51.696  2.00  1.00           C
ATOM     19  CG1 ILE A   3      24.166  32.966  51.809  2.00  1.00           C
ATOM     20  CG2 ILE A   3      24.163  35.305  50.693  2.00  1.00           C
ATOM     21  CD1 ILE A   3      22.797  32.989  52.488  2.00  1.00           C
ATOM     22  C   ILE A   3      26.369  33.689  49.914  2.00  1.00           C
ATOM     23  O   ILE A   3      26.584  32.497  49.690  2.00  1.00           O
ATOM     24  N   SER A   4      26.237  34.585  48.915  2.00  1.00           N
ATOM     25  CA  SER A   4      26.250  34.167  47.537  2.00  1.00           C
ATOM     26  CB  SER A   4      26.034  35.328  46.549  2.00  1.00           C
ATOM     27  OG  SER A   4      24.728  35.865  46.699  2.00  1.00           O
ATOM     28  C   SER A   4      27.576  33.552  47.239  2.00  1.00           C
ATOM     29  O   SER A   4      27.668  32.593  46.474  2.00  1.00           O
ATOM     30  N   GLU A   5      28.646  34.081  47.854  2.00  1.00           N
ATOM     31  CA  GLU A   5      29.960  33.570  47.601  2.00  1.00           C
ATOM     32  CB  GLU A   5      31.028  34.309  48.426  2.00  1.00           C
ATOM     33  CG  GLU A   5      31.158  35.790  48.059  2.00  1.00           C
ATOM     34  CD  GLU A   5      31.920  36.494  49.175  2.00  1.00           C
ATOM     35  OE1 GLU A   5      33.056  36.052  49.492  2.00  1.00           O
ATOM     36  OE2 GLU A   5      31.371  37.486  49.725  2.00  1.00           O
ATOM     37  C   GLU A   5      29.976  32.141  48.038  2.00  1.00           C
ATOM     38  O   GLU A   5      30.506  31.276  47.344  2.00  1.00           O
ATOM     39  N   ALA A   6      29.364  31.855  49.203  2.00  1.00           N
ATOM     40  CA  ALA A   6      29.386  30.520  49.724  2.00  1.00           C
ATOM     41  CB  ALA A   6      28.645  30.397  51.067  2.00  1.00           C
ATOM     42  C   ALA A   6      28.700  29.621  48.752  2.00  1.00           C
ATOM     43  O   ALA A   6      29.200  28.545  48.426  2.00  1.00           O
ATOM     44  N   VAL A   7      27.540  30.064  48.238  2.00  1.00           N
ATOM     45  CA  VAL A   7      26.765  29.251  47.349  2.00  1.00           C
ATOM     46  CB  VAL A   7      25.471  29.893  46.944  2.00  1.00           C
ATOM     47  CG1 VAL A   7      24.799  28.988  45.899  2.00  1.00           C
ATOM     48  CG2 VAL A   7      24.617  30.150  48.198  2.00  1.00           C
ATOM     49  C   VAL A   7      27.516  29.005  46.090  2.00  1.00           C
ATOM     50  O   VAL A   7      27.541  27.883  45.583  2.00  1.00           O
ATOM     51  N   LYS A   8      28.158  30.053  45.550  2.00  1.00           N
ATOM     52  CA  LYS A   8      28.825  29.893  44.298  2.00  1.00           C
ATOM     53  CB  LYS A   8      29.520  31.184  43.826  2.00  1.00           C
ATOM     54  CG  LYS A   8      30.131  31.118  42.419  2.00  1.00           C
ATOM     55  CD  LYS A   8      31.312  30.156  42.261  2.00  1.00           C
ATOM     56  CE  LYS A   8      31.895  30.134  40.842  2.00  1.00           C
ATOM     57  NZ  LYS A   8      32.980  31.136  40.705  2.00  1.00           N
ATOM     58  C   LYS A   8      29.870  28.848  44.473  2.00  1.00           C
ATOM     59  O   LYS A   8      30.017  27.964  43.633  2.00  1.00           O
ATOM     60  N   ARG A   9      30.610  28.904  45.591  2.00  1.00           N
ATOM     61  CA  ARG A   9      31.667  27.962  45.795  2.00  1.00           C
ATOM     62  CB  ARG A   9      32.424  28.197  47.113  2.00  1.00           C
ATOM     63  CG  ARG A   9      33.105  29.562  47.196  2.00  1.00           C
ATOM     64  CD  ARG A   9      34.094  29.669  48.356  2.00  1.00           C
ATOM     65  NE  ARG A   9      35.169  28.673  48.090  2.00  1.00           N
ATOM     66  CZ  ARG A   9      36.478  29.013  48.269  2.00  1.00           C
ATOM     67  NH1 ARG A   9      36.805  30.258  48.720  2.00  1.00           N
ATOM     68  NH2 ARG A   9      37.461  28.110  47.985  2.00  1.00           N
ATOM     69  C   ARG A   9      31.075  26.586  45.879  2.00  1.00           C
ATOM     70  O   ARG A   9      31.625  25.646  45.314  2.00  1.00           O
ATOM     71  N   ALA A  10      29.930  26.416  46.574  2.00  1.00           N
ATOM     72  CA  ALA A  10      29.376  25.093  46.693  2.00  1.00           C
ATOM     73  CB  ALA A  10      28.055  25.060  47.482  2.00  1.00           C
ATOM     74  C   ALA A  10      29.089  24.617  45.309  2.00  1.00           C
ATOM     75  O   ALA A  10      29.401  23.481  44.954  2.00  1.00           O
ATOM     76  N   ARG A  11      28.521  25.505  44.475  2.00  1.00           N
ATOM     77  CA  ARG A  11      28.181  25.146  43.132  2.00  1.00           C
ATOM     78  CB  ARG A  11      27.481  26.310  42.410  2.00  1.00           C
ATOM     79  CG  ARG A  11      26.767  25.917  41.119  2.00  1.00           C
ATOM     80  CD  ARG A  11      25.858  27.028  40.593  2.00  1.00           C
ATOM     81  NE  ARG A  11      25.000  26.434  39.534  2.00  1.00           N
ATOM     82  CZ  ARG A  11      23.897  25.716  39.896  2.00  1.00           C
ATOM     83  NH1 ARG A  11      23.618  25.519  41.218  2.00  1.00           N
ATOM     84  NH2 ARG A  11      23.080  25.187  38.940  2.00  1.00           N
ATOM     85  C   ARG A  11      29.444  24.810  42.397  2.00  1.00           C
ATOM     86  O   ARG A  11      29.511  23.785  41.721  2.00  1.00           O
ATOM     87  N   ALA A  12      30.495  25.649  42.522  2.00  1.00           N
ATOM     88  CA  ALA A  12      31.717  25.322  41.847  2.00  1.00           C
ATOM     89  CB  ALA A  12      32.552  26.554  41.454  2.00  1.00           C
ATOM     90  C   ALA A  12      32.507  24.540  42.823  2.00  1.00           C
ATOM     91  O   ALA A  12      33.345  25.049  43.564  2.00  1.00           O
ATOM     92  N   ALA A  13      32.257  23.234  42.769  2.00  1.00           N
ATOM     93  CA  ALA A  13      32.775  22.254  43.654  2.00  1.00           C
ATOM     94  CB  ALA A  13      32.257  22.404  45.092  2.00  1.00           C
ATOM     95  C   ALA A  13      32.124  21.045  43.075  2.00  1.00           C
ATOM     96  O   ALA A  13      32.765  20.182  42.475  2.00  1.00           O
ATOM     97  N   PHE A  14      30.790  20.991  43.250  2.00  1.00           N
ATOM     98  CA  PHE A  14      29.967  19.960  42.699  2.00  1.00           C
ATOM     99  CB  PHE A  14      28.476  20.113  43.044  2.00  1.00           C
ATOM    100  CG  PHE A  14      27.742  19.067  42.275  2.00  1.00           C
ATOM    101  CD1 PHE A  14      27.596  17.793  42.773  2.00  1.00           C
ATOM    102  CD2 PHE A  14      27.204  19.366  41.044  2.00  1.00           C
ATOM    103  CE1 PHE A  14      26.919  16.836  42.053  2.00  1.00           C
ATOM    104  CE2 PHE A  14      26.528  18.413  40.321  2.00  1.00           C
ATOM    105  CZ  PHE A  14      26.382  17.143  40.827  2.00  1.00           C
ATOM    106  C   PHE A  14      30.076  20.027  41.223  2.00  1.00           C
ATOM    107  O   PHE A  14      30.149  19.001  40.545  2.00  1.00           O
ATOM    108  N   SER A  15      30.104  21.255  40.689  2.00  1.00           N
ATOM    109  CA  SER A  15      30.148  21.417  39.276  2.00  1.00           C
ATOM    110  CB  SER A  15      30.261  22.892  38.855  2.00  1.00           C
ATOM    111  OG  SER A  15      30.299  23.000  37.440  2.00  1.00           O
ATOM    112  C   SER A  15      31.368  20.697  38.769  2.00  1.00           C
ATOM    113  O   SER A  15      31.348  20.108  37.690  2.00  1.00           O
ATOM    114  N   SER A  16      32.463  20.711  39.556  3.00  1.00           N
ATOM    115  CA  SER A  16      33.699  20.079  39.171  3.00  1.00           C
ATOM    116  CB  SER A  16      34.842  20.394  40.155  3.00  1.00           C
ATOM    117  OG  SER A  16      36.043  19.757  39.746  3.00  1.00           O
ATOM    118  C   SER A  16      33.524  18.586  39.131  3.00  1.00           C
ATOM    119  O   SER A  16      34.175  17.910  38.334  3.00  1.00           O
ATOM    120  N   GLY A  17      32.630  18.016  39.967  3.00  1.00           N
ATOM    121  CA  GLY A  17      32.450  16.589  39.909  3.00  1.00           C
ATOM    122  C   GLY A  17      33.134  15.891  41.043  3.00  1.00           C
ATOM    123  O   GLY A  17      33.269  14.668  41.025  3.00  1.00           O
ATOM    124  N   ARG A  18      33.592  16.633  42.066  3.00  1.00           N
ATOM    125  CA  ARG A  18      34.243  15.973  43.162  3.00  1.00           C
ATOM    126  CB  ARG A  18      34.727  16.955  44.245  3.00  1.00           C
ATOM    127  CG  ARG A  18      35.840  17.894  43.768  3.00  1.00           C
ATOM    128  CD  ARG A  18      37.240  17.486  44.237  3.00  1.00           C
ATOM    129  NE  ARG A  18      37.343  17.817  45.687  3.00  1.00           N
ATOM    130  CZ  ARG A  18      37.809  19.042  46.066  3.00  1.00           C
ATOM    131  NH1 ARG A  18      38.194  19.946  45.119  3.00  1.00           N
ATOM    132  NH2 ARG A  18      37.893  19.368  47.389  3.00  1.00           N
ATOM    133  C   ARG A  18      33.270  15.044  43.815  3.00  1.00           C
ATOM    134  O   ARG A  18      33.597  13.890  44.084  3.00  1.00           O
ATOM    135  N   THR A  19      32.032  15.508  44.075  3.00  1.00           N
ATOM    136  CA  THR A  19      31.095  14.616  44.694  3.00  1.00           C
ATOM    137  CB  THR A  19      29.994  15.317  45.434  3.00  1.00           C
ATOM    138  OG1 THR A  19      30.530  16.111  46.482  3.00  1.00           O
ATOM    139  CG2 THR A  19      29.033  14.258  45.998  3.00  1.00           C
ATOM    140  C   THR A  19      30.470  13.862  43.568  3.00  1.00           C
ATOM    141  O   THR A  19      29.595  14.371  42.868  3.00  1.00           O
ATOM    142  N   ARG A  20      30.942  12.618  43.363  1.00  1.00           N
ATOM    143  CA  ARG A  20      30.452  11.767  42.317  1.00  1.00           C
ATOM    144  CB  ARG A  20      31.090  12.038  40.941  1.00  1.00           C
ATOM    145  CG  ARG A  20      30.693  13.405  40.376  1.00  1.00           C
ATOM    146  CD  ARG A  20      29.286  13.452  39.771  1.00  1.00           C
ATOM    147  NE  ARG A  20      29.339  12.774  38.444  1.00  1.00           N
ATOM    148  CZ  ARG A  20      29.567  13.505  37.313  1.00  1.00           C
ATOM    149  NH1 ARG A  20      29.736  14.858  37.391  1.00  1.00           N
ATOM    150  NH2 ARG A  20      29.610  12.885  36.097  1.00  1.00           N
ATOM    151  C   ARG A  20      30.703  10.364  42.739  1.00  1.00           C
ATOM    152  O   ARG A  20      29.747   9.680  43.112  1.00  1.00           O
ATOM    153  N   PRO A  21      31.941   9.907  42.654  1.00  1.00           N
ATOM    154  CA  PRO A  21      32.253   8.563  43.048  1.00  1.00           C
ATOM    155  CD  PRO A  21      33.106  10.771  42.802  1.00  1.00           C
ATOM    156  CB  PRO A  21      33.771   8.451  43.003  1.00  1.00           C
ATOM    157  CG  PRO A  21      34.220   9.874  43.373  1.00  1.00           C
ATOM    158  C   PRO A  21      31.775   8.493  44.461  1.00  1.00           C
ATOM    159  O   PRO A  21      31.893   9.483  45.183  1.00  1.00           O
ATOM    160  N   LEU A  22      31.225   7.342  44.863  2.00  1.00           N
ATOM    161  CA  LEU A  22      30.625   7.194  46.150  2.00  1.00           C
ATOM    162  CB  LEU A  22      29.959   5.819  46.333  2.00  1.00           C
ATOM    163  CG  LEU A  22      28.832   5.562  45.314  2.00  1.00           C
ATOM    164  CD1 LEU A  22      28.085   4.253  45.614  2.00  1.00           C
ATOM    165  CD2 LEU A  22      27.895   6.775  45.190  2.00  1.00           C
ATOM    166  C   LEU A  22      31.681   7.360  47.208  2.00  1.00           C
ATOM    167  O   LEU A  22      31.385   7.787  48.323  2.00  1.00           O
ATOM    168  N   GLN A  23      32.949   7.037  46.888  2.00  1.00           N
ATOM    169  CA  GLN A  23      33.986   7.022  47.884  2.00  1.00           C
ATOM    170  CB  GLN A  23      35.357   6.592  47.337  2.00  1.00           C
ATOM    171  CG  GLN A  23      35.368   5.138  46.857  2.00  1.00           C
ATOM    172  CD  GLN A  23      36.811   4.739  46.593  2.00  1.00           C
ATOM    173  OE1 GLN A  23      37.738   5.362  47.109  2.00  1.00           O
ATOM    174  NE2 GLN A  23      37.012   3.670  45.776  2.00  1.00           N
ATOM    175  C   GLN A  23      34.132   8.345  48.563  2.00  1.00           C
ATOM    176  O   GLN A  23      34.281   8.384  49.784  2.00  1.00           O
ATOM    177  N   PHE A  24      34.080   9.466  47.821  2.00  1.00           N
ATOM    178  CA  PHE A  24      34.188  10.731  48.492  2.00  1.00           C
ATOM    179  CB  PHE A  24      34.195  11.939  47.541  2.00  1.00           C
ATOM    180  CG  PHE A  24      35.577  11.968  46.989  2.00  1.00           C
ATOM    181  CD1 PHE A  24      36.584  12.549  47.726  2.00  1.00           C
ATOM    182  CD2 PHE A  24      35.874  11.417  45.764  2.00  1.00           C
ATOM    183  CE1 PHE A  24      37.871  12.587  47.248  2.00  1.00           C
ATOM    184  CE2 PHE A  24      37.162  11.452  45.281  2.00  1.00           C
ATOM    185  CZ  PHE A  24      38.159  12.037  46.024  2.00  1.00           C
ATOM    186  C   PHE A  24      33.035  10.800  49.421  2.00  1.00           C
ATOM    187  O   PHE A  24      33.142  11.281  50.548  2.00  1.00           O
ATOM    188  N   ARG A  25      31.891  10.282  48.960  2.00  1.00           N
ATOM    189  CA  ARG A  25      30.733  10.275  49.788  2.00  1.00           C
ATOM    190  CB  ARG A  25      29.514   9.625  49.117  2.00  1.00           C
ATOM    191  CG  ARG A  25      28.439   9.223  50.131  2.00  1.00           C
ATOM    192  CD  ARG A  25      27.202   8.562  49.519  2.00  1.00           C
ATOM    193  NE  ARG A  25      27.633   7.359  48.755  2.00  1.00           N
ATOM    194  CZ  ARG A  25      27.630   6.124  49.337  2.00  1.00           C
ATOM    195  NH1 ARG A  25      27.222   5.967  50.631  2.00  1.00           N
ATOM    196  NH2 ARG A  25      28.014   5.035  48.609  2.00  1.00           N
ATOM    197  C   ARG A  25      30.961   9.475  51.035  2.00  1.00           C
ATOM    198  O   ARG A  25      30.618   9.926  52.126  2.00  1.00           O
ATOM    199  N   ILE A  26      31.558   8.273  50.919  2.00  1.00           N
ATOM    200  CA  ILE A  26      31.727   7.439  52.076  2.00  1.00           C
ATOM    201  CB  ILE A  26      32.449   6.161  51.774  2.00  1.00           C
ATOM    202  CG1 ILE A  26      31.624   5.297  50.809  2.00  1.00           C
ATOM    203  CG2 ILE A  26      32.769   5.478  53.115  2.00  1.00           C
ATOM    204  CD1 ILE A  26      32.416   4.146  50.193  2.00  1.00           C
ATOM    205  C   ILE A  26      32.579   8.205  53.045  2.00  1.00           C
ATOM    206  O   ILE A  26      32.308   8.209  54.244  2.00  1.00           O
ATOM    207  N   GLN A  27      33.631   8.886  52.543  2.00  1.00           N
ATOM    208  CA  GLN A  27      34.526   9.610  53.405  2.00  1.00           C
ATOM    209  CB  GLN A  27      35.683  10.306  52.662  2.00  1.00           C
ATOM    210  CG  GLN A  27      36.700   9.374  52.002  2.00  1.00           C
ATOM    211  CD  GLN A  27      37.820  10.248  51.439  2.00  1.00           C
ATOM    212  OE1 GLN A  27      38.865  10.424  52.064  2.00  1.00           O
ATOM    213  NE2 GLN A  27      37.590  10.827  50.230  2.00  1.00           N
ATOM    214  C   GLN A  27      33.774  10.707  54.101  2.00  1.00           C
ATOM    215  O   GLN A  27      33.936  10.907  55.305  2.00  1.00           O
ATOM    216  N   GLN A  28      32.913  11.441  53.369  2.00  1.00           N
ATOM    217  CA  GLN A  28      32.206  12.549  53.953  2.00  1.00           C
ATOM    218  CB  GLN A  28      31.282  13.243  52.936  2.00  1.00           C
ATOM    219  CG  GLN A  28      32.033  13.884  51.767  2.00  1.00           C
ATOM    220  CD  GLN A  28      31.001  14.381  50.767  2.00  1.00           C
ATOM    221  OE1 GLN A  28      30.152  13.620  50.307  2.00  1.00           O
ATOM    222  NE2 GLN A  28      31.069  15.696  50.423  2.00  1.00           N
ATOM    223  C   GLN A  28      31.348  12.006  55.048  2.00  1.00           C
ATOM    224  O   GLN A  28      31.289  12.564  56.142  2.00  1.00           O
ATOM    225  N   LEU A  29      30.681  10.870  54.784  2.00  1.00           N
ATOM    226  CA  LEU A  29      29.825  10.290  55.773  2.00  1.00           C
ATOM    227  CB  LEU A  29      29.143   9.007  55.278  2.00  1.00           C
ATOM    228  CG  LEU A  29      28.244   9.250  54.055  2.00  1.00           C
ATOM    229  CD1 LEU A  29      27.436   7.996  53.689  2.00  1.00           C
ATOM    230  CD2 LEU A  29      27.371  10.498  54.253  2.00  1.00           C
ATOM    231  C   LEU A  29      30.708   9.940  56.923  2.00  1.00           C
ATOM    232  O   LEU A  29      30.347  10.154  58.080  2.00  1.00           O
ATOM    233  N   GLU A  30      31.911   9.411  56.631  2.00  1.00           N
ATOM    234  CA  GLU A  30      32.766   9.015  57.707  2.00  1.00           C
ATOM    235  CB  GLU A  30      34.059   8.315  57.259  2.00  1.00           C
ATOM    236  CG  GLU A  30      34.745   7.590  58.419  2.00  1.00           C
ATOM    237  CD  GLU A  30      35.897   6.769  57.860  2.00  1.00           C
ATOM    238  OE1 GLU A  30      36.472   7.186  56.820  2.00  1.00           O
ATOM    239  OE2 GLU A  30      36.219   5.715  58.470  2.00  1.00           O
ATOM    240  C   GLU A  30      33.141  10.224  58.516  2.00  1.00           C
ATOM    241  O   GLU A  30      33.053  10.190  59.742  2.00  1.00           O
ATOM    242  N   ALA A  31      33.557  11.337  57.870  2.00  1.00           N
ATOM    243  CA  ALA A  31      33.853  12.497  58.668  2.00  1.00           C
ATOM    244  CB  ALA A  31      34.848  13.459  57.996  2.00  1.00           C
ATOM    245  C   ALA A  31      32.544  13.198  58.798  2.00  1.00           C
ATOM    246  O   ALA A  31      32.207  14.121  58.058  2.00  1.00           O
ATOM    247  N   LEU A  32      31.776  12.702  59.773  2.00  1.00           N
ATOM    248  CA  LEU A  32      30.488  13.117  60.225  2.00  1.00           C
ATOM    249  CB  LEU A  32      29.346  12.869  59.222  2.00  1.00           C
ATOM    250  CG  LEU A  32      29.374  13.800  57.994  2.00  1.00           C
ATOM    251  CD1 LEU A  32      28.204  13.501  57.043  2.00  1.00           C
ATOM    252  CD2 LEU A  32      29.420  15.279  58.411  2.00  1.00           C
ATOM    253  C   LEU A  32      30.327  12.151  61.354  2.00  1.00           C
ATOM    254  O   LEU A  32      29.899  12.492  62.455  2.00  1.00           O
ATOM    255  N   GLN A  33      30.721  10.888  61.064  2.00  1.00           N
ATOM    256  CA  GLN A  33      30.696   9.812  62.009  2.00  1.00           C
ATOM    257  CB  GLN A  33      31.118   8.476  61.375  2.00  1.00           C
ATOM    258  CG  GLN A  33      30.169   8.015  60.268  2.00  1.00           C
ATOM    259  CD  GLN A  33      30.736   6.738  59.671  2.00  1.00           C
ATOM    260  OE1 GLN A  33      31.347   5.928  60.367  2.00  1.00           O
ATOM    261  NE2 GLN A  33      30.538   6.558  58.338  2.00  1.00           N
ATOM    262  C   GLN A  33      31.667  10.130  63.103  2.00  1.00           C
ATOM    263  O   GLN A  33      31.324  10.092  64.284  2.00  1.00           O
ATOM    264  N   ARG A  34      32.908  10.487  62.724  2.00  1.00           N
ATOM    265  CA  ARG A  34      33.935  10.799  63.676  2.00  1.00           C
ATOM    266  CB  ARG A  34      35.327  10.965  63.056  2.00  1.00           C
ATOM    267  CG  ARG A  34      36.032   9.640  62.787  2.00  1.00           C
ATOM    268  CD  ARG A  34      37.485   9.812  62.352  2.00  1.00           C
ATOM    269  NE  ARG A  34      38.130   8.478  62.475  2.00  1.00           N
ATOM    270  CZ  ARG A  34      39.467   8.343  62.248  2.00  1.00           C
ATOM    271  NH1 ARG A  34      40.209   9.418  61.850  2.00  1.00           N
ATOM    272  NH2 ARG A  34      40.059   7.125  62.419  2.00  1.00           N
ATOM    273  C   ARG A  34      33.626  12.076  64.371  2.00  1.00           C
ATOM    274  O   ARG A  34      33.916  12.211  65.552  2.00  1.00           O
ATOM    275  N   LEU A  35      33.057  13.069  63.666  2.00  1.00           N
ATOM    276  CA  LEU A  35      32.829  14.326  64.320  2.00  1.00           C
ATOM    277  CB  LEU A  35      32.247  15.393  63.381  2.00  1.00           C
ATOM    278  CG  LEU A  35      31.997  16.748  64.067  2.00  1.00           C
ATOM    279  CD1 LEU A  35      30.726  16.773  64.937  2.00  1.00           C
ATOM    280  CD2 LEU A  35      33.247  17.194  64.839  2.00  1.00           C
ATOM    281  C   LEU A  35      31.875  14.121  65.441  2.00  1.00           C
ATOM    282  O   LEU A  35      32.073  14.642  66.538  2.00  1.00           O
ATOM    283  N   ILE A  36      30.815  13.335  65.201  2.00  1.00           N
ATOM    284  CA  ILE A  36      29.826  13.162  66.218  2.00  1.00           C
ATOM    285  CB  ILE A  36      28.774  12.175  65.810  2.00  1.00           C
ATOM    286  CG1 ILE A  36      28.057  12.638  64.533  2.00  1.00           C
ATOM    287  CG2 ILE A  36      27.843  11.951  67.012  2.00  1.00           C
ATOM    288  CD1 ILE A  36      27.340  13.975  64.679  2.00  1.00           C
ATOM    289  C   ILE A  36      30.519  12.546  67.389  2.00  1.00           C
ATOM    290  O   ILE A  36      30.358  12.982  68.528  2.00  1.00           O
ATOM    291  N   GLN A  37      31.336  11.513  67.113  2.00  1.00           N
ATOM    292  CA  GLN A  37      32.002  10.775  68.143  2.00  1.00           C
ATOM    293  CB  GLN A  37      32.818   9.602  67.569  2.00  1.00           C
ATOM    294  CG  GLN A  37      31.953   8.541  66.880  2.00  1.00           C
ATOM    295  CD  GLN A  37      32.875   7.475  66.299  2.00  1.00           C
ATOM    296  OE1 GLN A  37      32.890   6.333  66.756  2.00  1.00           O
ATOM    297  NE2 GLN A  37      33.669   7.857  65.263  2.00  1.00           N
ATOM    298  C   GLN A  37      32.941  11.675  68.882  2.00  1.00           C
ATOM    299  O   GLN A  37      32.947  11.721  70.111  2.00  1.00           O
ATOM    300  N   GLU A  38      33.740  12.443  68.128  2.00  1.00           N
ATOM    301  CA  GLU A  38      34.780  13.256  68.671  2.00  1.00           C
ATOM    302  CB  GLU A  38      35.675  13.860  67.576  2.00  1.00           C
ATOM    303  CG  GLU A  38      36.410  12.808  66.741  2.00  1.00           C
ATOM    304  CD  GLU A  38      37.421  12.096  67.631  2.00  1.00           C
ATOM    305  OE1 GLU A  38      37.063  11.752  68.788  2.00  1.00           O
ATOM    306  OE2 GLU A  38      38.572  11.885  67.164  2.00  1.00           O
ATOM    307  C   GLU A  38      34.256  14.384  69.495  2.00  1.00           C
ATOM    308  O   GLU A  38      34.680  14.562  70.636  2.00  1.00           O
ATOM    309  N   GLN A  39      33.304  15.173  68.964  3.00  1.00           N
ATOM    310  CA  GLN A  39      32.881  16.285  69.764  3.00  1.00           C
ATOM    311  CB  GLN A  39      32.735  17.588  68.963  3.00  1.00           C
ATOM    312  CG  GLN A  39      34.052  18.036  68.325  3.00  1.00           C
ATOM    313  CD  GLN A  39      35.103  18.093  69.424  3.00  1.00           C
ATOM    314  OE1 GLN A  39      35.955  17.210  69.524  3.00  1.00           O
ATOM    315  NE2 GLN A  39      35.043  19.149  70.279  3.00  1.00           N
ATOM    316  C   GLN A  39      31.562  15.940  70.344  3.00  1.00           C
ATOM    317  O   GLN A  39      30.575  16.652  70.164  3.00  1.00           O
ATOM    318  N   GLU A  40      31.533  14.815  71.071  2.00  1.00           N
ATOM    319  CA  GLU A  40      30.336  14.387  71.712  2.00  1.00           C
ATOM    320  CB  GLU A  40      30.492  12.988  72.336  2.00  1.00           C
ATOM    321  CG  GLU A  40      29.241  12.467  73.042  2.00  1.00           C
ATOM    322  CD  GLU A  40      29.562  11.072  73.563  2.00  1.00           C
ATOM    323  OE1 GLU A  40      30.080  10.252  72.759  2.00  1.00           O
ATOM    324  OE2 GLU A  40      29.301  10.809  74.767  2.00  1.00           O
ATOM    325  C   GLU A  40      30.038  15.352  72.807  2.00  1.00           C
ATOM    326  O   GLU A  40      28.901  15.790  72.981  2.00  1.00           O
ATOM    327  N   GLN A  41      31.091  15.723  73.557  2.00  1.00           N
ATOM    328  CA  GLN A  41      30.956  16.594  74.685  2.00  1.00           C
ATOM    329  CB  GLN A  41      32.288  16.858  75.408  2.00  1.00           C
ATOM    330  CG  GLN A  41      32.907  15.633  76.081  2.00  1.00           C
ATOM    331  CD  GLN A  41      34.210  16.072  76.733  2.00  1.00           C
ATOM    332  OE1 GLN A  41      35.207  15.353  76.700  2.00  1.00           O
ATOM    333  NE2 GLN A  41      34.203  17.288  77.344  2.00  1.00           N
ATOM    334  C   GLN A  41      30.502  17.939  74.207  2.00  1.00           C
ATOM    335  O   GLN A  41      29.636  18.572  74.806  2.00  1.00           O
ATOM    336  N   GLU A  42      31.079  18.425  73.098  2.00  1.00           N
ATOM    337  CA  GLU A  42      30.746  19.747  72.658  2.00  1.00           C
ATOM    338  CB  GLU A  42      31.537  20.157  71.408  2.00  1.00           C
ATOM    339  CG  GLU A  42      31.298  21.603  70.985  2.00  1.00           C
ATOM    340  CD  GLU A  42      32.137  21.869  69.749  2.00  1.00           C
ATOM    341  OE1 GLU A  42      32.342  20.913  68.954  2.00  1.00           O
ATOM    342  OE2 GLU A  42      32.587  23.035  69.589  2.00  1.00           O
ATOM    343  C   GLU A  42      29.283  19.793  72.313  2.00  1.00           C
ATOM    344  O   GLU A  42      28.584  20.727  72.702  2.00  1.00           O
ATOM    345  N   LEU A  43      28.766  18.780  71.583  2.00  1.00           N
ATOM    346  CA  LEU A  43      27.376  18.802  71.206  2.00  1.00           C
ATOM    347  CB  LEU A  43      26.950  17.650  70.284  2.00  1.00           C
ATOM    348  CG  LEU A  43      27.510  17.758  68.856  2.00  1.00           C
ATOM    349  CD1 LEU A  43      27.002  16.605  67.974  2.00  1.00           C
ATOM    350  CD2 LEU A  43      27.224  19.140  68.245  2.00  1.00           C
ATOM    351  C   LEU A  43      26.527  18.714  72.438  2.00  1.00           C
ATOM    352  O   LEU A  43      25.534  19.431  72.554  2.00  1.00           O
ATOM    353  N   VAL A  44      26.894  17.843  73.402  2.00  1.00           N
ATOM    354  CA  VAL A  44      26.073  17.705  74.574  2.00  1.00           C
ATOM    355  CB  VAL A  44      26.541  16.648  75.539  2.00  1.00           C
ATOM    356  CG1 VAL A  44      27.830  17.107  76.232  2.00  1.00           C
ATOM    357  CG2 VAL A  44      25.394  16.354  76.518  2.00  1.00           C
ATOM    358  C   VAL A  44      26.061  19.035  75.268  2.00  1.00           C
ATOM    359  O   VAL A  44      25.020  19.478  75.747  2.00  1.00           O
ATOM    360  N   GLY A  45      27.212  19.731  75.324  2.00  1.00           N
ATOM    361  CA  GLY A  45      27.234  20.984  76.026  2.00  1.00           C
ATOM    362  C   GLY A  45      26.294  21.953  75.381  2.00  1.00           C
ATOM    363  O   GLY A  45      25.513  22.614  76.064  2.00  1.00           O
ATOM    364  N   ALA A  46      26.352  22.074  74.042  2.00  1.00           N
ATOM    365  CA  ALA A  46      25.508  23.016  73.362  2.00  1.00           C
ATOM    366  CB  ALA A  46      25.796  23.085  71.851  2.00  1.00           C
ATOM    367  C   ALA A  46      24.086  22.599  73.520  2.00  1.00           C
ATOM    368  O   ALA A  46      23.214  23.417  73.806  2.00  1.00           O
ATOM    369  N   LEU A  47      23.816  21.290  73.358  2.00  1.00           N
ATOM    370  CA  LEU A  47      22.458  20.855  73.442  2.00  1.00           C
ATOM    371  CB  LEU A  47      22.261  19.392  73.008  2.00  1.00           C
ATOM    372  CG  LEU A  47      23.235  18.379  73.621  2.00  1.00           C
ATOM    373  CD1 LEU A  47      22.828  17.981  75.046  2.00  1.00           C
ATOM    374  CD2 LEU A  47      23.456  17.198  72.665  2.00  1.00           C
ATOM    375  C   LEU A  47      21.981  21.150  74.819  2.00  1.00           C
ATOM    376  O   LEU A  47      20.881  21.663  75.000  2.00  1.00           O
ATOM    377  N   ALA A  48      22.826  20.901  75.830  2.00  1.00           N
ATOM    378  CA  ALA A  48      22.423  21.167  77.177  2.00  1.00           C
ATOM    379  CB  ALA A  48      23.488  20.751  78.208  2.00  1.00           C
ATOM    380  C   ALA A  48      22.178  22.634  77.353  2.00  1.00           C
ATOM    381  O   ALA A  48      21.182  23.031  77.956  2.00  1.00           O
ATOM    382  N   ALA A  49      23.064  23.484  76.798  2.00  1.00           N
ATOM    383  CA  ALA A  49      22.955  24.899  77.020  2.00  1.00           C
ATOM    384  CB  ALA A  49      24.055  25.702  76.308  2.00  1.00           C
ATOM    385  C   ALA A  49      21.643  25.386  76.484  2.00  1.00           C
ATOM    386  O   ALA A  49      20.952  26.159  77.146  2.00  1.00           O
ATOM    387  N   ASP A  50      21.256  24.936  75.275  2.00  1.00           N
ATOM    388  CA  ASP A  50      20.012  25.353  74.685  2.00  1.00           C
ATOM    389  CB  ASP A  50      19.879  24.916  73.214  2.00  1.00           C
ATOM    390  CG  ASP A  50      20.943  25.645  72.406  2.00  1.00           C
ATOM    391  OD1 ASP A  50      21.517  26.628  72.945  2.00  1.00           O
ATOM    392  OD2 ASP A  50      21.200  25.226  71.246  2.00  1.00           O
ATOM    393  C   ASP A  50      18.941  24.651  75.461  2.00  1.00           C
ATOM    394  O   ASP A  50      18.846  24.820  76.676  2.00  1.00           O
ATOM    395  N   LEU A  51      18.088  23.854  74.777  2.00  1.00           N
ATOM    396  CA  LEU A  51      17.089  23.140  75.521  2.00  1.00           C
ATOM    397  CB  LEU A  51      16.235  22.172  74.684  2.00  1.00           C
ATOM    398  CG  LEU A  51      15.500  22.837  73.510  2.00  1.00           C
ATOM    399  CD1 LEU A  51      16.496  23.281  72.429  2.00  1.00           C
ATOM    400  CD2 LEU A  51      14.374  21.949  72.956  2.00  1.00           C
ATOM    401  C   LEU A  51      17.882  22.271  76.456  2.00  1.00           C
ATOM    402  O   LEU A  51      18.584  21.370  76.008  2.00  1.00           O
ATOM    403  N   HIS A  52      17.780  22.504  77.784  1.00  1.00           N
ATOM    404  CA  HIS A  52      18.615  21.796  78.724  1.00  1.00           C
ATOM    405  ND1 HIS A  52      20.456  22.298  81.489  1.00  1.00           N
ATOM    406  CG  HIS A  52      19.285  21.644  81.176  1.00  1.00           C
ATOM    407  CB  HIS A  52      18.287  22.154  80.183  1.00  1.00           C
ATOM    408  NE2 HIS A  52      20.393  20.467  82.749  1.00  1.00           N
ATOM    409  CD2 HIS A  52      19.263  20.528  81.953  1.00  1.00           C
ATOM    410  CE1 HIS A  52      21.080  21.551  82.434  1.00  1.00           C
ATOM    411  C   HIS A  52      18.402  20.326  78.535  1.00  1.00           C
ATOM    412  O   HIS A  52      17.313  19.807  78.773  1.00  1.00           O
ATOM    413  N   LYS A  53      19.456  19.618  78.077  1.00  1.00           N
ATOM    414  CA  LYS A  53      19.366  18.195  77.927  1.00  1.00           C
ATOM    415  CB  LYS A  53      19.079  17.698  76.500  1.00  1.00           C
ATOM    416  CG  LYS A  53      17.593  17.832  76.147  1.00  1.00           C
ATOM    417  CD  LYS A  53      17.253  17.553  74.684  1.00  1.00           C
ATOM    418  CE  LYS A  53      15.749  17.431  74.423  1.00  1.00           C
ATOM    419  NZ  LYS A  53      15.218  16.219  75.089  1.00  1.00           N
ATOM    420  C   LYS A  53      20.638  17.602  78.438  1.00  1.00           C
ATOM    421  O   LYS A  53      21.722  18.140  78.218  1.00  1.00           O
ATOM    422  N   ASN A  54      20.528  16.469  79.164  1.00  1.00           N
ATOM    423  CA  ASN A  54      21.702  15.871  79.729  1.00  1.00           C
ATOM    424  CB  ASN A  54      21.479  14.993  80.976  1.00  1.00           C
ATOM    425  CG  ASN A  54      20.760  13.716  80.585  1.00  1.00           C
ATOM    426  OD1 ASN A  54      20.064  13.664  79.574  1.00  1.00           O
ATOM    427  ND2 ASN A  54      20.945  12.648  81.405  1.00  1.00           N
ATOM    428  C   ASN A  54      22.348  15.053  78.686  1.00  1.00           C
ATOM    429  O   ASN A  54      21.889  14.984  77.548  1.00  1.00           O
ATOM    430  N   GLU A  55      23.461  14.412  79.062  2.00  1.00           N
ATOM    431  CA  GLU A  55      24.195  13.690  78.084  2.00  1.00           C
ATOM    432  CB  GLU A  55      25.481  13.054  78.645  2.00  1.00           C
ATOM    433  CG  GLU A  55      25.268  12.059  79.784  2.00  1.00           C
ATOM    434  CD  GLU A  55      26.645  11.549  80.192  2.00  1.00           C
ATOM    435  OE1 GLU A  55      27.500  12.398  80.561  2.00  1.00           O
ATOM    436  OE2 GLU A  55      26.859  10.309  80.140  2.00  1.00           O
ATOM    437  C   GLU A  55      23.333  12.617  77.483  2.00  1.00           C
ATOM    438  O   GLU A  55      23.337  12.421  76.269  2.00  1.00           O
ATOM    439  N   TRP A  56      22.554  11.905  78.317  2.00  1.00           N
ATOM    440  CA  TRP A  56      21.715  10.823  77.873  2.00  1.00           C
ATOM    441  CB  TRP A  56      20.997  10.157  79.060  2.00  1.00           C
ATOM    442  CG  TRP A  56      19.925   9.159  78.690  2.00  1.00           C
ATOM    443  CD2 TRP A  56      20.124   7.742  78.564  2.00  1.00           C
ATOM    444  CD1 TRP A  56      18.603   9.385  78.439  2.00  1.00           C
ATOM    445  NE1 TRP A  56      17.967   8.199  78.161  2.00  1.00           N
ATOM    446  CE2 TRP A  56      18.891   7.180  78.235  2.00  1.00           C
ATOM    447  CE3 TRP A  56      21.242   6.973  78.712  2.00  1.00           C
ATOM    448  CZ2 TRP A  56      18.757   5.834  78.048  2.00  1.00           C
ATOM    449  CZ3 TRP A  56      21.104   5.616  78.521  2.00  1.00           C
ATOM    450  CH2 TRP A  56      19.885   5.057  78.195  2.00  1.00           C
ATOM    451  C   TRP A  56      20.648  11.288  76.935  2.00  1.00           C
ATOM    452  O   TRP A  56      20.489  10.736  75.847  2.00  1.00           O
ATOM    453  N   ASN A  57      19.894  12.332  77.325  2.00  1.00           N
ATOM    454  CA  ASN A  57      18.805  12.790  76.512  2.00  1.00           C
ATOM    455  CB  ASN A  57      18.163  14.089  77.034  2.00  1.00           C
ATOM    456  CG  ASN A  57      17.535  13.875  78.403  2.00  1.00           C
ATOM    457  OD1 ASN A  57      16.895  12.859  78.668  2.00  1.00           O
ATOM    458  ND2 ASN A  57      17.716  14.882  79.300  2.00  1.00           N
ATOM    459  C   ASN A  57      19.409  13.185  75.210  2.00  1.00           C
ATOM    460  O   ASN A  57      18.891  12.878  74.139  2.00  1.00           O
ATOM    461  N   ALA A  58      20.559  13.871  75.289  2.00  1.00           N
ATOM    462  CA  ALA A  58      21.208  14.379  74.122  2.00  1.00           C
ATOM    463  CB  ALA A  58      22.515  15.090  74.483  2.00  1.00           C
ATOM    464  C   ALA A  58      21.558  13.224  73.226  2.00  1.00           C
ATOM    465  O   ALA A  58      21.329  13.289  72.018  2.00  1.00           O
ATOM    466  N   TYR A  59      22.109  12.126  73.790  2.00  1.00           N
ATOM    467  CA  TYR A  59      22.494  11.007  72.970  2.00  1.00           C
ATOM    468  CB  TYR A  59      23.901  10.480  73.323  2.00  1.00           C
ATOM    469  CG  TYR A  59      24.887  11.442  72.760  2.00  1.00           C
ATOM    470  CD1 TYR A  59      24.963  12.731  73.235  2.00  1.00           C
ATOM    471  CD2 TYR A  59      25.761  11.035  71.779  2.00  1.00           C
ATOM    472  CE1 TYR A  59      25.869  13.614  72.700  2.00  1.00           C
ATOM    473  CE2 TYR A  59      26.668  11.913  71.241  2.00  1.00           C
ATOM    474  CZ  TYR A  59      26.717  13.206  71.699  2.00  1.00           C
ATOM    475  OH  TYR A  59      27.640  14.113  71.146  2.00  1.00           O
ATOM    476  C   TYR A  59      21.561   9.886  73.205  2.00  1.00           C
ATOM    477  O   TYR A  59      21.929   8.850  73.756  2.00  1.00           O
ATOM    478  N   TYR A  60      20.308  10.070  72.790  2.00  1.00           N
ATOM    479  CA  TYR A  60      19.421   8.968  72.883  2.00  1.00           C
ATOM    480  CB  TYR A  60      18.772   8.786  74.261  2.00  1.00           C
ATOM    481  CG  TYR A  60      18.536   7.318  74.313  2.00  1.00           C
ATOM    482  CD1 TYR A  60      19.594   6.498  74.641  2.00  1.00           C
ATOM    483  CD2 TYR A  60      17.316   6.751  74.028  2.00  1.00           C
ATOM    484  CE1 TYR A  60      19.447   5.135  74.692  2.00  1.00           C
ATOM    485  CE2 TYR A  60      17.162   5.384  74.079  2.00  1.00           C
ATOM    486  CZ  TYR A  60      18.226   4.577  74.410  2.00  1.00           C
ATOM    487  OH  TYR A  60      18.069   3.176  74.460  2.00  1.00           O
ATOM    488  C   TYR A  60      18.384   9.334  71.911  2.00  1.00           C
ATOM    489  O   TYR A  60      18.202   8.718  70.864  2.00  1.00           O
ATOM    490  N   GLU A  61      17.672  10.395  72.290  3.00  1.00           N
ATOM    491  CA  GLU A  61      16.640  10.945  71.500  3.00  1.00           C
ATOM    492  CB  GLU A  61      15.795  11.990  72.245  3.00  1.00           C
ATOM    493  CG  GLU A  61      14.879  11.340  73.279  3.00  1.00           C
ATOM    494  CD  GLU A  61      14.038  10.319  72.528  3.00  1.00           C
ATOM    495  OE1 GLU A  61      13.098  10.741  71.801  3.00  1.00           O
ATOM    496  OE2 GLU A  61      14.332   9.101  72.664  3.00  1.00           O
ATOM    497  C   GLU A  61      17.172  11.575  70.257  3.00  1.00           C
ATOM    498  O   GLU A  61      16.481  11.609  69.242  3.00  1.00           O
ATOM    499  N   GLU A  62      18.408  12.100  70.277  3.00  1.00           N
ATOM    500  CA  GLU A  62      18.769  12.873  69.128  3.00  1.00           C
ATOM    501  CB  GLU A  62      19.258  14.283  69.496  3.00  1.00           C
ATOM    502  CG  GLU A  62      18.187  15.134  70.178  3.00  1.00           C
ATOM    503  CD  GLU A  62      18.222  14.863  71.674  3.00  1.00           C
ATOM    504  OE1 GLU A  62      19.300  15.085  72.287  3.00  1.00           O
ATOM    505  OE2 GLU A  62      17.173  14.437  72.226  3.00  1.00           O
ATOM    506  C   GLU A  62      19.860  12.260  68.310  3.00  1.00           C
ATOM    507  O   GLU A  62      19.611  11.599  67.303  3.00  1.00           O
ATOM    508  N   VAL A  63      21.111  12.457  68.756  2.00  1.00           N
ATOM    509  CA  VAL A  63      22.291  12.158  67.998  2.00  1.00           C
ATOM    510  CB  VAL A  63      23.542  12.336  68.788  2.00  1.00           C
ATOM    511  CG1 VAL A  63      23.490  11.321  69.937  2.00  1.00           C
ATOM    512  CG2 VAL A  63      24.750  12.165  67.850  2.00  1.00           C
ATOM    513  C   VAL A  63      22.275  10.743  67.528  2.00  1.00           C
ATOM    514  O   VAL A  63      22.808  10.454  66.459  2.00  1.00           O
ATOM    515  N   VAL A  64      21.665   9.829  68.302  2.00  1.00           N
ATOM    516  CA  VAL A  64      21.687   8.447  67.925  2.00  1.00           C
ATOM    517  CB  VAL A  64      20.897   7.547  68.836  2.00  1.00           C
ATOM    518  CG1 VAL A  64      19.399   7.779  68.591  2.00  1.00           C
ATOM    519  CG2 VAL A  64      21.337   6.092  68.593  2.00  1.00           C
ATOM    520  C   VAL A  64      21.101   8.324  66.546  2.00  1.00           C
ATOM    521  O   VAL A  64      21.570   7.517  65.745  2.00  1.00           O
ATOM    522  N   TYR A  65      20.078   9.140  66.218  2.00  1.00           N
ATOM    523  CA  TYR A  65      19.469   9.062  64.918  2.00  1.00           C
ATOM    524  CB  TYR A  65      18.282  10.023  64.724  2.00  1.00           C
ATOM    525  CG  TYR A  65      17.149   9.515  65.551  2.00  1.00           C
ATOM    526  CD1 TYR A  65      16.455   8.393  65.160  2.00  1.00           C
ATOM    527  CD2 TYR A  65      16.765  10.163  66.701  2.00  1.00           C
ATOM    528  CE1 TYR A  65      15.405   7.912  65.907  2.00  1.00           C
ATOM    529  CE2 TYR A  65      15.715   9.685  67.450  2.00  1.00           C
ATOM    530  CZ  TYR A  65      15.033   8.560  67.058  2.00  1.00           C
ATOM    531  OH  TYR A  65      13.957   8.079  67.834  2.00  1.00           O
ATOM    532  C   TYR A  65      20.508   9.380  63.881  2.00  1.00           C
ATOM    533  O   TYR A  65      20.587   8.702  62.857  2.00  1.00           O
ATOM    534  N   VAL A  66      21.354  10.403  64.122  2.00  1.00           N
ATOM    535  CA  VAL A  66      22.330  10.787  63.138  2.00  1.00           C
ATOM    536  CB  VAL A  66      23.213  11.905  63.605  2.00  1.00           C
ATOM    537  CG1 VAL A  66      24.290  12.149  62.534  2.00  1.00           C
ATOM    538  CG2 VAL A  66      22.333  13.131  63.906  2.00  1.00           C
ATOM    539  C   VAL A  66      23.214   9.607  62.856  2.00  1.00           C
ATOM    540  O   VAL A  66      23.434   9.251  61.700  2.00  1.00           O
ATOM    541  N   LEU A  67      23.723   8.950  63.914  2.00  1.00           N
ATOM    542  CA  LEU A  67      24.615   7.832  63.758  2.00  1.00           C
ATOM    543  CB  LEU A  67      25.094   7.271  65.109  2.00  1.00           C
ATOM    544  CG  LEU A  67      25.800   8.300  66.011  2.00  1.00           C
ATOM    545  CD1 LEU A  67      26.273   7.652  67.322  2.00  1.00           C
ATOM    546  CD2 LEU A  67      26.922   9.042  65.266  2.00  1.00           C
ATOM    547  C   LEU A  67      23.850   6.722  63.099  2.00  1.00           C
ATOM    548  O   LEU A  67      24.375   6.020  62.238  2.00  1.00           O
ATOM    549  N   GLU A  68      22.571   6.538  63.474  2.00  1.00           N
ATOM    550  CA  GLU A  68      21.818   5.422  62.965  2.00  1.00           C
ATOM    551  CB  GLU A  68      20.345   5.470  63.389  2.00  1.00           C
ATOM    552  CG  GLU A  68      19.484   4.444  62.654  2.00  1.00           C
ATOM    553  CD  GLU A  68      18.051   4.954  62.673  2.00  1.00           C
ATOM    554  OE1 GLU A  68      17.538   5.253  63.784  2.00  1.00           O
ATOM    555  OE2 GLU A  68      17.457   5.068  61.567  2.00  1.00           O
ATOM    556  C   GLU A  68      21.793   5.465  61.464  2.00  1.00           C
ATOM    557  O   GLU A  68      22.143   4.494  60.795  2.00  1.00           O
ATOM    558  N   GLU A  69      21.394   6.623  60.910  2.00  1.00           N
ATOM    559  CA  GLU A  69      21.233   6.872  59.504  2.00  1.00           C
ATOM    560  CB  GLU A  69      20.543   8.223  59.243  2.00  1.00           C
ATOM    561  CG  GLU A  69      21.291   9.405  59.865  2.00  1.00           C
ATOM    562  CD  GLU A  69      20.389  10.631  59.818  2.00  1.00           C
ATOM    563  OE1 GLU A  69      19.251  10.513  59.290  2.00  1.00           O
ATOM    564  OE2 GLU A  69      20.828  11.701  60.316  2.00  1.00           O
ATOM    565  C   GLU A  69      22.564   6.888  58.834  2.00  1.00           C
ATOM    566  O   GLU A  69      22.625   6.717  57.622  2.00  1.00           O
ATOM    567  N   ILE A  70      23.653   7.198  59.567  2.00  1.00           N
ATOM    568  CA  ILE A  70      24.944   7.174  58.937  2.00  1.00           C
ATOM    569  CB  ILE A  70      25.821   8.318  59.351  2.00  1.00           C
ATOM    570  CG1 ILE A  70      25.162   9.660  59.013  2.00  1.00           C
ATOM    571  CG2 ILE A  70      27.200   8.115  58.700  2.00  1.00           C
ATOM    572  CD1 ILE A  70      25.857  10.869  59.636  2.00  1.00           C
ATOM    573  C   ILE A  70      25.656   5.961  59.465  2.00  1.00           C
ATOM    574  O   ILE A  70      26.252   5.999  60.539  2.00  1.00           O
ATOM    575  N   GLU A  71      25.614   4.864  58.691  2.00  1.00           N
ATOM    576  CA  GLU A  71      26.159   3.556  58.949  2.00  1.00           C
ATOM    577  CB  GLU A  71      25.846   2.963  60.338  2.00  1.00           C
ATOM    578  CG  GLU A  71      26.745   3.472  61.468  2.00  1.00           C
ATOM    579  CD  GLU A  71      26.490   2.618  62.702  2.00  1.00           C
ATOM    580  OE1 GLU A  71      25.404   2.763  63.325  2.00  1.00           O
ATOM    581  OE2 GLU A  71      27.394   1.807  63.038  2.00  1.00           O
ATOM    582  C   GLU A  71      25.377   2.785  57.985  2.00  1.00           C
ATOM    583  O   GLU A  71      25.887   2.209  57.028  2.00  1.00           O
ATOM    584  N   TYR A  72      24.069   2.790  58.280  2.00  1.00           N
ATOM    585  CA  TYR A  72      23.065   2.454  57.336  2.00  1.00           C
ATOM    586  CB  TYR A  72      21.669   2.321  57.959  2.00  1.00           C
ATOM    587  CG  TYR A  72      21.783   1.126  58.842  2.00  1.00           C
ATOM    588  CD1 TYR A  72      22.361   1.235  60.086  2.00  1.00           C
ATOM    589  CD2 TYR A  72      21.329  -0.104  58.424  2.00  1.00           C
ATOM    590  CE1 TYR A  72      22.482   0.137  60.905  2.00  1.00           C
ATOM    591  CE2 TYR A  72      21.445  -1.205  59.239  2.00  1.00           C
ATOM    592  CZ  TYR A  72      22.023  -1.087  60.481  2.00  1.00           C
ATOM    593  OH  TYR A  72      22.144  -2.218  61.316  2.00  1.00           O
ATOM    594  C   TYR A  72      23.160   3.666  56.447  2.00  1.00           C
ATOM    595  O   TYR A  72      23.785   4.650  56.826  2.00  1.00           O
ATOM    596  N   MET A  73      22.637   3.659  55.215  2.00  1.00           N
ATOM    597  CA  MET A  73      22.875   4.791  54.346  2.00  1.00           C
ATOM    598  CB  MET A  73      22.461   6.145  54.944  2.00  1.00           C
ATOM    599  CG  MET A  73      20.959   6.259  55.197  2.00  1.00           C
ATOM    600  SD  MET A  73      20.404   7.935  55.613  2.00  1.00           S
ATOM    601  CE  MET A  73      20.612   8.546  53.916  2.00  1.00           C
ATOM    602  C   MET A  73      24.323   4.868  53.959  2.00  1.00           C
ATOM    603  O   MET A  73      24.764   5.785  53.268  2.00  1.00           O
ATOM    604  N   ILE A  74      25.070   3.860  54.411  2.00  1.00           N
ATOM    605  CA  ILE A  74      26.386   3.434  54.066  2.00  1.00           C
ATOM    606  CB  ILE A  74      27.426   3.614  55.135  2.00  1.00           C
ATOM    607  CG1 ILE A  74      27.673   5.100  55.432  2.00  1.00           C
ATOM    608  CG2 ILE A  74      28.685   2.846  54.695  2.00  1.00           C
ATOM    609  CD1 ILE A  74      28.524   5.327  56.682  2.00  1.00           C
ATOM    610  C   ILE A  74      26.008   1.995  54.107  2.00  1.00           C
ATOM    611  O   ILE A  74      25.000   1.670  54.731  2.00  1.00           O
ATOM    612  N   GLN A  75      26.706   1.088  53.430  2.00  1.00           N
ATOM    613  CA  GLN A  75      26.229  -0.259  53.540  2.00  1.00           C
ATOM    614  CB  GLN A  75      26.197  -0.805  54.977  2.00  1.00           C
ATOM    615  CG  GLN A  75      27.592  -1.081  55.541  2.00  1.00           C
ATOM    616  CD  GLN A  75      27.435  -1.828  56.856  2.00  1.00           C
ATOM    617  OE1 GLN A  75      26.325  -2.021  57.348  2.00  1.00           O
ATOM    618  NE2 GLN A  75      28.584  -2.264  57.440  2.00  1.00           N
ATOM    619  C   GLN A  75      24.856  -0.385  52.939  2.00  1.00           C
ATOM    620  O   GLN A  75      24.173  -1.391  53.122  2.00  1.00           O
ATOM    621  N   LYS A  76      24.436   0.648  52.187  2.00  1.00           N
ATOM    622  CA  LYS A  76      23.219   0.683  51.424  2.00  1.00           C
ATOM    623  CB  LYS A  76      22.190   1.721  51.909  2.00  1.00           C
ATOM    624  CG  LYS A  76      21.261   1.187  53.004  2.00  1.00           C
ATOM    625  CD  LYS A  76      21.947   0.875  54.334  2.00  1.00           C
ATOM    626  CE  LYS A  76      20.983   0.325  55.387  2.00  1.00           C
ATOM    627  NZ  LYS A  76      20.466  -0.996  54.960  2.00  1.00           N
ATOM    628  C   LYS A  76      23.729   1.108  50.099  2.00  1.00           C
ATOM    629  O   LYS A  76      23.848   0.290  49.187  2.00  1.00           O
ATOM    630  N   LEU A  77      24.054   2.411  49.970  2.00  1.00           N
ATOM    631  CA  LEU A  77      24.761   2.788  48.791  2.00  1.00           C
ATOM    632  CB  LEU A  77      25.105   4.284  48.706  2.00  1.00           C
ATOM    633  CG  LEU A  77      23.846   5.151  48.499  2.00  1.00           C
ATOM    634  CD1 LEU A  77      22.879   5.014  49.684  2.00  1.00           C
ATOM    635  CD2 LEU A  77      24.199   6.612  48.177  2.00  1.00           C
ATOM    636  C   LEU A  77      25.995   1.965  48.932  2.00  1.00           C
ATOM    637  O   LEU A  77      26.409   1.784  50.075  2.00  1.00           O
ATOM    638  N   PRO A  78      26.631   1.398  47.936  2.00  1.00           N
ATOM    639  CA  PRO A  78      26.324   1.506  46.525  2.00  1.00           C
ATOM    640  CD  PRO A  78      28.035   1.089  48.157  2.00  1.00           C
ATOM    641  CB  PRO A  78      27.559   0.976  45.795  2.00  1.00           C
ATOM    642  CG  PRO A  78      28.710   1.195  46.787  2.00  1.00           C
ATOM    643  C   PRO A  78      25.079   0.932  45.929  2.00  1.00           C
ATOM    644  O   PRO A  78      24.790   1.313  44.795  2.00  1.00           O
ATOM    645  N   GLU A  79      24.335   0.034  46.603  2.00  1.00           N
ATOM    646  CA  GLU A  79      23.230  -0.580  45.912  2.00  1.00           C
ATOM    647  CB  GLU A  79      22.387  -1.552  46.754  2.00  1.00           C
ATOM    648  CG  GLU A  79      21.275  -2.186  45.907  2.00  1.00           C
ATOM    649  CD  GLU A  79      20.227  -2.835  46.801  2.00  1.00           C
ATOM    650  OE1 GLU A  79      20.380  -4.042  47.124  2.00  1.00           O
ATOM    651  OE2 GLU A  79      19.247  -2.127  47.159  2.00  1.00           O
ATOM    652  C   GLU A  79      22.277   0.472  45.462  2.00  1.00           C
ATOM    653  O   GLU A  79      21.759   0.412  44.348  2.00  1.00           O
ATOM    654  N   TRP A  80      22.032   1.487  46.304  2.00  1.00           N
ATOM    655  CA  TRP A  80      21.040   2.435  45.909  2.00  1.00           C
ATOM    656  CB  TRP A  80      20.712   3.522  46.936  2.00  1.00           C
ATOM    657  CG  TRP A  80      19.542   4.338  46.445  2.00  1.00           C
ATOM    658  CD2 TRP A  80      18.173   4.072  46.781  2.00  1.00           C
ATOM    659  CD1 TRP A  80      19.533   5.411  45.607  2.00  1.00           C
ATOM    660  NE1 TRP A  80      18.241   5.835  45.397  2.00  1.00           N
ATOM    661  CE2 TRP A  80      17.394   5.018  46.115  2.00  1.00           C
ATOM    662  CE3 TRP A  80      17.612   3.114  47.576  2.00  1.00           C
ATOM    663  CZ2 TRP A  80      16.033   5.020  46.236  2.00  1.00           C
ATOM    664  CZ3 TRP A  80      16.240   3.120  47.699  2.00  1.00           C
ATOM    665  CH2 TRP A  80      15.468   4.055  47.042  2.00  1.00           C
ATOM    666  C   TRP A  80      21.459   3.140  44.658  2.00  1.00           C
ATOM    667  O   TRP A  80      20.643   3.361  43.765  2.00  1.00           O
ATOM    668  N   ALA A  81      22.747   3.504  44.554  2.00  1.00           N
ATOM    669  CA  ALA A  81      23.229   4.272  43.442  2.00  1.00           C
ATOM    670  CB  ALA A  81      24.731   4.577  43.548  2.00  1.00           C
ATOM    671  C   ALA A  81      23.022   3.517  42.165  2.00  1.00           C
ATOM    672  O   ALA A  81      22.685   4.115  41.143  2.00  1.00           O
ATOM    673  N   ALA A  82      23.208   2.183  42.187  1.00  1.00           N
ATOM    674  CA  ALA A  82      23.123   1.401  40.984  1.00  1.00           C
ATOM    675  CB  ALA A  82      23.250  -0.113  41.231  1.00  1.00           C
ATOM    676  C   ALA A  82      21.801   1.657  40.319  1.00  1.00           C
ATOM    677  O   ALA A  82      20.793   1.895  40.982  1.00  1.00           O
ATOM    678  N   ASP A  83      21.793   1.639  38.965  1.00  1.00           N
ATOM    679  CA  ASP A  83      20.610   1.906  38.190  1.00  1.00           C
ATOM    680  CB  ASP A  83      20.874   2.037  36.682  1.00  1.00           C
ATOM    681  CG  ASP A  83      21.711   3.289  36.475  1.00  1.00           C
ATOM    682  OD1 ASP A  83      22.523   3.609  37.385  1.00  1.00           O
ATOM    683  OD2 ASP A  83      21.540   3.951  35.416  1.00  1.00           O
ATOM    684  C   ASP A  83      19.669   0.764  38.396  1.00  1.00           C
ATOM    685  O   ASP A  83      20.091  -0.343  38.724  1.00  1.00           O
ATOM    686  N   GLU A  84      18.351   1.010  38.236  4.00  1.00           N
ATOM    687  CA  GLU A  84      17.421  -0.065  38.440  4.00  1.00           C
ATOM    688  CB  GLU A  84      16.413   0.178  39.580  4.00  1.00           C
ATOM    689  CG  GLU A  84      15.591   1.463  39.456  4.00  1.00           C
ATOM    690  CD  GLU A  84      14.656   1.535  40.660  4.00  1.00           C
ATOM    691  OE1 GLU A  84      14.578   0.525  41.409  4.00  1.00           O
ATOM    692  OE2 GLU A  84      14.011   2.601  40.846  4.00  1.00           O
ATOM    693  C   GLU A  84      16.672  -0.346  37.179  4.00  1.00           C
ATOM    694  O   GLU A  84      16.246   0.556  36.457  4.00  1.00           O
ATOM    695  N   PRO A  85      16.558  -1.622  36.894  4.00  1.00           N
ATOM    696  CA  PRO A  85      15.859  -2.099  35.732  4.00  1.00           C
ATOM    697  CD  PRO A  85      17.483  -2.609  37.417  4.00  1.00           C
ATOM    698  CB  PRO A  85      16.291  -3.554  35.538  4.00  1.00           C
ATOM    699  CG  PRO A  85      16.936  -3.944  36.882  4.00  1.00           C
ATOM    700  C   PRO A  85      14.420  -1.957  36.068  4.00  1.00           C
ATOM    701  O   PRO A  85      14.071  -1.994  37.246  4.00  1.00           O
ATOM    702  N   VAL A  86      13.569  -1.778  35.054  1.00  1.00           N
ATOM    703  CA  VAL A  86      12.170  -1.675  35.311  1.00  1.00           C
ATOM    704  CB  VAL A  86      11.612  -0.312  35.006  1.00  1.00           C
ATOM    705  CG1 VAL A  86      10.101  -0.301  35.303  1.00  1.00           C
ATOM    706  CG2 VAL A  86      12.410   0.727  35.813  1.00  1.00           C
ATOM    707  C   VAL A  86      11.552  -2.662  34.374  1.00  1.00           C
ATOM    708  O   VAL A  86      12.198  -3.122  33.434  1.00  1.00           O
ATOM    709  N   GLU A  87      10.286  -3.031  34.617  1.00  1.00           N
ATOM    710  CA  GLU A  87       9.639  -4.008  33.796  1.00  1.00           C
ATOM    711  CB  GLU A  87       8.177  -4.230  34.224  1.00  1.00           C
ATOM    712  CG  GLU A  87       8.051  -4.782  35.646  1.00  1.00           C
ATOM    713  CD  GLU A  87       6.654  -4.477  36.178  1.00  1.00           C
ATOM    714  OE1 GLU A  87       5.951  -3.623  35.573  1.00  1.00           O
ATOM    715  OE2 GLU A  87       6.279  -5.093  37.211  1.00  1.00           O
ATOM    716  C   GLU A  87       9.626  -3.497  32.398  1.00  1.00           C
ATOM    717  O   GLU A  87       9.441  -2.305  32.157  1.00  1.00           O
ATOM    718  N   LYS A  88       9.851  -4.414  31.437  1.00  1.00           N
ATOM    719  CA  LYS A  88       9.858  -4.083  30.043  1.00  1.00           C
ATOM    720  CB  LYS A  88      10.990  -4.744  29.241  1.00  1.00           C
ATOM    721  CG  LYS A  88      12.391  -4.220  29.547  1.00  1.00           C
ATOM    722  CD  LYS A  88      13.489  -5.144  29.015  1.00  1.00           C
ATOM    723  CE  LYS A  88      14.906  -4.648  29.297  1.00  1.00           C
ATOM    724  NZ  LYS A  88      15.197  -4.755  30.742  1.00  1.00           N
ATOM    725  C   LYS A  88       8.607  -4.640  29.473  1.00  1.00           C
ATOM    726  O   LYS A  88       7.860  -5.351  30.143  1.00  1.00           O
ATOM    727  N   THR A  89       8.341  -4.300  28.204  1.00  1.00           N
ATOM    728  CA  THR A  89       7.184  -4.838  27.577  1.00  1.00           C
ATOM    729  CB  THR A  89       6.175  -3.801  27.184  1.00  1.00           C
ATOM    730  OG1 THR A  89       4.942  -4.410  26.826  1.00  1.00           O
ATOM    731  CG2 THR A  89       6.737  -2.997  26.001  1.00  1.00           C
ATOM    732  C   THR A  89       7.648  -5.521  26.341  1.00  1.00           C
ATOM    733  O   THR A  89       8.805  -5.397  25.944  1.00  1.00           O
ATOM    734  N   PRO A  90       6.793  -6.283  25.736  2.00  1.00           N
ATOM    735  CA  PRO A  90       7.233  -6.931  24.544  2.00  1.00           C
ATOM    736  CD  PRO A  90       5.843  -7.102  26.475  2.00  1.00           C
ATOM    737  CB  PRO A  90       6.168  -7.974  24.226  2.00  1.00           C
ATOM    738  CG  PRO A  90       5.640  -8.365  25.620  2.00  1.00           C
ATOM    739  C   PRO A  90       7.365  -5.794  23.590  2.00  1.00           C
ATOM    740  O   PRO A  90       6.808  -4.729  23.851  2.00  1.00           O
ATOM    741  N   GLN A  91       8.101  -5.989  22.492  2.00  1.00           N
ATOM    742  CA  GLN A  91       8.389  -4.922  21.587  2.00  1.00           C
ATOM    743  CB  GLN A  91       7.165  -4.109  21.138  2.00  1.00           C
ATOM    744  CG  GLN A  91       6.245  -4.912  20.217  2.00  1.00           C
ATOM    745  CD  GLN A  91       5.324  -3.934  19.505  2.00  1.00           C
ATOM    746  OE1 GLN A  91       5.754  -2.868  19.070  2.00  1.00           O
ATOM    747  NE2 GLN A  91       4.022  -4.304  19.373  2.00  1.00           N
ATOM    748  C   GLN A  91       9.391  -4.017  22.211  2.00  1.00           C
ATOM    749  O   GLN A  91       9.761  -2.995  21.636  2.00  1.00           O
ATOM    750  N   THR A  92       9.883  -4.381  23.407  2.00  1.00           N
ATOM    751  CA  THR A  92      10.958  -3.619  23.960  2.00  1.00           C
ATOM    752  CB  THR A  92      10.489  -2.522  24.878  2.00  1.00           C
ATOM    753  OG1 THR A  92       9.855  -3.051  26.030  2.00  1.00           O
ATOM    754  CG2 THR A  92       9.522  -1.616  24.098  2.00  1.00           C
ATOM    755  C   THR A  92      11.790  -4.583  24.761  2.00  1.00           C
ATOM    756  O   THR A  92      12.237  -4.263  25.862  2.00  1.00           O
ATOM    757  N   GLN A  93      11.994  -5.813  24.242  3.00  1.00           N
ATOM    758  CA  GLN A  93      12.833  -6.777  24.906  3.00  1.00           C
ATOM    759  CB  GLN A  93      12.776  -8.173  24.262  3.00  1.00           C
ATOM    760  CG  GLN A  93      11.482  -8.940  24.542  3.00  1.00           C
ATOM    761  CD  GLN A  93      11.633  -9.628  25.893  3.00  1.00           C
ATOM    762  OE1 GLN A  93      11.189  -9.113  26.917  3.00  1.00           O
ATOM    763  NE2 GLN A  93      12.283 -10.824  25.902  3.00  1.00           N
ATOM    764  C   GLN A  93      14.249  -6.299  24.805  3.00  1.00           C
ATOM    765  O   GLN A  93      15.006  -6.359  25.773  3.00  1.00           O
ATOM    766  N   GLN A  94      14.625  -5.787  23.613  3.00  1.00           N
ATOM    767  CA  GLN A  94      15.972  -5.382  23.312  3.00  1.00           C
ATOM    768  CB  GLN A  94      16.131  -4.919  21.852  3.00  1.00           C
ATOM    769  CG  GLN A  94      17.482  -4.265  21.552  3.00  1.00           C
ATOM    770  CD  GLN A  94      18.584  -5.302  21.717  3.00  1.00           C
ATOM    771  OE1 GLN A  94      19.064  -5.879  20.742  3.00  1.00           O
ATOM    772  NE2 GLN A  94      18.997  -5.551  22.989  3.00  1.00           N
ATOM    773  C   GLN A  94      16.402  -4.245  24.165  3.00  1.00           C
ATOM    774  O   GLN A  94      17.478  -4.268  24.760  3.00  1.00           O
ATOM    775  N   ASP A  95      15.546  -3.225  24.279  1.00  1.00           N
ATOM    776  CA  ASP A  95      15.953  -2.043  24.964  1.00  1.00           C
ATOM    777  CB  ASP A  95      15.078  -0.793  24.685  1.00  1.00           C
ATOM    778  CG  ASP A  95      13.608  -1.077  24.965  1.00  1.00           C
ATOM    779  OD1 ASP A  95      13.194  -2.229  24.705  1.00  1.00           O
ATOM    780  OD2 ASP A  95      12.867  -0.161  25.409  1.00  1.00           O
ATOM    781  C   ASP A  95      16.135  -2.249  26.420  1.00  1.00           C
ATOM    782  O   ASP A  95      15.379  -2.959  27.082  1.00  1.00           O
ATOM    783  N   GLU A  96      17.204  -1.608  26.938  4.00  1.00           N
ATOM    784  CA  GLU A  96      17.528  -1.670  28.324  4.00  1.00           C
ATOM    785  CB  GLU A  96      19.012  -1.407  28.634  4.00  1.00           C
ATOM    786  CG  GLU A  96      19.980  -2.426  28.024  4.00  1.00           C
ATOM    787  CD  GLU A  96      19.747  -3.796  28.653  4.00  1.00           C
ATOM    788  OE1 GLU A  96      18.631  -4.029  29.189  4.00  1.00           O
ATOM    789  OE2 GLU A  96      20.687  -4.634  28.595  4.00  1.00           O
ATOM    790  C   GLU A  96      16.741  -0.572  28.963  4.00  1.00           C
ATOM    791  O   GLU A  96      16.775   0.571  28.508  4.00  1.00           O
ATOM    792  N   LEU A  97      15.989  -0.891  30.031  4.00  1.00           N
ATOM    793  CA  LEU A  97      15.202   0.130  30.653  4.00  1.00           C
ATOM    794  CB  LEU A  97      13.751  -0.300  30.919  4.00  1.00           C
ATOM    795  CG  LEU A  97      12.961  -0.699  29.662  4.00  1.00           C
ATOM    796  CD1 LEU A  97      11.526  -1.110  30.027  4.00  1.00           C
ATOM    797  CD2 LEU A  97      13.014   0.399  28.589  4.00  1.00           C
ATOM    798  C   LEU A  97      15.792   0.372  31.996  4.00  1.00           C
ATOM    799  O   LEU A  97      16.021  -0.566  32.758  4.00  1.00           O
ATOM    800  N   TYR A  98      16.070   1.645  32.325  4.00  1.00           N
ATOM    801  CA  TYR A  98      16.637   1.869  33.616  4.00  1.00           C
ATOM    802  CB  TYR A  98      18.172   1.921  33.613  4.00  1.00           C
ATOM    803  CG  TYR A  98      18.688   0.545  33.380  4.00  1.00           C
ATOM    804  CD1 TYR A  98      18.720  -0.002  32.118  4.00  1.00           C
ATOM    805  CD2 TYR A  98      19.150  -0.197  34.441  4.00  1.00           C
ATOM    806  CE1 TYR A  98      19.205  -1.274  31.922  4.00  1.00           C
ATOM    807  CE2 TYR A  98      19.636  -1.468  34.251  4.00  1.00           C
ATOM    808  CZ  TYR A  98      19.664  -2.009  32.990  4.00  1.00           C
ATOM    809  OH  TYR A  98      20.165  -3.314  32.794  4.00  1.00           O
ATOM    810  C   TYR A  98      16.182   3.164  34.173  4.00  1.00           C
ATOM    811  O   TYR A  98      15.692   4.042  33.467  4.00  1.00           O
ATOM    812  N   ILE A  99      16.317   3.275  35.503  4.00  1.00           N
ATOM    813  CA  ILE A  99      16.100   4.507  36.181  4.00  1.00           C
ATOM    814  CB  ILE A  99      15.162   4.387  37.346  4.00  1.00           C
ATOM    815  CG1 ILE A  99      13.763   3.967  36.866  4.00  1.00           C
ATOM    816  CG2 ILE A  99      15.182   5.712  38.122  4.00  1.00           C
ATOM    817  CD1 ILE A  99      12.830   3.546  38.000  4.00  1.00           C
ATOM    818  C   ILE A  99      17.467   4.814  36.738  4.00  1.00           C
ATOM    819  O   ILE A  99      17.987   4.051  37.550  4.00  1.00           O
ATOM    820  N   HIS A 100      18.098   5.929  36.309  4.00  1.00           N
ATOM    821  CA  HIS A 100      19.452   6.220  36.718  4.00  1.00           C
ATOM    822  ND1 HIS A 100      22.087   8.400  36.226  4.00  1.00           N
ATOM    823  CG  HIS A 100      21.719   7.105  35.938  4.00  1.00           C
ATOM    824  CB  HIS A 100      20.326   6.708  35.547  4.00  1.00           C
ATOM    825  NE2 HIS A 100      23.916   7.157  36.448  4.00  1.00           N
ATOM    826  CD2 HIS A 100      22.848   6.358  36.080  4.00  1.00           C
ATOM    827  CE1 HIS A 100      23.410   8.375  36.524  4.00  1.00           C
ATOM    828  C   HIS A 100      19.435   7.294  37.748  4.00  1.00           C
ATOM    829  O   HIS A 100      18.878   8.371  37.542  4.00  1.00           O
ATOM    830  N   SER A 101      20.060   7.010  38.903  4.00  1.00           N
ATOM    831  CA  SER A 101      20.085   7.974  39.956  4.00  1.00           C
ATOM    832  CB  SER A 101      20.379   7.353  41.335  4.00  1.00           C
ATOM    833  OG  SER A 101      19.364   6.424  41.682  4.00  1.00           O
ATOM    834  C   SER A 101      21.165   8.958  39.669  4.00  1.00           C
ATOM    835  O   SER A 101      22.182   8.628  39.063  4.00  1.00           O
ATOM    836  N   GLU A 102      20.947  10.215  40.094  4.00  1.00           N
ATOM    837  CA  GLU A 102      21.944  11.228  39.912  4.00  1.00           C
ATOM    838  CB  GLU A 102      21.834  11.980  38.579  4.00  1.00           C
ATOM    839  CG  GLU A 102      22.130  11.107  37.359  4.00  1.00           C
ATOM    840  CD  GLU A 102      22.014  11.971  36.110  4.00  1.00           C
ATOM    841  OE1 GLU A 102      21.594  13.152  36.246  4.00  1.00           O
ATOM    842  OE2 GLU A 102      22.342  11.463  35.004  4.00  1.00           O
ATOM    843  C   GLU A 102      21.720  12.240  41.000  4.00  1.00           C
ATOM    844  O   GLU A 102      20.625  12.337  41.542  4.00  1.00           O
ATOM    845  N   PRO A 103      22.721  12.997  41.359  4.00  1.00           N
ATOM    846  CA  PRO A 103      22.541  13.986  42.394  4.00  1.00           C
ATOM    847  CD  PRO A 103      24.078  12.505  41.311  4.00  1.00           C
ATOM    848  CB  PRO A 103      23.930  14.241  42.987  4.00  1.00           C
ATOM    849  CG  PRO A 103      24.904  13.619  41.972  4.00  1.00           C
ATOM    850  C   PRO A 103      21.870  15.208  41.904  4.00  1.00           C
ATOM    851  O   PRO A 103      21.939  15.480  40.705  4.00  1.00           O
ATOM    852  N   LEU A 104      21.198  15.965  42.792  1.00  1.00           N
ATOM    853  CA  LEU A 104      20.624  17.160  42.271  1.00  1.00           C
ATOM    854  CB  LEU A 104      19.116  17.368  42.531  1.00  1.00           C
ATOM    855  CG  LEU A 104      18.699  17.351  44.009  1.00  1.00           C
ATOM    856  CD1 LEU A 104      17.202  17.654  44.181  1.00  1.00           C
ATOM    857  CD2 LEU A 104      19.063  16.003  44.634  1.00  1.00           C
ATOM    858  C   LEU A 104      21.330  18.336  42.829  1.00  1.00           C
ATOM    859  O   LEU A 104      20.770  19.110  43.602  1.00  1.00           O
ATOM    860  N   GLY A 105      22.602  18.479  42.435  1.00  1.00           N
ATOM    861  CA  GLY A 105      23.368  19.646  42.719  1.00  1.00           C
ATOM    862  C   GLY A 105      23.288  20.051  44.140  1.00  1.00           C
ATOM    863  O   GLY A 105      23.306  19.235  45.060  1.00  1.00           O
ATOM    864  N   VAL A 106      23.192  21.380  44.313  4.00  1.00           N
ATOM    865  CA  VAL A 106      23.194  22.003  45.590  4.00  1.00           C
ATOM    866  CB  VAL A 106      23.450  23.482  45.521  4.00  1.00           C
ATOM    867  CG1 VAL A 106      22.350  24.134  44.667  4.00  1.00           C
ATOM    868  CG2 VAL A 106      23.525  24.036  46.954  4.00  1.00           C
ATOM    869  C   VAL A 106      21.877  21.805  46.257  4.00  1.00           C
ATOM    870  O   VAL A 106      20.822  21.912  45.635  4.00  1.00           O
ATOM    871  N   VAL A 107      21.921  21.476  47.563  4.00  1.00           N
ATOM    872  CA  VAL A 107      20.707  21.364  48.310  4.00  1.00           C
ATOM    873  CB  VAL A 107      20.343  19.960  48.695  4.00  1.00           C
ATOM    874  CG1 VAL A 107      21.386  19.445  49.675  4.00  1.00           C
ATOM    875  CG2 VAL A 107      18.924  19.952  49.278  4.00  1.00           C
ATOM    876  C   VAL A 107      20.892  22.168  49.543  4.00  1.00           C
ATOM    877  O   VAL A 107      21.947  22.130  50.175  4.00  1.00           O
ATOM    878  N   LEU A 108      19.863  22.950  49.903  4.00  1.00           N
ATOM    879  CA  LEU A 108      19.987  23.745  51.080  4.00  1.00           C
ATOM    880  CB  LEU A 108      19.404  25.166  50.935  4.00  1.00           C
ATOM    881  CG  LEU A 108      20.014  26.024  49.810  4.00  1.00           C
ATOM    882  CD1 LEU A 108      19.451  27.455  49.843  4.00  1.00           C
ATOM    883  CD2 LEU A 108      21.548  25.986  49.827  4.00  1.00           C
ATOM    884  C   LEU A 108      19.119  23.075  52.125  4.00  1.00           C
ATOM    885  O   LEU A 108      17.948  22.804  51.863  4.00  1.00           O
ATOM    886  N   VAL A 109      19.665  22.762  53.327  4.00  1.00           N
ATOM    887  CA  VAL A 109      18.863  22.214  54.402  4.00  1.00           C
ATOM    888  CB  VAL A 109      19.547  21.140  55.196  4.00  1.00           C
ATOM    889  CG1 VAL A 109      18.640  20.760  56.380  4.00  1.00           C
ATOM    890  CG2 VAL A 109      19.870  19.965  54.259  4.00  1.00           C
ATOM    891  C   VAL A 109      18.645  23.376  55.327  4.00  1.00           C
ATOM    892  O   VAL A 109      19.604  23.928  55.864  4.00  1.00           O
ATOM    893  N   ILE A 110      17.375  23.792  55.529  4.00  1.00           N
ATOM    894  CA  ILE A 110      17.090  24.901  56.404  4.00  1.00           C
ATOM    895  CB  ILE A 110      15.979  25.775  55.899  4.00  1.00           C
ATOM    896  CG1 ILE A 110      16.360  26.384  54.540  4.00  1.00           C
ATOM    897  CG2 ILE A 110      15.659  26.822  56.978  4.00  1.00           C
ATOM    898  CD1 ILE A 110      15.193  27.062  53.824  4.00  1.00           C
ATOM    899  C   ILE A 110      16.628  24.266  57.677  4.00  1.00           C
ATOM    900  O   ILE A 110      15.568  23.644  57.718  4.00  1.00           O
ATOM    901  N   GLY A 111      17.429  24.394  58.755  1.00  1.00           N
ATOM    902  CA  GLY A 111      17.111  23.715  59.979  1.00  1.00           C
ATOM    903  C   GLY A 111      16.288  24.565  60.879  1.00  1.00           C
ATOM    904  O   GLY A 111      16.011  25.729  60.595  1.00  1.00           O
ATOM    905  N   THR A 112      15.879  23.959  62.015  1.00  1.00           N
ATOM    906  CA  THR A 112      15.124  24.654  63.009  1.00  1.00           C
ATOM    907  CB  THR A 112      13.648  24.367  62.991  1.00  1.00           C
ATOM    908  OG1 THR A 112      12.964  25.293  63.824  1.00  1.00           O
ATOM    909  CG2 THR A 112      13.404  22.931  63.484  1.00  1.00           C
ATOM    910  C   THR A 112      15.648  24.269  64.346  1.00  1.00           C
ATOM    911  O   THR A 112      16.442  23.339  64.476  1.00  1.00           O
ATOM    912  N   TRP A 113      15.223  25.012  65.384  1.00  1.00           N
ATOM    913  CA  TRP A 113      15.677  24.731  66.709  1.00  1.00           C
ATOM    914  CB  TRP A 113      16.029  26.009  67.483  1.00  1.00           C
ATOM    915  CG  TRP A 113      16.627  25.820  68.856  1.00  1.00           C
ATOM    916  CD2 TRP A 113      16.547  26.806  69.898  1.00  1.00           C
ATOM    917  CD1 TRP A 113      17.337  24.774  69.367  1.00  1.00           C
ATOM    918  NE1 TRP A 113      17.715  25.051  70.659  1.00  1.00           N
ATOM    919  CE2 TRP A 113      17.232  26.297  71.000  1.00  1.00           C
ATOM    920  CE3 TRP A 113      15.952  28.035  69.934  1.00  1.00           C
ATOM    921  CZ2 TRP A 113      17.335  27.015  72.158  1.00  1.00           C
ATOM    922  CZ3 TRP A 113      16.056  28.756  71.101  1.00  1.00           C
ATOM    923  CH2 TRP A 113      16.736  28.255  72.192  1.00  1.00           C
ATOM    924  C   TRP A 113      14.531  24.129  67.433  1.00  1.00           C
ATOM    925  O   TRP A 113      13.511  24.761  67.705  1.00  1.00           O
ATOM    926  N   ASN A 114      14.720  22.853  67.735  1.00  1.00           N
ATOM    927  CA  ASN A 114      13.901  21.945  68.457  1.00  1.00           C
ATOM    928  CB  ASN A 114      12.911  21.206  67.539  1.00  1.00           C
ATOM    929  CG  ASN A 114      12.067  20.256  68.374  1.00  1.00           C
ATOM    930  OD1 ASN A 114      12.563  19.629  69.309  1.00  1.00           O
ATOM    931  ND2 ASN A 114      10.758  20.133  68.025  1.00  1.00           N
ATOM    932  C   ASN A 114      15.003  21.030  68.774  1.00  1.00           C
ATOM    933  O   ASN A 114      15.624  21.124  69.831  1.00  1.00           O
ATOM    934  N   TYR A 115      15.282  20.117  67.833  1.00  1.00           N
ATOM    935  CA  TYR A 115      16.541  19.493  68.028  1.00  1.00           C
ATOM    936  CB  TYR A 115      16.544  17.969  68.158  1.00  1.00           C
ATOM    937  CG  TYR A 115      17.951  17.690  68.555  1.00  1.00           C
ATOM    938  CD1 TYR A 115      18.386  18.044  69.812  1.00  1.00           C
ATOM    939  CD2 TYR A 115      18.848  17.144  67.671  1.00  1.00           C
ATOM    940  CE1 TYR A 115      19.685  17.813  70.197  1.00  1.00           C
ATOM    941  CE2 TYR A 115      20.148  16.910  68.050  1.00  1.00           C
ATOM    942  CZ  TYR A 115      20.569  17.241  69.316  1.00  1.00           C
ATOM    943  OH  TYR A 115      21.904  17.001  69.705  1.00  1.00           O
ATOM    944  C   TYR A 115      17.414  19.889  66.872  1.00  1.00           C
ATOM    945  O   TYR A 115      17.332  19.339  65.776  1.00  1.00           O
ATOM    946  N   PRO A 116      18.257  20.855  67.131  3.00  1.00           N
ATOM    947  CA  PRO A 116      19.170  21.411  66.163  3.00  1.00           C
ATOM    948  CD  PRO A 116      18.677  21.134  68.494  3.00  1.00           C
ATOM    949  CB  PRO A 116      20.015  22.418  66.936  3.00  1.00           C
ATOM    950  CG  PRO A 116      20.040  21.832  68.360  3.00  1.00           C
ATOM    951  C   PRO A 116      20.050  20.438  65.461  3.00  1.00           C
ATOM    952  O   PRO A 116      20.118  20.473  64.235  3.00  1.00           O
ATOM    953  N   PHE A 117      20.750  19.566  66.200  3.00  1.00           N
ATOM    954  CA  PHE A 117      21.711  18.761  65.516  3.00  1.00           C
ATOM    955  CB  PHE A 117      22.597  17.949  66.469  3.00  1.00           C
ATOM    956  CG  PHE A 117      23.696  17.393  65.636  3.00  1.00           C
ATOM    957  CD1 PHE A 117      23.520  16.223  64.935  3.00  1.00           C
ATOM    958  CD2 PHE A 117      24.901  18.051  65.555  3.00  1.00           C
ATOM    959  CE1 PHE A 117      24.540  15.717  64.166  3.00  1.00           C
ATOM    960  CE2 PHE A 117      25.922  17.549  64.787  3.00  1.00           C
ATOM    961  CZ  PHE A 117      25.742  16.379  64.092  3.00  1.00           C
ATOM    962  C   PHE A 117      21.020  17.789  64.593  3.00  1.00           C
ATOM    963  O   PHE A 117      21.387  17.662  63.427  3.00  1.00           O
ATOM    964  N   ASN A 118      19.979  17.090  65.091  2.00  1.00           N
ATOM    965  CA  ASN A 118      19.320  16.035  64.360  2.00  1.00           C
ATOM    966  CB  ASN A 118      18.266  15.309  65.217  2.00  1.00           C
ATOM    967  CG  ASN A 118      17.887  14.002  64.533  2.00  1.00           C
ATOM    968  OD1 ASN A 118      17.980  13.873  63.313  2.00  1.00           O
ATOM    969  ND2 ASN A 118      17.442  13.001  65.339  2.00  1.00           N
ATOM    970  C   ASN A 118      18.631  16.561  63.126  2.00  1.00           C
ATOM    971  O   ASN A 118      18.758  15.946  62.074  2.00  1.00           O
ATOM    972  N   LEU A 119      17.866  17.678  63.212  2.00  1.00           N
ATOM    973  CA  LEU A 119      17.144  18.243  62.084  2.00  1.00           C
ATOM    974  CB  LEU A 119      16.195  19.379  62.498  2.00  1.00           C
ATOM    975  CG  LEU A 119      15.126  18.934  63.513  2.00  1.00           C
ATOM    976  CD1 LEU A 119      14.192  20.095  63.891  2.00  1.00           C
ATOM    977  CD2 LEU A 119      14.373  17.689  63.021  2.00  1.00           C
ATOM    978  C   LEU A 119      18.123  18.801  61.103  2.00  1.00           C
ATOM    979  O   LEU A 119      17.911  18.723  59.898  2.00  1.00           O
ATOM    980  N   THR A 120      19.191  19.454  61.590  2.00  1.00           N
ATOM    981  CA  THR A 120      20.147  19.995  60.670  2.00  1.00           C
ATOM    982  CB  THR A 120      21.147  20.860  61.375  2.00  1.00           C
ATOM    983  OG1 THR A 120      20.490  21.942  62.020  2.00  1.00           O
ATOM    984  CG2 THR A 120      22.166  21.377  60.351  2.00  1.00           C
ATOM    985  C   THR A 120      20.924  18.889  59.967  2.00  1.00           C
ATOM    986  O   THR A 120      20.885  18.789  58.740  2.00  1.00           O
ATOM    987  N   ILE A 121      21.629  18.013  60.733  2.00  1.00           N
ATOM    988  CA  ILE A 121      22.516  17.009  60.169  2.00  1.00           C
ATOM    989  CB  ILE A 121      23.429  16.399  61.192  2.00  1.00           C
ATOM    990  CG1 ILE A 121      24.429  17.458  61.686  2.00  1.00           C
ATOM    991  CG2 ILE A 121      24.101  15.162  60.570  2.00  1.00           C
ATOM    992  CD1 ILE A 121      23.784  18.598  62.473  2.00  1.00           C
ATOM    993  C   ILE A 121      21.801  15.904  59.456  2.00  1.00           C
ATOM    994  O   ILE A 121      22.132  15.617  58.311  2.00  1.00           O
ATOM    995  N   GLN A 122      20.852  15.198  60.102  2.00  1.00           N
ATOM    996  CA  GLN A 122      19.989  14.435  59.249  2.00  1.00           C
ATOM    997  CB  GLN A 122      18.909  13.638  60.002  2.00  1.00           C
ATOM    998  CG  GLN A 122      17.838  13.017  59.099  2.00  1.00           C
ATOM    999  CD  GLN A 122      16.614  12.730  59.963  2.00  1.00           C
ATOM   1000  OE1 GLN A 122      16.716  12.116  61.024  2.00  1.00           O
ATOM   1001  NE2 GLN A 122      15.422  13.207  59.510  2.00  1.00           N
ATOM   1002  C   GLN A 122      19.279  15.689  58.767  2.00  1.00           C
ATOM   1003  O   GLN A 122      19.132  16.515  59.660  2.00  1.00           O
ATOM   1004  N   PRO A 123      18.814  16.127  57.623  2.00  1.00           N
ATOM   1005  CA  PRO A 123      18.890  15.553  56.314  2.00  1.00           C
ATOM   1006  CD  PRO A 123      17.616  16.936  57.754  2.00  1.00           C
ATOM   1007  CB  PRO A 123      17.793  16.213  55.481  2.00  1.00           C
ATOM   1008  CG  PRO A 123      16.766  16.658  56.523  2.00  1.00           C
ATOM   1009  C   PRO A 123      20.205  15.553  55.585  2.00  1.00           C
ATOM   1010  O   PRO A 123      20.313  14.814  54.609  2.00  1.00           O
ATOM   1011  N   MET A 124      21.209  16.347  56.002  2.00  1.00           N
ATOM   1012  CA  MET A 124      22.439  16.436  55.259  2.00  1.00           C
ATOM   1013  CB  MET A 124      23.460  17.338  55.968  2.00  1.00           C
ATOM   1014  CG  MET A 124      24.787  17.472  55.232  2.00  1.00           C
ATOM   1015  SD  MET A 124      25.929  16.092  55.530  2.00  1.00           S
ATOM   1016  CE  MET A 124      26.186  16.526  57.276  2.00  1.00           C
ATOM   1017  C   MET A 124      23.021  15.067  55.103  2.00  1.00           C
ATOM   1018  O   MET A 124      23.390  14.694  53.994  2.00  1.00           O
ATOM   1019  N   VAL A 125      23.135  14.255  56.175  2.00  1.00           N
ATOM   1020  CA  VAL A 125      23.513  12.908  55.851  2.00  1.00           C
ATOM   1021  CB  VAL A 125      23.711  12.014  57.037  2.00  1.00           C
ATOM   1022  CG1 VAL A 125      22.471  12.095  57.949  2.00  1.00           C
ATOM   1023  CG2 VAL A 125      23.974  10.598  56.495  2.00  1.00           C
ATOM   1024  C   VAL A 125      22.292  12.450  55.129  2.00  1.00           C
ATOM   1025  O   VAL A 125      21.169  12.632  55.597  2.00  1.00           O
ATOM   1026  N   GLY A 126      22.475  11.850  53.950  2.00  1.00           N
ATOM   1027  CA  GLY A 126      21.348  11.509  53.144  2.00  1.00           C
ATOM   1028  C   GLY A 126      21.502  12.340  51.904  2.00  1.00           C
ATOM   1029  O   GLY A 126      21.567  11.803  50.800  2.00  1.00           O
ATOM   1030  N   ALA A 127      21.578  13.682  52.057  2.00  1.00           N
ATOM   1031  CA  ALA A 127      21.837  14.554  50.941  2.00  1.00           C
ATOM   1032  CB  ALA A 127      21.758  16.044  51.310  2.00  1.00           C
ATOM   1033  C   ALA A 127      23.237  14.272  50.527  2.00  1.00           C
ATOM   1034  O   ALA A 127      23.552  14.144  49.345  2.00  1.00           O
ATOM   1035  N   ILE A 128      24.095  14.118  51.550  2.00  1.00           N
ATOM   1036  CA  ILE A 128      25.498  13.897  51.416  2.00  1.00           C
ATOM   1037  CB  ILE A 128      26.163  13.760  52.756  2.00  1.00           C
ATOM   1038  CG1 ILE A 128      27.684  13.588  52.606  2.00  1.00           C
ATOM   1039  CG2 ILE A 128      25.465  12.627  53.522  2.00  1.00           C
ATOM   1040  CD1 ILE A 128      28.392  14.827  52.066  2.00  1.00           C
ATOM   1041  C   ILE A 128      25.665  12.619  50.647  2.00  1.00           C
ATOM   1042  O   ILE A 128      26.502  12.533  49.751  2.00  1.00           O
ATOM   1043  N   ALA A 129      24.855  11.591  50.968  2.00  1.00           N
ATOM   1044  CA  ALA A 129      24.965  10.316  50.315  2.00  1.00           C
ATOM   1045  CB  ALA A 129      24.025   9.257  50.913  2.00  1.00           C
ATOM   1046  C   ALA A 129      24.645  10.437  48.859  2.00  1.00           C
ATOM   1047  O   ALA A 129      25.337   9.880  48.010  2.00  1.00           O
ATOM   1048  N   ALA A 130      23.596  11.197  48.521  3.00  1.00           N
ATOM   1049  CA  ALA A 130      23.184  11.296  47.154  3.00  1.00           C
ATOM   1050  CB  ALA A 130      21.958  12.205  46.966  3.00  1.00           C
ATOM   1051  C   ALA A 130      24.316  11.897  46.351  3.00  1.00           C
ATOM   1052  O   ALA A 130      24.512  11.514  45.199  3.00  1.00           O
ATOM   1053  N   GLY A 131      25.114  12.836  46.922  3.00  1.00           N
ATOM   1054  CA  GLY A 131      26.183  13.410  46.130  3.00  1.00           C
ATOM   1055  C   GLY A 131      26.006  14.891  45.912  3.00  1.00           C
ATOM   1056  O   GLY A 131      26.540  15.453  44.956  3.00  1.00           O
ATOM   1057  N   ASN A 132      25.248  15.560  46.799  1.00  1.00           N
ATOM   1058  CA  ASN A 132      24.966  16.974  46.734  1.00  1.00           C
ATOM   1059  CB  ASN A 132      23.784  17.348  47.631  1.00  1.00           C
ATOM   1060  CG  ASN A 132      24.221  17.065  49.068  1.00  1.00           C
ATOM   1061  OD1 ASN A 132      25.044  16.192  49.332  1.00  1.00           O
ATOM   1062  ND2 ASN A 132      23.678  17.822  50.051  1.00  1.00           N
ATOM   1063  C   ASN A 132      26.083  17.759  47.344  1.00  1.00           C
ATOM   1064  O   ASN A 132      26.996  17.220  47.966  1.00  1.00           O
ATOM   1065  N   ALA A 133      26.021  19.087  47.124  4.00  1.00           N
ATOM   1066  CA  ALA A 133      26.825  20.024  47.848  4.00  1.00           C
ATOM   1067  CB  ALA A 133      27.342  21.189  46.988  4.00  1.00           C
ATOM   1068  C   ALA A 133      25.805  20.565  48.781  4.00  1.00           C
ATOM   1069  O   ALA A 133      24.800  21.118  48.339  4.00  1.00           O
ATOM   1070  N   VAL A 134      26.001  20.413  50.100  4.00  1.00           N
ATOM   1071  CA  VAL A 134      24.904  20.825  50.913  4.00  1.00           C
ATOM   1072  CB  VAL A 134      24.495  19.824  51.949  4.00  1.00           C
ATOM   1073  CG1 VAL A 134      25.665  19.618  52.916  4.00  1.00           C
ATOM   1074  CG2 VAL A 134      23.210  20.328  52.628  4.00  1.00           C
ATOM   1075  C   VAL A 134      25.221  22.112  51.603  4.00  1.00           C
ATOM   1076  O   VAL A 134      26.291  22.279  52.186  4.00  1.00           O
ATOM   1077  N   VAL A 135      24.274  23.072  51.524  4.00  1.00           N
ATOM   1078  CA  VAL A 135      24.407  24.322  52.214  4.00  1.00           C
ATOM   1079  CB  VAL A 135      23.985  25.519  51.416  4.00  1.00           C
ATOM   1080  CG1 VAL A 135      24.089  26.767  52.309  4.00  1.00           C
ATOM   1081  CG2 VAL A 135      24.852  25.590  50.147  4.00  1.00           C
ATOM   1082  C   VAL A 135      23.488  24.197  53.384  4.00  1.00           C
ATOM   1083  O   VAL A 135      22.334  23.797  53.232  4.00  1.00           O
ATOM   1084  N   LEU A 136      23.973  24.518  54.599  4.00  1.00           N
ATOM   1085  CA  LEU A 136      23.127  24.272  55.729  4.00  1.00           C
ATOM   1086  CB  LEU A 136      23.718  23.203  56.669  4.00  1.00           C
ATOM   1087  CG  LEU A 136      22.816  22.786  57.846  4.00  1.00           C
ATOM   1088  CD1 LEU A 136      22.712  23.886  58.907  4.00  1.00           C
ATOM   1089  CD2 LEU A 136      21.442  22.305  57.356  4.00  1.00           C
ATOM   1090  C   LEU A 136      22.901  25.533  56.477  4.00  1.00           C
ATOM   1091  O   LEU A 136      23.811  26.336  56.671  4.00  1.00           O
ATOM   1092  N   LYS A 137      21.643  25.739  56.901  4.00  1.00           N
ATOM   1093  CA  LYS A 137      21.358  26.916  57.649  4.00  1.00           C
ATOM   1094  CB  LYS A 137      20.542  27.945  56.847  4.00  1.00           C
ATOM   1095  CG  LYS A 137      19.200  27.402  56.359  4.00  1.00           C
ATOM   1096  CD  LYS A 137      18.317  28.466  55.709  4.00  1.00           C
ATOM   1097  CE  LYS A 137      18.304  29.792  56.471  4.00  1.00           C
ATOM   1098  NZ  LYS A 137      17.828  29.568  57.853  4.00  1.00           N
ATOM   1099  C   LYS A 137      20.595  26.519  58.867  4.00  1.00           C
ATOM   1100  O   LYS A 137      19.456  26.059  58.801  4.00  1.00           O
ATOM   1101  N   PRO A 138      21.251  26.658  59.984  1.00  1.00           N
ATOM   1102  CA  PRO A 138      20.673  26.337  61.261  1.00  1.00           C
ATOM   1103  CD  PRO A 138      22.704  26.692  60.022  1.00  1.00           C
ATOM   1104  CB  PRO A 138      21.852  26.004  62.174  1.00  1.00           C
ATOM   1105  CG  PRO A 138      23.054  26.704  61.516  1.00  1.00           C
ATOM   1106  C   PRO A 138      19.946  27.574  61.678  1.00  1.00           C
ATOM   1107  O   PRO A 138      20.237  28.630  61.118  1.00  1.00           O
ATOM   1108  N   SER A 139      18.989  27.484  62.626  1.00  1.00           N
ATOM   1109  CA  SER A 139      18.358  28.691  63.073  1.00  1.00           C
ATOM   1110  CB  SER A 139      16.940  28.492  63.634  1.00  1.00           C
ATOM   1111  OG  SER A 139      16.409  29.733  64.072  1.00  1.00           O
ATOM   1112  C   SER A 139      19.206  29.247  64.176  1.00  1.00           C
ATOM   1113  O   SER A 139      19.864  28.503  64.901  1.00  1.00           O
ATOM   1114  N   GLU A 140      19.222  30.589  64.312  3.00  1.00           N
ATOM   1115  CA  GLU A 140      19.961  31.257  65.349  3.00  1.00           C
ATOM   1116  CB  GLU A 140      19.862  32.788  65.234  3.00  1.00           C
ATOM   1117  CG  GLU A 140      20.305  33.532  66.497  3.00  1.00           C
ATOM   1118  CD  GLU A 140      21.813  33.400  66.648  3.00  1.00           C
ATOM   1119  OE1 GLU A 140      22.458  32.866  65.707  3.00  1.00           O
ATOM   1120  OE2 GLU A 140      22.340  33.831  67.709  3.00  1.00           O
ATOM   1121  C   GLU A 140      19.353  30.885  66.640  3.00  1.00           C
ATOM   1122  O   GLU A 140      20.069  30.658  67.615  3.00  1.00           O
ATOM   1123  N   LEU A 141      18.005  30.838  66.680  3.00  1.00           N
ATOM   1124  CA  LEU A 141      17.419  30.394  67.898  3.00  1.00           C
ATOM   1125  CB  LEU A 141      15.882  30.347  67.890  3.00  1.00           C
ATOM   1126  CG  LEU A 141      15.230  31.735  67.749  3.00  1.00           C
ATOM   1127  CD1 LEU A 141      13.700  31.644  67.861  3.00  1.00           C
ATOM   1128  CD2 LEU A 141      15.844  32.741  68.734  3.00  1.00           C
ATOM   1129  C   LEU A 141      17.934  29.008  67.996  3.00  1.00           C
ATOM   1130  O   LEU A 141      17.684  28.161  67.142  3.00  1.00           O
ATOM   1131  N   SER A 142      18.714  28.790  69.057  1.00  1.00           N
ATOM   1132  CA  SER A 142      19.495  27.620  69.273  1.00  1.00           C
ATOM   1133  CB  SER A 142      19.978  26.925  67.987  1.00  1.00           C
ATOM   1134  OG  SER A 142      20.757  25.787  68.325  1.00  1.00           O
ATOM   1135  C   SER A 142      20.680  28.285  69.870  1.00  1.00           C
ATOM   1136  O   SER A 142      20.892  28.263  71.081  1.00  1.00           O
ATOM   1137  N   GLU A 143      21.471  28.916  68.978  2.00  1.00           N
ATOM   1138  CA  GLU A 143      22.591  29.721  69.349  2.00  1.00           C
ATOM   1139  CB  GLU A 143      22.444  30.488  70.677  2.00  1.00           C
ATOM   1140  CG  GLU A 143      21.447  31.646  70.627  2.00  1.00           C
ATOM   1141  CD  GLU A 143      21.646  32.473  71.890  2.00  1.00           C
ATOM   1142  OE1 GLU A 143      22.726  33.111  72.011  2.00  1.00           O
ATOM   1143  OE2 GLU A 143      20.725  32.475  72.750  2.00  1.00           O
ATOM   1144  C   GLU A 143      23.766  28.819  69.487  2.00  1.00           C
ATOM   1145  O   GLU A 143      24.565  28.677  68.566  2.00  1.00           O
ATOM   1146  N   ASN A 144      23.883  28.170  70.662  2.00  1.00           N
ATOM   1147  CA  ASN A 144      25.020  27.352  70.961  2.00  1.00           C
ATOM   1148  CB  ASN A 144      24.923  26.652  72.329  2.00  1.00           C
ATOM   1149  CG  ASN A 144      25.222  27.674  73.420  2.00  1.00           C
ATOM   1150  OD1 ASN A 144      26.356  28.133  73.559  2.00  1.00           O
ATOM   1151  ND2 ASN A 144      24.183  28.041  74.216  2.00  1.00           N
ATOM   1152  C   ASN A 144      25.176  26.287  69.918  2.00  1.00           C
ATOM   1153  O   ASN A 144      26.269  26.089  69.391  2.00  1.00           O
ATOM   1154  N   MET A 145      24.087  25.582  69.564  2.00  1.00           N
ATOM   1155  CA  MET A 145      24.214  24.522  68.603  2.00  1.00           C
ATOM   1156  CB  MET A 145      22.910  23.740  68.375  2.00  1.00           C
ATOM   1157  CG  MET A 145      23.106  22.490  67.514  2.00  1.00           C
ATOM   1158  SD  MET A 145      24.053  21.168  68.328  2.00  1.00           S
ATOM   1159  CE  MET A 145      22.770  20.796  69.558  2.00  1.00           C
ATOM   1160  C   MET A 145      24.622  25.120  67.288  2.00  1.00           C
ATOM   1161  O   MET A 145      25.358  24.482  66.544  2.00  1.00           O
ATOM   1162  N   ALA A 146      24.103  26.321  66.944  2.00  1.00           N
ATOM   1163  CA  ALA A 146      24.405  27.033  65.720  2.00  1.00           C
ATOM   1164  CB  ALA A 146      23.497  28.256  65.505  2.00  1.00           C
ATOM   1165  C   ALA A 146      25.839  27.533  65.690  2.00  1.00           C
ATOM   1166  O   ALA A 146      26.459  27.524  64.627  2.00  1.00           O
ATOM   1167  N   SER A 147      26.396  28.029  66.826  2.00  1.00           N
ATOM   1168  CA  SER A 147      27.756  28.536  66.909  2.00  1.00           C
ATOM   1169  CB  SER A 147      28.069  29.151  68.286  2.00  1.00           C
ATOM   1170  OG  SER A 147      29.404  29.634  68.324  2.00  1.00           O
ATOM   1171  C   SER A 147      28.672  27.381  66.709  2.00  1.00           C
ATOM   1172  O   SER A 147      29.639  27.454  65.953  2.00  1.00           O
ATOM   1173  N   LEU A 148      28.354  26.257  67.384  2.00  1.00           N
ATOM   1174  CA  LEU A 148      29.025  25.013  67.139  2.00  1.00           C
ATOM   1175  CB  LEU A 148      28.714  23.947  68.197  2.00  1.00           C
ATOM   1176  CG  LEU A 148      29.093  24.412  69.617  2.00  1.00           C
ATOM   1177  CD1 LEU A 148      28.904  23.288  70.646  2.00  1.00           C
ATOM   1178  CD2 LEU A 148      30.495  25.042  69.651  2.00  1.00           C
ATOM   1179  C   LEU A 148      28.361  24.654  65.843  2.00  1.00           C
ATOM   1180  O   LEU A 148      27.434  25.339  65.437  2.00  1.00           O
ATOM   1181  N   LEU A 149      28.820  23.654  65.088  2.00  1.00           N
ATOM   1182  CA  LEU A 149      28.205  23.368  63.812  2.00  1.00           C
ATOM   1183  CB  LEU A 149      26.655  23.322  63.811  2.00  1.00           C
ATOM   1184  CG  LEU A 149      26.020  22.913  62.470  2.00  1.00           C
ATOM   1185  CD1 LEU A 149      26.377  21.464  62.098  2.00  1.00           C
ATOM   1186  CD2 LEU A 149      24.504  23.169  62.477  2.00  1.00           C
ATOM   1187  C   LEU A 149      28.726  24.367  62.830  2.00  1.00           C
ATOM   1188  O   LEU A 149      28.934  24.037  61.664  2.00  1.00           O
ATOM   1189  N   ALA A 150      28.970  25.620  63.272  2.00  1.00           N
ATOM   1190  CA  ALA A 150      29.629  26.561  62.418  2.00  1.00           C
ATOM   1191  CB  ALA A 150      29.595  27.998  62.966  2.00  1.00           C
ATOM   1192  C   ALA A 150      31.057  26.155  62.336  2.00  1.00           C
ATOM   1193  O   ALA A 150      31.641  26.045  61.261  2.00  1.00           O
ATOM   1194  N   THR A 151      31.647  25.932  63.523  2.00  1.00           N
ATOM   1195  CA  THR A 151      33.029  25.587  63.653  2.00  1.00           C
ATOM   1196  CB  THR A 151      33.526  25.746  65.059  2.00  1.00           C
ATOM   1197  OG1 THR A 151      33.362  27.089  65.490  2.00  1.00           O
ATOM   1198  CG2 THR A 151      35.012  25.353  65.096  2.00  1.00           C
ATOM   1199  C   THR A 151      33.296  24.179  63.257  2.00  1.00           C
ATOM   1200  O   THR A 151      34.223  23.887  62.503  2.00  1.00           O
ATOM   1201  N   ILE A 152      32.441  23.276  63.756  2.00  1.00           N
ATOM   1202  CA  ILE A 152      32.652  21.864  63.675  2.00  1.00           C
ATOM   1203  CB  ILE A 152      31.549  21.146  64.393  2.00  1.00           C
ATOM   1204  CG1 ILE A 152      31.595  21.454  65.901  2.00  1.00           C
ATOM   1205  CG2 ILE A 152      31.649  19.661  64.048  2.00  1.00           C
ATOM   1206  CD1 ILE A 152      30.350  21.008  66.669  2.00  1.00           C
ATOM   1207  C   ILE A 152      32.671  21.381  62.268  2.00  1.00           C
ATOM   1208  O   ILE A 152      33.615  20.694  61.897  2.00  1.00           O
ATOM   1209  N   ILE A 153      31.662  21.751  61.450  2.00  1.00           N
ATOM   1210  CA  ILE A 153      31.439  21.238  60.117  2.00  1.00           C
ATOM   1211  CB  ILE A 153      30.142  21.694  59.528  2.00  1.00           C
ATOM   1212  CG1 ILE A 153      28.942  21.378  60.437  2.00  1.00           C
ATOM   1213  CG2 ILE A 153      30.056  21.037  58.145  2.00  1.00           C
ATOM   1214  CD1 ILE A 153      28.688  19.892  60.665  2.00  1.00           C
ATOM   1215  C   ILE A 153      32.478  21.646  59.122  2.00  1.00           C
ATOM   1216  O   ILE A 153      32.811  20.857  58.238  2.00  1.00           O
ATOM   1217  N   PRO A 154      32.945  22.853  59.120  2.00  1.00           N
ATOM   1218  CA  PRO A 154      33.955  23.152  58.155  2.00  1.00           C
ATOM   1219  CD  PRO A 154      32.097  24.000  59.383  2.00  1.00           C
ATOM   1220  CB  PRO A 154      34.119  24.669  58.185  2.00  1.00           C
ATOM   1221  CG  PRO A 154      32.697  25.147  58.548  2.00  1.00           C
ATOM   1222  C   PRO A 154      35.130  22.344  58.499  2.00  1.00           C
ATOM   1223  O   PRO A 154      35.913  21.986  57.619  2.00  1.00           O
ATOM   1224  N   GLN A 155      35.256  22.051  59.794  2.00  1.00           N
ATOM   1225  CA  GLN A 155      36.272  21.162  60.204  2.00  1.00           C
ATOM   1226  CB  GLN A 155      36.515  21.233  61.719  2.00  1.00           C
ATOM   1227  CG  GLN A 155      36.894  22.642  62.185  2.00  1.00           C
ATOM   1228  CD  GLN A 155      36.831  22.683  63.703  2.00  1.00           C
ATOM   1229  OE1 GLN A 155      35.817  22.324  64.301  2.00  1.00           O
ATOM   1230  NE2 GLN A 155      37.940  23.136  64.347  2.00  1.00           N
ATOM   1231  C   GLN A 155      35.654  19.846  59.892  2.00  1.00           C
ATOM   1232  O   GLN A 155      34.448  19.709  59.750  2.00  1.00           O
ATOM   1233  N   TYR A 156      36.465  18.836  59.669  2.00  1.00           N
ATOM   1234  CA  TYR A 156      35.951  17.524  59.487  2.00  1.00           C
ATOM   1235  CB  TYR A 156      35.254  16.884  60.724  2.00  1.00           C
ATOM   1236  CG  TYR A 156      33.764  17.033  60.769  2.00  1.00           C
ATOM   1237  CD1 TYR A 156      32.983  16.096  60.133  2.00  1.00           C
ATOM   1238  CD2 TYR A 156      33.127  18.038  61.457  2.00  1.00           C
ATOM   1239  CE1 TYR A 156      31.615  16.169  60.151  2.00  1.00           C
ATOM   1240  CE2 TYR A 156      31.753  18.125  61.479  2.00  1.00           C
ATOM   1241  CZ  TYR A 156      30.994  17.188  60.822  2.00  1.00           C
ATOM   1242  OH  TYR A 156      29.586  17.266  60.843  2.00  1.00           O
ATOM   1243  C   TYR A 156      35.100  17.368  58.277  2.00  1.00           C
ATOM   1244  O   TYR A 156      34.656  16.261  57.980  2.00  1.00           O
ATOM   1245  N   LEU A 157      34.884  18.428  57.487  1.00  1.00           N
ATOM   1246  CA  LEU A 157      34.109  18.119  56.328  1.00  1.00           C
ATOM   1247  CB  LEU A 157      32.598  18.363  56.459  1.00  1.00           C
ATOM   1248  CG  LEU A 157      31.820  17.793  55.257  1.00  1.00           C
ATOM   1249  CD1 LEU A 157      32.024  16.273  55.140  1.00  1.00           C
ATOM   1250  CD2 LEU A 157      30.338  18.172  55.320  1.00  1.00           C
ATOM   1251  C   LEU A 157      34.627  18.946  55.202  1.00  1.00           C
ATOM   1252  O   LEU A 157      35.360  19.909  55.421  1.00  1.00           O
ATOM   1253  N   ASP A 158      34.281  18.573  53.951  1.00  1.00           N
ATOM   1254  CA  ASP A 158      34.752  19.367  52.857  1.00  1.00           C
ATOM   1255  CB  ASP A 158      34.399  18.814  51.453  1.00  1.00           C
ATOM   1256  CG  ASP A 158      32.900  18.610  51.243  1.00  1.00           C
ATOM   1257  OD1 ASP A 158      32.093  18.910  52.162  1.00  1.00           O
ATOM   1258  OD2 ASP A 158      32.550  18.115  50.138  1.00  1.00           O
ATOM   1259  C   ASP A 158      34.227  20.748  53.069  1.00  1.00           C
ATOM   1260  O   ASP A 158      33.043  20.945  53.327  1.00  1.00           O
ATOM   1261  N   LYS A 159      35.139  21.738  53.080  3.00  1.00           N
ATOM   1262  CA  LYS A 159      34.765  23.099  53.329  3.00  1.00           C
ATOM   1263  CB  LYS A 159      35.978  23.994  53.642  3.00  1.00           C
ATOM   1264  CG  LYS A 159      37.080  23.949  52.581  3.00  1.00           C
ATOM   1265  CD  LYS A 159      38.120  25.060  52.739  3.00  1.00           C
ATOM   1266  CE  LYS A 159      38.613  25.221  54.179  3.00  1.00           C
ATOM   1267  NZ  LYS A 159      39.317  23.996  54.622  3.00  1.00           N
ATOM   1268  C   LYS A 159      33.997  23.728  52.188  3.00  1.00           C
ATOM   1269  O   LYS A 159      32.952  24.334  52.420  3.00  1.00           O
ATOM   1270  N   ASP A 160      34.475  23.602  50.926  3.00  1.00           N
ATOM   1271  CA  ASP A 160      33.848  24.297  49.820  3.00  1.00           C
ATOM   1272  CB  ASP A 160      34.535  24.009  48.474  3.00  1.00           C
ATOM   1273  CG  ASP A 160      35.954  24.555  48.510  3.00  1.00           C
ATOM   1274  OD1 ASP A 160      36.352  25.091  49.578  3.00  1.00           O
ATOM   1275  OD2 ASP A 160      36.659  24.436  47.473  3.00  1.00           O
ATOM   1276  C   ASP A 160      32.465  23.806  49.673  3.00  1.00           C
ATOM   1277  O   ASP A 160      31.506  24.576  49.700  3.00  1.00           O
ATOM   1278  N   LEU A 161      32.335  22.483  49.522  3.00  1.00           N
ATOM   1279  CA  LEU A 161      31.025  21.933  49.508  3.00  1.00           C
ATOM   1280  CB  LEU A 161      30.982  20.472  49.040  3.00  1.00           C
ATOM   1281  CG  LEU A 161      31.426  20.330  47.571  3.00  1.00           C
ATOM   1282  CD1 LEU A 161      32.909  20.698  47.402  3.00  1.00           C
ATOM   1283  CD2 LEU A 161      31.070  18.951  46.996  3.00  1.00           C
ATOM   1284  C   LEU A 161      30.698  22.001  50.979  3.00  1.00           C
ATOM   1285  O   LEU A 161      31.579  22.296  51.781  3.00  1.00           O
ATOM   1286  N   TYR A 162      29.441  21.782  51.390  1.00  1.00           N
ATOM   1287  CA  TYR A 162      29.047  21.848  52.781  1.00  1.00           C
ATOM   1288  CB  TYR A 162      29.546  20.707  53.697  1.00  1.00           C
ATOM   1289  CG  TYR A 162      28.577  20.632  54.846  1.00  1.00           C
ATOM   1290  CD1 TYR A 162      28.416  21.646  55.767  1.00  1.00           C
ATOM   1291  CD2 TYR A 162      27.759  19.534  54.974  1.00  1.00           C
ATOM   1292  CE1 TYR A 162      27.501  21.559  56.790  1.00  1.00           C
ATOM   1293  CE2 TYR A 162      26.845  19.432  55.995  1.00  1.00           C
ATOM   1294  CZ  TYR A 162      26.712  20.443  56.910  1.00  1.00           C
ATOM   1295  OH  TYR A 162      25.768  20.337  57.953  1.00  1.00           O
ATOM   1296  C   TYR A 162      29.470  23.123  53.467  1.00  1.00           C
ATOM   1297  O   TYR A 162      30.297  23.064  54.375  1.00  1.00           O
ATOM   1298  N   PRO A 163      28.984  24.277  53.089  1.00  1.00           N
ATOM   1299  CA  PRO A 163      29.254  25.459  53.881  1.00  1.00           C
ATOM   1300  CD  PRO A 163      28.801  24.597  51.681  1.00  1.00           C
ATOM   1301  CB  PRO A 163      29.256  26.631  52.898  1.00  1.00           C
ATOM   1302  CG  PRO A 163      28.510  26.104  51.659  1.00  1.00           C
ATOM   1303  C   PRO A 163      28.216  25.610  54.950  1.00  1.00           C
ATOM   1304  O   PRO A 163      27.182  24.949  54.873  1.00  1.00           O
ATOM   1305  N   VAL A 164      28.479  26.462  55.962  4.00  1.00           N
ATOM   1306  CA  VAL A 164      27.498  26.780  56.960  4.00  1.00           C
ATOM   1307  CB  VAL A 164      28.007  26.677  58.369  4.00  1.00           C
ATOM   1308  CG1 VAL A 164      29.140  27.698  58.565  4.00  1.00           C
ATOM   1309  CG2 VAL A 164      26.824  26.879  59.331  4.00  1.00           C
ATOM   1310  C   VAL A 164      27.180  28.214  56.696  4.00  1.00           C
ATOM   1311  O   VAL A 164      28.073  29.011  56.409  4.00  1.00           O
ATOM   1312  N   ILE A 165      25.890  28.580  56.748  1.00  1.00           N
ATOM   1313  CA  ILE A 165      25.547  29.944  56.494  1.00  1.00           C
ATOM   1314  CB  ILE A 165      24.437  30.103  55.485  1.00  1.00           C
ATOM   1315  CG1 ILE A 165      24.335  31.550  54.970  1.00  1.00           C
ATOM   1316  CG2 ILE A 165      23.135  29.582  56.117  1.00  1.00           C
ATOM   1317  CD1 ILE A 165      23.905  32.561  56.031  1.00  1.00           C
ATOM   1318  C   ILE A 165      25.091  30.480  57.815  1.00  1.00           C
ATOM   1319  O   ILE A 165      24.380  29.800  58.552  1.00  1.00           O
ATOM   1320  N   ASN A 166      25.522  31.704  58.180  1.00  1.00           N
ATOM   1321  CA  ASN A 166      25.144  32.185  59.475  1.00  1.00           C
ATOM   1322  CB  ASN A 166      26.341  32.458  60.409  1.00  1.00           C
ATOM   1323  CG  ASN A 166      27.253  33.502  59.776  1.00  1.00           C
ATOM   1324  OD1 ASN A 166      27.811  33.293  58.700  1.00  1.00           O
ATOM   1325  ND2 ASN A 166      27.420  34.657  60.472  1.00  1.00           N
ATOM   1326  C   ASN A 166      24.323  33.422  59.370  1.00  1.00           C
ATOM   1327  O   ASN A 166      24.331  34.121  58.358  1.00  1.00           O
ATOM   1328  N   GLY A 167      23.570  33.697  60.453  1.00  1.00           N
ATOM   1329  CA  GLY A 167      22.701  34.829  60.532  1.00  1.00           C
ATOM   1330  C   GLY A 167      21.302  34.324  60.401  1.00  1.00           C
ATOM   1331  O   GLY A 167      21.033  33.373  59.669  1.00  1.00           O
ATOM   1332  N   GLY A 168      20.369  34.971  61.122  1.00  1.00           N
ATOM   1333  CA  GLY A 168      18.997  34.569  61.080  1.00  1.00           C
ATOM   1334  C   GLY A 168      18.364  35.351  59.989  1.00  1.00           C
ATOM   1335  O   GLY A 168      19.053  35.872  59.113  1.00  1.00           O
ATOM   1336  N   VAL A 169      17.021  35.442  60.003  2.00  1.00           N
ATOM   1337  CA  VAL A 169      16.397  36.261  59.015  2.00  1.00           C
ATOM   1338  CB  VAL A 169      14.901  36.305  59.105  2.00  1.00           C
ATOM   1339  CG1 VAL A 169      14.350  34.907  58.774  2.00  1.00           C
ATOM   1340  CG2 VAL A 169      14.512  36.807  60.505  2.00  1.00           C
ATOM   1341  C   VAL A 169      16.948  37.622  59.279  2.00  1.00           C
ATOM   1342  O   VAL A 169      17.210  37.920  60.443  2.00  1.00           O
ATOM   1343  N   PRO A 170      17.186  38.490  58.322  2.00  1.00           N
ATOM   1344  CA  PRO A 170      16.959  38.277  56.910  2.00  1.00           C
ATOM   1345  CD  PRO A 170      17.027  39.895  58.670  2.00  1.00           C
ATOM   1346  CB  PRO A 170      16.932  39.665  56.271  2.00  1.00           C
ATOM   1347  CG  PRO A 170      16.490  40.590  57.412  2.00  1.00           C
ATOM   1348  C   PRO A 170      17.859  37.349  56.125  2.00  1.00           C
ATOM   1349  O   PRO A 170      17.506  37.061  54.983  2.00  1.00           O
ATOM   1350  N   GLU A 171      19.000  36.867  56.658  2.00  1.00           N
ATOM   1351  CA  GLU A 171      19.909  36.096  55.837  2.00  1.00           C
ATOM   1352  CB  GLU A 171      21.154  35.612  56.595  2.00  1.00           C
ATOM   1353  CG  GLU A 171      22.124  36.755  56.901  2.00  1.00           C
ATOM   1354  CD  GLU A 171      22.678  37.259  55.573  2.00  1.00           C
ATOM   1355  OE1 GLU A 171      22.419  36.597  54.532  2.00  1.00           O
ATOM   1356  OE2 GLU A 171      23.370  38.313  55.580  2.00  1.00           O
ATOM   1357  C   GLU A 171      19.193  34.905  55.283  2.00  1.00           C
ATOM   1358  O   GLU A 171      19.412  34.529  54.133  2.00  1.00           O
ATOM   1359  N   THR A 172      18.304  34.280  56.075  2.00  1.00           N
ATOM   1360  CA  THR A 172      17.608  33.128  55.580  2.00  1.00           C
ATOM   1361  CB  THR A 172      16.605  32.609  56.560  2.00  1.00           C
ATOM   1362  OG1 THR A 172      17.250  32.248  57.773  2.00  1.00           O
ATOM   1363  CG2 THR A 172      15.879  31.402  55.941  2.00  1.00           C
ATOM   1364  C   THR A 172      16.843  33.565  54.358  2.00  1.00           C
ATOM   1365  O   THR A 172      16.865  32.888  53.331  2.00  1.00           O
ATOM   1366  N   THR A 173      16.159  34.729  54.430  2.00  1.00           N
ATOM   1367  CA  THR A 173      15.364  35.223  53.333  2.00  1.00           C
ATOM   1368  CB  THR A 173      14.669  36.510  53.656  2.00  1.00           C
ATOM   1369  OG1 THR A 173      13.817  36.337  54.778  2.00  1.00           O
ATOM   1370  CG2 THR A 173      13.851  36.939  52.427  2.00  1.00           C
ATOM   1371  C   THR A 173      16.261  35.492  52.168  2.00  1.00           C
ATOM   1372  O   THR A 173      15.948  35.136  51.032  2.00  1.00           O
ATOM   1373  N   GLU A 174      17.420  36.115  52.439  2.00  1.00           N
ATOM   1374  CA  GLU A 174      18.348  36.515  51.423  2.00  1.00           C
ATOM   1375  CB  GLU A 174      19.543  37.274  52.031  2.00  1.00           C
ATOM   1376  CG  GLU A 174      20.521  37.867  51.015  2.00  1.00           C
ATOM   1377  CD  GLU A 174      21.457  38.813  51.762  2.00  1.00           C
ATOM   1378  OE1 GLU A 174      21.032  39.967  52.037  2.00  1.00           O
ATOM   1379  OE2 GLU A 174      22.607  38.397  52.067  2.00  1.00           O
ATOM   1380  C   GLU A 174      18.855  35.291  50.713  2.00  1.00           C
ATOM   1381  O   GLU A 174      19.000  35.288  49.491  2.00  1.00           O
ATOM   1382  N   LEU A 175      19.113  34.210  51.473  2.00  1.00           N
ATOM   1383  CA  LEU A 175      19.656  32.972  50.979  2.00  1.00           C
ATOM   1384  CB  LEU A 175      19.913  31.960  52.108  2.00  1.00           C
ATOM   1385  CG  LEU A 175      20.409  30.589  51.613  2.00  1.00           C
ATOM   1386  CD1 LEU A 175      21.776  30.702  50.920  2.00  1.00           C
ATOM   1387  CD2 LEU A 175      20.390  29.548  52.744  2.00  1.00           C
ATOM   1388  C   LEU A 175      18.717  32.326  50.029  2.00  1.00           C
ATOM   1389  O   LEU A 175      19.125  31.729  49.035  2.00  1.00           O
ATOM   1390  N   LEU A 176      17.418  32.457  50.309  3.00  1.00           N
ATOM   1391  CA  LEU A 176      16.428  31.784  49.536  3.00  1.00           C
ATOM   1392  CB  LEU A 176      15.005  32.141  49.987  3.00  1.00           C
ATOM   1393  CG  LEU A 176      14.747  31.819  51.470  3.00  1.00           C
ATOM   1394  CD1 LEU A 176      13.274  32.045  51.843  3.00  1.00           C
ATOM   1395  CD2 LEU A 176      15.264  30.419  51.844  3.00  1.00           C
ATOM   1396  C   LEU A 176      16.584  32.226  48.117  3.00  1.00           C
ATOM   1397  O   LEU A 176      16.336  31.458  47.189  3.00  1.00           O
ATOM   1398  N   LYS A 177      17.016  33.482  47.912  3.00  1.00           N
ATOM   1399  CA  LYS A 177      17.119  34.040  46.595  3.00  1.00           C
ATOM   1400  CB  LYS A 177      17.622  35.492  46.591  3.00  1.00           C
ATOM   1401  CG  LYS A 177      17.381  36.189  45.254  3.00  1.00           C
ATOM   1402  CD  LYS A 177      15.895  36.400  44.948  3.00  1.00           C
ATOM   1403  CE  LYS A 177      15.634  36.995  43.564  3.00  1.00           C
ATOM   1404  NZ  LYS A 177      14.183  37.001  43.273  3.00  1.00           N
ATOM   1405  C   LYS A 177      18.065  33.228  45.753  3.00  1.00           C
ATOM   1406  O   LYS A 177      17.829  33.057  44.559  3.00  1.00           O
ATOM   1407  N   GLU A 178      19.154  32.692  46.341  1.00  1.00           N
ATOM   1408  CA  GLU A 178      20.130  31.987  45.552  1.00  1.00           C
ATOM   1409  CB  GLU A 178      21.372  31.545  46.343  1.00  1.00           C
ATOM   1410  CG  GLU A 178      22.208  32.727  46.845  1.00  1.00           C
ATOM   1411  CD  GLU A 178      22.590  33.592  45.646  1.00  1.00           C
ATOM   1412  OE1 GLU A 178      21.670  34.188  45.026  1.00  1.00           O
ATOM   1413  OE2 GLU A 178      23.809  33.672  45.335  1.00  1.00           O
ATOM   1414  C   GLU A 178      19.519  30.801  44.910  1.00  1.00           C
ATOM   1415  O   GLU A 178      18.582  30.194  45.428  1.00  1.00           O
ATOM   1416  N   ARG A 179      20.053  30.470  43.720  1.00  1.00           N
ATOM   1417  CA  ARG A 179      19.556  29.372  42.959  1.00  1.00           C
ATOM   1418  CB  ARG A 179      19.988  29.441  41.485  1.00  1.00           C
ATOM   1419  CG  ARG A 179      21.507  29.442  41.296  1.00  1.00           C
ATOM   1420  CD  ARG A 179      21.961  30.068  39.975  1.00  1.00           C
ATOM   1421  NE  ARG A 179      21.335  29.300  38.862  1.00  1.00           N
ATOM   1422  CZ  ARG A 179      21.304  29.834  37.606  1.00  1.00           C
ATOM   1423  NH1 ARG A 179      21.840  31.070  37.380  1.00  1.00           N
ATOM   1424  NH2 ARG A 179      20.746  29.135  36.575  1.00  1.00           N
ATOM   1425  C   ARG A 179      20.095  28.132  43.574  1.00  1.00           C
ATOM   1426  O   ARG A 179      21.294  27.861  43.541  1.00  1.00           O
ATOM   1427  N   PHE A 180      19.176  27.355  44.171  1.00  1.00           N
ATOM   1428  CA  PHE A 180      19.506  26.127  44.819  1.00  1.00           C
ATOM   1429  CB  PHE A 180      19.265  26.175  46.341  1.00  1.00           C
ATOM   1430  CG  PHE A 180      17.897  26.734  46.557  1.00  1.00           C
ATOM   1431  CD1 PHE A 180      16.768  25.973  46.370  1.00  1.00           C
ATOM   1432  CD2 PHE A 180      17.755  28.044  46.959  1.00  1.00           C
ATOM   1433  CE1 PHE A 180      15.519  26.513  46.570  1.00  1.00           C
ATOM   1434  CE2 PHE A 180      16.509  28.589  47.165  1.00  1.00           C
ATOM   1435  CZ  PHE A 180      15.388  27.822  46.967  1.00  1.00           C
ATOM   1436  C   PHE A 180      18.642  25.055  44.220  1.00  1.00           C
ATOM   1437  O   PHE A 180      17.505  25.307  43.820  1.00  1.00           O
ATOM   1438  N   ASP A 181      19.193  23.832  44.082  1.00  1.00           N
ATOM   1439  CA  ASP A 181      18.472  22.753  43.468  1.00  1.00           C
ATOM   1440  CB  ASP A 181      19.377  21.567  43.099  1.00  1.00           C
ATOM   1441  CG  ASP A 181      18.654  20.757  42.032  1.00  1.00           C
ATOM   1442  OD1 ASP A 181      17.403  20.860  41.951  1.00  1.00           O
ATOM   1443  OD2 ASP A 181      19.343  20.032  41.266  1.00  1.00           O
ATOM   1444  C   ASP A 181      17.358  22.242  44.325  1.00  1.00           C
ATOM   1445  O   ASP A 181      16.244  22.072  43.836  1.00  1.00           O
ATOM   1446  N   HIS A 182      17.607  21.985  45.626  4.00  1.00           N
ATOM   1447  CA  HIS A 182      16.555  21.400  46.414  4.00  1.00           C
ATOM   1448  ND1 HIS A 182      15.467  19.067  48.665  4.00  1.00           N
ATOM   1449  CG  HIS A 182      15.562  19.232  47.301  4.00  1.00           C
ATOM   1450  CB  HIS A 182      16.723  19.881  46.609  4.00  1.00           C
ATOM   1451  NE2 HIS A 182      13.617  18.198  47.788  4.00  1.00           N
ATOM   1452  CD2 HIS A 182      14.424  18.696  46.781  4.00  1.00           C
ATOM   1453  CE1 HIS A 182      14.284  18.443  48.900  4.00  1.00           C
ATOM   1454  C   HIS A 182      16.564  22.026  47.754  4.00  1.00           C
ATOM   1455  O   HIS A 182      17.603  22.453  48.255  4.00  1.00           O
ATOM   1456  N   ILE A 183      15.372  22.124  48.362  4.00  1.00           N
ATOM   1457  CA  ILE A 183      15.340  22.689  49.666  4.00  1.00           C
ATOM   1458  CB  ILE A 183      14.789  24.081  49.711  4.00  1.00           C
ATOM   1459  CG1 ILE A 183      13.384  24.138  49.094  4.00  1.00           C
ATOM   1460  CG2 ILE A 183      15.825  25.021  49.082  4.00  1.00           C
ATOM   1461  CD1 ILE A 183      12.725  25.507  49.238  4.00  1.00           C
ATOM   1462  C   ILE A 183      14.574  21.821  50.591  4.00  1.00           C
ATOM   1463  O   ILE A 183      13.458  21.396  50.293  4.00  1.00           O
ATOM   1464  N   LEU A 184      15.193  21.512  51.748  4.00  1.00           N
ATOM   1465  CA  LEU A 184      14.469  20.773  52.728  4.00  1.00           C
ATOM   1466  CB  LEU A 184      15.100  19.427  53.165  4.00  1.00           C
ATOM   1467  CG  LEU A 184      14.286  18.648  54.233  4.00  1.00           C
ATOM   1468  CD1 LEU A 184      14.759  17.199  54.341  4.00  1.00           C
ATOM   1469  CD2 LEU A 184      14.348  19.294  55.626  4.00  1.00           C
ATOM   1470  C   LEU A 184      14.325  21.664  53.917  4.00  1.00           C
ATOM   1471  O   LEU A 184      15.313  22.192  54.426  4.00  1.00           O
ATOM   1472  N   TYR A 185      13.076  21.878  54.393  4.00  1.00           N
ATOM   1473  CA  TYR A 185      12.979  22.705  55.556  4.00  1.00           C
ATOM   1474  CB  TYR A 185      12.674  24.186  55.267  4.00  1.00           C
ATOM   1475  CG  TYR A 185      11.317  24.311  54.675  4.00  1.00           C
ATOM   1476  CD1 TYR A 185      10.214  24.451  55.484  4.00  1.00           C
ATOM   1477  CD2 TYR A 185      11.151  24.302  53.311  4.00  1.00           C
ATOM   1478  CE1 TYR A 185       8.959  24.578  54.938  4.00  1.00           C
ATOM   1479  CE2 TYR A 185       9.900  24.429  52.758  4.00  1.00           C
ATOM   1480  CZ  TYR A 185       8.804  24.566  53.574  4.00  1.00           C
ATOM   1481  OH  TYR A 185       7.521  24.696  53.008  4.00  1.00           O
ATOM   1482  C   TYR A 185      12.000  22.186  56.524  4.00  1.00           C
ATOM   1483  O   TYR A 185      10.940  21.667  56.175  4.00  1.00           O
ATOM   1484  N   THR A 186      12.382  22.316  57.801  4.00  1.00           N
ATOM   1485  CA  THR A 186      11.508  21.955  58.853  4.00  1.00           C
ATOM   1486  CB  THR A 186      12.111  21.031  59.871  4.00  1.00           C
ATOM   1487  OG1 THR A 186      13.236  21.639  60.489  4.00  1.00           O
ATOM   1488  CG2 THR A 186      12.529  19.732  59.163  4.00  1.00           C
ATOM   1489  C   THR A 186      11.186  23.235  59.531  4.00  1.00           C
ATOM   1490  O   THR A 186      12.058  24.074  59.746  4.00  1.00           O
ATOM   1491  N   GLY A 187       9.902  23.430  59.864  1.00  1.00           N
ATOM   1492  CA  GLY A 187       9.553  24.668  60.474  1.00  1.00           C
ATOM   1493  C   GLY A 187       8.063  24.718  60.536  1.00  1.00           C
ATOM   1494  O   GLY A 187       7.399  23.683  60.572  1.00  1.00           O
ATOM   1495  N   SER A 188       7.507  25.945  60.555  1.00  1.00           N
ATOM   1496  CA  SER A 188       6.093  26.117  60.709  1.00  1.00           C
ATOM   1497  CB  SER A 188       5.717  27.420  61.438  1.00  1.00           C
ATOM   1498  OG  SER A 188       6.201  27.393  62.772  1.00  1.00           O
ATOM   1499  C   SER A 188       5.380  26.127  59.401  1.00  1.00           C
ATOM   1500  O   SER A 188       5.925  26.545  58.380  1.00  1.00           O
ATOM   1501  N   THR A 189       4.122  25.629  59.414  2.00  1.00           N
ATOM   1502  CA  THR A 189       3.280  25.820  58.273  2.00  1.00           C
ATOM   1503  CB  THR A 189       1.934  25.163  58.382  2.00  1.00           C
ATOM   1504  OG1 THR A 189       1.218  25.304  57.163  2.00  1.00           O
ATOM   1505  CG2 THR A 189       1.156  25.806  59.541  2.00  1.00           C
ATOM   1506  C   THR A 189       3.097  27.293  58.376  2.00  1.00           C
ATOM   1507  O   THR A 189       3.023  27.827  59.482  2.00  1.00           O
ATOM   1508  N   GLY A 190       3.051  28.015  57.252  2.00  1.00           N
ATOM   1509  CA  GLY A 190       3.061  29.430  57.443  2.00  1.00           C
ATOM   1510  C   GLY A 190       4.314  29.857  56.749  2.00  1.00           C
ATOM   1511  O   GLY A 190       4.307  30.235  55.578  2.00  1.00           O
ATOM   1512  N   VAL A 191       5.438  29.786  57.480  2.00  1.00           N
ATOM   1513  CA  VAL A 191       6.720  30.115  56.934  2.00  1.00           C
ATOM   1514  CB  VAL A 191       7.833  29.975  57.928  2.00  1.00           C
ATOM   1515  CG1 VAL A 191       7.623  30.997  59.059  2.00  1.00           C
ATOM   1516  CG2 VAL A 191       7.870  28.515  58.407  2.00  1.00           C
ATOM   1517  C   VAL A 191       6.982  29.162  55.822  2.00  1.00           C
ATOM   1518  O   VAL A 191       7.587  29.515  54.811  2.00  1.00           O
ATOM   1519  N   GLY A 192       6.500  27.919  55.984  2.00  1.00           N
ATOM   1520  CA  GLY A 192       6.721  26.903  55.002  2.00  1.00           C
ATOM   1521  C   GLY A 192       6.163  27.406  53.711  2.00  1.00           C
ATOM   1522  O   GLY A 192       6.712  27.142  52.643  2.00  1.00           O
ATOM   1523  N   LYS A 193       5.046  28.153  53.777  2.00  1.00           N
ATOM   1524  CA  LYS A 193       4.433  28.663  52.586  2.00  1.00           C
ATOM   1525  CB  LYS A 193       3.218  29.555  52.887  2.00  1.00           C
ATOM   1526  CG  LYS A 193       2.537  30.115  51.638  2.00  1.00           C
ATOM   1527  CD  LYS A 193       1.217  30.829  51.933  2.00  1.00           C
ATOM   1528  CE  LYS A 193       1.348  32.353  51.956  2.00  1.00           C
ATOM   1529  NZ  LYS A 193       1.362  32.878  50.572  2.00  1.00           N
ATOM   1530  C   LYS A 193       5.445  29.520  51.882  2.00  1.00           C
ATOM   1531  O   LYS A 193       5.585  29.450  50.662  2.00  1.00           O
ATOM   1532  N   ILE A 194       6.189  30.344  52.647  2.00  1.00           N
ATOM   1533  CA  ILE A 194       7.143  31.279  52.111  2.00  1.00           C
ATOM   1534  CB  ILE A 194       7.751  32.145  53.175  2.00  1.00           C
ATOM   1535  CG1 ILE A 194       6.647  32.869  53.963  2.00  1.00           C
ATOM   1536  CG2 ILE A 194       8.743  33.100  52.490  2.00  1.00           C
ATOM   1537  CD1 ILE A 194       5.727  33.723  53.093  2.00  1.00           C
ATOM   1538  C   ILE A 194       8.261  30.563  51.448  2.00  1.00           C
ATOM   1539  O   ILE A 194       8.699  30.942  50.363  2.00  1.00           O
ATOM   1540  N   ILE A 195       8.756  29.496  52.084  2.00  1.00           N
ATOM   1541  CA  ILE A 195       9.883  28.828  51.524  2.00  1.00           C
ATOM   1542  CB  ILE A 195      10.389  27.707  52.379  2.00  1.00           C
ATOM   1543  CG1 ILE A 195      10.880  28.287  53.717  2.00  1.00           C
ATOM   1544  CG2 ILE A 195      11.482  26.955  51.599  2.00  1.00           C
ATOM   1545  CD1 ILE A 195      11.177  27.240  54.784  2.00  1.00           C
ATOM   1546  C   ILE A 195       9.494  28.320  50.196  2.00  1.00           C
ATOM   1547  O   ILE A 195      10.260  28.389  49.238  2.00  1.00           O
ATOM   1548  N   MET A 196       8.265  27.811  50.102  2.00  1.00           N
ATOM   1549  CA  MET A 196       7.870  27.281  48.848  2.00  1.00           C
ATOM   1550  CB  MET A 196       6.469  26.644  48.879  2.00  1.00           C
ATOM   1551  CG  MET A 196       6.036  26.070  47.528  2.00  1.00           C
ATOM   1552  SD  MET A 196       4.464  25.156  47.560  2.00  1.00           S
ATOM   1553  CE  MET A 196       5.179  23.597  48.162  2.00  1.00           C
ATOM   1554  C   MET A 196       7.863  28.357  47.812  2.00  1.00           C
ATOM   1555  O   MET A 196       8.306  28.138  46.686  2.00  1.00           O
ATOM   1556  N   THR A 197       7.376  29.561  48.155  2.00  1.00           N
ATOM   1557  CA  THR A 197       7.295  30.563  47.136  2.00  1.00           C
ATOM   1558  CB  THR A 197       6.594  31.819  47.565  2.00  1.00           C
ATOM   1559  OG1 THR A 197       6.314  32.618  46.424  2.00  1.00           O
ATOM   1560  CG2 THR A 197       7.477  32.599  48.552  2.00  1.00           C
ATOM   1561  C   THR A 197       8.666  30.910  46.669  2.00  1.00           C
ATOM   1562  O   THR A 197       8.895  31.060  45.469  2.00  1.00           O
ATOM   1563  N   ALA A 198       9.621  31.018  47.606  2.00  1.00           N
ATOM   1564  CA  ALA A 198      10.955  31.385  47.243  2.00  1.00           C
ATOM   1565  CB  ALA A 198      11.900  31.453  48.455  2.00  1.00           C
ATOM   1566  C   ALA A 198      11.465  30.345  46.320  2.00  1.00           C
ATOM   1567  O   ALA A 198      12.132  30.634  45.329  2.00  1.00           O
ATOM   1568  N   ALA A 199      11.124  29.090  46.626  2.00  1.00           N
ATOM   1569  CA  ALA A 199      11.579  27.999  45.835  2.00  1.00           C
ATOM   1570  CB  ALA A 199      11.091  26.637  46.355  2.00  1.00           C
ATOM   1571  C   ALA A 199      11.047  28.161  44.439  2.00  1.00           C
ATOM   1572  O   ALA A 199      11.714  27.812  43.471  2.00  1.00           O
ATOM   1573  N   ALA A 200       9.819  28.688  44.295  2.00  1.00           N
ATOM   1574  CA  ALA A 200       9.163  28.804  43.018  2.00  1.00           C
ATOM   1575  CB  ALA A 200       7.732  29.356  43.139  2.00  1.00           C
ATOM   1576  C   ALA A 200       9.897  29.701  42.065  2.00  1.00           C
ATOM   1577  O   ALA A 200       9.916  29.409  40.871  2.00  1.00           O
ATOM   1578  N   LYS A 201      10.514  30.805  42.546  3.00  1.00           N
ATOM   1579  CA  LYS A 201      11.083  31.758  41.626  3.00  1.00           C
ATOM   1580  CB  LYS A 201      11.769  32.948  42.317  3.00  1.00           C
ATOM   1581  CG  LYS A 201      12.019  34.116  41.359  3.00  1.00           C
ATOM   1582  CD  LYS A 201      10.725  34.752  40.839  3.00  1.00           C
ATOM   1583  CE  LYS A 201       9.883  35.425  41.926  3.00  1.00           C
ATOM   1584  NZ  LYS A 201       8.651  35.996  41.332  3.00  1.00           N
ATOM   1585  C   LYS A 201      12.083  31.066  40.743  3.00  1.00           C
ATOM   1586  O   LYS A 201      12.007  31.174  39.521  3.00  1.00           O
ATOM   1587  N   HIS A 202      13.039  30.320  41.326  3.00  1.00           N
ATOM   1588  CA  HIS A 202      13.886  29.491  40.510  3.00  1.00           C
ATOM   1589  ND1 HIS A 202      15.884  31.978  40.967  3.00  1.00           N
ATOM   1590  CG  HIS A 202      16.120  30.704  40.499  3.00  1.00           C
ATOM   1591  CB  HIS A 202      15.365  29.484  40.934  3.00  1.00           C
ATOM   1592  NE2 HIS A 202      17.560  32.135  39.512  3.00  1.00           N
ATOM   1593  CD2 HIS A 202      17.146  30.819  39.611  3.00  1.00           C
ATOM   1594  CE1 HIS A 202      16.773  32.795  40.343  3.00  1.00           C
ATOM   1595  C   HIS A 202      13.335  28.138  40.780  3.00  1.00           C
ATOM   1596  O   HIS A 202      13.630  27.598  41.843  3.00  1.00           O
ATOM   1597  N   LEU A 203      12.558  27.572  39.817  3.00  1.00           N
ATOM   1598  CA  LEU A 203      11.803  26.349  39.983  3.00  1.00           C
ATOM   1599  CB  LEU A 203      11.318  25.744  38.657  3.00  1.00           C
ATOM   1600  CG  LEU A 203      10.306  26.637  37.916  3.00  1.00           C
ATOM   1601  CD1 LEU A 203      10.940  27.971  37.487  3.00  1.00           C
ATOM   1602  CD2 LEU A 203       9.647  25.885  36.750  3.00  1.00           C
ATOM   1603  C   LEU A 203      12.678  25.340  40.672  3.00  1.00           C
ATOM   1604  O   LEU A 203      13.487  24.659  40.044  3.00  1.00           O
ATOM   1605  N   THR A 204      12.515  25.246  42.015  1.00  1.00           N
ATOM   1606  CA  THR A 204      13.269  24.384  42.881  1.00  1.00           C
ATOM   1607  CB  THR A 204      14.037  25.123  43.943  1.00  1.00           C
ATOM   1608  OG1 THR A 204      14.983  26.005  43.361  1.00  1.00           O
ATOM   1609  CG2 THR A 204      14.740  24.107  44.850  1.00  1.00           C
ATOM   1610  C   THR A 204      12.260  23.547  43.614  1.00  1.00           C
ATOM   1611  O   THR A 204      11.143  23.986  43.882  1.00  1.00           O
ATOM   1612  N   PRO A 205      12.616  22.331  43.904  1.00  1.00           N
ATOM   1613  CA  PRO A 205      11.730  21.445  44.615  1.00  1.00           C
ATOM   1614  CD  PRO A 205      13.557  21.610  43.063  1.00  1.00           C
ATOM   1615  CB  PRO A 205      12.159  20.027  44.234  1.00  1.00           C
ATOM   1616  CG  PRO A 205      13.572  20.192  43.646  1.00  1.00           C
ATOM   1617  C   PRO A 205      11.830  21.727  46.079  1.00  1.00           C
ATOM   1618  O   PRO A 205      12.773  22.399  46.495  1.00  1.00           O
ATOM   1619  N   VAL A 206      10.862  21.245  46.876  4.00  1.00           N
ATOM   1620  CA  VAL A 206      10.956  21.491  48.281  4.00  1.00           C
ATOM   1621  CB  VAL A 206      10.141  22.678  48.714  4.00  1.00           C
ATOM   1622  CG1 VAL A 206      10.248  22.823  50.242  4.00  1.00           C
ATOM   1623  CG2 VAL A 206      10.598  23.913  47.916  4.00  1.00           C
ATOM   1624  C   VAL A 206      10.377  20.325  48.988  4.00  1.00           C
ATOM   1625  O   VAL A 206       9.452  19.675  48.504  4.00  1.00           O
ATOM   1626  N   THR A 207      10.946  20.014  50.160  4.00  1.00           N
ATOM   1627  CA  THR A 207      10.363  19.008  50.980  4.00  1.00           C
ATOM   1628  CB  THR A 207      11.287  17.859  51.264  4.00  1.00           C
ATOM   1629  OG1 THR A 207      11.696  17.244  50.050  4.00  1.00           O
ATOM   1630  CG2 THR A 207      10.551  16.845  52.157  4.00  1.00           C
ATOM   1631  C   THR A 207      10.107  19.719  52.281  4.00  1.00           C
ATOM   1632  O   THR A 207      11.051  20.166  52.930  4.00  1.00           O
ATOM   1633  N   LEU A 208       8.829  19.867  52.700  4.00  1.00           N
ATOM   1634  CA  LEU A 208       8.586  20.623  53.903  4.00  1.00           C
ATOM   1635  CB  LEU A 208       7.680  21.854  53.704  4.00  1.00           C
ATOM   1636  CG  LEU A 208       6.273  21.566  53.141  4.00  1.00           C
ATOM   1637  CD1 LEU A 208       5.447  22.857  53.026  4.00  1.00           C
ATOM   1638  CD2 LEU A 208       6.332  20.822  51.796  4.00  1.00           C
ATOM   1639  C   LEU A 208       7.922  19.764  54.951  4.00  1.00           C
ATOM   1640  O   LEU A 208       6.879  19.161  54.702  4.00  1.00           O
ATOM   1641  N   GLU A 209       8.542  19.678  56.155  4.00  1.00           N
ATOM   1642  CA  GLU A 209       7.949  19.071  57.323  4.00  1.00           C
ATOM   1643  CB  GLU A 209       8.872  18.154  58.142  4.00  1.00           C
ATOM   1644  CG  GLU A 209       8.865  16.697  57.685  4.00  1.00           C
ATOM   1645  CD  GLU A 209       7.616  16.062  58.289  4.00  1.00           C
ATOM   1646  OE1 GLU A 209       6.579  16.773  58.389  4.00  1.00           O
ATOM   1647  OE2 GLU A 209       7.681  14.860  58.663  4.00  1.00           O
ATOM   1648  C   GLU A 209       7.611  20.225  58.190  4.00  1.00           C
ATOM   1649  O   GLU A 209       8.477  21.006  58.583  4.00  1.00           O
ATOM   1650  N   LEU A 210       6.316  20.369  58.490  1.00  1.00           N
ATOM   1651  CA  LEU A 210       5.895  21.497  59.250  1.00  1.00           C
ATOM   1652  CB  LEU A 210       5.036  22.470  58.424  1.00  1.00           C
ATOM   1653  CG  LEU A 210       5.751  22.996  57.164  1.00  1.00           C
ATOM   1654  CD1 LEU A 210       4.869  23.981  56.379  1.00  1.00           C
ATOM   1655  CD2 LEU A 210       7.133  23.571  57.508  1.00  1.00           C
ATOM   1656  C   LEU A 210       5.025  20.968  60.332  1.00  1.00           C
ATOM   1657  O   LEU A 210       5.031  19.773  60.622  1.00  1.00           O
ATOM   1658  N   GLY A 211       4.261  21.864  60.981  1.00  1.00           N
ATOM   1659  CA  GLY A 211       3.482  21.410  62.085  1.00  1.00           C
ATOM   1660  C   GLY A 211       2.029  21.322  61.805  1.00  1.00           C
ATOM   1661  O   GLY A 211       1.570  21.215  60.670  1.00  1.00           O
ATOM   1662  N   GLY A 212       1.293  21.372  62.931  1.00  1.00           N
ATOM   1663  CA  GLY A 212      -0.124  21.266  63.035  1.00  1.00           C
ATOM   1664  C   GLY A 212      -0.340  20.625  64.378  1.00  1.00           C
ATOM   1665  O   GLY A 212       0.612  20.456  65.139  1.00  1.00           O
ATOM   1666  N   LYS A 213      -1.586  20.231  64.717  1.00  1.00           N
ATOM   1667  CA  LYS A 213      -1.786  19.660  66.023  1.00  1.00           C
ATOM   1668  CB  LYS A 213      -3.031  20.207  66.742  1.00  1.00           C
ATOM   1669  CG  LYS A 213      -2.976  21.721  66.964  1.00  1.00           C
ATOM   1670  CD  LYS A 213      -3.088  22.514  65.659  1.00  1.00           C
ATOM   1671  CE  LYS A 213      -3.004  24.031  65.834  1.00  1.00           C
ATOM   1672  NZ  LYS A 213      -3.124  24.694  64.515  1.00  1.00           N
ATOM   1673  C   LYS A 213      -1.956  18.175  65.891  1.00  1.00           C
ATOM   1674  O   LYS A 213      -2.740  17.708  65.067  1.00  1.00           O
ATOM   1675  N   SER A 214      -1.207  17.389  66.701  1.00  1.00           N
ATOM   1676  CA  SER A 214      -1.349  15.958  66.667  1.00  1.00           C
ATOM   1677  CB  SER A 214      -0.149  15.176  67.225  1.00  1.00           C
ATOM   1678  OG  SER A 214      -0.049  15.379  68.625  1.00  1.00           O
ATOM   1679  C   SER A 214      -2.556  15.621  67.499  1.00  1.00           C
ATOM   1680  O   SER A 214      -2.798  16.196  68.558  1.00  1.00           O
ATOM   1681  N   PRO A 215      -3.329  14.712  66.977  4.00  1.00           N
ATOM   1682  CA  PRO A 215      -4.578  14.313  67.591  4.00  1.00           C
ATOM   1683  CD  PRO A 215      -3.389  14.635  65.525  4.00  1.00           C
ATOM   1684  CB  PRO A 215      -5.381  13.650  66.467  4.00  1.00           C
ATOM   1685  CG  PRO A 215      -4.842  14.291  65.181  4.00  1.00           C
ATOM   1686  C   PRO A 215      -4.800  13.590  68.879  4.00  1.00           C
ATOM   1687  O   PRO A 215      -5.715  13.988  69.594  4.00  1.00           O
ATOM   1688  N   CYS A 216      -4.024  12.541  69.183  4.00  1.00           N
ATOM   1689  CA  CYS A 216      -4.201  11.697  70.336  4.00  1.00           C
ATOM   1690  CB  CYS A 216      -3.377  12.107  71.566  4.00  1.00           C
ATOM   1691  SG  CYS A 216      -3.665  10.982  72.968  4.00  1.00           S
ATOM   1692  C   CYS A 216      -5.614  11.503  70.777  4.00  1.00           C
ATOM   1693  O   CYS A 216      -6.207  12.349  71.447  4.00  1.00           O
ATOM   1694  N   TYR A 217      -6.179  10.332  70.432  4.00  1.00           N
ATOM   1695  CA  TYR A 217      -7.496  10.014  70.886  4.00  1.00           C
ATOM   1696  CB  TYR A 217      -8.481   9.786  69.727  4.00  1.00           C
ATOM   1697  CG  TYR A 217      -9.837   9.572  70.298  4.00  1.00           C
ATOM   1698  CD1 TYR A 217     -10.254   8.319  70.685  4.00  1.00           C
ATOM   1699  CD2 TYR A 217     -10.692  10.638  70.447  4.00  1.00           C
ATOM   1700  CE1 TYR A 217     -11.512   8.137  71.208  4.00  1.00           C
ATOM   1701  CE2 TYR A 217     -11.949  10.462  70.970  4.00  1.00           C
ATOM   1702  CZ  TYR A 217     -12.361   9.208  71.351  4.00  1.00           C
ATOM   1703  OH  TYR A 217     -13.653   9.025  71.888  4.00  1.00           O
ATOM   1704  C   TYR A 217      -7.384   8.735  71.659  4.00  1.00           C
ATOM   1705  O   TYR A 217      -6.995   7.707  71.108  4.00  1.00           O
ATOM   1706  N   VAL A 218      -7.712   8.761  72.968  4.00  1.00           N
ATOM   1707  CA  VAL A 218      -7.637   7.553  73.742  4.00  1.00           C
ATOM   1708  CB  VAL A 218      -7.240   7.787  75.168  4.00  1.00           C
ATOM   1709  CG1 VAL A 218      -7.302   6.451  75.927  4.00  1.00           C
ATOM   1710  CG2 VAL A 218      -5.850   8.446  75.167  4.00  1.00           C
ATOM   1711  C   VAL A 218      -9.023   6.991  73.731  4.00  1.00           C
ATOM   1712  O   VAL A 218      -9.977   7.680  74.084  4.00  1.00           O
ATOM   1713  N   ASP A 219      -9.180   5.723  73.300  1.00  1.00           N
ATOM   1714  CA  ASP A 219     -10.499   5.162  73.293  1.00  1.00           C
ATOM   1715  CB  ASP A 219     -10.635   3.853  72.496  1.00  1.00           C
ATOM   1716  CG  ASP A 219     -10.568   4.203  71.016  1.00  1.00           C
ATOM   1717  OD1 ASP A 219     -10.426   5.416  70.706  1.00  1.00           O
ATOM   1718  OD2 ASP A 219     -10.665   3.268  70.178  1.00  1.00           O
ATOM   1719  C   ASP A 219     -10.839   4.879  74.716  1.00  1.00           C
ATOM   1720  O   ASP A 219      -9.968   4.820  75.584  1.00  1.00           O
ATOM   1721  N   LYS A 220     -12.143   4.723  74.979  3.00  1.00           N
ATOM   1722  CA  LYS A 220     -12.654   4.525  76.299  3.00  1.00           C
ATOM   1723  CB  LYS A 220     -14.181   4.400  76.263  3.00  1.00           C
ATOM   1724  CG  LYS A 220     -14.858   4.188  77.612  3.00  1.00           C
ATOM   1725  CD  LYS A 220     -16.380   4.251  77.479  3.00  1.00           C
ATOM   1726  CE  LYS A 220     -16.881   3.671  76.153  3.00  1.00           C
ATOM   1727  NZ  LYS A 220     -18.360   3.621  76.146  3.00  1.00           N
ATOM   1728  C   LYS A 220     -12.140   3.261  76.903  3.00  1.00           C
ATOM   1729  O   LYS A 220     -11.577   3.276  77.996  3.00  1.00           O
ATOM   1730  N   ASN A 221     -12.290   2.122  76.207  3.00  1.00           N
ATOM   1731  CA  ASN A 221     -11.852   0.919  76.843  3.00  1.00           C
ATOM   1732  CB  ASN A 221     -12.752  -0.300  76.555  3.00  1.00           C
ATOM   1733  CG  ASN A 221     -12.848  -0.514  75.051  3.00  1.00           C
ATOM   1734  OD1 ASN A 221     -13.359   0.335  74.322  3.00  1.00           O
ATOM   1735  ND2 ASN A 221     -12.334  -1.676  74.566  3.00  1.00           N
ATOM   1736  C   ASN A 221     -10.456   0.651  76.392  3.00  1.00           C
ATOM   1737  O   ASN A 221     -10.213   0.195  75.276  3.00  1.00           O
ATOM   1738  N   CYS A 222      -9.485   0.960  77.272  1.00  1.00           N
ATOM   1739  CA  CYS A 222      -8.116   0.749  76.921  1.00  1.00           C
ATOM   1740  CB  CYS A 222      -7.466   1.949  76.209  1.00  1.00           C
ATOM   1741  SG  CYS A 222      -8.196   2.285  74.578  1.00  1.00           S
ATOM   1742  C   CYS A 222      -7.337   0.518  78.182  1.00  1.00           C
ATOM   1743  O   CYS A 222      -7.869   0.619  79.286  1.00  1.00           O
ATOM   1744  N   ASP A 223      -6.041   0.175  78.038  1.00  1.00           N
ATOM   1745  CA  ASP A 223      -5.195  -0.033  79.181  1.00  1.00           C
ATOM   1746  CB  ASP A 223      -4.087  -1.064  78.917  1.00  1.00           C
ATOM   1747  CG  ASP A 223      -3.310  -1.296  80.203  1.00  1.00           C
ATOM   1748  OD1 ASP A 223      -3.629  -0.639  81.229  1.00  1.00           O
ATOM   1749  OD2 ASP A 223      -2.376  -2.140  80.168  1.00  1.00           O
ATOM   1750  C   ASP A 223      -4.547   1.277  79.448  1.00  1.00           C
ATOM   1751  O   ASP A 223      -3.581   1.670  78.795  1.00  1.00           O
ATOM   1752  N   LEU A 224      -5.116   1.984  80.431  2.00  1.00           N
ATOM   1753  CA  LEU A 224      -4.739   3.318  80.747  2.00  1.00           C
ATOM   1754  CB  LEU A 224      -5.699   3.963  81.762  2.00  1.00           C
ATOM   1755  CG  LEU A 224      -7.177   3.984  81.316  2.00  1.00           C
ATOM   1756  CD1 LEU A 224      -7.371   4.806  80.033  2.00  1.00           C
ATOM   1757  CD2 LEU A 224      -7.771   2.567  81.226  2.00  1.00           C
ATOM   1758  C   LEU A 224      -3.370   3.418  81.336  2.00  1.00           C
ATOM   1759  O   LEU A 224      -2.643   4.356  81.008  2.00  1.00           O
ATOM   1760  N   ASP A 225      -2.985   2.470  82.218  2.00  1.00           N
ATOM   1761  CA  ASP A 225      -1.736   2.613  82.915  2.00  1.00           C
ATOM   1762  CB  ASP A 225      -1.416   1.431  83.849  2.00  1.00           C
ATOM   1763  CG  ASP A 225      -0.083   1.717  84.533  2.00  1.00           C
ATOM   1764  OD1 ASP A 225       0.972   1.659  83.848  2.00  1.00           O
ATOM   1765  OD2 ASP A 225      -0.109   2.014  85.758  2.00  1.00           O
ATOM   1766  C   ASP A 225      -0.657   2.713  81.899  2.00  1.00           C
ATOM   1767  O   ASP A 225       0.175   3.618  81.946  2.00  1.00           O
ATOM   1768  N   VAL A 226      -0.658   1.793  80.926  2.00  1.00           N
ATOM   1769  CA  VAL A 226       0.339   1.845  79.909  2.00  1.00           C
ATOM   1770  CB  VAL A 226       0.392   0.590  79.086  2.00  1.00           C
ATOM   1771  CG1 VAL A 226       0.817  -0.576  79.997  2.00  1.00           C
ATOM   1772  CG2 VAL A 226      -0.976   0.384  78.416  2.00  1.00           C
ATOM   1773  C   VAL A 226       0.115   3.006  78.981  2.00  1.00           C
ATOM   1774  O   VAL A 226       1.064   3.690  78.598  2.00  1.00           O
ATOM   1775  N   ALA A 227      -1.153   3.275  78.606  2.00  1.00           N
ATOM   1776  CA  ALA A 227      -1.426   4.251  77.584  2.00  1.00           C
ATOM   1777  CB  ALA A 227      -2.929   4.387  77.287  2.00  1.00           C
ATOM   1778  C   ALA A 227      -0.934   5.606  77.975  2.00  1.00           C
ATOM   1779  O   ALA A 227      -0.220   6.259  77.215  2.00  1.00           O
ATOM   1780  N   CYS A 228      -1.283   6.056  79.188  2.00  1.00           N
ATOM   1781  CA  CYS A 228      -0.945   7.382  79.611  2.00  1.00           C
ATOM   1782  CB  CYS A 228      -1.641   7.768  80.928  2.00  1.00           C
ATOM   1783  SG  CYS A 228      -1.084   6.750  82.328  2.00  1.00           S
ATOM   1784  C   CYS A 228       0.527   7.540  79.840  2.00  1.00           C
ATOM   1785  O   CYS A 228       1.088   8.590  79.539  2.00  1.00           O
ATOM   1786  N   ARG A 229       1.207   6.524  80.403  2.00  1.00           N
ATOM   1787  CA  ARG A 229       2.611   6.710  80.650  2.00  1.00           C
ATOM   1788  CB  ARG A 229       3.299   5.499  81.298  2.00  1.00           C
ATOM   1789  CG  ARG A 229       4.811   5.695  81.437  2.00  1.00           C
ATOM   1790  CD  ARG A 229       5.495   4.694  82.368  2.00  1.00           C
ATOM   1791  NE  ARG A 229       4.825   3.375  82.202  2.00  1.00           N
ATOM   1792  CZ  ARG A 229       5.229   2.501  81.235  2.00  1.00           C
ATOM   1793  NH1 ARG A 229       6.264   2.813  80.404  2.00  1.00           N
ATOM   1794  NH2 ARG A 229       4.596   1.299  81.107  2.00  1.00           N
ATOM   1795  C   ARG A 229       3.251   6.932  79.329  2.00  1.00           C
ATOM   1796  O   ARG A 229       4.148   7.760  79.186  2.00  1.00           O
ATOM   1797  N   ARG A 230       2.769   6.192  78.322  2.00  1.00           N
ATOM   1798  CA  ARG A 230       3.293   6.287  77.002  2.00  1.00           C
ATOM   1799  CB  ARG A 230       2.645   5.242  76.085  2.00  1.00           C
ATOM   1800  CG  ARG A 230       2.983   3.833  76.577  2.00  1.00           C
ATOM   1801  CD  ARG A 230       2.093   2.717  76.034  2.00  1.00           C
ATOM   1802  NE  ARG A 230       2.592   1.449  76.638  2.00  1.00           N
ATOM   1803  CZ  ARG A 230       3.520   0.701  75.975  2.00  1.00           C
ATOM   1804  NH1 ARG A 230       3.926   1.069  74.725  2.00  1.00           N
ATOM   1805  NH2 ARG A 230       4.042  -0.416  76.561  2.00  1.00           N
ATOM   1806  C   ARG A 230       3.049   7.682  76.477  2.00  1.00           C
ATOM   1807  O   ARG A 230       3.932   8.233  75.826  2.00  1.00           O
ATOM   1808  N   ILE A 231       1.850   8.277  76.713  2.00  1.00           N
ATOM   1809  CA  ILE A 231       1.486   9.612  76.267  2.00  1.00           C
ATOM   1810  CB  ILE A 231       0.006   9.900  76.300  2.00  1.00           C
ATOM   1811  CG1 ILE A 231      -0.286  11.202  75.536  2.00  1.00           C
ATOM   1812  CG2 ILE A 231      -0.487   9.924  77.752  2.00  1.00           C
ATOM   1813  CD1 ILE A 231      -1.778  11.468  75.347  2.00  1.00           C
ATOM   1814  C   ILE A 231       2.174  10.694  77.001  2.00  1.00           C
ATOM   1815  O   ILE A 231       2.488  11.737  76.430  2.00  1.00           O
ATOM   1816  N   ALA A 232       2.346  10.530  78.316  2.00  1.00           N
ATOM   1817  CA  ALA A 232       3.026  11.583  78.982  2.00  1.00           C
ATOM   1818  CB  ALA A 232       3.173  11.342  80.492  2.00  1.00           C
ATOM   1819  C   ALA A 232       4.406  11.611  78.387  2.00  1.00           C
ATOM   1820  O   ALA A 232       4.924  12.678  78.059  2.00  1.00           O
ATOM   1821  N   TRP A 233       5.035  10.425  78.215  2.00  1.00           N
ATOM   1822  CA  TRP A 233       6.291  10.378  77.514  2.00  1.00           C
ATOM   1823  CB  TRP A 233       6.797   8.974  77.155  2.00  1.00           C
ATOM   1824  CG  TRP A 233       7.193   8.016  78.245  2.00  1.00           C
ATOM   1825  CD2 TRP A 233       7.442   6.634  77.966  2.00  1.00           C
ATOM   1826  CD1 TRP A 233       7.393   8.183  79.578  2.00  1.00           C
ATOM   1827  NE1 TRP A 233       7.748   6.986  80.157  2.00  1.00           N
ATOM   1828  CE2 TRP A 233       7.784   6.023  79.170  2.00  1.00           C
ATOM   1829  CE3 TRP A 233       7.386   5.932  76.797  2.00  1.00           C
ATOM   1830  CZ2 TRP A 233       8.079   4.689  79.221  2.00  1.00           C
ATOM   1831  CZ3 TRP A 233       7.685   4.589  76.850  2.00  1.00           C
ATOM   1832  CH2 TRP A 233       8.025   3.979  78.039  2.00  1.00           C
ATOM   1833  C   TRP A 233       5.830  10.843  76.172  2.00  1.00           C
ATOM   1834  O   TRP A 233       4.672  10.640  75.829  2.00  1.00           O
ATOM   1835  N   GLY A 234       6.657  11.489  75.343  2.00  1.00           N
ATOM   1836  CA  GLY A 234       5.994  11.878  74.132  2.00  1.00           C
ATOM   1837  C   GLY A 234       5.764  13.354  74.270  2.00  1.00           C
ATOM   1838  O   GLY A 234       6.586  14.161  73.838  2.00  1.00           O
ATOM   1839  N   LYS A 235       4.624  13.743  74.885  2.00  1.00           N
ATOM   1840  CA  LYS A 235       4.289  15.132  75.053  2.00  1.00           C
ATOM   1841  CB  LYS A 235       2.981  15.355  75.825  2.00  1.00           C
ATOM   1842  CG  LYS A 235       2.671  16.836  76.044  2.00  1.00           C
ATOM   1843  CD  LYS A 235       2.345  17.597  74.759  2.00  1.00           C
ATOM   1844  CE  LYS A 235       3.569  17.864  73.880  2.00  1.00           C
ATOM   1845  NZ  LYS A 235       3.168  18.600  72.660  2.00  1.00           N
ATOM   1846  C   LYS A 235       5.363  15.796  75.848  2.00  1.00           C
ATOM   1847  O   LYS A 235       5.860  16.855  75.467  2.00  1.00           O
ATOM   1848  N   PHE A 236       5.768  15.175  76.969  2.00  1.00           N
ATOM   1849  CA  PHE A 236       6.638  15.886  77.852  2.00  1.00           C
ATOM   1850  CB  PHE A 236       6.710  15.358  79.306  2.00  1.00           C
ATOM   1851  CG  PHE A 236       7.697  14.251  79.472  2.00  1.00           C
ATOM   1852  CD1 PHE A 236       9.017  14.552  79.728  2.00  1.00           C
ATOM   1853  CD2 PHE A 236       7.323  12.930  79.410  2.00  1.00           C
ATOM   1854  CE1 PHE A 236       9.951  13.560  79.900  2.00  1.00           C
ATOM   1855  CE2 PHE A 236       8.254  11.931  79.583  2.00  1.00           C
ATOM   1856  CZ  PHE A 236       9.570  12.242  79.827  2.00  1.00           C
ATOM   1857  C   PHE A 236       8.058  16.031  77.370  2.00  1.00           C
ATOM   1858  O   PHE A 236       8.654  17.083  77.597  2.00  1.00           O
ATOM   1859  N   MET A 237       8.637  14.996  76.711  2.00  1.00           N
ATOM   1860  CA  MET A 237      10.043  14.958  76.349  2.00  1.00           C
ATOM   1861  CB  MET A 237      10.395  13.815  75.380  2.00  1.00           C
ATOM   1862  CG  MET A 237       9.738  13.964  74.008  2.00  1.00           C
ATOM   1863  SD  MET A 237      10.132  12.631  72.839  2.00  1.00           S
ATOM   1864  CE  MET A 237       9.170  11.367  73.717  2.00  1.00           C
ATOM   1865  C   MET A 237      10.417  16.223  75.706  2.00  1.00           C
ATOM   1866  O   MET A 237       9.576  16.918  75.139  2.00  1.00           O
ATOM   1867  N   ASN A 238      11.721  16.549  75.806  2.00  1.00           N
ATOM   1868  CA  ASN A 238      12.037  17.901  75.529  2.00  1.00           C
ATOM   1869  CB  ASN A 238      11.624  18.429  74.141  2.00  1.00           C
ATOM   1870  CG  ASN A 238      12.734  18.067  73.163  2.00  1.00           C
ATOM   1871  OD1 ASN A 238      13.734  18.777  73.056  2.00  1.00           O
ATOM   1872  ND2 ASN A 238      12.567  16.929  72.440  2.00  1.00           N
ATOM   1873  C   ASN A 238      11.216  18.545  76.616  2.00  1.00           C
ATOM   1874  O   ASN A 238      11.054  17.966  77.691  2.00  1.00           O
ATOM   1875  N   SER A 239      10.733  19.781  76.451  2.00  1.00           N
ATOM   1876  CA  SER A 239       9.751  20.169  77.427  2.00  1.00           C
ATOM   1877  CB  SER A 239      10.097  21.487  78.148  2.00  1.00           C
ATOM   1878  OG  SER A 239      10.180  22.558  77.219  2.00  1.00           O
ATOM   1879  C   SER A 239       8.552  20.391  76.564  2.00  1.00           C
ATOM   1880  O   SER A 239       7.945  21.460  76.558  2.00  1.00           O
ATOM   1881  N   GLY A 240       8.181  19.341  75.804  2.00  1.00           N
ATOM   1882  CA  GLY A 240       7.063  19.411  74.912  2.00  1.00           C
ATOM   1883  C   GLY A 240       7.459  20.079  73.653  2.00  1.00           C
ATOM   1884  O   GLY A 240       6.604  20.557  72.909  2.00  1.00           O
ATOM   1885  N   GLN A 241       8.767  20.143  73.364  1.00  1.00           N
ATOM   1886  CA  GLN A 241       9.082  20.796  72.139  1.00  1.00           C
ATOM   1887  CB  GLN A 241      10.292  21.740  72.256  1.00  1.00           C
ATOM   1888  CG  GLN A 241      10.627  22.479  70.960  1.00  1.00           C
ATOM   1889  CD  GLN A 241      11.752  23.455  71.269  1.00  1.00           C
ATOM   1890  OE1 GLN A 241      12.074  23.702  72.431  1.00  1.00           O
ATOM   1891  NE2 GLN A 241      12.368  24.029  70.201  1.00  1.00           N
ATOM   1892  C   GLN A 241       9.405  19.750  71.118  1.00  1.00           C
ATOM   1893  O   GLN A 241      10.563  19.364  70.967  1.00  1.00           O
ATOM   1894  N   THR A 242       8.380  19.251  70.389  1.00  1.00           N
ATOM   1895  CA  THR A 242       8.663  18.297  69.356  1.00  1.00           C
ATOM   1896  CB  THR A 242       8.650  16.865  69.799  1.00  1.00           C
ATOM   1897  OG1 THR A 242       7.345  16.485  70.199  1.00  1.00           O
ATOM   1898  CG2 THR A 242       9.626  16.708  70.976  1.00  1.00           C
ATOM   1899  C   THR A 242       7.674  18.440  68.271  1.00  1.00           C
ATOM   1900  O   THR A 242       6.534  18.845  68.485  1.00  1.00           O
ATOM   1901  N   CYS A 243       8.123  18.126  67.047  3.00  1.00           N
ATOM   1902  CA  CYS A 243       7.223  18.213  65.952  3.00  1.00           C
ATOM   1903  CB  CYS A 243       7.893  17.907  64.601  3.00  1.00           C
ATOM   1904  SG  CYS A 243       6.732  18.022  63.205  3.00  1.00           S
ATOM   1905  C   CYS A 243       6.140  17.192  66.163  3.00  1.00           C
ATOM   1906  O   CYS A 243       4.956  17.518  66.097  3.00  1.00           O
ATOM   1907  N   VAL A 244       6.511  15.923  66.448  3.00  1.00           N
ATOM   1908  CA  VAL A 244       5.505  14.915  66.659  3.00  1.00           C
ATOM   1909  CB  VAL A 244       5.871  13.585  66.069  3.00  1.00           C
ATOM   1910  CG1 VAL A 244       4.812  12.553  66.485  3.00  1.00           C
ATOM   1911  CG2 VAL A 244       6.026  13.741  64.545  3.00  1.00           C
ATOM   1912  C   VAL A 244       5.386  14.721  68.134  3.00  1.00           C
ATOM   1913  O   VAL A 244       6.031  13.850  68.710  3.00  1.00           O
ATOM   1914  N   ALA A 245       4.553  15.539  68.798  1.00  1.00           N
ATOM   1915  CA  ALA A 245       4.300  15.322  70.189  1.00  1.00           C
ATOM   1916  CB  ALA A 245       4.731  16.471  71.118  1.00  1.00           C
ATOM   1917  C   ALA A 245       2.838  15.300  70.249  1.00  1.00           C
ATOM   1918  O   ALA A 245       2.197  16.145  69.622  1.00  1.00           O
ATOM   1919  N   PRO A 246       2.305  14.329  70.933  1.00  1.00           N
ATOM   1920  CA  PRO A 246       0.888  14.248  71.040  1.00  1.00           C
ATOM   1921  CD  PRO A 246       2.976  13.697  72.057  1.00  1.00           C
ATOM   1922  CB  PRO A 246       0.621  13.095  72.000  1.00  1.00           C
ATOM   1923  CG  PRO A 246       1.834  13.168  72.949  1.00  1.00           C
ATOM   1924  C   PRO A 246       0.514  15.570  71.666  1.00  1.00           C
ATOM   1925  O   PRO A 246       1.107  15.917  72.686  1.00  1.00           O
ATOM   1926  N   ASP A 247      -0.439  16.325  71.080  1.00  1.00           N
ATOM   1927  CA  ASP A 247      -0.756  17.632  71.592  1.00  1.00           C
ATOM   1928  CB  ASP A 247      -1.149  18.638  70.499  1.00  1.00           C
ATOM   1929  CG  ASP A 247       0.107  19.020  69.734  1.00  1.00           C
ATOM   1930  OD1 ASP A 247       1.220  18.696  70.226  1.00  1.00           O
ATOM   1931  OD2 ASP A 247      -0.031  19.646  68.651  1.00  1.00           O
ATOM   1932  C   ASP A 247      -1.937  17.497  72.499  1.00  1.00           C
ATOM   1933  O   ASP A 247      -1.800  17.492  73.721  1.00  1.00           O
ATOM   1934  N   TYR A 248      -3.141  17.356  71.908  4.00  1.00           N
ATOM   1935  CA  TYR A 248      -4.339  17.328  72.694  4.00  1.00           C
ATOM   1936  CB  TYR A 248      -5.371  18.387  72.248  4.00  1.00           C
ATOM   1937  CG  TYR A 248      -5.648  18.226  70.792  4.00  1.00           C
ATOM   1938  CD1 TYR A 248      -4.833  18.833  69.865  4.00  1.00           C
ATOM   1939  CD2 TYR A 248      -6.707  17.474  70.348  4.00  1.00           C
ATOM   1940  CE1 TYR A 248      -5.072  18.699  68.518  4.00  1.00           C
ATOM   1941  CE2 TYR A 248      -6.955  17.335  69.001  4.00  1.00           C
ATOM   1942  CZ  TYR A 248      -6.137  17.948  68.083  4.00  1.00           C
ATOM   1943  OH  TYR A 248      -6.389  17.808  66.702  4.00  1.00           O
ATOM   1944  C   TYR A 248      -4.951  15.975  72.639  4.00  1.00           C
ATOM   1945  O   TYR A 248      -4.908  15.288  71.619  4.00  1.00           O
ATOM   1946  N   ILE A 249      -5.525  15.560  73.786  4.00  1.00           N
ATOM   1947  CA  ILE A 249      -6.098  14.258  73.926  4.00  1.00           C
ATOM   1948  CB  ILE A 249      -5.874  13.660  75.285  4.00  1.00           C
ATOM   1949  CG1 ILE A 249      -4.373  13.493  75.579  4.00  1.00           C
ATOM   1950  CG2 ILE A 249      -6.670  12.348  75.349  4.00  1.00           C
ATOM   1951  CD1 ILE A 249      -4.074  13.155  77.040  4.00  1.00           C
ATOM   1952  C   ILE A 249      -7.559  14.378  73.759  4.00  1.00           C
ATOM   1953  O   ILE A 249      -8.213  15.210  74.386  4.00  1.00           O
ATOM   1954  N   LEU A 250      -8.107  13.547  72.863  4.00  1.00           N
ATOM   1955  CA  LEU A 250      -9.519  13.557  72.720  4.00  1.00           C
ATOM   1956  CB  LEU A 250     -10.017  13.464  71.268  4.00  1.00           C
ATOM   1957  CG  LEU A 250      -9.689  14.713  70.434  4.00  1.00           C
ATOM   1958  CD1 LEU A 250      -8.176  14.926  70.354  4.00  1.00           C
ATOM   1959  CD2 LEU A 250     -10.363  14.669  69.052  4.00  1.00           C
ATOM   1960  C   LEU A 250     -10.021  12.325  73.421  4.00  1.00           C
ATOM   1961  O   LEU A 250      -9.484  11.238  73.220  4.00  1.00           O
ATOM   1962  N   CYS A 251     -11.058  12.458  74.282  4.00  1.00           N
ATOM   1963  CA  CYS A 251     -11.525  11.283  74.969  4.00  1.00           C
ATOM   1964  CB  CYS A 251     -10.781  11.007  76.288  4.00  1.00           C
ATOM   1965  SG  CYS A 251     -11.025  12.310  77.532  4.00  1.00           S
ATOM   1966  C   CYS A 251     -12.969  11.399  75.291  4.00  1.00           C
ATOM   1967  O   CYS A 251     -13.545  12.486  75.298  4.00  1.00           O
ATOM   1968  N   ASP A 252     -13.594  10.232  75.542  1.00  1.00           N
ATOM   1969  CA  ASP A 252     -14.956  10.239  75.958  1.00  1.00           C
ATOM   1970  CB  ASP A 252     -15.657   8.869  75.898  1.00  1.00           C
ATOM   1971  CG  ASP A 252     -14.993   7.930  76.892  1.00  1.00           C
ATOM   1972  OD1 ASP A 252     -13.742   7.987  77.025  1.00  1.00           O
ATOM   1973  OD2 ASP A 252     -15.738   7.145  77.537  1.00  1.00           O
ATOM   1974  C   ASP A 252     -14.915  10.693  77.396  1.00  1.00           C
ATOM   1975  O   ASP A 252     -13.927  10.474  78.095  1.00  1.00           O
ATOM   1976  N   PRO A 253     -15.964  11.323  77.850  2.00  1.00           N
ATOM   1977  CA  PRO A 253     -16.078  11.851  79.194  2.00  1.00           C
ATOM   1978  CD  PRO A 253     -17.257  11.189  77.201  2.00  1.00           C
ATOM   1979  CB  PRO A 253     -17.474  12.468  79.251  2.00  1.00           C
ATOM   1980  CG  PRO A 253     -18.282  11.596  78.273  2.00  1.00           C
ATOM   1981  C   PRO A 253     -15.886  10.882  80.325  2.00  1.00           C
ATOM   1982  O   PRO A 253     -15.388  11.310  81.366  2.00  1.00           O
ATOM   1983  N   SER A 254     -16.274   9.598  80.182  2.00  1.00           N
ATOM   1984  CA  SER A 254     -16.161   8.692  81.296  2.00  1.00           C
ATOM   1985  CB  SER A 254     -16.552   7.249  80.933  2.00  1.00           C
ATOM   1986  OG  SER A 254     -17.934   7.182  80.617  2.00  1.00           O
ATOM   1987  C   SER A 254     -14.729   8.666  81.688  2.00  1.00           C
ATOM   1988  O   SER A 254     -14.400   8.750  82.871  2.00  1.00           O
ATOM   1989  N   ILE A 255     -13.825   8.563  80.698  2.00  1.00           N
ATOM   1990  CA  ILE A 255     -12.454   8.598  81.085  2.00  1.00           C
ATOM   1991  CB  ILE A 255     -11.540   7.659  80.349  2.00  1.00           C
ATOM   1992  CG1 ILE A 255     -11.876   6.195  80.671  2.00  1.00           C
ATOM   1993  CG2 ILE A 255     -10.094   8.048  80.705  2.00  1.00           C
ATOM   1994  CD1 ILE A 255     -11.038   5.197  79.876  2.00  1.00           C
ATOM   1995  C   ILE A 255     -11.964   9.960  80.807  2.00  1.00           C
ATOM   1996  O   ILE A 255     -11.778  10.372  79.663  2.00  1.00           O
ATOM   1997  N   GLN A 256     -11.772  10.699  81.899  2.00  1.00           N
ATOM   1998  CA  GLN A 256     -11.259  12.020  81.859  2.00  1.00           C
ATOM   1999  CB  GLN A 256     -12.347  13.106  81.943  2.00  1.00           C
ATOM   2000  CG  GLN A 256     -11.775  14.527  81.958  2.00  1.00           C
ATOM   2001  CD  GLN A 256     -12.918  15.523  82.120  2.00  1.00           C
ATOM   2002  OE1 GLN A 256     -13.845  15.569  81.313  2.00  1.00           O
ATOM   2003  NE2 GLN A 256     -12.850  16.346  83.202  2.00  1.00           N
ATOM   2004  C   GLN A 256     -10.479  12.112  83.119  2.00  1.00           C
ATOM   2005  O   GLN A 256      -9.275  12.363  83.125  2.00  1.00           O
ATOM   2006  N   ASN A 257     -11.188  11.871  84.234  2.00  1.00           N
ATOM   2007  CA  ASN A 257     -10.595  11.906  85.529  2.00  1.00           C
ATOM   2008  CB  ASN A 257     -11.601  11.613  86.658  2.00  1.00           C
ATOM   2009  CG  ASN A 257     -12.137  10.203  86.462  2.00  1.00           C
ATOM   2010  OD1 ASN A 257     -12.416   9.785  85.340  2.00  1.00           O
ATOM   2011  ND2 ASN A 257     -12.276   9.445  87.583  2.00  1.00           N
ATOM   2012  C   ASN A 257      -9.540  10.849  85.567  2.00  1.00           C
ATOM   2013  O   ASN A 257      -8.469  11.039  86.141  2.00  1.00           O
ATOM   2014  N   GLN A 258      -9.817   9.701  84.923  2.00  1.00           N
ATOM   2015  CA  GLN A 258      -8.908   8.596  84.960  2.00  1.00           C
ATOM   2016  CB  GLN A 258      -9.436   7.371  84.199  2.00  1.00           C
ATOM   2017  CG  GLN A 258     -10.688   6.762  84.831  2.00  1.00           C
ATOM   2018  CD  GLN A 258     -11.102   5.568  83.985  2.00  1.00           C
ATOM   2019  OE1 GLN A 258     -10.262   4.818  83.491  2.00  1.00           O
ATOM   2020  NE2 GLN A 258     -12.438   5.393  83.806  2.00  1.00           N
ATOM   2021  C   GLN A 258      -7.606   8.977  84.338  2.00  1.00           C
ATOM   2022  O   GLN A 258      -6.541   8.673  84.874  2.00  1.00           O
ATOM   2023  N   ILE A 259      -7.659   9.678  83.196  2.00  1.00           N
ATOM   2024  CA  ILE A 259      -6.464  10.041  82.496  2.00  1.00           C
ATOM   2025  CB  ILE A 259      -6.762  10.836  81.259  2.00  1.00           C
ATOM   2026  CG1 ILE A 259      -7.665  10.036  80.308  2.00  1.00           C
ATOM   2027  CG2 ILE A 259      -5.424  11.258  80.630  2.00  1.00           C
ATOM   2028  CD1 ILE A 259      -8.283  10.893  79.204  2.00  1.00           C
ATOM   2029  C   ILE A 259      -5.674  10.939  83.399  2.00  1.00           C
ATOM   2030  O   ILE A 259      -4.454  10.818  83.495  2.00  1.00           O
ATOM   2031  N   VAL A 260      -6.365  11.861  84.099  2.00  1.00           N
ATOM   2032  CA  VAL A 260      -5.696  12.839  84.910  2.00  1.00           C
ATOM   2033  CB  VAL A 260      -6.652  13.737  85.642  2.00  1.00           C
ATOM   2034  CG1 VAL A 260      -5.841  14.674  86.552  2.00  1.00           C
ATOM   2035  CG2 VAL A 260      -7.531  14.476  84.618  2.00  1.00           C
ATOM   2036  C   VAL A 260      -4.842  12.157  85.946  2.00  1.00           C
ATOM   2037  O   VAL A 260      -3.655  12.457  86.057  2.00  1.00           O
ATOM   2038  N   GLU A 261      -5.404  11.204  86.722  2.00  1.00           N
ATOM   2039  CA  GLU A 261      -4.655  10.563  87.775  2.00  1.00           C
ATOM   2040  CB  GLU A 261      -5.516   9.642  88.658  2.00  1.00           C
ATOM   2041  CG  GLU A 261      -6.530  10.417  89.504  2.00  1.00           C
ATOM   2042  CD  GLU A 261      -7.335   9.434  90.343  2.00  1.00           C
ATOM   2043  OE1 GLU A 261      -6.705   8.626  91.077  2.00  1.00           O
ATOM   2044  OE2 GLU A 261      -8.592   9.482  90.264  2.00  1.00           O
ATOM   2045  C   GLU A 261      -3.546   9.746  87.186  2.00  1.00           C
ATOM   2046  O   GLU A 261      -2.425   9.752  87.693  2.00  1.00           O
ATOM   2047  N   LYS A 262      -3.827   9.035  86.078  2.00  1.00           N
ATOM   2048  CA  LYS A 262      -2.857   8.166  85.472  2.00  1.00           C
ATOM   2049  CB  LYS A 262      -3.403   7.488  84.204  2.00  1.00           C
ATOM   2050  CG  LYS A 262      -4.580   6.535  84.433  2.00  1.00           C
ATOM   2051  CD  LYS A 262      -4.234   5.308  85.278  2.00  1.00           C
ATOM   2052  CE  LYS A 262      -5.413   4.354  85.476  2.00  1.00           C
ATOM   2053  NZ  LYS A 262      -4.938   3.070  86.042  2.00  1.00           N
ATOM   2054  C   LYS A 262      -1.682   8.990  85.034  2.00  1.00           C
ATOM   2055  O   LYS A 262      -0.532   8.607  85.248  2.00  1.00           O
ATOM   2056  N   LEU A 263      -1.945  10.163  84.423  2.00  1.00           N
ATOM   2057  CA  LEU A 263      -0.906  10.987  83.866  2.00  1.00           C
ATOM   2058  CB  LEU A 263      -1.459  12.249  83.185  2.00  1.00           C
ATOM   2059  CG  LEU A 263      -2.388  11.946  81.995  2.00  1.00           C
ATOM   2060  CD1 LEU A 263      -2.886  13.242  81.337  2.00  1.00           C
ATOM   2061  CD2 LEU A 263      -1.729  10.981  80.998  2.00  1.00           C
ATOM   2062  C   LEU A 263       0.017  11.444  84.958  2.00  1.00           C
ATOM   2063  O   LEU A 263       1.236  11.418  84.799  2.00  1.00           O
ATOM   2064  N   LYS A 264      -0.543  11.860  86.110  2.00  1.00           N
ATOM   2065  CA  LYS A 264       0.248  12.398  87.182  2.00  1.00           C
ATOM   2066  CB  LYS A 264      -0.602  12.999  88.310  2.00  1.00           C
ATOM   2067  CG  LYS A 264       0.225  13.860  89.263  2.00  1.00           C
ATOM   2068  CD  LYS A 264      -0.600  14.883  90.044  2.00  1.00           C
ATOM   2069  CE  LYS A 264      -1.643  14.271  90.977  2.00  1.00           C
ATOM   2070  NZ  LYS A 264      -2.371  15.350  91.681  2.00  1.00           N
ATOM   2071  C   LYS A 264       1.139  11.347  87.724  2.00  1.00           C
ATOM   2072  O   LYS A 264       2.259  11.622  88.154  2.00  1.00           O
ATOM   2073  N   LYS A 265       0.661  10.098  87.704  2.00  1.00           N
ATOM   2074  CA  LYS A 265       1.438   9.045  88.265  2.00  1.00           C
ATOM   2075  CB  LYS A 265       0.757   7.676  88.088  2.00  1.00           C
ATOM   2076  CG  LYS A 265       1.304   6.573  88.996  2.00  1.00           C
ATOM   2077  CD  LYS A 265       0.894   6.726  90.463  2.00  1.00           C
ATOM   2078  CE  LYS A 265      -0.369   5.942  90.831  2.00  1.00           C
ATOM   2079  NZ  LYS A 265      -0.587   5.983  92.296  2.00  1.00           N
ATOM   2080  C   LYS A 265       2.742   8.988  87.551  2.00  1.00           C
ATOM   2081  O   LYS A 265       3.805   8.901  88.161  2.00  1.00           O
ATOM   2082  N   SER A 266       2.687   9.031  86.216  2.00  1.00           N
ATOM   2083  CA  SER A 266       3.885   8.953  85.450  2.00  1.00           C
ATOM   2084  CB  SER A 266       3.594   8.614  83.981  2.00  1.00           C
ATOM   2085  OG  SER A 266       2.814   9.640  83.387  2.00  1.00           O
ATOM   2086  C   SER A 266       4.639  10.228  85.541  2.00  1.00           C
ATOM   2087  O   SER A 266       5.868  10.210  85.546  2.00  1.00           O
ATOM   2088  N   LEU A 267       3.924  11.361  85.655  2.00  1.00           N
ATOM   2089  CA  LEU A 267       4.583  12.631  85.711  2.00  1.00           C
ATOM   2090  CB  LEU A 267       3.597  13.788  85.943  2.00  1.00           C
ATOM   2091  CG  LEU A 267       2.528  13.894  84.841  2.00  1.00           C
ATOM   2092  CD1 LEU A 267       1.692  15.176  84.992  2.00  1.00           C
ATOM   2093  CD2 LEU A 267       3.149  13.732  83.445  2.00  1.00           C
ATOM   2094  C   LEU A 267       5.474  12.558  86.903  2.00  1.00           C
ATOM   2095  O   LEU A 267       6.621  12.997  86.859  2.00  1.00           O
ATOM   2096  N   LYS A 268       4.964  11.969  88.004  2.00  1.00           N
ATOM   2097  CA  LYS A 268       5.756  11.903  89.195  2.00  1.00           C
ATOM   2098  CB  LYS A 268       4.982  11.489  90.463  2.00  1.00           C
ATOM   2099  CG  LYS A 268       4.547  10.032  90.535  2.00  1.00           C
ATOM   2100  CD  LYS A 268       4.007   9.646  91.910  2.00  1.00           C
ATOM   2101  CE  LYS A 268       3.535   8.196  91.987  2.00  1.00           C
ATOM   2102  NZ  LYS A 268       4.696   7.293  92.143  2.00  1.00           N
ATOM   2103  C   LYS A 268       6.955  11.029  89.000  2.00  1.00           C
ATOM   2104  O   LYS A 268       8.053  11.376  89.430  2.00  1.00           O
ATOM   2105  N   GLU A 269       6.793   9.867  88.347  2.00  1.00           N
ATOM   2106  CA  GLU A 269       7.917   8.992  88.167  2.00  1.00           C
ATOM   2107  CB  GLU A 269       7.523   7.619  87.601  2.00  1.00           C
ATOM   2108  CG  GLU A 269       6.768   6.746  88.605  2.00  1.00           C
ATOM   2109  CD  GLU A 269       7.770   6.260  89.643  2.00  1.00           C
ATOM   2110  OE1 GLU A 269       8.521   7.112  90.189  2.00  1.00           O
ATOM   2111  OE2 GLU A 269       7.803   5.026  89.899  2.00  1.00           O
ATOM   2112  C   GLU A 269       8.896   9.593  87.230  2.00  1.00           C
ATOM   2113  O   GLU A 269      10.099   9.477  87.457  2.00  1.00           O
ATOM   2114  N   PHE A 270       8.411  10.244  86.150  2.00  1.00           N
ATOM   2115  CA  PHE A 270       9.347  10.718  85.176  2.00  1.00           C
ATOM   2116  CB  PHE A 270       8.768  11.598  84.046  2.00  1.00           C
ATOM   2117  CG  PHE A 270       7.576  11.019  83.370  2.00  1.00           C
ATOM   2118  CD1 PHE A 270       7.618   9.804  82.728  2.00  1.00           C
ATOM   2119  CD2 PHE A 270       6.415  11.759  83.340  2.00  1.00           C
ATOM   2120  CE1 PHE A 270       6.492   9.323  82.108  2.00  1.00           C
ATOM   2121  CE2 PHE A 270       5.291  11.280  82.715  2.00  1.00           C
ATOM   2122  CZ  PHE A 270       5.332  10.054  82.100  2.00  1.00           C
ATOM   2123  C   PHE A 270      10.221  11.674  85.844  2.00  1.00           C
ATOM   2124  O   PHE A 270      11.430  11.482  85.961  2.00  1.00           O
ATOM   2125  N   TYR A 271       9.573  12.729  86.337  2.00  1.00           N
ATOM   2126  CA  TYR A 271      10.325  13.656  87.071  2.00  1.00           C
ATOM   2127  CB  TYR A 271      10.821  14.894  86.317  2.00  1.00           C
ATOM   2128  CG  TYR A 271      11.938  14.155  85.664  2.00  1.00           C
ATOM   2129  CD1 TYR A 271      13.024  13.814  86.438  2.00  1.00           C
ATOM   2130  CD2 TYR A 271      11.887  13.703  84.365  2.00  1.00           C
ATOM   2131  CE1 TYR A 271      14.073  13.093  85.928  2.00  1.00           C
ATOM   2132  CE2 TYR A 271      12.939  12.979  83.844  2.00  1.00           C
ATOM   2133  CZ  TYR A 271      14.034  12.675  84.625  2.00  1.00           C
ATOM   2134  OH  TYR A 271      15.116  11.927  84.113  2.00  1.00           O
ATOM   2135  C   TYR A 271       9.668  13.816  88.367  2.00  1.00           C
ATOM   2136  O   TYR A 271       8.450  13.693  88.486  2.00  1.00           O
ATOM   2137  N   GLY A 272      10.496  14.060  89.388  1.00  1.00           N
ATOM   2138  CA  GLY A 272      10.029  14.003  90.728  1.00  1.00           C
ATOM   2139  C   GLY A 272       8.947  15.000  90.902  1.00  1.00           C
ATOM   2140  O   GLY A 272       8.581  15.728  89.979  1.00  1.00           O
ATOM   2141  N   GLU A 273       8.438  15.054  92.143  1.00  1.00           N
ATOM   2142  CA  GLU A 273       7.334  15.886  92.487  1.00  1.00           C
ATOM   2143  CB  GLU A 273       7.124  15.980  94.007  1.00  1.00           C
ATOM   2144  CG  GLU A 273       6.815  14.647  94.687  1.00  1.00           C
ATOM   2145  CD  GLU A 273       5.354  14.314  94.442  1.00  1.00           C
ATOM   2146  OE1 GLU A 273       4.717  15.013  93.609  1.00  1.00           O
ATOM   2147  OE2 GLU A 273       4.855  13.357  95.090  1.00  1.00           O
ATOM   2148  C   GLU A 273       7.731  17.246  92.057  1.00  1.00           C
ATOM   2149  O   GLU A 273       6.932  18.015  91.525  1.00  1.00           O
ATOM   2150  N   ASP A 274       9.018  17.551  92.261  1.00  1.00           N
ATOM   2151  CA  ASP A 274       9.521  18.804  91.821  1.00  1.00           C
ATOM   2152  CB  ASP A 274      10.619  19.350  92.748  1.00  1.00           C
ATOM   2153  CG  ASP A 274      10.023  19.534  94.134  1.00  1.00           C
ATOM   2154  OD1 ASP A 274       8.773  19.649  94.238  1.00  1.00           O
ATOM   2155  OD2 ASP A 274      10.817  19.548  95.113  1.00  1.00           O
ATOM   2156  C   ASP A 274      10.196  18.535  90.512  1.00  1.00           C
ATOM   2157  O   ASP A 274      11.313  18.022  90.468  1.00  1.00           O
ATOM   2158  N   ALA A 275       9.512  18.868  89.407  2.00  1.00           N
ATOM   2159  CA  ALA A 275      10.014  18.675  88.078  2.00  1.00           C
ATOM   2160  CB  ALA A 275       8.973  19.031  87.002  2.00  1.00           C
ATOM   2161  C   ALA A 275      11.198  19.554  87.864  2.00  1.00           C
ATOM   2162  O   ALA A 275      12.130  19.187  87.150  2.00  1.00           O
ATOM   2163  N   LYS A 276      11.179  20.742  88.496  2.00  1.00           N
ATOM   2164  CA  LYS A 276      12.182  21.742  88.281  2.00  1.00           C
ATOM   2165  CB  LYS A 276      12.058  22.898  89.297  2.00  1.00           C
ATOM   2166  CG  LYS A 276      10.668  23.549  89.379  2.00  1.00           C
ATOM   2167  CD  LYS A 276      10.209  24.266  88.106  2.00  1.00           C
ATOM   2168  CE  LYS A 276       8.812  24.890  88.212  2.00  1.00           C
ATOM   2169  NZ  LYS A 276       7.782  23.828  88.278  2.00  1.00           N
ATOM   2170  C   LYS A 276      13.516  21.104  88.530  2.00  1.00           C
ATOM   2171  O   LYS A 276      14.421  21.210  87.705  2.00  1.00           O
ATOM   2172  N   LYS A 277      13.666  20.392  89.665  2.00  1.00           N
ATOM   2173  CA  LYS A 277      14.919  19.748  89.937  2.00  1.00           C
ATOM   2174  CB  LYS A 277      15.198  19.608  91.443  2.00  1.00           C
ATOM   2175  CG  LYS A 277      16.506  18.895  91.785  2.00  1.00           C
ATOM   2176  CD  LYS A 277      16.951  19.144  93.225  2.00  1.00           C
ATOM   2177  CE  LYS A 277      17.844  20.378  93.353  2.00  1.00           C
ATOM   2178  NZ  LYS A 277      17.384  21.431  92.417  2.00  1.00           N
ATOM   2179  C   LYS A 277      14.826  18.369  89.370  2.00  1.00           C
ATOM   2180  O   LYS A 277      14.461  17.421  90.063  2.00  1.00           O
ATOM   2181  N   SER A 278      15.148  18.230  88.071  1.00  1.00           N
ATOM   2182  CA  SER A 278      15.141  16.946  87.440  1.00  1.00           C
ATOM   2183  CB  SER A 278      13.815  16.633  86.732  1.00  1.00           C
ATOM   2184  OG  SER A 278      13.626  17.515  85.636  1.00  1.00           O
ATOM   2185  C   SER A 278      16.189  17.039  86.377  1.00  1.00           C
ATOM   2186  O   SER A 278      16.326  18.074  85.726  1.00  1.00           O
ATOM   2187  N   ARG A 279      16.987  15.972  86.192  3.00  1.00           N
ATOM   2188  CA  ARG A 279      17.995  16.000  85.173  3.00  1.00           C
ATOM   2189  CB  ARG A 279      18.838  14.715  85.158  3.00  1.00           C
ATOM   2190  CG  ARG A 279      19.538  14.397  86.481  3.00  1.00           C
ATOM   2191  CD  ARG A 279      20.091  12.969  86.528  3.00  1.00           C
ATOM   2192  NE  ARG A 279      20.746  12.772  87.850  3.00  1.00           N
ATOM   2193  CZ  ARG A 279      22.085  12.994  87.987  3.00  1.00           C
ATOM   2194  NH1 ARG A 279      22.831  13.386  86.913  3.00  1.00           N
ATOM   2195  NH2 ARG A 279      22.682  12.814  89.200  3.00  1.00           N
ATOM   2196  C   ARG A 279      17.286  16.029  83.865  3.00  1.00           C
ATOM   2197  O   ARG A 279      17.652  16.787  82.968  3.00  1.00           O
ATOM   2198  N   ASP A 280      16.224  15.206  83.734  3.00  1.00           N
ATOM   2199  CA  ASP A 280      15.618  15.122  82.444  3.00  1.00           C
ATOM   2200  CB  ASP A 280      15.257  13.701  81.990  3.00  1.00           C
ATOM   2201  CG  ASP A 280      16.547  12.917  81.813  3.00  1.00           C
ATOM   2202  OD1 ASP A 280      17.601  13.399  82.305  3.00  1.00           O
ATOM   2203  OD2 ASP A 280      16.496  11.822  81.190  3.00  1.00           O
ATOM   2204  C   ASP A 280      14.355  15.910  82.372  3.00  1.00           C
ATOM   2205  O   ASP A 280      13.263  15.348  82.295  3.00  1.00           O
ATOM   2206  N   TYR A 281      14.472  17.246  82.405  1.00  1.00           N
ATOM   2207  CA  TYR A 281      13.342  18.069  82.104  1.00  1.00           C
ATOM   2208  CB  TYR A 281      12.673  18.775  83.297  1.00  1.00           C
ATOM   2209  CG  TYR A 281      11.350  19.222  82.770  1.00  1.00           C
ATOM   2210  CD1 TYR A 281      10.292  18.339  82.742  1.00  1.00           C
ATOM   2211  CD2 TYR A 281      11.161  20.500  82.297  1.00  1.00           C
ATOM   2212  CE1 TYR A 281       9.065  18.720  82.253  1.00  1.00           C
ATOM   2213  CE2 TYR A 281       9.935  20.887  81.806  1.00  1.00           C
ATOM   2214  CZ  TYR A 281       8.886  19.998  81.782  1.00  1.00           C
ATOM   2215  OH  TYR A 281       7.630  20.395  81.276  1.00  1.00           O
ATOM   2216  C   TYR A 281      13.957  19.103  81.239  1.00  1.00           C
ATOM   2217  O   TYR A 281      15.158  19.349  81.333  1.00  1.00           O
ATOM   2218  N   GLY A 282      13.180  19.734  80.352  1.00  1.00           N
ATOM   2219  CA  GLY A 282      13.859  20.652  79.499  1.00  1.00           C
ATOM   2220  C   GLY A 282      13.268  21.999  79.695  1.00  1.00           C
ATOM   2221  O   GLY A 282      12.291  22.171  80.423  1.00  1.00           O
ATOM   2222  N   ARG A 283      13.876  23.000  79.036  1.00  1.00           N
ATOM   2223  CA  ARG A 283      13.396  24.340  79.135  1.00  1.00           C
ATOM   2224  CB  ARG A 283      14.492  25.403  79.318  1.00  1.00           C
ATOM   2225  CG  ARG A 283      15.176  25.435  80.685  1.00  1.00           C
ATOM   2226  CD  ARG A 283      16.255  26.520  80.759  1.00  1.00           C
ATOM   2227  NE  ARG A 283      16.862  26.478  82.119  1.00  1.00           N
ATOM   2228  CZ  ARG A 283      18.113  26.990  82.321  1.00  1.00           C
ATOM   2229  NH1 ARG A 283      18.814  27.512  81.271  1.00  1.00           N
ATOM   2230  NH2 ARG A 283      18.667  26.982  83.568  1.00  1.00           N
ATOM   2231  C   ARG A 283      12.779  24.679  77.836  1.00  1.00           C
ATOM   2232  O   ARG A 283      12.984  24.005  76.828  1.00  1.00           O
ATOM   2233  N   ILE A 284      11.969  25.745  77.845  1.00  1.00           N
ATOM   2234  CA  ILE A 284      11.416  26.165  76.607  1.00  1.00           C
ATOM   2235  CB  ILE A 284      10.202  27.034  76.744  1.00  1.00           C
ATOM   2236  CG1 ILE A 284       9.064  26.284  77.453  1.00  1.00           C
ATOM   2237  CG2 ILE A 284       9.832  27.525  75.334  1.00  1.00           C
ATOM   2238  CD1 ILE A 284       7.916  27.199  77.878  1.00  1.00           C
ATOM   2239  C   ILE A 284      12.468  26.990  75.975  1.00  1.00           C
ATOM   2240  O   ILE A 284      13.051  27.869  76.609  1.00  1.00           O
ATOM   2241  N   ILE A 285      12.762  26.706  74.699  1.00  1.00           N
ATOM   2242  CA  ILE A 285      13.773  27.484  74.069  1.00  1.00           C
ATOM   2243  CB  ILE A 285      14.124  26.993  72.688  1.00  1.00           C
ATOM   2244  CG1 ILE A 285      12.919  27.047  71.731  1.00  1.00           C
ATOM   2245  CG2 ILE A 285      14.714  25.590  72.829  1.00  1.00           C
ATOM   2246  CD1 ILE A 285      13.288  26.841  70.264  1.00  1.00           C
ATOM   2247  C   ILE A 285      13.212  28.864  73.917  1.00  1.00           C
ATOM   2248  O   ILE A 285      12.111  29.047  73.403  1.00  1.00           O
ATOM   2249  N   SER A 286      13.946  29.857  74.454  1.00  1.00           N
ATOM   2250  CA  SER A 286      13.717  31.258  74.240  1.00  1.00           C
ATOM   2251  CB  SER A 286      13.337  31.642  72.795  1.00  1.00           C
ATOM   2252  OG  SER A 286      11.945  31.468  72.575  1.00  1.00           O
ATOM   2253  C   SER A 286      12.700  31.884  75.122  1.00  1.00           C
ATOM   2254  O   SER A 286      11.863  31.225  75.737  1.00  1.00           O
ATOM   2255  N   ALA A 287      12.812  33.230  75.201  2.00  1.00           N
ATOM   2256  CA  ALA A 287      11.824  34.060  75.810  2.00  1.00           C
ATOM   2257  CB  ALA A 287      12.398  35.315  76.491  2.00  1.00           C
ATOM   2258  C   ALA A 287      11.056  34.505  74.621  2.00  1.00           C
ATOM   2259  O   ALA A 287      11.496  35.349  73.842  2.00  1.00           O
ATOM   2260  N   ARG A 288       9.877  33.902  74.460  2.00  1.00           N
ATOM   2261  CA  ARG A 288       9.069  34.072  73.300  2.00  1.00           C
ATOM   2262  CB  ARG A 288       9.823  33.707  72.011  2.00  1.00           C
ATOM   2263  CG  ARG A 288       9.061  33.980  70.713  2.00  1.00           C
ATOM   2264  CD  ARG A 288       9.657  33.246  69.511  2.00  1.00           C
ATOM   2265  NE  ARG A 288       9.129  33.891  68.277  2.00  1.00           N
ATOM   2266  CZ  ARG A 288       9.814  34.934  67.726  2.00  1.00           C
ATOM   2267  NH1 ARG A 288      10.973  35.363  68.306  2.00  1.00           N
ATOM   2268  NH2 ARG A 288       9.351  35.543  66.595  2.00  1.00           N
ATOM   2269  C   ARG A 288       8.064  32.998  73.530  2.00  1.00           C
ATOM   2270  O   ARG A 288       6.901  33.247  73.842  2.00  1.00           O
ATOM   2271  N   HIS A 289       8.550  31.748  73.392  2.00  1.00           N
ATOM   2272  CA  HIS A 289       7.791  30.559  73.622  2.00  1.00           C
ATOM   2273  ND1 HIS A 289       9.642  29.575  71.019  2.00  1.00           N
ATOM   2274  CG  HIS A 289       8.692  28.996  71.831  2.00  1.00           C
ATOM   2275  CB  HIS A 289       8.559  29.261  73.303  2.00  1.00           C
ATOM   2276  NE2 HIS A 289       8.430  28.235  69.722  2.00  1.00           N
ATOM   2277  CD2 HIS A 289       7.960  28.180  71.022  2.00  1.00           C
ATOM   2278  CE1 HIS A 289       9.439  29.086  69.769  2.00  1.00           C
ATOM   2279  C   HIS A 289       7.396  30.516  75.063  2.00  1.00           C
ATOM   2280  O   HIS A 289       6.286  30.103  75.398  2.00  1.00           O
ATOM   2281  N   PHE A 290       8.289  30.970  75.961  2.00  1.00           N
ATOM   2282  CA  PHE A 290       7.999  30.874  77.360  2.00  1.00           C
ATOM   2283  CB  PHE A 290       9.111  31.463  78.247  2.00  1.00           C
ATOM   2284  CG  PHE A 290       8.690  31.303  79.669  2.00  1.00           C
ATOM   2285  CD1 PHE A 290       8.727  30.066  80.273  2.00  1.00           C
ATOM   2286  CD2 PHE A 290       8.277  32.390  80.404  2.00  1.00           C
ATOM   2287  CE1 PHE A 290       8.342  29.915  81.584  2.00  1.00           C
ATOM   2288  CE2 PHE A 290       7.894  32.245  81.717  2.00  1.00           C
ATOM   2289  CZ  PHE A 290       7.924  31.006  82.309  2.00  1.00           C
ATOM   2290  C   PHE A 290       6.739  31.610  77.661  2.00  1.00           C
ATOM   2291  O   PHE A 290       5.833  31.069  78.291  2.00  1.00           O
ATOM   2292  N   GLN A 291       6.635  32.864  77.197  2.00  1.00           N
ATOM   2293  CA  GLN A 291       5.471  33.625  77.524  2.00  1.00           C
ATOM   2294  CB  GLN A 291       5.552  35.093  77.075  2.00  1.00           C
ATOM   2295  CG  GLN A 291       4.290  35.901  77.402  2.00  1.00           C
ATOM   2296  CD  GLN A 291       4.239  36.206  78.896  2.00  1.00           C
ATOM   2297  OE1 GLN A 291       3.845  37.299  79.300  2.00  1.00           O
ATOM   2298  NE2 GLN A 291       4.632  35.221  79.748  2.00  1.00           N
ATOM   2299  C   GLN A 291       4.251  33.042  76.886  2.00  1.00           C
ATOM   2300  O   GLN A 291       3.203  32.938  77.522  2.00  1.00           O
ATOM   2301  N   ARG A 292       4.351  32.637  75.608  2.00  1.00           N
ATOM   2302  CA  ARG A 292       3.181  32.173  74.923  2.00  1.00           C
ATOM   2303  CB  ARG A 292       3.435  31.873  73.434  2.00  1.00           C
ATOM   2304  CG  ARG A 292       3.688  33.143  72.619  2.00  1.00           C
ATOM   2305  CD  ARG A 292       3.613  32.954  71.102  2.00  1.00           C
ATOM   2306  NE  ARG A 292       4.810  32.190  70.646  2.00  1.00           N
ATOM   2307  CZ  ARG A 292       4.776  30.828  70.538  2.00  1.00           C
ATOM   2308  NH1 ARG A 292       3.664  30.135  70.922  2.00  1.00           N
ATOM   2309  NH2 ARG A 292       5.855  30.162  70.031  2.00  1.00           N
ATOM   2310  C   ARG A 292       2.666  30.931  75.588  2.00  1.00           C
ATOM   2311  O   ARG A 292       1.463  30.803  75.811  2.00  1.00           O
ATOM   2312  N   VAL A 293       3.557  29.990  75.957  2.00  1.00           N
ATOM   2313  CA  VAL A 293       3.091  28.774  76.569  2.00  1.00           C
ATOM   2314  CB  VAL A 293       4.202  27.840  76.947  2.00  1.00           C
ATOM   2315  CG1 VAL A 293       3.602  26.659  77.730  2.00  1.00           C
ATOM   2316  CG2 VAL A 293       4.939  27.416  75.667  2.00  1.00           C
ATOM   2317  C   VAL A 293       2.394  29.161  77.826  2.00  1.00           C
ATOM   2318  O   VAL A 293       1.338  28.626  78.157  2.00  1.00           O
ATOM   2319  N   MET A 294       2.971  30.133  78.551  2.00  1.00           N
ATOM   2320  CA  MET A 294       2.397  30.539  79.794  2.00  1.00           C
ATOM   2321  CB  MET A 294       3.220  31.639  80.488  2.00  1.00           C
ATOM   2322  CG  MET A 294       2.827  31.894  81.946  2.00  1.00           C
ATOM   2323  SD  MET A 294       3.338  30.591  83.107  2.00  1.00           S
ATOM   2324  CE  MET A 294       2.657  31.416  84.575  2.00  1.00           C
ATOM   2325  C   MET A 294       1.024  31.083  79.517  2.00  1.00           C
ATOM   2326  O   MET A 294       0.073  30.771  80.233  2.00  1.00           O
ATOM   2327  N   GLY A 295       0.883  31.890  78.446  2.00  1.00           N
ATOM   2328  CA  GLY A 295      -0.368  32.502  78.083  2.00  1.00           C
ATOM   2329  C   GLY A 295      -1.345  31.438  77.733  2.00  1.00           C
ATOM   2330  O   GLY A 295      -2.541  31.552  77.999  2.00  1.00           O
ATOM   2331  N   LEU A 296      -0.838  30.361  77.120  2.00  1.00           N
ATOM   2332  CA  LEU A 296      -1.666  29.295  76.658  2.00  1.00           C
ATOM   2333  CB  LEU A 296      -0.791  28.120  76.200  2.00  1.00           C
ATOM   2334  CG  LEU A 296      -1.543  27.006  75.470  2.00  1.00           C
ATOM   2335  CD1 LEU A 296      -1.908  27.468  74.052  2.00  1.00           C
ATOM   2336  CD2 LEU A 296      -0.760  25.684  75.504  2.00  1.00           C
ATOM   2337  C   LEU A 296      -2.422  28.808  77.853  2.00  1.00           C
ATOM   2338  O   LEU A 296      -3.632  28.598  77.787  2.00  1.00           O
ATOM   2339  N   ILE A 297      -1.731  28.632  78.998  2.00  1.00           N
ATOM   2340  CA  ILE A 297      -2.450  28.148  80.137  2.00  1.00           C
ATOM   2341  CB  ILE A 297      -1.628  27.276  81.039  2.00  1.00           C
ATOM   2342  CG1 ILE A 297      -1.115  26.037  80.295  2.00  1.00           C
ATOM   2343  CG2 ILE A 297      -2.479  26.936  82.273  2.00  1.00           C
ATOM   2344  CD1 ILE A 297      -0.026  25.308  81.077  2.00  1.00           C
ATOM   2345  C   ILE A 297      -2.846  29.332  80.950  2.00  1.00           C
ATOM   2346  O   ILE A 297      -2.222  29.655  81.960  2.00  1.00           O
ATOM   2347  N   GLU A 298      -3.919  30.009  80.514  3.00  1.00           N
ATOM   2348  CA  GLU A 298      -4.449  31.115  81.246  3.00  1.00           C
ATOM   2349  CB  GLU A 298      -4.083  32.480  80.645  3.00  1.00           C
ATOM   2350  CG  GLU A 298      -4.686  33.662  81.405  3.00  1.00           C
ATOM   2351  CD  GLU A 298      -4.300  34.931  80.661  3.00  1.00           C
ATOM   2352  OE1 GLU A 298      -3.099  35.309  80.718  3.00  1.00           O
ATOM   2353  OE2 GLU A 298      -5.200  35.535  80.020  3.00  1.00           O
ATOM   2354  C   GLU A 298      -5.932  30.987  81.117  3.00  1.00           C
ATOM   2355  O   GLU A 298      -6.477  31.081  80.019  3.00  1.00           O
ATOM   2356  N   GLY A 299      -6.630  30.749  82.241  3.00  1.00           N
ATOM   2357  CA  GLY A 299      -8.059  30.683  82.187  3.00  1.00           C
ATOM   2358  C   GLY A 299      -8.494  29.265  81.998  3.00  1.00           C
ATOM   2359  O   GLY A 299      -9.654  28.936  82.241  3.00  1.00           O
ATOM   2360  N   GLN A 300      -7.584  28.380  81.556  1.00  1.00           N
ATOM   2361  CA  GLN A 300      -7.978  27.013  81.381  1.00  1.00           C
ATOM   2362  CB  GLN A 300      -7.170  26.286  80.291  1.00  1.00           C
ATOM   2363  CG  GLN A 300      -5.669  26.209  80.568  1.00  1.00           C
ATOM   2364  CD  GLN A 300      -4.994  25.795  79.268  1.00  1.00           C
ATOM   2365  OE1 GLN A 300      -3.931  25.178  79.269  1.00  1.00           O
ATOM   2366  NE2 GLN A 300      -5.623  26.163  78.120  1.00  1.00           N
ATOM   2367  C   GLN A 300      -7.809  26.333  82.703  1.00  1.00           C
ATOM   2368  O   GLN A 300      -6.926  26.688  83.484  1.00  1.00           O
ATOM   2369  N   LYS A 301      -8.677  25.345  82.999  4.00  1.00           N
ATOM   2370  CA  LYS A 301      -8.630  24.674  84.268  4.00  1.00           C
ATOM   2371  CB  LYS A 301      -9.771  23.668  84.472  4.00  1.00           C
ATOM   2372  CG  LYS A 301     -11.159  24.266  84.237  4.00  1.00           C
ATOM   2373  CD  LYS A 301     -11.465  25.487  85.104  4.00  1.00           C
ATOM   2374  CE  LYS A 301     -12.836  26.110  84.827  4.00  1.00           C
ATOM   2375  NZ  LYS A 301     -12.892  26.633  83.443  4.00  1.00           N
ATOM   2376  C   LYS A 301      -7.351  23.910  84.316  4.00  1.00           C
ATOM   2377  O   LYS A 301      -6.932  23.336  83.313  4.00  1.00           O
ATOM   2378  N   VAL A 302      -6.677  23.894  85.485  4.00  1.00           N
ATOM   2379  CA  VAL A 302      -5.441  23.175  85.516  4.00  1.00           C
ATOM   2380  CB  VAL A 302      -4.255  24.062  85.753  4.00  1.00           C
ATOM   2381  CG1 VAL A 302      -2.985  23.197  85.816  4.00  1.00           C
ATOM   2382  CG2 VAL A 302      -4.232  25.132  84.649  4.00  1.00           C
ATOM   2383  C   VAL A 302      -5.448  22.161  86.623  4.00  1.00           C
ATOM   2384  O   VAL A 302      -5.449  22.513  87.802  4.00  1.00           O
ATOM   2385  N   ALA A 303      -5.471  20.859  86.259  4.00  1.00           N
ATOM   2386  CA  ALA A 303      -5.411  19.790  87.220  4.00  1.00           C
ATOM   2387  CB  ALA A 303      -5.673  18.414  86.585  4.00  1.00           C
ATOM   2388  C   ALA A 303      -4.040  19.733  87.846  4.00  1.00           C
ATOM   2389  O   ALA A 303      -3.917  19.647  89.068  4.00  1.00           O
ATOM   2390  N   TYR A 304      -2.966  19.798  87.022  4.00  1.00           N
ATOM   2391  CA  TYR A 304      -1.625  19.663  87.539  4.00  1.00           C
ATOM   2392  CB  TYR A 304      -0.969  18.306  87.217  4.00  1.00           C
ATOM   2393  CG  TYR A 304       0.430  18.357  87.728  4.00  1.00           C
ATOM   2394  CD1 TYR A 304       0.710  18.168  89.062  4.00  1.00           C
ATOM   2395  CD2 TYR A 304       1.469  18.594  86.862  4.00  1.00           C
ATOM   2396  CE1 TYR A 304       2.007  18.225  89.516  4.00  1.00           C
ATOM   2397  CE2 TYR A 304       2.767  18.652  87.307  4.00  1.00           C
ATOM   2398  CZ  TYR A 304       3.040  18.469  88.642  4.00  1.00           C
ATOM   2399  OH  TYR A 304       4.371  18.528  89.109  4.00  1.00           O
ATOM   2400  C   TYR A 304      -0.755  20.731  86.963  4.00  1.00           C
ATOM   2401  O   TYR A 304      -0.955  21.182  85.837  4.00  1.00           O
ATOM   2402  N   GLY A 305       0.235  21.176  87.764  1.00  1.00           N
ATOM   2403  CA  GLY A 305       1.215  22.123  87.323  1.00  1.00           C
ATOM   2404  C   GLY A 305       0.576  23.458  87.086  1.00  1.00           C
ATOM   2405  O   GLY A 305      -0.303  23.883  87.834  1.00  1.00           O
ATOM   2406  N   GLY A 306       1.020  24.154  86.016  1.00  1.00           N
ATOM   2407  CA  GLY A 306       0.475  25.442  85.685  1.00  1.00           C
ATOM   2408  C   GLY A 306       1.386  26.540  86.144  1.00  1.00           C
ATOM   2409  O   GLY A 306       1.041  27.714  86.021  1.00  1.00           O
ATOM   2410  N   THR A 307       2.576  26.210  86.683  1.00  1.00           N
ATOM   2411  CA  THR A 307       3.447  27.272  87.107  1.00  1.00           C
ATOM   2412  CB  THR A 307       3.801  27.221  88.565  1.00  1.00           C
ATOM   2413  OG1 THR A 307       4.491  26.016  88.859  1.00  1.00           O
ATOM   2414  CG2 THR A 307       2.510  27.311  89.396  1.00  1.00           C
ATOM   2415  C   THR A 307       4.717  27.164  86.346  1.00  1.00           C
ATOM   2416  O   THR A 307       5.034  26.119  85.782  1.00  1.00           O
ATOM   2417  N   GLY A 308       5.475  28.274  86.298  4.00  1.00           N
ATOM   2418  CA  GLY A 308       6.700  28.233  85.570  4.00  1.00           C
ATOM   2419  C   GLY A 308       7.574  29.329  86.050  4.00  1.00           C
ATOM   2420  O   GLY A 308       7.139  30.222  86.774  4.00  1.00           O
ATOM   2421  N   ASP A 309       8.854  29.273  85.648  4.00  1.00           N
ATOM   2422  CA  ASP A 309       9.757  30.292  86.066  4.00  1.00           C
ATOM   2423  CB  ASP A 309      10.942  29.732  86.876  4.00  1.00           C
ATOM   2424  CG  ASP A 309      11.502  30.841  87.755  4.00  1.00           C
ATOM   2425  OD1 ASP A 309      11.131  32.023  87.528  4.00  1.00           O
ATOM   2426  OD2 ASP A 309      12.295  30.518  88.680  4.00  1.00           O
ATOM   2427  C   ASP A 309      10.272  30.944  84.826  4.00  1.00           C
ATOM   2428  O   ASP A 309      10.921  30.302  84.002  4.00  1.00           O
ATOM   2429  N   ALA A 310       9.979  32.246  84.644  3.00  1.00           N
ATOM   2430  CA  ALA A 310      10.415  32.876  83.435  3.00  1.00           C
ATOM   2431  CB  ALA A 310      10.013  34.357  83.344  3.00  1.00           C
ATOM   2432  C   ALA A 310      11.904  32.826  83.409  3.00  1.00           C
ATOM   2433  O   ALA A 310      12.503  32.422  82.414  3.00  1.00           O
ATOM   2434  N   ALA A 311      12.546  33.220  84.524  3.00  1.00           N
ATOM   2435  CA  ALA A 311      13.967  33.097  84.558  3.00  1.00           C
ATOM   2436  CB  ALA A 311      14.621  33.725  85.800  3.00  1.00           C
ATOM   2437  C   ALA A 311      14.145  31.629  84.633  3.00  1.00           C
ATOM   2438  O   ALA A 311      13.277  30.972  85.211  3.00  1.00           O
ATOM   2439  N   THR A 312      15.300  31.114  84.148  3.00  1.00           N
ATOM   2440  CA  THR A 312      15.493  29.711  83.895  3.00  1.00           C
ATOM   2441  CB  THR A 312      16.001  28.951  85.095  3.00  1.00           C
ATOM   2442  OG1 THR A 312      16.168  27.580  84.767  3.00  1.00           O
ATOM   2443  CG2 THR A 312      15.047  29.131  86.290  3.00  1.00           C
ATOM   2444  C   THR A 312      14.189  29.181  83.420  3.00  1.00           C
ATOM   2445  O   THR A 312      13.407  28.597  84.169  3.00  1.00           O
ATOM   2446  N   ARG A 313      13.930  29.391  82.118  3.00  1.00           N
ATOM   2447  CA  ARG A 313      12.618  29.114  81.639  3.00  1.00           C
ATOM   2448  CB  ARG A 313      12.327  29.641  80.219  3.00  1.00           C
ATOM   2449  CG  ARG A 313      13.332  29.186  79.167  3.00  1.00           C
ATOM   2450  CD  ARG A 313      14.265  30.323  78.751  3.00  1.00           C
ATOM   2451  NE  ARG A 313      14.486  31.170  79.958  3.00  1.00           N
ATOM   2452  CZ  ARG A 313      15.630  31.902  80.078  3.00  1.00           C
ATOM   2453  NH1 ARG A 313      16.574  31.850  79.093  3.00  1.00           N
ATOM   2454  NH2 ARG A 313      15.832  32.682  81.181  3.00  1.00           N
ATOM   2455  C   ARG A 313      12.308  27.666  81.705  3.00  1.00           C
ATOM   2456  O   ARG A 313      12.837  26.850  80.953  3.00  1.00           O
ATOM   2457  N   TYR A 314      11.421  27.328  82.657  4.00  1.00           N
ATOM   2458  CA  TYR A 314      10.893  26.010  82.798  4.00  1.00           C
ATOM   2459  CB  TYR A 314      11.397  25.204  84.014  4.00  1.00           C
ATOM   2460  CG  TYR A 314      12.780  24.703  83.781  4.00  1.00           C
ATOM   2461  CD1 TYR A 314      13.877  25.471  84.085  4.00  1.00           C
ATOM   2462  CD2 TYR A 314      12.972  23.442  83.259  4.00  1.00           C
ATOM   2463  CE1 TYR A 314      15.148  24.989  83.870  4.00  1.00           C
ATOM   2464  CE2 TYR A 314      14.238  22.956  83.042  4.00  1.00           C
ATOM   2465  CZ  TYR A 314      15.330  23.731  83.348  4.00  1.00           C
ATOM   2466  OH  TYR A 314      16.633  23.237  83.128  4.00  1.00           O
ATOM   2467  C   TYR A 314       9.429  26.160  83.033  4.00  1.00           C
ATOM   2468  O   TYR A 314       8.984  27.095  83.696  4.00  1.00           O
ATOM   2469  N   ILE A 315       8.636  25.240  82.463  4.00  1.00           N
ATOM   2470  CA  ILE A 315       7.228  25.220  82.710  4.00  1.00           C
ATOM   2471  CB  ILE A 315       6.397  25.318  81.463  4.00  1.00           C
ATOM   2472  CG1 ILE A 315       6.635  26.657  80.746  4.00  1.00           C
ATOM   2473  CG2 ILE A 315       4.932  25.086  81.865  4.00  1.00           C
ATOM   2474  CD1 ILE A 315       6.190  27.868  81.564  4.00  1.00           C
ATOM   2475  C   ILE A 315       6.992  23.835  83.249  4.00  1.00           C
ATOM   2476  O   ILE A 315       7.501  22.862  82.695  4.00  1.00           O
ATOM   2477  N   ALA A 316       6.234  23.699  84.357  1.00  1.00           N
ATOM   2478  CA  ALA A 316       5.987  22.401  84.933  1.00  1.00           C
ATOM   2479  CB  ALA A 316       5.333  22.468  86.324  1.00  1.00           C
ATOM   2480  C   ALA A 316       5.054  21.661  84.016  1.00  1.00           C
ATOM   2481  O   ALA A 316       4.381  22.278  83.191  1.00  1.00           O
ATOM   2482  N   PRO A 317       5.012  20.350  84.099  1.00  1.00           N
ATOM   2483  CA  PRO A 317       4.124  19.597  83.253  1.00  1.00           C
ATOM   2484  CD  PRO A 317       6.161  19.564  84.517  1.00  1.00           C
ATOM   2485  CB  PRO A 317       4.458  18.131  83.507  1.00  1.00           C
ATOM   2486  CG  PRO A 317       5.952  18.172  83.888  1.00  1.00           C
ATOM   2487  C   PRO A 317       2.759  20.025  83.669  1.00  1.00           C
ATOM   2488  O   PRO A 317       2.530  20.144  84.870  1.00  1.00           O
ATOM   2489  N   THR A 318       1.843  20.289  82.720  4.00  1.00           N
ATOM   2490  CA  THR A 318       0.554  20.735  83.159  4.00  1.00           C
ATOM   2491  CB  THR A 318       0.287  22.183  82.884  4.00  1.00           C
ATOM   2492  OG1 THR A 318       1.265  22.993  83.518  4.00  1.00           O
ATOM   2493  CG2 THR A 318      -1.114  22.528  83.419  4.00  1.00           C
ATOM   2494  C   THR A 318      -0.475  19.969  82.421  4.00  1.00           C
ATOM   2495  O   THR A 318      -0.317  19.668  81.240  4.00  1.00           O
ATOM   2496  N   ILE A 319      -1.564  19.620  83.126  4.00  1.00           N
ATOM   2497  CA  ILE A 319      -2.638  18.937  82.483  4.00  1.00           C
ATOM   2498  CB  ILE A 319      -2.919  17.576  83.050  4.00  1.00           C
ATOM   2499  CG1 ILE A 319      -3.332  17.680  84.525  4.00  1.00           C
ATOM   2500  CG2 ILE A 319      -1.680  16.696  82.816  4.00  1.00           C
ATOM   2501  CD1 ILE A 319      -3.917  16.385  85.086  4.00  1.00           C
ATOM   2502  C   ILE A 319      -3.845  19.779  82.693  4.00  1.00           C
ATOM   2503  O   ILE A 319      -4.126  20.221  83.806  4.00  1.00           O
ATOM   2504  N   LEU A 320      -4.587  20.046  81.607  4.00  1.00           N
ATOM   2505  CA  LEU A 320      -5.736  20.881  81.746  4.00  1.00           C
ATOM   2506  CB  LEU A 320      -5.848  21.961  80.658  4.00  1.00           C
ATOM   2507  CG  LEU A 320      -4.657  22.931  80.651  4.00  1.00           C
ATOM   2508  CD1 LEU A 320      -4.566  23.719  81.965  4.00  1.00           C
ATOM   2509  CD2 LEU A 320      -3.350  22.214  80.299  4.00  1.00           C
ATOM   2510  C   LEU A 320      -6.923  19.990  81.603  4.00  1.00           C
ATOM   2511  O   LEU A 320      -6.809  18.873  81.104  4.00  1.00           O
ATOM   2512  N   THR A 321      -8.098  20.457  82.064  4.00  1.00           N
ATOM   2513  CA  THR A 321      -9.260  19.623  82.009  4.00  1.00           C
ATOM   2514  CB  THR A 321     -10.058  19.640  83.290  4.00  1.00           C
ATOM   2515  OG1 THR A 321     -11.064  18.636  83.278  4.00  1.00           O
ATOM   2516  CG2 THR A 321     -10.662  21.034  83.509  4.00  1.00           C
ATOM   2517  C   THR A 321     -10.102  19.999  80.839  4.00  1.00           C
ATOM   2518  O   THR A 321      -9.564  20.278  79.769  4.00  1.00           O
ATOM   2519  N   ASP A 322     -11.444  19.976  81.021  1.00  1.00           N
ATOM   2520  CA  ASP A 322     -12.378  20.256  79.973  1.00  1.00           C
ATOM   2521  CB  ASP A 322     -13.834  20.465  80.430  1.00  1.00           C
ATOM   2522  CG  ASP A 322     -14.399  19.126  80.873  1.00  1.00           C
ATOM   2523  OD1 ASP A 322     -13.586  18.229  81.223  1.00  1.00           O
ATOM   2524  OD2 ASP A 322     -15.651  18.977  80.860  1.00  1.00           O
ATOM   2525  C   ASP A 322     -11.954  21.499  79.305  1.00  1.00           C
ATOM   2526  O   ASP A 322     -12.026  22.592  79.863  1.00  1.00           O
ATOM   2527  N   VAL A 323     -11.477  21.334  78.064  1.00  1.00           N
ATOM   2528  CA  VAL A 323     -11.016  22.487  77.385  1.00  1.00           C
ATOM   2529  CB  VAL A 323      -9.656  22.334  76.770  1.00  1.00           C
ATOM   2530  CG1 VAL A 323      -9.724  21.248  75.689  1.00  1.00           C
ATOM   2531  CG2 VAL A 323      -9.213  23.707  76.239  1.00  1.00           C
ATOM   2532  C   VAL A 323     -11.980  22.803  76.288  1.00  1.00           C
ATOM   2533  O   VAL A 323     -12.412  21.917  75.552  1.00  1.00           O
ATOM   2534  N   ASP A 324     -12.361  24.091  76.172  1.00  1.00           N
ATOM   2535  CA  ASP A 324     -13.259  24.510  75.133  1.00  1.00           C
ATOM   2536  CB  ASP A 324     -13.823  25.926  75.369  1.00  1.00           C
ATOM   2537  CG  ASP A 324     -15.078  26.133  74.528  1.00  1.00           C
ATOM   2538  OD1 ASP A 324     -15.699  25.116  74.120  1.00  1.00           O
ATOM   2539  OD2 ASP A 324     -15.435  27.316  74.286  1.00  1.00           O
ATOM   2540  C   ASP A 324     -12.430  24.543  73.887  1.00  1.00           C
ATOM   2541  O   ASP A 324     -11.231  24.806  73.947  1.00  1.00           O
ATOM   2542  N   PRO A 325     -13.012  24.241  72.764  3.00  1.00           N
ATOM   2543  CA  PRO A 325     -12.311  24.370  71.518  3.00  1.00           C
ATOM   2544  CD  PRO A 325     -14.104  23.287  72.683  3.00  1.00           C
ATOM   2545  CB  PRO A 325     -13.098  23.534  70.505  3.00  1.00           C
ATOM   2546  CG  PRO A 325     -14.449  23.250  71.187  3.00  1.00           C
ATOM   2547  C   PRO A 325     -12.406  25.849  71.300  3.00  1.00           C
ATOM   2548  O   PRO A 325     -13.105  26.501  72.074  3.00  1.00           O
ATOM   2549  N   GLN A 326     -11.731  26.420  70.289  3.00  1.00           N
ATOM   2550  CA  GLN A 326     -11.836  27.843  70.126  3.00  1.00           C
ATOM   2551  CB  GLN A 326     -13.294  28.325  69.999  3.00  1.00           C
ATOM   2552  CG  GLN A 326     -14.023  27.805  68.758  3.00  1.00           C
ATOM   2553  CD  GLN A 326     -13.567  28.622  67.559  3.00  1.00           C
ATOM   2554  OE1 GLN A 326     -13.058  29.731  67.707  3.00  1.00           O
ATOM   2555  NE2 GLN A 326     -13.763  28.066  66.334  3.00  1.00           N
ATOM   2556  C   GLN A 326     -11.244  28.505  71.337  3.00  1.00           C
ATOM   2557  O   GLN A 326     -11.637  29.610  71.705  3.00  1.00           O
ATOM   2558  N   SER A 327     -10.264  27.841  71.984  1.00  1.00           N
ATOM   2559  CA  SER A 327      -9.610  28.416  73.127  1.00  1.00           C
ATOM   2560  CB  SER A 327      -9.814  27.615  74.425  1.00  1.00           C
ATOM   2561  OG  SER A 327      -9.191  26.343  74.318  1.00  1.00           O
ATOM   2562  C   SER A 327      -8.145  28.392  72.829  1.00  1.00           C
ATOM   2563  O   SER A 327      -7.676  27.527  72.091  1.00  1.00           O
ATOM   2564  N   PRO A 328      -7.399  29.341  73.335  2.00  1.00           N
ATOM   2565  CA  PRO A 328      -5.989  29.338  73.089  2.00  1.00           C
ATOM   2566  CD  PRO A 328      -7.893  30.656  73.697  2.00  1.00           C
ATOM   2567  CB  PRO A 328      -5.469  30.706  73.543  2.00  1.00           C
ATOM   2568  CG  PRO A 328      -6.654  31.341  74.302  2.00  1.00           C
ATOM   2569  C   PRO A 328      -5.516  28.148  73.867  2.00  1.00           C
ATOM   2570  O   PRO A 328      -5.778  28.072  75.067  2.00  1.00           O
ATOM   2571  N   VAL A 329      -4.811  27.232  73.183  2.00  1.00           N
ATOM   2572  CA  VAL A 329      -4.382  25.943  73.642  2.00  1.00           C
ATOM   2573  CB  VAL A 329      -5.051  25.432  74.898  2.00  1.00           C
ATOM   2574  CG1 VAL A 329      -6.588  25.467  74.801  2.00  1.00           C
ATOM   2575  CG2 VAL A 329      -4.477  24.032  75.167  2.00  1.00           C
ATOM   2576  C   VAL A 329      -4.721  25.124  72.429  2.00  1.00           C
ATOM   2577  O   VAL A 329      -3.856  24.518  71.801  2.00  1.00           O
ATOM   2578  N   MET A 330      -6.028  25.124  72.076  2.00  1.00           N
ATOM   2579  CA  MET A 330      -6.628  24.489  70.936  2.00  1.00           C
ATOM   2580  CB  MET A 330      -8.161  24.637  70.927  2.00  1.00           C
ATOM   2581  CG  MET A 330      -8.900  23.909  72.050  2.00  1.00           C
ATOM   2582  SD  MET A 330      -9.090  22.118  71.807  2.00  1.00           S
ATOM   2583  CE  MET A 330      -7.337  21.742  72.083  2.00  1.00           C
ATOM   2584  C   MET A 330      -6.176  25.132  69.662  2.00  1.00           C
ATOM   2585  O   MET A 330      -5.883  24.453  68.679  2.00  1.00           O
ATOM   2586  N   GLN A 331      -6.091  26.473  69.659  3.00  1.00           N
ATOM   2587  CA  GLN A 331      -5.881  27.197  68.439  3.00  1.00           C
ATOM   2588  CB  GLN A 331      -5.856  28.723  68.641  3.00  1.00           C
ATOM   2589  CG  GLN A 331      -5.633  29.498  67.338  3.00  1.00           C
ATOM   2590  CD  GLN A 331      -5.630  30.991  67.641  3.00  1.00           C
ATOM   2591  OE1 GLN A 331      -6.495  31.732  67.175  3.00  1.00           O
ATOM   2592  NE2 GLN A 331      -4.628  31.449  68.438  3.00  1.00           N
ATOM   2593  C   GLN A 331      -4.595  26.843  67.775  3.00  1.00           C
ATOM   2594  O   GLN A 331      -4.577  26.596  66.571  3.00  1.00           O
ATOM   2595  N   GLU A 332      -3.481  26.788  68.524  1.00  1.00           N
ATOM   2596  CA  GLU A 332      -2.259  26.545  67.817  1.00  1.00           C
ATOM   2597  CB  GLU A 332      -1.185  27.640  67.948  1.00  1.00           C
ATOM   2598  CG  GLU A 332      -1.453  28.935  67.187  1.00  1.00           C
ATOM   2599  CD  GLU A 332      -0.123  29.678  67.141  1.00  1.00           C
ATOM   2600  OE1 GLU A 332       0.926  29.011  67.344  1.00  1.00           O
ATOM   2601  OE2 GLU A 332      -0.135  30.915  66.899  1.00  1.00           O
ATOM   2602  C   GLU A 332      -1.595  25.330  68.332  1.00  1.00           C
ATOM   2603  O   GLU A 332      -1.970  24.769  69.360  1.00  1.00           O
ATOM   2604  N   GLU A 333      -0.578  24.889  67.571  1.00  1.00           N
ATOM   2605  CA  GLU A 333       0.206  23.792  68.015  1.00  1.00           C
ATOM   2606  CB  GLU A 333       1.310  23.403  67.017  1.00  1.00           C
ATOM   2607  CG  GLU A 333       2.212  24.577  66.634  1.00  1.00           C
ATOM   2608  CD  GLU A 333       3.056  24.144  65.444  1.00  1.00           C
ATOM   2609  OE1 GLU A 333       2.898  22.974  65.001  1.00  1.00           O
ATOM   2610  OE2 GLU A 333       3.868  24.977  64.960  1.00  1.00           O
ATOM   2611  C   GLU A 333       0.817  24.265  69.293  1.00  1.00           C
ATOM   2612  O   GLU A 333       1.343  25.373  69.376  1.00  1.00           O
ATOM   2613  N   ILE A 334       0.730  23.429  70.339  1.00  1.00           N
ATOM   2614  CA  ILE A 334       1.116  23.839  71.655  1.00  1.00           C
ATOM   2615  CB  ILE A 334       0.687  22.836  72.688  1.00  1.00           C
ATOM   2616  CG1 ILE A 334       1.362  21.477  72.444  1.00  1.00           C
ATOM   2617  CG2 ILE A 334      -0.851  22.770  72.668  1.00  1.00           C
ATOM   2618  CD1 ILE A 334       1.136  20.477  73.577  1.00  1.00           C
ATOM   2619  C   ILE A 334       2.576  24.105  71.815  1.00  1.00           C
ATOM   2620  O   ILE A 334       2.929  25.188  72.279  1.00  1.00           O
ATOM   2621  N   PHE A 335       3.446  23.174  71.362  1.00  1.00           N
ATOM   2622  CA  PHE A 335       4.863  23.214  71.633  1.00  1.00           C
ATOM   2623  CB  PHE A 335       5.664  24.124  70.684  1.00  1.00           C
ATOM   2624  CG  PHE A 335       5.872  23.404  69.399  1.00  1.00           C
ATOM   2625  CD1 PHE A 335       4.839  23.230  68.508  1.00  1.00           C
ATOM   2626  CD2 PHE A 335       7.119  22.917  69.081  1.00  1.00           C
ATOM   2627  CE1 PHE A 335       5.050  22.568  67.321  1.00  1.00           C
ATOM   2628  CE2 PHE A 335       7.336  22.255  67.897  1.00  1.00           C
ATOM   2629  CZ  PHE A 335       6.297  22.078  67.016  1.00  1.00           C
ATOM   2630  C   PHE A 335       5.085  23.700  73.030  1.00  1.00           C
ATOM   2631  O   PHE A 335       5.233  24.895  73.282  1.00  1.00           O
ATOM   2632  N   GLY A 336       5.148  22.751  73.981  1.00  1.00           N
ATOM   2633  CA  GLY A 336       5.314  23.109  75.356  1.00  1.00           C
ATOM   2634  C   GLY A 336       4.712  21.998  76.163  1.00  1.00           C
ATOM   2635  O   GLY A 336       4.280  20.973  75.636  1.00  1.00           O
ATOM   2636  N   PRO A 337       4.707  22.198  77.447  1.00  1.00           N
ATOM   2637  CA  PRO A 337       4.173  21.241  78.379  1.00  1.00           C
ATOM   2638  CD  PRO A 337       5.697  23.066  78.064  1.00  1.00           C
ATOM   2639  CB  PRO A 337       4.832  21.549  79.727  1.00  1.00           C
ATOM   2640  CG  PRO A 337       5.405  22.966  79.568  1.00  1.00           C
ATOM   2641  C   PRO A 337       2.682  21.072  78.490  1.00  1.00           C
ATOM   2642  O   PRO A 337       2.256  20.072  79.065  1.00  1.00           O
ATOM   2643  N   VAL A 338       1.867  22.002  77.965  4.00  1.00           N
ATOM   2644  CA  VAL A 338       0.447  21.936  78.203  4.00  1.00           C
ATOM   2645  CB  VAL A 338      -0.293  23.127  77.669  4.00  1.00           C
ATOM   2646  CG1 VAL A 338      -1.792  22.932  77.926  4.00  1.00           C
ATOM   2647  CG2 VAL A 338       0.303  24.407  78.278  4.00  1.00           C
ATOM   2648  C   VAL A 338      -0.175  20.742  77.527  4.00  1.00           C
ATOM   2649  O   VAL A 338       0.220  20.356  76.427  4.00  1.00           O
ATOM   2650  N   LEU A 339      -1.172  20.120  78.210  4.00  1.00           N
ATOM   2651  CA  LEU A 339      -1.971  19.014  77.722  4.00  1.00           C
ATOM   2652  CB  LEU A 339      -1.832  17.747  78.581  4.00  1.00           C
ATOM   2653  CG  LEU A 339      -0.454  17.077  78.506  4.00  1.00           C
ATOM   2654  CD1 LEU A 339      -0.387  15.820  79.390  4.00  1.00           C
ATOM   2655  CD2 LEU A 339      -0.095  16.778  77.045  4.00  1.00           C
ATOM   2656  C   LEU A 339      -3.405  19.441  77.895  4.00  1.00           C
ATOM   2657  O   LEU A 339      -3.848  19.707  79.012  4.00  1.00           O
ATOM   2658  N   PRO A 340      -4.135  19.546  76.822  4.00  1.00           N
ATOM   2659  CA  PRO A 340      -5.517  19.958  76.901  4.00  1.00           C
ATOM   2660  CD  PRO A 340      -3.519  19.977  75.582  4.00  1.00           C
ATOM   2661  CB  PRO A 340      -5.855  20.566  75.533  4.00  1.00           C
ATOM   2662  CG  PRO A 340      -4.695  20.153  74.615  4.00  1.00           C
ATOM   2663  C   PRO A 340      -6.663  19.205  77.472  4.00  1.00           C
ATOM   2664  O   PRO A 340      -7.389  19.791  78.274  4.00  1.00           O
ATOM   2665  N   ILE A 341      -6.824  17.922  77.132  4.00  1.00           N
ATOM   2666  CA  ILE A 341      -8.028  17.217  77.470  4.00  1.00           C
ATOM   2667  CB  ILE A 341      -8.265  17.050  78.943  4.00  1.00           C
ATOM   2668  CG1 ILE A 341      -7.145  16.202  79.566  4.00  1.00           C
ATOM   2669  CG2 ILE A 341      -9.669  16.447  79.129  4.00  1.00           C
ATOM   2670  CD1 ILE A 341      -7.199  16.161  81.091  4.00  1.00           C
ATOM   2671  C   ILE A 341      -9.207  17.935  76.868  4.00  1.00           C
ATOM   2672  O   ILE A 341      -9.592  19.023  77.293  4.00  1.00           O
ATOM   2673  N   VAL A 342      -9.826  17.306  75.847  4.00  1.00           N
ATOM   2674  CA  VAL A 342     -11.007  17.805  75.194  4.00  1.00           C
ATOM   2675  CB  VAL A 342     -10.794  18.130  73.744  4.00  1.00           C
ATOM   2676  CG1 VAL A 342     -12.132  18.597  73.149  4.00  1.00           C
ATOM   2677  CG2 VAL A 342      -9.650  19.152  73.621  4.00  1.00           C
ATOM   2678  C   VAL A 342     -11.918  16.613  75.238  4.00  1.00           C
ATOM   2679  O   VAL A 342     -11.446  15.485  75.101  4.00  1.00           O
ATOM   2680  N   CYS A 343     -13.238  16.806  75.442  4.00  1.00           N
ATOM   2681  CA  CYS A 343     -14.104  15.661  75.568  4.00  1.00           C
ATOM   2682  CB  CYS A 343     -15.130  15.803  76.706  4.00  1.00           C
ATOM   2683  SG  CYS A 343     -14.348  15.978  78.339  4.00  1.00           S
ATOM   2684  C   CYS A 343     -14.889  15.493  74.296  4.00  1.00           C
ATOM   2685  O   CYS A 343     -15.390  16.465  73.732  4.00  1.00           O
ATOM   2686  N   VAL A 344     -14.992  14.236  73.804  1.00  1.00           N
ATOM   2687  CA  VAL A 344     -15.768  13.931  72.630  1.00  1.00           C
ATOM   2688  CB  VAL A 344     -14.928  13.694  71.408  1.00  1.00           C
ATOM   2689  CG1 VAL A 344     -15.853  13.350  70.228  1.00  1.00           C
ATOM   2690  CG2 VAL A 344     -14.058  14.939  71.168  1.00  1.00           C
ATOM   2691  C   VAL A 344     -16.520  12.677  72.928  1.00  1.00           C
ATOM   2692  O   VAL A 344     -15.989  11.747  73.532  1.00  1.00           O
ATOM   2693  N   ARG A 345     -17.801  12.643  72.526  1.00  1.00           N
ATOM   2694  CA  ARG A 345     -18.654  11.537  72.836  1.00  1.00           C
ATOM   2695  CB  ARG A 345     -20.134  11.833  72.537  1.00  1.00           C
ATOM   2696  CG  ARG A 345     -20.743  12.849  73.508  1.00  1.00           C
ATOM   2697  CD  ARG A 345     -22.245  13.076  73.316  1.00  1.00           C
ATOM   2698  NE  ARG A 345     -22.723  13.931  74.440  1.00  1.00           N
ATOM   2699  CZ  ARG A 345     -23.959  14.507  74.374  1.00  1.00           C
ATOM   2700  NH1 ARG A 345     -24.726  14.340  73.256  1.00  1.00           N
ATOM   2701  NH2 ARG A 345     -24.426  15.254  75.416  1.00  1.00           N
ATOM   2702  C   ARG A 345     -18.287  10.274  72.136  1.00  1.00           C
ATOM   2703  O   ARG A 345     -18.211   9.219  72.766  1.00  1.00           O
ATOM   2704  N   SER A 346     -18.018  10.329  70.821  1.00  1.00           N
ATOM   2705  CA  SER A 346     -17.866   9.062  70.173  1.00  1.00           C
ATOM   2706  CB  SER A 346     -19.090   8.656  69.338  1.00  1.00           C
ATOM   2707  OG  SER A 346     -20.224   8.509  70.180  1.00  1.00           O
ATOM   2708  C   SER A 346     -16.714   9.103  69.241  1.00  1.00           C
ATOM   2709  O   SER A 346     -16.056  10.127  69.060  1.00  1.00           O
ATOM   2710  N   LEU A 347     -16.455   7.934  68.633  2.00  1.00           N
ATOM   2711  CA  LEU A 347     -15.367   7.746  67.732  2.00  1.00           C
ATOM   2712  CB  LEU A 347     -15.308   6.299  67.213  2.00  1.00           C
ATOM   2713  CG  LEU A 347     -14.102   6.004  66.309  2.00  1.00           C
ATOM   2714  CD1 LEU A 347     -12.787   6.147  67.091  2.00  1.00           C
ATOM   2715  CD2 LEU A 347     -14.240   4.631  65.631  2.00  1.00           C
ATOM   2716  C   LEU A 347     -15.568   8.653  66.554  2.00  1.00           C
ATOM   2717  O   LEU A 347     -14.637   9.328  66.117  2.00  1.00           O
ATOM   2718  N   GLU A 348     -16.808   8.709  66.029  2.00  1.00           N
ATOM   2719  CA  GLU A 348     -17.123   9.470  64.850  2.00  1.00           C
ATOM   2720  CB  GLU A 348     -18.554   9.197  64.358  2.00  1.00           C
ATOM   2721  CG  GLU A 348     -18.698   7.775  63.806  2.00  1.00           C
ATOM   2722  CD  GLU A 348     -20.161   7.511  63.486  2.00  1.00           C
ATOM   2723  OE1 GLU A 348     -21.027   8.277  63.985  2.00  1.00           O
ATOM   2724  OE2 GLU A 348     -20.431   6.530  62.742  2.00  1.00           O
ATOM   2725  C   GLU A 348     -16.939  10.941  65.092  2.00  1.00           C
ATOM   2726  O   GLU A 348     -16.402  11.643  64.237  2.00  1.00           O
ATOM   2727  N   GLU A 349     -17.357  11.450  66.268  2.00  1.00           N
ATOM   2728  CA  GLU A 349     -17.240  12.857  66.540  2.00  1.00           C
ATOM   2729  CB  GLU A 349     -17.759  13.222  67.941  2.00  1.00           C
ATOM   2730  CG  GLU A 349     -19.259  12.970  68.116  2.00  1.00           C
ATOM   2731  CD  GLU A 349     -19.636  13.254  69.567  2.00  1.00           C
ATOM   2732  OE1 GLU A 349     -18.770  13.774  70.318  2.00  1.00           O
ATOM   2733  OE2 GLU A 349     -20.800  12.951  69.943  2.00  1.00           O
ATOM   2734  C   GLU A 349     -15.788  13.190  66.509  2.00  1.00           C
ATOM   2735  O   GLU A 349     -15.387  14.206  65.946  2.00  1.00           O
ATOM   2736  N   ALA A 350     -14.961  12.318  67.113  2.00  1.00           N
ATOM   2737  CA  ALA A 350     -13.550  12.550  67.151  2.00  1.00           C
ATOM   2738  CB  ALA A 350     -12.795  11.461  67.932  2.00  1.00           C
ATOM   2739  C   ALA A 350     -13.036  12.548  65.745  2.00  1.00           C
ATOM   2740  O   ALA A 350     -12.242  13.408  65.369  2.00  1.00           O
ATOM   2741  N   ILE A 351     -13.509  11.593  64.917  2.00  1.00           N
ATOM   2742  CA  ILE A 351     -13.043  11.480  63.564  2.00  1.00           C
ATOM   2743  CB  ILE A 351     -13.659  10.324  62.836  2.00  1.00           C
ATOM   2744  CG1 ILE A 351     -13.261   9.005  63.523  2.00  1.00           C
ATOM   2745  CG2 ILE A 351     -13.232  10.405  61.361  2.00  1.00           C
ATOM   2746  CD1 ILE A 351     -14.111   7.809  63.094  2.00  1.00           C
ATOM   2747  C   ILE A 351     -13.413  12.748  62.850  2.00  1.00           C
ATOM   2748  O   ILE A 351     -12.606  13.298  62.102  2.00  1.00           O
ATOM   2749  N   GLN A 352     -14.645  13.259  63.076  2.00  1.00           N
ATOM   2750  CA  GLN A 352     -15.095  14.462  62.423  2.00  1.00           C
ATOM   2751  CB  GLN A 352     -16.542  14.854  62.782  2.00  1.00           C
ATOM   2752  CG  GLN A 352     -17.620  14.003  62.110  2.00  1.00           C
ATOM   2753  CD  GLN A 352     -17.782  14.500  60.677  2.00  1.00           C
ATOM   2754  OE1 GLN A 352     -16.947  15.243  60.164  2.00  1.00           O
ATOM   2755  NE2 GLN A 352     -18.892  14.083  60.014  2.00  1.00           N
ATOM   2756  C   GLN A 352     -14.225  15.614  62.854  2.00  1.00           C
ATOM   2757  O   GLN A 352     -13.827  16.436  62.030  2.00  1.00           O
ATOM   2758  N   PHE A 353     -13.891  15.697  64.159  2.00  1.00           N
ATOM   2759  CA  PHE A 353     -13.128  16.799  64.691  2.00  1.00           C
ATOM   2760  CB  PHE A 353     -12.962  16.726  66.219  2.00  1.00           C
ATOM   2761  CG  PHE A 353     -12.165  17.912  66.641  2.00  1.00           C
ATOM   2762  CD1 PHE A 353     -12.717  19.172  66.618  2.00  1.00           C
ATOM   2763  CD2 PHE A 353     -10.869  17.760  67.080  2.00  1.00           C
ATOM   2764  CE1 PHE A 353     -11.980  20.264  67.011  2.00  1.00           C
ATOM   2765  CE2 PHE A 353     -10.128  18.847  67.476  2.00  1.00           C
ATOM   2766  CZ  PHE A 353     -10.684  20.103  67.441  2.00  1.00           C
ATOM   2767  C   PHE A 353     -11.775  16.819  64.077  2.00  1.00           C
ATOM   2768  O   PHE A 353     -11.282  17.868  63.666  2.00  1.00           O
ATOM   2769  N   ILE A 354     -11.146  15.640  63.982  2.00  1.00           N
ATOM   2770  CA  ILE A 354      -9.818  15.573  63.466  2.00  1.00           C
ATOM   2771  CB  ILE A 354      -9.288  14.168  63.462  2.00  1.00           C
ATOM   2772  CG1 ILE A 354      -9.256  13.610  64.896  2.00  1.00           C
ATOM   2773  CG2 ILE A 354      -7.918  14.177  62.765  2.00  1.00           C
ATOM   2774  CD1 ILE A 354      -9.054  12.097  64.964  2.00  1.00           C
ATOM   2775  C   ILE A 354      -9.835  16.063  62.049  2.00  1.00           C
ATOM   2776  O   ILE A 354      -8.979  16.846  61.642  2.00  1.00           O
ATOM   2777  N   ASN A 355     -10.835  15.622  61.263  2.00  1.00           N
ATOM   2778  CA  ASN A 355     -10.925  15.955  59.869  2.00  1.00           C
ATOM   2779  CB  ASN A 355     -12.044  15.186  59.149  2.00  1.00           C
ATOM   2780  CG  ASN A 355     -11.852  15.414  57.660  2.00  1.00           C
ATOM   2781  OD1 ASN A 355     -10.772  15.174  57.121  2.00  1.00           O
ATOM   2782  ND2 ASN A 355     -12.922  15.896  56.974  2.00  1.00           N
ATOM   2783  C   ASN A 355     -11.171  17.410  59.679  2.00  1.00           C
ATOM   2784  O   ASN A 355     -10.647  18.017  58.745  2.00  1.00           O
ATOM   2785  N   GLN A 356     -11.957  18.020  60.580  2.00  1.00           N
ATOM   2786  CA  GLN A 356     -12.338  19.383  60.379  2.00  1.00           C
ATOM   2787  CB  GLN A 356     -13.213  19.926  61.520  2.00  1.00           C
ATOM   2788  CG  GLN A 356     -14.546  19.188  61.657  2.00  1.00           C
ATOM   2789  CD  GLN A 356     -15.385  19.479  60.421  2.00  1.00           C
ATOM   2790  OE1 GLN A 356     -14.882  19.486  59.299  2.00  1.00           O
ATOM   2791  NE2 GLN A 356     -16.706  19.726  60.630  2.00  1.00           N
ATOM   2792  C   GLN A 356     -11.114  20.235  60.300  2.00  1.00           C
ATOM   2793  O   GLN A 356     -11.012  21.109  59.441  2.00  1.00           O
ATOM   2794  N   ARG A 357     -10.142  20.001  61.192  1.00  1.00           N
ATOM   2795  CA  ARG A 357      -8.944  20.784  61.167  1.00  1.00           C
ATOM   2796  CB  ARG A 357      -8.214  20.778  62.522  1.00  1.00           C
ATOM   2797  CG  ARG A 357      -9.097  21.252  63.683  1.00  1.00           C
ATOM   2798  CD  ARG A 357      -8.856  22.696  64.134  1.00  1.00           C
ATOM   2799  NE  ARG A 357      -9.089  23.591  62.966  1.00  1.00           N
ATOM   2800  CZ  ARG A 357      -8.039  23.924  62.164  1.00  1.00           C
ATOM   2801  NH1 ARG A 357      -6.801  23.410  62.428  1.00  1.00           N
ATOM   2802  NH2 ARG A 357      -8.224  24.762  61.102  1.00  1.00           N
ATOM   2803  C   ARG A 357      -8.045  20.143  60.138  1.00  1.00           C
ATOM   2804  O   ARG A 357      -8.322  19.040  59.668  1.00  1.00           O
ATOM   2805  N   GLU A 358      -6.950  20.831  59.744  1.00  1.00           N
ATOM   2806  CA  GLU A 358      -6.049  20.346  58.727  1.00  1.00           C
ATOM   2807  CB  GLU A 358      -5.076  21.410  58.198  1.00  1.00           C
ATOM   2808  CG  GLU A 358      -5.771  22.500  57.385  1.00  1.00           C
ATOM   2809  CD  GLU A 358      -6.272  21.854  56.103  1.00  1.00           C
ATOM   2810  OE1 GLU A 358      -5.584  20.921  55.607  1.00  1.00           O
ATOM   2811  OE2 GLU A 358      -7.349  22.277  55.605  1.00  1.00           O
ATOM   2812  C   GLU A 358      -5.226  19.208  59.257  1.00  1.00           C
ATOM   2813  O   GLU A 358      -5.141  18.996  60.466  1.00  1.00           O
ATOM   2814  N   LYS A 359      -4.607  18.437  58.329  1.00  1.00           N
ATOM   2815  CA  LYS A 359      -3.864  17.244  58.638  1.00  1.00           C
ATOM   2816  CB  LYS A 359      -3.566  16.358  57.412  1.00  1.00           C
ATOM   2817  CG  LYS A 359      -2.939  17.103  56.233  1.00  1.00           C
ATOM   2818  CD  LYS A 359      -3.852  18.167  55.615  1.00  1.00           C
ATOM   2819  CE  LYS A 359      -5.109  17.585  54.962  1.00  1.00           C
ATOM   2820  NZ  LYS A 359      -4.744  16.741  53.800  1.00  1.00           N
ATOM   2821  C   LYS A 359      -2.594  17.507  59.354  1.00  1.00           C
ATOM   2822  O   LYS A 359      -1.771  18.359  59.030  1.00  1.00           O
ATOM   2823  N   PRO A 360      -2.528  16.735  60.398  1.00  1.00           N
ATOM   2824  CA  PRO A 360      -1.396  16.785  61.264  1.00  1.00           C
ATOM   2825  CD  PRO A 360      -3.749  16.452  61.138  1.00  1.00           C
ATOM   2826  CB  PRO A 360      -1.899  16.485  62.674  1.00  1.00           C
ATOM   2827  CG  PRO A 360      -3.271  15.833  62.459  1.00  1.00           C
ATOM   2828  C   PRO A 360      -0.311  15.890  60.848  1.00  1.00           C
ATOM   2829  O   PRO A 360      -0.541  14.939  60.101  1.00  1.00           O
ATOM   2830  N   LEU A 361       0.890  16.199  61.337  1.00  1.00           N
ATOM   2831  CA  LEU A 361       1.979  15.358  61.033  1.00  1.00           C
ATOM   2832  CB  LEU A 361       3.332  15.921  61.496  1.00  1.00           C
ATOM   2833  CG  LEU A 361       4.502  14.994  61.128  1.00  1.00           C
ATOM   2834  CD1 LEU A 361       4.597  14.824  59.605  1.00  1.00           C
ATOM   2835  CD2 LEU A 361       5.824  15.474  61.743  1.00  1.00           C
ATOM   2836  C   LEU A 361       1.761  14.062  61.709  1.00  1.00           C
ATOM   2837  O   LEU A 361       1.971  13.000  61.128  1.00  1.00           O
ATOM   2838  N   ALA A 362       1.297  14.115  62.966  4.00  1.00           N
ATOM   2839  CA  ALA A 362       1.174  12.868  63.632  4.00  1.00           C
ATOM   2840  CB  ALA A 362       2.171  12.700  64.792  4.00  1.00           C
ATOM   2841  C   ALA A 362      -0.192  12.725  64.199  4.00  1.00           C
ATOM   2842  O   ALA A 362      -0.823  13.691  64.626  4.00  1.00           O
ATOM   2843  N   LEU A 363      -0.685  11.474  64.179  4.00  1.00           N
ATOM   2844  CA  LEU A 363      -1.950  11.145  64.753  4.00  1.00           C
ATOM   2845  CB  LEU A 363      -2.970  10.700  63.685  4.00  1.00           C
ATOM   2846  CG  LEU A 363      -4.448  10.608  64.129  4.00  1.00           C
ATOM   2847  CD1 LEU A 363      -5.331  10.155  62.955  4.00  1.00           C
ATOM   2848  CD2 LEU A 363      -4.652   9.726  65.366  4.00  1.00           C
ATOM   2849  C   LEU A 363      -1.628   9.998  65.659  4.00  1.00           C
ATOM   2850  O   LEU A 363      -0.794   9.156  65.332  4.00  1.00           O
ATOM   2851  N   TYR A 364      -2.265   9.955  66.839  4.00  1.00           N
ATOM   2852  CA  TYR A 364      -1.970   8.977  67.846  4.00  1.00           C
ATOM   2853  CB  TYR A 364      -1.748   9.713  69.174  4.00  1.00           C
ATOM   2854  CG  TYR A 364      -0.993   8.905  70.158  4.00  1.00           C
ATOM   2855  CD1 TYR A 364      -1.524   7.787  70.758  4.00  1.00           C
ATOM   2856  CD2 TYR A 364       0.289   9.290  70.453  4.00  1.00           C
ATOM   2857  CE1 TYR A 364      -0.773   7.078  71.666  4.00  1.00           C
ATOM   2858  CE2 TYR A 364       1.035   8.588  71.358  4.00  1.00           C
ATOM   2859  CZ  TYR A 364       0.507   7.480  71.968  4.00  1.00           C
ATOM   2860  OH  TYR A 364       1.288   6.766  72.900  4.00  1.00           O
ATOM   2861  C   TYR A 364      -3.243   8.253  68.045  4.00  1.00           C
ATOM   2862  O   TYR A 364      -4.302   8.872  68.128  4.00  1.00           O
ATOM   2863  N   MET A 365      -3.200   6.918  68.107  4.00  1.00           N
ATOM   2864  CA  MET A 365      -4.454   6.299  68.366  4.00  1.00           C
ATOM   2865  CB  MET A 365      -5.021   5.571  67.134  4.00  1.00           C
ATOM   2866  CG  MET A 365      -5.257   6.498  65.939  4.00  1.00           C
ATOM   2867  SD  MET A 365      -5.689   5.644  64.393  4.00  1.00           S
ATOM   2868  CE  MET A 365      -5.448   7.102  63.339  4.00  1.00           C
ATOM   2869  C   MET A 365      -4.207   5.280  69.418  4.00  1.00           C
ATOM   2870  O   MET A 365      -3.447   4.338  69.211  4.00  1.00           O
ATOM   2871  N   PHE A 366      -4.836   5.442  70.592  4.00  1.00           N
ATOM   2872  CA  PHE A 366      -4.649   4.422  71.577  4.00  1.00           C
ATOM   2873  CB  PHE A 366      -4.751   4.875  73.054  4.00  1.00           C
ATOM   2874  CG  PHE A 366      -3.703   5.840  73.502  4.00  1.00           C
ATOM   2875  CD1 PHE A 366      -3.876   7.194  73.322  4.00  1.00           C
ATOM   2876  CD2 PHE A 366      -2.565   5.398  74.138  4.00  1.00           C
ATOM   2877  CE1 PHE A 366      -2.921   8.088  73.751  4.00  1.00           C
ATOM   2878  CE2 PHE A 366      -1.607   6.287  74.569  4.00  1.00           C
ATOM   2879  CZ  PHE A 366      -1.783   7.636  74.374  4.00  1.00           C
ATOM   2880  C   PHE A 366      -5.880   3.574  71.462  4.00  1.00           C
ATOM   2881  O   PHE A 366      -6.990   4.103  71.446  4.00  1.00           O
ATOM   2882  N   SER A 367      -5.743   2.238  71.351  1.00  1.00           N
ATOM   2883  CA  SER A 367      -6.954   1.468  71.344  1.00  1.00           C
ATOM   2884  CB  SER A 367      -7.798   1.653  70.069  1.00  1.00           C
ATOM   2885  OG  SER A 367      -8.975   0.860  70.141  1.00  1.00           O
ATOM   2886  C   SER A 367      -6.600   0.020  71.429  1.00  1.00           C
ATOM   2887  O   SER A 367      -5.669  -0.448  70.776  1.00  1.00           O
ATOM   2888  N   SER A 368      -7.341  -0.726  72.269  1.00  1.00           N
ATOM   2889  CA  SER A 368      -7.136  -2.138  72.381  1.00  1.00           C
ATOM   2890  CB  SER A 368      -7.883  -2.755  73.574  1.00  1.00           C
ATOM   2891  OG  SER A 368      -7.385  -2.209  74.786  1.00  1.00           O
ATOM   2892  C   SER A 368      -7.675  -2.760  71.124  1.00  1.00           C
ATOM   2893  O   SER A 368      -7.129  -3.744  70.627  1.00  1.00           O
ATOM   2894  N   ASN A 369      -8.760  -2.177  70.563  1.00  1.00           N
ATOM   2895  CA  ASN A 369      -9.409  -2.741  69.408  1.00  1.00           C
ATOM   2896  CB  ASN A 369     -10.847  -2.228  69.185  1.00  1.00           C
ATOM   2897  CG  ASN A 369     -11.755  -2.762  70.285  1.00  1.00           C
ATOM   2898  OD1 ASN A 369     -11.296  -3.358  71.257  1.00  1.00           O
ATOM   2899  ND2 ASN A 369     -13.090  -2.550  70.122  1.00  1.00           N
ATOM   2900  C   ASN A 369      -8.643  -2.398  68.165  1.00  1.00           C
ATOM   2901  O   ASN A 369      -8.245  -1.254  67.956  1.00  1.00           O
ATOM   2902  N   ASP A 370      -8.394  -3.422  67.319  2.00  1.00           N
ATOM   2903  CA  ASP A 370      -7.696  -3.264  66.071  2.00  1.00           C
ATOM   2904  CB  ASP A 370      -7.276  -4.612  65.461  2.00  1.00           C
ATOM   2905  CG  ASP A 370      -6.146  -4.347  64.478  2.00  1.00           C
ATOM   2906  OD1 ASP A 370      -6.091  -3.216  63.925  2.00  1.00           O
ATOM   2907  OD2 ASP A 370      -5.314  -5.271  64.277  2.00  1.00           O
ATOM   2908  C   ASP A 370      -8.572  -2.542  65.082  2.00  1.00           C
ATOM   2909  O   ASP A 370      -8.107  -1.659  64.362  2.00  1.00           O
ATOM   2910  N   LYS A 371      -9.876  -2.889  65.041  2.00  1.00           N
ATOM   2911  CA  LYS A 371     -10.798  -2.341  64.076  2.00  1.00           C
ATOM   2912  CB  LYS A 371     -12.204  -2.956  64.181  2.00  1.00           C
ATOM   2913  CG  LYS A 371     -13.145  -2.541  63.046  2.00  1.00           C
ATOM   2914  CD  LYS A 371     -12.784  -3.129  61.679  2.00  1.00           C
ATOM   2915  CE  LYS A 371     -13.641  -2.571  60.539  2.00  1.00           C
ATOM   2916  NZ  LYS A 371     -13.025  -2.913  59.237  2.00  1.00           N
ATOM   2917  C   LYS A 371     -10.917  -0.871  64.290  2.00  1.00           C
ATOM   2918  O   LYS A 371     -10.939  -0.105  63.328  2.00  1.00           O
ATOM   2919  N   VAL A 372     -10.980  -0.433  65.560  2.00  1.00           N
ATOM   2920  CA  VAL A 372     -11.110   0.971  65.809  2.00  1.00           C
ATOM   2921  CB  VAL A 372     -11.126   1.318  67.267  2.00  1.00           C
ATOM   2922  CG1 VAL A 372     -11.113   2.851  67.408  2.00  1.00           C
ATOM   2923  CG2 VAL A 372     -12.353   0.652  67.911  2.00  1.00           C
ATOM   2924  C   VAL A 372      -9.909   1.619  65.201  2.00  1.00           C
ATOM   2925  O   VAL A 372     -10.017   2.666  64.565  2.00  1.00           O
ATOM   2926  N   ILE A 373      -8.724   0.995  65.370  2.00  1.00           N
ATOM   2927  CA  ILE A 373      -7.551   1.570  64.781  2.00  1.00           C
ATOM   2928  CB  ILE A 373      -6.318   1.382  65.633  2.00  1.00           C
ATOM   2929  CG1 ILE A 373      -5.120   2.120  65.018  2.00  1.00           C
ATOM   2930  CG2 ILE A 373      -6.092  -0.116  65.911  2.00  1.00           C
ATOM   2931  CD1 ILE A 373      -3.914   2.211  65.955  2.00  1.00           C
ATOM   2932  C   ILE A 373      -7.373   0.939  63.438  2.00  1.00           C
ATOM   2933  O   ILE A 373      -6.544   0.056  63.220  2.00  1.00           O
ATOM   2934  N   LYS A 374      -8.189   1.427  62.490  2.00  1.00           N
ATOM   2935  CA  LYS A 374      -8.232   1.007  61.124  2.00  1.00           C
ATOM   2936  CB  LYS A 374      -8.748  -0.427  60.931  2.00  1.00           C
ATOM   2937  CG  LYS A 374      -8.784  -0.856  59.462  2.00  1.00           C
ATOM   2938  CD  LYS A 374      -7.399  -0.991  58.829  2.00  1.00           C
ATOM   2939  CE  LYS A 374      -7.433  -1.419  57.360  2.00  1.00           C
ATOM   2940  NZ  LYS A 374      -8.040  -2.763  57.236  2.00  1.00           N
ATOM   2941  C   LYS A 374      -9.266   1.909  60.547  2.00  1.00           C
ATOM   2942  O   LYS A 374      -9.043   2.596  59.550  2.00  1.00           O
ATOM   2943  N   LYS A 375     -10.441   1.921  61.207  2.00  1.00           N
ATOM   2944  CA  LYS A 375     -11.532   2.749  60.797  2.00  1.00           C
ATOM   2945  CB  LYS A 375     -12.782   2.585  61.678  2.00  1.00           C
ATOM   2946  CG  LYS A 375     -14.010   3.316  61.130  2.00  1.00           C
ATOM   2947  CD  LYS A 375     -14.527   2.735  59.810  2.00  1.00           C
ATOM   2948  CE  LYS A 375     -15.516   1.578  59.977  2.00  1.00           C
ATOM   2949  NZ  LYS A 375     -16.887   2.106  60.161  2.00  1.00           N
ATOM   2950  C   LYS A 375     -11.063   4.165  60.899  2.00  1.00           C
ATOM   2951  O   LYS A 375     -11.289   4.967  59.995  2.00  1.00           O
ATOM   2952  N   MET A 376     -10.368   4.510  62.002  2.00  1.00           N
ATOM   2953  CA  MET A 376      -9.939   5.870  62.153  2.00  1.00           C
ATOM   2954  CB  MET A 376      -9.278   6.179  63.509  2.00  1.00           C
ATOM   2955  CG  MET A 376     -10.263   6.190  64.682  2.00  1.00           C
ATOM   2956  SD  MET A 376      -9.578   6.832  66.240  2.00  1.00           S
ATOM   2957  CE  MET A 376      -8.620   5.342  66.642  2.00  1.00           C
ATOM   2958  C   MET A 376      -8.961   6.243  61.073  2.00  1.00           C
ATOM   2959  O   MET A 376      -9.103   7.288  60.441  2.00  1.00           O
ATOM   2960  N   ILE A 377      -7.954   5.386  60.810  2.00  1.00           N
ATOM   2961  CA  ILE A 377      -6.947   5.703  59.831  2.00  1.00           C
ATOM   2962  CB  ILE A 377      -5.813   4.718  59.799  2.00  1.00           C
ATOM   2963  CG1 ILE A 377      -4.665   5.251  58.926  2.00  1.00           C
ATOM   2964  CG2 ILE A 377      -6.361   3.356  59.347  2.00  1.00           C
ATOM   2965  CD1 ILE A 377      -3.369   4.460  59.091  2.00  1.00           C
ATOM   2966  C   ILE A 377      -7.566   5.750  58.472  2.00  1.00           C
ATOM   2967  O   ILE A 377      -7.261   6.644  57.686  2.00  1.00           O
ATOM   2968  N   ALA A 378      -8.477   4.801  58.163  2.00  1.00           N
ATOM   2969  CA  ALA A 378      -9.038   4.734  56.844  2.00  1.00           C
ATOM   2970  CB  ALA A 378     -10.104   3.635  56.698  2.00  1.00           C
ATOM   2971  C   ALA A 378      -9.702   6.041  56.580  2.00  1.00           C
ATOM   2972  O   ALA A 378      -9.567   6.614  55.500  2.00  1.00           O
ATOM   2973  N   GLU A 379     -10.426   6.551  57.588  2.00  1.00           N
ATOM   2974  CA  GLU A 379     -11.195   7.750  57.447  2.00  1.00           C
ATOM   2975  CB  GLU A 379     -12.101   8.012  58.666  2.00  1.00           C
ATOM   2976  CG  GLU A 379     -13.240   7.003  58.840  2.00  1.00           C
ATOM   2977  CD  GLU A 379     -14.350   7.342  57.854  2.00  1.00           C
ATOM   2978  OE1 GLU A 379     -14.112   8.189  56.952  2.00  1.00           O
ATOM   2979  OE2 GLU A 379     -15.457   6.756  57.996  2.00  1.00           O
ATOM   2980  C   GLU A 379     -10.378   9.005  57.273  2.00  1.00           C
ATOM   2981  O   GLU A 379     -10.672   9.807  56.388  2.00  1.00           O
ATOM   2982  N   THR A 380      -9.325   9.228  58.088  1.00  1.00           N
ATOM   2983  CA  THR A 380      -8.700  10.527  58.038  1.00  1.00           C
ATOM   2984  CB  THR A 380      -8.543  11.160  59.389  1.00  1.00           C
ATOM   2985  OG1 THR A 380      -7.689  10.368  60.200  1.00  1.00           O
ATOM   2986  CG2 THR A 380      -9.933  11.286  60.038  1.00  1.00           C
ATOM   2987  C   THR A 380      -7.351  10.468  57.419  1.00  1.00           C
ATOM   2988  O   THR A 380      -6.905   9.424  56.943  1.00  1.00           O
ATOM   2989  N   SER A 381      -6.683  11.641  57.393  1.00  1.00           N
ATOM   2990  CA  SER A 381      -5.376  11.747  56.821  1.00  1.00           C
ATOM   2991  CB  SER A 381      -5.319  12.660  55.587  1.00  1.00           C
ATOM   2992  OG  SER A 381      -3.992  12.715  55.085  1.00  1.00           O
ATOM   2993  C   SER A 381      -4.434  12.336  57.833  1.00  1.00           C
ATOM   2994  O   SER A 381      -4.811  13.196  58.627  1.00  1.00           O
ATOM   2995  N   SER A 382      -3.173  11.845  57.825  1.00  1.00           N
ATOM   2996  CA  SER A 382      -2.107  12.316  58.672  1.00  1.00           C
ATOM   2997  CB  SER A 382      -2.075  11.648  60.057  1.00  1.00           C
ATOM   2998  OG  SER A 382      -1.000  12.168  60.825  1.00  1.00           O
ATOM   2999  C   SER A 382      -0.860  11.922  57.976  1.00  1.00           C
ATOM   3000  O   SER A 382      -0.843  10.974  57.192  1.00  1.00           O
ATOM   3001  N   GLY A 383       0.231  12.652  58.228  1.00  1.00           N
ATOM   3002  CA  GLY A 383       1.417  12.299  57.530  1.00  1.00           C
ATOM   3003  C   GLY A 383       1.870  10.935  57.963  1.00  1.00           C
ATOM   3004  O   GLY A 383       2.234  10.105  57.132  1.00  1.00           O
ATOM   3005  N   GLY A 384       1.857  10.664  59.286  4.00  1.00           N
ATOM   3006  CA  GLY A 384       2.291   9.388  59.790  4.00  1.00           C
ATOM   3007  C   GLY A 384       1.403   9.085  60.937  4.00  1.00           C
ATOM   3008  O   GLY A 384       0.856   9.992  61.562  4.00  1.00           O
ATOM   3009  N   VAL A 385       1.233   7.792  61.255  4.00  1.00           N
ATOM   3010  CA  VAL A 385       0.337   7.530  62.329  4.00  1.00           C
ATOM   3011  CB  VAL A 385      -1.006   7.038  61.864  4.00  1.00           C
ATOM   3012  CG1 VAL A 385      -1.858   6.684  63.093  4.00  1.00           C
ATOM   3013  CG2 VAL A 385      -1.635   8.116  60.962  4.00  1.00           C
ATOM   3014  C   VAL A 385       0.915   6.504  63.223  4.00  1.00           C
ATOM   3015  O   VAL A 385       1.663   5.623  62.804  4.00  1.00           O
ATOM   3016  N   ALA A 386       0.585   6.628  64.517  4.00  1.00           N
ATOM   3017  CA  ALA A 386       1.040   5.655  65.447  4.00  1.00           C
ATOM   3018  CB  ALA A 386       2.044   6.195  66.480  4.00  1.00           C
ATOM   3019  C   ALA A 386      -0.167   5.200  66.192  4.00  1.00           C
ATOM   3020  O   ALA A 386      -1.088   5.971  66.457  4.00  1.00           O
ATOM   3021  N   ALA A 387      -0.179   3.902  66.524  4.00  1.00           N
ATOM   3022  CA  ALA A 387      -1.214   3.272  67.281  4.00  1.00           C
ATOM   3023  CB  ALA A 387      -1.232   1.741  67.134  4.00  1.00           C
ATOM   3024  C   ALA A 387      -0.866   3.581  68.700  4.00  1.00           C
ATOM   3025  O   ALA A 387      -0.902   4.732  69.132  4.00  1.00           O
ATOM   3026  N   ASN A 388      -0.522   2.532  69.460  1.00  1.00           N
ATOM   3027  CA  ASN A 388      -0.280   2.614  70.867  1.00  1.00           C
ATOM   3028  CB  ASN A 388       0.263   1.283  71.420  1.00  1.00           C
ATOM   3029  CG  ASN A 388       0.294   1.356  72.938  1.00  1.00           C
ATOM   3030  OD1 ASN A 388      -0.183   2.321  73.532  1.00  1.00           O
ATOM   3031  ND2 ASN A 388       0.876   0.310  73.584  1.00  1.00           N
ATOM   3032  C   ASN A 388       0.730   3.677  71.203  1.00  1.00           C
ATOM   3033  O   ASN A 388       0.520   4.427  72.153  1.00  1.00           O
ATOM   3034  N   ASP A 389       1.841   3.797  70.449  1.00  1.00           N
ATOM   3035  CA  ASP A 389       2.883   4.707  70.857  1.00  1.00           C
ATOM   3036  CB  ASP A 389       4.306   4.205  70.549  1.00  1.00           C
ATOM   3037  CG  ASP A 389       4.715   3.251  71.663  1.00  1.00           C
ATOM   3038  OD1 ASP A 389       4.019   3.248  72.714  1.00  1.00           O
ATOM   3039  OD2 ASP A 389       5.734   2.531  71.493  1.00  1.00           O
ATOM   3040  C   ASP A 389       2.778   6.084  70.319  1.00  1.00           C
ATOM   3041  O   ASP A 389       1.777   6.505  69.742  1.00  1.00           O
ATOM   3042  N   VAL A 390       3.911   6.786  70.513  1.00  1.00           N
ATOM   3043  CA  VAL A 390       4.122   8.181  70.309  1.00  1.00           C
ATOM   3044  CB  VAL A 390       4.728   8.825  71.535  1.00  1.00           C
ATOM   3045  CG1 VAL A 390       3.661   8.915  72.638  1.00  1.00           C
ATOM   3046  CG2 VAL A 390       5.921   7.966  72.004  1.00  1.00           C
ATOM   3047  C   VAL A 390       5.047   8.444  69.151  1.00  1.00           C
ATOM   3048  O   VAL A 390       4.761   8.078  68.012  1.00  1.00           O
ATOM   3049  N   ILE A 391       6.196   9.093  69.447  1.00  1.00           N
ATOM   3050  CA  ILE A 391       7.188   9.586  68.526  1.00  1.00           C
ATOM   3051  CB  ILE A 391       8.473   9.908  69.235  1.00  1.00           C
ATOM   3052  CG1 ILE A 391       8.325  11.091  70.194  1.00  1.00           C
ATOM   3053  CG2 ILE A 391       9.550  10.137  68.163  1.00  1.00           C
ATOM   3054  CD1 ILE A 391       8.237  12.424  69.465  1.00  1.00           C
ATOM   3055  C   ILE A 391       7.581   8.470  67.608  1.00  1.00           C
ATOM   3056  O   ILE A 391       7.712   8.690  66.404  1.00  1.00           O
ATOM   3057  N   VAL A 392       7.780   7.246  68.140  2.00  1.00           N
ATOM   3058  CA  VAL A 392       8.233   6.172  67.296  2.00  1.00           C
ATOM   3059  CB  VAL A 392       8.344   4.848  68.001  2.00  1.00           C
ATOM   3060  CG1 VAL A 392       6.977   4.487  68.607  2.00  1.00           C
ATOM   3061  CG2 VAL A 392       8.849   3.805  66.989  2.00  1.00           C
ATOM   3062  C   VAL A 392       7.260   6.001  66.175  2.00  1.00           C
ATOM   3063  O   VAL A 392       6.067   5.772  66.365  2.00  1.00           O
ATOM   3064  N   HIS A 393       7.803   6.162  64.960  2.00  1.00           N
ATOM   3065  CA  HIS A 393       7.186   6.022  63.678  2.00  1.00           C
ATOM   3066  ND1 HIS A 393       5.772   8.945  62.620  2.00  1.00           N
ATOM   3067  CG  HIS A 393       5.570   8.062  63.655  2.00  1.00           C
ATOM   3068  CB  HIS A 393       5.751   6.580  63.542  2.00  1.00           C
ATOM   3069  NE2 HIS A 393       5.059  10.146  64.350  2.00  1.00           N
ATOM   3070  CD2 HIS A 393       5.137   8.811  64.705  2.00  1.00           C
ATOM   3071  CE1 HIS A 393       5.451  10.177  63.089  2.00  1.00           C
ATOM   3072  C   HIS A 393       8.149   6.746  62.817  2.00  1.00           C
ATOM   3073  O   HIS A 393       8.466   6.347  61.697  2.00  1.00           O
ATOM   3074  N   ILE A 394       8.648   7.856  63.388  2.00  1.00           N
ATOM   3075  CA  ILE A 394       9.656   8.682  62.811  2.00  1.00           C
ATOM   3076  CB  ILE A 394       9.836   9.995  63.521  2.00  1.00           C
ATOM   3077  CG1 ILE A 394      10.312   9.782  64.966  2.00  1.00           C
ATOM   3078  CG2 ILE A 394       8.519  10.780  63.403  2.00  1.00           C
ATOM   3079  CD1 ILE A 394      10.799  11.065  65.639  2.00  1.00           C
ATOM   3080  C   ILE A 394      10.985   7.974  62.792  2.00  1.00           C
ATOM   3081  O   ILE A 394      11.726   8.064  61.814  2.00  1.00           O
ATOM   3082  N   THR A 395      11.312   7.237  63.873  1.00  1.00           N
ATOM   3083  CA  THR A 395      12.620   6.665  64.078  1.00  1.00           C
ATOM   3084  CB  THR A 395      12.750   5.973  65.406  1.00  1.00           C
ATOM   3085  OG1 THR A 395      14.073   5.488  65.573  1.00  1.00           O
ATOM   3086  CG2 THR A 395      11.737   4.819  65.479  1.00  1.00           C
ATOM   3087  C   THR A 395      13.042   5.681  63.008  1.00  1.00           C
ATOM   3088  O   THR A 395      14.173   5.756  62.532  1.00  1.00           O
ATOM   3089  N   LEU A 396      12.166   4.750  62.567  1.00  1.00           N
ATOM   3090  CA  LEU A 396      12.594   3.687  61.681  1.00  1.00           C
ATOM   3091  CB  LEU A 396      11.548   2.571  61.495  1.00  1.00           C
ATOM   3092  CG  LEU A 396      11.232   1.777  62.775  1.00  1.00           C
ATOM   3093  CD1 LEU A 396      10.549   2.659  63.831  1.00  1.00           C
ATOM   3094  CD2 LEU A 396      10.429   0.507  62.454  1.00  1.00           C
ATOM   3095  C   LEU A 396      12.936   4.179  60.296  1.00  1.00           C
ATOM   3096  O   LEU A 396      12.400   5.181  59.825  1.00  1.00           O
ATOM   3097  N   HIS A 397      13.887   3.469  59.627  3.00  1.00           N
ATOM   3098  CA  HIS A 397      14.335   3.751  58.280  3.00  1.00           C
ATOM   3099  ND1 HIS A 397      14.875   1.063  56.279  3.00  1.00           N
ATOM   3100  CG  HIS A 397      15.321   1.502  57.507  3.00  1.00           C
ATOM   3101  CB  HIS A 397      15.576   2.945  57.841  3.00  1.00           C
ATOM   3102  NE2 HIS A 397      15.160  -0.750  57.535  3.00  1.00           N
ATOM   3103  CD2 HIS A 397      15.488   0.382  58.262  3.00  1.00           C
ATOM   3104  CE1 HIS A 397      14.798  -0.291  56.351  3.00  1.00           C
ATOM   3105  C   HIS A 397      13.232   3.455  57.303  3.00  1.00           C
ATOM   3106  O   HIS A 397      12.984   4.237  56.385  3.00  1.00           O
ATOM   3107  N   SER A 398      12.523   2.322  57.480  3.00  1.00           N
ATOM   3108  CA  SER A 398      11.513   1.933  56.530  3.00  1.00           C
ATOM   3109  CB  SER A 398      10.843   0.597  56.883  3.00  1.00           C
ATOM   3110  OG  SER A 398      11.808  -0.441  56.848  3.00  1.00           O
ATOM   3111  C   SER A 398      10.447   2.973  56.506  3.00  1.00           C
ATOM   3112  O   SER A 398      10.008   3.386  55.435  3.00  1.00           O
ATOM   3113  N   LEU A 399      10.006   3.453  57.683  1.00  1.00           N
ATOM   3114  CA  LEU A 399       8.960   4.427  57.619  1.00  1.00           C
ATOM   3115  CB  LEU A 399       8.310   4.782  58.971  1.00  1.00           C
ATOM   3116  CG  LEU A 399       7.426   3.646  59.520  1.00  1.00           C
ATOM   3117  CD1 LEU A 399       6.750   4.036  60.844  1.00  1.00           C
ATOM   3118  CD2 LEU A 399       6.418   3.182  58.455  1.00  1.00           C
ATOM   3119  C   LEU A 399       9.520   5.656  56.987  1.00  1.00           C
ATOM   3120  O   LEU A 399      10.664   6.058  57.193  1.00  1.00           O
ATOM   3121  N   PRO A 400       8.680   6.207  56.168  1.00  1.00           N
ATOM   3122  CA  PRO A 400       9.009   7.370  55.395  1.00  1.00           C
ATOM   3123  CD  PRO A 400       7.677   5.380  55.513  1.00  1.00           C
ATOM   3124  CB  PRO A 400       7.905   7.485  54.342  1.00  1.00           C
ATOM   3125  CG  PRO A 400       7.425   6.037  54.150  1.00  1.00           C
ATOM   3126  C   PRO A 400       9.333   8.694  56.011  1.00  1.00           C
ATOM   3127  O   PRO A 400      10.196   9.370  55.461  1.00  1.00           O
ATOM   3128  N   PHE A 401       8.680   9.098  57.112  4.00  1.00           N
ATOM   3129  CA  PHE A 401       8.877  10.403  57.689  4.00  1.00           C
ATOM   3130  CB  PHE A 401      10.299  10.651  58.224  4.00  1.00           C
ATOM   3131  CG  PHE A 401      10.345  11.933  58.984  4.00  1.00           C
ATOM   3132  CD1 PHE A 401       9.766  12.013  60.228  4.00  1.00           C
ATOM   3133  CD2 PHE A 401      10.989  13.042  58.480  4.00  1.00           C
ATOM   3134  CE1 PHE A 401       9.806  13.180  60.953  4.00  1.00           C
ATOM   3135  CE2 PHE A 401      11.034  14.213  59.202  4.00  1.00           C
ATOM   3136  CZ  PHE A 401      10.440  14.285  60.440  4.00  1.00           C
ATOM   3137  C   PHE A 401       8.431  11.468  56.725  4.00  1.00           C
ATOM   3138  O   PHE A 401       8.926  11.561  55.603  4.00  1.00           O
ATOM   3139  N   GLY A 402       7.450  12.304  57.154  1.00  1.00           N
ATOM   3140  CA  GLY A 402       6.924  13.365  56.329  1.00  1.00           C
ATOM   3141  C   GLY A 402       5.496  13.585  56.686  1.00  1.00           C
ATOM   3142  O   GLY A 402       4.973  12.971  57.615  1.00  1.00           O
ATOM   3143  N   GLY A 403       4.824  14.477  55.931  1.00  1.00           N
ATOM   3144  CA  GLY A 403       3.455  14.779  56.223  1.00  1.00           C
ATOM   3145  C   GLY A 403       2.799  15.254  54.961  1.00  1.00           C
ATOM   3146  O   GLY A 403       3.452  15.365  53.925  1.00  1.00           O
ATOM   3147  N   VAL A 404       1.471  15.515  55.021  1.00  1.00           N
ATOM   3148  CA  VAL A 404       0.721  15.996  53.891  1.00  1.00           C
ATOM   3149  CB  VAL A 404      -0.268  15.002  53.359  1.00  1.00           C
ATOM   3150  CG1 VAL A 404      -1.354  14.792  54.428  1.00  1.00           C
ATOM   3151  CG2 VAL A 404      -0.805  15.514  52.012  1.00  1.00           C
ATOM   3152  C   VAL A 404      -0.072  17.161  54.389  1.00  1.00           C
ATOM   3153  O   VAL A 404      -0.276  17.307  55.593  1.00  1.00           O
ATOM   3154  N   GLY A 405      -0.512  18.039  53.469  2.00  1.00           N
ATOM   3155  CA  GLY A 405      -1.356  19.137  53.843  2.00  1.00           C
ATOM   3156  C   GLY A 405      -0.563  20.233  54.480  2.00  1.00           C
ATOM   3157  O   GLY A 405       0.571  20.510  54.095  2.00  1.00           O
ATOM   3158  N   ASN A 406      -1.177  20.882  55.492  2.00  1.00           N
ATOM   3159  CA  ASN A 406      -0.571  21.982  56.185  2.00  1.00           C
ATOM   3160  CB  ASN A 406      -1.384  22.481  57.393  2.00  1.00           C
ATOM   3161  CG  ASN A 406      -2.588  23.259  56.888  2.00  1.00           C
ATOM   3162  OD1 ASN A 406      -3.232  22.876  55.914  2.00  1.00           O
ATOM   3163  ND2 ASN A 406      -2.896  24.395  57.570  2.00  1.00           N
ATOM   3164  C   ASN A 406       0.702  21.460  56.725  2.00  1.00           C
ATOM   3165  O   ASN A 406       1.702  22.174  56.771  2.00  1.00           O
ATOM   3166  N   SER A 407       0.690  20.177  57.133  2.00  1.00           N
ATOM   3167  CA  SER A 407       1.864  19.605  57.702  2.00  1.00           C
ATOM   3168  CB  SER A 407       1.707  18.118  58.075  2.00  1.00           C
ATOM   3169  OG  SER A 407       0.831  17.987  59.187  2.00  1.00           O
ATOM   3170  C   SER A 407       2.954  19.744  56.717  2.00  1.00           C
ATOM   3171  O   SER A 407       4.081  20.087  57.071  2.00  1.00           O
ATOM   3172  N   GLY A 408       2.647  19.503  55.438  4.00  1.00           N
ATOM   3173  CA  GLY A 408       3.694  19.748  54.511  4.00  1.00           C
ATOM   3174  C   GLY A 408       3.762  18.630  53.565  4.00  1.00           C
ATOM   3175  O   GLY A 408       2.876  17.783  53.516  4.00  1.00           O
ATOM   3176  N   MET A 409       4.834  18.630  52.764  4.00  1.00           N
ATOM   3177  CA  MET A 409       4.948  17.584  51.819  4.00  1.00           C
ATOM   3178  CB  MET A 409       4.498  17.979  50.401  4.00  1.00           C
ATOM   3179  CG  MET A 409       2.993  18.253  50.279  4.00  1.00           C
ATOM   3180  SD  MET A 409       2.430  19.799  51.057  4.00  1.00           S
ATOM   3181  CE  MET A 409       0.653  19.443  50.925  4.00  1.00           C
ATOM   3182  C   MET A 409       6.383  17.153  51.737  4.00  1.00           C
ATOM   3183  O   MET A 409       7.269  17.776  52.322  4.00  1.00           O
ATOM   3184  N   GLY A 410       6.633  16.033  51.021  1.00  1.00           N
ATOM   3185  CA  GLY A 410       7.960  15.516  50.815  1.00  1.00           C
ATOM   3186  C   GLY A 410       8.252  14.512  51.878  1.00  1.00           C
ATOM   3187  O   GLY A 410       7.511  14.396  52.852  1.00  1.00           O
ATOM   3188  N   SER A 411       9.354  13.748  51.716  1.00  1.00           N
ATOM   3189  CA  SER A 411       9.619  12.765  52.721  1.00  1.00           C
ATOM   3190  CB  SER A 411       8.969  11.399  52.426  1.00  1.00           C
ATOM   3191  OG  SER A 411       9.526  10.831  51.249  1.00  1.00           O
ATOM   3192  C   SER A 411      11.082  12.525  52.885  1.00  1.00           C
ATOM   3193  O   SER A 411      11.867  12.682  51.952  1.00  1.00           O
ATOM   3194  N   TYR A 412      11.477  12.147  54.119  4.00  1.00           N
ATOM   3195  CA  TYR A 412      12.853  11.870  54.391  4.00  1.00           C
ATOM   3196  CB  TYR A 412      13.632  13.073  54.960  4.00  1.00           C
ATOM   3197  CG  TYR A 412      14.040  13.990  53.858  4.00  1.00           C
ATOM   3198  CD1 TYR A 412      13.133  14.780  53.188  4.00  1.00           C
ATOM   3199  CD2 TYR A 412      15.371  14.064  53.514  4.00  1.00           C
ATOM   3200  CE1 TYR A 412      13.552  15.615  52.176  4.00  1.00           C
ATOM   3201  CE2 TYR A 412      15.798  14.897  52.509  4.00  1.00           C
ATOM   3202  CZ  TYR A 412      14.886  15.673  51.835  4.00  1.00           C
ATOM   3203  OH  TYR A 412      15.319  16.531  50.803  4.00  1.00           O
ATOM   3204  C   TYR A 412      13.020  10.798  55.390  4.00  1.00           C
ATOM   3205  O   TYR A 412      12.209  10.648  56.292  4.00  1.00           O
ATOM   3206  N   HIS A 413      14.124  10.048  55.229  1.00  1.00           N
ATOM   3207  CA  HIS A 413      14.609   9.024  56.105  1.00  1.00           C
ATOM   3208  ND1 HIS A 413      14.635   8.292  59.577  1.00  1.00           N
ATOM   3209  CG  HIS A 413      14.441   7.824  58.295  1.00  1.00           C
ATOM   3210  CB  HIS A 413      13.679   8.562  57.238  1.00  1.00           C
ATOM   3211  NE2 HIS A 413      15.703   6.346  59.441  1.00  1.00           N
ATOM   3212  CD2 HIS A 413      15.100   6.637  58.230  1.00  1.00           C
ATOM   3213  CE1 HIS A 413      15.395   7.369  60.218  1.00  1.00           C
ATOM   3214  C   HIS A 413      14.834   7.827  55.228  1.00  1.00           C
ATOM   3215  O   HIS A 413      13.944   7.423  54.482  1.00  1.00           O
ATOM   3216  N   GLY A 414      16.048   7.242  55.282  3.00  1.00           N
ATOM   3217  CA  GLY A 414      16.348   6.023  54.580  3.00  1.00           C
ATOM   3218  C   GLY A 414      16.406   6.199  53.096  3.00  1.00           C
ATOM   3219  O   GLY A 414      16.945   7.177  52.580  3.00  1.00           O
ATOM   3220  N   LYS A 415      15.827   5.205  52.386  2.00  1.00           N
ATOM   3221  CA  LYS A 415      15.821   5.094  50.953  2.00  1.00           C
ATOM   3222  CB  LYS A 415      15.025   3.868  50.472  2.00  1.00           C
ATOM   3223  CG  LYS A 415      15.544   2.563  51.080  2.00  1.00           C
ATOM   3224  CD  LYS A 415      17.017   2.282  50.780  2.00  1.00           C
ATOM   3225  CE  LYS A 415      17.638   1.256  51.731  2.00  1.00           C
ATOM   3226  NZ  LYS A 415      16.833   0.016  51.744  2.00  1.00           N
ATOM   3227  C   LYS A 415      15.151   6.327  50.446  2.00  1.00           C
ATOM   3228  O   LYS A 415      15.521   6.871  49.408  2.00  1.00           O
ATOM   3229  N   LYS A 416      14.154   6.813  51.202  2.00  1.00           N
ATOM   3230  CA  LYS A 416      13.398   7.970  50.823  2.00  1.00           C
ATOM   3231  CB  LYS A 416      12.336   8.332  51.878  2.00  1.00           C
ATOM   3232  CG  LYS A 416      11.323   7.209  52.124  2.00  1.00           C
ATOM   3233  CD  LYS A 416      11.956   5.971  52.766  2.00  1.00           C
ATOM   3234  CE  LYS A 416      10.987   4.810  52.994  2.00  1.00           C
ATOM   3235  NZ  LYS A 416      11.742   3.592  53.373  2.00  1.00           N
ATOM   3236  C   LYS A 416      14.342   9.137  50.704  2.00  1.00           C
ATOM   3237  O   LYS A 416      14.212   9.942  49.787  2.00  1.00           O
ATOM   3238  N   SER A 417      15.323   9.262  51.622  2.00  1.00           N
ATOM   3239  CA  SER A 417      16.229  10.383  51.599  2.00  1.00           C
ATOM   3240  CB  SER A 417      17.233  10.355  52.768  2.00  1.00           C
ATOM   3241  OG  SER A 417      18.105  11.475  52.703  2.00  1.00           O
ATOM   3242  C   SER A 417      17.005  10.355  50.356  2.00  1.00           C
ATOM   3243  O   SER A 417      17.199  11.382  49.706  2.00  1.00           O
ATOM   3244  N   PHE A 418      17.470   9.162  49.984  2.00  1.00           N
ATOM   3245  CA  PHE A 418      18.263   9.158  48.815  2.00  1.00           C
ATOM   3246  CB  PHE A 418      18.868   7.793  48.452  2.00  1.00           C
ATOM   3247  CG  PHE A 418      19.885   8.090  47.400  2.00  1.00           C
ATOM   3248  CD1 PHE A 418      19.513   8.303  46.090  2.00  1.00           C
ATOM   3249  CD2 PHE A 418      21.215   8.199  47.730  2.00  1.00           C
ATOM   3250  CE1 PHE A 418      20.444   8.589  45.121  2.00  1.00           C
ATOM   3251  CE2 PHE A 418      22.154   8.484  46.766  2.00  1.00           C
ATOM   3252  CZ  PHE A 418      21.770   8.678  45.461  2.00  1.00           C
ATOM   3253  C   PHE A 418      17.383   9.560  47.669  2.00  1.00           C
ATOM   3254  O   PHE A 418      17.787  10.349  46.817  2.00  1.00           O
ATOM   3255  N   GLU A 419      16.147   9.023  47.626  2.00  1.00           N
ATOM   3256  CA  GLU A 419      15.256   9.291  46.534  2.00  1.00           C
ATOM   3257  CB  GLU A 419      13.916   8.541  46.654  2.00  1.00           C
ATOM   3258  CG  GLU A 419      12.983   8.759  45.460  2.00  1.00           C
ATOM   3259  CD  GLU A 419      11.723   7.938  45.689  2.00  1.00           C
ATOM   3260  OE1 GLU A 419      10.828   8.424  46.430  2.00  1.00           O
ATOM   3261  OE2 GLU A 419      11.641   6.811  45.130  2.00  1.00           O
ATOM   3262  C   GLU A 419      14.969  10.762  46.492  2.00  1.00           C
ATOM   3263  O   GLU A 419      14.995  11.372  45.424  2.00  1.00           O
ATOM   3264  N   THR A 420      14.715  11.378  47.664  2.00  1.00           N
ATOM   3265  CA  THR A 420      14.365  12.769  47.709  2.00  1.00           C
ATOM   3266  CB  THR A 420      13.969  13.246  49.085  2.00  1.00           C
ATOM   3267  OG1 THR A 420      13.457  14.568  49.010  2.00  1.00           O
ATOM   3268  CG2 THR A 420      15.173  13.199  50.039  2.00  1.00           C
ATOM   3269  C   THR A 420      15.492  13.580  47.210  2.00  1.00           C
ATOM   3270  O   THR A 420      15.306  14.467  46.378  2.00  1.00           O
ATOM   3271  N   PHE A 421      16.710  13.291  47.680  3.00  1.00           N
ATOM   3272  CA  PHE A 421      17.740  14.105  47.154  3.00  1.00           C
ATOM   3273  CB  PHE A 421      18.876  14.406  48.147  3.00  1.00           C
ATOM   3274  CG  PHE A 421      19.731  15.393  47.443  3.00  1.00           C
ATOM   3275  CD1 PHE A 421      19.392  16.726  47.473  3.00  1.00           C
ATOM   3276  CD2 PHE A 421      20.852  14.995  46.751  3.00  1.00           C
ATOM   3277  CE1 PHE A 421      20.161  17.656  46.817  3.00  1.00           C
ATOM   3278  CE2 PHE A 421      21.624  15.922  46.092  3.00  1.00           C
ATOM   3279  CZ  PHE A 421      21.275  17.252  46.125  3.00  1.00           C
ATOM   3280  C   PHE A 421      18.331  13.337  46.028  3.00  1.00           C
ATOM   3281  O   PHE A 421      19.278  12.574  46.216  3.00  1.00           O
ATOM   3282  N   SER A 422      17.763  13.514  44.820  4.00  1.00           N
ATOM   3283  CA  SER A 422      18.305  12.853  43.675  4.00  1.00           C
ATOM   3284  CB  SER A 422      18.493  11.341  43.900  4.00  1.00           C
ATOM   3285  OG  SER A 422      19.030  10.714  42.746  4.00  1.00           O
ATOM   3286  C   SER A 422      17.337  13.026  42.576  4.00  1.00           C
ATOM   3287  O   SER A 422      16.226  13.519  42.766  4.00  1.00           O
ATOM   3288  N   HIS A 423      17.771  12.638  41.371  4.00  1.00           N
ATOM   3289  CA  HIS A 423      16.880  12.676  40.269  4.00  1.00           C
ATOM   3290  ND1 HIS A 423      15.114  13.319  37.939  4.00  1.00           N
ATOM   3291  CG  HIS A 423      16.485  13.441  37.895  4.00  1.00           C
ATOM   3292  CB  HIS A 423      17.358  13.564  39.108  4.00  1.00           C
ATOM   3293  NE2 HIS A 423      15.687  13.277  35.791  4.00  1.00           N
ATOM   3294  CD2 HIS A 423      16.818  13.415  36.575  4.00  1.00           C
ATOM   3295  CE1 HIS A 423      14.689  13.222  36.654  4.00  1.00           C
ATOM   3296  C   HIS A 423      16.770  11.255  39.747  4.00  1.00           C
ATOM   3297  O   HIS A 423      17.784  10.601  39.507  4.00  1.00           O
ATOM   3298  N   ARG A 424      15.527  10.737  39.573  4.00  1.00           N
ATOM   3299  CA  ARG A 424      15.252   9.375  39.153  4.00  1.00           C
ATOM   3300  CB  ARG A 424      13.752   9.050  39.160  4.00  1.00           C
ATOM   3301  CG  ARG A 424      12.946   9.920  38.195  4.00  1.00           C
ATOM   3302  CD  ARG A 424      11.434   9.763  38.354  4.00  1.00           C
ATOM   3303  NE  ARG A 424      11.047  10.481  39.600  4.00  1.00           N
ATOM   3304  CZ  ARG A 424      11.098   9.839  40.803  4.00  1.00           C
ATOM   3305  NH1 ARG A 424      11.486   8.531  40.865  4.00  1.00           N
ATOM   3306  NH2 ARG A 424      10.767  10.508  41.944  4.00  1.00           N
ATOM   3307  C   ARG A 424      15.742   9.132  37.750  4.00  1.00           C
ATOM   3308  O   ARG A 424      16.356   8.104  37.471  4.00  1.00           O
ATOM   3309  N   ARG A 425      15.488  10.078  36.827  4.00  1.00           N
ATOM   3310  CA  ARG A 425      15.979  10.008  35.474  4.00  1.00           C
ATOM   3311  CB  ARG A 425      17.471  10.383  35.403  4.00  1.00           C
ATOM   3312  CG  ARG A 425      18.022  10.700  34.012  4.00  1.00           C
ATOM   3313  CD  ARG A 425      19.331  11.491  34.102  4.00  1.00           C
ATOM   3314  NE  ARG A 425      19.891  11.638  32.731  4.00  1.00           N
ATOM   3315  CZ  ARG A 425      20.860  10.775  32.313  4.00  1.00           C
ATOM   3316  NH1 ARG A 425      21.313   9.806  33.162  4.00  1.00           N
ATOM   3317  NH2 ARG A 425      21.390  10.886  31.060  4.00  1.00           N
ATOM   3318  C   ARG A 425      15.746   8.694  34.773  4.00  1.00           C
ATOM   3319  O   ARG A 425      16.546   7.767  34.886  4.00  1.00           O
ATOM   3320  N   SER A 426      14.611   8.600  34.031  4.00  1.00           N
ATOM   3321  CA  SER A 426      14.245   7.447  33.238  4.00  1.00           C
ATOM   3322  CB  SER A 426      12.848   7.556  32.602  4.00  1.00           C
ATOM   3323  OG  SER A 426      11.852   7.550  33.614  4.00  1.00           O
ATOM   3324  C   SER A 426      15.254   7.289  32.142  4.00  1.00           C
ATOM   3325  O   SER A 426      15.781   8.274  31.628  4.00  1.00           O
ATOM   3326  N   CYS A 427      15.570   6.027  31.765  4.00  1.00           N
ATOM   3327  CA  CYS A 427      16.555   5.814  30.741  4.00  1.00           C
ATOM   3328  CB  CYS A 427      17.951   5.486  31.293  4.00  1.00           C
ATOM   3329  SG  CYS A 427      19.167   5.223  29.969  4.00  1.00           S
ATOM   3330  C   CYS A 427      16.162   4.678  29.872  4.00  1.00           C
ATOM   3331  O   CYS A 427      15.733   3.627  30.344  4.00  1.00           O
ATOM   3332  N   LEU A 428      16.296   4.894  28.552  4.00  1.00           N
ATOM   3333  CA  LEU A 428      16.042   3.851  27.616  4.00  1.00           C
ATOM   3334  CB  LEU A 428      14.807   4.073  26.739  4.00  1.00           C
ATOM   3335  CG  LEU A 428      14.695   2.955  25.697  4.00  1.00           C
ATOM   3336  CD1 LEU A 428      14.716   1.588  26.391  4.00  1.00           C
ATOM   3337  CD2 LEU A 428      13.483   3.154  24.774  4.00  1.00           C
ATOM   3338  C   LEU A 428      17.212   3.802  26.692  4.00  1.00           C
ATOM   3339  O   LEU A 428      17.594   4.814  26.109  4.00  1.00           O
ATOM   3340  N   VAL A 429      17.837   2.618  26.554  4.00  1.00           N
ATOM   3341  CA  VAL A 429      18.896   2.519  25.598  4.00  1.00           C
ATOM   3342  CB  VAL A 429      20.208   2.074  26.182  4.00  1.00           C
ATOM   3343  CG1 VAL A 429      20.678   3.156  27.171  4.00  1.00           C
ATOM   3344  CG2 VAL A 429      20.038   0.690  26.827  4.00  1.00           C
ATOM   3345  C   VAL A 429      18.431   1.487  24.594  4.00  1.00           C
ATOM   3346  O   VAL A 429      18.039   0.383  24.971  4.00  1.00           O
ATOM   3347  N   ARG A 430      18.428   1.832  23.285  1.00  1.00           N
ATOM   3348  CA  ARG A 430      18.028   0.912  22.244  1.00  1.00           C
ATOM   3349  CB  ARG A 430      16.753   1.335  21.495  1.00  1.00           C
ATOM   3350  CG  ARG A 430      15.466   1.088  22.287  1.00  1.00           C
ATOM   3351  CD  ARG A 430      14.618  -0.059  21.729  1.00  1.00           C
ATOM   3352  NE  ARG A 430      14.147   0.369  20.383  1.00  1.00           N
ATOM   3353  CZ  ARG A 430      14.915   0.120  19.282  1.00  1.00           C
ATOM   3354  NH1 ARG A 430      16.045  -0.638  19.394  1.00  1.00           N
ATOM   3355  NH2 ARG A 430      14.550   0.628  18.069  1.00  1.00           N
ATOM   3356  C   ARG A 430      19.163   0.895  21.270  1.00  1.00           C
ATOM   3357  O   ARG A 430      19.925   1.854  21.176  1.00  1.00           O
ATOM   3358  N   PRO A 431      19.322  -0.195  20.573  1.00  1.00           N
ATOM   3359  CA  PRO A 431      20.389  -0.281  19.610  1.00  1.00           C
ATOM   3360  CD  PRO A 431      18.996  -1.491  21.140  1.00  1.00           C
ATOM   3361  CB  PRO A 431      20.662  -1.776  19.410  1.00  1.00           C
ATOM   3362  CG  PRO A 431      19.471  -2.491  20.077  1.00  1.00           C
ATOM   3363  C   PRO A 431      20.095   0.461  18.342  1.00  1.00           C
ATOM   3364  O   PRO A 431      18.918   0.645  18.029  1.00  1.00           O
ATOM   3365  N   LEU A 432      21.139   0.908  17.607  1.00  1.00           N
ATOM   3366  CA  LEU A 432      20.903   1.561  16.350  1.00  1.00           C
ATOM   3367  CB  LEU A 432      21.935   2.629  15.969  1.00  1.00           C
ATOM   3368  CG  LEU A 432      21.601   3.276  14.612  1.00  1.00           C
ATOM   3369  CD1 LEU A 432      20.279   4.062  14.674  1.00  1.00           C
ATOM   3370  CD2 LEU A 432      22.768   4.119  14.082  1.00  1.00           C
ATOM   3371  C   LEU A 432      20.987   0.498  15.336  1.00  1.00           C
ATOM   3372  O   LEU A 432      22.064   0.129  14.870  1.00  1.00           O
ATOM   3373  N   MET A 433      19.816  -0.041  14.988  1.00  1.00           N
ATOM   3374  CA  MET A 433      19.802  -1.054  14.001  1.00  1.00           C
ATOM   3375  CB  MET A 433      19.685  -2.491  14.545  1.00  1.00           C
ATOM   3376  CG  MET A 433      20.929  -2.973  15.298  1.00  1.00           C
ATOM   3377  SD  MET A 433      20.823  -4.680  15.916  1.00  1.00           S
ATOM   3378  CE  MET A 433      22.472  -4.682  16.677  1.00  1.00           C
ATOM   3379  C   MET A 433      18.603  -0.803  13.171  1.00  1.00           C
ATOM   3380  O   MET A 433      17.722  -0.030  13.547  1.00  1.00           O
ATOM   3381  N   ASN A 434      18.546  -1.436  11.992  1.00  1.00           N
ATOM   3382  CA  ASN A 434      17.386  -1.220  11.201  1.00  1.00           C
ATOM   3383  CB  ASN A 434      17.575  -1.627   9.727  1.00  1.00           C
ATOM   3384  CG  ASN A 434      16.441  -1.037   8.899  1.00  1.00           C
ATOM   3385  OD1 ASN A 434      15.268  -1.177   9.238  1.00  1.00           O
ATOM   3386  ND2 ASN A 434      16.804  -0.350   7.781  1.00  1.00           N
ATOM   3387  C   ASN A 434      16.341  -2.075  11.802  1.00  1.00           C
ATOM   3388  O   ASN A 434      16.434  -3.301  11.780  1.00  1.00           O
ATOM   3389  N   ASP A 435      15.312  -1.434  12.378  1.00  1.00           N
ATOM   3390  CA  ASP A 435      14.351  -2.234  13.052  1.00  1.00           C
ATOM   3391  CB  ASP A 435      14.210  -1.872  14.541  1.00  1.00           C
ATOM   3392  CG  ASP A 435      15.504  -2.306  15.224  1.00  1.00           C
ATOM   3393  OD1 ASP A 435      15.900  -3.488  15.035  1.00  1.00           O
ATOM   3394  OD2 ASP A 435      16.110  -1.466  15.941  1.00  1.00           O
ATOM   3395  C   ASP A 435      13.030  -2.113  12.390  1.00  1.00           C
ATOM   3396  O   ASP A 435      12.372  -1.076  12.453  1.00  1.00           O
ATOM   3397  N   GLU A 436      12.628  -3.199  11.710  2.00  1.00           N
ATOM   3398  CA  GLU A 436      11.322  -3.239  11.143  2.00  1.00           C
ATOM   3399  CB  GLU A 436      11.122  -4.367  10.117  2.00  1.00           C
ATOM   3400  CG  GLU A 436      11.388  -5.766  10.672  2.00  1.00           C
ATOM   3401  CD  GLU A 436      11.238  -6.755   9.526  2.00  1.00           C
ATOM   3402  OE1 GLU A 436      10.241  -6.636   8.764  2.00  1.00           O
ATOM   3403  OE2 GLU A 436      12.124  -7.641   9.395  2.00  1.00           O
ATOM   3404  C   GLU A 436      10.437  -3.466  12.321  2.00  1.00           C
ATOM   3405  O   GLU A 436      10.872  -4.002  13.339  2.00  1.00           O
ATOM   3406  N   GLY A 437       9.171  -3.037  12.223  2.00  1.00           N
ATOM   3407  CA  GLY A 437       8.282  -3.109  13.344  2.00  1.00           C
ATOM   3408  C   GLY A 437       8.140  -1.687  13.757  2.00  1.00           C
ATOM   3409  O   GLY A 437       7.049  -1.206  14.057  2.00  1.00           O
ATOM   3410  N   LEU A 438       9.290  -0.994  13.776  2.00  1.00           N
ATOM   3411  CA  LEU A 438       9.397   0.408  14.022  2.00  1.00           C
ATOM   3412  CB  LEU A 438      10.845   0.870  14.242  2.00  1.00           C
ATOM   3413  CG  LEU A 438      11.502   0.239  15.482  2.00  1.00           C
ATOM   3414  CD1 LEU A 438      12.896   0.835  15.732  2.00  1.00           C
ATOM   3415  CD2 LEU A 438      10.578   0.321  16.707  2.00  1.00           C
ATOM   3416  C   LEU A 438       8.899   1.110  12.802  2.00  1.00           C
ATOM   3417  O   LEU A 438       8.340   2.203  12.873  2.00  1.00           O
ATOM   3418  N   LYS A 439       9.085   0.455  11.641  2.00  1.00           N
ATOM   3419  CA  LYS A 439       8.816   1.018  10.352  2.00  1.00           C
ATOM   3420  CB  LYS A 439       9.085   0.054   9.185  2.00  1.00           C
ATOM   3421  CG  LYS A 439      10.573  -0.200   8.943  2.00  1.00           C
ATOM   3422  CD  LYS A 439      10.847  -1.305   7.922  2.00  1.00           C
ATOM   3423  CE  LYS A 439      10.309  -0.980   6.527  2.00  1.00           C
ATOM   3424  NZ  LYS A 439      10.956   0.244   6.001  2.00  1.00           N
ATOM   3425  C   LYS A 439       7.393   1.445  10.263  2.00  1.00           C
ATOM   3426  O   LYS A 439       7.088   2.374   9.514  2.00  1.00           O
ATOM   3427  N   VAL A 440       6.486   0.782  11.007  2.00  1.00           N
ATOM   3428  CA  VAL A 440       5.102   1.151  10.938  2.00  1.00           C
ATOM   3429  CB  VAL A 440       4.234   0.390  11.894  2.00  1.00           C
ATOM   3430  CG1 VAL A 440       2.809   0.967  11.819  2.00  1.00           C
ATOM   3431  CG2 VAL A 440       4.307  -1.102  11.525  2.00  1.00           C
ATOM   3432  C   VAL A 440       5.018   2.610  11.272  2.00  1.00           C
ATOM   3433  O   VAL A 440       4.305   3.359  10.604  2.00  1.00           O
ATOM   3434  N   ARG A 441       5.761   3.071  12.299  2.00  1.00           N
ATOM   3435  CA  ARG A 441       5.757   4.486  12.537  2.00  1.00           C
ATOM   3436  CB  ARG A 441       6.264   4.931  13.926  2.00  1.00           C
ATOM   3437  CG  ARG A 441       5.364   4.564  15.105  2.00  1.00           C
ATOM   3438  CD  ARG A 441       5.702   5.314  16.398  2.00  1.00           C
ATOM   3439  NE  ARG A 441       5.423   6.764  16.178  2.00  1.00           N
ATOM   3440  CZ  ARG A 441       5.267   7.598  17.249  2.00  1.00           C
ATOM   3441  NH1 ARG A 441       5.332   7.096  18.516  2.00  1.00           N
ATOM   3442  NH2 ARG A 441       5.040   8.931  17.058  2.00  1.00           N
ATOM   3443  C   ARG A 441       6.729   5.043  11.597  2.00  1.00           C
ATOM   3444  O   ARG A 441       7.923   4.748  11.632  2.00  1.00           O
ATOM   3445  N   TYR A 442       6.187   5.878  10.725  1.00  1.00           N
ATOM   3446  CA  TYR A 442       6.937   6.490   9.703  1.00  1.00           C
ATOM   3447  CB  TYR A 442       7.902   5.504   9.010  1.00  1.00           C
ATOM   3448  CG  TYR A 442       8.822   6.230   8.095  1.00  1.00           C
ATOM   3449  CD1 TYR A 442       9.863   6.975   8.599  1.00  1.00           C
ATOM   3450  CD2 TYR A 442       8.659   6.143   6.733  1.00  1.00           C
ATOM   3451  CE1 TYR A 442      10.720   7.640   7.755  1.00  1.00           C
ATOM   3452  CE2 TYR A 442       9.512   6.805   5.883  1.00  1.00           C
ATOM   3453  CZ  TYR A 442      10.543   7.556   6.396  1.00  1.00           C
ATOM   3454  OH  TYR A 442      11.421   8.235   5.527  1.00  1.00           O
ATOM   3455  C   TYR A 442       5.822   6.787   8.782  1.00  1.00           C
ATOM   3456  O   TYR A 442       5.053   5.896   8.424  1.00  1.00           O
ATOM   3457  N   PRO A 443       5.671   8.006   8.400  1.00  1.00           N
ATOM   3458  CA  PRO A 443       4.608   8.312   7.500  1.00  1.00           C
ATOM   3459  CD  PRO A 443       6.047   9.138   9.221  1.00  1.00           C
ATOM   3460  CB  PRO A 443       4.463   9.838   7.525  1.00  1.00           C
ATOM   3461  CG  PRO A 443       5.675  10.337   8.337  1.00  1.00           C
ATOM   3462  C   PRO A 443       5.093   7.719   6.202  1.00  1.00           C
ATOM   3463  O   PRO A 443       6.264   7.350   6.159  1.00  1.00           O
ATOM   3464  N   PRO A 444       4.365   7.626   5.130  1.00  1.00           N
ATOM   3465  CA  PRO A 444       3.076   8.222   4.990  1.00  1.00           C
ATOM   3466  CD  PRO A 444       5.016   7.436   3.844  1.00  1.00           C
ATOM   3467  CB  PRO A 444       2.684   8.023   3.528  1.00  1.00           C
ATOM   3468  CG  PRO A 444       4.038   7.996   2.800  1.00  1.00           C
ATOM   3469  C   PRO A 444       1.946   7.961   5.937  1.00  1.00           C
ATOM   3470  O   PRO A 444       1.360   8.944   6.387  1.00  1.00           O
ATOM   3471  N   SER A 445       1.633   6.686   6.233  1.00  1.00           N
ATOM   3472  CA  SER A 445       0.523   6.229   7.043  1.00  1.00           C
ATOM   3473  CB  SER A 445      -0.383   7.304   7.672  1.00  1.00           C
ATOM   3474  OG  SER A 445      -1.441   6.693   8.396  1.00  1.00           O
ATOM   3475  C   SER A 445      -0.333   5.466   6.086  1.00  1.00           C
ATOM   3476  O   SER A 445      -0.497   5.883   4.940  1.00  1.00           O
ATOM   3477  N   PRO A 446      -0.859   4.349   6.500  1.00  1.00           N
ATOM   3478  CA  PRO A 446      -1.681   3.611   5.578  1.00  1.00           C
ATOM   3479  CD  PRO A 446      -0.045   3.456   7.307  1.00  1.00           C
ATOM   3480  CB  PRO A 446      -1.683   2.164   6.068  1.00  1.00           C
ATOM   3481  CG  PRO A 446      -0.337   2.032   6.800  1.00  1.00           C
ATOM   3482  C   PRO A 446      -3.032   4.238   5.553  1.00  1.00           C
ATOM   3483  O   PRO A 446      -3.352   4.992   6.471  1.00  1.00           O
ATOM   3484  N   ALA A 447      -3.842   3.952   4.518  1.00  1.00           N
ATOM   3485  CA  ALA A 447      -5.153   4.522   4.454  1.00  1.00           C
ATOM   3486  CB  ALA A 447      -5.965   4.056   3.231  1.00  1.00           C
ATOM   3487  C   ALA A 447      -5.904   4.098   5.708  1.00  1.00           C
ATOM   3488  O   ALA A 447      -5.790   2.901   6.085  1.00  1.00           O
ATOM   3489  OXT ALA A 447      -6.599   4.961   6.306  1.00  1.00           O
TER    3490      ALA A 447 
ATOM   3491  N   SER B   1     -18.197  31.869  42.417  1.00  1.00           N
ATOM   3492  CA  SER B   1     -18.904  31.777  41.118  1.00  1.00           C
ATOM   3493  CB  SER B   1     -18.096  32.489  40.021  1.00  1.00           C
ATOM   3494  OG  SER B   1     -16.859  31.824  39.812  1.00  1.00           O
ATOM   3495  C   SER B   1     -19.092  30.348  40.730  1.00  1.00           C
ATOM   3496  O   SER B   1     -19.057  29.453  41.572  1.00  1.00           O
ATOM   3497  N   LYS B   2     -19.308  30.100  39.426  2.00  1.00           N
ATOM   3498  CA  LYS B   2     -19.496  28.750  38.990  2.00  1.00           C
ATOM   3499  CB  LYS B   2     -19.796  28.609  37.484  2.00  1.00           C
ATOM   3500  CG  LYS B   2     -21.204  29.072  37.093  2.00  1.00           C
ATOM   3501  CD  LYS B   2     -21.514  28.966  35.597  2.00  1.00           C
ATOM   3502  CE  LYS B   2     -21.047  30.167  34.773  2.00  1.00           C
ATOM   3503  NZ  LYS B   2     -21.369  29.956  33.343  2.00  1.00           N
ATOM   3504  C   LYS B   2     -18.231  28.012  39.274  2.00  1.00           C
ATOM   3505  O   LYS B   2     -18.261  26.848  39.672  2.00  1.00           O
ATOM   3506  N   ILE B   3     -17.075  28.681  39.091  2.00  1.00           N
ATOM   3507  CA  ILE B   3     -15.834  27.998  39.292  2.00  1.00           C
ATOM   3508  CB  ILE B   3     -14.612  28.821  38.976  2.00  1.00           C
ATOM   3509  CG1 ILE B   3     -13.370  27.912  38.988  2.00  1.00           C
ATOM   3510  CG2 ILE B   3     -14.526  30.011  39.947  2.00  1.00           C
ATOM   3511  CD1 ILE B   3     -12.128  28.555  38.374  2.00  1.00           C
ATOM   3512  C   ILE B   3     -15.740  27.546  40.724  2.00  1.00           C
ATOM   3513  O   ILE B   3     -15.399  26.393  40.987  2.00  1.00           O
ATOM   3514  N   SER B   4     -16.069  28.423  41.695  2.00  1.00           N
ATOM   3515  CA  SER B   4     -15.967  28.077  43.087  2.00  1.00           C
ATOM   3516  CB  SER B   4     -16.271  29.268  44.012  2.00  1.00           C
ATOM   3517  OG  SER B   4     -15.286  30.275  43.839  2.00  1.00           O
ATOM   3518  C   SER B   4     -16.963  27.002  43.382  2.00  1.00           C
ATOM   3519  O   SER B   4     -16.709  26.104  44.183  2.00  1.00           O
ATOM   3520  N   GLU B   5     -18.137  27.062  42.734  2.00  1.00           N
ATOM   3521  CA  GLU B   5     -19.140  26.079  43.008  2.00  1.00           C
ATOM   3522  CB  GLU B   5     -20.451  26.338  42.245  2.00  1.00           C
ATOM   3523  CG  GLU B   5     -21.317  27.426  42.876  2.00  1.00           C
ATOM   3524  CD  GLU B   5     -22.095  26.766  44.005  2.00  1.00           C
ATOM   3525  OE1 GLU B   5     -23.090  26.056  43.700  2.00  1.00           O
ATOM   3526  OE2 GLU B   5     -21.697  26.952  45.186  2.00  1.00           O
ATOM   3527  C   GLU B   5     -18.651  24.721  42.596  2.00  1.00           C
ATOM   3528  O   GLU B   5     -18.790  23.751  43.341  2.00  1.00           O
ATOM   3529  N   ALA B   6     -18.040  24.614  41.403  2.00  1.00           N
ATOM   3530  CA  ALA B   6     -17.618  23.327  40.932  2.00  1.00           C
ATOM   3531  CB  ALA B   6     -16.950  23.390  39.548  2.00  1.00           C
ATOM   3532  C   ALA B   6     -16.613  22.796  41.902  2.00  1.00           C
ATOM   3533  O   ALA B   6     -16.660  21.623  42.266  2.00  1.00           O
ATOM   3534  N   VAL B   7     -15.681  23.649  42.369  2.00  1.00           N
ATOM   3535  CA  VAL B   7     -14.699  23.146  43.286  2.00  1.00           C
ATOM   3536  CB  VAL B   7     -13.554  24.083  43.550  2.00  1.00           C
ATOM   3537  CG1 VAL B   7     -12.812  24.276  42.216  2.00  1.00           C
ATOM   3538  CG2 VAL B   7     -14.066  25.385  44.178  2.00  1.00           C
ATOM   3539  C   VAL B   7     -15.383  22.746  44.558  2.00  1.00           C
ATOM   3540  O   VAL B   7     -15.008  21.752  45.177  2.00  1.00           O
ATOM   3541  N   LYS B   8     -16.419  23.496  44.984  2.00  1.00           N
ATOM   3542  CA  LYS B   8     -17.125  23.128  46.182  2.00  1.00           C
ATOM   3543  CB  LYS B   8     -18.336  24.035  46.460  2.00  1.00           C
ATOM   3544  CG  LYS B   8     -17.987  25.392  47.070  2.00  1.00           C
ATOM   3545  CD  LYS B   8     -17.383  25.265  48.468  2.00  1.00           C
ATOM   3546  CE  LYS B   8     -17.140  26.601  49.169  2.00  1.00           C
ATOM   3547  NZ  LYS B   8     -16.655  26.354  50.545  2.00  1.00           N
ATOM   3548  C   LYS B   8     -17.684  21.755  45.962  2.00  1.00           C
ATOM   3549  O   LYS B   8     -17.563  20.880  46.819  2.00  1.00           O
ATOM   3550  N   ARG B   9     -18.300  21.527  44.784  2.00  1.00           N
ATOM   3551  CA  ARG B   9     -18.920  20.263  44.500  2.00  1.00           C
ATOM   3552  CB  ARG B   9     -19.624  20.260  43.132  2.00  1.00           C
ATOM   3553  CG  ARG B   9     -20.849  21.179  43.096  2.00  1.00           C
ATOM   3554  CD  ARG B   9     -21.348  21.515  41.689  2.00  1.00           C
ATOM   3555  NE  ARG B   9     -21.867  20.266  41.063  2.00  1.00           N
ATOM   3556  CZ  ARG B   9     -23.032  20.302  40.352  2.00  1.00           C
ATOM   3557  NH1 ARG B   9     -23.758  21.457  40.296  2.00  1.00           N
ATOM   3558  NH2 ARG B   9     -23.465  19.187  39.693  2.00  1.00           N
ATOM   3559  C   ARG B   9     -17.880  19.196  44.503  2.00  1.00           C
ATOM   3560  O   ARG B   9     -18.063  18.158  45.136  2.00  1.00           O
ATOM   3561  N   ALA B  10     -16.744  19.415  43.813  2.00  1.00           N
ATOM   3562  CA  ALA B  10     -15.759  18.377  43.873  2.00  1.00           C
ATOM   3563  CB  ALA B  10     -14.811  18.356  42.663  2.00  1.00           C
ATOM   3564  C   ALA B  10     -14.942  18.700  45.075  2.00  1.00           C
ATOM   3565  O   ALA B  10     -13.966  19.444  45.016  2.00  1.00           O
ATOM   3566  N   ARG B  11     -15.348  18.113  46.207  2.00  1.00           N
ATOM   3567  CA  ARG B  11     -14.754  18.327  47.487  2.00  1.00           C
ATOM   3568  CB  ARG B  11     -14.655  19.818  47.858  2.00  1.00           C
ATOM   3569  CG  ARG B  11     -13.707  20.119  49.023  2.00  1.00           C
ATOM   3570  CD  ARG B  11     -14.204  19.647  50.392  2.00  1.00           C
ATOM   3571  NE  ARG B  11     -13.197  20.097  51.397  2.00  1.00           N
ATOM   3572  CZ  ARG B  11     -13.451  19.977  52.733  2.00  1.00           C
ATOM   3573  NH1 ARG B  11     -14.607  19.391  53.160  2.00  1.00           N
ATOM   3574  NH2 ARG B  11     -12.548  20.446  53.643  2.00  1.00           N
ATOM   3575  C   ARG B  11     -15.782  17.700  48.357  2.00  1.00           C
ATOM   3576  O   ARG B  11     -15.485  16.847  49.188  2.00  1.00           O
ATOM   3577  N   ALA B  12     -17.031  18.183  48.180  2.00  1.00           N
ATOM   3578  CA  ALA B  12     -18.233  17.672  48.776  2.00  1.00           C
ATOM   3579  CB  ALA B  12     -19.461  18.551  48.485  2.00  1.00           C
ATOM   3580  C   ALA B  12     -18.514  16.313  48.192  2.00  1.00           C
ATOM   3581  O   ALA B  12     -19.009  15.423  48.882  2.00  1.00           O
ATOM   3582  N   ALA B  13     -18.256  16.144  46.877  2.00  1.00           N
ATOM   3583  CA  ALA B  13     -18.456  14.887  46.199  2.00  1.00           C
ATOM   3584  CB  ALA B  13     -18.082  14.975  44.723  2.00  1.00           C
ATOM   3585  C   ALA B  13     -17.521  13.912  46.788  2.00  1.00           C
ATOM   3586  O   ALA B  13     -17.875  12.776  47.103  2.00  1.00           O
ATOM   3587  N   PHE B  14     -16.275  14.372  46.963  2.00  1.00           N
ATOM   3588  CA  PHE B  14     -15.292  13.597  47.634  2.00  1.00           C
ATOM   3589  CB  PHE B  14     -13.860  14.092  47.373  2.00  1.00           C
ATOM   3590  CG  PHE B  14     -12.928  12.969  47.668  2.00  1.00           C
ATOM   3591  CD1 PHE B  14     -12.695  12.003  46.713  2.00  1.00           C
ATOM   3592  CD2 PHE B  14     -12.285  12.875  48.878  2.00  1.00           C
ATOM   3593  CE1 PHE B  14     -11.836  10.958  46.959  2.00  1.00           C
ATOM   3594  CE2 PHE B  14     -11.424  11.832  49.130  2.00  1.00           C
ATOM   3595  CZ  PHE B  14     -11.199  10.871  48.172  2.00  1.00           C
ATOM   3596  C   PHE B  14     -15.681  13.901  49.045  2.00  1.00           C
ATOM   3597  O   PHE B  14     -16.652  14.613  49.266  2.00  1.00           O
ATOM   3598  N   SER B  15     -15.017  13.342  50.055  2.00  1.00           N
ATOM   3599  CA  SER B  15     -15.428  13.636  51.400  2.00  1.00           C
ATOM   3600  CB  SER B  15     -15.631  15.130  51.729  2.00  1.00           C
ATOM   3601  OG  SER B  15     -16.067  15.282  53.071  2.00  1.00           O
ATOM   3602  C   SER B  15     -16.686  12.886  51.728  2.00  1.00           C
ATOM   3603  O   SER B  15     -16.969  12.642  52.900  2.00  1.00           O
ATOM   3604  N   SER B  16     -17.471  12.481  50.712  3.00  1.00           N
ATOM   3605  CA  SER B  16     -18.620  11.650  50.953  3.00  1.00           C
ATOM   3606  CB  SER B  16     -19.626  11.677  49.795  3.00  1.00           C
ATOM   3607  OG  SER B  16     -19.053  11.073  48.645  3.00  1.00           O
ATOM   3608  C   SER B  16     -18.109  10.246  51.056  3.00  1.00           C
ATOM   3609  O   SER B  16     -18.716   9.396  51.707  3.00  1.00           O
ATOM   3610  N   GLY B  17     -16.949   9.982  50.413  3.00  1.00           N
ATOM   3611  CA  GLY B  17     -16.370   8.668  50.408  3.00  1.00           C
ATOM   3612  C   GLY B  17     -16.779   7.928  49.162  3.00  1.00           C
ATOM   3613  O   GLY B  17     -16.648   6.707  49.094  3.00  1.00           O
ATOM   3614  N   ARG B  18     -17.292   8.642  48.139  3.00  1.00           N
ATOM   3615  CA  ARG B  18     -17.758   8.004  46.932  3.00  1.00           C
ATOM   3616  CB  ARG B  18     -18.343   9.004  45.919  3.00  1.00           C
ATOM   3617  CG  ARG B  18     -19.673   9.617  46.354  3.00  1.00           C
ATOM   3618  CD  ARG B  18     -20.100  10.826  45.517  3.00  1.00           C
ATOM   3619  NE  ARG B  18     -20.570  10.326  44.194  3.00  1.00           N
ATOM   3620  CZ  ARG B  18     -21.673  10.882  43.612  3.00  1.00           C
ATOM   3621  NH1 ARG B  18     -22.351  11.881  44.250  3.00  1.00           N
ATOM   3622  NH2 ARG B  18     -22.103  10.440  42.394  3.00  1.00           N
ATOM   3623  C   ARG B  18     -16.655   7.295  46.201  3.00  1.00           C
ATOM   3624  O   ARG B  18     -16.780   6.121  45.853  3.00  1.00           O
ATOM   3625  N   THR B  19     -15.537   7.999  45.963  3.00  1.00           N
ATOM   3626  CA  THR B  19     -14.442   7.513  45.167  3.00  1.00           C
ATOM   3627  CB  THR B  19     -13.450   8.582  44.826  3.00  1.00           C
ATOM   3628  OG1 THR B  19     -14.090   9.650  44.145  3.00  1.00           O
ATOM   3629  CG2 THR B  19     -12.382   7.955  43.916  3.00  1.00           C
ATOM   3630  C   THR B  19     -13.693   6.425  45.878  3.00  1.00           C
ATOM   3631  O   THR B  19     -13.076   5.572  45.242  3.00  1.00           O
ATOM   3632  N   ARG B  20     -13.750   6.419  47.220  1.00  1.00           N
ATOM   3633  CA  ARG B  20     -12.971   5.561  48.073  1.00  1.00           C
ATOM   3634  CB  ARG B  20     -13.489   5.692  49.514  1.00  1.00           C
ATOM   3635  CG  ARG B  20     -12.758   4.915  50.606  1.00  1.00           C
ATOM   3636  CD  ARG B  20     -13.456   5.110  51.953  1.00  1.00           C
ATOM   3637  NE  ARG B  20     -12.725   4.340  52.994  1.00  1.00           N
ATOM   3638  CZ  ARG B  20     -13.425   3.832  54.050  1.00  1.00           C
ATOM   3639  NH1 ARG B  20     -14.782   3.965  54.107  1.00  1.00           N
ATOM   3640  NH2 ARG B  20     -12.768   3.189  55.059  1.00  1.00           N
ATOM   3641  C   ARG B  20     -13.144   4.136  47.607  1.00  1.00           C
ATOM   3642  O   ARG B  20     -12.156   3.407  47.571  1.00  1.00           O
ATOM   3643  N   PRO B  21     -14.316   3.672  47.248  1.00  1.00           N
ATOM   3644  CA  PRO B  21     -14.412   2.296  46.821  1.00  1.00           C
ATOM   3645  CD  PRO B  21     -15.544   4.131  47.877  1.00  1.00           C
ATOM   3646  CB  PRO B  21     -15.906   1.988  46.764  1.00  1.00           C
ATOM   3647  CG  PRO B  21     -16.500   2.924  47.837  1.00  1.00           C
ATOM   3648  C   PRO B  21     -13.673   2.154  45.512  1.00  1.00           C
ATOM   3649  O   PRO B  21     -13.733   3.070  44.693  1.00  1.00           O
ATOM   3650  N   LEU B  22     -12.956   1.029  45.313  2.00  1.00           N
ATOM   3651  CA  LEU B  22     -12.167   0.745  44.138  2.00  1.00           C
ATOM   3652  CB  LEU B  22     -11.371  -0.563  44.284  2.00  1.00           C
ATOM   3653  CG  LEU B  22     -10.530  -0.931  43.047  2.00  1.00           C
ATOM   3654  CD1 LEU B  22      -9.373   0.058  42.820  2.00  1.00           C
ATOM   3655  CD2 LEU B  22     -10.079  -2.399  43.106  2.00  1.00           C
ATOM   3656  C   LEU B  22     -13.058   0.563  42.952  2.00  1.00           C
ATOM   3657  O   LEU B  22     -12.742   1.018  41.855  2.00  1.00           O
ATOM   3658  N   GLN B  23     -14.211  -0.095  43.157  2.00  1.00           N
ATOM   3659  CA  GLN B  23     -15.066  -0.472  42.071  2.00  1.00           C
ATOM   3660  CB  GLN B  23     -16.292  -1.267  42.546  2.00  1.00           C
ATOM   3661  CG  GLN B  23     -17.045  -1.964  41.414  2.00  1.00           C
ATOM   3662  CD  GLN B  23     -17.946  -3.009  42.054  2.00  1.00           C
ATOM   3663  OE1 GLN B  23     -17.900  -3.226  43.264  2.00  1.00           O
ATOM   3664  NE2 GLN B  23     -18.778  -3.689  41.220  2.00  1.00           N
ATOM   3665  C   GLN B  23     -15.507   0.759  41.343  2.00  1.00           C
ATOM   3666  O   GLN B  23     -15.584   0.769  40.115  2.00  1.00           O
ATOM   3667  N   PHE B  24     -15.782   1.846  42.083  2.00  1.00           N
ATOM   3668  CA  PHE B  24     -16.213   3.069  41.470  2.00  1.00           C
ATOM   3669  CB  PHE B  24     -16.462   4.173  42.515  2.00  1.00           C
ATOM   3670  CG  PHE B  24     -16.910   5.410  41.816  2.00  1.00           C
ATOM   3671  CD1 PHE B  24     -18.222   5.553  41.424  2.00  1.00           C
ATOM   3672  CD2 PHE B  24     -16.024   6.431  41.564  2.00  1.00           C
ATOM   3673  CE1 PHE B  24     -18.644   6.693  40.783  2.00  1.00           C
ATOM   3674  CE2 PHE B  24     -16.440   7.575  40.924  2.00  1.00           C
ATOM   3675  CZ  PHE B  24     -17.750   7.707  40.533  2.00  1.00           C
ATOM   3676  C   PHE B  24     -15.106   3.513  40.556  2.00  1.00           C
ATOM   3677  O   PHE B  24     -15.352   3.939  39.429  2.00  1.00           O
ATOM   3678  N   ARG B  25     -13.845   3.397  41.020  2.00  1.00           N
ATOM   3679  CA  ARG B  25     -12.698   3.839  40.272  2.00  1.00           C
ATOM   3680  CB  ARG B  25     -11.391   3.658  41.067  2.00  1.00           C
ATOM   3681  CG  ARG B  25     -11.420   4.387  42.417  2.00  1.00           C
ATOM   3682  CD  ARG B  25     -10.159   4.213  43.269  2.00  1.00           C
ATOM   3683  NE  ARG B  25     -10.439   4.813  44.605  2.00  1.00           N
ATOM   3684  CZ  ARG B  25      -9.439   4.947  45.524  2.00  1.00           C
ATOM   3685  NH1 ARG B  25      -8.165   4.575  45.205  2.00  1.00           N
ATOM   3686  NH2 ARG B  25      -9.721   5.446  46.764  2.00  1.00           N
ATOM   3687  C   ARG B  25     -12.595   3.061  38.994  2.00  1.00           C
ATOM   3688  O   ARG B  25     -12.313   3.629  37.938  2.00  1.00           O
ATOM   3689  N   ILE B  26     -12.841   1.739  39.051  2.00  1.00           N
ATOM   3690  CA  ILE B  26     -12.754   0.899  37.888  2.00  1.00           C
ATOM   3691  CB  ILE B  26     -13.110  -0.532  38.197  2.00  1.00           C
ATOM   3692  CG1 ILE B  26     -12.187  -1.104  39.290  2.00  1.00           C
ATOM   3693  CG2 ILE B  26     -13.064  -1.327  36.881  2.00  1.00           C
ATOM   3694  CD1 ILE B  26     -12.726  -2.379  39.941  2.00  1.00           C
ATOM   3695  C   ILE B  26     -13.777   1.425  36.915  2.00  1.00           C
ATOM   3696  O   ILE B  26     -13.508   1.538  35.720  2.00  1.00           O
ATOM   3697  N   GLN B  27     -14.978   1.789  37.418  2.00  1.00           N
ATOM   3698  CA  GLN B  27     -16.073   2.274  36.611  2.00  1.00           C
ATOM   3699  CB  GLN B  27     -17.334   2.565  37.443  2.00  1.00           C
ATOM   3700  CG  GLN B  27     -18.520   3.083  36.624  2.00  1.00           C
ATOM   3701  CD  GLN B  27     -18.388   4.594  36.493  2.00  1.00           C
ATOM   3702  OE1 GLN B  27     -18.840   5.192  35.518  2.00  1.00           O
ATOM   3703  NE2 GLN B  27     -17.762   5.238  37.516  2.00  1.00           N
ATOM   3704  C   GLN B  27     -15.661   3.538  35.936  2.00  1.00           C
ATOM   3705  O   GLN B  27     -15.969   3.756  34.765  2.00  1.00           O
ATOM   3706  N   GLN B  28     -14.933   4.403  36.657  2.00  1.00           N
ATOM   3707  CA  GLN B  28     -14.513   5.641  36.080  2.00  1.00           C
ATOM   3708  CB  GLN B  28     -13.643   6.468  37.044  2.00  1.00           C
ATOM   3709  CG  GLN B  28     -12.895   7.631  36.384  2.00  1.00           C
ATOM   3710  CD  GLN B  28     -13.845   8.802  36.168  2.00  1.00           C
ATOM   3711  OE1 GLN B  28     -13.428   9.883  35.756  2.00  1.00           O
ATOM   3712  NE2 GLN B  28     -15.155   8.589  36.458  2.00  1.00           N
ATOM   3713  C   GLN B  28     -13.664   5.337  34.910  2.00  1.00           C
ATOM   3714  O   GLN B  28     -13.737   6.021  33.894  2.00  1.00           O
ATOM   3715  N   LEU B  29     -12.802   4.325  35.062  2.00  1.00           N
ATOM   3716  CA  LEU B  29     -11.885   3.925  34.045  2.00  1.00           C
ATOM   3717  CB  LEU B  29     -10.784   2.987  34.571  2.00  1.00           C
ATOM   3718  CG  LEU B  29      -9.827   3.666  35.567  2.00  1.00           C
ATOM   3719  CD1 LEU B  29      -8.733   2.696  36.039  2.00  1.00           C
ATOM   3720  CD2 LEU B  29      -9.252   4.967  34.986  2.00  1.00           C
ATOM   3721  C   LEU B  29     -12.540   3.219  32.879  2.00  1.00           C
ATOM   3722  O   LEU B  29     -12.069   3.364  31.752  2.00  1.00           O
ATOM   3723  N   GLU B  30     -13.597   2.396  33.088  2.00  1.00           N
ATOM   3724  CA  GLU B  30     -14.245   1.723  31.975  2.00  1.00           C
ATOM   3725  CB  GLU B  30     -15.295   0.700  32.442  2.00  1.00           C
ATOM   3726  CG  GLU B  30     -15.738  -0.263  31.340  2.00  1.00           C
ATOM   3727  CD  GLU B  30     -16.564  -1.365  31.988  2.00  1.00           C
ATOM   3728  OE1 GLU B  30     -17.560  -1.029  32.684  2.00  1.00           O
ATOM   3729  OE2 GLU B  30     -16.207  -2.558  31.801  2.00  1.00           O
ATOM   3730  C   GLU B  30     -14.909   2.754  31.146  2.00  1.00           C
ATOM   3731  O   GLU B  30     -14.818   2.744  29.920  2.00  1.00           O
ATOM   3732  N   ALA B  31     -15.595   3.692  31.821  2.00  1.00           N
ATOM   3733  CA  ALA B  31     -16.061   4.835  31.111  2.00  1.00           C
ATOM   3734  CB  ALA B  31     -16.922   5.774  31.964  2.00  1.00           C
ATOM   3735  C   ALA B  31     -14.754   5.501  30.851  2.00  1.00           C
ATOM   3736  O   ALA B  31     -13.782   5.200  31.520  2.00  1.00           O
ATOM   3737  N   LEU B  32     -14.658   6.414  29.892  2.00  1.00           N
ATOM   3738  CA  LEU B  32     -13.401   6.993  29.506  2.00  1.00           C
ATOM   3739  CB  LEU B  32     -12.408   7.347  30.639  2.00  1.00           C
ATOM   3740  CG  LEU B  32     -11.248   8.245  30.190  2.00  1.00           C
ATOM   3741  CD1 LEU B  32     -11.773   9.618  29.741  2.00  1.00           C
ATOM   3742  CD2 LEU B  32     -10.196   8.367  31.295  2.00  1.00           C
ATOM   3743  C   LEU B  32     -12.783   6.082  28.479  2.00  1.00           C
ATOM   3744  O   LEU B  32     -12.199   6.568  27.512  2.00  1.00           O
ATOM   3745  N   GLN B  33     -12.897   4.740  28.628  2.00  1.00           N
ATOM   3746  CA  GLN B  33     -12.524   3.860  27.544  2.00  1.00           C
ATOM   3747  CB  GLN B  33     -12.207   2.420  27.980  2.00  1.00           C
ATOM   3748  CG  GLN B  33     -10.910   2.316  28.787  2.00  1.00           C
ATOM   3749  CD  GLN B  33     -10.520   0.848  28.877  2.00  1.00           C
ATOM   3750  OE1 GLN B  33      -9.825   0.430  29.802  2.00  1.00           O
ATOM   3751  NE2 GLN B  33     -10.970   0.041  27.878  2.00  1.00           N
ATOM   3752  C   GLN B  33     -13.652   3.822  26.563  2.00  1.00           C
ATOM   3753  O   GLN B  33     -13.458   3.886  25.353  2.00  1.00           O
ATOM   3754  N   ARG B  34     -14.887   3.728  27.088  2.00  1.00           N
ATOM   3755  CA  ARG B  34     -16.057   3.670  26.261  2.00  1.00           C
ATOM   3756  CB  ARG B  34     -17.352   3.490  27.067  2.00  1.00           C
ATOM   3757  CG  ARG B  34     -17.447   2.141  27.777  2.00  1.00           C
ATOM   3758  CD  ARG B  34     -17.839   0.989  26.853  2.00  1.00           C
ATOM   3759  NE  ARG B  34     -18.054  -0.208  27.711  2.00  1.00           N
ATOM   3760  CZ  ARG B  34     -19.247  -0.864  27.639  2.00  1.00           C
ATOM   3761  NH1 ARG B  34     -20.208  -0.419  26.777  2.00  1.00           N
ATOM   3762  NH2 ARG B  34     -19.484  -1.944  28.438  2.00  1.00           N
ATOM   3763  C   ARG B  34     -16.139   4.981  25.579  2.00  1.00           C
ATOM   3764  O   ARG B  34     -16.616   5.088  24.456  2.00  1.00           O
ATOM   3765  N   LEU B  35     -15.707   6.029  26.286  2.00  1.00           N
ATOM   3766  CA  LEU B  35     -15.735   7.356  25.766  2.00  1.00           C
ATOM   3767  CB  LEU B  35     -15.286   8.322  26.867  2.00  1.00           C
ATOM   3768  CG  LEU B  35     -15.490   9.812  26.598  2.00  1.00           C
ATOM   3769  CD1 LEU B  35     -16.988  10.158  26.473  2.00  1.00           C
ATOM   3770  CD2 LEU B  35     -14.756  10.612  27.687  2.00  1.00           C
ATOM   3771  C   LEU B  35     -14.789   7.428  24.618  2.00  1.00           C
ATOM   3772  O   LEU B  35     -15.111   7.992  23.574  2.00  1.00           O
ATOM   3773  N   ILE B  36     -13.586   6.842  24.778  2.00  1.00           N
ATOM   3774  CA  ILE B  36     -12.639   6.910  23.709  2.00  1.00           C
ATOM   3775  CB  ILE B  36     -11.259   6.421  24.064  2.00  1.00           C
ATOM   3776  CG1 ILE B  36     -10.249   7.005  23.066  2.00  1.00           C
ATOM   3777  CG2 ILE B  36     -11.241   4.886  24.105  2.00  1.00           C
ATOM   3778  CD1 ILE B  36     -10.107   8.523  23.183  2.00  1.00           C
ATOM   3779  C   ILE B  36     -13.185   6.119  22.564  2.00  1.00           C
ATOM   3780  O   ILE B  36     -13.102   6.533  21.409  2.00  1.00           O
ATOM   3781  N   GLN B  37     -13.779   4.953  22.875  2.00  1.00           N
ATOM   3782  CA  GLN B  37     -14.304   4.073  21.875  2.00  1.00           C
ATOM   3783  CB  GLN B  37     -14.854   2.789  22.510  2.00  1.00           C
ATOM   3784  CG  GLN B  37     -15.388   1.762  21.516  2.00  1.00           C
ATOM   3785  CD  GLN B  37     -15.782   0.537  22.329  2.00  1.00           C
ATOM   3786  OE1 GLN B  37     -15.645   0.517  23.551  2.00  1.00           O
ATOM   3787  NE2 GLN B  37     -16.283  -0.517  21.632  2.00  1.00           N
ATOM   3788  C   GLN B  37     -15.420   4.767  21.146  2.00  1.00           C
ATOM   3789  O   GLN B  37     -15.472   4.756  19.917  2.00  1.00           O
ATOM   3790  N   GLU B  38     -16.333   5.415  21.894  2.00  1.00           N
ATOM   3791  CA  GLU B  38     -17.516   6.002  21.329  2.00  1.00           C
ATOM   3792  CB  GLU B  38     -18.538   6.433  22.391  2.00  1.00           C
ATOM   3793  CG  GLU B  38     -19.090   5.241  23.175  2.00  1.00           C
ATOM   3794  CD  GLU B  38     -20.106   5.758  24.178  2.00  1.00           C
ATOM   3795  OE1 GLU B  38     -21.235   6.113  23.744  2.00  1.00           O
ATOM   3796  OE2 GLU B  38     -19.769   5.803  25.391  2.00  1.00           O
ATOM   3797  C   GLU B  38     -17.238   7.179  20.460  2.00  1.00           C
ATOM   3798  O   GLU B  38     -17.705   7.229  19.324  2.00  1.00           O
ATOM   3799  N   GLN B  39     -16.456   8.162  20.940  3.00  1.00           N
ATOM   3800  CA  GLN B  39     -16.326   9.295  20.077  3.00  1.00           C
ATOM   3801  CB  GLN B  39     -16.580  10.634  20.792  3.00  1.00           C
ATOM   3802  CG  GLN B  39     -17.982  10.743  21.404  3.00  1.00           C
ATOM   3803  CD  GLN B  39     -19.025  10.894  20.302  3.00  1.00           C
ATOM   3804  OE1 GLN B  39     -19.877  11.778  20.364  3.00  1.00           O
ATOM   3805  NE2 GLN B  39     -18.980  10.005  19.272  3.00  1.00           N
ATOM   3806  C   GLN B  39     -14.941   9.307  19.546  3.00  1.00           C
ATOM   3807  O   GLN B  39     -14.196  10.268  19.736  3.00  1.00           O
ATOM   3808  N   GLU B  40     -14.563   8.217  18.856  2.00  1.00           N
ATOM   3809  CA  GLU B  40     -13.267   8.151  18.260  2.00  1.00           C
ATOM   3810  CB  GLU B  40     -12.981   6.779  17.627  2.00  1.00           C
ATOM   3811  CG  GLU B  40     -12.895   5.623  18.623  2.00  1.00           C
ATOM   3812  CD  GLU B  40     -12.703   4.346  17.819  2.00  1.00           C
ATOM   3813  OE1 GLU B  40     -12.832   4.411  16.568  2.00  1.00           O
ATOM   3814  OE2 GLU B  40     -12.426   3.289  18.446  2.00  1.00           O
ATOM   3815  C   GLU B  40     -13.242   9.134  17.138  2.00  1.00           C
ATOM   3816  O   GLU B  40     -12.302   9.912  16.987  2.00  1.00           O
ATOM   3817  N   GLN B  41     -14.317   9.124  16.328  2.00  1.00           N
ATOM   3818  CA  GLN B  41     -14.381   9.948  15.160  2.00  1.00           C
ATOM   3819  CB  GLN B  41     -15.619   9.662  14.296  2.00  1.00           C
ATOM   3820  CG  GLN B  41     -15.674   8.217  13.799  2.00  1.00           C
ATOM   3821  CD  GLN B  41     -14.411   7.954  12.993  2.00  1.00           C
ATOM   3822  OE1 GLN B  41     -13.601   7.101  13.352  2.00  1.00           O
ATOM   3823  NE2 GLN B  41     -14.232   8.708  11.875  2.00  1.00           N
ATOM   3824  C   GLN B  41     -14.410  11.378  15.567  2.00  1.00           C
ATOM   3825  O   GLN B  41     -13.745  12.218  14.963  2.00  1.00           O
ATOM   3826  N   GLU B  42     -15.180  11.701  16.615  2.00  1.00           N
ATOM   3827  CA  GLU B  42     -15.262  13.072  17.010  2.00  1.00           C
ATOM   3828  CB  GLU B  42     -16.273  13.299  18.146  2.00  1.00           C
ATOM   3829  CG  GLU B  42     -17.704  12.908  17.760  2.00  1.00           C
ATOM   3830  CD  GLU B  42     -18.127  13.731  16.550  2.00  1.00           C
ATOM   3831  OE1 GLU B  42     -17.716  14.918  16.463  2.00  1.00           O
ATOM   3832  OE2 GLU B  42     -18.876  13.183  15.696  2.00  1.00           O
ATOM   3833  C   GLU B  42     -13.918  13.498  17.480  2.00  1.00           C
ATOM   3834  O   GLU B  42     -13.449  14.589  17.160  2.00  1.00           O
ATOM   3835  N   LEU B  43     -13.253  12.616  18.243  2.00  1.00           N
ATOM   3836  CA  LEU B  43     -11.969  12.931  18.784  2.00  1.00           C
ATOM   3837  CB  LEU B  43     -11.448  11.761  19.645  2.00  1.00           C
ATOM   3838  CG  LEU B  43     -10.157  12.000  20.456  2.00  1.00           C
ATOM   3839  CD1 LEU B  43      -9.789  10.736  21.249  2.00  1.00           C
ATOM   3840  CD2 LEU B  43      -8.987  12.492  19.592  2.00  1.00           C
ATOM   3841  C   LEU B  43     -11.052  13.149  17.612  2.00  1.00           C
ATOM   3842  O   LEU B  43     -10.320  14.136  17.580  2.00  1.00           O
ATOM   3843  N   VAL B  44     -11.066  12.245  16.604  2.00  1.00           N
ATOM   3844  CA  VAL B  44     -10.227  12.461  15.452  2.00  1.00           C
ATOM   3845  CB  VAL B  44      -9.688  11.183  14.866  2.00  1.00           C
ATOM   3846  CG1 VAL B  44     -10.846  10.215  14.573  2.00  1.00           C
ATOM   3847  CG2 VAL B  44      -8.837  11.541  13.635  2.00  1.00           C
ATOM   3848  C   VAL B  44     -11.072  13.189  14.464  2.00  1.00           C
ATOM   3849  O   VAL B  44     -11.678  12.618  13.558  2.00  1.00           O
ATOM   3850  N   GLY B  45     -11.074  14.519  14.624  2.00  1.00           N
ATOM   3851  CA  GLY B  45     -11.884  15.429  13.884  2.00  1.00           C
ATOM   3852  C   GLY B  45     -11.541  16.727  14.506  2.00  1.00           C
ATOM   3853  O   GLY B  45     -11.080  17.661  13.852  2.00  1.00           O
ATOM   3854  N   ALA B  46     -11.786  16.798  15.824  2.00  1.00           N
ATOM   3855  CA  ALA B  46     -11.399  17.943  16.577  2.00  1.00           C
ATOM   3856  CB  ALA B  46     -11.773  17.836  18.065  2.00  1.00           C
ATOM   3857  C   ALA B  46      -9.909  17.993  16.493  2.00  1.00           C
ATOM   3858  O   ALA B  46      -9.317  19.060  16.327  2.00  1.00           O
ATOM   3859  N   LEU B  47      -9.261  16.813  16.577  2.00  1.00           N
ATOM   3860  CA  LEU B  47      -7.830  16.777  16.524  2.00  1.00           C
ATOM   3861  CB  LEU B  47      -7.238  15.358  16.565  2.00  1.00           C
ATOM   3862  CG  LEU B  47      -7.510  14.610  17.881  2.00  1.00           C
ATOM   3863  CD1 LEU B  47      -6.678  13.319  17.962  2.00  1.00           C
ATOM   3864  CD2 LEU B  47      -7.323  15.533  19.095  2.00  1.00           C
ATOM   3865  C   LEU B  47      -7.447  17.368  15.216  2.00  1.00           C
ATOM   3866  O   LEU B  47      -6.571  18.224  15.145  2.00  1.00           O
ATOM   3867  N   ALA B  48      -8.135  16.958  14.141  2.00  1.00           N
ATOM   3868  CA  ALA B  48      -7.803  17.472  12.851  2.00  1.00           C
ATOM   3869  CB  ALA B  48      -8.689  16.897  11.734  2.00  1.00           C
ATOM   3870  C   ALA B  48      -8.032  18.954  12.885  2.00  1.00           C
ATOM   3871  O   ALA B  48      -7.238  19.723  12.347  2.00  1.00           O
ATOM   3872  N   ALA B  49      -9.122  19.389  13.551  2.00  1.00           N
ATOM   3873  CA  ALA B  49      -9.494  20.777  13.611  2.00  1.00           C
ATOM   3874  CB  ALA B  49     -10.761  21.007  14.452  2.00  1.00           C
ATOM   3875  C   ALA B  49      -8.387  21.541  14.263  2.00  1.00           C
ATOM   3876  O   ALA B  49      -8.059  22.642  13.825  2.00  1.00           O
ATOM   3877  N   ASP B  50      -7.780  20.985  15.332  2.00  1.00           N
ATOM   3878  CA  ASP B  50      -6.694  21.690  15.953  2.00  1.00           C
ATOM   3879  CB  ASP B  50      -6.388  21.259  17.413  2.00  1.00           C
ATOM   3880  CG  ASP B  50      -6.174  19.755  17.611  2.00  1.00           C
ATOM   3881  OD1 ASP B  50      -5.206  19.168  17.060  2.00  1.00           O
ATOM   3882  OD2 ASP B  50      -6.997  19.171  18.366  2.00  1.00           O
ATOM   3883  C   ASP B  50      -5.525  21.592  15.046  2.00  1.00           C
ATOM   3884  O   ASP B  50      -5.609  22.013  13.895  2.00  1.00           O
ATOM   3885  N   LEU B  51      -4.377  21.097  15.527  2.00  1.00           N
ATOM   3886  CA  LEU B  51      -3.348  20.923  14.558  2.00  1.00           C
ATOM   3887  CB  LEU B  51      -2.044  20.312  15.109  2.00  1.00           C
ATOM   3888  CG  LEU B  51      -1.316  21.168  16.162  2.00  1.00           C
ATOM   3889  CD1 LEU B  51      -2.135  21.281  17.457  2.00  1.00           C
ATOM   3890  CD2 LEU B  51       0.116  20.659  16.399  2.00  1.00           C
ATOM   3891  C   LEU B  51      -3.907  19.899  13.610  2.00  1.00           C
ATOM   3892  O   LEU B  51      -4.371  18.859  14.070  2.00  1.00           O
ATOM   3893  N   HIS B  52      -3.891  20.154  12.274  1.00  1.00           N
ATOM   3894  CA  HIS B  52      -4.519  19.202  11.390  1.00  1.00           C
ATOM   3895  ND1 HIS B  52      -6.768  18.397   9.680  1.00  1.00           N
ATOM   3896  CG  HIS B  52      -5.533  18.722   9.161  1.00  1.00           C
ATOM   3897  CB  HIS B  52      -4.536  19.570   9.898  1.00  1.00           C
ATOM   3898  NE2 HIS B  52      -6.670  17.479   7.659  1.00  1.00           N
ATOM   3899  CD2 HIS B  52      -5.490  18.152   7.926  1.00  1.00           C
ATOM   3900  CE1 HIS B  52      -7.405  17.653   8.742  1.00  1.00           C
ATOM   3901  C   HIS B  52      -3.808  17.908  11.575  1.00  1.00           C
ATOM   3902  O   HIS B  52      -2.599  17.804  11.374  1.00  1.00           O
ATOM   3903  N   LYS B  53      -4.581  16.892  11.995  1.00  1.00           N
ATOM   3904  CA  LYS B  53      -4.057  15.602  12.319  1.00  1.00           C
ATOM   3905  CB  LYS B  53      -4.197  15.293  13.823  1.00  1.00           C
ATOM   3906  CG  LYS B  53      -3.352  14.135  14.360  1.00  1.00           C
ATOM   3907  CD  LYS B  53      -3.218  14.177  15.889  1.00  1.00           C
ATOM   3908  CE  LYS B  53      -2.439  13.010  16.503  1.00  1.00           C
ATOM   3909  NZ  LYS B  53      -1.004  13.104  16.156  1.00  1.00           N
ATOM   3910  C   LYS B  53      -4.879  14.629  11.560  1.00  1.00           C
ATOM   3911  O   LYS B  53      -5.853  15.000  10.905  1.00  1.00           O
ATOM   3912  N   ASN B  54      -4.504  13.344  11.613  1.00  1.00           N
ATOM   3913  CA  ASN B  54      -5.264  12.436  10.825  1.00  1.00           C
ATOM   3914  CB  ASN B  54      -4.477  11.754   9.693  1.00  1.00           C
ATOM   3915  CG  ASN B  54      -4.354  12.733   8.538  1.00  1.00           C
ATOM   3916  OD1 ASN B  54      -5.351  13.224   8.013  1.00  1.00           O
ATOM   3917  ND2 ASN B  54      -3.091  13.019   8.126  1.00  1.00           N
ATOM   3918  C   ASN B  54      -5.808  11.348  11.665  1.00  1.00           C
ATOM   3919  O   ASN B  54      -5.645  11.312  12.882  1.00  1.00           O
ATOM   3920  N   GLU B  55      -6.525  10.443  10.982  2.00  1.00           N
ATOM   3921  CA  GLU B  55      -7.170   9.342  11.610  2.00  1.00           C
ATOM   3922  CB  GLU B  55      -8.024   8.535  10.616  2.00  1.00           C
ATOM   3923  CG  GLU B  55      -9.208   9.332  10.062  2.00  1.00           C
ATOM   3924  CD  GLU B  55      -9.967   8.437   9.093  2.00  1.00           C
ATOM   3925  OE1 GLU B  55     -10.413   7.338   9.521  2.00  1.00           O
ATOM   3926  OE2 GLU B  55     -10.106   8.838   7.906  2.00  1.00           O
ATOM   3927  C   GLU B  55      -6.154   8.415  12.214  2.00  1.00           C
ATOM   3928  O   GLU B  55      -6.369   7.916  13.315  2.00  1.00           O
ATOM   3929  N   TRP B  56      -5.071   8.091  11.477  2.00  1.00           N
ATOM   3930  CA  TRP B  56      -3.982   7.258  11.939  2.00  1.00           C
ATOM   3931  CB  TRP B  56      -3.075   6.877  10.759  2.00  1.00           C
ATOM   3932  CG  TRP B  56      -1.881   6.004  11.057  2.00  1.00           C
ATOM   3933  CD2 TRP B  56      -1.818   4.608  10.727  2.00  1.00           C
ATOM   3934  CD1 TRP B  56      -0.658   6.337  11.562  2.00  1.00           C
ATOM   3935  NE1 TRP B  56       0.163   5.235  11.568  2.00  1.00           N
ATOM   3936  CE2 TRP B  56      -0.537   4.163  11.055  2.00  1.00           C
ATOM   3937  CE3 TRP B  56      -2.746   3.767  10.181  2.00  1.00           C
ATOM   3938  CZ2 TRP B  56      -0.163   2.867  10.839  2.00  1.00           C
ATOM   3939  CZ3 TRP B  56      -2.370   2.457   9.980  2.00  1.00           C
ATOM   3940  CH2 TRP B  56      -1.103   2.016  10.301  2.00  1.00           C
ATOM   3941  C   TRP B  56      -3.117   8.027  12.900  2.00  1.00           C
ATOM   3942  O   TRP B  56      -2.793   7.525  13.974  2.00  1.00           O
ATOM   3943  N   ASN B  57      -2.713   9.269  12.528  2.00  1.00           N
ATOM   3944  CA  ASN B  57      -1.804  10.070  13.321  2.00  1.00           C
ATOM   3945  CB  ASN B  57      -1.541  11.442  12.684  2.00  1.00           C
ATOM   3946  CG  ASN B  57      -0.930  11.211  11.312  2.00  1.00           C
ATOM   3947  OD1 ASN B  57      -1.545  11.505  10.288  2.00  1.00           O
ATOM   3948  ND2 ASN B  57       0.317  10.669  11.287  2.00  1.00           N
ATOM   3949  C   ASN B  57      -2.477  10.334  14.627  2.00  1.00           C
ATOM   3950  O   ASN B  57      -1.942  10.011  15.686  2.00  1.00           O
ATOM   3951  N   ALA B  58      -3.696  10.915  14.580  2.00  1.00           N
ATOM   3952  CA  ALA B  58      -4.461  10.993  15.788  2.00  1.00           C
ATOM   3953  CB  ALA B  58      -5.852  11.621  15.607  2.00  1.00           C
ATOM   3954  C   ALA B  58      -4.637   9.519  15.975  2.00  1.00           C
ATOM   3955  O   ALA B  58      -4.720   8.813  14.980  2.00  1.00           O
ATOM   3956  N   TYR B  59      -4.688   8.973  17.197  2.00  1.00           N
ATOM   3957  CA  TYR B  59      -4.807   7.537  17.286  2.00  1.00           C
ATOM   3958  CB  TYR B  59      -6.009   6.954  16.511  2.00  1.00           C
ATOM   3959  CG  TYR B  59      -7.265   7.188  17.277  2.00  1.00           C
ATOM   3960  CD1 TYR B  59      -7.886   8.414  17.278  2.00  1.00           C
ATOM   3961  CD2 TYR B  59      -7.813   6.160  18.011  2.00  1.00           C
ATOM   3962  CE1 TYR B  59      -9.047   8.605  17.993  2.00  1.00           C
ATOM   3963  CE2 TYR B  59      -8.972   6.344  18.724  2.00  1.00           C
ATOM   3964  CZ  TYR B  59      -9.590   7.570  18.715  2.00  1.00           C
ATOM   3965  OH  TYR B  59     -10.780   7.762  19.448  2.00  1.00           O
ATOM   3966  C   TYR B  59      -3.590   6.757  16.883  2.00  1.00           C
ATOM   3967  O   TYR B  59      -3.708   5.668  16.324  2.00  1.00           O
ATOM   3968  N   TYR B  60      -2.388   7.289  17.160  2.00  1.00           N
ATOM   3969  CA  TYR B  60      -1.148   6.593  16.934  2.00  1.00           C
ATOM   3970  CB  TYR B  60      -0.633   6.861  15.512  2.00  1.00           C
ATOM   3971  CG  TYR B  60       0.411   5.876  15.125  2.00  1.00           C
ATOM   3972  CD1 TYR B  60       0.102   4.537  15.041  2.00  1.00           C
ATOM   3973  CD2 TYR B  60       1.674   6.295  14.782  2.00  1.00           C
ATOM   3974  CE1 TYR B  60       1.051   3.617  14.665  2.00  1.00           C
ATOM   3975  CE2 TYR B  60       2.624   5.378  14.404  2.00  1.00           C
ATOM   3976  CZ  TYR B  60       2.318   4.038  14.349  2.00  1.00           C
ATOM   3977  OH  TYR B  60       3.296   3.097  13.960  2.00  1.00           O
ATOM   3978  C   TYR B  60      -0.279   7.284  17.919  2.00  1.00           C
ATOM   3979  O   TYR B  60       0.047   6.753  18.980  2.00  1.00           O
ATOM   3980  N   GLU B  61       0.093   8.527  17.564  3.00  1.00           N
ATOM   3981  CA  GLU B  61       0.856   9.354  18.438  3.00  1.00           C
ATOM   3982  CB  GLU B  61       1.234  10.714  17.826  3.00  1.00           C
ATOM   3983  CG  GLU B  61       2.422  10.634  16.861  3.00  1.00           C
ATOM   3984  CD  GLU B  61       1.996   9.891  15.603  3.00  1.00           C
ATOM   3985  OE1 GLU B  61       0.862  10.145  15.119  3.00  1.00           O
ATOM   3986  OE2 GLU B  61       2.810   9.070  15.101  3.00  1.00           O
ATOM   3987  C   GLU B  61       0.035   9.599  19.674  3.00  1.00           C
ATOM   3988  O   GLU B  61       0.567   9.566  20.783  3.00  1.00           O
ATOM   3989  N   GLU B  62      -1.288   9.829  19.527  3.00  1.00           N
ATOM   3990  CA  GLU B  62      -2.105  10.116  20.677  3.00  1.00           C
ATOM   3991  CB  GLU B  62      -2.557  11.587  20.761  3.00  1.00           C
ATOM   3992  CG  GLU B  62      -3.429  12.036  19.584  3.00  1.00           C
ATOM   3993  CD  GLU B  62      -3.833  13.485  19.822  3.00  1.00           C
ATOM   3994  OE1 GLU B  62      -3.820  13.917  21.006  3.00  1.00           O
ATOM   3995  OE2 GLU B  62      -4.165  14.177  18.823  3.00  1.00           O
ATOM   3996  C   GLU B  62      -3.342   9.297  20.619  3.00  1.00           C
ATOM   3997  O   GLU B  62      -3.546   8.529  19.680  3.00  1.00           O
ATOM   3998  N   VAL B  63      -4.173   9.433  21.679  2.00  1.00           N
ATOM   3999  CA  VAL B  63      -5.409   8.719  21.799  2.00  1.00           C
ATOM   4000  CB  VAL B  63      -6.142   8.478  20.515  2.00  1.00           C
ATOM   4001  CG1 VAL B  63      -7.403   7.661  20.840  2.00  1.00           C
ATOM   4002  CG2 VAL B  63      -6.420   9.831  19.843  2.00  1.00           C
ATOM   4003  C   VAL B  63      -5.028   7.417  22.378  2.00  1.00           C
ATOM   4004  O   VAL B  63      -5.199   7.195  23.574  2.00  1.00           O
ATOM   4005  N   VAL B  64      -4.542   6.501  21.511  2.00  1.00           N
ATOM   4006  CA  VAL B  64      -3.907   5.343  22.051  2.00  1.00           C
ATOM   4007  CB  VAL B  64      -3.239   4.476  21.020  2.00  1.00           C
ATOM   4008  CG1 VAL B  64      -4.315   3.950  20.055  2.00  1.00           C
ATOM   4009  CG2 VAL B  64      -2.128   5.287  20.329  2.00  1.00           C
ATOM   4010  C   VAL B  64      -2.833   6.025  22.856  2.00  1.00           C
ATOM   4011  O   VAL B  64      -2.325   7.059  22.423  2.00  1.00           O
ATOM   4012  N   TYR B  65      -2.440   5.443  24.008  2.00  1.00           N
ATOM   4013  CA  TYR B  65      -1.611   6.028  25.037  2.00  1.00           C
ATOM   4014  CB  TYR B  65      -0.577   7.051  24.500  2.00  1.00           C
ATOM   4015  CG  TYR B  65       0.144   7.802  25.568  2.00  1.00           C
ATOM   4016  CD1 TYR B  65       0.976   7.169  26.464  2.00  1.00           C
ATOM   4017  CD2 TYR B  65       0.025   9.172  25.620  2.00  1.00           C
ATOM   4018  CE1 TYR B  65       1.644   7.894  27.424  2.00  1.00           C
ATOM   4019  CE2 TYR B  65       0.691   9.901  26.574  2.00  1.00           C
ATOM   4020  CZ  TYR B  65       1.500   9.262  27.482  2.00  1.00           C
ATOM   4021  OH  TYR B  65       2.184  10.012  28.462  2.00  1.00           O
ATOM   4022  C   TYR B  65      -2.500   6.631  26.082  2.00  1.00           C
ATOM   4023  O   TYR B  65      -2.124   6.679  27.252  2.00  1.00           O
ATOM   4024  N   VAL B  66      -3.712   7.091  25.725  2.00  1.00           N
ATOM   4025  CA  VAL B  66      -4.651   7.382  26.771  2.00  1.00           C
ATOM   4026  CB  VAL B  66      -5.733   8.324  26.356  2.00  1.00           C
ATOM   4027  CG1 VAL B  66      -6.810   8.345  27.451  2.00  1.00           C
ATOM   4028  CG2 VAL B  66      -5.072   9.697  26.144  2.00  1.00           C
ATOM   4029  C   VAL B  66      -5.259   6.065  27.189  2.00  1.00           C
ATOM   4030  O   VAL B  66      -5.429   5.794  28.377  2.00  1.00           O
ATOM   4031  N   LEU B  67      -5.584   5.211  26.183  2.00  1.00           N
ATOM   4032  CA  LEU B  67      -6.208   3.910  26.312  2.00  1.00           C
ATOM   4033  CB  LEU B  67      -6.494   3.277  24.939  2.00  1.00           C
ATOM   4034  CG  LEU B  67      -7.052   1.844  25.013  2.00  1.00           C
ATOM   4035  CD1 LEU B  67      -8.399   1.803  25.750  2.00  1.00           C
ATOM   4036  CD2 LEU B  67      -7.112   1.202  23.616  2.00  1.00           C
ATOM   4037  C   LEU B  67      -5.279   2.973  27.045  2.00  1.00           C
ATOM   4038  O   LEU B  67      -5.707   2.232  27.929  2.00  1.00           O
ATOM   4039  N   GLU B  68      -3.972   2.998  26.700  2.00  1.00           N
ATOM   4040  CA  GLU B  68      -2.972   2.114  27.252  2.00  1.00           C
ATOM   4041  CB  GLU B  68      -1.589   2.335  26.616  2.00  1.00           C
ATOM   4042  CG  GLU B  68      -0.511   1.396  27.157  2.00  1.00           C
ATOM   4043  CD  GLU B  68      -0.804  -0.006  26.645  2.00  1.00           C
ATOM   4044  OE1 GLU B  68      -1.193  -0.139  25.454  2.00  1.00           O
ATOM   4045  OE2 GLU B  68      -0.631  -0.968  27.441  2.00  1.00           O
ATOM   4046  C   GLU B  68      -2.846   2.369  28.701  2.00  1.00           C
ATOM   4047  O   GLU B  68      -2.613   1.438  29.461  2.00  1.00           O
ATOM   4048  N   GLU B  69      -2.933   3.644  29.108  2.00  1.00           N
ATOM   4049  CA  GLU B  69      -2.871   3.992  30.493  2.00  1.00           C
ATOM   4050  CB  GLU B  69      -2.811   5.515  30.701  2.00  1.00           C
ATOM   4051  CG  GLU B  69      -2.744   5.944  32.167  2.00  1.00           C
ATOM   4052  CD  GLU B  69      -2.900   7.458  32.217  2.00  1.00           C
ATOM   4053  OE1 GLU B  69      -3.773   7.981  31.475  2.00  1.00           O
ATOM   4054  OE2 GLU B  69      -2.164   8.107  33.006  2.00  1.00           O
ATOM   4055  C   GLU B  69      -4.122   3.528  31.162  2.00  1.00           C
ATOM   4056  O   GLU B  69      -4.093   3.082  32.307  2.00  1.00           O
ATOM   4057  N   ILE B  70      -5.270   3.643  30.467  2.00  1.00           N
ATOM   4058  CA  ILE B  70      -6.501   3.251  31.087  2.00  1.00           C
ATOM   4059  CB  ILE B  70      -7.680   3.441  30.184  2.00  1.00           C
ATOM   4060  CG1 ILE B  70      -7.835   4.926  29.817  2.00  1.00           C
ATOM   4061  CG2 ILE B  70      -8.908   2.842  30.889  2.00  1.00           C
ATOM   4062  CD1 ILE B  70      -8.778   5.168  28.640  2.00  1.00           C
ATOM   4063  C   ILE B  70      -6.385   1.802  31.378  2.00  1.00           C
ATOM   4064  O   ILE B  70      -6.662   1.350  32.488  2.00  1.00           O
ATOM   4065  N   GLU B  71      -5.940   1.037  30.372  2.00  1.00           N
ATOM   4066  CA  GLU B  71      -5.702  -0.347  30.603  2.00  1.00           C
ATOM   4067  CB  GLU B  71      -5.426  -1.130  29.310  2.00  1.00           C
ATOM   4068  CG  GLU B  71      -6.647  -1.153  28.385  2.00  1.00           C
ATOM   4069  CD  GLU B  71      -6.275  -1.851  27.085  2.00  1.00           C
ATOM   4070  OE1 GLU B  71      -5.107  -2.309  26.971  2.00  1.00           O
ATOM   4071  OE2 GLU B  71      -7.154  -1.933  26.186  2.00  1.00           O
ATOM   4072  C   GLU B  71      -4.475  -0.321  31.461  2.00  1.00           C
ATOM   4073  O   GLU B  71      -3.789   0.691  31.541  2.00  1.00           O
ATOM   4074  N   TYR B  72      -4.200  -1.387  32.212  2.00  1.00           N
ATOM   4075  CA  TYR B  72      -3.012  -1.412  33.016  2.00  1.00           C
ATOM   4076  CB  TYR B  72      -1.741  -1.024  32.247  2.00  1.00           C
ATOM   4077  CG  TYR B  72      -1.424  -2.153  31.327  2.00  1.00           C
ATOM   4078  CD1 TYR B  72      -0.921  -3.329  31.834  2.00  1.00           C
ATOM   4079  CD2 TYR B  72      -1.609  -2.036  29.969  2.00  1.00           C
ATOM   4080  CE1 TYR B  72      -0.618  -4.379  31.000  2.00  1.00           C
ATOM   4081  CE2 TYR B  72      -1.307  -3.083  29.130  2.00  1.00           C
ATOM   4082  CZ  TYR B  72      -0.811  -4.256  29.646  2.00  1.00           C
ATOM   4083  OH  TYR B  72      -0.498  -5.332  28.786  2.00  1.00           O
ATOM   4084  C   TYR B  72      -3.139  -0.536  34.217  2.00  1.00           C
ATOM   4085  O   TYR B  72      -2.538  -0.829  35.250  2.00  1.00           O
ATOM   4086  N   MET B  73      -3.918   0.556  34.153  2.00  1.00           N
ATOM   4087  CA  MET B  73      -4.108   1.269  35.380  2.00  1.00           C
ATOM   4088  CB  MET B  73      -4.778   2.639  35.187  2.00  1.00           C
ATOM   4089  CG  MET B  73      -4.758   3.511  36.445  2.00  1.00           C
ATOM   4090  SD  MET B  73      -3.112   4.126  36.922  2.00  1.00           S
ATOM   4091  CE  MET B  73      -2.542   2.551  37.626  2.00  1.00           C
ATOM   4092  C   MET B  73      -5.011   0.396  36.191  2.00  1.00           C
ATOM   4093  O   MET B  73      -4.814   0.187  37.387  2.00  1.00           O
ATOM   4094  N   ILE B  74      -6.024  -0.165  35.498  2.00  1.00           N
ATOM   4095  CA  ILE B  74      -7.060  -0.984  36.061  2.00  1.00           C
ATOM   4096  CB  ILE B  74      -8.133  -1.294  35.056  2.00  1.00           C
ATOM   4097  CG1 ILE B  74      -9.279  -2.073  35.718  2.00  1.00           C
ATOM   4098  CG2 ILE B  74      -7.487  -2.002  33.854  2.00  1.00           C
ATOM   4099  CD1 ILE B  74     -10.518  -2.200  34.834  2.00  1.00           C
ATOM   4100  C   ILE B  74      -6.514  -2.273  36.576  2.00  1.00           C
ATOM   4101  O   ILE B  74      -6.828  -2.683  37.693  2.00  1.00           O
ATOM   4102  N   GLN B  75      -5.651  -2.934  35.788  2.00  1.00           N
ATOM   4103  CA  GLN B  75      -5.171  -4.227  36.170  2.00  1.00           C
ATOM   4104  CB  GLN B  75      -4.159  -4.795  35.155  2.00  1.00           C
ATOM   4105  CG  GLN B  75      -3.595  -6.172  35.519  2.00  1.00           C
ATOM   4106  CD  GLN B  75      -2.621  -6.574  34.419  2.00  1.00           C
ATOM   4107  OE1 GLN B  75      -2.656  -6.032  33.315  2.00  1.00           O
ATOM   4108  NE2 GLN B  75      -1.717  -7.543  34.723  2.00  1.00           N
ATOM   4109  C   GLN B  75      -4.455  -4.102  37.478  2.00  1.00           C
ATOM   4110  O   GLN B  75      -4.640  -4.907  38.389  2.00  1.00           O
ATOM   4111  N   LYS B  76      -3.622  -3.057  37.587  2.00  1.00           N
ATOM   4112  CA  LYS B  76      -2.786  -2.804  38.722  2.00  1.00           C
ATOM   4113  CB  LYS B  76      -1.705  -1.734  38.469  2.00  1.00           C
ATOM   4114  CG  LYS B  76      -0.478  -2.249  37.714  2.00  1.00           C
ATOM   4115  CD  LYS B  76       0.221  -3.402  38.439  2.00  1.00           C
ATOM   4116  CE  LYS B  76       1.574  -3.797  37.842  2.00  1.00           C
ATOM   4117  NZ  LYS B  76       2.659  -3.032  38.496  2.00  1.00           N
ATOM   4118  C   LYS B  76      -3.529  -2.369  39.958  2.00  1.00           C
ATOM   4119  O   LYS B  76      -3.054  -2.594  41.070  2.00  1.00           O
ATOM   4120  N   LEU B  77      -4.725  -1.763  39.821  2.00  1.00           N
ATOM   4121  CA  LEU B  77      -5.293  -1.005  40.907  2.00  1.00           C
ATOM   4122  CB  LEU B  77      -6.692  -0.458  40.568  2.00  1.00           C
ATOM   4123  CG  LEU B  77      -6.695   0.555  39.405  2.00  1.00           C
ATOM   4124  CD1 LEU B  77      -8.110   1.087  39.125  2.00  1.00           C
ATOM   4125  CD2 LEU B  77      -5.667   1.676  39.632  2.00  1.00           C
ATOM   4126  C   LEU B  77      -5.412  -1.705  42.236  2.00  1.00           C
ATOM   4127  O   LEU B  77      -4.846  -1.177  43.190  2.00  1.00           O
ATOM   4128  N   PRO B  78      -6.056  -2.828  42.409  2.00  1.00           N
ATOM   4129  CA  PRO B  78      -6.154  -3.452  43.714  2.00  1.00           C
ATOM   4130  CD  PRO B  78      -6.276  -3.772  41.330  2.00  1.00           C
ATOM   4131  CB  PRO B  78      -6.872  -4.774  43.464  2.00  1.00           C
ATOM   4132  CG  PRO B  78      -6.450  -5.133  42.024  2.00  1.00           C
ATOM   4133  C   PRO B  78      -4.814  -3.667  44.321  2.00  1.00           C
ATOM   4134  O   PRO B  78      -4.685  -3.553  45.538  2.00  1.00           O
ATOM   4135  N   GLU B  79      -3.814  -4.028  43.502  2.00  1.00           N
ATOM   4136  CA  GLU B  79      -2.501  -4.220  44.020  2.00  1.00           C
ATOM   4137  CB  GLU B  79      -1.571  -4.848  42.973  2.00  1.00           C
ATOM   4138  CG  GLU B  79      -1.866  -6.335  42.749  2.00  1.00           C
ATOM   4139  CD  GLU B  79      -3.272  -6.481  42.184  2.00  1.00           C
ATOM   4140  OE1 GLU B  79      -3.424  -6.357  40.940  2.00  1.00           O
ATOM   4141  OE2 GLU B  79      -4.214  -6.722  42.987  2.00  1.00           O
ATOM   4142  C   GLU B  79      -1.963  -2.894  44.437  2.00  1.00           C
ATOM   4143  O   GLU B  79      -1.345  -2.773  45.495  2.00  1.00           O
ATOM   4144  N   TRP B  80      -2.200  -1.849  43.622  2.00  1.00           N
ATOM   4145  CA  TRP B  80      -1.626  -0.588  43.970  2.00  1.00           C
ATOM   4146  CB  TRP B  80      -1.753   0.484  42.880  2.00  1.00           C
ATOM   4147  CG  TRP B  80      -0.706   1.548  43.073  2.00  1.00           C
ATOM   4148  CD2 TRP B  80       0.675   1.320  42.763  2.00  1.00           C
ATOM   4149  CD1 TRP B  80      -0.783   2.802  43.591  2.00  1.00           C
ATOM   4150  NE1 TRP B  80       0.466   3.378  43.615  2.00  1.00           N
ATOM   4151  CE2 TRP B  80       1.374   2.472  43.113  2.00  1.00           C
ATOM   4152  CE3 TRP B  80       1.307   0.229  42.240  2.00  1.00           C
ATOM   4153  CZ2 TRP B  80       2.727   2.552  42.944  2.00  1.00           C
ATOM   4154  CZ3 TRP B  80       2.668   0.316  42.060  2.00  1.00           C
ATOM   4155  CH2 TRP B  80       3.364   1.456  42.406  2.00  1.00           C
ATOM   4156  C   TRP B  80      -2.281  -0.124  45.224  2.00  1.00           C
ATOM   4157  O   TRP B  80      -1.612   0.344  46.144  2.00  1.00           O
ATOM   4158  N   ALA B  81      -3.617  -0.261  45.311  2.00  1.00           N
ATOM   4159  CA  ALA B  81      -4.239   0.184  46.516  2.00  1.00           C
ATOM   4160  CB  ALA B  81      -5.657   0.747  46.312  2.00  1.00           C
ATOM   4161  C   ALA B  81      -4.350  -0.988  47.435  2.00  1.00           C
ATOM   4162  O   ALA B  81      -5.247  -1.819  47.307  2.00  1.00           O
ATOM   4163  N   ALA B  82      -3.424  -1.063  48.407  1.00  1.00           N
ATOM   4164  CA  ALA B  82      -3.441  -2.102  49.391  1.00  1.00           C
ATOM   4165  CB  ALA B  82      -2.884  -3.447  48.896  1.00  1.00           C
ATOM   4166  C   ALA B  82      -2.543  -1.632  50.463  1.00  1.00           C
ATOM   4167  O   ALA B  82      -1.646  -0.823  50.224  1.00  1.00           O
ATOM   4168  N   ASP B  83      -2.776  -2.102  51.694  1.00  1.00           N
ATOM   4169  CA  ASP B  83      -1.820  -1.714  52.667  1.00  1.00           C
ATOM   4170  CB  ASP B  83      -2.130  -2.200  54.096  1.00  1.00           C
ATOM   4171  CG  ASP B  83      -3.132  -1.249  54.731  1.00  1.00           C
ATOM   4172  OD1 ASP B  83      -2.781  -0.047  54.878  1.00  1.00           O
ATOM   4173  OD2 ASP B  83      -4.257  -1.701  55.077  1.00  1.00           O
ATOM   4174  C   ASP B  83      -0.562  -2.378  52.226  1.00  1.00           C
ATOM   4175  O   ASP B  83      -0.583  -3.498  51.718  1.00  1.00           O
ATOM   4176  N   GLU B  84       0.581  -1.688  52.379  4.00  1.00           N
ATOM   4177  CA  GLU B  84       1.798  -2.282  51.925  4.00  1.00           C
ATOM   4178  CB  GLU B  84       2.577  -1.355  50.978  4.00  1.00           C
ATOM   4179  CG  GLU B  84       1.804  -1.072  49.686  4.00  1.00           C
ATOM   4180  CD  GLU B  84       2.448   0.102  48.959  4.00  1.00           C
ATOM   4181  OE1 GLU B  84       3.546   0.542  49.392  4.00  1.00           O
ATOM   4182  OE2 GLU B  84       1.842   0.575  47.960  4.00  1.00           O
ATOM   4183  C   GLU B  84       2.641  -2.549  53.130  4.00  1.00           C
ATOM   4184  O   GLU B  84       2.804  -1.698  54.002  4.00  1.00           O
ATOM   4185  N   PRO B  85       3.144  -3.749  53.203  4.00  1.00           N
ATOM   4186  CA  PRO B  85       3.975  -4.135  54.311  4.00  1.00           C
ATOM   4187  CD  PRO B  85       2.431  -4.883  52.643  4.00  1.00           C
ATOM   4188  CB  PRO B  85       3.904  -5.664  54.388  4.00  1.00           C
ATOM   4189  CG  PRO B  85       3.277  -6.097  53.051  4.00  1.00           C
ATOM   4190  C   PRO B  85       5.349  -3.601  54.107  4.00  1.00           C
ATOM   4191  O   PRO B  85       5.718  -3.334  52.965  4.00  1.00           O
ATOM   4192  N   VAL B  86       6.115  -3.431  55.197  1.00  1.00           N
ATOM   4193  CA  VAL B  86       7.453  -2.947  55.054  1.00  1.00           C
ATOM   4194  CB  VAL B  86       7.634  -1.505  55.404  1.00  1.00           C
ATOM   4195  CG1 VAL B  86       6.868  -0.668  54.372  1.00  1.00           C
ATOM   4196  CG2 VAL B  86       7.181  -1.292  56.858  1.00  1.00           C
ATOM   4197  C   VAL B  86       8.323  -3.736  55.985  1.00  1.00           C
ATOM   4198  O   VAL B  86       7.828  -4.502  56.810  1.00  1.00           O
ATOM   4199  N   GLU B  87       9.659  -3.583  55.865  1.00  1.00           N
ATOM   4200  CA  GLU B  87      10.529  -4.345  56.713  1.00  1.00           C
ATOM   4201  CB  GLU B  87      12.006  -4.376  56.280  1.00  1.00           C
ATOM   4202  CG  GLU B  87      12.703  -3.018  56.313  1.00  1.00           C
ATOM   4203  CD  GLU B  87      14.163  -3.239  55.956  1.00  1.00           C
ATOM   4204  OE1 GLU B  87      14.947  -3.585  56.879  1.00  1.00           O
ATOM   4205  OE2 GLU B  87      14.514  -3.067  54.758  1.00  1.00           O
ATOM   4206  C   GLU B  87      10.465  -3.798  58.097  1.00  1.00           C
ATOM   4207  O   GLU B  87      10.217  -2.612  58.306  1.00  1.00           O
ATOM   4208  N   LYS B  88      10.661  -4.695  59.083  1.00  1.00           N
ATOM   4209  CA  LYS B  88      10.662  -4.334  60.468  1.00  1.00           C
ATOM   4210  CB  LYS B  88       9.790  -5.244  61.357  1.00  1.00           C
ATOM   4211  CG  LYS B  88       8.284  -5.169  61.084  1.00  1.00           C
ATOM   4212  CD  LYS B  88       7.855  -5.795  59.755  1.00  1.00           C
ATOM   4213  CE  LYS B  88       6.348  -5.715  59.496  1.00  1.00           C
ATOM   4214  NZ  LYS B  88       6.023  -6.321  58.185  1.00  1.00           N
ATOM   4215  C   LYS B  88      12.068  -4.520  60.939  1.00  1.00           C
ATOM   4216  O   LYS B  88      12.919  -5.023  60.209  1.00  1.00           O
ATOM   4217  N   THR B  89      12.341  -4.081  62.182  1.00  1.00           N
ATOM   4218  CA  THR B  89      13.636  -4.224  62.779  1.00  1.00           C
ATOM   4219  CB  THR B  89      14.228  -2.915  63.223  1.00  1.00           C
ATOM   4220  OG1 THR B  89      13.416  -2.326  64.229  1.00  1.00           O
ATOM   4221  CG2 THR B  89      14.323  -1.977  62.009  1.00  1.00           C
ATOM   4222  C   THR B  89      13.407  -5.043  64.000  1.00  1.00           C
ATOM   4223  O   THR B  89      12.280  -5.449  64.288  1.00  1.00           O
ATOM   4224  N   PRO B  90      14.451  -5.329  64.710  2.00  1.00           N
ATOM   4225  CA  PRO B  90      14.336  -6.104  65.907  2.00  1.00           C
ATOM   4226  CD  PRO B  90      15.804  -5.314  64.183  2.00  1.00           C
ATOM   4227  CB  PRO B  90      15.774  -6.422  66.334  2.00  1.00           C
ATOM   4228  CG  PRO B  90      16.665  -5.541  65.433  2.00  1.00           C
ATOM   4229  C   PRO B  90      13.514  -5.361  66.908  2.00  1.00           C
ATOM   4230  O   PRO B  90      12.919  -5.996  67.777  2.00  1.00           O
ATOM   4231  N   GLN B  91      13.488  -4.017  66.828  2.00  1.00           N
ATOM   4232  CA  GLN B  91      12.706  -3.251  67.751  2.00  1.00           C
ATOM   4233  CB  GLN B  91      12.949  -1.738  67.617  2.00  1.00           C
ATOM   4234  CG  GLN B  91      12.279  -0.916  68.718  2.00  1.00           C
ATOM   4235  CD  GLN B  91      12.953  -1.290  70.033  2.00  1.00           C
ATOM   4236  OE1 GLN B  91      12.620  -2.301  70.648  2.00  1.00           O
ATOM   4237  NE2 GLN B  91      13.939  -0.462  70.470  2.00  1.00           N
ATOM   4238  C   GLN B  91      11.262  -3.514  67.480  2.00  1.00           C
ATOM   4239  O   GLN B  91      10.471  -3.715  68.400  2.00  1.00           O
ATOM   4240  N   THR B  92      10.878  -3.547  66.192  2.00  1.00           N
ATOM   4241  CA  THR B  92       9.481  -3.667  65.901  2.00  1.00           C
ATOM   4242  CB  THR B  92       9.043  -2.541  65.007  2.00  1.00           C
ATOM   4243  OG1 THR B  92       7.645  -2.579  64.779  2.00  1.00           O
ATOM   4244  CG2 THR B  92       9.812  -2.648  63.678  2.00  1.00           C
ATOM   4245  C   THR B  92       9.206  -4.949  65.174  2.00  1.00           C
ATOM   4246  O   THR B  92       8.449  -4.963  64.205  2.00  1.00           O
ATOM   4247  N   GLN B  93       9.790  -6.079  65.608  3.00  1.00           N
ATOM   4248  CA  GLN B  93       9.442  -7.284  64.910  3.00  1.00           C
ATOM   4249  CB  GLN B  93      10.302  -8.506  65.282  3.00  1.00           C
ATOM   4250  CG  GLN B  93      10.129  -8.989  66.721  3.00  1.00           C
ATOM   4251  CD  GLN B  93      10.852 -10.323  66.842  3.00  1.00           C
ATOM   4252  OE1 GLN B  93      10.495 -11.296  66.177  3.00  1.00           O
ATOM   4253  NE2 GLN B  93      11.900 -10.372  67.704  3.00  1.00           N
ATOM   4254  C   GLN B  93       8.023  -7.615  65.252  3.00  1.00           C
ATOM   4255  O   GLN B  93       7.240  -8.016  64.394  3.00  1.00           O
ATOM   4256  N   GLN B  94       7.658  -7.428  66.536  3.00  1.00           N
ATOM   4257  CA  GLN B  94       6.353  -7.769  67.031  3.00  1.00           C
ATOM   4258  CB  GLN B  94       6.191  -7.493  68.538  3.00  1.00           C
ATOM   4259  CG  GLN B  94       7.043  -8.380  69.447  3.00  1.00           C
ATOM   4260  CD  GLN B  94       6.769  -7.968  70.888  3.00  1.00           C
ATOM   4261  OE1 GLN B  94       7.147  -8.662  71.831  3.00  1.00           O
ATOM   4262  NE2 GLN B  94       6.091  -6.801  71.066  3.00  1.00           N
ATOM   4263  C   GLN B  94       5.330  -6.924  66.335  3.00  1.00           C
ATOM   4264  O   GLN B  94       4.269  -7.412  65.949  3.00  1.00           O
ATOM   4265  N   ASP B  95       5.642  -5.630  66.134  1.00  1.00           N
ATOM   4266  CA  ASP B  95       4.694  -4.698  65.595  1.00  1.00           C
ATOM   4267  CB  ASP B  95       5.130  -3.232  65.762  1.00  1.00           C
ATOM   4268  CG  ASP B  95       5.255  -2.908  67.244  1.00  1.00           C
ATOM   4269  OD1 ASP B  95       4.266  -3.138  67.988  1.00  1.00           O
ATOM   4270  OD2 ASP B  95       6.343  -2.414  67.649  1.00  1.00           O
ATOM   4271  C   ASP B  95       4.534  -4.923  64.136  1.00  1.00           C
ATOM   4272  O   ASP B  95       5.270  -5.687  63.514  1.00  1.00           O
ATOM   4273  N   GLU B  96       3.511  -4.258  63.570  4.00  1.00           N
ATOM   4274  CA  GLU B  96       3.258  -4.348  62.170  4.00  1.00           C
ATOM   4275  CB  GLU B  96       1.790  -4.686  61.835  4.00  1.00           C
ATOM   4276  CG  GLU B  96       1.338  -6.068  62.320  4.00  1.00           C
ATOM   4277  CD  GLU B  96      -0.141  -6.229  61.983  4.00  1.00           C
ATOM   4278  OE1 GLU B  96      -0.507  -6.024  60.795  4.00  1.00           O
ATOM   4279  OE2 GLU B  96      -0.927  -6.558  62.912  4.00  1.00           O
ATOM   4280  C   GLU B  96       3.539  -2.998  61.610  4.00  1.00           C
ATOM   4281  O   GLU B  96       3.092  -1.993  62.159  4.00  1.00           O
ATOM   4282  N   LEU B  97       4.317  -2.929  60.514  4.00  1.00           N
ATOM   4283  CA  LEU B  97       4.581  -1.629  59.978  4.00  1.00           C
ATOM   4284  CB  LEU B  97       6.068  -1.232  60.028  4.00  1.00           C
ATOM   4285  CG  LEU B  97       6.335   0.235  59.643  4.00  1.00           C
ATOM   4286  CD1 LEU B  97       5.648   1.202  60.622  4.00  1.00           C
ATOM   4287  CD2 LEU B  97       7.843   0.511  59.510  4.00  1.00           C
ATOM   4288  C   LEU B  97       4.128  -1.618  58.559  4.00  1.00           C
ATOM   4289  O   LEU B  97       4.556  -2.447  57.757  4.00  1.00           O
ATOM   4290  N   TYR B  98       3.223  -0.684  58.209  4.00  1.00           N
ATOM   4291  CA  TYR B  98       2.781  -0.683  56.852  4.00  1.00           C
ATOM   4292  CB  TYR B  98       1.497  -1.501  56.605  4.00  1.00           C
ATOM   4293  CG  TYR B  98       0.384  -0.951  57.429  4.00  1.00           C
ATOM   4294  CD1 TYR B  98      -0.303   0.168  57.018  4.00  1.00           C
ATOM   4295  CD2 TYR B  98       0.015  -1.565  58.605  4.00  1.00           C
ATOM   4296  CE1 TYR B  98      -1.332   0.672  57.776  4.00  1.00           C
ATOM   4297  CE2 TYR B  98      -1.016  -1.064  59.367  4.00  1.00           C
ATOM   4298  CZ  TYR B  98      -1.690   0.058  58.951  4.00  1.00           C
ATOM   4299  OH  TYR B  98      -2.749   0.581  59.725  4.00  1.00           O
ATOM   4300  C   TYR B  98       2.566   0.704  56.368  4.00  1.00           C
ATOM   4301  O   TYR B  98       2.540   1.662  57.139  4.00  1.00           O
ATOM   4302  N   ILE B  99       2.436   0.827  55.035  4.00  1.00           N
ATOM   4303  CA  ILE B  99       2.207   2.095  54.427  4.00  1.00           C
ATOM   4304  CB  ILE B  99       3.208   2.458  53.370  4.00  1.00           C
ATOM   4305  CG1 ILE B  99       4.553   2.808  54.026  4.00  1.00           C
ATOM   4306  CG2 ILE B  99       2.628   3.613  52.539  4.00  1.00           C
ATOM   4307  CD1 ILE B  99       5.154   1.674  54.846  4.00  1.00           C
ATOM   4308  C   ILE B  99       0.845   2.083  53.809  4.00  1.00           C
ATOM   4309  O   ILE B  99       0.469   1.145  53.107  4.00  1.00           O
ATOM   4310  N   HIS B 100       0.058   3.142  54.088  4.00  1.00           N
ATOM   4311  CA  HIS B 100      -1.282   3.234  53.585  4.00  1.00           C
ATOM   4312  ND1 HIS B 100      -4.356   4.573  53.352  4.00  1.00           N
ATOM   4313  CG  HIS B 100      -3.705   3.692  54.187  4.00  1.00           C
ATOM   4314  CB  HIS B 100      -2.271   3.823  54.606  4.00  1.00           C
ATOM   4315  NE2 HIS B 100      -5.840   3.013  53.913  4.00  1.00           N
ATOM   4316  CD2 HIS B 100      -4.626   2.746  54.520  4.00  1.00           C
ATOM   4317  CE1 HIS B 100      -5.630   4.120  53.222  4.00  1.00           C
ATOM   4318  C   HIS B 100      -1.270   4.141  52.380  4.00  1.00           C
ATOM   4319  O   HIS B 100      -0.366   4.961  52.222  4.00  1.00           O
ATOM   4320  N   SER B 101      -2.265   3.984  51.473  4.00  1.00           N
ATOM   4321  CA  SER B 101      -2.405   4.829  50.308  4.00  1.00           C
ATOM   4322  CB  SER B 101      -2.558   4.045  48.995  4.00  1.00           C
ATOM   4323  OG  SER B 101      -2.701   4.945  47.906  4.00  1.00           O
ATOM   4324  C   SER B 101      -3.665   5.584  50.512  4.00  1.00           C
ATOM   4325  O   SER B 101      -4.734   5.004  50.690  4.00  1.00           O
ATOM   4326  N   GLU B 102      -3.555   6.920  50.507  4.00  1.00           N
ATOM   4327  CA  GLU B 102      -4.714   7.733  50.674  4.00  1.00           C
ATOM   4328  CB  GLU B 102      -4.659   8.648  51.910  4.00  1.00           C
ATOM   4329  CG  GLU B 102      -4.802   7.895  53.235  4.00  1.00           C
ATOM   4330  CD  GLU B 102      -6.275   7.551  53.422  4.00  1.00           C
ATOM   4331  OE1 GLU B 102      -7.113   8.128  52.679  4.00  1.00           O
ATOM   4332  OE2 GLU B 102      -6.580   6.713  54.312  4.00  1.00           O
ATOM   4333  C   GLU B 102      -4.772   8.610  49.463  4.00  1.00           C
ATOM   4334  O   GLU B 102      -3.812   8.774  48.711  4.00  1.00           O
ATOM   4335  N   PRO B 103      -5.941   9.127  49.273  4.00  1.00           N
ATOM   4336  CA  PRO B 103      -6.249   9.915  48.109  4.00  1.00           C
ATOM   4337  CD  PRO B 103      -7.100   8.393  49.755  4.00  1.00           C
ATOM   4338  CB  PRO B 103      -7.775   9.954  48.043  4.00  1.00           C
ATOM   4339  CG  PRO B 103      -8.212   8.656  48.736  4.00  1.00           C
ATOM   4340  C   PRO B 103      -5.673  11.264  47.773  4.00  1.00           C
ATOM   4341  O   PRO B 103      -5.553  11.539  46.580  4.00  1.00           O
ATOM   4342  N   LEU B 104      -5.314  12.127  48.737  1.00  1.00           N
ATOM   4343  CA  LEU B 104      -4.885  13.447  48.347  1.00  1.00           C
ATOM   4344  CB  LEU B 104      -3.673  13.451  47.402  1.00  1.00           C
ATOM   4345  CG  LEU B 104      -2.389  12.948  48.084  1.00  1.00           C
ATOM   4346  CD1 LEU B 104      -1.192  12.980  47.121  1.00  1.00           C
ATOM   4347  CD2 LEU B 104      -2.122  13.708  49.393  1.00  1.00           C
ATOM   4348  C   LEU B 104      -6.014  14.196  47.702  1.00  1.00           C
ATOM   4349  O   LEU B 104      -5.786  15.022  46.822  1.00  1.00           O
ATOM   4350  N   GLY B 105      -7.266  13.869  48.085  1.00  1.00           N
ATOM   4351  CA  GLY B 105      -8.457  14.619  47.765  1.00  1.00           C
ATOM   4352  C   GLY B 105      -8.484  15.135  46.373  1.00  1.00           C
ATOM   4353  O   GLY B 105      -8.174  14.440  45.406  1.00  1.00           O
ATOM   4354  N   VAL B 106      -8.865  16.425  46.282  4.00  1.00           N
ATOM   4355  CA  VAL B 106      -9.058  17.108  45.045  4.00  1.00           C
ATOM   4356  CB  VAL B 106      -9.717  18.450  45.189  4.00  1.00           C
ATOM   4357  CG1 VAL B 106     -11.129  18.231  45.755  4.00  1.00           C
ATOM   4358  CG2 VAL B 106      -8.830  19.359  46.056  4.00  1.00           C
ATOM   4359  C   VAL B 106      -7.738  17.310  44.380  4.00  1.00           C
ATOM   4360  O   VAL B 106      -6.732  17.622  45.014  4.00  1.00           O
ATOM   4361  N   VAL B 107      -7.739  17.094  43.055  4.00  1.00           N
ATOM   4362  CA  VAL B 107      -6.622  17.303  42.193  4.00  1.00           C
ATOM   4363  CB  VAL B 107      -6.266  16.124  41.338  4.00  1.00           C
ATOM   4364  CG1 VAL B 107      -7.450  15.826  40.404  4.00  1.00           C
ATOM   4365  CG2 VAL B 107      -4.957  16.447  40.597  4.00  1.00           C
ATOM   4366  C   VAL B 107      -7.097  18.385  41.285  4.00  1.00           C
ATOM   4367  O   VAL B 107      -8.293  18.652  41.255  4.00  1.00           O
ATOM   4368  N   LEU B 108      -6.171  19.097  40.614  4.00  1.00           N
ATOM   4369  CA  LEU B 108      -6.516  20.095  39.633  4.00  1.00           C
ATOM   4370  CB  LEU B 108      -6.153  21.523  40.078  4.00  1.00           C
ATOM   4371  CG  LEU B 108      -6.454  22.607  39.026  4.00  1.00           C
ATOM   4372  CD1 LEU B 108      -7.962  22.743  38.762  4.00  1.00           C
ATOM   4373  CD2 LEU B 108      -5.791  23.941  39.402  4.00  1.00           C
ATOM   4374  C   LEU B 108      -5.638  19.761  38.451  4.00  1.00           C
ATOM   4375  O   LEU B 108      -4.424  19.637  38.609  4.00  1.00           O
ATOM   4376  N   VAL B 109      -6.211  19.581  37.239  4.00  1.00           N
ATOM   4377  CA  VAL B 109      -5.397  19.254  36.089  4.00  1.00           C
ATOM   4378  CB  VAL B 109      -5.800  17.973  35.413  4.00  1.00           C
ATOM   4379  CG1 VAL B 109      -7.306  18.008  35.128  4.00  1.00           C
ATOM   4380  CG2 VAL B 109      -4.935  17.798  34.154  4.00  1.00           C
ATOM   4381  C   VAL B 109      -5.488  20.393  35.103  4.00  1.00           C
ATOM   4382  O   VAL B 109      -6.574  20.898  34.825  4.00  1.00           O
ATOM   4383  N   ILE B 110      -4.322  20.831  34.568  4.00  1.00           N
ATOM   4384  CA  ILE B 110      -4.207  21.887  33.585  4.00  1.00           C
ATOM   4385  CB  ILE B 110      -3.231  22.964  33.955  4.00  1.00           C
ATOM   4386  CG1 ILE B 110      -3.694  23.694  35.226  4.00  1.00           C
ATOM   4387  CG2 ILE B 110      -3.065  23.885  32.733  4.00  1.00           C
ATOM   4388  CD1 ILE B 110      -3.657  22.818  36.477  4.00  1.00           C
ATOM   4389  C   ILE B 110      -3.653  21.199  32.372  4.00  1.00           C
ATOM   4390  O   ILE B 110      -2.878  20.253  32.504  4.00  1.00           O
ATOM   4391  N   GLY B 111      -4.045  21.629  31.154  1.00  1.00           N
ATOM   4392  CA  GLY B 111      -3.585  20.920  29.987  1.00  1.00           C
ATOM   4393  C   GLY B 111      -2.920  21.864  29.035  1.00  1.00           C
ATOM   4394  O   GLY B 111      -2.868  23.069  29.273  1.00  1.00           O
ATOM   4395  N   THR B 112      -2.368  21.304  27.933  1.00  1.00           N
ATOM   4396  CA  THR B 112      -1.733  22.075  26.899  1.00  1.00           C
ATOM   4397  CB  THR B 112      -0.248  21.859  26.784  1.00  1.00           C
ATOM   4398  OG1 THR B 112       0.396  22.190  28.005  1.00  1.00           O
ATOM   4399  CG2 THR B 112       0.292  22.757  25.656  1.00  1.00           C
ATOM   4400  C   THR B 112      -2.345  21.653  25.594  1.00  1.00           C
ATOM   4401  O   THR B 112      -2.843  20.537  25.449  1.00  1.00           O
ATOM   4402  N   TRP B 113      -2.330  22.573  24.614  1.00  1.00           N
ATOM   4403  CA  TRP B 113      -2.961  22.412  23.334  1.00  1.00           C
ATOM   4404  CB  TRP B 113      -2.795  23.695  22.525  1.00  1.00           C
ATOM   4405  CG  TRP B 113      -3.135  24.859  23.407  1.00  1.00           C
ATOM   4406  CD2 TRP B 113      -2.154  25.598  24.149  1.00  1.00           C
ATOM   4407  CD1 TRP B 113      -4.342  25.398  23.713  1.00  1.00           C
ATOM   4408  NE1 TRP B 113      -4.179  26.434  24.605  1.00  1.00           N
ATOM   4409  CE2 TRP B 113      -2.837  26.566  24.883  1.00  1.00           C
ATOM   4410  CE3 TRP B 113      -0.796  25.473  24.220  1.00  1.00           C
ATOM   4411  CZ2 TRP B 113      -2.171  27.430  25.703  1.00  1.00           C
ATOM   4412  CZ3 TRP B 113      -0.124  26.349  25.043  1.00  1.00           C
ATOM   4413  CH2 TRP B 113      -0.800  27.308  25.770  1.00  1.00           C
ATOM   4414  C   TRP B 113      -2.330  21.324  22.552  1.00  1.00           C
ATOM   4415  O   TRP B 113      -3.007  20.387  22.140  1.00  1.00           O
ATOM   4416  N   ASN B 114      -1.008  21.406  22.332  1.00  1.00           N
ATOM   4417  CA  ASN B 114      -0.434  20.362  21.548  1.00  1.00           C
ATOM   4418  CB  ASN B 114       1.043  20.598  21.202  1.00  1.00           C
ATOM   4419  CG  ASN B 114       1.072  21.854  20.336  1.00  1.00           C
ATOM   4420  OD1 ASN B 114       2.070  22.569  20.285  1.00  1.00           O
ATOM   4421  ND2 ASN B 114      -0.064  22.141  19.645  1.00  1.00           N
ATOM   4422  C   ASN B 114      -0.573  19.161  22.415  1.00  1.00           C
ATOM   4423  O   ASN B 114      -0.551  19.263  23.640  1.00  1.00           O
ATOM   4424  N   TYR B 115      -0.746  17.984  21.800  1.00  1.00           N
ATOM   4425  CA  TYR B 115      -1.023  16.818  22.583  1.00  1.00           C
ATOM   4426  CB  TYR B 115       0.152  16.440  23.503  1.00  1.00           C
ATOM   4427  CG  TYR B 115       1.275  16.001  22.623  1.00  1.00           C
ATOM   4428  CD1 TYR B 115       1.384  14.680  22.248  1.00  1.00           C
ATOM   4429  CD2 TYR B 115       2.212  16.900  22.164  1.00  1.00           C
ATOM   4430  CE1 TYR B 115       2.411  14.261  21.435  1.00  1.00           C
ATOM   4431  CE2 TYR B 115       3.242  16.486  21.351  1.00  1.00           C
ATOM   4432  CZ  TYR B 115       3.342  15.165  20.985  1.00  1.00           C
ATOM   4433  OH  TYR B 115       4.396  14.734  20.151  1.00  1.00           O
ATOM   4434  C   TYR B 115      -2.261  17.044  23.410  1.00  1.00           C
ATOM   4435  O   TYR B 115      -2.280  16.644  24.573  1.00  1.00           O
ATOM   4436  N   PRO B 116      -3.322  17.653  22.887  3.00  1.00           N
ATOM   4437  CA  PRO B 116      -4.542  17.865  23.639  3.00  1.00           C
ATOM   4438  CD  PRO B 116      -3.585  17.718  21.450  3.00  1.00           C
ATOM   4439  CB  PRO B 116      -5.438  18.669  22.709  3.00  1.00           C
ATOM   4440  CG  PRO B 116      -5.071  18.102  21.324  3.00  1.00           C
ATOM   4441  C   PRO B 116      -5.062  16.465  23.708  3.00  1.00           C
ATOM   4442  O   PRO B 116      -4.507  15.591  23.041  3.00  1.00           O
ATOM   4443  N   PHE B 117      -6.115  16.213  24.495  3.00  1.00           N
ATOM   4444  CA  PHE B 117      -6.564  14.863  24.622  3.00  1.00           C
ATOM   4445  CB  PHE B 117      -6.681  14.020  23.333  3.00  1.00           C
ATOM   4446  CG  PHE B 117      -7.147  12.672  23.741  3.00  1.00           C
ATOM   4447  CD1 PHE B 117      -8.371  12.516  24.348  3.00  1.00           C
ATOM   4448  CD2 PHE B 117      -6.376  11.566  23.485  3.00  1.00           C
ATOM   4449  CE1 PHE B 117      -8.809  11.269  24.722  3.00  1.00           C
ATOM   4450  CE2 PHE B 117      -6.811  10.316  23.856  3.00  1.00           C
ATOM   4451  CZ  PHE B 117      -8.025  10.167  24.479  3.00  1.00           C
ATOM   4452  C   PHE B 117      -5.651  14.263  25.651  3.00  1.00           C
ATOM   4453  O   PHE B 117      -5.922  14.358  26.844  3.00  1.00           O
ATOM   4454  N   ASN B 118      -4.514  13.682  25.226  2.00  1.00           N
ATOM   4455  CA  ASN B 118      -3.566  13.027  26.095  2.00  1.00           C
ATOM   4456  CB  ASN B 118      -2.437  12.323  25.322  2.00  1.00           C
ATOM   4457  CG  ASN B 118      -1.717  13.362  24.479  2.00  1.00           C
ATOM   4458  OD1 ASN B 118      -2.312  13.984  23.600  2.00  1.00           O
ATOM   4459  ND2 ASN B 118      -0.399  13.555  24.751  2.00  1.00           N
ATOM   4460  C   ASN B 118      -2.946  13.965  27.089  2.00  1.00           C
ATOM   4461  O   ASN B 118      -2.434  13.505  28.101  2.00  1.00           O
ATOM   4462  N   LEU B 119      -2.843  15.280  26.833  2.00  1.00           N
ATOM   4463  CA  LEU B 119      -2.264  16.066  27.895  2.00  1.00           C
ATOM   4464  CB  LEU B 119      -2.093  17.541  27.475  2.00  1.00           C
ATOM   4465  CG  LEU B 119      -1.252  18.413  28.432  2.00  1.00           C
ATOM   4466  CD1 LEU B 119      -1.868  18.536  29.835  2.00  1.00           C
ATOM   4467  CD2 LEU B 119       0.211  17.947  28.452  2.00  1.00           C
ATOM   4468  C   LEU B 119      -3.206  16.044  29.052  2.00  1.00           C
ATOM   4469  O   LEU B 119      -2.840  15.674  30.164  2.00  1.00           O
ATOM   4470  N   THR B 120      -4.463  16.444  28.793  2.00  1.00           N
ATOM   4471  CA  THR B 120      -5.467  16.529  29.809  2.00  1.00           C
ATOM   4472  CB  THR B 120      -6.746  17.062  29.252  2.00  1.00           C
ATOM   4473  OG1 THR B 120      -6.598  18.410  28.828  2.00  1.00           O
ATOM   4474  CG2 THR B 120      -7.838  16.898  30.307  2.00  1.00           C
ATOM   4475  C   THR B 120      -5.798  15.169  30.331  2.00  1.00           C
ATOM   4476  O   THR B 120      -5.669  14.911  31.526  2.00  1.00           O
ATOM   4477  N   ILE B 121      -6.217  14.249  29.436  2.00  1.00           N
ATOM   4478  CA  ILE B 121      -6.547  12.930  29.887  2.00  1.00           C
ATOM   4479  CB  ILE B 121      -7.433  12.134  28.955  2.00  1.00           C
ATOM   4480  CG1 ILE B 121      -7.933  10.866  29.663  2.00  1.00           C
ATOM   4481  CG2 ILE B 121      -6.701  11.853  27.633  2.00  1.00           C
ATOM   4482  CD1 ILE B 121      -9.020  10.141  28.882  2.00  1.00           C
ATOM   4483  C   ILE B 121      -5.229  12.266  30.014  2.00  1.00           C
ATOM   4484  O   ILE B 121      -4.430  12.327  29.086  2.00  1.00           O
ATOM   4485  N   GLN B 122      -4.971  11.610  31.160  2.00  1.00           N
ATOM   4486  CA  GLN B 122      -3.632  11.176  31.426  2.00  1.00           C
ATOM   4487  CB  GLN B 122      -3.018  10.334  30.290  2.00  1.00           C
ATOM   4488  CG  GLN B 122      -1.629   9.764  30.563  2.00  1.00           C
ATOM   4489  CD  GLN B 122      -1.320   8.850  29.386  2.00  1.00           C
ATOM   4490  OE1 GLN B 122      -0.836   7.732  29.551  2.00  1.00           O
ATOM   4491  NE2 GLN B 122      -1.628   9.339  28.156  2.00  1.00           N
ATOM   4492  C   GLN B 122      -2.914  12.482  31.579  2.00  1.00           C
ATOM   4493  O   GLN B 122      -2.478  12.996  30.558  2.00  1.00           O
ATOM   4494  N   PRO B 123      -2.674  13.118  32.711  2.00  1.00           N
ATOM   4495  CA  PRO B 123      -2.878  12.720  34.087  2.00  1.00           C
ATOM   4496  CD  PRO B 123      -2.163  14.476  32.621  2.00  1.00           C
ATOM   4497  CB  PRO B 123      -2.217  13.812  34.930  2.00  1.00           C
ATOM   4498  CG  PRO B 123      -2.269  15.056  34.034  2.00  1.00           C
ATOM   4499  C   PRO B 123      -4.227  12.371  34.653  2.00  1.00           C
ATOM   4500  O   PRO B 123      -4.221  11.813  35.750  2.00  1.00           O
ATOM   4501  N   MET B 124      -5.374  12.671  34.011  2.00  1.00           N
ATOM   4502  CA  MET B 124      -6.615  12.425  34.709  2.00  1.00           C
ATOM   4503  CB  MET B 124      -7.861  12.791  33.887  2.00  1.00           C
ATOM   4504  CG  MET B 124      -9.139  12.804  34.727  2.00  1.00           C
ATOM   4505  SD  MET B 124     -10.645  13.230  33.807  2.00  1.00           S
ATOM   4506  CE  MET B 124     -10.800  11.593  33.039  2.00  1.00           C
ATOM   4507  C   MET B 124      -6.741  10.992  35.083  2.00  1.00           C
ATOM   4508  O   MET B 124      -6.995  10.688  36.249  2.00  1.00           O
ATOM   4509  N   VAL B 125      -6.559  10.061  34.132  2.00  1.00           N
ATOM   4510  CA  VAL B 125      -6.543   8.725  34.631  2.00  1.00           C
ATOM   4511  CB  VAL B 125      -6.428   7.688  33.558  2.00  1.00           C
ATOM   4512  CG1 VAL B 125      -6.303   6.303  34.210  2.00  1.00           C
ATOM   4513  CG2 VAL B 125      -7.636   7.821  32.626  2.00  1.00           C
ATOM   4514  C   VAL B 125      -5.270   8.758  35.372  2.00  1.00           C
ATOM   4515  O   VAL B 125      -4.238   9.161  34.841  2.00  1.00           O
ATOM   4516  N   GLY B 126      -5.312   8.333  36.631  2.00  1.00           N
ATOM   4517  CA  GLY B 126      -4.171   8.520  37.454  2.00  1.00           C
ATOM   4518  C   GLY B 126      -4.707   9.222  38.663  2.00  1.00           C
ATOM   4519  O   GLY B 126      -4.693   8.655  39.754  2.00  1.00           O
ATOM   4520  N   ALA B 127      -5.240  10.453  38.502  2.00  1.00           N
ATOM   4521  CA  ALA B 127      -5.857  11.118  39.618  2.00  1.00           C
ATOM   4522  CB  ALA B 127      -6.319  12.550  39.303  2.00  1.00           C
ATOM   4523  C   ALA B 127      -7.052  10.320  39.958  2.00  1.00           C
ATOM   4524  O   ALA B 127      -7.320  10.048  41.123  2.00  1.00           O
ATOM   4525  N   ILE B 128      -7.780   9.906  38.909  2.00  1.00           N
ATOM   4526  CA  ILE B 128      -8.977   9.139  39.034  2.00  1.00           C
ATOM   4527  CB  ILE B 128      -9.665   8.970  37.715  2.00  1.00           C
ATOM   4528  CG1 ILE B 128      -8.757   8.226  36.726  2.00  1.00           C
ATOM   4529  CG2 ILE B 128     -10.088  10.369  37.233  2.00  1.00           C
ATOM   4530  CD1 ILE B 128      -9.451   7.882  35.409  2.00  1.00           C
ATOM   4531  C   ILE B 128      -8.648   7.782  39.616  2.00  1.00           C
ATOM   4532  O   ILE B 128      -9.398   7.277  40.450  2.00  1.00           O
ATOM   4533  N   ALA B 129      -7.521   7.147  39.205  2.00  1.00           N
ATOM   4534  CA  ALA B 129      -7.211   5.815  39.680  2.00  1.00           C
ATOM   4535  CB  ALA B 129      -5.889   5.274  39.106  2.00  1.00           C
ATOM   4536  C   ALA B 129      -7.084   5.845  41.178  2.00  1.00           C
ATOM   4537  O   ALA B 129      -7.713   5.037  41.860  2.00  1.00           O
ATOM   4538  N   ALA B 130      -6.294   6.783  41.748  3.00  1.00           N
ATOM   4539  CA  ALA B 130      -6.288   6.887  43.185  3.00  1.00           C
ATOM   4540  CB  ALA B 130      -5.198   7.807  43.753  3.00  1.00           C
ATOM   4541  C   ALA B 130      -7.629   7.510  43.417  3.00  1.00           C
ATOM   4542  O   ALA B 130      -8.173   8.120  42.502  3.00  1.00           O
ATOM   4543  N   GLY B 131      -8.263   7.343  44.586  3.00  1.00           N
ATOM   4544  CA  GLY B 131      -9.534   8.006  44.665  3.00  1.00           C
ATOM   4545  C   GLY B 131      -9.208   9.454  44.655  3.00  1.00           C
ATOM   4546  O   GLY B 131      -8.227   9.882  45.261  3.00  1.00           O
ATOM   4547  N   ASN B 132     -10.006  10.259  43.940  1.00  1.00           N
ATOM   4548  CA  ASN B 132      -9.668  11.646  43.903  1.00  1.00           C
ATOM   4549  CB  ASN B 132      -8.609  12.010  42.859  1.00  1.00           C
ATOM   4550  CG  ASN B 132      -9.303  11.893  41.506  1.00  1.00           C
ATOM   4551  OD1 ASN B 132      -9.324  12.830  40.710  1.00  1.00           O
ATOM   4552  ND2 ASN B 132      -9.900  10.702  41.238  1.00  1.00           N
ATOM   4553  C   ASN B 132     -10.852  12.348  43.388  1.00  1.00           C
ATOM   4554  O   ASN B 132     -11.894  11.758  43.109  1.00  1.00           O
ATOM   4555  N   ALA B 133     -10.699  13.671  43.301  4.00  1.00           N
ATOM   4556  CA  ALA B 133     -11.664  14.443  42.615  4.00  1.00           C
ATOM   4557  CB  ALA B 133     -12.480  15.370  43.531  4.00  1.00           C
ATOM   4558  C   ALA B 133     -10.832  15.314  41.721  4.00  1.00           C
ATOM   4559  O   ALA B 133      -9.943  16.018  42.185  4.00  1.00           O
ATOM   4560  N   VAL B 134     -11.109  15.280  40.408  4.00  1.00           N
ATOM   4561  CA  VAL B 134     -10.230  15.821  39.405  4.00  1.00           C
ATOM   4562  CB  VAL B 134     -10.458  15.206  38.056  4.00  1.00           C
ATOM   4563  CG1 VAL B 134      -9.643  15.990  37.010  4.00  1.00           C
ATOM   4564  CG2 VAL B 134     -10.060  13.724  38.140  4.00  1.00           C
ATOM   4565  C   VAL B 134     -10.040  17.293  39.127  4.00  1.00           C
ATOM   4566  O   VAL B 134      -8.889  17.706  39.001  4.00  1.00           O
ATOM   4567  N   VAL B 135     -11.106  18.115  39.026  4.00  1.00           N
ATOM   4568  CA  VAL B 135     -11.075  19.451  38.443  4.00  1.00           C
ATOM   4569  CB  VAL B 135     -11.025  20.602  39.413  4.00  1.00           C
ATOM   4570  CG1 VAL B 135      -9.641  20.693  40.055  4.00  1.00           C
ATOM   4571  CG2 VAL B 135     -11.432  21.878  38.656  4.00  1.00           C
ATOM   4572  C   VAL B 135     -10.033  19.595  37.363  4.00  1.00           C
ATOM   4573  O   VAL B 135      -8.842  19.795  37.598  4.00  1.00           O
ATOM   4574  N   LEU B 136     -10.523  19.541  36.102  4.00  1.00           N
ATOM   4575  CA  LEU B 136      -9.750  19.630  34.888  4.00  1.00           C
ATOM   4576  CB  LEU B 136     -10.198  18.634  33.814  4.00  1.00           C
ATOM   4577  CG  LEU B 136      -9.615  18.972  32.432  4.00  1.00           C
ATOM   4578  CD1 LEU B 136      -8.081  18.911  32.433  4.00  1.00           C
ATOM   4579  CD2 LEU B 136     -10.294  18.137  31.336  4.00  1.00           C
ATOM   4580  C   LEU B 136      -9.946  20.970  34.273  4.00  1.00           C
ATOM   4581  O   LEU B 136     -11.018  21.566  34.363  4.00  1.00           O
ATOM   4582  N   LYS B 137      -8.873  21.480  33.642  4.00  1.00           N
ATOM   4583  CA  LYS B 137      -8.927  22.712  32.918  4.00  1.00           C
ATOM   4584  CB  LYS B 137      -8.298  23.874  33.708  4.00  1.00           C
ATOM   4585  CG  LYS B 137      -8.319  25.226  32.997  4.00  1.00           C
ATOM   4586  CD  LYS B 137      -8.002  26.391  33.935  4.00  1.00           C
ATOM   4587  CE  LYS B 137      -6.842  26.108  34.895  4.00  1.00           C
ATOM   4588  NZ  LYS B 137      -5.586  25.908  34.139  4.00  1.00           N
ATOM   4589  C   LYS B 137      -8.088  22.500  31.682  4.00  1.00           C
ATOM   4590  O   LYS B 137      -6.859  22.465  31.747  4.00  1.00           O
ATOM   4591  N   PRO B 138      -8.739  22.336  30.561  1.00  1.00           N
ATOM   4592  CA  PRO B 138      -8.036  22.118  29.314  1.00  1.00           C
ATOM   4593  CD  PRO B 138      -9.982  21.579  30.606  1.00  1.00           C
ATOM   4594  CB  PRO B 138      -9.015  21.389  28.395  1.00  1.00           C
ATOM   4595  CG  PRO B 138      -9.974  20.679  29.361  1.00  1.00           C
ATOM   4596  C   PRO B 138      -7.590  23.416  28.724  1.00  1.00           C
ATOM   4597  O   PRO B 138      -7.883  24.463  29.296  1.00  1.00           O
ATOM   4598  N   SER B 139      -6.890  23.370  27.571  1.00  1.00           N
ATOM   4599  CA  SER B 139      -6.400  24.585  26.993  1.00  1.00           C
ATOM   4600  CB  SER B 139      -4.974  24.484  26.431  1.00  1.00           C
ATOM   4601  OG  SER B 139      -4.021  24.511  27.482  1.00  1.00           O
ATOM   4602  C   SER B 139      -7.278  25.100  25.906  1.00  1.00           C
ATOM   4603  O   SER B 139      -7.895  24.359  25.144  1.00  1.00           O
ATOM   4604  N   GLU B 140      -7.341  26.445  25.877  3.00  1.00           N
ATOM   4605  CA  GLU B 140      -8.131  27.253  25.006  3.00  1.00           C
ATOM   4606  CB  GLU B 140      -8.185  28.723  25.463  3.00  1.00           C
ATOM   4607  CG  GLU B 140      -6.835  29.442  25.363  3.00  1.00           C
ATOM   4608  CD  GLU B 140      -5.936  28.960  26.495  3.00  1.00           C
ATOM   4609  OE1 GLU B 140      -6.472  28.348  27.457  3.00  1.00           O
ATOM   4610  OE2 GLU B 140      -4.702  29.201  26.413  3.00  1.00           O
ATOM   4611  C   GLU B 140      -7.651  27.285  23.581  3.00  1.00           C
ATOM   4612  O   GLU B 140      -8.472  27.230  22.666  3.00  1.00           O
ATOM   4613  N   LEU B 141      -6.323  27.364  23.343  3.00  1.00           N
ATOM   4614  CA  LEU B 141      -5.829  27.553  22.002  3.00  1.00           C
ATOM   4615  CB  LEU B 141      -4.297  27.700  21.907  3.00  1.00           C
ATOM   4616  CG  LEU B 141      -3.763  27.980  20.491  3.00  1.00           C
ATOM   4617  CD1 LEU B 141      -4.414  29.237  19.896  3.00  1.00           C
ATOM   4618  CD2 LEU B 141      -2.229  28.085  20.499  3.00  1.00           C
ATOM   4619  C   LEU B 141      -6.335  26.408  21.166  3.00  1.00           C
ATOM   4620  O   LEU B 141      -6.771  26.625  20.037  3.00  1.00           O
ATOM   4621  N   SER B 142      -6.327  25.161  21.688  1.00  1.00           N
ATOM   4622  CA  SER B 142      -6.967  24.116  20.929  1.00  1.00           C
ATOM   4623  CB  SER B 142      -6.390  22.718  21.203  1.00  1.00           C
ATOM   4624  OG  SER B 142      -7.071  21.749  20.421  1.00  1.00           O
ATOM   4625  C   SER B 142      -8.367  24.140  21.428  1.00  1.00           C
ATOM   4626  O   SER B 142      -8.735  23.431  22.364  1.00  1.00           O
ATOM   4627  N   GLU B 143      -9.186  24.995  20.795  2.00  1.00           N
ATOM   4628  CA  GLU B 143     -10.529  25.206  21.227  2.00  1.00           C
ATOM   4629  CB  GLU B 143     -11.243  26.348  20.483  2.00  1.00           C
ATOM   4630  CG  GLU B 143     -10.675  27.739  20.759  2.00  1.00           C
ATOM   4631  CD  GLU B 143     -11.505  28.731  19.956  2.00  1.00           C
ATOM   4632  OE1 GLU B 143     -12.728  28.479  19.791  2.00  1.00           O
ATOM   4633  OE2 GLU B 143     -10.931  29.757  19.504  2.00  1.00           O
ATOM   4634  C   GLU B 143     -11.367  23.994  20.990  2.00  1.00           C
ATOM   4635  O   GLU B 143     -12.224  23.693  21.809  2.00  1.00           O
ATOM   4636  N   ASN B 144     -11.171  23.264  19.874  2.00  1.00           N
ATOM   4637  CA  ASN B 144     -12.066  22.174  19.573  2.00  1.00           C
ATOM   4638  CB  ASN B 144     -11.726  21.463  18.250  2.00  1.00           C
ATOM   4639  CG  ASN B 144     -12.895  20.558  17.874  2.00  1.00           C
ATOM   4640  OD1 ASN B 144     -13.483  19.888  18.721  2.00  1.00           O
ATOM   4641  ND2 ASN B 144     -13.247  20.537  16.560  2.00  1.00           N
ATOM   4642  C   ASN B 144     -12.012  21.152  20.663  2.00  1.00           C
ATOM   4643  O   ASN B 144     -13.043  20.705  21.159  2.00  1.00           O
ATOM   4644  N   MET B 145     -10.796  20.776  21.083  2.00  1.00           N
ATOM   4645  CA  MET B 145     -10.610  19.777  22.094  2.00  1.00           C
ATOM   4646  CB  MET B 145      -9.122  19.473  22.344  2.00  1.00           C
ATOM   4647  CG  MET B 145      -8.483  18.552  21.306  2.00  1.00           C
ATOM   4648  SD  MET B 145      -8.735  16.784  21.642  2.00  1.00           S
ATOM   4649  CE  MET B 145     -10.544  16.836  21.502  2.00  1.00           C
ATOM   4650  C   MET B 145     -11.159  20.268  23.393  2.00  1.00           C
ATOM   4651  O   MET B 145     -11.563  19.450  24.211  2.00  1.00           O
ATOM   4652  N   ALA B 146     -11.062  21.587  23.672  2.00  1.00           N
ATOM   4653  CA  ALA B 146     -11.635  22.191  24.853  2.00  1.00           C
ATOM   4654  CB  ALA B 146     -11.210  23.658  25.036  2.00  1.00           C
ATOM   4655  C   ALA B 146     -13.145  22.176  24.739  2.00  1.00           C
ATOM   4656  O   ALA B 146     -13.839  21.973  25.734  2.00  1.00           O
ATOM   4657  N   SER B 147     -13.689  22.422  23.521  2.00  1.00           N
ATOM   4658  CA  SER B 147     -15.103  22.463  23.221  2.00  1.00           C
ATOM   4659  CB  SER B 147     -15.401  22.867  21.767  2.00  1.00           C
ATOM   4660  OG  SER B 147     -16.804  22.882  21.549  2.00  1.00           O
ATOM   4661  C   SER B 147     -15.636  21.086  23.431  2.00  1.00           C
ATOM   4662  O   SER B 147     -16.635  20.891  24.120  2.00  1.00           O
ATOM   4663  N   LEU B 148     -14.947  20.081  22.849  2.00  1.00           N
ATOM   4664  CA  LEU B 148     -15.231  18.710  23.162  2.00  1.00           C
ATOM   4665  CB  LEU B 148     -14.608  17.684  22.199  2.00  1.00           C
ATOM   4666  CG  LEU B 148     -15.208  17.717  20.781  2.00  1.00           C
ATOM   4667  CD1 LEU B 148     -14.575  16.638  19.886  2.00  1.00           C
ATOM   4668  CD2 LEU B 148     -16.742  17.630  20.818  2.00  1.00           C
ATOM   4669  C   LEU B 148     -14.542  18.610  24.469  2.00  1.00           C
ATOM   4670  O   LEU B 148     -13.948  19.578  24.920  2.00  1.00           O
ATOM   4671  N   LEU B 149     -14.651  17.495  25.175  2.00  1.00           N
ATOM   4672  CA  LEU B 149     -13.984  17.423  26.436  2.00  1.00           C
ATOM   4673  CB  LEU B 149     -12.502  17.858  26.453  2.00  1.00           C
ATOM   4674  CG  LEU B 149     -11.600  16.905  25.647  2.00  1.00           C
ATOM   4675  CD1 LEU B 149     -10.123  17.320  25.724  2.00  1.00           C
ATOM   4676  CD2 LEU B 149     -11.832  15.442  26.058  2.00  1.00           C
ATOM   4677  C   LEU B 149     -14.776  18.184  27.456  2.00  1.00           C
ATOM   4678  O   LEU B 149     -14.895  17.744  28.599  2.00  1.00           O
ATOM   4679  N   ALA B 150     -15.360  19.342  27.090  2.00  1.00           N
ATOM   4680  CA  ALA B 150     -16.257  19.977  28.007  2.00  1.00           C
ATOM   4681  CB  ALA B 150     -16.676  21.385  27.552  2.00  1.00           C
ATOM   4682  C   ALA B 150     -17.466  19.104  28.000  2.00  1.00           C
ATOM   4683  O   ALA B 150     -18.002  18.723  29.040  2.00  1.00           O
ATOM   4684  N   THR B 151     -17.900  18.765  26.768  2.00  1.00           N
ATOM   4685  CA  THR B 151     -19.049  17.953  26.511  2.00  1.00           C
ATOM   4686  CB  THR B 151     -19.468  17.986  25.068  2.00  1.00           C
ATOM   4687  OG1 THR B 151     -18.441  17.465  24.238  2.00  1.00           O
ATOM   4688  CG2 THR B 151     -19.780  19.442  24.680  2.00  1.00           C
ATOM   4689  C   THR B 151     -18.804  16.534  26.875  2.00  1.00           C
ATOM   4690  O   THR B 151     -19.594  15.896  27.568  2.00  1.00           O
ATOM   4691  N   ILE B 152     -17.656  16.024  26.423  2.00  1.00           N
ATOM   4692  CA  ILE B 152     -17.398  14.626  26.503  2.00  1.00           C
ATOM   4693  CB  ILE B 152     -16.151  14.267  25.743  2.00  1.00           C
ATOM   4694  CG1 ILE B 152     -16.313  14.519  24.236  2.00  1.00           C
ATOM   4695  CG2 ILE B 152     -15.813  12.814  26.052  2.00  1.00           C
ATOM   4696  CD1 ILE B 152     -14.993  14.406  23.473  2.00  1.00           C
ATOM   4697  C   ILE B 152     -17.250  14.109  27.876  2.00  1.00           C
ATOM   4698  O   ILE B 152     -17.902  13.135  28.227  2.00  1.00           O
ATOM   4699  N   ILE B 153     -16.423  14.739  28.719  2.00  1.00           N
ATOM   4700  CA  ILE B 153     -16.201  14.095  29.972  2.00  1.00           C
ATOM   4701  CB  ILE B 153     -15.108  14.737  30.792  2.00  1.00           C
ATOM   4702  CG1 ILE B 153     -15.466  16.161  31.243  2.00  1.00           C
ATOM   4703  CG2 ILE B 153     -13.823  14.672  29.952  2.00  1.00           C
ATOM   4704  CD1 ILE B 153     -16.347  16.231  32.491  2.00  1.00           C
ATOM   4705  C   ILE B 153     -17.441  13.974  30.806  2.00  1.00           C
ATOM   4706  O   ILE B 153     -17.628  12.880  31.339  2.00  1.00           O
ATOM   4707  N   PRO B 154     -18.307  14.951  30.996  2.00  1.00           N
ATOM   4708  CA  PRO B 154     -19.465  14.744  31.814  2.00  1.00           C
ATOM   4709  CD  PRO B 154     -18.409  16.178  30.214  2.00  1.00           C
ATOM   4710  CB  PRO B 154     -20.240  16.061  31.789  2.00  1.00           C
ATOM   4711  CG  PRO B 154     -19.844  16.684  30.441  2.00  1.00           C
ATOM   4712  C   PRO B 154     -20.245  13.612  31.271  2.00  1.00           C
ATOM   4713  O   PRO B 154     -20.863  12.884  32.045  2.00  1.00           O
ATOM   4714  N   GLN B 155     -20.242  13.440  29.941  2.00  1.00           N
ATOM   4715  CA  GLN B 155     -20.906  12.275  29.478  2.00  1.00           C
ATOM   4716  CB  GLN B 155     -21.141  12.269  27.959  2.00  1.00           C
ATOM   4717  CG  GLN B 155     -22.083  13.387  27.506  2.00  1.00           C
ATOM   4718  CD  GLN B 155     -22.246  13.292  25.997  2.00  1.00           C
ATOM   4719  OE1 GLN B 155     -22.524  12.223  25.458  2.00  1.00           O
ATOM   4720  NE2 GLN B 155     -22.058  14.441  25.293  2.00  1.00           N
ATOM   4721  C   GLN B 155     -19.953  11.148  29.837  2.00  1.00           C
ATOM   4722  O   GLN B 155     -18.761  11.194  29.551  2.00  1.00           O
ATOM   4723  N   TYR B 156     -20.427  10.085  30.498  2.00  1.00           N
ATOM   4724  CA  TYR B 156     -19.563   8.974  30.810  2.00  1.00           C
ATOM   4725  CB  TYR B 156     -18.922   8.341  29.566  2.00  1.00           C
ATOM   4726  CG  TYR B 156     -20.031   7.572  28.936  2.00  1.00           C
ATOM   4727  CD1 TYR B 156     -21.000   8.196  28.183  2.00  1.00           C
ATOM   4728  CD2 TYR B 156     -20.097   6.211  29.116  2.00  1.00           C
ATOM   4729  CE1 TYR B 156     -22.019   7.466  27.617  2.00  1.00           C
ATOM   4730  CE2 TYR B 156     -21.113   5.476  28.555  2.00  1.00           C
ATOM   4731  CZ  TYR B 156     -22.075   6.104  27.803  2.00  1.00           C
ATOM   4732  OH  TYR B 156     -23.119   5.349  27.226  2.00  1.00           O
ATOM   4733  C   TYR B 156     -18.511   9.198  31.878  2.00  1.00           C
ATOM   4734  O   TYR B 156     -17.549   8.436  31.935  2.00  1.00           O
ATOM   4735  N   LEU B 157     -18.656  10.211  32.762  1.00  1.00           N
ATOM   4736  CA  LEU B 157     -17.816  10.408  33.931  1.00  1.00           C
ATOM   4737  CB  LEU B 157     -16.617  11.347  33.718  1.00  1.00           C
ATOM   4738  CG  LEU B 157     -15.508  10.760  32.819  1.00  1.00           C
ATOM   4739  CD1 LEU B 157     -14.906   9.483  33.432  1.00  1.00           C
ATOM   4740  CD2 LEU B 157     -15.963  10.603  31.359  1.00  1.00           C
ATOM   4741  C   LEU B 157     -18.748  11.053  34.904  1.00  1.00           C
ATOM   4742  O   LEU B 157     -19.741  11.655  34.496  1.00  1.00           O
ATOM   4743  N   ASP B 158     -18.480  10.943  36.216  1.00  1.00           N
ATOM   4744  CA  ASP B 158     -19.434  11.481  37.138  1.00  1.00           C
ATOM   4745  CB  ASP B 158     -19.301  10.934  38.569  1.00  1.00           C
ATOM   4746  CG  ASP B 158     -19.928   9.546  38.580  1.00  1.00           C
ATOM   4747  OD1 ASP B 158     -21.162   9.458  38.818  1.00  1.00           O
ATOM   4748  OD2 ASP B 158     -19.185   8.555  38.353  1.00  1.00           O
ATOM   4749  C   ASP B 158     -19.346  12.960  37.196  1.00  1.00           C
ATOM   4750  O   ASP B 158     -18.283  13.541  37.401  1.00  1.00           O
ATOM   4751  N   LYS B 159     -20.505  13.607  36.990  3.00  1.00           N
ATOM   4752  CA  LYS B 159     -20.569  15.007  37.238  3.00  1.00           C
ATOM   4753  CB  LYS B 159     -21.868  15.677  36.760  3.00  1.00           C
ATOM   4754  CG  LYS B 159     -23.145  14.978  37.228  3.00  1.00           C
ATOM   4755  CD  LYS B 159     -23.310  13.563  36.666  3.00  1.00           C
ATOM   4756  CE  LYS B 159     -24.629  12.891  37.053  3.00  1.00           C
ATOM   4757  NZ  LYS B 159     -25.735  13.439  36.235  3.00  1.00           N
ATOM   4758  C   LYS B 159     -20.500  15.038  38.724  3.00  1.00           C
ATOM   4759  O   LYS B 159     -20.646  14.001  39.369  3.00  1.00           O
ATOM   4760  N   ASP B 160     -20.219  16.210  39.306  3.00  1.00           N
ATOM   4761  CA  ASP B 160     -20.083  16.315  40.726  3.00  1.00           C
ATOM   4762  CB  ASP B 160     -21.413  16.330  41.522  3.00  1.00           C
ATOM   4763  CG  ASP B 160     -22.272  15.102  41.264  3.00  1.00           C
ATOM   4764  OD1 ASP B 160     -21.831  13.975  41.612  3.00  1.00           O
ATOM   4765  OD2 ASP B 160     -23.395  15.280  40.721  3.00  1.00           O
ATOM   4766  C   ASP B 160     -19.060  15.372  41.257  3.00  1.00           C
ATOM   4767  O   ASP B 160     -19.268  14.738  42.286  3.00  1.00           O
ATOM   4768  N   LEU B 161     -17.931  15.274  40.521  3.00  1.00           N
ATOM   4769  CA  LEU B 161     -16.713  14.587  40.867  3.00  1.00           C
ATOM   4770  CB  LEU B 161     -16.699  13.063  40.629  3.00  1.00           C
ATOM   4771  CG  LEU B 161     -17.574  12.215  41.579  3.00  1.00           C
ATOM   4772  CD1 LEU B 161     -19.063  12.243  41.199  3.00  1.00           C
ATOM   4773  CD2 LEU B 161     -17.009  10.793  41.729  3.00  1.00           C
ATOM   4774  C   LEU B 161     -15.710  15.143  39.935  3.00  1.00           C
ATOM   4775  O   LEU B 161     -14.721  15.749  40.344  3.00  1.00           O
ATOM   4776  N   TYR B 162     -15.963  14.937  38.630  1.00  1.00           N
ATOM   4777  CA  TYR B 162     -15.020  15.387  37.673  1.00  1.00           C
ATOM   4778  CB  TYR B 162     -14.637  14.276  36.683  1.00  1.00           C
ATOM   4779  CG  TYR B 162     -14.182  13.122  37.509  1.00  1.00           C
ATOM   4780  CD1 TYR B 162     -12.937  13.111  38.089  1.00  1.00           C
ATOM   4781  CD2 TYR B 162     -15.007  12.038  37.696  1.00  1.00           C
ATOM   4782  CE1 TYR B 162     -12.523  12.041  38.848  1.00  1.00           C
ATOM   4783  CE2 TYR B 162     -14.603  10.964  38.452  1.00  1.00           C
ATOM   4784  CZ  TYR B 162     -13.358  10.966  39.030  1.00  1.00           C
ATOM   4785  OH  TYR B 162     -12.934   9.867  39.808  1.00  1.00           O
ATOM   4786  C   TYR B 162     -15.629  16.515  36.877  1.00  1.00           C
ATOM   4787  O   TYR B 162     -16.406  16.292  35.951  1.00  1.00           O
ATOM   4788  N   PRO B 163     -15.294  17.728  37.242  1.00  1.00           N
ATOM   4789  CA  PRO B 163     -15.794  18.903  36.558  1.00  1.00           C
ATOM   4790  CD  PRO B 163     -15.049  17.997  38.650  1.00  1.00           C
ATOM   4791  CB  PRO B 163     -15.966  19.977  37.627  1.00  1.00           C
ATOM   4792  CG  PRO B 163     -15.044  19.526  38.769  1.00  1.00           C
ATOM   4793  C   PRO B 163     -14.916  19.369  35.431  1.00  1.00           C
ATOM   4794  O   PRO B 163     -13.773  18.922  35.349  1.00  1.00           O
ATOM   4795  N   VAL B 164     -15.437  20.264  34.559  4.00  1.00           N
ATOM   4796  CA  VAL B 164     -14.654  20.857  33.504  4.00  1.00           C
ATOM   4797  CB  VAL B 164     -15.090  20.445  32.133  4.00  1.00           C
ATOM   4798  CG1 VAL B 164     -14.832  18.939  31.989  4.00  1.00           C
ATOM   4799  CG2 VAL B 164     -16.567  20.836  31.944  4.00  1.00           C
ATOM   4800  C   VAL B 164     -14.839  22.347  33.604  4.00  1.00           C
ATOM   4801  O   VAL B 164     -15.959  22.843  33.713  4.00  1.00           O
ATOM   4802  N   ILE B 165     -13.719  23.099  33.604  1.00  1.00           N
ATOM   4803  CA  ILE B 165     -13.735  24.523  33.806  1.00  1.00           C
ATOM   4804  CB  ILE B 165     -12.412  25.053  34.307  1.00  1.00           C
ATOM   4805  CG1 ILE B 165     -11.259  24.882  33.299  1.00  1.00           C
ATOM   4806  CG2 ILE B 165     -12.146  24.348  35.647  1.00  1.00           C
ATOM   4807  CD1 ILE B 165     -11.192  25.949  32.206  1.00  1.00           C
ATOM   4808  C   ILE B 165     -14.217  25.382  32.681  1.00  1.00           C
ATOM   4809  O   ILE B 165     -15.010  26.294  32.911  1.00  1.00           O
ATOM   4810  N   ASN B 166     -13.771  25.121  31.442  1.00  1.00           N
ATOM   4811  CA  ASN B 166     -14.100  25.957  30.319  1.00  1.00           C
ATOM   4812  CB  ASN B 166     -15.477  25.662  29.679  1.00  1.00           C
ATOM   4813  CG  ASN B 166     -16.571  25.740  30.731  1.00  1.00           C
ATOM   4814  OD1 ASN B 166     -16.808  24.773  31.454  1.00  1.00           O
ATOM   4815  ND2 ASN B 166     -17.248  26.915  30.833  1.00  1.00           N
ATOM   4816  C   ASN B 166     -13.919  27.425  30.534  1.00  1.00           C
ATOM   4817  O   ASN B 166     -14.873  28.149  30.812  1.00  1.00           O
ATOM   4818  N   GLY B 167     -12.654  27.894  30.423  1.00  1.00           N
ATOM   4819  CA  GLY B 167     -12.377  29.302  30.502  1.00  1.00           C
ATOM   4820  C   GLY B 167     -10.957  29.535  30.086  1.00  1.00           C
ATOM   4821  O   GLY B 167     -10.217  28.594  29.807  1.00  1.00           O
ATOM   4822  N   GLY B 168     -10.540  30.819  30.037  1.00  1.00           N
ATOM   4823  CA  GLY B 168      -9.209  31.174  29.629  1.00  1.00           C
ATOM   4824  C   GLY B 168      -8.356  31.325  30.854  1.00  1.00           C
ATOM   4825  O   GLY B 168      -8.667  30.781  31.913  1.00  1.00           O
ATOM   4826  N   VAL B 169      -7.245  32.084  30.721  2.00  1.00           N
ATOM   4827  CA  VAL B 169      -6.317  32.312  31.797  2.00  1.00           C
ATOM   4828  CB  VAL B 169      -5.039  33.009  31.390  2.00  1.00           C
ATOM   4829  CG1 VAL B 169      -4.254  32.048  30.478  2.00  1.00           C
ATOM   4830  CG2 VAL B 169      -5.341  34.360  30.727  2.00  1.00           C
ATOM   4831  C   VAL B 169      -6.984  33.022  32.940  2.00  1.00           C
ATOM   4832  O   VAL B 169      -6.649  32.690  34.077  2.00  1.00           O
ATOM   4833  N   PRO B 170      -7.889  33.965  32.792  2.00  1.00           N
ATOM   4834  CA  PRO B 170      -8.482  34.576  33.944  2.00  1.00           C
ATOM   4835  CD  PRO B 170      -8.224  34.665  31.564  2.00  1.00           C
ATOM   4836  CB  PRO B 170      -9.382  35.698  33.420  2.00  1.00           C
ATOM   4837  CG  PRO B 170      -9.516  35.418  31.911  2.00  1.00           C
ATOM   4838  C   PRO B 170      -9.180  33.501  34.738  2.00  1.00           C
ATOM   4839  O   PRO B 170      -9.244  33.614  35.960  2.00  1.00           O
ATOM   4840  N   GLU B 171      -9.720  32.462  34.064  2.00  1.00           N
ATOM   4841  CA  GLU B 171     -10.378  31.362  34.723  2.00  1.00           C
ATOM   4842  CB  GLU B 171     -11.079  30.422  33.733  2.00  1.00           C
ATOM   4843  CG  GLU B 171     -11.819  29.279  34.423  2.00  1.00           C
ATOM   4844  CD  GLU B 171     -13.022  29.892  35.119  2.00  1.00           C
ATOM   4845  OE1 GLU B 171     -12.834  30.518  36.196  2.00  1.00           O
ATOM   4846  OE2 GLU B 171     -14.150  29.749  34.574  2.00  1.00           O
ATOM   4847  C   GLU B 171      -9.373  30.542  35.456  2.00  1.00           C
ATOM   4848  O   GLU B 171      -9.604  30.141  36.595  2.00  1.00           O
ATOM   4849  N   THR B 172      -8.224  30.264  34.814  2.00  1.00           N
ATOM   4850  CA  THR B 172      -7.230  29.471  35.470  2.00  1.00           C
ATOM   4851  CB  THR B 172      -6.013  29.248  34.618  2.00  1.00           C
ATOM   4852  OG1 THR B 172      -6.358  28.565  33.422  2.00  1.00           O
ATOM   4853  CG2 THR B 172      -4.981  28.445  35.426  2.00  1.00           C
ATOM   4854  C   THR B 172      -6.797  30.260  36.655  2.00  1.00           C
ATOM   4855  O   THR B 172      -6.692  29.734  37.760  2.00  1.00           O
ATOM   4856  N   THR B 173      -6.593  31.575  36.458  2.00  1.00           N
ATOM   4857  CA  THR B 173      -6.101  32.392  37.522  2.00  1.00           C
ATOM   4858  CB  THR B 173      -5.996  33.841  37.146  2.00  1.00           C
ATOM   4859  OG1 THR B 173      -5.106  33.995  36.052  2.00  1.00           O
ATOM   4860  CG2 THR B 173      -5.498  34.639  38.364  2.00  1.00           C
ATOM   4861  C   THR B 173      -7.060  32.299  38.660  2.00  1.00           C
ATOM   4862  O   THR B 173      -6.662  32.097  39.807  2.00  1.00           O
ATOM   4863  N   GLU B 174      -8.362  32.422  38.363  2.00  1.00           N
ATOM   4864  CA  GLU B 174      -9.344  32.377  39.400  2.00  1.00           C
ATOM   4865  CB  GLU B 174     -10.778  32.617  38.897  2.00  1.00           C
ATOM   4866  CG  GLU B 174     -11.050  34.037  38.400  2.00  1.00           C
ATOM   4867  CD  GLU B 174     -12.514  34.093  37.977  2.00  1.00           C
ATOM   4868  OE1 GLU B 174     -12.971  33.135  37.300  2.00  1.00           O
ATOM   4869  OE2 GLU B 174     -13.196  35.089  38.337  2.00  1.00           O
ATOM   4870  C   GLU B 174      -9.338  31.017  40.022  2.00  1.00           C
ATOM   4871  O   GLU B 174      -9.434  30.876  41.240  2.00  1.00           O
ATOM   4872  N   LEU B 175      -9.201  29.981  39.179  2.00  1.00           N
ATOM   4873  CA  LEU B 175      -9.260  28.610  39.588  2.00  1.00           C
ATOM   4874  CB  LEU B 175      -9.055  27.665  38.378  2.00  1.00           C
ATOM   4875  CG  LEU B 175      -9.198  26.137  38.595  2.00  1.00           C
ATOM   4876  CD1 LEU B 175      -8.963  25.389  37.272  2.00  1.00           C
ATOM   4877  CD2 LEU B 175      -8.280  25.581  39.697  2.00  1.00           C
ATOM   4878  C   LEU B 175      -8.167  28.383  40.548  2.00  1.00           C
ATOM   4879  O   LEU B 175      -8.334  27.682  41.546  2.00  1.00           O
ATOM   4880  N   LEU B 176      -7.007  28.981  40.266  3.00  1.00           N
ATOM   4881  CA  LEU B 176      -5.938  28.746  41.164  3.00  1.00           C
ATOM   4882  CB  LEU B 176      -4.577  29.329  40.733  3.00  1.00           C
ATOM   4883  CG  LEU B 176      -3.804  28.412  39.756  3.00  1.00           C
ATOM   4884  CD1 LEU B 176      -4.566  28.155  38.449  3.00  1.00           C
ATOM   4885  CD2 LEU B 176      -2.374  28.925  39.522  3.00  1.00           C
ATOM   4886  C   LEU B 176      -6.306  29.243  42.526  3.00  1.00           C
ATOM   4887  O   LEU B 176      -5.927  28.622  43.517  3.00  1.00           O
ATOM   4888  N   LYS B 177      -7.040  30.370  42.638  3.00  1.00           N
ATOM   4889  CA  LYS B 177      -7.424  30.739  43.972  3.00  1.00           C
ATOM   4890  CB  LYS B 177      -7.943  32.181  44.118  3.00  1.00           C
ATOM   4891  CG  LYS B 177      -8.093  32.634  45.576  3.00  1.00           C
ATOM   4892  CD  LYS B 177      -9.127  31.846  46.388  3.00  1.00           C
ATOM   4893  CE  LYS B 177      -9.120  32.173  47.882  3.00  1.00           C
ATOM   4894  NZ  LYS B 177      -7.889  31.637  48.507  3.00  1.00           N
ATOM   4895  C   LYS B 177      -8.546  29.812  44.342  3.00  1.00           C
ATOM   4896  O   LYS B 177      -9.723  30.127  44.173  3.00  1.00           O
ATOM   4897  N   GLU B 178      -8.177  28.621  44.850  1.00  1.00           N
ATOM   4898  CA  GLU B 178      -9.081  27.599  45.292  1.00  1.00           C
ATOM   4899  CB  GLU B 178      -9.697  26.778  44.151  1.00  1.00           C
ATOM   4900  CG  GLU B 178     -10.552  27.602  43.187  1.00  1.00           C
ATOM   4901  CD  GLU B 178     -11.800  28.046  43.935  1.00  1.00           C
ATOM   4902  OE1 GLU B 178     -12.233  27.304  44.857  1.00  1.00           O
ATOM   4903  OE2 GLU B 178     -12.333  29.136  43.600  1.00  1.00           O
ATOM   4904  C   GLU B 178      -8.200  26.683  46.071  1.00  1.00           C
ATOM   4905  O   GLU B 178      -6.977  26.764  45.963  1.00  1.00           O
ATOM   4906  N   ARG B 179      -8.778  25.801  46.901  1.00  1.00           N
ATOM   4907  CA  ARG B 179      -7.916  24.917  47.622  1.00  1.00           C
ATOM   4908  CB  ARG B 179      -8.358  24.682  49.076  1.00  1.00           C
ATOM   4909  CG  ARG B 179      -9.784  24.145  49.200  1.00  1.00           C
ATOM   4910  CD  ARG B 179     -10.262  24.005  50.646  1.00  1.00           C
ATOM   4911  NE  ARG B 179     -11.738  23.826  50.594  1.00  1.00           N
ATOM   4912  CZ  ARG B 179     -12.527  24.928  50.440  1.00  1.00           C
ATOM   4913  NH1 ARG B 179     -11.958  26.164  50.332  1.00  1.00           N
ATOM   4914  NH2 ARG B 179     -13.885  24.795  50.383  1.00  1.00           N
ATOM   4915  C   ARG B 179      -7.933  23.605  46.902  1.00  1.00           C
ATOM   4916  O   ARG B 179      -8.980  22.972  46.770  1.00  1.00           O
ATOM   4917  N   PHE B 180      -6.760  23.174  46.393  1.00  1.00           N
ATOM   4918  CA  PHE B 180      -6.699  21.925  45.688  1.00  1.00           C
ATOM   4919  CB  PHE B 180      -6.265  22.036  44.213  1.00  1.00           C
ATOM   4920  CG  PHE B 180      -7.313  22.755  43.449  1.00  1.00           C
ATOM   4921  CD1 PHE B 180      -8.355  22.056  42.894  1.00  1.00           C
ATOM   4922  CD2 PHE B 180      -7.253  24.118  43.290  1.00  1.00           C
ATOM   4923  CE1 PHE B 180      -9.334  22.709  42.186  1.00  1.00           C
ATOM   4924  CE2 PHE B 180      -8.230  24.773  42.582  1.00  1.00           C
ATOM   4925  CZ  PHE B 180      -9.274  24.071  42.029  1.00  1.00           C
ATOM   4926  C   PHE B 180      -5.630  21.099  46.309  1.00  1.00           C
ATOM   4927  O   PHE B 180      -4.584  21.623  46.660  1.00  1.00           O
ATOM   4928  N   ASP B 181      -5.841  19.781  46.468  1.00  1.00           N
ATOM   4929  CA  ASP B 181      -4.800  19.016  47.091  1.00  1.00           C
ATOM   4930  CB  ASP B 181      -5.226  17.602  47.497  1.00  1.00           C
ATOM   4931  CG  ASP B 181      -6.049  17.706  48.773  1.00  1.00           C
ATOM   4932  OD1 ASP B 181      -5.768  18.637  49.575  1.00  1.00           O
ATOM   4933  OD2 ASP B 181      -6.963  16.860  48.967  1.00  1.00           O
ATOM   4934  C   ASP B 181      -3.563  18.913  46.239  1.00  1.00           C
ATOM   4935  O   ASP B 181      -2.461  19.158  46.728  1.00  1.00           O
ATOM   4936  N   HIS B 182      -3.695  18.571  44.937  4.00  1.00           N
ATOM   4937  CA  HIS B 182      -2.523  18.391  44.114  4.00  1.00           C
ATOM   4938  ND1 HIS B 182      -1.056  16.702  41.534  4.00  1.00           N
ATOM   4939  CG  HIS B 182      -1.051  16.705  42.911  4.00  1.00           C
ATOM   4940  CB  HIS B 182      -2.268  16.914  43.759  4.00  1.00           C
ATOM   4941  NE2 HIS B 182       1.047  16.350  42.163  4.00  1.00           N
ATOM   4942  CD2 HIS B 182       0.241  16.489  43.279  4.00  1.00           C
ATOM   4943  CE1 HIS B 182       0.223  16.485  41.139  4.00  1.00           C
ATOM   4944  C   HIS B 182      -2.753  19.127  42.842  4.00  1.00           C
ATOM   4945  O   HIS B 182      -3.892  19.321  42.422  4.00  1.00           O
ATOM   4946  N   ILE B 183      -1.657  19.586  42.209  4.00  1.00           N
ATOM   4947  CA  ILE B 183      -1.811  20.298  40.980  4.00  1.00           C
ATOM   4948  CB  ILE B 183      -1.450  21.751  41.085  4.00  1.00           C
ATOM   4949  CG1 ILE B 183      -2.359  22.464  42.099  4.00  1.00           C
ATOM   4950  CG2 ILE B 183      -1.504  22.349  39.670  4.00  1.00           C
ATOM   4951  CD1 ILE B 183      -1.863  23.858  42.483  4.00  1.00           C
ATOM   4952  C   ILE B 183      -0.888  19.705  39.979  4.00  1.00           C
ATOM   4953  O   ILE B 183       0.253  19.368  40.287  4.00  1.00           O
ATOM   4954  N   LEU B 184      -1.383  19.543  38.741  4.00  1.00           N
ATOM   4955  CA  LEU B 184      -0.528  19.036  37.720  4.00  1.00           C
ATOM   4956  CB  LEU B 184      -1.017  17.715  37.101  4.00  1.00           C
ATOM   4957  CG  LEU B 184      -1.247  16.606  38.142  4.00  1.00           C
ATOM   4958  CD1 LEU B 184      -2.449  16.940  39.042  4.00  1.00           C
ATOM   4959  CD2 LEU B 184      -1.356  15.221  37.486  4.00  1.00           C
ATOM   4960  C   LEU B 184      -0.558  20.051  36.616  4.00  1.00           C
ATOM   4961  O   LEU B 184      -1.633  20.467  36.188  4.00  1.00           O
ATOM   4962  N   TYR B 185       0.621  20.500  36.135  4.00  1.00           N
ATOM   4963  CA  TYR B 185       0.611  21.473  35.077  4.00  1.00           C
ATOM   4964  CB  TYR B 185       0.974  22.887  35.568  4.00  1.00           C
ATOM   4965  CG  TYR B 185       1.058  23.809  34.399  4.00  1.00           C
ATOM   4966  CD1 TYR B 185      -0.073  24.202  33.722  4.00  1.00           C
ATOM   4967  CD2 TYR B 185       2.280  24.300  34.000  4.00  1.00           C
ATOM   4968  CE1 TYR B 185       0.018  25.060  32.650  4.00  1.00           C
ATOM   4969  CE2 TYR B 185       2.377  25.156  32.930  4.00  1.00           C
ATOM   4970  CZ  TYR B 185       1.244  25.537  32.253  4.00  1.00           C
ATOM   4971  OH  TYR B 185       1.342  26.416  31.154  4.00  1.00           O
ATOM   4972  C   TYR B 185       1.575  21.076  34.033  4.00  1.00           C
ATOM   4973  O   TYR B 185       2.720  20.724  34.310  4.00  1.00           O
ATOM   4974  N   THR B 186       1.098  21.112  32.785  4.00  1.00           N
ATOM   4975  CA  THR B 186       1.965  20.872  31.689  4.00  1.00           C
ATOM   4976  CB  THR B 186       1.451  19.855  30.718  4.00  1.00           C
ATOM   4977  OG1 THR B 186       0.245  20.324  30.134  4.00  1.00           O
ATOM   4978  CG2 THR B 186       1.203  18.531  31.461  4.00  1.00           C
ATOM   4979  C   THR B 186       1.969  22.174  30.974  4.00  1.00           C
ATOM   4980  O   THR B 186       0.915  22.781  30.786  4.00  1.00           O
ATOM   4981  N   GLY B 187       3.152  22.661  30.572  1.00  1.00           N
ATOM   4982  CA  GLY B 187       3.119  23.938  29.937  1.00  1.00           C
ATOM   4983  C   GLY B 187       4.492  24.506  29.946  1.00  1.00           C
ATOM   4984  O   GLY B 187       5.490  23.786  29.968  1.00  1.00           O
ATOM   4985  N   SER B 188       4.558  25.847  29.925  1.00  1.00           N
ATOM   4986  CA  SER B 188       5.811  26.524  29.866  1.00  1.00           C
ATOM   4987  CB  SER B 188       5.703  28.004  29.454  1.00  1.00           C
ATOM   4988  OG  SER B 188       5.178  28.114  28.139  1.00  1.00           O
ATOM   4989  C   SER B 188       6.472  26.493  31.197  1.00  1.00           C
ATOM   4990  O   SER B 188       5.898  26.010  32.168  1.00  1.00           O
ATOM   4991  N   THR B 189       7.758  26.906  31.214  2.00  1.00           N
ATOM   4992  CA  THR B 189       8.546  27.073  32.401  2.00  1.00           C
ATOM   4993  CB  THR B 189      10.006  27.245  32.100  2.00  1.00           C
ATOM   4994  OG1 THR B 189      10.748  27.319  33.307  2.00  1.00           O
ATOM   4995  CG2 THR B 189      10.202  28.522  31.265  2.00  1.00           C
ATOM   4996  C   THR B 189       8.073  28.304  33.117  2.00  1.00           C
ATOM   4997  O   THR B 189       8.001  28.316  34.345  2.00  1.00           O
ATOM   4998  N   GLY B 190       7.750  29.385  32.363  2.00  1.00           N
ATOM   4999  CA  GLY B 190       7.319  30.614  32.977  2.00  1.00           C
ATOM   5000  C   GLY B 190       6.038  30.343  33.681  2.00  1.00           C
ATOM   5001  O   GLY B 190       5.878  30.680  34.853  2.00  1.00           O
ATOM   5002  N   VAL B 191       5.079  29.718  32.978  2.00  1.00           N
ATOM   5003  CA  VAL B 191       3.918  29.285  33.685  2.00  1.00           C
ATOM   5004  CB  VAL B 191       2.834  28.771  32.794  2.00  1.00           C
ATOM   5005  CG1 VAL B 191       1.717  28.189  33.676  2.00  1.00           C
ATOM   5006  CG2 VAL B 191       2.383  29.919  31.874  2.00  1.00           C
ATOM   5007  C   VAL B 191       4.519  28.141  34.426  2.00  1.00           C
ATOM   5008  O   VAL B 191       5.573  27.659  34.031  2.00  1.00           O
ATOM   5009  N   GLY B 192       3.956  27.690  35.547  2.00  1.00           N
ATOM   5010  CA  GLY B 192       4.676  26.649  36.224  2.00  1.00           C
ATOM   5011  C   GLY B 192       5.342  27.383  37.340  2.00  1.00           C
[truncated: 167,067 more chars]
