# Supplementary material for: Identification of a peptide ligand for human ALDH3A1 through peptide phage display: Prediction and characterization of protein interaction sites and inhibition of ALDH3A1 enzymatic activity
Source: Front Mol Biosci. 2023 Mar 20;10:1161111. doi: 10.3389/fmolb.2023.1161111 (PMC10067601; doi:10.3389/fmolb.2023.1161111)
Supplement: Supplementary file 1 [file DataSheet1.ZIP › Raw Data/Files/model_8.pdb]

REMARK   1 secondary structure assigned by stride 
REMARK   2 stride output converted by stride2pdb version 0.01
HELIX    1   1 LYS A    2  SER A   16  1                                  15
HELIX    2   2 LEU A   22  ASP A   50  1                                  29
HELIX    3   3 GLU A   55  TRP A   80  1                                  26
HELIX    4   4 PRO A  116  ILE A  121  1                                   6
HELIX    5   5 ALA A  127  ALA A  130  1                                   4
HELIX    6   6 LEU A  148  TYR A  156  1                                   9
HELIX    7   7 PRO A  170  LYS A  177  1                                   8
HELIX    8   8 VAL A  191  LYS A  201  1                                  11
HELIX    9   9 LEU A  224  MET A  237  1                                  14
HELIX   10  10 GLN A  258  GLU A  269  1                                  12
HELIX   11  11 PHE A  290  LEU A  296  1                                   7
HELIX   12  12 LEU A  347  GLN A  356  1                                  10
HELIX   13  13 LYS A  371  GLU A  379  1                                   9
HELIX   14  14 GLY A  414  THR A  420  1                                   7
HELIX   15  15 LYS B    2  SER B   16  1                                  15
HELIX   16  16 LEU B   22  ASP B   50  1                                  29
HELIX   17  17 TRP B   56  TYR B   60  1                                   5
HELIX   18  18 VAL B   63  ILE B   74  1                                  12
HELIX   19  19 LYS B   76  TRP B   80  1                                   5
HELIX   20  20 THR B  120  MET B  124  1                                   5
HELIX   21  21 ALA B  146  GLN B  155  1                                  10
HELIX   22  22 VAL B  169  LYS B  177  1                                   9
HELIX   23  23 THR B  189  ALA B  200  1                                  12
HELIX   24  24 ASP B  225  ARG B  229  1                                   5
HELIX   25  25 GLN B  256  GLU B  269  1                                  14
HELIX   26  26 HIS B  289  LEU B  296  1                                   8
HELIX   27  27 GLU B  348  GLN B  356  1                                   9
HELIX   28  28 ASP B  370  GLU B  379  1                                  10
HELIX   29  29 LYS B  415  THR B  420  1                                   6
HELIX   30  30 LYS B  439  ARG B  441  1                                   3
SHEET    1   1 1 GLU A  96  ILE A  99  0
SHEET    2   2 1 VAL A 107  ILE A 110  0
SHEET    3   3 1 VAL A 134  LYS A 137  0
SHEET    4   4 1 HIS A 182  THR A 186  0
SHEET    5   5 1 VAL A 206  GLU A 209  0
SHEET    6   6 1 TYR A 217  VAL A 218  0
SHEET    7   7 1 LEU A 250  CYS A 251  0
SHEET    8   8 1 GLY A 305  ASP A 309  0
SHEET    9   9 1 TYR A 314  THR A 318  0
SHEET   10  10 1 VAL A 342  CYS A 343  0
SHEET   11  11 1 ALA A 362  PHE A 366  0
SHEET   12  12 1 GLY A 384  ALA A 386  0
SHEET   13  13 1 SER A 426  VAL A 429  0
SHEET   14  14 1 GLU B  84  PRO B  85  0
SHEET   15  15 1 GLU B  96  HIS B 100  0
SHEET   16  16 1 VAL B 107  VAL B 109  0
SHEET   17  17 1 HIS B 182  THR B 186  0
SHEET   18  18 1 THR B 207  LEU B 210  0
SHEET   19  19 1 PRO B 215  VAL B 218  0
SHEET   20  20 1 TYR B 248  CYS B 251  0
SHEET   21  21 1 GLY B 308  ASP B 309  0
SHEET   22  22 1 TYR B 314  ILE B 315  0
SHEET   23  23 1 ILE B 341  CYS B 343  0
SHEET   24  24 1 ALA B 362  PHE B 366  0
SHEET   25  25 1 GLY B 384  ALA B 387  0
SHEET   26  26 1 PHE B 401  GLY B 402  0
SHEET   27  27 1 SER B 411  TYR B 412  0
SHEET   28  28 1 ARG B 425  VAL B 429  0
.Lilygw.B99990001_fit.pdb
EXPDTA    THEORETICAL MODEL, MODELLER 9.24 2020/11/20 02:33:19
ATOM      1  N   SER A   1      26.969  38.723  49.308  1.00  1.00           N
ATOM      2  CA  SER A   1      28.293  38.851  49.956  1.00  1.00           C
ATOM      3  CB  SER A   1      28.187  39.760  51.197  1.00  1.00           C
ATOM      4  OG  SER A   1      27.243  39.246  52.127  1.00  1.00           O
ATOM      5  C   SER A   1      28.841  37.513  50.344  1.00  1.00           C
ATOM      6  O   SER A   1      29.130  36.675  49.492  1.00  1.00           O
ATOM      7  N   LYS A   2      28.984  37.291  51.662  2.00  1.00           N
ATOM      8  CA  LYS A   2      29.534  36.094  52.228  2.00  1.00           C
ATOM      9  CB  LYS A   2      29.451  36.151  53.764  2.00  1.00           C
ATOM     10  CG  LYS A   2      30.067  34.966  54.506  2.00  1.00           C
ATOM     11  CD  LYS A   2      31.589  35.036  54.611  2.00  1.00           C
ATOM     12  CE  LYS A   2      32.328  34.374  53.449  2.00  1.00           C
ATOM     13  NZ  LYS A   2      33.773  34.675  53.552  2.00  1.00           N
ATOM     14  C   LYS A   2      28.688  34.944  51.811  2.00  1.00           C
ATOM     15  O   LYS A   2      29.193  33.905  51.389  2.00  1.00           O
ATOM     16  N   ILE A   3      27.362  35.111  51.915  2.00  1.00           N
ATOM     17  CA  ILE A   3      26.470  34.048  51.576  2.00  1.00           C
ATOM     18  CB  ILE A   3      25.037  34.402  51.849  2.00  1.00           C
ATOM     19  CG1 ILE A   3      24.840  34.648  53.358  2.00  1.00           C
ATOM     20  CG2 ILE A   3      24.145  33.286  51.280  2.00  1.00           C
ATOM     21  CD1 ILE A   3      23.526  35.349  53.700  2.00  1.00           C
ATOM     22  C   ILE A   3      26.658  33.767  50.117  2.00  1.00           C
ATOM     23  O   ILE A   3      26.667  32.614  49.688  2.00  1.00           O
ATOM     24  N   SER A   4      26.838  34.837  49.320  2.00  1.00           N
ATOM     25  CA  SER A   4      26.965  34.727  47.894  2.00  1.00           C
ATOM     26  CB  SER A   4      27.171  36.092  47.210  2.00  1.00           C
ATOM     27  OG  SER A   4      26.048  36.931  47.442  2.00  1.00           O
ATOM     28  C   SER A   4      28.141  33.875  47.516  2.00  1.00           C
ATOM     29  O   SER A   4      27.993  32.905  46.774  2.00  1.00           O
ATOM     30  N   GLU A   5      29.348  34.198  48.020  2.00  1.00           N
ATOM     31  CA  GLU A   5      30.506  33.460  47.593  2.00  1.00           C
ATOM     32  CB  GLU A   5      31.843  33.991  48.132  2.00  1.00           C
ATOM     33  CG  GLU A   5      32.304  35.290  47.476  2.00  1.00           C
ATOM     34  CD  GLU A   5      33.749  35.509  47.901  2.00  1.00           C
ATOM     35  OE1 GLU A   5      34.310  34.609  48.580  2.00  1.00           O
ATOM     36  OE2 GLU A   5      34.315  36.578  47.547  2.00  1.00           O
ATOM     37  C   GLU A   5      30.402  32.037  48.033  2.00  1.00           C
ATOM     38  O   GLU A   5      30.754  31.129  47.283  2.00  1.00           O
ATOM     39  N   ALA A   6      29.886  31.796  49.251  2.00  1.00           N
ATOM     40  CA  ALA A   6      29.860  30.458  49.767  2.00  1.00           C
ATOM     41  CB  ALA A   6      29.196  30.369  51.155  2.00  1.00           C
ATOM     42  C   ALA A   6      29.066  29.605  48.824  2.00  1.00           C
ATOM     43  O   ALA A   6      29.466  28.484  48.513  2.00  1.00           O
ATOM     44  N   VAL A   7      27.928  30.123  48.322  2.00  1.00           N
ATOM     45  CA  VAL A   7      27.093  29.361  47.435  2.00  1.00           C
ATOM     46  CB  VAL A   7      25.850  30.091  47.022  2.00  1.00           C
ATOM     47  CG1 VAL A   7      25.090  29.215  46.012  2.00  1.00           C
ATOM     48  CG2 VAL A   7      25.039  30.436  48.283  2.00  1.00           C
ATOM     49  C   VAL A   7      27.864  29.074  46.189  2.00  1.00           C
ATOM     50  O   VAL A   7      27.727  27.993  45.627  2.00  1.00           O
ATOM     51  N   LYS A   8      28.660  30.056  45.713  2.00  1.00           N
ATOM     52  CA  LYS A   8      29.460  29.965  44.516  2.00  1.00           C
ATOM     53  CB  LYS A   8      30.154  31.293  44.171  2.00  1.00           C
ATOM     54  CG  LYS A   8      29.195  32.417  43.783  2.00  1.00           C
ATOM     55  CD  LYS A   8      29.846  33.804  43.774  2.00  1.00           C
ATOM     56  CE  LYS A   8      30.800  34.040  42.600  2.00  1.00           C
ATOM     57  NZ  LYS A   8      32.068  33.302  42.810  2.00  1.00           N
ATOM     58  C   LYS A   8      30.563  28.970  44.689  2.00  1.00           C
ATOM     59  O   LYS A   8      30.950  28.297  43.735  2.00  1.00           O
ATOM     60  N   ARG A   9      31.158  28.909  45.893  2.00  1.00           N
ATOM     61  CA  ARG A   9      32.238  27.992  46.120  2.00  1.00           C
ATOM     62  CB  ARG A   9      32.794  28.098  47.551  2.00  1.00           C
ATOM     63  CG  ARG A   9      33.474  29.427  47.895  2.00  1.00           C
ATOM     64  CD  ARG A   9      33.750  29.573  49.395  2.00  1.00           C
ATOM     65  NE  ARG A   9      34.656  30.739  49.590  2.00  1.00           N
ATOM     66  CZ  ARG A   9      36.002  30.534  49.699  2.00  1.00           C
ATOM     67  NH1 ARG A   9      36.498  29.264  49.644  2.00  1.00           N
ATOM     68  NH2 ARG A   9      36.849  31.589  49.879  2.00  1.00           N
ATOM     69  C   ARG A   9      31.699  26.615  45.991  2.00  1.00           C
ATOM     70  O   ARG A   9      32.270  25.761  45.314  2.00  1.00           O
ATOM     71  N   ALA A  10      30.548  26.376  46.646  2.00  1.00           N
ATOM     72  CA  ALA A  10      29.849  25.147  46.453  2.00  1.00           C
ATOM     73  CB  ALA A  10      28.684  24.925  47.432  2.00  1.00           C
ATOM     74  C   ALA A  10      29.273  25.387  45.089  2.00  1.00           C
ATOM     75  O   ALA A  10      29.410  26.475  44.543  2.00  1.00           O
ATOM     76  N   ARG A  11      28.657  24.388  44.451  2.00  1.00           N
ATOM     77  CA  ARG A  11      28.170  24.545  43.105  2.00  1.00           C
ATOM     78  CB  ARG A  11      27.411  25.854  42.808  2.00  1.00           C
ATOM     79  CG  ARG A  11      26.843  25.904  41.391  2.00  1.00           C
ATOM     80  CD  ARG A  11      26.511  27.319  40.929  2.00  1.00           C
ATOM     81  NE  ARG A  11      25.541  27.882  41.903  2.00  1.00           N
ATOM     82  CZ  ARG A  11      24.981  29.101  41.659  2.00  1.00           C
ATOM     83  NH1 ARG A  11      25.322  29.791  40.532  2.00  1.00           N
ATOM     84  NH2 ARG A  11      24.079  29.620  42.540  2.00  1.00           N
ATOM     85  C   ARG A  11      29.352  24.460  42.190  2.00  1.00           C
ATOM     86  O   ARG A  11      29.293  23.801  41.153  2.00  1.00           O
ATOM     87  N   ALA A  12      30.478  25.095  42.566  2.00  1.00           N
ATOM     88  CA  ALA A  12      31.681  24.944  41.807  2.00  1.00           C
ATOM     89  CB  ALA A  12      32.811  25.862  42.297  2.00  1.00           C
ATOM     90  C   ALA A  12      32.123  23.534  42.022  2.00  1.00           C
ATOM     91  O   ALA A  12      32.483  22.819  41.088  2.00  1.00           O
ATOM     92  N   ALA A  13      32.071  23.111  43.300  2.00  1.00           N
ATOM     93  CA  ALA A  13      32.514  21.817  43.723  2.00  1.00           C
ATOM     94  CB  ALA A  13      32.435  21.631  45.247  2.00  1.00           C
ATOM     95  C   ALA A  13      31.657  20.768  43.109  2.00  1.00           C
ATOM     96  O   ALA A  13      32.143  19.735  42.653  2.00  1.00           O
ATOM     97  N   PHE A  14      30.341  21.023  43.071  2.00  1.00           N
ATOM     98  CA  PHE A  14      29.424  20.059  42.554  2.00  1.00           C
ATOM     99  CB  PHE A  14      27.969  20.550  42.634  2.00  1.00           C
ATOM    100  CG  PHE A  14      27.096  19.429  42.194  2.00  1.00           C
ATOM    101  CD1 PHE A  14      26.911  18.340  43.014  2.00  1.00           C
ATOM    102  CD2 PHE A  14      26.453  19.468  40.979  2.00  1.00           C
ATOM    103  CE1 PHE A  14      26.106  17.295  42.629  2.00  1.00           C
ATOM    104  CE2 PHE A  14      25.645  18.427  40.589  2.00  1.00           C
ATOM    105  CZ  PHE A  14      25.472  17.339  41.412  2.00  1.00           C
ATOM    106  C   PHE A  14      29.771  19.852  41.130  2.00  1.00           C
ATOM    107  O   PHE A  14      29.756  18.735  40.614  2.00  1.00           O
ATOM    108  N   SER A  15      30.117  20.956  40.461  2.00  1.00           N
ATOM    109  CA  SER A  15      30.390  20.892  39.069  2.00  1.00           C
ATOM    110  CB  SER A  15      30.670  22.266  38.442  2.00  1.00           C
ATOM    111  OG  SER A  15      30.890  22.119  37.047  2.00  1.00           O
ATOM    112  C   SER A  15      31.578  20.034  38.814  2.00  1.00           C
ATOM    113  O   SER A  15      31.656  19.369  37.781  2.00  1.00           O
ATOM    114  N   SER A  16      32.529  20.013  39.760  3.00  1.00           N
ATOM    115  CA  SER A  16      33.722  19.262  39.534  3.00  1.00           C
ATOM    116  CB  SER A  16      34.703  19.293  40.714  3.00  1.00           C
ATOM    117  OG  SER A  16      35.833  18.485  40.413  3.00  1.00           O
ATOM    118  C   SER A  16      33.362  17.824  39.331  3.00  1.00           C
ATOM    119  O   SER A  16      33.948  17.152  38.485  3.00  1.00           O
ATOM    120  N   GLY A  17      32.362  17.309  40.073  3.00  1.00           N
ATOM    121  CA  GLY A  17      32.028  15.923  39.903  3.00  1.00           C
ATOM    122  C   GLY A  17      32.747  15.111  40.929  3.00  1.00           C
ATOM    123  O   GLY A  17      32.820  13.887  40.827  3.00  1.00           O
ATOM    124  N   ARG A  18      33.303  15.779  41.953  3.00  1.00           N
ATOM    125  CA  ARG A  18      34.057  15.079  42.944  3.00  1.00           C
ATOM    126  CB  ARG A  18      34.796  16.000  43.920  3.00  1.00           C
ATOM    127  CG  ARG A  18      35.935  15.285  44.646  3.00  1.00           C
ATOM    128  CD  ARG A  18      36.719  16.198  45.584  3.00  1.00           C
ATOM    129  NE  ARG A  18      38.024  15.531  45.850  3.00  1.00           N
ATOM    130  CZ  ARG A  18      39.058  16.259  46.364  3.00  1.00           C
ATOM    131  NH1 ARG A  18      38.858  17.567  46.697  3.00  1.00           N
ATOM    132  NH2 ARG A  18      40.285  15.688  46.541  3.00  1.00           N
ATOM    133  C   ARG A  18      33.205  14.164  43.743  3.00  1.00           C
ATOM    134  O   ARG A  18      33.595  13.040  44.059  3.00  1.00           O
ATOM    135  N   THR A  19      31.998  14.633  44.063  3.00  1.00           N
ATOM    136  CA  THR A  19      31.114  13.950  44.948  3.00  1.00           C
ATOM    137  CB  THR A  19      29.913  14.760  45.316  3.00  1.00           C
ATOM    138  OG1 THR A  19      30.315  15.988  45.909  3.00  1.00           O
ATOM    139  CG2 THR A  19      29.100  13.946  46.333  3.00  1.00           C
ATOM    140  C   THR A  19      30.634  12.661  44.358  3.00  1.00           C
ATOM    141  O   THR A  19      30.289  11.729  45.084  3.00  1.00           O
ATOM    142  N   ARG A  20      30.627  12.564  43.023  1.00  1.00           N
ATOM    143  CA  ARG A  20      30.003  11.462  42.344  1.00  1.00           C
ATOM    144  CB  ARG A  20      30.209  11.549  40.827  1.00  1.00           C
ATOM    145  CG  ARG A  20      29.433  12.718  40.210  1.00  1.00           C
ATOM    146  CD  ARG A  20      29.758  13.019  38.742  1.00  1.00           C
ATOM    147  NE  ARG A  20      29.400  11.829  37.917  1.00  1.00           N
ATOM    148  CZ  ARG A  20      28.127  11.653  37.456  1.00  1.00           C
ATOM    149  NH1 ARG A  20      27.140  12.532  37.797  1.00  1.00           N
ATOM    150  NH2 ARG A  20      27.842  10.586  36.654  1.00  1.00           N
ATOM    151  C   ARG A  20      30.507  10.132  42.845  1.00  1.00           C
ATOM    152  O   ARG A  20      29.675   9.249  43.041  1.00  1.00           O
ATOM    153  N   PRO A  21      31.768   9.880  43.083  1.00  1.00           N
ATOM    154  CA  PRO A  21      32.160   8.569  43.545  1.00  1.00           C
ATOM    155  CD  PRO A  21      32.869  10.586  42.454  1.00  1.00           C
ATOM    156  CB  PRO A  21      33.687   8.527  43.461  1.00  1.00           C
ATOM    157  CG  PRO A  21      34.108   9.975  43.137  1.00  1.00           C
ATOM    158  C   PRO A  21      31.588   8.289  44.913  1.00  1.00           C
ATOM    159  O   PRO A  21      31.523   9.204  45.730  1.00  1.00           O
ATOM    160  N   LEU A  22      31.159   7.031  45.166  2.00  1.00           N
ATOM    161  CA  LEU A  22      30.571   6.630  46.420  2.00  1.00           C
ATOM    162  CB  LEU A  22      30.086   5.170  46.411  2.00  1.00           C
ATOM    163  CG  LEU A  22      29.075   4.841  45.294  2.00  1.00           C
ATOM    164  CD1 LEU A  22      27.823   5.726  45.392  2.00  1.00           C
ATOM    165  CD2 LEU A  22      29.734   4.864  43.904  2.00  1.00           C
ATOM    166  C   LEU A  22      31.639   6.733  47.461  2.00  1.00           C
ATOM    167  O   LEU A  22      31.374   7.094  48.607  2.00  1.00           O
ATOM    168  N   GLN A  23      32.891   6.437  47.063  2.00  1.00           N
ATOM    169  CA  GLN A  23      33.995   6.396  47.978  2.00  1.00           C
ATOM    170  CB  GLN A  23      35.332   6.119  47.267  2.00  1.00           C
ATOM    171  CG  GLN A  23      35.411   4.741  46.601  2.00  1.00           C
ATOM    172  CD  GLN A  23      36.020   3.738  47.574  2.00  1.00           C
ATOM    173  OE1 GLN A  23      37.024   3.097  47.266  2.00  1.00           O
ATOM    174  NE2 GLN A  23      35.401   3.586  48.775  2.00  1.00           N
ATOM    175  C   GLN A  23      34.114   7.727  48.646  2.00  1.00           C
ATOM    176  O   GLN A  23      34.286   7.811  49.861  2.00  1.00           O
ATOM    177  N   PHE A  24      34.003   8.811  47.862  2.00  1.00           N
ATOM    178  CA  PHE A  24      34.154  10.133  48.393  2.00  1.00           C
ATOM    179  CB  PHE A  24      34.046  11.189  47.283  2.00  1.00           C
ATOM    180  CG  PHE A  24      34.728  12.434  47.729  2.00  1.00           C
ATOM    181  CD1 PHE A  24      36.070  12.591  47.470  2.00  1.00           C
ATOM    182  CD2 PHE A  24      34.053  13.434  48.389  2.00  1.00           C
ATOM    183  CE1 PHE A  24      36.739  13.725  47.859  2.00  1.00           C
ATOM    184  CE2 PHE A  24      34.719  14.573  48.782  2.00  1.00           C
ATOM    185  CZ  PHE A  24      36.060  14.721  48.516  2.00  1.00           C
ATOM    186  C   PHE A  24      33.024  10.363  49.351  2.00  1.00           C
ATOM    187  O   PHE A  24      33.228  10.866  50.455  2.00  1.00           O
ATOM    188  N   ARG A  25      31.797   9.979  48.945  2.00  1.00           N
ATOM    189  CA  ARG A  25      30.625  10.206  49.741  2.00  1.00           C
ATOM    190  CB  ARG A  25      29.359   9.683  49.045  2.00  1.00           C
ATOM    191  CG  ARG A  25      29.074  10.409  47.729  2.00  1.00           C
ATOM    192  CD  ARG A  25      27.978   9.770  46.875  2.00  1.00           C
ATOM    193  NE  ARG A  25      27.755  10.680  45.718  2.00  1.00           N
ATOM    194  CZ  ARG A  25      27.379  10.183  44.504  2.00  1.00           C
ATOM    195  NH1 ARG A  25      27.244   8.837  44.320  2.00  1.00           N
ATOM    196  NH2 ARG A  25      27.129  11.040  43.471  2.00  1.00           N
ATOM    197  C   ARG A  25      30.772   9.471  51.044  2.00  1.00           C
ATOM    198  O   ARG A  25      30.641  10.068  52.110  2.00  1.00           O
ATOM    199  N   ILE A  26      31.139   8.174  50.985  2.00  1.00           N
ATOM    200  CA  ILE A  26      31.200   7.330  52.150  2.00  1.00           C
ATOM    201  CB  ILE A  26      31.694   5.948  51.833  2.00  1.00           C
ATOM    202  CG1 ILE A  26      30.776   5.265  50.804  2.00  1.00           C
ATOM    203  CG2 ILE A  26      31.818   5.176  53.157  2.00  1.00           C
ATOM    204  CD1 ILE A  26      29.330   5.103  51.273  2.00  1.00           C
ATOM    205  C   ILE A  26      32.191   7.939  53.100  2.00  1.00           C
ATOM    206  O   ILE A  26      31.931   8.036  54.298  2.00  1.00           O
ATOM    207  N   GLN A  27      33.346   8.391  52.568  2.00  1.00           N
ATOM    208  CA  GLN A  27      34.391   8.998  53.351  2.00  1.00           C
ATOM    209  CB  GLN A  27      35.574   9.479  52.495  2.00  1.00           C
ATOM    210  CG  GLN A  27      36.665  10.174  53.312  2.00  1.00           C
ATOM    211  CD  GLN A  27      37.715  10.718  52.353  2.00  1.00           C
ATOM    212  OE1 GLN A  27      38.444   9.961  51.714  2.00  1.00           O
ATOM    213  NE2 GLN A  27      37.800  12.072  52.248  2.00  1.00           N
ATOM    214  C   GLN A  27      33.791  10.215  53.987  2.00  1.00           C
ATOM    215  O   GLN A  27      34.095  10.554  55.128  2.00  1.00           O
ATOM    216  N   GLN A  28      32.929  10.933  53.249  2.00  1.00           N
ATOM    217  CA  GLN A  28      32.327  12.104  53.813  2.00  1.00           C
ATOM    218  CB  GLN A  28      31.444  12.852  52.802  2.00  1.00           C
ATOM    219  CG  GLN A  28      32.207  13.337  51.569  2.00  1.00           C
ATOM    220  CD  GLN A  28      33.246  14.351  52.024  2.00  1.00           C
ATOM    221  OE1 GLN A  28      34.440  14.187  51.778  2.00  1.00           O
ATOM    222  NE2 GLN A  28      32.782  15.433  52.705  2.00  1.00           N
ATOM    223  C   GLN A  28      31.437  11.695  54.934  2.00  1.00           C
ATOM    224  O   GLN A  28      31.458  12.304  56.002  2.00  1.00           O
ATOM    225  N   LEU A  29      30.634  10.635  54.729  2.00  1.00           N
ATOM    226  CA  LEU A  29      29.744  10.274  55.786  2.00  1.00           C
ATOM    227  CB  LEU A  29      28.768   9.115  55.486  2.00  1.00           C
ATOM    228  CG  LEU A  29      27.712   9.349  54.384  2.00  1.00           C
ATOM    229  CD1 LEU A  29      26.997  10.698  54.556  2.00  1.00           C
ATOM    230  CD2 LEU A  29      28.250   9.072  52.976  2.00  1.00           C
ATOM    231  C   LEU A  29      30.560   9.835  56.951  2.00  1.00           C
ATOM    232  O   LEU A  29      30.248  10.152  58.098  2.00  1.00           O
ATOM    233  N   GLU A  30      31.657   9.108  56.676  2.00  1.00           N
ATOM    234  CA  GLU A  30      32.417   8.561  57.755  2.00  1.00           C
ATOM    235  CB  GLU A  30      33.622   7.687  57.328  2.00  1.00           C
ATOM    236  CG  GLU A  30      34.799   8.444  56.709  2.00  1.00           C
ATOM    237  CD  GLU A  30      35.957   7.479  56.471  2.00  1.00           C
ATOM    238  OE1 GLU A  30      35.689   6.307  56.094  2.00  1.00           O
ATOM    239  OE2 GLU A  30      37.127   7.905  56.666  2.00  1.00           O
ATOM    240  C   GLU A  30      32.944   9.689  58.618  2.00  1.00           C
ATOM    241  O   GLU A  30      32.948   9.574  59.843  2.00  1.00           O
ATOM    242  N   ALA A  31      33.383  10.818  58.014  2.00  1.00           N
ATOM    243  CA  ALA A  31      33.939  11.921  58.767  2.00  1.00           C
ATOM    244  CB  ALA A  31      34.350  13.107  57.876  2.00  1.00           C
ATOM    245  C   ALA A  31      32.890  12.434  59.706  2.00  1.00           C
ATOM    246  O   ALA A  31      33.171  12.700  60.874  2.00  1.00           O
ATOM    247  N   LEU A  32      31.635  12.564  59.233  2.00  1.00           N
ATOM    248  CA  LEU A  32      30.605  13.059  60.105  2.00  1.00           C
ATOM    249  CB  LEU A  32      29.223  13.160  59.432  2.00  1.00           C
ATOM    250  CG  LEU A  32      28.088  13.499  60.418  2.00  1.00           C
ATOM    251  CD1 LEU A  32      28.445  14.717  61.280  2.00  1.00           C
ATOM    252  CD2 LEU A  32      26.755  13.707  59.678  2.00  1.00           C
ATOM    253  C   LEU A  32      30.501  12.084  61.238  2.00  1.00           C
ATOM    254  O   LEU A  32      30.326  12.482  62.389  2.00  1.00           O
ATOM    255  N   GLN A  33      30.629  10.774  60.945  2.00  1.00           N
ATOM    256  CA  GLN A  33      30.493   9.764  61.958  2.00  1.00           C
ATOM    257  CB  GLN A  33      30.635   8.340  61.387  2.00  1.00           C
ATOM    258  CG  GLN A  33      30.492   7.233  62.437  2.00  1.00           C
ATOM    259  CD  GLN A  33      30.654   5.880  61.751  2.00  1.00           C
ATOM    260  OE1 GLN A  33      29.938   4.927  62.059  2.00  1.00           O
ATOM    261  NE2 GLN A  33      31.623   5.786  60.801  2.00  1.00           N
ATOM    262  C   GLN A  33      31.563   9.955  63.010  2.00  1.00           C
ATOM    263  O   GLN A  33      31.274   9.898  64.204  2.00  1.00           O
ATOM    264  N   ARG A  34      32.828  10.208  62.600  2.00  1.00           N
ATOM    265  CA  ARG A  34      33.947  10.375  63.505  2.00  1.00           C
ATOM    266  CB  ARG A  34      35.267  10.587  62.739  2.00  1.00           C
ATOM    267  CG  ARG A  34      35.631   9.451  61.771  2.00  1.00           C
ATOM    268  CD  ARG A  34      36.838   9.779  60.885  2.00  1.00           C
ATOM    269  NE  ARG A  34      37.032   8.673  59.901  2.00  1.00           N
ATOM    270  CZ  ARG A  34      37.981   7.720  60.129  2.00  1.00           C
ATOM    271  NH1 ARG A  34      38.699   7.751  61.289  2.00  1.00           N
ATOM    272  NH2 ARG A  34      38.216   6.745  59.202  2.00  1.00           N
ATOM    273  C   ARG A  34      33.694  11.588  64.319  2.00  1.00           C
ATOM    274  O   ARG A  34      33.941  11.617  65.523  2.00  1.00           O
ATOM    275  N   LEU A  35      33.156  12.616  63.655  2.00  1.00           N
ATOM    276  CA  LEU A  35      32.931  13.878  64.275  2.00  1.00           C
ATOM    277  CB  LEU A  35      32.282  14.867  63.309  2.00  1.00           C
ATOM    278  CG  LEU A  35      32.096  16.249  63.933  2.00  1.00           C
ATOM    279  CD1 LEU A  35      33.458  16.939  64.115  2.00  1.00           C
ATOM    280  CD2 LEU A  35      31.055  17.064  63.155  2.00  1.00           C
ATOM    281  C   LEU A  35      31.974  13.686  65.405  2.00  1.00           C
ATOM    282  O   LEU A  35      32.163  14.246  66.482  2.00  1.00           O
ATOM    283  N   ILE A  36      30.926  12.866  65.197  2.00  1.00           N
ATOM    284  CA  ILE A  36      29.949  12.707  66.236  2.00  1.00           C
ATOM    285  CB  ILE A  36      28.821  11.788  65.867  2.00  1.00           C
ATOM    286  CG1 ILE A  36      27.969  12.414  64.748  2.00  1.00           C
ATOM    287  CG2 ILE A  36      28.027  11.475  67.148  2.00  1.00           C
ATOM    288  CD1 ILE A  36      27.031  11.426  64.054  2.00  1.00           C
ATOM    289  C   ILE A  36      30.626  12.143  67.448  2.00  1.00           C
ATOM    290  O   ILE A  36      30.413  12.626  68.559  2.00  1.00           O
ATOM    291  N   GLN A  37      31.475  11.110  67.274  2.00  1.00           N
ATOM    292  CA  GLN A  37      32.146  10.530  68.407  2.00  1.00           C
ATOM    293  CB  GLN A  37      32.992   9.293  68.052  2.00  1.00           C
ATOM    294  CG  GLN A  37      32.181   8.090  67.564  2.00  1.00           C
ATOM    295  CD  GLN A  37      33.109   6.883  67.570  2.00  1.00           C
ATOM    296  OE1 GLN A  37      33.735   6.576  68.585  2.00  1.00           O
ATOM    297  NE2 GLN A  37      33.208   6.180  66.410  2.00  1.00           N
ATOM    298  C   GLN A  37      33.083  11.547  68.986  2.00  1.00           C
ATOM    299  O   GLN A  37      33.161  11.692  70.204  2.00  1.00           O
ATOM    300  N   GLU A  38      33.810  12.296  68.129  2.00  1.00           N
ATOM    301  CA  GLU A  38      34.843  13.154  68.641  2.00  1.00           C
ATOM    302  CB  GLU A  38      35.733  13.770  67.549  2.00  1.00           C
ATOM    303  CG  GLU A  38      37.053  14.306  68.107  2.00  1.00           C
ATOM    304  CD  GLU A  38      37.958  13.114  68.403  2.00  1.00           C
ATOM    305  OE1 GLU A  38      37.754  12.041  67.776  2.00  1.00           O
ATOM    306  OE2 GLU A  38      38.871  13.266  69.259  2.00  1.00           O
ATOM    307  C   GLU A  38      34.322  14.272  69.495  2.00  1.00           C
ATOM    308  O   GLU A  38      34.772  14.432  70.628  2.00  1.00           O
ATOM    309  N   GLN A  39      33.348  15.073  69.016  3.00  1.00           N
ATOM    310  CA  GLN A  39      32.963  16.149  69.886  3.00  1.00           C
ATOM    311  CB  GLN A  39      32.992  17.541  69.237  3.00  1.00           C
ATOM    312  CG  GLN A  39      34.406  18.034  68.930  3.00  1.00           C
ATOM    313  CD  GLN A  39      34.730  17.668  67.491  3.00  1.00           C
ATOM    314  OE1 GLN A  39      34.199  18.263  66.555  3.00  1.00           O
ATOM    315  NE2 GLN A  39      35.623  16.661  67.308  3.00  1.00           N
ATOM    316  C   GLN A  39      31.574  15.923  70.375  3.00  1.00           C
ATOM    317  O   GLN A  39      30.716  16.797  70.263  3.00  1.00           O
ATOM    318  N   GLU A  40      31.310  14.734  70.942  2.00  1.00           N
ATOM    319  CA  GLU A  40      30.024  14.490  71.526  2.00  1.00           C
ATOM    320  CB  GLU A  40      29.801  13.016  71.894  2.00  1.00           C
ATOM    321  CG  GLU A  40      30.799  12.507  72.932  2.00  1.00           C
ATOM    322  CD  GLU A  40      30.377  11.111  73.367  2.00  1.00           C
ATOM    323  OE1 GLU A  40      29.248  10.685  73.003  2.00  1.00           O
ATOM    324  OE2 GLU A  40      31.184  10.454  74.076  2.00  1.00           O
ATOM    325  C   GLU A  40      29.965  15.297  72.771  2.00  1.00           C
ATOM    326  O   GLU A  40      28.912  15.791  73.155  2.00  1.00           O
ATOM    327  N   GLN A  41      31.113  15.423  73.458  2.00  1.00           N
ATOM    328  CA  GLN A  41      31.153  16.178  74.673  2.00  1.00           C
ATOM    329  CB  GLN A  41      32.486  16.070  75.422  2.00  1.00           C
ATOM    330  CG  GLN A  41      32.755  14.659  75.939  2.00  1.00           C
ATOM    331  CD  GLN A  41      33.929  14.749  76.896  2.00  1.00           C
ATOM    332  OE1 GLN A  41      34.986  14.164  76.667  2.00  1.00           O
ATOM    333  NE2 GLN A  41      33.733  15.507  78.008  2.00  1.00           N
ATOM    334  C   GLN A  41      30.921  17.605  74.348  2.00  1.00           C
ATOM    335  O   GLN A  41      30.369  18.340  75.160  2.00  1.00           O
ATOM    336  N   GLU A  42      31.414  18.065  73.187  2.00  1.00           N
ATOM    337  CA  GLU A  42      31.169  19.429  72.835  2.00  1.00           C
ATOM    338  CB  GLU A  42      32.032  19.887  71.644  2.00  1.00           C
ATOM    339  CG  GLU A  42      32.079  21.406  71.458  2.00  1.00           C
ATOM    340  CD  GLU A  42      33.348  21.723  70.680  2.00  1.00           C
ATOM    341  OE1 GLU A  42      34.426  21.221  71.097  2.00  1.00           O
ATOM    342  OE2 GLU A  42      33.261  22.461  69.664  2.00  1.00           O
ATOM    343  C   GLU A  42      29.708  19.615  72.505  2.00  1.00           C
ATOM    344  O   GLU A  42      29.068  20.532  73.016  2.00  1.00           O
ATOM    345  N   LEU A  43      29.131  18.724  71.665  2.00  1.00           N
ATOM    346  CA  LEU A  43      27.757  18.853  71.235  2.00  1.00           C
ATOM    347  CB  LEU A  43      27.434  17.829  70.139  2.00  1.00           C
ATOM    348  CG  LEU A  43      28.401  18.019  68.950  2.00  1.00           C
ATOM    349  CD1 LEU A  43      27.971  17.229  67.704  2.00  1.00           C
ATOM    350  CD2 LEU A  43      28.639  19.513  68.672  2.00  1.00           C
ATOM    351  C   LEU A  43      26.865  18.690  72.429  2.00  1.00           C
ATOM    352  O   LEU A  43      26.019  19.550  72.669  2.00  1.00           O
ATOM    353  N   VAL A  44      27.063  17.614  73.232  2.00  1.00           N
ATOM    354  CA  VAL A  44      26.348  17.470  74.471  2.00  1.00           C
ATOM    355  CB  VAL A  44      26.772  16.283  75.296  2.00  1.00           C
ATOM    356  CG1 VAL A  44      26.510  15.004  74.479  2.00  1.00           C
ATOM    357  CG2 VAL A  44      28.239  16.457  75.731  2.00  1.00           C
ATOM    358  C   VAL A  44      26.818  18.722  75.144  2.00  1.00           C
ATOM    359  O   VAL A  44      27.980  19.090  75.024  2.00  1.00           O
ATOM    360  N   GLY A  45      25.945  19.493  75.796  2.00  1.00           N
ATOM    361  CA  GLY A  45      26.485  20.693  76.367  2.00  1.00           C
ATOM    362  C   GLY A  45      25.947  21.871  75.613  2.00  1.00           C
ATOM    363  O   GLY A  45      25.376  22.788  76.201  2.00  1.00           O
ATOM    364  N   ALA A  46      26.121  21.864  74.280  2.00  1.00           N
ATOM    365  CA  ALA A  46      25.640  22.914  73.429  2.00  1.00           C
ATOM    366  CB  ALA A  46      25.997  22.602  71.970  2.00  1.00           C
ATOM    367  C   ALA A  46      24.148  22.873  73.513  2.00  1.00           C
ATOM    368  O   ALA A  46      23.484  23.893  73.693  2.00  1.00           O
ATOM    369  N   LEU A  47      23.599  21.648  73.392  2.00  1.00           N
ATOM    370  CA  LEU A  47      22.184  21.424  73.433  2.00  1.00           C
ATOM    371  CB  LEU A  47      21.821  19.938  73.290  2.00  1.00           C
ATOM    372  CG  LEU A  47      22.101  19.300  71.920  2.00  1.00           C
ATOM    373  CD1 LEU A  47      23.564  19.438  71.491  2.00  1.00           C
ATOM    374  CD2 LEU A  47      21.676  17.829  71.947  2.00  1.00           C
ATOM    375  C   LEU A  47      21.715  21.794  74.781  2.00  1.00           C
ATOM    376  O   LEU A  47      20.775  22.574  74.913  2.00  1.00           O
ATOM    377  N   ALA A  48      22.434  21.303  75.809  2.00  1.00           N
ATOM    378  CA  ALA A  48      21.998  21.457  77.162  2.00  1.00           C
ATOM    379  CB  ALA A  48      23.017  20.928  78.183  2.00  1.00           C
ATOM    380  C   ALA A  48      21.846  22.910  77.402  2.00  1.00           C
ATOM    381  O   ALA A  48      20.851  23.354  77.973  2.00  1.00           O
ATOM    382  N   ALA A  49      22.826  23.696  76.939  2.00  1.00           N
ATOM    383  CA  ALA A  49      22.703  25.102  77.123  2.00  1.00           C
ATOM    384  CB  ALA A  49      23.928  25.876  76.614  2.00  1.00           C
ATOM    385  C   ALA A  49      21.516  25.587  76.348  2.00  1.00           C
ATOM    386  O   ALA A  49      20.693  26.327  76.883  2.00  1.00           O
ATOM    387  N   ASP A  50      21.369  25.166  75.069  2.00  1.00           N
ATOM    388  CA  ASP A  50      20.293  25.737  74.300  2.00  1.00           C
ATOM    389  CB  ASP A  50      20.229  25.254  72.850  2.00  1.00           C
ATOM    390  CG  ASP A  50      19.237  26.206  72.220  2.00  1.00           C
ATOM    391  OD1 ASP A  50      19.034  27.289  72.826  2.00  1.00           O
ATOM    392  OD2 ASP A  50      18.660  25.874  71.154  2.00  1.00           O
ATOM    393  C   ASP A  50      18.969  25.391  74.921  2.00  1.00           C
ATOM    394  O   ASP A  50      18.271  26.266  75.432  2.00  1.00           O
ATOM    395  N   LEU A  51      18.603  24.090  74.922  2.00  1.00           N
ATOM    396  CA  LEU A  51      17.397  23.657  75.576  2.00  1.00           C
ATOM    397  CB  LEU A  51      16.311  23.040  74.660  2.00  1.00           C
ATOM    398  CG  LEU A  51      16.312  21.515  74.445  2.00  1.00           C
ATOM    399  CD1 LEU A  51      15.865  20.756  75.708  2.00  1.00           C
ATOM    400  CD2 LEU A  51      15.450  21.145  73.227  2.00  1.00           C
ATOM    401  C   LEU A  51      17.932  22.667  76.542  2.00  1.00           C
ATOM    402  O   LEU A  51      18.710  21.812  76.130  2.00  1.00           O
ATOM    403  N   HIS A  52      17.557  22.760  77.838  1.00  1.00           N
ATOM    404  CA  HIS A  52      18.192  21.907  78.806  1.00  1.00           C
ATOM    405  ND1 HIS A  52      19.010  20.153  81.270  1.00  1.00           N
ATOM    406  CG  HIS A  52      18.572  21.459  81.260  1.00  1.00           C
ATOM    407  CB  HIS A  52      17.637  22.035  80.235  1.00  1.00           C
ATOM    408  NE2 HIS A  52      19.958  21.151  83.016  1.00  1.00           N
ATOM    409  CD2 HIS A  52      19.162  22.054  82.335  1.00  1.00           C
ATOM    410  CE1 HIS A  52      19.836  20.024  82.340  1.00  1.00           C
ATOM    411  C   HIS A  52      17.979  20.484  78.377  1.00  1.00           C
ATOM    412  O   HIS A  52      16.886  19.929  78.486  1.00  1.00           O
ATOM    413  N   LYS A  53      19.067  19.887  77.856  1.00  1.00           N
ATOM    414  CA  LYS A  53      19.167  18.545  77.357  1.00  1.00           C
ATOM    415  CB  LYS A  53      19.964  18.450  76.043  1.00  1.00           C
ATOM    416  CG  LYS A  53      19.284  18.970  74.776  1.00  1.00           C
ATOM    417  CD  LYS A  53      18.126  18.090  74.307  1.00  1.00           C
ATOM    418  CE  LYS A  53      17.684  18.368  72.871  1.00  1.00           C
ATOM    419  NZ  LYS A  53      16.680  17.363  72.463  1.00  1.00           N
ATOM    420  C   LYS A  53      20.083  17.911  78.351  1.00  1.00           C
ATOM    421  O   LYS A  53      20.530  18.564  79.293  1.00  1.00           O
ATOM    422  N   ASN A  54      20.376  16.611  78.189  1.00  1.00           N
ATOM    423  CA  ASN A  54      21.320  16.013  79.084  1.00  1.00           C
ATOM    424  CB  ASN A  54      20.711  15.034  80.106  1.00  1.00           C
ATOM    425  CG  ASN A  54      20.062  15.845  81.222  1.00  1.00           C
ATOM    426  OD1 ASN A  54      19.467  16.895  80.983  1.00  1.00           O
ATOM    427  ND2 ASN A  54      20.200  15.352  82.483  1.00  1.00           N
ATOM    428  C   ASN A  54      22.310  15.268  78.269  1.00  1.00           C
ATOM    429  O   ASN A  54      22.194  15.185  77.049  1.00  1.00           O
ATOM    430  N   GLU A  55      23.361  14.749  78.924  2.00  1.00           N
ATOM    431  CA  GLU A  55      24.287  13.985  78.158  2.00  1.00           C
ATOM    432  CB  GLU A  55      25.528  13.550  78.955  2.00  1.00           C
ATOM    433  CG  GLU A  55      26.558  14.678  79.102  2.00  1.00           C
ATOM    434  CD  GLU A  55      25.983  15.787  79.975  2.00  1.00           C
ATOM    435  OE1 GLU A  55      25.158  16.587  79.457  2.00  1.00           O
ATOM    436  OE2 GLU A  55      26.365  15.851  81.174  2.00  1.00           O
ATOM    437  C   GLU A  55      23.525  12.796  77.654  2.00  1.00           C
ATOM    438  O   GLU A  55      23.641  12.429  76.486  2.00  1.00           O
ATOM    439  N   TRP A  56      22.697  12.177  78.526  2.00  1.00           N
ATOM    440  CA  TRP A  56      21.909  11.043  78.123  2.00  1.00           C
ATOM    441  CB  TRP A  56      21.115  10.377  79.259  2.00  1.00           C
ATOM    442  CG  TRP A  56      20.288   9.195  78.793  2.00  1.00           C
ATOM    443  CD2 TRP A  56      20.771   7.844  78.719  2.00  1.00           C
ATOM    444  CD1 TRP A  56      18.992   9.163  78.367  2.00  1.00           C
ATOM    445  NE1 TRP A  56      18.637   7.878  78.030  2.00  1.00           N
ATOM    446  CE2 TRP A  56      19.722   7.055  78.243  2.00  1.00           C
ATOM    447  CE3 TRP A  56      21.988   7.305  79.017  2.00  1.00           C
ATOM    448  CZ2 TRP A  56      19.878   5.709  78.063  2.00  1.00           C
ATOM    449  CZ3 TRP A  56      22.140   5.947  78.838  2.00  1.00           C
ATOM    450  CH2 TRP A  56      21.104   5.166  78.371  2.00  1.00           C
ATOM    451  C   TRP A  56      20.890  11.448  77.094  2.00  1.00           C
ATOM    452  O   TRP A  56      20.791  10.833  76.033  2.00  1.00           O
ATOM    453  N   ASN A  57      20.117  12.517  77.379  2.00  1.00           N
ATOM    454  CA  ASN A  57      19.029  12.930  76.531  2.00  1.00           C
ATOM    455  CB  ASN A  57      18.230  14.108  77.116  2.00  1.00           C
ATOM    456  CG  ASN A  57      17.505  13.601  78.357  2.00  1.00           C
ATOM    457  OD1 ASN A  57      17.444  12.400  78.613  2.00  1.00           O
ATOM    458  ND2 ASN A  57      16.917  14.542  79.142  2.00  1.00           N
ATOM    459  C   ASN A  57      19.573  13.349  75.207  2.00  1.00           C
ATOM    460  O   ASN A  57      19.004  13.021  74.166  2.00  1.00           O
ATOM    461  N   ALA A  58      20.713  14.061  75.208  2.00  1.00           N
ATOM    462  CA  ALA A  58      21.244  14.551  73.972  2.00  1.00           C
ATOM    463  CB  ALA A  58      22.581  15.290  74.147  2.00  1.00           C
ATOM    464  C   ALA A  58      21.521  13.364  73.083  2.00  1.00           C
ATOM    465  O   ALA A  58      21.178  13.372  71.901  2.00  1.00           O
ATOM    466  N   TYR A  59      22.156  12.307  73.631  2.00  1.00           N
ATOM    467  CA  TYR A  59      22.555  11.178  72.826  2.00  1.00           C
ATOM    468  CB  TYR A  59      23.532  10.260  73.592  2.00  1.00           C
ATOM    469  CG  TYR A  59      23.927   9.108  72.732  2.00  1.00           C
ATOM    470  CD1 TYR A  59      24.893   9.259  71.761  2.00  1.00           C
ATOM    471  CD2 TYR A  59      23.346   7.875  72.911  2.00  1.00           C
ATOM    472  CE1 TYR A  59      25.265   8.198  70.970  2.00  1.00           C
ATOM    473  CE2 TYR A  59      23.714   6.810  72.122  2.00  1.00           C
ATOM    474  CZ  TYR A  59      24.674   6.970  71.152  2.00  1.00           C
ATOM    475  OH  TYR A  59      25.052   5.876  70.344  2.00  1.00           O
ATOM    476  C   TYR A  59      21.416  10.330  72.340  2.00  1.00           C
ATOM    477  O   TYR A  59      21.219  10.189  71.135  2.00  1.00           O
ATOM    478  N   TYR A  60      20.593   9.797  73.265  2.00  1.00           N
ATOM    479  CA  TYR A  60      19.607   8.808  72.896  2.00  1.00           C
ATOM    480  CB  TYR A  60      18.902   8.224  74.132  2.00  1.00           C
ATOM    481  CG  TYR A  60      18.004   7.109  73.713  2.00  1.00           C
ATOM    482  CD1 TYR A  60      18.526   5.869  73.432  2.00  1.00           C
ATOM    483  CD2 TYR A  60      16.644   7.295  73.620  2.00  1.00           C
ATOM    484  CE1 TYR A  60      17.708   4.830  73.056  2.00  1.00           C
ATOM    485  CE2 TYR A  60      15.819   6.259  73.245  2.00  1.00           C
ATOM    486  CZ  TYR A  60      16.353   5.024  72.962  2.00  1.00           C
ATOM    487  OH  TYR A  60      15.517   3.954  72.578  2.00  1.00           O
ATOM    488  C   TYR A  60      18.578   9.423  72.018  2.00  1.00           C
ATOM    489  O   TYR A  60      18.230   8.887  70.968  2.00  1.00           O
ATOM    490  N   GLU A  61      18.071  10.590  72.439  3.00  1.00           N
ATOM    491  CA  GLU A  61      17.027  11.233  71.711  3.00  1.00           C
ATOM    492  CB  GLU A  61      16.415  12.441  72.445  3.00  1.00           C
ATOM    493  CG  GLU A  61      15.314  12.096  73.453  3.00  1.00           C
ATOM    494  CD  GLU A  61      15.902  11.270  74.585  3.00  1.00           C
ATOM    495  OE1 GLU A  61      17.036  11.591  75.032  3.00  1.00           O
ATOM    496  OE2 GLU A  61      15.220  10.302  75.017  3.00  1.00           O
ATOM    497  C   GLU A  61      17.483  11.725  70.385  3.00  1.00           C
ATOM    498  O   GLU A  61      16.744  11.597  69.411  3.00  1.00           O
ATOM    499  N   GLU A  62      18.695  12.298  70.254  3.00  1.00           N
ATOM    500  CA  GLU A  62      18.790  12.848  68.944  3.00  1.00           C
ATOM    501  CB  GLU A  62      18.475  14.345  68.906  3.00  1.00           C
ATOM    502  CG  GLU A  62      17.012  14.586  69.319  3.00  1.00           C
ATOM    503  CD  GLU A  62      16.078  14.000  68.269  3.00  1.00           C
ATOM    504  OE1 GLU A  62      16.592  13.449  67.258  3.00  1.00           O
ATOM    505  OE2 GLU A  62      14.837  14.093  68.467  3.00  1.00           O
ATOM    506  C   GLU A  62      20.044  12.514  68.189  3.00  1.00           C
ATOM    507  O   GLU A  62      19.981  12.212  66.999  3.00  1.00           O
ATOM    508  N   VAL A  63      21.214  12.531  68.842  2.00  1.00           N
ATOM    509  CA  VAL A  63      22.455  12.264  68.163  2.00  1.00           C
ATOM    510  CB  VAL A  63      23.606  12.340  69.116  2.00  1.00           C
ATOM    511  CG1 VAL A  63      24.907  12.030  68.358  2.00  1.00           C
ATOM    512  CG2 VAL A  63      23.560  13.708  69.826  2.00  1.00           C
ATOM    513  C   VAL A  63      22.408  10.876  67.621  2.00  1.00           C
ATOM    514  O   VAL A  63      22.949  10.602  66.552  2.00  1.00           O
ATOM    515  N   VAL A  64      21.746   9.960  68.350  2.00  1.00           N
ATOM    516  CA  VAL A  64      21.726   8.593  67.926  2.00  1.00           C
ATOM    517  CB  VAL A  64      20.810   7.709  68.724  2.00  1.00           C
ATOM    518  CG1 VAL A  64      20.771   6.341  68.019  2.00  1.00           C
ATOM    519  CG2 VAL A  64      21.275   7.627  70.183  2.00  1.00           C
ATOM    520  C   VAL A  64      21.160   8.523  66.543  2.00  1.00           C
ATOM    521  O   VAL A  64      21.708   7.830  65.692  2.00  1.00           O
ATOM    522  N   TYR A  65      20.068   9.260  66.264  2.00  1.00           N
ATOM    523  CA  TYR A  65      19.417   9.114  64.991  2.00  1.00           C
ATOM    524  CB  TYR A  65      18.150   9.974  64.820  2.00  1.00           C
ATOM    525  CG  TYR A  65      17.133   9.463  65.782  2.00  1.00           C
ATOM    526  CD1 TYR A  65      16.664   8.176  65.668  2.00  1.00           C
ATOM    527  CD2 TYR A  65      16.624  10.266  66.775  2.00  1.00           C
ATOM    528  CE1 TYR A  65      15.724   7.690  66.543  2.00  1.00           C
ATOM    529  CE2 TYR A  65      15.679   9.783  67.651  2.00  1.00           C
ATOM    530  CZ  TYR A  65      15.228   8.491  67.540  2.00  1.00           C
ATOM    531  OH  TYR A  65      14.261   7.991  68.438  2.00  1.00           O
ATOM    532  C   TYR A  65      20.356   9.466  63.902  2.00  1.00           C
ATOM    533  O   TYR A  65      20.379   8.803  62.863  2.00  1.00           O
ATOM    534  N   VAL A  66      21.150  10.527  64.103  2.00  1.00           N
ATOM    535  CA  VAL A  66      22.050  10.892  63.061  2.00  1.00           C
ATOM    536  CB  VAL A  66      22.944  12.042  63.419  2.00  1.00           C
ATOM    537  CG1 VAL A  66      23.998  12.220  62.312  2.00  1.00           C
ATOM    538  CG2 VAL A  66      22.072  13.284  63.652  2.00  1.00           C
ATOM    539  C   VAL A  66      22.955   9.720  62.820  2.00  1.00           C
ATOM    540  O   VAL A  66      23.180   9.324  61.678  2.00  1.00           O
ATOM    541  N   LEU A  67      23.478   9.113  63.901  2.00  1.00           N
ATOM    542  CA  LEU A  67      24.437   8.053  63.752  2.00  1.00           C
ATOM    543  CB  LEU A  67      25.025   7.603  65.106  2.00  1.00           C
ATOM    544  CG  LEU A  67      26.373   6.845  65.029  2.00  1.00           C
ATOM    545  CD1 LEU A  67      26.719   6.183  66.372  2.00  1.00           C
ATOM    546  CD2 LEU A  67      26.479   5.898  63.827  2.00  1.00           C
ATOM    547  C   LEU A  67      23.785   6.870  63.124  2.00  1.00           C
ATOM    548  O   LEU A  67      24.322   6.277  62.190  2.00  1.00           O
ATOM    549  N   GLU A  68      22.573   6.531  63.599  2.00  1.00           N
ATOM    550  CA  GLU A  68      21.928   5.349  63.130  2.00  1.00           C
ATOM    551  CB  GLU A  68      20.539   5.097  63.740  2.00  1.00           C
ATOM    552  CG  GLU A  68      19.916   3.779  63.263  2.00  1.00           C
ATOM    553  CD  GLU A  68      18.548   3.612  63.916  2.00  1.00           C
ATOM    554  OE1 GLU A  68      18.318   4.242  64.982  2.00  1.00           O
ATOM    555  OE2 GLU A  68      17.712   2.851  63.359  2.00  1.00           O
ATOM    556  C   GLU A  68      21.753   5.498  61.672  2.00  1.00           C
ATOM    557  O   GLU A  68      21.952   4.553  60.909  2.00  1.00           O
ATOM    558  N   GLU A  69      21.385   6.708  61.242  2.00  1.00           N
ATOM    559  CA  GLU A  69      21.195   6.872  59.847  2.00  1.00           C
ATOM    560  CB  GLU A  69      20.598   8.235  59.470  2.00  1.00           C
ATOM    561  CG  GLU A  69      20.109   8.255  58.024  2.00  1.00           C
ATOM    562  CD  GLU A  69      19.879   9.700  57.624  2.00  1.00           C
ATOM    563  OE1 GLU A  69      18.873  10.303  58.086  2.00  1.00           O
ATOM    564  OE2 GLU A  69      20.720  10.220  56.844  2.00  1.00           O
ATOM    565  C   GLU A  69      22.504   6.736  59.128  2.00  1.00           C
ATOM    566  O   GLU A  69      22.578   6.054  58.106  2.00  1.00           O
ATOM    567  N   ILE A  70      23.584   7.363  59.646  2.00  1.00           N
ATOM    568  CA  ILE A  70      24.849   7.246  58.967  2.00  1.00           C
ATOM    569  CB  ILE A  70      25.816   8.337  59.301  2.00  1.00           C
ATOM    570  CG1 ILE A  70      25.242   9.708  58.942  2.00  1.00           C
ATOM    571  CG2 ILE A  70      27.143   8.010  58.597  2.00  1.00           C
ATOM    572  CD1 ILE A  70      26.019  10.857  59.573  2.00  1.00           C
ATOM    573  C   ILE A  70      25.442   6.022  59.554  2.00  1.00           C
ATOM    574  O   ILE A  70      26.226   6.065  60.502  2.00  1.00           O
ATOM    575  N   GLU A  71      25.036   4.891  58.972  2.00  1.00           N
ATOM    576  CA  GLU A  71      25.393   3.585  59.403  2.00  1.00           C
ATOM    577  CB  GLU A  71      24.808   3.286  60.798  2.00  1.00           C
ATOM    578  CG  GLU A  71      25.122   1.908  61.381  2.00  1.00           C
ATOM    579  CD  GLU A  71      24.512   1.880  62.781  2.00  1.00           C
ATOM    580  OE1 GLU A  71      24.874   2.769  63.598  2.00  1.00           O
ATOM    581  OE2 GLU A  71      23.671   0.981  63.051  2.00  1.00           O
ATOM    582  C   GLU A  71      24.673   2.762  58.397  2.00  1.00           C
ATOM    583  O   GLU A  71      25.254   1.977  57.650  2.00  1.00           O
ATOM    584  N   TYR A  72      23.341   2.948  58.386  2.00  1.00           N
ATOM    585  CA  TYR A  72      22.472   2.327  57.442  2.00  1.00           C
ATOM    586  CB  TYR A  72      20.988   2.476  57.808  2.00  1.00           C
ATOM    587  CG  TYR A  72      20.766   1.513  58.923  2.00  1.00           C
ATOM    588  CD1 TYR A  72      21.168   1.813  60.204  2.00  1.00           C
ATOM    589  CD2 TYR A  72      20.158   0.302  58.681  2.00  1.00           C
ATOM    590  CE1 TYR A  72      20.965   0.917  61.227  2.00  1.00           C
ATOM    591  CE2 TYR A  72      19.952  -0.598  59.700  2.00  1.00           C
ATOM    592  CZ  TYR A  72      20.357  -0.290  60.976  2.00  1.00           C
ATOM    593  OH  TYR A  72      20.149  -1.210  62.026  2.00  1.00           O
ATOM    594  C   TYR A  72      22.719   2.873  56.064  2.00  1.00           C
ATOM    595  O   TYR A  72      22.785   2.113  55.101  2.00  1.00           O
ATOM    596  N   MET A  73      22.878   4.205  55.935  2.00  1.00           N
ATOM    597  CA  MET A  73      23.089   4.847  54.661  2.00  1.00           C
ATOM    598  CB  MET A  73      23.243   6.371  54.825  2.00  1.00           C
ATOM    599  CG  MET A  73      23.471   7.172  53.539  2.00  1.00           C
ATOM    600  SD  MET A  73      21.998   7.429  52.506  2.00  1.00           S
ATOM    601  CE  MET A  73      22.257   5.932  51.514  2.00  1.00           C
ATOM    602  C   MET A  73      24.370   4.340  54.085  2.00  1.00           C
ATOM    603  O   MET A  73      24.443   4.006  52.903  2.00  1.00           O
ATOM    604  N   ILE A  74      25.419   4.239  54.923  2.00  1.00           N
ATOM    605  CA  ILE A  74      26.677   3.805  54.401  2.00  1.00           C
ATOM    606  CB  ILE A  74      27.818   3.856  55.385  2.00  1.00           C
ATOM    607  CG1 ILE A  74      27.589   2.929  56.586  2.00  1.00           C
ATOM    608  CG2 ILE A  74      28.036   5.331  55.761  2.00  1.00           C
ATOM    609  CD1 ILE A  74      28.787   2.832  57.530  2.00  1.00           C
ATOM    610  C   ILE A  74      26.497   2.430  53.880  2.00  1.00           C
ATOM    611  O   ILE A  74      27.027   2.083  52.828  2.00  1.00           O
ATOM    612  N   GLN A  75      25.744   1.604  54.618  2.00  1.00           N
ATOM    613  CA  GLN A  75      25.518   0.260  54.196  2.00  1.00           C
ATOM    614  CB  GLN A  75      24.774  -0.554  55.281  2.00  1.00           C
ATOM    615  CG  GLN A  75      24.271  -1.929  54.825  2.00  1.00           C
ATOM    616  CD  GLN A  75      25.340  -2.993  55.038  2.00  1.00           C
ATOM    617  OE1 GLN A  75      25.359  -4.011  54.346  2.00  1.00           O
ATOM    618  NE2 GLN A  75      26.238  -2.772  56.035  2.00  1.00           N
ATOM    619  C   GLN A  75      24.687   0.171  52.954  2.00  1.00           C
ATOM    620  O   GLN A  75      25.050  -0.520  52.003  2.00  1.00           O
ATOM    621  N   LYS A  76      23.545   0.879  52.925  2.00  1.00           N
ATOM    622  CA  LYS A  76      22.631   0.737  51.830  2.00  1.00           C
ATOM    623  CB  LYS A  76      21.292   1.462  52.077  2.00  1.00           C
ATOM    624  CG  LYS A  76      20.397   0.712  53.075  2.00  1.00           C
ATOM    625  CD  LYS A  76      19.257   1.545  53.668  2.00  1.00           C
ATOM    626  CE  LYS A  76      18.207   0.710  54.412  2.00  1.00           C
ATOM    627  NZ  LYS A  76      18.678   0.371  55.775  2.00  1.00           N
ATOM    628  C   LYS A  76      23.240   1.234  50.596  2.00  1.00           C
ATOM    629  O   LYS A  76      23.140   0.563  49.579  2.00  1.00           O
ATOM    630  N   LEU A  77      23.872   2.416  50.629  2.00  1.00           N
ATOM    631  CA  LEU A  77      24.589   2.747  49.447  2.00  1.00           C
ATOM    632  CB  LEU A  77      25.312   4.099  49.525  2.00  1.00           C
ATOM    633  CG  LEU A  77      26.095   4.428  48.246  2.00  1.00           C
ATOM    634  CD1 LEU A  77      25.150   4.555  47.042  2.00  1.00           C
ATOM    635  CD2 LEU A  77      26.999   5.654  48.443  2.00  1.00           C
ATOM    636  C   LEU A  77      25.644   1.673  49.482  2.00  1.00           C
ATOM    637  O   LEU A  77      26.041   1.391  50.607  2.00  1.00           O
ATOM    638  N   PRO A  78      26.188   0.983  48.498  2.00  1.00           N
ATOM    639  CA  PRO A  78      25.946   1.050  47.078  2.00  1.00           C
ATOM    640  CD  PRO A  78      27.461   0.345  48.787  2.00  1.00           C
ATOM    641  CB  PRO A  78      27.159   0.392  46.407  2.00  1.00           C
ATOM    642  CG  PRO A  78      27.822  -0.431  47.518  2.00  1.00           C
ATOM    643  C   PRO A  78      24.646   0.573  46.492  2.00  1.00           C
ATOM    644  O   PRO A  78      24.380   0.918  45.341  2.00  1.00           O
ATOM    645  N   GLU A  79      23.817  -0.200  47.210  2.00  1.00           N
ATOM    646  CA  GLU A  79      22.610  -0.718  46.625  2.00  1.00           C
ATOM    647  CB  GLU A  79      21.667  -1.415  47.622  2.00  1.00           C
ATOM    648  CG  GLU A  79      22.135  -2.768  48.152  2.00  1.00           C
ATOM    649  CD  GLU A  79      21.042  -3.261  49.089  2.00  1.00           C
ATOM    650  OE1 GLU A  79      20.617  -2.463  49.967  2.00  1.00           O
ATOM    651  OE2 GLU A  79      20.609  -4.434  48.928  2.00  1.00           O
ATOM    652  C   GLU A  79      21.791   0.399  46.086  2.00  1.00           C
ATOM    653  O   GLU A  79      21.293   0.325  44.963  2.00  1.00           O
ATOM    654  N   TRP A  80      21.652   1.487  46.856  2.00  1.00           N
ATOM    655  CA  TRP A  80      20.766   2.511  46.402  2.00  1.00           C
ATOM    656  CB  TRP A  80      20.511   3.624  47.432  2.00  1.00           C
ATOM    657  CG  TRP A  80      19.658   3.083  48.552  2.00  1.00           C
ATOM    658  CD2 TRP A  80      18.529   2.236  48.294  2.00  1.00           C
ATOM    659  CD1 TRP A  80      19.783   3.157  49.909  2.00  1.00           C
ATOM    660  NE1 TRP A  80      18.794   2.411  50.512  2.00  1.00           N
ATOM    661  CE2 TRP A  80      18.018   1.835  49.527  2.00  1.00           C
ATOM    662  CE3 TRP A  80      17.969   1.821  47.119  2.00  1.00           C
ATOM    663  CZ2 TRP A  80      16.934   1.007  49.604  2.00  1.00           C
ATOM    664  CZ3 TRP A  80      16.876   0.990  47.200  2.00  1.00           C
ATOM    665  CH2 TRP A  80      16.368   0.590  48.419  2.00  1.00           C
ATOM    666  C   TRP A  80      21.256   3.071  45.094  2.00  1.00           C
ATOM    667  O   TRP A  80      20.459   3.349  44.201  2.00  1.00           O
ATOM    668  N   ALA A  81      22.583   3.236  44.936  2.00  1.00           N
ATOM    669  CA  ALA A  81      23.168   3.845  43.768  2.00  1.00           C
ATOM    670  CB  ALA A  81      24.683   4.067  43.924  2.00  1.00           C
ATOM    671  C   ALA A  81      22.983   3.087  42.497  2.00  1.00           C
ATOM    672  O   ALA A  81      22.686   3.695  41.471  2.00  1.00           O
ATOM    673  N   ALA A  82      23.140   1.751  42.518  1.00  1.00           N
ATOM    674  CA  ALA A  82      23.147   1.024  41.278  1.00  1.00           C
ATOM    675  CB  ALA A  82      23.319  -0.498  41.445  1.00  1.00           C
ATOM    676  C   ALA A  82      21.851   1.259  40.557  1.00  1.00           C
ATOM    677  O   ALA A  82      20.818   1.532  41.167  1.00  1.00           O
ATOM    678  N   ASP A  83      21.907   1.162  39.211  1.00  1.00           N
ATOM    679  CA  ASP A  83      20.814   1.401  38.306  1.00  1.00           C
ATOM    680  CB  ASP A  83      21.210   1.130  36.850  1.00  1.00           C
ATOM    681  CG  ASP A  83      21.819  -0.266  36.718  1.00  1.00           C
ATOM    682  OD1 ASP A  83      21.352  -1.245  37.361  1.00  1.00           O
ATOM    683  OD2 ASP A  83      22.814  -0.349  35.952  1.00  1.00           O
ATOM    684  C   ASP A  83      19.674   0.464  38.664  1.00  1.00           C
ATOM    685  O   ASP A  83      19.878  -0.498  39.403  1.00  1.00           O
ATOM    686  N   GLU A  84      18.443   0.727  38.147  4.00  1.00           N
ATOM    687  CA  GLU A  84      17.240   0.027  38.554  4.00  1.00           C
ATOM    688  CB  GLU A  84      15.965   0.648  37.972  4.00  1.00           C
ATOM    689  CG  GLU A  84      14.703   0.076  38.615  4.00  1.00           C
ATOM    690  CD  GLU A  84      14.618   0.633  40.030  4.00  1.00           C
ATOM    691  OE1 GLU A  84      15.584   0.422  40.812  4.00  1.00           O
ATOM    692  OE2 GLU A  84      13.587   1.287  40.342  4.00  1.00           O
ATOM    693  C   GLU A  84      17.156  -1.474  38.280  4.00  1.00           C
ATOM    694  O   GLU A  84      17.125  -2.149  39.309  4.00  1.00           O
ATOM    695  N   PRO A  85      17.108  -2.191  37.140  4.00  1.00           N
ATOM    696  CA  PRO A  85      16.906  -1.781  35.753  4.00  1.00           C
ATOM    697  CD  PRO A  85      17.729  -3.507  37.202  4.00  1.00           C
ATOM    698  CB  PRO A  85      17.262  -2.988  34.889  4.00  1.00           C
ATOM    699  CG  PRO A  85      18.193  -3.825  35.775  4.00  1.00           C
ATOM    700  C   PRO A  85      15.602  -1.173  35.302  4.00  1.00           C
ATOM    701  O   PRO A  85      15.636  -0.028  34.855  4.00  1.00           O
ATOM    702  N   VAL A  86      14.471  -1.928  35.408  1.00  1.00           N
ATOM    703  CA  VAL A  86      13.122  -1.607  34.959  1.00  1.00           C
ATOM    704  CB  VAL A  86      12.986  -0.304  34.207  1.00  1.00           C
ATOM    705  CG1 VAL A  86      11.628  -0.275  33.483  1.00  1.00           C
ATOM    706  CG2 VAL A  86      13.082   0.854  35.219  1.00  1.00           C
ATOM    707  C   VAL A  86      12.666  -2.732  34.067  1.00  1.00           C
ATOM    708  O   VAL A  86      13.482  -3.369  33.402  1.00  1.00           O
ATOM    709  N   GLU A  87      11.344  -3.020  34.036  1.00  1.00           N
ATOM    710  CA  GLU A  87      10.831  -4.078  33.206  1.00  1.00           C
ATOM    711  CB  GLU A  87       9.509  -4.683  33.708  1.00  1.00           C
ATOM    712  CG  GLU A  87       8.347  -3.690  33.730  1.00  1.00           C
ATOM    713  CD  GLU A  87       7.109  -4.424  34.225  1.00  1.00           C
ATOM    714  OE1 GLU A  87       7.252  -5.288  35.131  1.00  1.00           O
ATOM    715  OE2 GLU A  87       6.002  -4.135  33.696  1.00  1.00           O
ATOM    716  C   GLU A  87      10.587  -3.530  31.841  1.00  1.00           C
ATOM    717  O   GLU A  87      10.292  -2.346  31.687  1.00  1.00           O
ATOM    718  N   LYS A  88      10.728  -4.391  30.809  1.00  1.00           N
ATOM    719  CA  LYS A  88      10.462  -3.968  29.466  1.00  1.00           C
ATOM    720  CB  LYS A  88      11.582  -4.241  28.445  1.00  1.00           C
ATOM    721  CG  LYS A  88      11.672  -5.693  27.982  1.00  1.00           C
ATOM    722  CD  LYS A  88      12.007  -6.683  29.095  1.00  1.00           C
ATOM    723  CE  LYS A  88      12.045  -8.132  28.607  1.00  1.00           C
ATOM    724  NZ  LYS A  88      12.711  -8.991  29.609  1.00  1.00           N
ATOM    725  C   LYS A  88       9.253  -4.713  29.015  1.00  1.00           C
ATOM    726  O   LYS A  88       8.869  -5.718  29.610  1.00  1.00           O
ATOM    727  N   THR A  89       8.612  -4.214  27.945  1.00  1.00           N
ATOM    728  CA  THR A  89       7.398  -4.795  27.463  1.00  1.00           C
ATOM    729  CB  THR A  89       6.289  -3.774  27.506  1.00  1.00           C
ATOM    730  OG1 THR A  89       5.002  -4.372  27.523  1.00  1.00           O
ATOM    731  CG2 THR A  89       6.436  -2.854  26.285  1.00  1.00           C
ATOM    732  C   THR A  89       7.688  -5.199  26.053  1.00  1.00           C
ATOM    733  O   THR A  89       8.840  -5.116  25.632  1.00  1.00           O
ATOM    734  N   PRO A  90       6.742  -5.670  25.289  2.00  1.00           N
ATOM    735  CA  PRO A  90       7.101  -6.035  23.954  2.00  1.00           C
ATOM    736  CD  PRO A  90       5.670  -6.519  25.780  2.00  1.00           C
ATOM    737  CB  PRO A  90       5.919  -6.833  23.394  2.00  1.00           C
ATOM    738  CG  PRO A  90       4.855  -6.804  24.510  2.00  1.00           C
ATOM    739  C   PRO A  90       7.406  -4.756  23.249  2.00  1.00           C
ATOM    740  O   PRO A  90       7.030  -3.694  23.744  2.00  1.00           O
ATOM    741  N   GLN A  91       8.104  -4.835  22.106  2.00  1.00           N
ATOM    742  CA  GLN A  91       8.522  -3.671  21.386  2.00  1.00           C
ATOM    743  CB  GLN A  91       7.400  -2.626  21.248  2.00  1.00           C
ATOM    744  CG  GLN A  91       6.122  -3.174  20.600  2.00  1.00           C
ATOM    745  CD  GLN A  91       6.446  -3.626  19.182  2.00  1.00           C
ATOM    746  OE1 GLN A  91       6.739  -4.796  18.941  2.00  1.00           O
ATOM    747  NE2 GLN A  91       6.397  -2.672  18.216  2.00  1.00           N
ATOM    748  C   GLN A  91       9.643  -3.064  22.153  2.00  1.00           C
ATOM    749  O   GLN A  91      10.205  -2.051  21.741  2.00  1.00           O
ATOM    750  N   THR A  92      10.024  -3.687  23.286  2.00  1.00           N
ATOM    751  CA  THR A  92      11.161  -3.160  23.969  2.00  1.00           C
ATOM    752  CB  THR A  92      10.816  -2.199  25.071  2.00  1.00           C
ATOM    753  OG1 THR A  92       9.972  -2.822  26.026  2.00  1.00           O
ATOM    754  CG2 THR A  92      10.133  -0.963  24.463  2.00  1.00           C
ATOM    755  C   THR A  92      11.972  -4.265  24.556  2.00  1.00           C
ATOM    756  O   THR A  92      12.609  -4.090  25.594  2.00  1.00           O
ATOM    757  N   GLN A  93      11.978  -5.437  23.906  3.00  1.00           N
ATOM    758  CA  GLN A  93      12.732  -6.546  24.409  3.00  1.00           C
ATOM    759  CB  GLN A  93      12.427  -7.837  23.631  3.00  1.00           C
ATOM    760  CG  GLN A  93      10.963  -8.271  23.726  3.00  1.00           C
ATOM    761  CD  GLN A  93      10.763  -9.516  22.871  3.00  1.00           C
ATOM    762  OE1 GLN A  93      11.720 -10.174  22.465  3.00  1.00           O
ATOM    763  NE2 GLN A  93       9.474  -9.845  22.586  3.00  1.00           N
ATOM    764  C   GLN A  93      14.194  -6.275  24.242  3.00  1.00           C
ATOM    765  O   GLN A  93      15.000  -6.558  25.128  3.00  1.00           O
ATOM    766  N   GLN A  94      14.560  -5.705  23.080  3.00  1.00           N
ATOM    767  CA  GLN A  94      15.930  -5.492  22.711  3.00  1.00           C
ATOM    768  CB  GLN A  94      16.075  -4.948  21.274  3.00  1.00           C
ATOM    769  CG  GLN A  94      17.494  -5.043  20.702  3.00  1.00           C
ATOM    770  CD  GLN A  94      17.765  -6.506  20.373  3.00  1.00           C
ATOM    771  OE1 GLN A  94      16.910  -7.204  19.829  3.00  1.00           O
ATOM    772  NE2 GLN A  94      18.986  -6.988  20.727  3.00  1.00           N
ATOM    773  C   GLN A  94      16.561  -4.520  23.645  3.00  1.00           C
ATOM    774  O   GLN A  94      17.706  -4.688  24.064  3.00  1.00           O
ATOM    775  N   ASP A  95      15.800  -3.484  24.016  1.00  1.00           N
ATOM    776  CA  ASP A  95      16.355  -2.404  24.765  1.00  1.00           C
ATOM    777  CB  ASP A  95      15.645  -1.072  24.460  1.00  1.00           C
ATOM    778  CG  ASP A  95      14.147  -1.274  24.637  1.00  1.00           C
ATOM    779  OD1 ASP A  95      13.726  -1.803  25.699  1.00  1.00           O
ATOM    780  OD2 ASP A  95      13.405  -0.927  23.679  1.00  1.00           O
ATOM    781  C   ASP A  95      16.470  -2.623  26.230  1.00  1.00           C
ATOM    782  O   ASP A  95      15.937  -3.573  26.800  1.00  1.00           O
ATOM    783  N   GLU A  96      17.249  -1.705  26.847  4.00  1.00           N
ATOM    784  CA  GLU A  96      17.544  -1.675  28.246  4.00  1.00           C
ATOM    785  CB  GLU A  96      19.006  -1.312  28.559  4.00  1.00           C
ATOM    786  CG  GLU A  96      19.338  -1.311  30.053  4.00  1.00           C
ATOM    787  CD  GLU A  96      20.697  -0.643  30.227  4.00  1.00           C
ATOM    788  OE1 GLU A  96      21.562  -0.813  29.328  4.00  1.00           O
ATOM    789  OE2 GLU A  96      20.881   0.056  31.260  4.00  1.00           O
ATOM    790  C   GLU A  96      16.715  -0.581  28.837  4.00  1.00           C
ATOM    791  O   GLU A  96      16.661   0.523  28.297  4.00  1.00           O
ATOM    792  N   LEU A  97      16.023  -0.867  29.959  4.00  1.00           N
ATOM    793  CA  LEU A  97      15.274   0.167  30.613  4.00  1.00           C
ATOM    794  CB  LEU A  97      13.833  -0.232  30.973  4.00  1.00           C
ATOM    795  CG  LEU A  97      12.977  -0.523  29.724  4.00  1.00           C
ATOM    796  CD1 LEU A  97      13.430  -1.813  29.021  4.00  1.00           C
ATOM    797  CD2 LEU A  97      11.476  -0.501  30.043  4.00  1.00           C
ATOM    798  C   LEU A  97      16.038   0.485  31.852  4.00  1.00           C
ATOM    799  O   LEU A  97      16.680  -0.389  32.430  4.00  1.00           O
ATOM    800  N   TYR A  98      16.017   1.761  32.283  4.00  1.00           N
ATOM    801  CA  TYR A  98      16.940   2.101  33.325  4.00  1.00           C
ATOM    802  CB  TYR A  98      18.202   2.643  32.619  4.00  1.00           C
ATOM    803  CG  TYR A  98      19.431   2.862  33.434  4.00  1.00           C
ATOM    804  CD1 TYR A  98      19.581   3.965  34.241  4.00  1.00           C
ATOM    805  CD2 TYR A  98      20.461   1.952  33.362  4.00  1.00           C
ATOM    806  CE1 TYR A  98      20.740   4.146  34.962  4.00  1.00           C
ATOM    807  CE2 TYR A  98      21.621   2.129  34.077  4.00  1.00           C
ATOM    808  CZ  TYR A  98      21.763   3.233  34.880  4.00  1.00           C
ATOM    809  OH  TYR A  98      22.951   3.421  35.618  4.00  1.00           O
ATOM    810  C   TYR A  98      16.392   3.224  34.129  4.00  1.00           C
ATOM    811  O   TYR A  98      15.562   4.007  33.671  4.00  1.00           O
ATOM    812  N   ILE A  99      16.852   3.302  35.385  4.00  1.00           N
ATOM    813  CA  ILE A  99      16.585   4.436  36.203  4.00  1.00           C
ATOM    814  CB  ILE A  99      15.673   4.130  37.346  4.00  1.00           C
ATOM    815  CG1 ILE A  99      14.309   3.688  36.786  4.00  1.00           C
ATOM    816  CG2 ILE A  99      15.605   5.369  38.253  4.00  1.00           C
ATOM    817  CD1 ILE A  99      13.396   3.030  37.817  4.00  1.00           C
ATOM    818  C   ILE A  99      17.938   4.785  36.722  4.00  1.00           C
ATOM    819  O   ILE A  99      18.612   3.951  37.326  4.00  1.00           O
ATOM    820  N   HIS A 100      18.394   6.026  36.481  4.00  1.00           N
ATOM    821  CA  HIS A 100      19.732   6.334  36.879  4.00  1.00           C
ATOM    822  ND1 HIS A 100      22.675   7.801  36.881  4.00  1.00           N
ATOM    823  CG  HIS A 100      22.035   6.987  35.975  4.00  1.00           C
ATOM    824  CB  HIS A 100      20.552   6.978  35.744  4.00  1.00           C
ATOM    825  NE2 HIS A 100      24.257   6.597  35.883  4.00  1.00           N
ATOM    826  CD2 HIS A 100      23.016   6.257  35.374  4.00  1.00           C
ATOM    827  CE1 HIS A 100      24.001   7.527  36.785  4.00  1.00           C
ATOM    828  C   HIS A 100      19.660   7.343  37.990  4.00  1.00           C
ATOM    829  O   HIS A 100      19.126   8.435  37.799  4.00  1.00           O
ATOM    830  N   SER A 101      20.194   7.006  39.187  4.00  1.00           N
ATOM    831  CA  SER A 101      20.166   7.950  40.274  4.00  1.00           C
ATOM    832  CB  SER A 101      20.334   7.322  41.668  4.00  1.00           C
ATOM    833  OG  SER A 101      19.212   6.505  41.971  4.00  1.00           O
ATOM    834  C   SER A 101      21.296   8.893  40.058  4.00  1.00           C
ATOM    835  O   SER A 101      22.442   8.483  39.878  4.00  1.00           O
ATOM    836  N   GLU A 102      20.985  10.197  40.037  4.00  1.00           N
ATOM    837  CA  GLU A 102      22.010  11.187  39.933  4.00  1.00           C
ATOM    838  CB  GLU A 102      22.149  11.845  38.550  4.00  1.00           C
ATOM    839  CG  GLU A 102      20.920  12.637  38.113  4.00  1.00           C
ATOM    840  CD  GLU A 102      21.250  13.366  36.814  4.00  1.00           C
ATOM    841  OE1 GLU A 102      22.362  13.145  36.264  4.00  1.00           O
ATOM    842  OE2 GLU A 102      20.385  14.161  36.356  4.00  1.00           O
ATOM    843  C   GLU A 102      21.603  12.242  40.916  4.00  1.00           C
ATOM    844  O   GLU A 102      20.421  12.357  41.231  4.00  1.00           O
ATOM    845  N   PRO A 103      22.520  13.007  41.440  4.00  1.00           N
ATOM    846  CA  PRO A 103      22.124  14.019  42.388  4.00  1.00           C
ATOM    847  CD  PRO A 103      23.815  12.435  41.775  4.00  1.00           C
ATOM    848  CB  PRO A 103      23.375  14.343  43.205  4.00  1.00           C
ATOM    849  CG  PRO A 103      24.218  13.061  43.119  4.00  1.00           C
ATOM    850  C   PRO A 103      21.508  15.245  41.821  4.00  1.00           C
ATOM    851  O   PRO A 103      21.741  15.553  40.656  4.00  1.00           O
ATOM    852  N   LEU A 104      20.703  15.939  42.650  1.00  1.00           N
ATOM    853  CA  LEU A 104      20.118  17.173  42.241  1.00  1.00           C
ATOM    854  CB  LEU A 104      18.975  17.684  43.144  1.00  1.00           C
ATOM    855  CG  LEU A 104      17.658  16.898  42.949  1.00  1.00           C
ATOM    856  CD1 LEU A 104      17.743  15.481  43.535  1.00  1.00           C
ATOM    857  CD2 LEU A 104      16.434  17.696  43.427  1.00  1.00           C
ATOM    858  C   LEU A 104      21.157  18.241  42.097  1.00  1.00           C
ATOM    859  O   LEU A 104      21.129  19.004  41.134  1.00  1.00           O
ATOM    860  N   GLY A 105      22.120  18.320  43.036  1.00  1.00           N
ATOM    861  CA  GLY A 105      23.097  19.371  42.970  1.00  1.00           C
ATOM    862  C   GLY A 105      23.024  20.054  44.285  1.00  1.00           C
ATOM    863  O   GLY A 105      22.704  19.435  45.295  1.00  1.00           O
ATOM    864  N   VAL A 106      23.279  21.369  44.310  4.00  1.00           N
ATOM    865  CA  VAL A 106      23.307  22.010  45.585  4.00  1.00           C
ATOM    866  CB  VAL A 106      23.656  23.469  45.522  4.00  1.00           C
ATOM    867  CG1 VAL A 106      23.618  24.042  46.950  4.00  1.00           C
ATOM    868  CG2 VAL A 106      25.023  23.616  44.833  4.00  1.00           C
ATOM    869  C   VAL A 106      21.976  21.891  46.260  4.00  1.00           C
ATOM    870  O   VAL A 106      20.926  22.089  45.652  4.00  1.00           O
ATOM    871  N   VAL A 107      22.011  21.526  47.562  4.00  1.00           N
ATOM    872  CA  VAL A 107      20.822  21.402  48.353  4.00  1.00           C
ATOM    873  CB  VAL A 107      20.568  20.014  48.866  4.00  1.00           C
ATOM    874  CG1 VAL A 107      21.652  19.651  49.894  4.00  1.00           C
ATOM    875  CG2 VAL A 107      19.138  19.945  49.426  4.00  1.00           C
ATOM    876  C   VAL A 107      21.024  22.269  49.537  4.00  1.00           C
ATOM    877  O   VAL A 107      22.128  22.348  50.070  4.00  1.00           O
ATOM    878  N   LEU A 108      19.965  22.974  49.967  4.00  1.00           N
ATOM    879  CA  LEU A 108      20.177  23.760  51.135  4.00  1.00           C
ATOM    880  CB  LEU A 108      19.915  25.274  50.952  4.00  1.00           C
ATOM    881  CG  LEU A 108      18.437  25.714  50.937  4.00  1.00           C
ATOM    882  CD1 LEU A 108      18.309  27.233  50.735  4.00  1.00           C
ATOM    883  CD2 LEU A 108      17.618  24.913  49.917  4.00  1.00           C
ATOM    884  C   LEU A 108      19.254  23.227  52.209  4.00  1.00           C
ATOM    885  O   LEU A 108      18.034  23.242  52.052  4.00  1.00           O
ATOM    886  N   VAL A 109      19.809  22.709  53.332  4.00  1.00           N
ATOM    887  CA  VAL A 109      18.975  22.230  54.412  4.00  1.00           C
ATOM    888  CB  VAL A 109      19.592  21.133  55.227  4.00  1.00           C
ATOM    889  CG1 VAL A 109      20.891  21.657  55.847  4.00  1.00           C
ATOM    890  CG2 VAL A 109      18.554  20.638  56.249  4.00  1.00           C
ATOM    891  C   VAL A 109      18.733  23.425  55.293  4.00  1.00           C
ATOM    892  O   VAL A 109      19.672  24.107  55.701  4.00  1.00           O
ATOM    893  N   ILE A 110      17.454  23.745  55.584  4.00  1.00           N
ATOM    894  CA  ILE A 110      17.163  24.857  56.453  4.00  1.00           C
ATOM    895  CB  ILE A 110      16.019  25.705  55.976  4.00  1.00           C
ATOM    896  CG1 ILE A 110      16.367  26.413  54.652  4.00  1.00           C
ATOM    897  CG2 ILE A 110      15.635  26.650  57.121  4.00  1.00           C
ATOM    898  CD1 ILE A 110      15.167  27.079  53.976  4.00  1.00           C
ATOM    899  C   ILE A 110      16.742  24.216  57.744  4.00  1.00           C
ATOM    900  O   ILE A 110      15.732  23.515  57.797  4.00  1.00           O
ATOM    901  N   GLY A 111      17.520  24.432  58.825  1.00  1.00           N
ATOM    902  CA  GLY A 111      17.250  23.763  60.069  1.00  1.00           C
ATOM    903  C   GLY A 111      16.377  24.590  60.948  1.00  1.00           C
ATOM    904  O   GLY A 111      15.922  25.669  60.571  1.00  1.00           O
ATOM    905  N   THR A 112      16.132  24.078  62.173  1.00  1.00           N
ATOM    906  CA  THR A 112      15.296  24.786  63.091  1.00  1.00           C
ATOM    907  CB  THR A 112      13.874  24.323  63.101  1.00  1.00           C
ATOM    908  OG1 THR A 112      13.803  22.961  63.489  1.00  1.00           O
ATOM    909  CG2 THR A 112      13.293  24.503  61.697  1.00  1.00           C
ATOM    910  C   THR A 112      15.784  24.614  64.483  1.00  1.00           C
ATOM    911  O   THR A 112      16.753  23.902  64.745  1.00  1.00           O
ATOM    912  N   TRP A 113      15.114  25.318  65.419  1.00  1.00           N
ATOM    913  CA  TRP A 113      15.439  25.119  66.792  1.00  1.00           C
ATOM    914  CB  TRP A 113      15.552  26.357  67.682  1.00  1.00           C
ATOM    915  CG  TRP A 113      15.480  25.908  69.118  1.00  1.00           C
ATOM    916  CD2 TRP A 113      16.371  24.952  69.712  1.00  1.00           C
ATOM    917  CD1 TRP A 113      14.525  26.170  70.051  1.00  1.00           C
ATOM    918  NE1 TRP A 113      14.779  25.459  71.200  1.00  1.00           N
ATOM    919  CE2 TRP A 113      15.906  24.697  71.001  1.00  1.00           C
ATOM    920  CE3 TRP A 113      17.474  24.322  69.216  1.00  1.00           C
ATOM    921  CZ2 TRP A 113      16.543  23.810  71.821  1.00  1.00           C
ATOM    922  CZ3 TRP A 113      18.120  23.435  70.049  1.00  1.00           C
ATOM    923  CH2 TRP A 113      17.665  23.185  71.326  1.00  1.00           C
ATOM    924  C   TRP A 113      14.412  24.239  67.411  1.00  1.00           C
ATOM    925  O   TRP A 113      13.238  24.585  67.523  1.00  1.00           O
ATOM    926  N   ASN A 114      14.887  23.054  67.815  1.00  1.00           N
ATOM    927  CA  ASN A 114      14.182  21.985  68.451  1.00  1.00           C
ATOM    928  CB  ASN A 114      13.320  21.146  67.485  1.00  1.00           C
ATOM    929  CG  ASN A 114      12.268  22.010  66.800  1.00  1.00           C
ATOM    930  OD1 ASN A 114      12.498  22.536  65.712  1.00  1.00           O
ATOM    931  ND2 ASN A 114      11.072  22.141  67.434  1.00  1.00           N
ATOM    932  C   ASN A 114      15.342  21.097  68.747  1.00  1.00           C
ATOM    933  O   ASN A 114      16.138  21.375  69.643  1.00  1.00           O
ATOM    934  N   TYR A 115      15.462  19.983  67.990  1.00  1.00           N
ATOM    935  CA  TYR A 115      16.680  19.249  68.129  1.00  1.00           C
ATOM    936  CB  TYR A 115      16.563  17.725  68.169  1.00  1.00           C
ATOM    937  CG  TYR A 115      17.929  17.283  68.574  1.00  1.00           C
ATOM    938  CD1 TYR A 115      18.276  17.163  69.901  1.00  1.00           C
ATOM    939  CD2 TYR A 115      18.877  17.009  67.622  1.00  1.00           C
ATOM    940  CE1 TYR A 115      19.541  16.757  70.250  1.00  1.00           C
ATOM    941  CE2 TYR A 115      20.146  16.605  67.966  1.00  1.00           C
ATOM    942  CZ  TYR A 115      20.481  16.470  69.290  1.00  1.00           C
ATOM    943  OH  TYR A 115      21.778  16.055  69.661  1.00  1.00           O
ATOM    944  C   TYR A 115      17.509  19.653  66.946  1.00  1.00           C
ATOM    945  O   TYR A 115      17.494  19.051  65.872  1.00  1.00           O
ATOM    946  N   PRO A 116      18.241  20.705  67.195  3.00  1.00           N
ATOM    947  CA  PRO A 116      19.032  21.386  66.200  3.00  1.00           C
ATOM    948  CD  PRO A 116      18.779  20.903  68.530  3.00  1.00           C
ATOM    949  CB  PRO A 116      19.793  22.459  66.971  3.00  1.00           C
ATOM    950  CG  PRO A 116      20.020  21.795  68.341  3.00  1.00           C
ATOM    951  C   PRO A 116      19.992  20.509  65.453  3.00  1.00           C
ATOM    952  O   PRO A 116      20.025  20.582  64.225  3.00  1.00           O
ATOM    953  N   PHE A 117      20.781  19.683  66.167  3.00  1.00           N
ATOM    954  CA  PHE A 117      21.810  18.881  65.559  3.00  1.00           C
ATOM    955  CB  PHE A 117      22.583  18.070  66.608  3.00  1.00           C
ATOM    956  CG  PHE A 117      23.699  17.378  65.911  3.00  1.00           C
ATOM    957  CD1 PHE A 117      23.521  16.133  65.353  3.00  1.00           C
ATOM    958  CD2 PHE A 117      24.928  17.985  65.811  3.00  1.00           C
ATOM    959  CE1 PHE A 117      24.558  15.503  64.707  3.00  1.00           C
ATOM    960  CE2 PHE A 117      25.968  17.360  65.167  3.00  1.00           C
ATOM    961  CZ  PHE A 117      25.785  16.114  64.615  3.00  1.00           C
ATOM    962  C   PHE A 117      21.174  17.878  64.624  3.00  1.00           C
ATOM    963  O   PHE A 117      21.553  17.763  63.462  3.00  1.00           O
ATOM    964  N   ASN A 118      20.158  17.137  65.113  2.00  1.00           N
ATOM    965  CA  ASN A 118      19.536  16.067  64.376  2.00  1.00           C
ATOM    966  CB  ASN A 118      18.485  15.336  65.230  2.00  1.00           C
ATOM    967  CG  ASN A 118      17.867  14.217  64.411  2.00  1.00           C
ATOM    968  OD1 ASN A 118      16.807  14.383  63.811  2.00  1.00           O
ATOM    969  ND2 ASN A 118      18.542  13.038  64.390  2.00  1.00           N
ATOM    970  C   ASN A 118      18.863  16.594  63.140  2.00  1.00           C
ATOM    971  O   ASN A 118      19.120  16.090  62.051  2.00  1.00           O
ATOM    972  N   LEU A 119      18.034  17.658  63.260  2.00  1.00           N
ATOM    973  CA  LEU A 119      17.271  18.189  62.152  2.00  1.00           C
ATOM    974  CB  LEU A 119      16.503  19.450  62.578  2.00  1.00           C
ATOM    975  CG  LEU A 119      15.583  19.211  63.793  2.00  1.00           C
ATOM    976  CD1 LEU A 119      14.829  20.482  64.192  2.00  1.00           C
ATOM    977  CD2 LEU A 119      14.637  18.025  63.564  2.00  1.00           C
ATOM    978  C   LEU A 119      18.273  18.574  61.135  2.00  1.00           C
ATOM    979  O   LEU A 119      18.156  18.249  59.954  2.00  1.00           O
ATOM    980  N   THR A 120      19.314  19.271  61.596  2.00  1.00           N
ATOM    981  CA  THR A 120      20.293  19.742  60.679  2.00  1.00           C
ATOM    982  CB  THR A 120      21.273  20.663  61.327  2.00  1.00           C
ATOM    983  OG1 THR A 120      20.621  21.831  61.803  2.00  1.00           O
ATOM    984  CG2 THR A 120      22.344  21.014  60.291  2.00  1.00           C
ATOM    985  C   THR A 120      21.096  18.673  60.037  2.00  1.00           C
ATOM    986  O   THR A 120      21.164  18.600  58.814  2.00  1.00           O
ATOM    987  N   ILE A 121      21.751  17.823  60.838  2.00  1.00           N
ATOM    988  CA  ILE A 121      22.620  16.864  60.231  2.00  1.00           C
ATOM    989  CB  ILE A 121      23.498  16.159  61.225  2.00  1.00           C
ATOM    990  CG1 ILE A 121      24.592  17.098  61.774  2.00  1.00           C
ATOM    991  CG2 ILE A 121      24.054  14.906  60.528  2.00  1.00           C
ATOM    992  CD1 ILE A 121      24.075  18.301  62.556  2.00  1.00           C
ATOM    993  C   ILE A 121      21.840  15.821  59.487  2.00  1.00           C
ATOM    994  O   ILE A 121      22.190  15.467  58.366  2.00  1.00           O
ATOM    995  N   GLN A 122      20.777  15.245  60.077  2.00  1.00           N
ATOM    996  CA  GLN A 122      20.037  14.349  59.238  2.00  1.00           C
ATOM    997  CB  GLN A 122      19.716  12.965  59.858  2.00  1.00           C
ATOM    998  CG  GLN A 122      18.710  12.922  61.012  2.00  1.00           C
ATOM    999  CD  GLN A 122      17.329  12.718  60.397  2.00  1.00           C
ATOM   1000  OE1 GLN A 122      17.202  12.505  59.191  2.00  1.00           O
ATOM   1001  NE2 GLN A 122      16.267  12.770  61.244  2.00  1.00           N
ATOM   1002  C   GLN A 122      18.762  15.131  58.953  2.00  1.00           C
ATOM   1003  O   GLN A 122      18.016  15.325  59.909  2.00  1.00           O
ATOM   1004  N   PRO A 123      18.355  15.659  57.799  2.00  1.00           N
ATOM   1005  CA  PRO A 123      19.035  15.658  56.518  2.00  1.00           C
ATOM   1006  CD  PRO A 123      16.912  15.688  57.615  2.00  1.00           C
ATOM   1007  CB  PRO A 123      17.976  15.924  55.457  2.00  1.00           C
ATOM   1008  CG  PRO A 123      16.671  15.463  56.119  2.00  1.00           C
ATOM   1009  C   PRO A 123      20.234  16.526  56.326  2.00  1.00           C
ATOM   1010  O   PRO A 123      20.205  17.707  56.661  2.00  1.00           O
ATOM   1011  N   MET A 124      21.261  15.931  55.702  2.00  1.00           N
ATOM   1012  CA  MET A 124      22.545  16.449  55.336  2.00  1.00           C
ATOM   1013  CB  MET A 124      23.308  17.100  56.505  2.00  1.00           C
ATOM   1014  CG  MET A 124      24.324  18.174  56.116  2.00  1.00           C
ATOM   1015  SD  MET A 124      23.579  19.777  55.683  2.00  1.00           S
ATOM   1016  CE  MET A 124      23.062  20.203  57.373  2.00  1.00           C
ATOM   1017  C   MET A 124      23.145  15.132  55.019  2.00  1.00           C
ATOM   1018  O   MET A 124      23.332  14.816  53.852  2.00  1.00           O
ATOM   1019  N   VAL A 125      23.435  14.316  56.061  2.00  1.00           N
ATOM   1020  CA  VAL A 125      23.724  12.941  55.768  2.00  1.00           C
ATOM   1021  CB  VAL A 125      23.874  12.064  56.975  2.00  1.00           C
ATOM   1022  CG1 VAL A 125      22.688  12.315  57.924  2.00  1.00           C
ATOM   1023  CG2 VAL A 125      23.923  10.608  56.476  2.00  1.00           C
ATOM   1024  C   VAL A 125      22.464  12.540  55.090  2.00  1.00           C
ATOM   1025  O   VAL A 125      21.369  12.855  55.556  2.00  1.00           O
ATOM   1026  N   GLY A 126      22.592  11.867  53.945  2.00  1.00           N
ATOM   1027  CA  GLY A 126      21.452  11.551  53.147  2.00  1.00           C
ATOM   1028  C   GLY A 126      21.616  12.384  51.908  2.00  1.00           C
ATOM   1029  O   GLY A 126      21.666  11.857  50.797  2.00  1.00           O
ATOM   1030  N   ALA A 127      21.713  13.721  52.077  2.00  1.00           N
ATOM   1031  CA  ALA A 127      21.981  14.612  50.980  2.00  1.00           C
ATOM   1032  CB  ALA A 127      21.892  16.097  51.378  2.00  1.00           C
ATOM   1033  C   ALA A 127      23.385  14.339  50.549  2.00  1.00           C
ATOM   1034  O   ALA A 127      23.690  14.295  49.358  2.00  1.00           O
ATOM   1035  N   ILE A 128      24.273  14.133  51.542  2.00  1.00           N
ATOM   1036  CA  ILE A 128      25.665  13.886  51.332  2.00  1.00           C
ATOM   1037  CB  ILE A 128      26.484  13.727  52.585  2.00  1.00           C
ATOM   1038  CG1 ILE A 128      26.522  15.027  53.408  2.00  1.00           C
ATOM   1039  CG2 ILE A 128      27.882  13.241  52.162  2.00  1.00           C
ATOM   1040  CD1 ILE A 128      27.193  14.861  54.773  2.00  1.00           C
ATOM   1041  C   ILE A 128      25.777  12.590  50.582  2.00  1.00           C
ATOM   1042  O   ILE A 128      26.563  12.471  49.643  2.00  1.00           O
ATOM   1043  N   ALA A 129      24.977  11.581  50.972  2.00  1.00           N
ATOM   1044  CA  ALA A 129      25.068  10.285  50.362  2.00  1.00           C
ATOM   1045  CB  ALA A 129      24.130   9.249  51.007  2.00  1.00           C
ATOM   1046  C   ALA A 129      24.734  10.362  48.913  2.00  1.00           C
ATOM   1047  O   ALA A 129      25.403   9.752  48.080  2.00  1.00           O
ATOM   1048  N   ALA A 130      23.696  11.137  48.570  3.00  1.00           N
ATOM   1049  CA  ALA A 130      23.272  11.214  47.207  3.00  1.00           C
ATOM   1050  CB  ALA A 130      22.105  12.184  47.011  3.00  1.00           C
ATOM   1051  C   ALA A 130      24.414  11.764  46.395  3.00  1.00           C
ATOM   1052  O   ALA A 130      24.659  11.296  45.285  3.00  1.00           O
ATOM   1053  N   GLY A 131      25.186  12.734  46.937  3.00  1.00           N
ATOM   1054  CA  GLY A 131      26.231  13.309  46.127  3.00  1.00           C
ATOM   1055  C   GLY A 131      25.978  14.764  45.872  3.00  1.00           C
ATOM   1056  O   GLY A 131      26.458  15.316  44.882  3.00  1.00           O
ATOM   1057  N   ASN A 132      25.201  15.436  46.742  1.00  1.00           N
ATOM   1058  CA  ASN A 132      25.012  16.845  46.535  1.00  1.00           C
ATOM   1059  CB  ASN A 132      23.588  17.342  46.799  1.00  1.00           C
ATOM   1060  CG  ASN A 132      23.197  17.200  48.264  1.00  1.00           C
ATOM   1061  OD1 ASN A 132      23.741  17.867  49.145  1.00  1.00           O
ATOM   1062  ND2 ASN A 132      22.182  16.337  48.530  1.00  1.00           N
ATOM   1063  C   ASN A 132      25.882  17.577  47.466  1.00  1.00           C
ATOM   1064  O   ASN A 132      26.223  17.099  48.546  1.00  1.00           O
ATOM   1065  N   ALA A 133      26.314  18.760  47.020  4.00  1.00           N
ATOM   1066  CA  ALA A 133      27.001  19.570  47.954  4.00  1.00           C
ATOM   1067  CB  ALA A 133      27.729  20.767  47.318  4.00  1.00           C
ATOM   1068  C   ALA A 133      25.907  20.090  48.822  4.00  1.00           C
ATOM   1069  O   ALA A 133      24.788  20.292  48.352  4.00  1.00           O
ATOM   1070  N   VAL A 134      26.170  20.306  50.122  4.00  1.00           N
ATOM   1071  CA  VAL A 134      25.066  20.757  50.913  4.00  1.00           C
ATOM   1072  CB  VAL A 134      24.666  19.800  51.999  4.00  1.00           C
ATOM   1073  CG1 VAL A 134      25.842  19.602  52.962  4.00  1.00           C
ATOM   1074  CG2 VAL A 134      23.398  20.351  52.672  4.00  1.00           C
ATOM   1075  C   VAL A 134      25.392  22.077  51.548  4.00  1.00           C
ATOM   1076  O   VAL A 134      26.523  22.317  51.971  4.00  1.00           O
ATOM   1077  N   VAL A 135      24.386  22.983  51.588  4.00  1.00           N
ATOM   1078  CA  VAL A 135      24.486  24.254  52.257  4.00  1.00           C
ATOM   1079  CB  VAL A 135      23.925  25.416  51.496  4.00  1.00           C
ATOM   1080  CG1 VAL A 135      23.939  26.645  52.423  4.00  1.00           C
ATOM   1081  CG2 VAL A 135      24.740  25.611  50.209  4.00  1.00           C
ATOM   1082  C   VAL A 135      23.617  24.100  53.466  4.00  1.00           C
ATOM   1083  O   VAL A 135      22.511  23.569  53.380  4.00  1.00           O
ATOM   1084  N   LEU A 136      24.100  24.549  54.638  4.00  1.00           N
ATOM   1085  CA  LEU A 136      23.326  24.365  55.830  4.00  1.00           C
ATOM   1086  CB  LEU A 136      24.066  23.576  56.913  4.00  1.00           C
ATOM   1087  CG  LEU A 136      23.347  23.669  58.268  4.00  1.00           C
ATOM   1088  CD1 LEU A 136      21.949  23.051  58.205  4.00  1.00           C
ATOM   1089  CD2 LEU A 136      24.212  23.116  59.408  4.00  1.00           C
ATOM   1090  C   LEU A 136      23.001  25.678  56.464  4.00  1.00           C
ATOM   1091  O   LEU A 136      23.812  26.602  56.467  4.00  1.00           O
ATOM   1092  N   LYS A 137      21.770  25.792  57.002  4.00  1.00           N
ATOM   1093  CA  LYS A 137      21.445  26.949  57.779  4.00  1.00           C
ATOM   1094  CB  LYS A 137      20.498  27.960  57.104  4.00  1.00           C
ATOM   1095  CG  LYS A 137      19.129  27.404  56.716  4.00  1.00           C
ATOM   1096  CD  LYS A 137      18.087  28.501  56.493  4.00  1.00           C
ATOM   1097  CE  LYS A 137      17.383  28.922  57.785  4.00  1.00           C
ATOM   1098  NZ  LYS A 137      18.307  28.788  58.932  4.00  1.00           N
ATOM   1099  C   LYS A 137      20.767  26.461  59.031  4.00  1.00           C
ATOM   1100  O   LYS A 137      19.636  25.978  59.001  4.00  1.00           O
ATOM   1101  N   PRO A 138      21.450  26.547  60.141  1.00  1.00           N
ATOM   1102  CA  PRO A 138      20.901  26.109  61.399  1.00  1.00           C
ATOM   1103  CD  PRO A 138      22.902  26.510  60.142  1.00  1.00           C
ATOM   1104  CB  PRO A 138      22.088  25.992  62.363  1.00  1.00           C
ATOM   1105  CG  PRO A 138      23.266  26.658  61.627  1.00  1.00           C
ATOM   1106  C   PRO A 138      19.683  26.706  62.046  1.00  1.00           C
ATOM   1107  O   PRO A 138      18.717  25.970  62.242  1.00  1.00           O
ATOM   1108  N   SER A 139      19.715  28.016  62.374  1.00  1.00           N
ATOM   1109  CA  SER A 139      18.703  28.763  63.085  1.00  1.00           C
ATOM   1110  CB  SER A 139      17.545  27.957  63.694  1.00  1.00           C
ATOM   1111  OG  SER A 139      18.033  27.163  64.764  1.00  1.00           O
ATOM   1112  C   SER A 139      19.438  29.353  64.246  1.00  1.00           C
ATOM   1113  O   SER A 139      20.176  28.657  64.944  1.00  1.00           O
ATOM   1114  N   GLU A 140      19.265  30.666  64.462  3.00  1.00           N
ATOM   1115  CA  GLU A 140      19.938  31.377  65.509  3.00  1.00           C
ATOM   1116  CB  GLU A 140      19.903  32.901  65.321  3.00  1.00           C
ATOM   1117  CG  GLU A 140      20.882  33.634  66.243  3.00  1.00           C
ATOM   1118  CD  GLU A 140      20.799  35.125  65.949  3.00  1.00           C
ATOM   1119  OE1 GLU A 140      19.937  35.517  65.118  3.00  1.00           O
ATOM   1120  OE2 GLU A 140      21.598  35.891  66.551  3.00  1.00           O
ATOM   1121  C   GLU A 140      19.362  31.079  66.842  3.00  1.00           C
ATOM   1122  O   GLU A 140      20.069  31.115  67.848  3.00  1.00           O
ATOM   1123  N   LEU A 141      18.057  30.768  66.872  3.00  1.00           N
ATOM   1124  CA  LEU A 141      17.369  30.621  68.113  3.00  1.00           C
ATOM   1125  CB  LEU A 141      15.887  30.251  67.924  3.00  1.00           C
ATOM   1126  CG  LEU A 141      15.102  31.375  67.215  3.00  1.00           C
ATOM   1127  CD1 LEU A 141      13.623  31.006  67.031  3.00  1.00           C
ATOM   1128  CD2 LEU A 141      15.297  32.724  67.925  3.00  1.00           C
ATOM   1129  C   LEU A 141      18.081  29.588  68.931  3.00  1.00           C
ATOM   1130  O   LEU A 141      18.209  29.749  70.145  3.00  1.00           O
ATOM   1131  N   SER A 142      18.578  28.498  68.311  1.00  1.00           N
ATOM   1132  CA  SER A 142      19.320  27.575  69.121  1.00  1.00           C
ATOM   1133  CB  SER A 142      19.791  26.314  68.364  1.00  1.00           C
ATOM   1134  OG  SER A 142      20.638  26.644  67.272  1.00  1.00           O
ATOM   1135  C   SER A 142      20.488  28.290  69.677  1.00  1.00           C
ATOM   1136  O   SER A 142      20.523  28.592  70.870  1.00  1.00           O
ATOM   1137  N   GLU A 143      21.462  28.634  68.817  2.00  1.00           N
ATOM   1138  CA  GLU A 143      22.664  29.259  69.278  2.00  1.00           C
ATOM   1139  CB  GLU A 143      22.419  30.576  70.031  2.00  1.00           C
ATOM   1140  CG  GLU A 143      23.699  31.372  70.290  2.00  1.00           C
ATOM   1141  CD  GLU A 143      24.076  32.071  68.994  2.00  1.00           C
ATOM   1142  OE1 GLU A 143      23.143  32.499  68.260  2.00  1.00           O
ATOM   1143  OE2 GLU A 143      25.299  32.185  68.716  2.00  1.00           O
ATOM   1144  C   GLU A 143      23.365  28.294  70.189  2.00  1.00           C
ATOM   1145  O   GLU A 143      22.775  27.436  70.845  2.00  1.00           O
ATOM   1146  N   ASN A 144      24.697  28.379  70.229  2.00  1.00           N
ATOM   1147  CA  ASN A 144      25.439  27.506  71.084  2.00  1.00           C
ATOM   1148  CB  ASN A 144      24.932  27.505  72.538  2.00  1.00           C
ATOM   1149  CG  ASN A 144      26.037  26.967  73.440  2.00  1.00           C
ATOM   1150  OD1 ASN A 144      27.083  26.518  72.975  2.00  1.00           O
ATOM   1151  ND2 ASN A 144      25.803  27.023  74.777  2.00  1.00           N
ATOM   1152  C   ASN A 144      25.358  26.112  70.552  2.00  1.00           C
ATOM   1153  O   ASN A 144      25.914  25.193  71.143  2.00  1.00           O
ATOM   1154  N   MET A 145      24.699  25.943  69.395  2.00  1.00           N
ATOM   1155  CA  MET A 145      24.575  24.722  68.652  2.00  1.00           C
ATOM   1156  CB  MET A 145      23.133  24.221  68.550  2.00  1.00           C
ATOM   1157  CG  MET A 145      23.056  22.864  67.864  2.00  1.00           C
ATOM   1158  SD  MET A 145      23.885  21.586  68.843  2.00  1.00           S
ATOM   1159  CE  MET A 145      22.943  22.059  70.321  2.00  1.00           C
ATOM   1160  C   MET A 145      24.941  25.243  67.311  2.00  1.00           C
ATOM   1161  O   MET A 145      25.987  24.912  66.756  2.00  1.00           O
ATOM   1162  N   ALA A 146      24.063  26.108  66.765  2.00  1.00           N
ATOM   1163  CA  ALA A 146      24.481  26.801  65.595  2.00  1.00           C
ATOM   1164  CB  ALA A 146      23.344  27.565  64.898  2.00  1.00           C
ATOM   1165  C   ALA A 146      25.417  27.791  66.173  2.00  1.00           C
ATOM   1166  O   ALA A 146      25.038  28.864  66.640  2.00  1.00           O
ATOM   1167  N   SER A 147      26.692  27.396  66.157  2.00  1.00           N
ATOM   1168  CA  SER A 147      27.763  28.102  66.763  2.00  1.00           C
ATOM   1169  CB  SER A 147      27.560  28.361  68.265  2.00  1.00           C
ATOM   1170  OG  SER A 147      28.672  29.069  68.794  2.00  1.00           O
ATOM   1171  C   SER A 147      28.839  27.093  66.644  2.00  1.00           C
ATOM   1172  O   SER A 147      29.825  27.265  65.929  2.00  1.00           O
ATOM   1173  N   LEU A 148      28.627  25.983  67.371  2.00  1.00           N
ATOM   1174  CA  LEU A 148      29.527  24.884  67.329  2.00  1.00           C
ATOM   1175  CB  LEU A 148      29.167  23.756  68.310  2.00  1.00           C
ATOM   1176  CG  LEU A 148      29.192  24.198  69.787  2.00  1.00           C
ATOM   1177  CD1 LEU A 148      29.066  22.986  70.723  2.00  1.00           C
ATOM   1178  CD2 LEU A 148      30.411  25.079  70.107  2.00  1.00           C
ATOM   1179  C   LEU A 148      29.522  24.327  65.931  2.00  1.00           C
ATOM   1180  O   LEU A 148      30.580  23.990  65.412  2.00  1.00           O
ATOM   1181  N   LEU A 149      28.347  24.236  65.267  2.00  1.00           N
ATOM   1182  CA  LEU A 149      28.244  23.656  63.944  2.00  1.00           C
ATOM   1183  CB  LEU A 149      26.793  23.438  63.469  2.00  1.00           C
ATOM   1184  CG  LEU A 149      25.802  24.564  63.814  2.00  1.00           C
ATOM   1185  CD1 LEU A 149      26.147  25.887  63.116  2.00  1.00           C
ATOM   1186  CD2 LEU A 149      24.360  24.114  63.537  2.00  1.00           C
ATOM   1187  C   LEU A 149      28.992  24.451  62.925  2.00  1.00           C
ATOM   1188  O   LEU A 149      29.603  23.877  62.024  2.00  1.00           O
ATOM   1189  N   ALA A 150      28.965  25.791  63.026  2.00  1.00           N
ATOM   1190  CA  ALA A 150      29.675  26.559  62.051  2.00  1.00           C
ATOM   1191  CB  ALA A 150      29.573  28.077  62.288  2.00  1.00           C
ATOM   1192  C   ALA A 150      31.122  26.151  62.181  2.00  1.00           C
ATOM   1193  O   ALA A 150      31.807  25.946  61.180  2.00  1.00           O
ATOM   1194  N   THR A 151      31.619  26.013  63.430  2.00  1.00           N
ATOM   1195  CA  THR A 151      32.990  25.649  63.707  2.00  1.00           C
ATOM   1196  CB  THR A 151      33.324  25.734  65.171  2.00  1.00           C
ATOM   1197  OG1 THR A 151      33.133  27.055  65.655  2.00  1.00           O
ATOM   1198  CG2 THR A 151      34.783  25.289  65.374  2.00  1.00           C
ATOM   1199  C   THR A 151      33.313  24.238  63.323  2.00  1.00           C
ATOM   1200  O   THR A 151      34.297  23.982  62.631  2.00  1.00           O
ATOM   1201  N   ILE A 152      32.465  23.291  63.761  2.00  1.00           N
ATOM   1202  CA  ILE A 152      32.746  21.888  63.684  2.00  1.00           C
ATOM   1203  CB  ILE A 152      31.757  21.041  64.422  2.00  1.00           C
ATOM   1204  CG1 ILE A 152      31.736  21.418  65.911  2.00  1.00           C
ATOM   1205  CG2 ILE A 152      32.162  19.580  64.197  2.00  1.00           C
ATOM   1206  CD1 ILE A 152      30.594  20.768  66.688  2.00  1.00           C
ATOM   1207  C   ILE A 152      32.826  21.390  62.274  2.00  1.00           C
ATOM   1208  O   ILE A 152      33.729  20.628  61.929  2.00  1.00           O
ATOM   1209  N   ILE A 153      31.894  21.825  61.409  2.00  1.00           N
ATOM   1210  CA  ILE A 153      31.749  21.228  60.113  2.00  1.00           C
ATOM   1211  CB  ILE A 153      30.575  21.744  59.350  2.00  1.00           C
ATOM   1212  CG1 ILE A 153      29.312  21.787  60.223  2.00  1.00           C
ATOM   1213  CG2 ILE A 153      30.437  20.811  58.139  2.00  1.00           C
ATOM   1214  CD1 ILE A 153      28.945  20.459  60.876  2.00  1.00           C
ATOM   1215  C   ILE A 153      32.926  21.438  59.209  2.00  1.00           C
ATOM   1216  O   ILE A 153      33.347  20.499  58.535  2.00  1.00           O
ATOM   1217  N   PRO A 154      33.495  22.605  59.141  2.00  1.00           N
ATOM   1218  CA  PRO A 154      34.621  22.780  58.263  2.00  1.00           C
ATOM   1219  CD  PRO A 154      32.764  23.844  59.349  2.00  1.00           C
ATOM   1220  CB  PRO A 154      34.924  24.272  58.279  2.00  1.00           C
ATOM   1221  CG  PRO A 154      33.537  24.901  58.536  2.00  1.00           C
ATOM   1222  C   PRO A 154      35.743  21.877  58.617  2.00  1.00           C
ATOM   1223  O   PRO A 154      36.525  21.524  57.733  2.00  1.00           O
ATOM   1224  N   GLN A 155      35.863  21.497  59.897  2.00  1.00           N
ATOM   1225  CA  GLN A 155      36.948  20.624  60.178  2.00  1.00           C
ATOM   1226  CB  GLN A 155      37.106  20.359  61.684  2.00  1.00           C
ATOM   1227  CG  GLN A 155      37.551  21.588  62.480  2.00  1.00           C
ATOM   1228  CD  GLN A 155      37.660  21.179  63.943  2.00  1.00           C
ATOM   1229  OE1 GLN A 155      37.279  20.071  64.318  2.00  1.00           O
ATOM   1230  NE2 GLN A 155      38.195  22.096  64.793  2.00  1.00           N
ATOM   1231  C   GLN A 155      36.711  19.312  59.521  2.00  1.00           C
ATOM   1232  O   GLN A 155      37.534  18.832  58.742  2.00  1.00           O
ATOM   1233  N   TYR A 156      35.551  18.702  59.810  2.00  1.00           N
ATOM   1234  CA  TYR A 156      35.336  17.383  59.311  2.00  1.00           C
ATOM   1235  CB  TYR A 156      34.326  16.559  60.140  2.00  1.00           C
ATOM   1236  CG  TYR A 156      32.908  16.986  59.979  2.00  1.00           C
ATOM   1237  CD1 TYR A 156      32.387  18.040  60.695  2.00  1.00           C
ATOM   1238  CD2 TYR A 156      32.094  16.301  59.109  2.00  1.00           C
ATOM   1239  CE1 TYR A 156      31.068  18.403  60.536  2.00  1.00           C
ATOM   1240  CE2 TYR A 156      30.780  16.661  58.953  2.00  1.00           C
ATOM   1241  CZ  TYR A 156      30.265  17.713  59.660  2.00  1.00           C
ATOM   1242  OH  TYR A 156      28.911  18.058  59.473  2.00  1.00           O
ATOM   1243  C   TYR A 156      35.008  17.335  57.840  2.00  1.00           C
ATOM   1244  O   TYR A 156      35.542  16.493  57.121  2.00  1.00           O
ATOM   1245  N   LEU A 157      34.136  18.236  57.334  1.00  1.00           N
ATOM   1246  CA  LEU A 157      33.733  18.133  55.953  1.00  1.00           C
ATOM   1247  CB  LEU A 157      32.250  18.420  55.667  1.00  1.00           C
ATOM   1248  CG  LEU A 157      31.319  17.292  56.139  1.00  1.00           C
ATOM   1249  CD1 LEU A 157      29.857  17.557  55.748  1.00  1.00           C
ATOM   1250  CD2 LEU A 157      31.835  15.915  55.688  1.00  1.00           C
ATOM   1251  C   LEU A 157      34.508  19.060  55.091  1.00  1.00           C
ATOM   1252  O   LEU A 157      35.266  19.912  55.555  1.00  1.00           O
ATOM   1253  N   ASP A 158      34.314  18.853  53.774  1.00  1.00           N
ATOM   1254  CA  ASP A 158      34.905  19.603  52.712  1.00  1.00           C
ATOM   1255  CB  ASP A 158      34.458  19.057  51.335  1.00  1.00           C
ATOM   1256  CG  ASP A 158      35.173  19.772  50.198  1.00  1.00           C
ATOM   1257  OD1 ASP A 158      35.887  20.768  50.487  1.00  1.00           O
ATOM   1258  OD2 ASP A 158      35.009  19.335  49.026  1.00  1.00           O
ATOM   1259  C   ASP A 158      34.410  21.019  52.859  1.00  1.00           C
ATOM   1260  O   ASP A 158      33.216  21.246  53.044  1.00  1.00           O
ATOM   1261  N   LYS A 159      35.319  22.020  52.803  3.00  1.00           N
ATOM   1262  CA  LYS A 159      34.893  23.384  52.985  3.00  1.00           C
ATOM   1263  CB  LYS A 159      36.039  24.416  52.969  3.00  1.00           C
ATOM   1264  CG  LYS A 159      36.820  24.519  54.282  3.00  1.00           C
ATOM   1265  CD  LYS A 159      37.974  25.524  54.226  3.00  1.00           C
ATOM   1266  CE  LYS A 159      38.497  25.937  55.605  3.00  1.00           C
ATOM   1267  NZ  LYS A 159      39.222  27.223  55.502  3.00  1.00           N
ATOM   1268  C   LYS A 159      33.967  23.757  51.898  3.00  1.00           C
ATOM   1269  O   LYS A 159      32.865  24.244  52.143  3.00  1.00           O
ATOM   1270  N   ASP A 160      34.382  23.497  50.654  3.00  1.00           N
ATOM   1271  CA  ASP A 160      33.552  23.930  49.587  3.00  1.00           C
ATOM   1272  CB  ASP A 160      34.183  23.748  48.197  3.00  1.00           C
ATOM   1273  CG  ASP A 160      35.162  24.892  47.961  3.00  1.00           C
ATOM   1274  OD1 ASP A 160      34.836  26.047  48.349  3.00  1.00           O
ATOM   1275  OD2 ASP A 160      36.249  24.624  47.385  3.00  1.00           O
ATOM   1276  C   ASP A 160      32.257  23.203  49.595  3.00  1.00           C
ATOM   1277  O   ASP A 160      31.196  23.793  49.402  3.00  1.00           O
ATOM   1278  N   LEU A 161      32.315  21.893  49.850  3.00  1.00           N
ATOM   1279  CA  LEU A 161      31.147  21.085  49.718  3.00  1.00           C
ATOM   1280  CB  LEU A 161      31.443  19.619  50.092  3.00  1.00           C
ATOM   1281  CG  LEU A 161      30.244  18.653  49.985  3.00  1.00           C
ATOM   1282  CD1 LEU A 161      29.832  18.422  48.524  3.00  1.00           C
ATOM   1283  CD2 LEU A 161      30.509  17.349  50.757  3.00  1.00           C
ATOM   1284  C   LEU A 161      30.073  21.523  50.647  3.00  1.00           C
ATOM   1285  O   LEU A 161      28.937  21.762  50.235  3.00  1.00           O
ATOM   1286  N   TYR A 162      30.419  21.657  51.934  1.00  1.00           N
ATOM   1287  CA  TYR A 162      29.411  21.900  52.915  1.00  1.00           C
ATOM   1288  CB  TYR A 162      29.445  20.756  53.952  1.00  1.00           C
ATOM   1289  CG  TYR A 162      28.528  20.914  55.122  1.00  1.00           C
ATOM   1290  CD1 TYR A 162      28.699  21.917  56.048  1.00  1.00           C
ATOM   1291  CD2 TYR A 162      27.527  19.998  55.337  1.00  1.00           C
ATOM   1292  CE1 TYR A 162      27.881  22.046  57.139  1.00  1.00           C
ATOM   1293  CE2 TYR A 162      26.697  20.111  56.424  1.00  1.00           C
ATOM   1294  CZ  TYR A 162      26.873  21.135  57.320  1.00  1.00           C
ATOM   1295  OH  TYR A 162      26.021  21.242  58.436  1.00  1.00           O
ATOM   1296  C   TYR A 162      29.744  23.171  53.637  1.00  1.00           C
ATOM   1297  O   TYR A 162      30.603  23.185  54.518  1.00  1.00           O
ATOM   1298  N   PRO A 163      29.084  24.236  53.294  1.00  1.00           N
ATOM   1299  CA  PRO A 163      29.238  25.467  54.027  1.00  1.00           C
ATOM   1300  CD  PRO A 163      28.754  24.465  51.899  1.00  1.00           C
ATOM   1301  CB  PRO A 163      29.076  26.586  52.999  1.00  1.00           C
ATOM   1302  CG  PRO A 163      28.300  25.930  51.845  1.00  1.00           C
ATOM   1303  C   PRO A 163      28.147  25.511  55.062  1.00  1.00           C
ATOM   1304  O   PRO A 163      27.202  24.732  54.953  1.00  1.00           O
ATOM   1305  N   VAL A 164      28.257  26.400  56.072  4.00  1.00           N
ATOM   1306  CA  VAL A 164      27.196  26.622  57.020  4.00  1.00           C
ATOM   1307  CB  VAL A 164      27.572  26.240  58.426  4.00  1.00           C
ATOM   1308  CG1 VAL A 164      28.856  26.988  58.822  4.00  1.00           C
ATOM   1309  CG2 VAL A 164      26.377  26.525  59.353  4.00  1.00           C
ATOM   1310  C   VAL A 164      26.959  28.088  56.962  4.00  1.00           C
ATOM   1311  O   VAL A 164      27.877  28.894  57.104  4.00  1.00           O
ATOM   1312  N   ILE A 165      25.703  28.474  56.723  1.00  1.00           N
ATOM   1313  CA  ILE A 165      25.399  29.865  56.654  1.00  1.00           C
ATOM   1314  CB  ILE A 165      24.331  30.151  55.635  1.00  1.00           C
ATOM   1315  CG1 ILE A 165      24.052  31.656  55.527  1.00  1.00           C
ATOM   1316  CG2 ILE A 165      23.096  29.292  55.959  1.00  1.00           C
ATOM   1317  CD1 ILE A 165      23.194  32.015  54.315  1.00  1.00           C
ATOM   1318  C   ILE A 165      24.867  30.206  58.030  1.00  1.00           C
ATOM   1319  O   ILE A 165      23.969  29.543  58.547  1.00  1.00           O
ATOM   1320  N   ASN A 166      25.455  31.245  58.662  1.00  1.00           N
ATOM   1321  CA  ASN A 166      25.284  31.622  60.049  1.00  1.00           C
ATOM   1322  CB  ASN A 166      26.339  32.668  60.464  1.00  1.00           C
ATOM   1323  CG  ASN A 166      26.411  32.780  61.982  1.00  1.00           C
ATOM   1324  OD1 ASN A 166      25.412  33.010  62.660  1.00  1.00           O
ATOM   1325  ND2 ASN A 166      27.645  32.621  62.532  1.00  1.00           N
ATOM   1326  C   ASN A 166      23.947  32.164  60.506  1.00  1.00           C
ATOM   1327  O   ASN A 166      23.399  31.668  61.488  1.00  1.00           O
ATOM   1328  N   GLY A 167      23.363  33.168  59.820  1.00  1.00           N
ATOM   1329  CA  GLY A 167      22.286  33.906  60.449  1.00  1.00           C
ATOM   1330  C   GLY A 167      20.921  33.297  60.306  1.00  1.00           C
ATOM   1331  O   GLY A 167      20.734  32.248  59.692  1.00  1.00           O
ATOM   1332  N   GLY A 168      19.932  33.996  60.920  1.00  1.00           N
ATOM   1333  CA  GLY A 168      18.526  33.678  60.918  1.00  1.00           C
ATOM   1334  C   GLY A 168      17.922  34.462  59.801  1.00  1.00           C
ATOM   1335  O   GLY A 168      18.643  34.882  58.902  1.00  1.00           O
ATOM   1336  N   VAL A 169      16.584  34.658  59.791  2.00  1.00           N
ATOM   1337  CA  VAL A 169      16.065  35.536  58.779  2.00  1.00           C
ATOM   1338  CB  VAL A 169      14.570  35.665  58.762  2.00  1.00           C
ATOM   1339  CG1 VAL A 169      13.972  34.288  58.434  2.00  1.00           C
ATOM   1340  CG2 VAL A 169      14.096  36.254  60.101  2.00  1.00           C
ATOM   1341  C   VAL A 169      16.648  36.841  59.206  2.00  1.00           C
ATOM   1342  O   VAL A 169      16.710  37.039  60.418  2.00  1.00           O
ATOM   1343  N   PRO A 170      17.107  37.779  58.410  2.00  1.00           N
ATOM   1344  CA  PRO A 170      17.166  37.803  56.965  2.00  1.00           C
ATOM   1345  CD  PRO A 170      17.272  39.105  58.978  2.00  1.00           C
ATOM   1346  CB  PRO A 170      17.305  39.281  56.583  2.00  1.00           C
ATOM   1347  CG  PRO A 170      17.855  39.956  57.846  2.00  1.00           C
ATOM   1348  C   PRO A 170      18.174  36.968  56.212  2.00  1.00           C
ATOM   1349  O   PRO A 170      18.022  36.888  54.998  2.00  1.00           O
ATOM   1350  N   GLU A 171      19.202  36.358  56.835  2.00  1.00           N
ATOM   1351  CA  GLU A 171      20.224  35.661  56.084  2.00  1.00           C
ATOM   1352  CB  GLU A 171      21.212  34.921  57.003  2.00  1.00           C
ATOM   1353  CG  GLU A 171      21.800  35.787  58.123  2.00  1.00           C
ATOM   1354  CD  GLU A 171      22.367  37.079  57.552  2.00  1.00           C
ATOM   1355  OE1 GLU A 171      23.274  37.002  56.680  2.00  1.00           O
ATOM   1356  OE2 GLU A 171      21.898  38.164  57.990  2.00  1.00           O
ATOM   1357  C   GLU A 171      19.547  34.621  55.262  2.00  1.00           C
ATOM   1358  O   GLU A 171      19.870  34.439  54.091  2.00  1.00           O
ATOM   1359  N   THR A 172      18.578  33.908  55.858  2.00  1.00           N
ATOM   1360  CA  THR A 172      17.898  32.900  55.106  2.00  1.00           C
ATOM   1361  CB  THR A 172      16.958  32.064  55.931  2.00  1.00           C
ATOM   1362  OG1 THR A 172      16.520  30.942  55.179  2.00  1.00           O
ATOM   1363  CG2 THR A 172      15.758  32.917  56.371  2.00  1.00           C
ATOM   1364  C   THR A 172      17.135  33.574  54.010  2.00  1.00           C
ATOM   1365  O   THR A 172      17.118  33.105  52.873  2.00  1.00           O
ATOM   1366  N   THR A 173      16.509  34.727  54.317  2.00  1.00           N
ATOM   1367  CA  THR A 173      15.730  35.408  53.324  2.00  1.00           C
ATOM   1368  CB  THR A 173      15.146  36.696  53.831  2.00  1.00           C
ATOM   1369  OG1 THR A 173      14.320  36.451  54.960  2.00  1.00           O
ATOM   1370  CG2 THR A 173      14.318  37.342  52.707  2.00  1.00           C
ATOM   1371  C   THR A 173      16.662  35.732  52.192  2.00  1.00           C
ATOM   1372  O   THR A 173      16.323  35.521  51.032  2.00  1.00           O
ATOM   1373  N   GLU A 174      17.876  36.243  52.478  2.00  1.00           N
ATOM   1374  CA  GLU A 174      18.763  36.548  51.392  2.00  1.00           C
ATOM   1375  CB  GLU A 174      20.005  37.386  51.729  2.00  1.00           C
ATOM   1376  CG  GLU A 174      20.716  37.805  50.437  2.00  1.00           C
ATOM   1377  CD  GLU A 174      21.721  38.904  50.734  2.00  1.00           C
ATOM   1378  OE1 GLU A 174      21.290  40.078  50.899  2.00  1.00           O
ATOM   1379  OE2 GLU A 174      22.938  38.586  50.789  2.00  1.00           O
ATOM   1380  C   GLU A 174      19.195  35.272  50.742  2.00  1.00           C
ATOM   1381  O   GLU A 174      19.372  35.218  49.528  2.00  1.00           O
ATOM   1382  N   LEU A 175      19.361  34.200  51.537  2.00  1.00           N
ATOM   1383  CA  LEU A 175      19.851  32.942  51.046  2.00  1.00           C
ATOM   1384  CB  LEU A 175      20.150  31.921  52.170  2.00  1.00           C
ATOM   1385  CG  LEU A 175      20.878  30.630  51.718  2.00  1.00           C
ATOM   1386  CD1 LEU A 175      19.992  29.717  50.852  2.00  1.00           C
ATOM   1387  CD2 LEU A 175      22.228  30.957  51.054  2.00  1.00           C
ATOM   1388  C   LEU A 175      18.885  32.338  50.091  2.00  1.00           C
ATOM   1389  O   LEU A 175      19.293  31.717  49.113  2.00  1.00           O
ATOM   1390  N   LEU A 176      17.579  32.540  50.322  3.00  1.00           N
ATOM   1391  CA  LEU A 176      16.586  31.912  49.506  3.00  1.00           C
ATOM   1392  CB  LEU A 176      15.125  32.241  49.951  3.00  1.00           C
ATOM   1393  CG  LEU A 176      14.271  33.311  49.207  3.00  1.00           C
ATOM   1394  CD1 LEU A 176      13.005  33.651  50.017  3.00  1.00           C
ATOM   1395  CD2 LEU A 176      15.023  34.587  48.821  3.00  1.00           C
ATOM   1396  C   LEU A 176      16.837  32.379  48.097  3.00  1.00           C
ATOM   1397  O   LEU A 176      16.484  31.704  47.131  3.00  1.00           O
ATOM   1398  N   LYS A 177      17.482  33.557  47.963  3.00  1.00           N
ATOM   1399  CA  LYS A 177      17.765  34.211  46.715  3.00  1.00           C
ATOM   1400  CB  LYS A 177      18.590  35.496  46.919  3.00  1.00           C
ATOM   1401  CG  LYS A 177      18.949  36.266  45.646  3.00  1.00           C
ATOM   1402  CD  LYS A 177      19.751  37.539  45.928  3.00  1.00           C
ATOM   1403  CE  LYS A 177      20.289  38.211  44.664  3.00  1.00           C
ATOM   1404  NZ  LYS A 177      19.238  39.053  44.051  3.00  1.00           N
ATOM   1405  C   LYS A 177      18.577  33.332  45.821  3.00  1.00           C
ATOM   1406  O   LYS A 177      18.292  33.227  44.628  3.00  1.00           O
ATOM   1407  N   GLU A 178      19.598  32.646  46.360  1.00  1.00           N
ATOM   1408  CA  GLU A 178      20.439  31.916  45.460  1.00  1.00           C
ATOM   1409  CB  GLU A 178      21.727  31.317  46.058  1.00  1.00           C
ATOM   1410  CG  GLU A 178      22.805  32.364  46.345  1.00  1.00           C
ATOM   1411  CD  GLU A 178      22.604  32.850  47.769  1.00  1.00           C
ATOM   1412  OE1 GLU A 178      21.912  32.131  48.539  1.00  1.00           O
ATOM   1413  OE2 GLU A 178      23.143  33.936  48.111  1.00  1.00           O
ATOM   1414  C   GLU A 178      19.688  30.838  44.788  1.00  1.00           C
ATOM   1415  O   GLU A 178      18.616  30.426  45.227  1.00  1.00           O
ATOM   1416  N   ARG A 179      20.234  30.410  43.638  1.00  1.00           N
ATOM   1417  CA  ARG A 179      19.625  29.361  42.898  1.00  1.00           C
ATOM   1418  CB  ARG A 179      19.910  29.460  41.387  1.00  1.00           C
ATOM   1419  CG  ARG A 179      19.160  30.637  40.752  1.00  1.00           C
ATOM   1420  CD  ARG A 179      19.590  31.014  39.332  1.00  1.00           C
ATOM   1421  NE  ARG A 179      18.695  32.125  38.897  1.00  1.00           N
ATOM   1422  CZ  ARG A 179      18.962  33.412  39.270  1.00  1.00           C
ATOM   1423  NH1 ARG A 179      20.072  33.695  40.012  1.00  1.00           N
ATOM   1424  NH2 ARG A 179      18.110  34.417  38.913  1.00  1.00           N
ATOM   1425  C   ARG A 179      20.167  28.092  43.445  1.00  1.00           C
ATOM   1426  O   ARG A 179      21.328  27.745  43.237  1.00  1.00           O
ATOM   1427  N   PHE A 180      19.304  27.387  44.199  1.00  1.00           N
ATOM   1428  CA  PHE A 180      19.644  26.151  44.827  1.00  1.00           C
ATOM   1429  CB  PHE A 180      19.657  26.238  46.365  1.00  1.00           C
ATOM   1430  CG  PHE A 180      18.443  26.990  46.798  1.00  1.00           C
ATOM   1431  CD1 PHE A 180      17.221  26.386  46.988  1.00  1.00           C
ATOM   1432  CD2 PHE A 180      18.553  28.344  47.013  1.00  1.00           C
ATOM   1433  CE1 PHE A 180      16.134  27.132  47.390  1.00  1.00           C
ATOM   1434  CE2 PHE A 180      17.473  29.093  47.412  1.00  1.00           C
ATOM   1435  CZ  PHE A 180      16.257  28.486  47.602  1.00  1.00           C
ATOM   1436  C   PHE A 180      18.683  25.098  44.355  1.00  1.00           C
ATOM   1437  O   PHE A 180      17.490  25.347  44.193  1.00  1.00           O
ATOM   1438  N   ASP A 181      19.219  23.888  44.098  1.00  1.00           N
ATOM   1439  CA  ASP A 181      18.519  22.776  43.508  1.00  1.00           C
ATOM   1440  CB  ASP A 181      19.492  21.643  43.164  1.00  1.00           C
ATOM   1441  CG  ASP A 181      20.476  22.239  42.166  1.00  1.00           C
ATOM   1442  OD1 ASP A 181      20.042  23.086  41.340  1.00  1.00           O
ATOM   1443  OD2 ASP A 181      21.680  21.875  42.235  1.00  1.00           O
ATOM   1444  C   ASP A 181      17.445  22.225  44.381  1.00  1.00           C
ATOM   1445  O   ASP A 181      16.342  21.956  43.908  1.00  1.00           O
ATOM   1446  N   HIS A 182      17.718  22.043  45.684  4.00  1.00           N
ATOM   1447  CA  HIS A 182      16.696  21.408  46.460  4.00  1.00           C
ATOM   1448  ND1 HIS A 182      15.284  19.089  48.383  4.00  1.00           N
ATOM   1449  CG  HIS A 182      15.867  19.112  47.137  4.00  1.00           C
ATOM   1450  CB  HIS A 182      17.052  19.945  46.767  4.00  1.00           C
ATOM   1451  NE2 HIS A 182      14.123  17.683  47.107  4.00  1.00           N
ATOM   1452  CD2 HIS A 182      15.146  18.248  46.370  4.00  1.00           C
ATOM   1453  CE1 HIS A 182      14.246  18.219  48.309  4.00  1.00           C
ATOM   1454  C   HIS A 182      16.598  22.134  47.743  4.00  1.00           C
ATOM   1455  O   HIS A 182      17.536  22.806  48.167  4.00  1.00           O
ATOM   1456  N   ILE A 183      15.422  22.042  48.378  4.00  1.00           N
ATOM   1457  CA  ILE A 183      15.274  22.676  49.644  4.00  1.00           C
ATOM   1458  CB  ILE A 183      14.264  23.788  49.672  4.00  1.00           C
ATOM   1459  CG1 ILE A 183      14.695  24.974  48.795  4.00  1.00           C
ATOM   1460  CG2 ILE A 183      14.022  24.153  51.146  4.00  1.00           C
ATOM   1461  CD1 ILE A 183      13.580  25.995  48.565  4.00  1.00           C
ATOM   1462  C   ILE A 183      14.735  21.666  50.585  4.00  1.00           C
ATOM   1463  O   ILE A 183      13.881  20.850  50.240  4.00  1.00           O
ATOM   1464  N   LEU A 184      15.269  21.693  51.808  4.00  1.00           N
ATOM   1465  CA  LEU A 184      14.772  20.867  52.853  4.00  1.00           C
ATOM   1466  CB  LEU A 184      15.843  19.962  53.461  4.00  1.00           C
ATOM   1467  CG  LEU A 184      15.316  19.128  54.634  4.00  1.00           C
ATOM   1468  CD1 LEU A 184      14.306  18.073  54.160  4.00  1.00           C
ATOM   1469  CD2 LEU A 184      16.476  18.551  55.456  4.00  1.00           C
ATOM   1470  C   LEU A 184      14.407  21.832  53.931  4.00  1.00           C
ATOM   1471  O   LEU A 184      15.167  22.757  54.216  4.00  1.00           O
ATOM   1472  N   TYR A 185      13.227  21.676  54.552  4.00  1.00           N
ATOM   1473  CA  TYR A 185      12.908  22.642  55.558  4.00  1.00           C
ATOM   1474  CB  TYR A 185      11.961  23.734  55.023  4.00  1.00           C
ATOM   1475  CG  TYR A 185      11.787  24.796  56.052  4.00  1.00           C
ATOM   1476  CD1 TYR A 185      12.825  25.660  56.305  4.00  1.00           C
ATOM   1477  CD2 TYR A 185      10.599  24.959  56.731  4.00  1.00           C
ATOM   1478  CE1 TYR A 185      12.695  26.657  57.240  4.00  1.00           C
ATOM   1479  CE2 TYR A 185      10.464  25.959  57.668  4.00  1.00           C
ATOM   1480  CZ  TYR A 185      11.516  26.806  57.925  4.00  1.00           C
ATOM   1481  OH  TYR A 185      11.392  27.832  58.884  4.00  1.00           O
ATOM   1482  C   TYR A 185      12.212  21.954  56.664  4.00  1.00           C
ATOM   1483  O   TYR A 185      11.546  20.934  56.487  4.00  1.00           O
ATOM   1484  N   THR A 186      12.396  22.510  57.862  4.00  1.00           N
ATOM   1485  CA  THR A 186      11.680  22.039  58.990  4.00  1.00           C
ATOM   1486  CB  THR A 186      12.557  21.461  60.063  4.00  1.00           C
ATOM   1487  OG1 THR A 186      13.305  20.362  59.561  4.00  1.00           O
ATOM   1488  CG2 THR A 186      11.670  21.014  61.235  4.00  1.00           C
ATOM   1489  C   THR A 186      11.085  23.278  59.542  4.00  1.00           C
ATOM   1490  O   THR A 186      11.711  24.332  59.476  4.00  1.00           O
ATOM   1491  N   GLY A 187       9.857  23.223  60.079  1.00  1.00           N
ATOM   1492  CA  GLY A 187       9.401  24.479  60.579  1.00  1.00           C
ATOM   1493  C   GLY A 187       7.922  24.480  60.655  1.00  1.00           C
ATOM   1494  O   GLY A 187       7.275  23.444  60.801  1.00  1.00           O
ATOM   1495  N   SER A 188       7.367  25.697  60.570  1.00  1.00           N
ATOM   1496  CA  SER A 188       5.967  25.883  60.726  1.00  1.00           C
ATOM   1497  CB  SER A 188       5.616  27.139  61.543  1.00  1.00           C
ATOM   1498  OG  SER A 188       6.249  27.105  62.813  1.00  1.00           O
ATOM   1499  C   SER A 188       5.330  26.106  59.400  1.00  1.00           C
ATOM   1500  O   SER A 188       6.001  26.219  58.375  1.00  1.00           O
ATOM   1501  N   THR A 189       3.980  26.144  59.406  2.00  1.00           N
ATOM   1502  CA  THR A 189       3.295  26.527  58.215  2.00  1.00           C
ATOM   1503  CB  THR A 189       1.810  26.312  58.221  2.00  1.00           C
ATOM   1504  OG1 THR A 189       1.305  26.406  56.897  2.00  1.00           O
ATOM   1505  CG2 THR A 189       1.163  27.402  59.094  2.00  1.00           C
ATOM   1506  C   THR A 189       3.504  28.005  58.192  2.00  1.00           C
ATOM   1507  O   THR A 189       3.645  28.634  59.239  2.00  1.00           O
ATOM   1508  N   GLY A 190       3.556  28.604  56.997  2.00  1.00           N
ATOM   1509  CA  GLY A 190       3.786  30.012  56.910  2.00  1.00           C
ATOM   1510  C   GLY A 190       5.170  30.145  56.373  2.00  1.00           C
ATOM   1511  O   GLY A 190       5.384  30.698  55.296  2.00  1.00           O
ATOM   1512  N   VAL A 191       6.154  29.630  57.130  2.00  1.00           N
ATOM   1513  CA  VAL A 191       7.516  29.607  56.685  2.00  1.00           C
ATOM   1514  CB  VAL A 191       8.469  29.326  57.805  2.00  1.00           C
ATOM   1515  CG1 VAL A 191       8.182  27.920  58.360  2.00  1.00           C
ATOM   1516  CG2 VAL A 191       9.897  29.547  57.281  2.00  1.00           C
ATOM   1517  C   VAL A 191       7.640  28.557  55.653  2.00  1.00           C
ATOM   1518  O   VAL A 191       8.372  28.702  54.675  2.00  1.00           O
ATOM   1519  N   GLY A 192       6.903  27.455  55.865  2.00  1.00           N
ATOM   1520  CA  GLY A 192       6.919  26.397  54.915  2.00  1.00           C
ATOM   1521  C   GLY A 192       6.434  27.047  53.661  2.00  1.00           C
ATOM   1522  O   GLY A 192       6.881  26.742  52.556  2.00  1.00           O
ATOM   1523  N   LYS A 193       5.475  27.972  53.832  2.00  1.00           N
ATOM   1524  CA  LYS A 193       4.875  28.713  52.765  2.00  1.00           C
ATOM   1525  CB  LYS A 193       3.778  29.639  53.322  2.00  1.00           C
ATOM   1526  CG  LYS A 193       3.048  30.480  52.277  2.00  1.00           C
ATOM   1527  CD  LYS A 193       1.936  31.357  52.870  2.00  1.00           C
ATOM   1528  CE  LYS A 193       2.455  32.440  53.825  2.00  1.00           C
ATOM   1529  NZ  LYS A 193       1.358  33.347  54.237  2.00  1.00           N
ATOM   1530  C   LYS A 193       5.871  29.581  52.069  2.00  1.00           C
ATOM   1531  O   LYS A 193       6.035  29.503  50.853  2.00  1.00           O
ATOM   1532  N   ILE A 194       6.591  30.413  52.839  2.00  1.00           N
ATOM   1533  CA  ILE A 194       7.482  31.359  52.240  2.00  1.00           C
ATOM   1534  CB  ILE A 194       8.057  32.342  53.225  2.00  1.00           C
ATOM   1535  CG1 ILE A 194       8.653  33.550  52.483  2.00  1.00           C
ATOM   1536  CG2 ILE A 194       9.056  31.607  54.133  2.00  1.00           C
ATOM   1537  CD1 ILE A 194       8.830  34.777  53.375  2.00  1.00           C
ATOM   1538  C   ILE A 194       8.577  30.630  51.561  2.00  1.00           C
ATOM   1539  O   ILE A 194       9.011  31.006  50.472  2.00  1.00           O
ATOM   1540  N   ILE A 195       9.048  29.546  52.188  2.00  1.00           N
ATOM   1541  CA  ILE A 195      10.127  28.837  51.596  2.00  1.00           C
ATOM   1542  CB  ILE A 195      10.646  27.705  52.447  2.00  1.00           C
ATOM   1543  CG1 ILE A 195       9.618  26.576  52.645  2.00  1.00           C
ATOM   1544  CG2 ILE A 195      11.113  28.339  53.768  2.00  1.00           C
ATOM   1545  CD1 ILE A 195       9.488  25.623  51.456  2.00  1.00           C
ATOM   1546  C   ILE A 195       9.687  28.340  50.274  2.00  1.00           C
ATOM   1547  O   ILE A 195      10.443  28.349  49.305  2.00  1.00           O
ATOM   1548  N   MET A 196       8.426  27.908  50.203  2.00  1.00           N
ATOM   1549  CA  MET A 196       7.927  27.363  48.989  2.00  1.00           C
ATOM   1550  CB  MET A 196       6.453  26.930  49.146  2.00  1.00           C
ATOM   1551  CG  MET A 196       5.813  26.219  47.948  2.00  1.00           C
ATOM   1552  SD  MET A 196       6.282  24.476  47.735  2.00  1.00           S
ATOM   1553  CE  MET A 196       7.630  24.798  46.563  2.00  1.00           C
ATOM   1554  C   MET A 196       7.961  28.406  47.922  2.00  1.00           C
ATOM   1555  O   MET A 196       8.384  28.147  46.796  2.00  1.00           O
ATOM   1556  N   THR A 197       7.528  29.631  48.263  2.00  1.00           N
ATOM   1557  CA  THR A 197       7.445  30.670  47.284  2.00  1.00           C
ATOM   1558  CB  THR A 197       6.833  31.932  47.822  2.00  1.00           C
ATOM   1559  OG1 THR A 197       7.636  32.476  48.859  2.00  1.00           O
ATOM   1560  CG2 THR A 197       5.430  31.599  48.358  2.00  1.00           C
ATOM   1561  C   THR A 197       8.812  30.982  46.779  2.00  1.00           C
ATOM   1562  O   THR A 197       9.018  31.150  45.577  2.00  1.00           O
ATOM   1563  N   ALA A 198       9.793  31.046  47.692  2.00  1.00           N
ATOM   1564  CA  ALA A 198      11.132  31.374  47.312  2.00  1.00           C
ATOM   1565  CB  ALA A 198      12.100  31.312  48.496  2.00  1.00           C
ATOM   1566  C   ALA A 198      11.589  30.334  46.372  2.00  1.00           C
ATOM   1567  O   ALA A 198      12.229  30.605  45.358  2.00  1.00           O
ATOM   1568  N   ALA A 199      11.239  29.092  46.706  2.00  1.00           N
ATOM   1569  CA  ALA A 199      11.662  27.992  45.919  2.00  1.00           C
ATOM   1570  CB  ALA A 199      11.161  26.648  46.467  2.00  1.00           C
ATOM   1571  C   ALA A 199      11.094  28.151  44.540  2.00  1.00           C
ATOM   1572  O   ALA A 199      11.729  27.789  43.558  2.00  1.00           O
ATOM   1573  N   ALA A 200       9.867  28.680  44.425  2.00  1.00           N
ATOM   1574  CA  ALA A 200       9.188  28.793  43.161  2.00  1.00           C
ATOM   1575  CB  ALA A 200       7.746  29.309  43.314  2.00  1.00           C
ATOM   1576  C   ALA A 200       9.881  29.701  42.198  2.00  1.00           C
ATOM   1577  O   ALA A 200       9.866  29.414  41.001  2.00  1.00           O
ATOM   1578  N   LYS A 201      10.501  30.805  42.675  3.00  1.00           N
ATOM   1579  CA  LYS A 201      11.059  31.780  41.773  3.00  1.00           C
ATOM   1580  CB  LYS A 201      11.814  32.915  42.478  3.00  1.00           C
ATOM   1581  CG  LYS A 201      10.847  33.993  42.946  3.00  1.00           C
ATOM   1582  CD  LYS A 201      10.024  34.526  41.773  3.00  1.00           C
ATOM   1583  CE  LYS A 201       8.792  35.325  42.185  3.00  1.00           C
ATOM   1584  NZ  LYS A 201       7.926  35.535  41.005  3.00  1.00           N
ATOM   1585  C   LYS A 201      11.998  31.101  40.849  3.00  1.00           C
ATOM   1586  O   LYS A 201      11.949  31.308  39.638  3.00  1.00           O
ATOM   1587  N   HIS A 202      12.868  30.251  41.393  3.00  1.00           N
ATOM   1588  CA  HIS A 202      13.675  29.478  40.513  3.00  1.00           C
ATOM   1589  ND1 HIS A 202      16.576  27.573  40.196  3.00  1.00           N
ATOM   1590  CG  HIS A 202      16.094  28.836  39.933  3.00  1.00           C
ATOM   1591  CB  HIS A 202      15.174  29.593  40.847  3.00  1.00           C
ATOM   1592  NE2 HIS A 202      17.468  28.201  38.259  3.00  1.00           N
ATOM   1593  CD2 HIS A 202      16.648  29.203  38.745  3.00  1.00           C
ATOM   1594  CE1 HIS A 202      17.393  27.243  39.164  3.00  1.00           C
ATOM   1595  C   HIS A 202      13.234  28.100  40.811  3.00  1.00           C
ATOM   1596  O   HIS A 202      13.590  27.606  41.877  3.00  1.00           O
ATOM   1597  N   LEU A 203      12.485  27.467  39.871  3.00  1.00           N
ATOM   1598  CA  LEU A 203      11.842  26.187  40.049  3.00  1.00           C
ATOM   1599  CB  LEU A 203      11.525  25.478  38.717  3.00  1.00           C
ATOM   1600  CG  LEU A 203      10.383  26.106  37.898  3.00  1.00           C
ATOM   1601  CD1 LEU A 203       9.016  25.825  38.540  3.00  1.00           C
ATOM   1602  CD2 LEU A 203      10.628  27.603  37.654  3.00  1.00           C
ATOM   1603  C   LEU A 203      12.780  25.275  40.790  3.00  1.00           C
ATOM   1604  O   LEU A 203      13.666  24.660  40.203  3.00  1.00           O
ATOM   1605  N   THR A 204      12.599  25.194  42.130  1.00  1.00           N
ATOM   1606  CA  THR A 204      13.447  24.399  42.985  1.00  1.00           C
ATOM   1607  CB  THR A 204      14.232  25.198  43.977  1.00  1.00           C
ATOM   1608  OG1 THR A 204      15.107  26.098  43.316  1.00  1.00           O
ATOM   1609  CG2 THR A 204      15.028  24.234  44.873  1.00  1.00           C
ATOM   1610  C   THR A 204      12.566  23.493  43.789  1.00  1.00           C
ATOM   1611  O   THR A 204      11.484  23.879  44.234  1.00  1.00           O
ATOM   1612  N   PRO A 205      13.009  22.282  43.977  1.00  1.00           N
ATOM   1613  CA  PRO A 205      12.213  21.368  44.752  1.00  1.00           C
ATOM   1614  CD  PRO A 205      13.674  21.607  42.875  1.00  1.00           C
ATOM   1615  CB  PRO A 205      12.692  19.968  44.374  1.00  1.00           C
ATOM   1616  CG  PRO A 205      13.198  20.145  42.932  1.00  1.00           C
ATOM   1617  C   PRO A 205      12.236  21.644  46.216  1.00  1.00           C
ATOM   1618  O   PRO A 205      13.220  22.191  46.701  1.00  1.00           O
ATOM   1619  N   VAL A 206      11.149  21.276  46.935  4.00  1.00           N
ATOM   1620  CA  VAL A 206      11.094  21.521  48.346  4.00  1.00           C
ATOM   1621  CB  VAL A 206      10.218  22.685  48.710  4.00  1.00           C
ATOM   1622  CG1 VAL A 206      10.140  22.781  50.241  4.00  1.00           C
ATOM   1623  CG2 VAL A 206      10.755  23.950  48.022  4.00  1.00           C
ATOM   1624  C   VAL A 206      10.492  20.344  49.016  4.00  1.00           C
ATOM   1625  O   VAL A 206       9.624  19.664  48.471  4.00  1.00           O
ATOM   1626  N   THR A 207      10.994  20.065  50.228  4.00  1.00           N
ATOM   1627  CA  THR A 207      10.412  19.075  51.069  4.00  1.00           C
ATOM   1628  CB  THR A 207      11.316  17.904  51.313  4.00  1.00           C
ATOM   1629  OG1 THR A 207      12.512  18.324  51.954  4.00  1.00           O
ATOM   1630  CG2 THR A 207      11.642  17.266  49.951  4.00  1.00           C
ATOM   1631  C   THR A 207      10.206  19.806  52.368  4.00  1.00           C
ATOM   1632  O   THR A 207      11.171  20.282  52.965  4.00  1.00           O
ATOM   1633  N   LEU A 208       8.947  19.947  52.840  4.00  1.00           N
ATOM   1634  CA  LEU A 208       8.742  20.711  54.046  4.00  1.00           C
ATOM   1635  CB  LEU A 208       7.859  21.962  53.877  4.00  1.00           C
ATOM   1636  CG  LEU A 208       6.430  21.690  53.371  4.00  1.00           C
ATOM   1637  CD1 LEU A 208       5.626  22.998  53.291  4.00  1.00           C
ATOM   1638  CD2 LEU A 208       6.435  20.944  52.027  4.00  1.00           C
ATOM   1639  C   LEU A 208       8.088  19.851  55.093  4.00  1.00           C
ATOM   1640  O   LEU A 208       7.093  19.185  54.814  4.00  1.00           O
ATOM   1641  N   GLU A 209       8.656  19.822  56.326  4.00  1.00           N
ATOM   1642  CA  GLU A 209       8.017  19.166  57.441  4.00  1.00           C
ATOM   1643  CB  GLU A 209       8.962  18.486  58.442  4.00  1.00           C
ATOM   1644  CG  GLU A 209       8.187  17.817  59.580  4.00  1.00           C
ATOM   1645  CD  GLU A 209       9.127  17.612  60.758  4.00  1.00           C
ATOM   1646  OE1 GLU A 209      10.326  17.306  60.525  4.00  1.00           O
ATOM   1647  OE2 GLU A 209       8.653  17.773  61.915  4.00  1.00           O
ATOM   1648  C   GLU A 209       7.423  20.302  58.187  4.00  1.00           C
ATOM   1649  O   GLU A 209       8.134  21.086  58.812  4.00  1.00           O
ATOM   1650  N   LEU A 210       6.093  20.432  58.136  1.00  1.00           N
ATOM   1651  CA  LEU A 210       5.511  21.561  58.782  1.00  1.00           C
ATOM   1652  CB  LEU A 210       4.435  22.257  57.928  1.00  1.00           C
ATOM   1653  CG  LEU A 210       4.986  22.769  56.581  1.00  1.00           C
ATOM   1654  CD1 LEU A 210       3.913  23.500  55.760  1.00  1.00           C
ATOM   1655  CD2 LEU A 210       6.258  23.606  56.783  1.00  1.00           C
ATOM   1656  C   LEU A 210       4.878  21.056  60.025  1.00  1.00           C
ATOM   1657  O   LEU A 210       4.901  19.860  60.308  1.00  1.00           O
ATOM   1658  N   GLY A 211       4.324  21.979  60.824  1.00  1.00           N
ATOM   1659  CA  GLY A 211       3.722  21.570  62.049  1.00  1.00           C
ATOM   1660  C   GLY A 211       2.286  21.227  61.807  1.00  1.00           C
ATOM   1661  O   GLY A 211       1.827  21.134  60.669  1.00  1.00           O
ATOM   1662  N   GLY A 212       1.547  21.019  62.913  1.00  1.00           N
ATOM   1663  CA  GLY A 212       0.155  20.676  62.904  1.00  1.00           C
ATOM   1664  C   GLY A 212      -0.128  20.246  64.334  1.00  1.00           C
ATOM   1665  O   GLY A 212       0.799  20.017  65.109  1.00  1.00           O
ATOM   1666  N   LYS A 213      -1.418  20.111  64.713  1.00  1.00           N
ATOM   1667  CA  LYS A 213      -1.870  19.826  66.061  1.00  1.00           C
ATOM   1668  CB  LYS A 213      -3.395  20.008  66.224  1.00  1.00           C
ATOM   1669  CG  LYS A 213      -3.860  21.471  66.253  1.00  1.00           C
ATOM   1670  CD  LYS A 213      -3.690  22.215  64.927  1.00  1.00           C
ATOM   1671  CE  LYS A 213      -4.170  23.668  64.970  1.00  1.00           C
ATOM   1672  NZ  LYS A 213      -5.649  23.708  64.985  1.00  1.00           N
ATOM   1673  C   LYS A 213      -1.514  18.443  66.578  1.00  1.00           C
ATOM   1674  O   LYS A 213      -1.232  18.301  67.766  1.00  1.00           O
ATOM   1675  N   SER A 214      -1.498  17.385  65.735  1.00  1.00           N
ATOM   1676  CA  SER A 214      -1.220  16.031  66.183  1.00  1.00           C
ATOM   1677  CB  SER A 214       0.263  15.769  66.501  1.00  1.00           C
ATOM   1678  OG  SER A 214       0.454  14.400  66.825  1.00  1.00           O
ATOM   1679  C   SER A 214      -2.051  15.595  67.391  1.00  1.00           C
ATOM   1680  O   SER A 214      -1.656  15.754  68.546  1.00  1.00           O
ATOM   1681  N   PRO A 215      -3.221  15.055  67.084  4.00  1.00           N
ATOM   1682  CA  PRO A 215      -4.301  14.633  67.977  4.00  1.00           C
ATOM   1683  CD  PRO A 215      -3.548  14.822  65.687  4.00  1.00           C
ATOM   1684  CB  PRO A 215      -5.475  14.318  67.049  4.00  1.00           C
ATOM   1685  CG  PRO A 215      -4.818  13.961  65.709  4.00  1.00           C
ATOM   1686  C   PRO A 215      -4.341  13.683  69.163  4.00  1.00           C
ATOM   1687  O   PRO A 215      -4.832  14.128  70.197  4.00  1.00           O
ATOM   1688  N   CYS A 216      -3.886  12.411  69.092  4.00  1.00           N
ATOM   1689  CA  CYS A 216      -4.092  11.489  70.201  4.00  1.00           C
ATOM   1690  CB  CYS A 216      -3.507  11.950  71.543  4.00  1.00           C
ATOM   1691  SG  CYS A 216      -4.044  10.899  72.928  4.00  1.00           S
ATOM   1692  C   CYS A 216      -5.545  11.233  70.395  4.00  1.00           C
ATOM   1693  O   CYS A 216      -6.334  12.138  70.658  4.00  1.00           O
ATOM   1694  N   TYR A 217      -5.932   9.958  70.221  4.00  1.00           N
ATOM   1695  CA  TYR A 217      -7.265   9.557  70.538  4.00  1.00           C
ATOM   1696  CB  TYR A 217      -8.108   9.086  69.340  4.00  1.00           C
ATOM   1697  CG  TYR A 217      -9.486   8.881  69.874  4.00  1.00           C
ATOM   1698  CD1 TYR A 217      -9.872   7.676  70.417  4.00  1.00           C
ATOM   1699  CD2 TYR A 217     -10.393   9.917  69.842  4.00  1.00           C
ATOM   1700  CE1 TYR A 217     -11.145   7.511  70.911  4.00  1.00           C
ATOM   1701  CE2 TYR A 217     -11.665   9.757  70.336  4.00  1.00           C
ATOM   1702  CZ  TYR A 217     -12.042   8.552  70.872  4.00  1.00           C
ATOM   1703  OH  TYR A 217     -13.348   8.387  71.379  4.00  1.00           O
ATOM   1704  C   TYR A 217      -7.076   8.364  71.418  4.00  1.00           C
ATOM   1705  O   TYR A 217      -6.449   7.387  71.013  4.00  1.00           O
ATOM   1706  N   VAL A 218      -7.582   8.414  72.663  4.00  1.00           N
ATOM   1707  CA  VAL A 218      -7.468   7.269  73.517  4.00  1.00           C
ATOM   1708  CB  VAL A 218      -7.097   7.613  74.929  4.00  1.00           C
ATOM   1709  CG1 VAL A 218      -7.082   6.322  75.767  4.00  1.00           C
ATOM   1710  CG2 VAL A 218      -5.769   8.387  74.915  4.00  1.00           C
ATOM   1711  C   VAL A 218      -8.860   6.737  73.563  4.00  1.00           C
ATOM   1712  O   VAL A 218      -9.818   7.497  73.708  4.00  1.00           O
ATOM   1713  N   ASP A 219      -9.026   5.416  73.397  1.00  1.00           N
ATOM   1714  CA  ASP A 219     -10.362   4.913  73.395  1.00  1.00           C
ATOM   1715  CB  ASP A 219     -10.562   3.697  72.476  1.00  1.00           C
ATOM   1716  CG  ASP A 219     -12.036   3.635  72.099  1.00  1.00           C
ATOM   1717  OD1 ASP A 219     -12.735   4.666  72.293  1.00  1.00           O
ATOM   1718  OD2 ASP A 219     -12.482   2.564  71.606  1.00  1.00           O
ATOM   1719  C   ASP A 219     -10.701   4.490  74.769  1.00  1.00           C
ATOM   1720  O   ASP A 219      -9.880   4.540  75.683  1.00  1.00           O
ATOM   1721  N   LYS A 220     -11.967   4.094  74.946  3.00  1.00           N
ATOM   1722  CA  LYS A 220     -12.341   3.540  76.198  3.00  1.00           C
ATOM   1723  CB  LYS A 220     -13.848   3.617  76.520  3.00  1.00           C
ATOM   1724  CG  LYS A 220     -14.181   3.221  77.965  3.00  1.00           C
ATOM   1725  CD  LYS A 220     -15.614   3.537  78.412  3.00  1.00           C
ATOM   1726  CE  LYS A 220     -15.868   3.217  79.888  3.00  1.00           C
ATOM   1727  NZ  LYS A 220     -17.318   3.266  80.184  3.00  1.00           N
ATOM   1728  C   LYS A 220     -11.983   2.100  76.064  3.00  1.00           C
ATOM   1729  O   LYS A 220     -11.656   1.642  74.970  3.00  1.00           O
ATOM   1730  N   ASN A 221     -12.019   1.340  77.167  3.00  1.00           N
ATOM   1731  CA  ASN A 221     -11.696  -0.047  77.044  3.00  1.00           C
ATOM   1732  CB  ASN A 221     -12.664  -0.797  76.117  3.00  1.00           C
ATOM   1733  CG  ASN A 221     -14.040  -0.678  76.755  3.00  1.00           C
ATOM   1734  OD1 ASN A 221     -14.178  -0.709  77.977  3.00  1.00           O
ATOM   1735  ND2 ASN A 221     -15.091  -0.514  75.909  3.00  1.00           N
ATOM   1736  C   ASN A 221     -10.306  -0.180  76.523  3.00  1.00           C
ATOM   1737  O   ASN A 221     -10.036  -0.993  75.640  3.00  1.00           O
ATOM   1738  N   CYS A 222      -9.380   0.629  77.072  1.00  1.00           N
ATOM   1739  CA  CYS A 222      -8.010   0.556  76.659  1.00  1.00           C
ATOM   1740  CB  CYS A 222      -7.486   1.862  76.043  1.00  1.00           C
ATOM   1741  SG  CYS A 222      -8.387   2.343  74.541  1.00  1.00           S
ATOM   1742  C   CYS A 222      -7.198   0.327  77.895  1.00  1.00           C
ATOM   1743  O   CYS A 222      -7.687   0.502  79.010  1.00  1.00           O
ATOM   1744  N   ASP A 223      -5.929  -0.097  77.729  1.00  1.00           N
ATOM   1745  CA  ASP A 223      -5.099  -0.288  78.882  1.00  1.00           C
ATOM   1746  CB  ASP A 223      -4.038  -1.385  78.703  1.00  1.00           C
ATOM   1747  CG  ASP A 223      -3.463  -1.696  80.076  1.00  1.00           C
ATOM   1748  OD1 ASP A 223      -3.658  -0.857  80.995  1.00  1.00           O
ATOM   1749  OD2 ASP A 223      -2.828  -2.773  80.228  1.00  1.00           O
ATOM   1750  C   ASP A 223      -4.405   1.005  79.094  1.00  1.00           C
ATOM   1751  O   ASP A 223      -3.401   1.307  78.451  1.00  1.00           O
ATOM   1752  N   LEU A 224      -4.965   1.803  80.013  2.00  1.00           N
ATOM   1753  CA  LEU A 224      -4.514   3.125  80.303  2.00  1.00           C
ATOM   1754  CB  LEU A 224      -5.412   3.851  81.325  2.00  1.00           C
ATOM   1755  CG  LEU A 224      -6.904   3.943  80.954  2.00  1.00           C
ATOM   1756  CD1 LEU A 224      -7.666   4.821  81.962  2.00  1.00           C
ATOM   1757  CD2 LEU A 224      -7.104   4.389  79.498  2.00  1.00           C
ATOM   1758  C   LEU A 224      -3.165   3.116  80.934  2.00  1.00           C
ATOM   1759  O   LEU A 224      -2.351   3.996  80.659  2.00  1.00           O
ATOM   1760  N   ASP A 225      -2.901   2.125  81.808  2.00  1.00           N
ATOM   1761  CA  ASP A 225      -1.685   2.130  82.565  2.00  1.00           C
ATOM   1762  CB  ASP A 225      -1.527   0.878  83.448  2.00  1.00           C
ATOM   1763  CG  ASP A 225      -0.415   1.135  84.456  2.00  1.00           C
ATOM   1764  OD1 ASP A 225       0.305   2.159  84.305  2.00  1.00           O
ATOM   1765  OD2 ASP A 225      -0.274   0.307  85.394  2.00  1.00           O
ATOM   1766  C   ASP A 225      -0.541   2.172  81.597  2.00  1.00           C
ATOM   1767  O   ASP A 225       0.383   2.967  81.760  2.00  1.00           O
ATOM   1768  N   VAL A 226      -0.574   1.317  80.557  2.00  1.00           N
ATOM   1769  CA  VAL A 226       0.407   1.442  79.519  2.00  1.00           C
ATOM   1770  CB  VAL A 226       0.979   0.121  79.084  2.00  1.00           C
ATOM   1771  CG1 VAL A 226       1.892   0.347  77.867  2.00  1.00           C
ATOM   1772  CG2 VAL A 226       1.697  -0.518  80.285  2.00  1.00           C
ATOM   1773  C   VAL A 226      -0.378   1.995  78.372  2.00  1.00           C
ATOM   1774  O   VAL A 226      -1.004   1.269  77.602  2.00  1.00           O
ATOM   1775  N   ALA A 227      -0.340   3.329  78.253  2.00  1.00           N
ATOM   1776  CA  ALA A 227      -1.095   4.111  77.322  2.00  1.00           C
ATOM   1777  CB  ALA A 227      -2.610   4.068  77.586  2.00  1.00           C
ATOM   1778  C   ALA A 227      -0.614   5.478  77.691  2.00  1.00           C
ATOM   1779  O   ALA A 227       0.096   6.143  76.937  2.00  1.00           O
ATOM   1780  N   CYS A 228      -0.999   5.900  78.914  2.00  1.00           N
ATOM   1781  CA  CYS A 228      -0.663   7.164  79.507  2.00  1.00           C
ATOM   1782  CB  CYS A 228      -1.294   7.340  80.899  2.00  1.00           C
ATOM   1783  SG  CYS A 228      -0.740   6.069  82.075  2.00  1.00           S
ATOM   1784  C   CYS A 228       0.823   7.282  79.659  2.00  1.00           C
ATOM   1785  O   CYS A 228       1.408   8.333  79.402  2.00  1.00           O
ATOM   1786  N   ARG A 229       1.498   6.211  80.096  2.00  1.00           N
ATOM   1787  CA  ARG A 229       2.918   6.315  80.247  2.00  1.00           C
ATOM   1788  CB  ARG A 229       3.520   5.027  80.841  2.00  1.00           C
ATOM   1789  CG  ARG A 229       2.982   4.736  82.248  2.00  1.00           C
ATOM   1790  CD  ARG A 229       3.339   3.361  82.824  2.00  1.00           C
ATOM   1791  NE  ARG A 229       4.695   3.448  83.438  2.00  1.00           N
ATOM   1792  CZ  ARG A 229       5.769   2.884  82.812  2.00  1.00           C
ATOM   1793  NH1 ARG A 229       5.590   2.148  81.676  2.00  1.00           N
ATOM   1794  NH2 ARG A 229       7.024   3.050  83.323  2.00  1.00           N
ATOM   1795  C   ARG A 229       3.493   6.544  78.890  2.00  1.00           C
ATOM   1796  O   ARG A 229       4.395   7.362  78.723  2.00  1.00           O
ATOM   1797  N   ARG A 230       2.964   5.841  77.870  2.00  1.00           N
ATOM   1798  CA  ARG A 230       3.512   6.001  76.555  2.00  1.00           C
ATOM   1799  CB  ARG A 230       2.809   5.141  75.493  2.00  1.00           C
ATOM   1800  CG  ARG A 230       3.037   3.637  75.650  2.00  1.00           C
ATOM   1801  CD  ARG A 230       4.511   3.241  75.586  2.00  1.00           C
ATOM   1802  NE  ARG A 230       5.077   3.900  74.378  2.00  1.00           N
ATOM   1803  CZ  ARG A 230       4.796   3.411  73.136  2.00  1.00           C
ATOM   1804  NH1 ARG A 230       3.977   2.328  72.993  2.00  1.00           N
ATOM   1805  NH2 ARG A 230       5.326   4.015  72.033  2.00  1.00           N
ATOM   1806  C   ARG A 230       3.341   7.444  76.136  2.00  1.00           C
ATOM   1807  O   ARG A 230       4.289   8.060  75.651  2.00  1.00           O
ATOM   1808  N   ILE A 231       2.131   8.025  76.324  2.00  1.00           N
ATOM   1809  CA  ILE A 231       1.808   9.377  75.908  2.00  1.00           C
ATOM   1810  CB  ILE A 231       0.338   9.708  76.018  2.00  1.00           C
ATOM   1811  CG1 ILE A 231       0.069  11.148  75.552  2.00  1.00           C
ATOM   1812  CG2 ILE A 231      -0.145   9.444  77.447  2.00  1.00           C
ATOM   1813  CD1 ILE A 231      -1.414  11.521  75.583  2.00  1.00           C
ATOM   1814  C   ILE A 231       2.563  10.399  76.694  2.00  1.00           C
ATOM   1815  O   ILE A 231       3.065  11.367  76.123  2.00  1.00           O
ATOM   1816  N   ALA A 232       2.677  10.205  78.021  2.00  1.00           N
ATOM   1817  CA  ALA A 232       3.330  11.180  78.845  2.00  1.00           C
ATOM   1818  CB  ALA A 232       3.464  10.738  80.312  2.00  1.00           C
ATOM   1819  C   ALA A 232       4.729  11.305  78.293  2.00  1.00           C
ATOM   1820  O   ALA A 232       5.287  12.400  78.243  2.00  1.00           O
ATOM   1821  N   TRP A 233       5.318  10.178  77.830  2.00  1.00           N
ATOM   1822  CA  TRP A 233       6.646  10.177  77.270  2.00  1.00           C
ATOM   1823  CB  TRP A 233       7.050   8.803  76.697  2.00  1.00           C
ATOM   1824  CG  TRP A 233       7.990   8.850  75.503  2.00  1.00           C
ATOM   1825  CD2 TRP A 233       9.396   9.160  75.500  2.00  1.00           C
ATOM   1826  CD1 TRP A 233       7.651   8.637  74.199  2.00  1.00           C
ATOM   1827  NE1 TRP A 233       8.751   8.778  73.389  2.00  1.00           N
ATOM   1828  CE2 TRP A 233       9.832   9.104  74.174  2.00  1.00           C
ATOM   1829  CE3 TRP A 233      10.255   9.469  76.513  2.00  1.00           C
ATOM   1830  CZ2 TRP A 233      11.132   9.353  73.841  2.00  1.00           C
ATOM   1831  CZ3 TRP A 233      11.566   9.717  76.171  2.00  1.00           C
ATOM   1832  CH2 TRP A 233      12.000   9.662  74.862  2.00  1.00           C
ATOM   1833  C   TRP A 233       6.754  11.149  76.151  2.00  1.00           C
ATOM   1834  O   TRP A 233       7.587  12.053  76.188  2.00  1.00           O
ATOM   1835  N   GLY A 234       5.896  11.012  75.132  2.00  1.00           N
ATOM   1836  CA  GLY A 234       6.062  11.833  73.973  2.00  1.00           C
ATOM   1837  C   GLY A 234       5.830  13.281  74.253  2.00  1.00           C
ATOM   1838  O   GLY A 234       6.599  14.129  73.804  2.00  1.00           O
ATOM   1839  N   LYS A 235       4.765  13.605  75.009  2.00  1.00           N
ATOM   1840  CA  LYS A 235       4.387  14.981  75.155  2.00  1.00           C
ATOM   1841  CB  LYS A 235       3.046  15.136  75.895  2.00  1.00           C
ATOM   1842  CG  LYS A 235       2.926  14.299  77.167  2.00  1.00           C
ATOM   1843  CD  LYS A 235       1.591  14.508  77.883  2.00  1.00           C
ATOM   1844  CE  LYS A 235       1.368  13.569  79.068  2.00  1.00           C
ATOM   1845  NZ  LYS A 235       0.062  13.861  79.700  2.00  1.00           N
ATOM   1846  C   LYS A 235       5.448  15.812  75.813  2.00  1.00           C
ATOM   1847  O   LYS A 235       5.846  16.848  75.284  2.00  1.00           O
ATOM   1848  N   PHE A 236       5.943  15.370  76.977  2.00  1.00           N
ATOM   1849  CA  PHE A 236       6.872  16.112  77.785  2.00  1.00           C
ATOM   1850  CB  PHE A 236       6.808  15.766  79.284  2.00  1.00           C
ATOM   1851  CG  PHE A 236       5.511  16.297  79.797  2.00  1.00           C
ATOM   1852  CD1 PHE A 236       5.234  17.642  79.705  2.00  1.00           C
ATOM   1853  CD2 PHE A 236       4.590  15.474  80.402  2.00  1.00           C
ATOM   1854  CE1 PHE A 236       4.049  18.154  80.178  2.00  1.00           C
ATOM   1855  CE2 PHE A 236       3.402  15.978  80.879  2.00  1.00           C
ATOM   1856  CZ  PHE A 236       3.128  17.320  80.765  2.00  1.00           C
ATOM   1857  C   PHE A 236       8.336  16.097  77.378  2.00  1.00           C
ATOM   1858  O   PHE A 236       9.064  17.010  77.762  2.00  1.00           O
ATOM   1859  N   MET A 237       8.841  15.092  76.628  2.00  1.00           N
ATOM   1860  CA  MET A 237      10.276  14.891  76.498  2.00  1.00           C
ATOM   1861  CB  MET A 237      10.589  13.768  75.490  2.00  1.00           C
ATOM   1862  CG  MET A 237      10.077  14.062  74.077  2.00  1.00           C
ATOM   1863  SD  MET A 237      10.329  12.716  72.881  2.00  1.00           S
ATOM   1864  CE  MET A 237      12.122  12.948  72.714  2.00  1.00           C
ATOM   1865  C   MET A 237      11.047  16.114  76.082  2.00  1.00           C
ATOM   1866  O   MET A 237      11.950  16.524  76.810  2.00  1.00           O
ATOM   1867  N   ASN A 238      10.744  16.765  74.944  2.00  1.00           N
ATOM   1868  CA  ASN A 238      11.531  17.940  74.677  2.00  1.00           C
ATOM   1869  CB  ASN A 238      11.852  18.140  73.184  2.00  1.00           C
ATOM   1870  CG  ASN A 238      12.923  17.130  72.801  2.00  1.00           C
ATOM   1871  OD1 ASN A 238      12.984  16.660  71.665  2.00  1.00           O
ATOM   1872  ND2 ASN A 238      13.800  16.787  73.783  2.00  1.00           N
ATOM   1873  C   ASN A 238      10.661  19.067  75.114  2.00  1.00           C
ATOM   1874  O   ASN A 238      10.465  20.048  74.397  2.00  1.00           O
ATOM   1875  N   SER A 239      10.107  18.929  76.330  2.00  1.00           N
ATOM   1876  CA  SER A 239       9.225  19.898  76.903  2.00  1.00           C
ATOM   1877  CB  SER A 239       9.908  21.248  77.194  2.00  1.00           C
ATOM   1878  OG  SER A 239       8.974  22.153  77.765  2.00  1.00           O
ATOM   1879  C   SER A 239       8.099  20.110  75.926  2.00  1.00           C
ATOM   1880  O   SER A 239       7.446  21.153  75.938  2.00  1.00           O
ATOM   1881  N   GLY A 240       7.836  19.117  75.050  2.00  1.00           N
ATOM   1882  CA  GLY A 240       6.711  19.193  74.154  2.00  1.00           C
ATOM   1883  C   GLY A 240       7.033  19.933  72.902  2.00  1.00           C
ATOM   1884  O   GLY A 240       6.152  20.177  72.078  2.00  1.00           O
ATOM   1885  N   GLN A 241       8.301  20.305  72.711  1.00  1.00           N
ATOM   1886  CA  GLN A 241       8.649  21.037  71.535  1.00  1.00           C
ATOM   1887  CB  GLN A 241      10.083  21.591  71.567  1.00  1.00           C
ATOM   1888  CG  GLN A 241      10.234  22.799  72.495  1.00  1.00           C
ATOM   1889  CD  GLN A 241       9.632  23.997  71.774  1.00  1.00           C
ATOM   1890  OE1 GLN A 241      10.346  24.770  71.136  1.00  1.00           O
ATOM   1891  NE2 GLN A 241       8.284  24.154  71.861  1.00  1.00           N
ATOM   1892  C   GLN A 241       8.481  20.178  70.309  1.00  1.00           C
ATOM   1893  O   GLN A 241       8.158  20.687  69.237  1.00  1.00           O
ATOM   1894  N   THR A 242       8.682  18.849  70.429  1.00  1.00           N
ATOM   1895  CA  THR A 242       8.690  17.977  69.282  1.00  1.00           C
ATOM   1896  CB  THR A 242       8.816  16.520  69.621  1.00  1.00           C
ATOM   1897  OG1 THR A 242       7.706  16.086  70.392  1.00  1.00           O
ATOM   1898  CG2 THR A 242      10.126  16.314  70.398  1.00  1.00           C
ATOM   1899  C   THR A 242       7.485  18.142  68.429  1.00  1.00           C
ATOM   1900  O   THR A 242       6.352  18.245  68.900  1.00  1.00           O
ATOM   1901  N   CYS A 243       7.754  18.183  67.109  3.00  1.00           N
ATOM   1902  CA  CYS A 243       6.741  18.318  66.113  3.00  1.00           C
ATOM   1903  CB  CYS A 243       7.324  18.382  64.691  3.00  1.00           C
ATOM   1904  SG  CYS A 243       8.276  19.903  64.396  3.00  1.00           S
ATOM   1905  C   CYS A 243       5.856  17.148  66.185  3.00  1.00           C
ATOM   1906  O   CYS A 243       4.641  17.279  66.328  3.00  1.00           O
ATOM   1907  N   VAL A 244       6.452  15.953  66.116  3.00  1.00           N
ATOM   1908  CA  VAL A 244       5.596  14.834  66.263  3.00  1.00           C
ATOM   1909  CB  VAL A 244       6.233  13.559  65.785  3.00  1.00           C
ATOM   1910  CG1 VAL A 244       5.275  12.390  66.058  3.00  1.00           C
ATOM   1911  CG2 VAL A 244       6.625  13.723  64.306  3.00  1.00           C
ATOM   1912  C   VAL A 244       5.456  14.741  67.749  3.00  1.00           C
ATOM   1913  O   VAL A 244       6.249  14.083  68.417  3.00  1.00           O
ATOM   1914  N   ALA A 245       4.453  15.444  68.308  1.00  1.00           N
ATOM   1915  CA  ALA A 245       4.230  15.430  69.725  1.00  1.00           C
ATOM   1916  CB  ALA A 245       4.555  16.770  70.409  1.00  1.00           C
ATOM   1917  C   ALA A 245       2.756  15.213  69.873  1.00  1.00           C
ATOM   1918  O   ALA A 245       1.992  15.762  69.081  1.00  1.00           O
ATOM   1919  N   PRO A 246       2.288  14.417  70.804  1.00  1.00           N
ATOM   1920  CA  PRO A 246       0.866  14.337  70.996  1.00  1.00           C
ATOM   1921  CD  PRO A 246       2.976  13.235  71.290  1.00  1.00           C
ATOM   1922  CB  PRO A 246       0.621  13.112  71.883  1.00  1.00           C
ATOM   1923  CG  PRO A 246       2.025  12.699  72.377  1.00  1.00           C
ATOM   1924  C   PRO A 246       0.602  15.647  71.617  1.00  1.00           C
ATOM   1925  O   PRO A 246       1.344  16.025  72.523  1.00  1.00           O
ATOM   1926  N   ASP A 247      -0.429  16.366  71.159  1.00  1.00           N
ATOM   1927  CA  ASP A 247      -0.575  17.658  71.731  1.00  1.00           C
ATOM   1928  CB  ASP A 247      -0.267  18.778  70.722  1.00  1.00           C
ATOM   1929  CG  ASP A 247       1.237  18.797  70.479  1.00  1.00           C
ATOM   1930  OD1 ASP A 247       1.969  19.331  71.354  1.00  1.00           O
ATOM   1931  OD2 ASP A 247       1.674  18.289  69.412  1.00  1.00           O
ATOM   1932  C   ASP A 247      -1.994  17.827  72.149  1.00  1.00           C
ATOM   1933  O   ASP A 247      -2.395  18.879  72.644  1.00  1.00           O
ATOM   1934  N   TYR A 248      -2.785  16.763  71.971  4.00  1.00           N
ATOM   1935  CA  TYR A 248      -4.189  16.814  72.228  4.00  1.00           C
ATOM   1936  CB  TYR A 248      -4.876  16.985  70.864  4.00  1.00           C
ATOM   1937  CG  TYR A 248      -6.358  16.974  70.887  4.00  1.00           C
ATOM   1938  CD1 TYR A 248      -7.034  15.780  70.815  4.00  1.00           C
ATOM   1939  CD2 TYR A 248      -7.068  18.150  70.952  4.00  1.00           C
ATOM   1940  CE1 TYR A 248      -8.405  15.757  70.814  4.00  1.00           C
ATOM   1941  CE2 TYR A 248      -8.440  18.128  70.949  4.00  1.00           C
ATOM   1942  CZ  TYR A 248      -9.109  16.932  70.877  4.00  1.00           C
ATOM   1943  OH  TYR A 248     -10.516  16.916  70.869  4.00  1.00           O
ATOM   1944  C   TYR A 248      -4.531  15.450  72.756  4.00  1.00           C
ATOM   1945  O   TYR A 248      -3.805  14.499  72.480  4.00  1.00           O
ATOM   1946  N   ILE A 249      -5.583  15.312  73.593  4.00  1.00           N
ATOM   1947  CA  ILE A 249      -6.053  13.989  73.923  4.00  1.00           C
ATOM   1948  CB  ILE A 249      -5.758  13.510  75.325  4.00  1.00           C
ATOM   1949  CG1 ILE A 249      -6.075  12.006  75.430  4.00  1.00           C
ATOM   1950  CG2 ILE A 249      -6.484  14.389  76.356  4.00  1.00           C
ATOM   1951  CD1 ILE A 249      -5.498  11.336  76.677  4.00  1.00           C
ATOM   1952  C   ILE A 249      -7.537  14.034  73.680  4.00  1.00           C
ATOM   1953  O   ILE A 249      -8.253  14.808  74.313  4.00  1.00           O
ATOM   1954  N   LEU A 250      -8.041  13.230  72.720  4.00  1.00           N
ATOM   1955  CA  LEU A 250      -9.454  13.243  72.444  4.00  1.00           C
ATOM   1956  CB  LEU A 250      -9.790  13.166  70.955  4.00  1.00           C
ATOM   1957  CG  LEU A 250     -11.298  13.268  70.764  4.00  1.00           C
ATOM   1958  CD1 LEU A 250     -11.797  14.531  71.471  4.00  1.00           C
ATOM   1959  CD2 LEU A 250     -11.694  13.210  69.284  4.00  1.00           C
ATOM   1960  C   LEU A 250      -9.973  12.004  73.084  4.00  1.00           C
ATOM   1961  O   LEU A 250      -9.564  10.900  72.730  4.00  1.00           O
ATOM   1962  N   CYS A 251     -10.875  12.157  74.070  4.00  1.00           N
ATOM   1963  CA  CYS A 251     -11.356  10.990  74.743  4.00  1.00           C
ATOM   1964  CB  CYS A 251     -10.516  10.642  75.989  4.00  1.00           C
ATOM   1965  SG  CYS A 251     -10.902   9.012  76.696  4.00  1.00           S
ATOM   1966  C   CYS A 251     -12.751  11.261  75.173  4.00  1.00           C
ATOM   1967  O   CYS A 251     -13.273  12.362  75.002  4.00  1.00           O
ATOM   1968  N   ASP A 252     -13.402  10.223  75.714  1.00  1.00           N
ATOM   1969  CA  ASP A 252     -14.754  10.336  76.149  1.00  1.00           C
ATOM   1970  CB  ASP A 252     -15.425   8.943  76.155  1.00  1.00           C
ATOM   1971  CG  ASP A 252     -16.911   9.040  75.837  1.00  1.00           C
ATOM   1972  OD1 ASP A 252     -17.634   9.850  76.472  1.00  1.00           O
ATOM   1973  OD2 ASP A 252     -17.341   8.290  74.919  1.00  1.00           O
ATOM   1974  C   ASP A 252     -14.698  10.872  77.560  1.00  1.00           C
ATOM   1975  O   ASP A 252     -13.657  10.778  78.211  1.00  1.00           O
ATOM   1976  N   PRO A 253     -15.748  11.470  78.061  2.00  1.00           N
ATOM   1977  CA  PRO A 253     -15.695  11.986  79.406  2.00  1.00           C
ATOM   1978  CD  PRO A 253     -16.551  12.341  77.221  2.00  1.00           C
ATOM   1979  CB  PRO A 253     -16.856  12.980  79.539  2.00  1.00           C
ATOM   1980  CG  PRO A 253     -17.603  12.899  78.194  2.00  1.00           C
ATOM   1981  C   PRO A 253     -15.650  10.935  80.453  2.00  1.00           C
ATOM   1982  O   PRO A 253     -15.312  11.246  81.595  2.00  1.00           O
ATOM   1983  N   SER A 254     -15.999   9.690  80.105  2.00  1.00           N
ATOM   1984  CA  SER A 254     -16.010   8.684  81.116  2.00  1.00           C
ATOM   1985  CB  SER A 254     -16.444   7.310  80.578  2.00  1.00           C
ATOM   1986  OG  SER A 254     -17.765   7.386  80.061  2.00  1.00           O
ATOM   1987  C   SER A 254     -14.635   8.542  81.688  2.00  1.00           C
ATOM   1988  O   SER A 254     -14.421   8.725  82.884  2.00  1.00           O
ATOM   1989  N   ILE A 255     -13.658   8.222  80.825  2.00  1.00           N
ATOM   1990  CA  ILE A 255     -12.304   7.966  81.225  2.00  1.00           C
ATOM   1991  CB  ILE A 255     -11.488   7.428  80.092  2.00  1.00           C
ATOM   1992  CG1 ILE A 255     -12.109   6.119  79.580  2.00  1.00           C
ATOM   1993  CG2 ILE A 255     -10.040   7.274  80.578  2.00  1.00           C
ATOM   1994  CD1 ILE A 255     -11.514   5.643  78.256  2.00  1.00           C
ATOM   1995  C   ILE A 255     -11.617   9.199  81.708  2.00  1.00           C
ATOM   1996  O   ILE A 255     -10.875   9.125  82.683  2.00  1.00           O
ATOM   1997  N   GLN A 256     -11.822  10.352  81.034  2.00  1.00           N
ATOM   1998  CA  GLN A 256     -11.079  11.528  81.396  2.00  1.00           C
ATOM   1999  CB  GLN A 256     -11.327  12.722  80.461  2.00  1.00           C
ATOM   2000  CG  GLN A 256     -12.774  13.211  80.427  2.00  1.00           C
ATOM   2001  CD  GLN A 256     -12.811  14.378  79.452  2.00  1.00           C
ATOM   2002  OE1 GLN A 256     -12.871  15.538  79.856  2.00  1.00           O
ATOM   2003  NE2 GLN A 256     -12.758  14.065  78.130  2.00  1.00           N
ATOM   2004  C   GLN A 256     -11.401  11.907  82.797  2.00  1.00           C
ATOM   2005  O   GLN A 256     -12.421  12.520  83.106  2.00  1.00           O
ATOM   2006  N   ASN A 257     -10.472  11.494  83.670  2.00  1.00           N
ATOM   2007  CA  ASN A 257     -10.401  11.670  85.078  2.00  1.00           C
ATOM   2008  CB  ASN A 257     -11.672  11.264  85.881  2.00  1.00           C
ATOM   2009  CG  ASN A 257     -11.979   9.767  85.871  2.00  1.00           C
ATOM   2010  OD1 ASN A 257     -12.235   9.174  84.826  2.00  1.00           O
ATOM   2011  ND2 ASN A 257     -11.944   9.139  87.079  2.00  1.00           N
ATOM   2012  C   ASN A 257      -9.244  10.791  85.410  2.00  1.00           C
ATOM   2013  O   ASN A 257      -8.273  11.211  86.036  2.00  1.00           O
ATOM   2014  N   GLN A 258      -9.344   9.524  84.955  2.00  1.00           N
ATOM   2015  CA  GLN A 258      -8.337   8.529  85.123  2.00  1.00           C
ATOM   2016  CB  GLN A 258      -8.802   7.112  84.762  2.00  1.00           C
ATOM   2017  CG  GLN A 258      -9.791   6.555  85.783  2.00  1.00           C
ATOM   2018  CD  GLN A 258      -9.125   6.656  87.149  2.00  1.00           C
ATOM   2019  OE1 GLN A 258      -8.027   6.144  87.359  2.00  1.00           O
ATOM   2020  NE2 GLN A 258      -9.802   7.351  88.103  2.00  1.00           N
ATOM   2021  C   GLN A 258      -7.132   8.853  84.288  2.00  1.00           C
ATOM   2022  O   GLN A 258      -6.002   8.732  84.758  2.00  1.00           O
ATOM   2023  N   ILE A 259      -7.338   9.305  83.031  2.00  1.00           N
ATOM   2024  CA  ILE A 259      -6.229   9.581  82.152  2.00  1.00           C
ATOM   2025  CB  ILE A 259      -6.651  10.128  80.817  2.00  1.00           C
ATOM   2026  CG1 ILE A 259      -7.518   9.111  80.052  2.00  1.00           C
ATOM   2027  CG2 ILE A 259      -5.382  10.551  80.057  2.00  1.00           C
ATOM   2028  CD1 ILE A 259      -8.168   9.690  78.796  2.00  1.00           C
ATOM   2029  C   ILE A 259      -5.428  10.639  82.819  2.00  1.00           C
ATOM   2030  O   ILE A 259      -4.201  10.585  82.861  2.00  1.00           O
ATOM   2031  N   VAL A 260      -6.131  11.627  83.381  2.00  1.00           N
ATOM   2032  CA  VAL A 260      -5.493  12.722  84.035  2.00  1.00           C
ATOM   2033  CB  VAL A 260      -6.511  13.681  84.566  2.00  1.00           C
ATOM   2034  CG1 VAL A 260      -5.834  14.637  85.553  2.00  1.00           C
ATOM   2035  CG2 VAL A 260      -7.154  14.390  83.362  2.00  1.00           C
ATOM   2036  C   VAL A 260      -4.658  12.228  85.186  2.00  1.00           C
ATOM   2037  O   VAL A 260      -3.508  12.636  85.337  2.00  1.00           O
ATOM   2038  N   GLU A 261      -5.200  11.332  86.037  2.00  1.00           N
ATOM   2039  CA  GLU A 261      -4.419  10.858  87.150  2.00  1.00           C
ATOM   2040  CB  GLU A 261      -5.206   9.936  88.100  2.00  1.00           C
ATOM   2041  CG  GLU A 261      -6.287  10.662  88.909  2.00  1.00           C
ATOM   2042  CD  GLU A 261      -6.966   9.642  89.812  2.00  1.00           C
ATOM   2043  OE1 GLU A 261      -6.872   8.425  89.505  2.00  1.00           O
ATOM   2044  OE2 GLU A 261      -7.585  10.067  90.824  2.00  1.00           O
ATOM   2045  C   GLU A 261      -3.261  10.082  86.604  2.00  1.00           C
ATOM   2046  O   GLU A 261      -2.144  10.203  87.102  2.00  1.00           O
ATOM   2047  N   LYS A 262      -3.488   9.271  85.550  2.00  1.00           N
ATOM   2048  CA  LYS A 262      -2.410   8.486  85.017  2.00  1.00           C
ATOM   2049  CB  LYS A 262      -2.812   7.551  83.861  2.00  1.00           C
ATOM   2050  CG  LYS A 262      -3.218   6.135  84.290  2.00  1.00           C
ATOM   2051  CD  LYS A 262      -4.539   6.006  85.050  2.00  1.00           C
ATOM   2052  CE  LYS A 262      -4.870   4.549  85.393  2.00  1.00           C
ATOM   2053  NZ  LYS A 262      -6.218   4.451  85.992  2.00  1.00           N
ATOM   2054  C   LYS A 262      -1.321   9.386  84.514  2.00  1.00           C
ATOM   2055  O   LYS A 262      -0.143   9.123  84.751  2.00  1.00           O
ATOM   2056  N   LEU A 263      -1.676  10.488  83.826  2.00  1.00           N
ATOM   2057  CA  LEU A 263      -0.661  11.355  83.291  2.00  1.00           C
ATOM   2058  CB  LEU A 263      -1.246  12.591  82.585  2.00  1.00           C
ATOM   2059  CG  LEU A 263      -2.128  12.241  81.374  2.00  1.00           C
ATOM   2060  CD1 LEU A 263      -2.684  13.507  80.700  2.00  1.00           C
ATOM   2061  CD2 LEU A 263      -1.387  11.312  80.399  2.00  1.00           C
ATOM   2062  C   LEU A 263       0.125  11.858  84.459  2.00  1.00           C
ATOM   2063  O   LEU A 263       1.352  11.934  84.414  2.00  1.00           O
ATOM   2064  N   LYS A 264      -0.590  12.200  85.546  2.00  1.00           N
ATOM   2065  CA  LYS A 264      -0.016  12.750  86.740  2.00  1.00           C
ATOM   2066  CB  LYS A 264      -1.107  13.100  87.765  2.00  1.00           C
ATOM   2067  CG  LYS A 264      -0.645  13.962  88.938  2.00  1.00           C
ATOM   2068  CD  LYS A 264      -1.813  14.554  89.731  2.00  1.00           C
ATOM   2069  CE  LYS A 264      -1.383  15.455  90.890  2.00  1.00           C
ATOM   2070  NZ  LYS A 264      -2.574  15.955  91.614  2.00  1.00           N
ATOM   2071  C   LYS A 264       0.904  11.759  87.364  2.00  1.00           C
ATOM   2072  O   LYS A 264       2.020  12.092  87.758  2.00  1.00           O
ATOM   2073  N   LYS A 265       0.455  10.499  87.458  2.00  1.00           N
ATOM   2074  CA  LYS A 265       1.252   9.499  88.095  2.00  1.00           C
ATOM   2075  CB  LYS A 265       0.500   8.175  88.285  2.00  1.00           C
ATOM   2076  CG  LYS A 265      -0.690   8.343  89.234  2.00  1.00           C
ATOM   2077  CD  LYS A 265      -0.297   8.930  90.595  2.00  1.00           C
ATOM   2078  CE  LYS A 265      -1.492   9.327  91.465  2.00  1.00           C
ATOM   2079  NZ  LYS A 265      -1.017   9.804  92.784  2.00  1.00           N
ATOM   2080  C   LYS A 265       2.494   9.270  87.291  2.00  1.00           C
ATOM   2081  O   LYS A 265       3.573   9.086  87.850  2.00  1.00           O
ATOM   2082  N   SER A 266       2.378   9.287  85.949  2.00  1.00           N
ATOM   2083  CA  SER A 266       3.517   9.053  85.103  2.00  1.00           C
ATOM   2084  CB  SER A 266       3.175   9.178  83.607  2.00  1.00           C
ATOM   2085  OG  SER A 266       2.229   8.188  83.232  2.00  1.00           O
ATOM   2086  C   SER A 266       4.522  10.119  85.403  2.00  1.00           C
ATOM   2087  O   SER A 266       5.701   9.830  85.595  2.00  1.00           O
ATOM   2088  N   LEU A 267       4.066  11.384  85.488  2.00  1.00           N
ATOM   2089  CA  LEU A 267       4.958  12.488  85.707  2.00  1.00           C
ATOM   2090  CB  LEU A 267       4.281  13.862  85.746  2.00  1.00           C
ATOM   2091  CG  LEU A 267       5.307  14.986  85.980  2.00  1.00           C
ATOM   2092  CD1 LEU A 267       6.151  15.239  84.720  2.00  1.00           C
ATOM   2093  CD2 LEU A 267       4.653  16.243  86.566  2.00  1.00           C
ATOM   2094  C   LEU A 267       5.602  12.330  87.051  2.00  1.00           C
ATOM   2095  O   LEU A 267       6.745  12.719  87.273  2.00  1.00           O
ATOM   2096  N   LYS A 268       4.866  11.787  88.023  2.00  1.00           N
ATOM   2097  CA  LYS A 268       5.438  11.658  89.329  2.00  1.00           C
ATOM   2098  CB  LYS A 268       4.432  10.963  90.266  2.00  1.00           C
ATOM   2099  CG  LYS A 268       4.641  11.118  91.775  2.00  1.00           C
ATOM   2100  CD  LYS A 268       3.412  10.632  92.556  2.00  1.00           C
ATOM   2101  CE  LYS A 268       3.510  10.747  94.078  2.00  1.00           C
ATOM   2102  NZ  LYS A 268       2.274  10.208  94.695  2.00  1.00           N
ATOM   2103  C   LYS A 268       6.648  10.775  89.206  2.00  1.00           C
ATOM   2104  O   LYS A 268       7.716  11.097  89.724  2.00  1.00           O
ATOM   2105  N   GLU A 269       6.506   9.631  88.504  2.00  1.00           N
ATOM   2106  CA  GLU A 269       7.595   8.707  88.334  2.00  1.00           C
ATOM   2107  CB  GLU A 269       7.129   7.403  87.664  2.00  1.00           C
ATOM   2108  CG  GLU A 269       6.140   6.603  88.517  2.00  1.00           C
ATOM   2109  CD  GLU A 269       5.499   5.522  87.654  2.00  1.00           C
ATOM   2110  OE1 GLU A 269       5.850   5.434  86.447  2.00  1.00           O
ATOM   2111  OE2 GLU A 269       4.642   4.771  88.193  2.00  1.00           O
ATOM   2112  C   GLU A 269       8.636   9.336  87.496  2.00  1.00           C
ATOM   2113  O   GLU A 269       9.816   9.322  87.842  2.00  1.00           O
ATOM   2114  N   PHE A 270       8.234   9.925  86.361  2.00  1.00           N
ATOM   2115  CA  PHE A 270       9.296  10.554  85.666  2.00  1.00           C
ATOM   2116  CB  PHE A 270       9.581  10.030  84.238  2.00  1.00           C
ATOM   2117  CG  PHE A 270       8.518  10.351  83.245  2.00  1.00           C
ATOM   2118  CD1 PHE A 270       7.425   9.533  83.075  2.00  1.00           C
ATOM   2119  CD2 PHE A 270       8.634  11.471  82.457  2.00  1.00           C
ATOM   2120  CE1 PHE A 270       6.460   9.837  82.143  2.00  1.00           C
ATOM   2121  CE2 PHE A 270       7.675  11.783  81.523  2.00  1.00           C
ATOM   2122  CZ  PHE A 270       6.584  10.964  81.366  2.00  1.00           C
ATOM   2123  C   PHE A 270       9.016  12.000  85.676  2.00  1.00           C
ATOM   2124  O   PHE A 270       8.008  12.441  85.126  2.00  1.00           O
ATOM   2125  N   TYR A 271      10.007  12.756  86.191  2.00  1.00           N
ATOM   2126  CA  TYR A 271       9.964  14.161  86.469  2.00  1.00           C
ATOM   2127  CB  TYR A 271       8.953  14.954  85.604  2.00  1.00           C
ATOM   2128  CG  TYR A 271       9.437  15.187  84.208  2.00  1.00           C
ATOM   2129  CD1 TYR A 271       9.411  14.196  83.254  2.00  1.00           C
ATOM   2130  CD2 TYR A 271       9.916  16.426  83.851  2.00  1.00           C
ATOM   2131  CE1 TYR A 271       9.859  14.436  81.974  2.00  1.00           C
ATOM   2132  CE2 TYR A 271      10.363  16.676  82.575  2.00  1.00           C
ATOM   2133  CZ  TYR A 271      10.334  15.679  81.630  2.00  1.00           C
ATOM   2134  OH  TYR A 271      10.793  15.929  80.319  2.00  1.00           O
ATOM   2135  C   TYR A 271       9.669  14.578  87.884  2.00  1.00           C
ATOM   2136  O   TYR A 271       9.562  15.778  88.134  2.00  1.00           O
ATOM   2137  N   GLY A 272       9.536  13.657  88.852  1.00  1.00           N
ATOM   2138  CA  GLY A 272       9.479  14.097  90.227  1.00  1.00           C
ATOM   2139  C   GLY A 272       8.307  15.002  90.450  1.00  1.00           C
ATOM   2140  O   GLY A 272       7.514  15.271  89.548  1.00  1.00           O
ATOM   2141  N   GLU A 273       8.166  15.471  91.707  1.00  1.00           N
ATOM   2142  CA  GLU A 273       7.149  16.412  92.066  1.00  1.00           C
ATOM   2143  CB  GLU A 273       6.983  16.596  93.582  1.00  1.00           C
ATOM   2144  CG  GLU A 273       5.814  17.514  93.942  1.00  1.00           C
ATOM   2145  CD  GLU A 273       5.584  17.385  95.438  1.00  1.00           C
ATOM   2146  OE1 GLU A 273       5.576  16.225  95.929  1.00  1.00           O
ATOM   2147  OE2 GLU A 273       5.416  18.437  96.111  1.00  1.00           O
ATOM   2148  C   GLU A 273       7.516  17.729  91.486  1.00  1.00           C
ATOM   2149  O   GLU A 273       6.674  18.472  90.982  1.00  1.00           O
ATOM   2150  N   ASP A 274       8.822  18.028  91.538  1.00  1.00           N
ATOM   2151  CA  ASP A 274       9.299  19.322  91.176  1.00  1.00           C
ATOM   2152  CB  ASP A 274      10.811  19.486  91.401  1.00  1.00           C
ATOM   2153  CG  ASP A 274      11.086  19.457  92.897  1.00  1.00           C
ATOM   2154  OD1 ASP A 274      10.200  18.989  93.661  1.00  1.00           O
ATOM   2155  OD2 ASP A 274      12.196  19.902  93.293  1.00  1.00           O
ATOM   2156  C   ASP A 274       9.063  19.663  89.745  1.00  1.00           C
ATOM   2157  O   ASP A 274       8.412  20.669  89.466  1.00  1.00           O
ATOM   2158  N   ALA A 275       9.493  18.769  88.830  2.00  1.00           N
ATOM   2159  CA  ALA A 275       9.630  19.040  87.422  2.00  1.00           C
ATOM   2160  CB  ALA A 275       8.350  18.759  86.613  2.00  1.00           C
ATOM   2161  C   ALA A 275       9.975  20.475  87.261  2.00  1.00           C
ATOM   2162  O   ALA A 275       9.376  21.225  86.492  2.00  1.00           O
ATOM   2163  N   LYS A 276      11.016  20.848  88.012  2.00  1.00           N
ATOM   2164  CA  LYS A 276      11.637  22.125  88.008  2.00  1.00           C
ATOM   2165  CB  LYS A 276      11.478  22.909  89.319  2.00  1.00           C
ATOM   2166  CG  LYS A 276      12.166  24.273  89.263  2.00  1.00           C
ATOM   2167  CD  LYS A 276      11.658  25.277  90.297  2.00  1.00           C
ATOM   2168  CE  LYS A 276      11.983  24.915  91.746  2.00  1.00           C
ATOM   2169  NZ  LYS A 276      11.555  26.019  92.633  2.00  1.00           N
ATOM   2170  C   LYS A 276      13.044  21.717  87.894  2.00  1.00           C
ATOM   2171  O   LYS A 276      13.663  21.829  86.837  2.00  1.00           O
ATOM   2172  N   LYS A 277      13.575  21.186  89.005  2.00  1.00           N
ATOM   2173  CA  LYS A 277      14.900  20.695  88.914  2.00  1.00           C
ATOM   2174  CB  LYS A 277      15.810  21.174  90.063  2.00  1.00           C
ATOM   2175  CG  LYS A 277      16.240  22.633  89.878  2.00  1.00           C
ATOM   2176  CD  LYS A 277      16.871  23.301  91.102  2.00  1.00           C
ATOM   2177  CE  LYS A 277      17.474  24.671  90.774  2.00  1.00           C
ATOM   2178  NZ  LYS A 277      16.495  25.481  90.014  2.00  1.00           N
ATOM   2179  C   LYS A 277      14.862  19.217  88.890  2.00  1.00           C
ATOM   2180  O   LYS A 277      14.944  18.538  89.912  2.00  1.00           O
ATOM   2181  N   SER A 278      14.725  18.709  87.662  1.00  1.00           N
ATOM   2182  CA  SER A 278      14.782  17.322  87.350  1.00  1.00           C
ATOM   2183  CB  SER A 278      13.488  16.792  86.715  1.00  1.00           C
ATOM   2184  OG  SER A 278      13.656  15.437  86.324  1.00  1.00           O
ATOM   2185  C   SER A 278      15.816  17.329  86.279  1.00  1.00           C
ATOM   2186  O   SER A 278      15.864  18.268  85.488  1.00  1.00           O
ATOM   2187  N   ARG A 279      16.699  16.324  86.220  3.00  1.00           N
ATOM   2188  CA  ARG A 279      17.680  16.423  85.182  3.00  1.00           C
ATOM   2189  CB  ARG A 279      18.769  15.340  85.265  3.00  1.00           C
ATOM   2190  CG  ARG A 279      19.837  15.681  86.314  3.00  1.00           C
ATOM   2191  CD  ARG A 279      20.961  14.648  86.428  3.00  1.00           C
ATOM   2192  NE  ARG A 279      22.092  15.272  87.175  3.00  1.00           N
ATOM   2193  CZ  ARG A 279      23.229  14.553  87.412  3.00  1.00           C
ATOM   2194  NH1 ARG A 279      23.299  13.237  87.051  3.00  1.00           N
ATOM   2195  NH2 ARG A 279      24.305  15.146  88.006  3.00  1.00           N
ATOM   2196  C   ARG A 279      16.968  16.356  83.874  3.00  1.00           C
ATOM   2197  O   ARG A 279      17.305  17.091  82.947  3.00  1.00           O
ATOM   2198  N   ASP A 280      15.931  15.504  83.764  3.00  1.00           N
ATOM   2199  CA  ASP A 280      15.284  15.462  82.490  3.00  1.00           C
ATOM   2200  CB  ASP A 280      14.978  14.036  81.970  3.00  1.00           C
ATOM   2201  CG  ASP A 280      14.077  13.291  82.948  3.00  1.00           C
ATOM   2202  OD1 ASP A 280      14.477  13.173  84.137  3.00  1.00           O
ATOM   2203  OD2 ASP A 280      12.988  12.822  82.522  3.00  1.00           O
ATOM   2204  C   ASP A 280      14.022  16.276  82.474  3.00  1.00           C
ATOM   2205  O   ASP A 280      12.924  15.738  82.580  3.00  1.00           O
ATOM   2206  N   TYR A 281      14.157  17.614  82.353  1.00  1.00           N
ATOM   2207  CA  TYR A 281      13.045  18.497  82.110  1.00  1.00           C
ATOM   2208  CB  TYR A 281      12.584  19.360  83.305  1.00  1.00           C
ATOM   2209  CG  TYR A 281      13.503  20.514  83.539  1.00  1.00           C
ATOM   2210  CD1 TYR A 281      13.300  21.713  82.894  1.00  1.00           C
ATOM   2211  CD2 TYR A 281      14.556  20.412  84.415  1.00  1.00           C
ATOM   2212  CE1 TYR A 281      14.135  22.781  83.113  1.00  1.00           C
ATOM   2213  CE2 TYR A 281      15.399  21.472  84.642  1.00  1.00           C
ATOM   2214  CZ  TYR A 281      15.189  22.662  83.988  1.00  1.00           C
ATOM   2215  OH  TYR A 281      16.049  23.755  84.218  1.00  1.00           O
ATOM   2216  C   TYR A 281      13.629  19.408  81.097  1.00  1.00           C
ATOM   2217  O   TYR A 281      14.847  19.435  80.927  1.00  1.00           O
ATOM   2218  N   GLY A 282      12.808  20.186  80.384  1.00  1.00           N
ATOM   2219  CA  GLY A 282      13.476  20.939  79.376  1.00  1.00           C
ATOM   2220  C   GLY A 282      13.022  22.346  79.396  1.00  1.00           C
ATOM   2221  O   GLY A 282      12.098  22.721  80.115  1.00  1.00           O
ATOM   2222  N   ARG A 283      13.702  23.166  78.574  1.00  1.00           N
ATOM   2223  CA  ARG A 283      13.367  24.546  78.510  1.00  1.00           C
ATOM   2224  CB  ARG A 283      14.544  25.488  78.777  1.00  1.00           C
ATOM   2225  CG  ARG A 283      14.964  25.498  80.245  1.00  1.00           C
ATOM   2226  CD  ARG A 283      16.084  26.492  80.525  1.00  1.00           C
ATOM   2227  NE  ARG A 283      17.255  26.031  79.730  1.00  1.00           N
ATOM   2228  CZ  ARG A 283      18.167  25.193  80.302  1.00  1.00           C
ATOM   2229  NH1 ARG A 283      18.019  24.813  81.604  1.00  1.00           N
ATOM   2230  NH2 ARG A 283      19.224  24.734  79.571  1.00  1.00           N
ATOM   2231  C   ARG A 283      12.837  24.858  77.165  1.00  1.00           C
ATOM   2232  O   ARG A 283      13.422  24.488  76.149  1.00  1.00           O
ATOM   2233  N   ILE A 284      11.672  25.531  77.143  1.00  1.00           N
ATOM   2234  CA  ILE A 284      11.204  26.051  75.905  1.00  1.00           C
ATOM   2235  CB  ILE A 284       9.964  26.887  76.048  1.00  1.00           C
ATOM   2236  CG1 ILE A 284       9.384  27.262  74.675  1.00  1.00           C
ATOM   2237  CG2 ILE A 284      10.309  28.085  76.944  1.00  1.00           C
ATOM   2238  CD1 ILE A 284       8.766  26.077  73.938  1.00  1.00           C
ATOM   2239  C   ILE A 284      12.357  26.944  75.556  1.00  1.00           C
ATOM   2240  O   ILE A 284      12.959  27.549  76.442  1.00  1.00           O
ATOM   2241  N   ILE A 285      12.716  27.040  74.269  1.00  1.00           N
ATOM   2242  CA  ILE A 285      13.934  27.701  73.886  1.00  1.00           C
ATOM   2243  CB  ILE A 285      13.987  27.838  72.402  1.00  1.00           C
ATOM   2244  CG1 ILE A 285      15.135  28.764  71.974  1.00  1.00           C
ATOM   2245  CG2 ILE A 285      12.592  28.270  71.913  1.00  1.00           C
ATOM   2246  CD1 ILE A 285      16.521  28.211  72.269  1.00  1.00           C
ATOM   2247  C   ILE A 285      14.021  29.097  74.392  1.00  1.00           C
ATOM   2248  O   ILE A 285      14.999  29.442  75.052  1.00  1.00           O
ATOM   2249  N   SER A 286      13.021  29.952  74.134  1.00  1.00           N
ATOM   2250  CA  SER A 286      13.285  31.275  74.590  1.00  1.00           C
ATOM   2251  CB  SER A 286      14.132  32.116  73.618  1.00  1.00           C
ATOM   2252  OG  SER A 286      14.506  33.348  74.221  1.00  1.00           O
ATOM   2253  C   SER A 286      12.008  31.964  74.835  1.00  1.00           C
ATOM   2254  O   SER A 286      10.927  31.436  74.584  1.00  1.00           O
ATOM   2255  N   ALA A 287      12.115  33.190  75.358  2.00  1.00           N
ATOM   2256  CA  ALA A 287      10.939  33.950  75.567  2.00  1.00           C
ATOM   2257  CB  ALA A 287      11.201  35.345  76.159  2.00  1.00           C
ATOM   2258  C   ALA A 287      10.349  34.121  74.200  2.00  1.00           C
ATOM   2259  O   ALA A 287      10.996  33.887  73.180  2.00  1.00           O
ATOM   2260  N   ARG A 288       9.078  34.538  74.155  2.00  1.00           N
ATOM   2261  CA  ARG A 288       8.361  34.676  72.925  2.00  1.00           C
ATOM   2262  CB  ARG A 288       9.136  35.430  71.826  2.00  1.00           C
ATOM   2263  CG  ARG A 288       8.225  36.026  70.746  2.00  1.00           C
ATOM   2264  CD  ARG A 288       8.974  36.846  69.693  2.00  1.00           C
ATOM   2265  NE  ARG A 288       9.668  37.961  70.403  2.00  1.00           N
ATOM   2266  CZ  ARG A 288       9.141  39.220  70.422  2.00  1.00           C
ATOM   2267  NH1 ARG A 288       7.979  39.483  69.756  2.00  1.00           N
ATOM   2268  NH2 ARG A 288       9.781  40.215  71.105  2.00  1.00           N
ATOM   2269  C   ARG A 288       7.970  33.320  72.430  2.00  1.00           C
ATOM   2270  O   ARG A 288       7.565  33.150  71.282  2.00  1.00           O
ATOM   2271  N   HIS A 289       8.060  32.321  73.327  2.00  1.00           N
ATOM   2272  CA  HIS A 289       7.615  30.978  73.087  2.00  1.00           C
ATOM   2273  ND1 HIS A 289       8.904  29.409  70.309  2.00  1.00           N
ATOM   2274  CG  HIS A 289       9.322  30.160  71.386  2.00  1.00           C
ATOM   2275  CB  HIS A 289       8.766  30.006  72.774  2.00  1.00           C
ATOM   2276  NE2 HIS A 289      10.483  30.779  69.551  2.00  1.00           N
ATOM   2277  CD2 HIS A 289      10.285  30.992  70.904  2.00  1.00           C
ATOM   2278  CE1 HIS A 289       9.630  29.819  69.239  2.00  1.00           C
ATOM   2279  C   HIS A 289       7.035  30.580  74.407  2.00  1.00           C
ATOM   2280  O   HIS A 289       5.976  29.957  74.479  2.00  1.00           O
ATOM   2281  N   PHE A 290       7.743  30.965  75.495  2.00  1.00           N
ATOM   2282  CA  PHE A 290       7.312  30.687  76.837  2.00  1.00           C
ATOM   2283  CB  PHE A 290       8.342  31.049  77.930  2.00  1.00           C
ATOM   2284  CG  PHE A 290       8.247  32.486  78.320  2.00  1.00           C
ATOM   2285  CD1 PHE A 290       8.883  33.491  77.627  2.00  1.00           C
ATOM   2286  CD2 PHE A 290       7.492  32.818  79.423  2.00  1.00           C
ATOM   2287  CE1 PHE A 290       8.763  34.802  78.032  2.00  1.00           C
ATOM   2288  CE2 PHE A 290       7.369  34.123  79.832  2.00  1.00           C
ATOM   2289  CZ  PHE A 290       8.008  35.121  79.137  2.00  1.00           C
ATOM   2290  C   PHE A 290       6.078  31.514  77.038  2.00  1.00           C
ATOM   2291  O   PHE A 290       5.106  31.073  77.650  2.00  1.00           O
ATOM   2292  N   GLN A 291       6.102  32.748  76.489  2.00  1.00           N
ATOM   2293  CA  GLN A 291       5.058  33.728  76.615  2.00  1.00           C
ATOM   2294  CB  GLN A 291       5.474  35.048  75.931  2.00  1.00           C
ATOM   2295  CG  GLN A 291       4.538  36.234  76.159  2.00  1.00           C
ATOM   2296  CD  GLN A 291       5.260  37.493  75.680  2.00  1.00           C
ATOM   2297  OE1 GLN A 291       6.062  37.454  74.749  2.00  1.00           O
ATOM   2298  NE2 GLN A 291       4.981  38.642  76.353  2.00  1.00           N
ATOM   2299  C   GLN A 291       3.792  33.213  75.991  2.00  1.00           C
ATOM   2300  O   GLN A 291       2.728  33.282  76.604  2.00  1.00           O
ATOM   2301  N   ARG A 292       3.868  32.655  74.768  2.00  1.00           N
ATOM   2302  CA  ARG A 292       2.689  32.156  74.109  2.00  1.00           C
ATOM   2303  CB  ARG A 292       3.018  31.571  72.730  2.00  1.00           C
ATOM   2304  CG  ARG A 292       1.820  30.941  72.026  2.00  1.00           C
ATOM   2305  CD  ARG A 292       2.232  29.985  70.905  2.00  1.00           C
ATOM   2306  NE  ARG A 292       2.988  30.775  69.893  2.00  1.00           N
ATOM   2307  CZ  ARG A 292       3.557  30.151  68.821  2.00  1.00           C
ATOM   2308  NH1 ARG A 292       3.440  28.799  68.674  2.00  1.00           N
ATOM   2309  NH2 ARG A 292       4.241  30.882  67.893  2.00  1.00           N
ATOM   2310  C   ARG A 292       2.135  31.030  74.906  2.00  1.00           C
ATOM   2311  O   ARG A 292       0.941  30.976  75.196  2.00  1.00           O
ATOM   2312  N   VAL A 293       3.021  30.108  75.308  2.00  1.00           N
ATOM   2313  CA  VAL A 293       2.572  28.943  75.994  2.00  1.00           C
ATOM   2314  CB  VAL A 293       3.681  27.999  76.332  2.00  1.00           C
ATOM   2315  CG1 VAL A 293       3.076  26.810  77.096  2.00  1.00           C
ATOM   2316  CG2 VAL A 293       4.405  27.612  75.031  2.00  1.00           C
ATOM   2317  C   VAL A 293       1.936  29.367  77.268  2.00  1.00           C
ATOM   2318  O   VAL A 293       0.903  28.825  77.661  2.00  1.00           O
ATOM   2319  N   MET A 294       2.534  30.364  77.944  2.00  1.00           N
ATOM   2320  CA  MET A 294       1.935  30.804  79.162  2.00  1.00           C
ATOM   2321  CB  MET A 294       2.668  31.952  79.877  2.00  1.00           C
ATOM   2322  CG  MET A 294       3.945  31.509  80.590  2.00  1.00           C
ATOM   2323  SD  MET A 294       4.662  32.776  81.680  2.00  1.00           S
ATOM   2324  CE  MET A 294       5.994  31.718  82.315  2.00  1.00           C
ATOM   2325  C   MET A 294       0.594  31.302  78.790  2.00  1.00           C
ATOM   2326  O   MET A 294      -0.386  31.127  79.512  2.00  1.00           O
ATOM   2327  N   GLY A 295       0.522  31.917  77.605  2.00  1.00           N
ATOM   2328  CA  GLY A 295      -0.715  32.449  77.159  2.00  1.00           C
ATOM   2329  C   GLY A 295      -1.716  31.346  77.077  2.00  1.00           C
ATOM   2330  O   GLY A 295      -2.887  31.526  77.409  2.00  1.00           O
ATOM   2331  N   LEU A 296      -1.273  30.158  76.635  2.00  1.00           N
ATOM   2332  CA  LEU A 296      -2.180  29.070  76.426  2.00  1.00           C
ATOM   2333  CB  LEU A 296      -1.431  27.803  75.940  2.00  1.00           C
ATOM   2334  CG  LEU A 296      -2.256  26.528  75.606  2.00  1.00           C
ATOM   2335  CD1 LEU A 296      -1.322  25.418  75.112  2.00  1.00           C
ATOM   2336  CD2 LEU A 296      -3.129  25.996  76.758  2.00  1.00           C
ATOM   2337  C   LEU A 296      -2.852  28.740  77.706  2.00  1.00           C
ATOM   2338  O   LEU A 296      -4.078  28.660  77.756  2.00  1.00           O
ATOM   2339  N   ILE A 297      -2.100  28.563  78.801  2.00  1.00           N
ATOM   2340  CA  ILE A 297      -2.885  28.111  79.900  2.00  1.00           C
ATOM   2341  CB  ILE A 297      -2.131  27.303  80.924  2.00  1.00           C
ATOM   2342  CG1 ILE A 297      -1.403  26.113  80.286  2.00  1.00           C
ATOM   2343  CG2 ILE A 297      -3.134  26.886  82.013  2.00  1.00           C
ATOM   2344  CD1 ILE A 297      -0.165  26.545  79.503  2.00  1.00           C
ATOM   2345  C   ILE A 297      -3.339  29.328  80.646  2.00  1.00           C
ATOM   2346  O   ILE A 297      -2.863  29.613  81.743  2.00  1.00           O
ATOM   2347  N   GLU A 298      -4.279  30.082  80.049  3.00  1.00           N
ATOM   2348  CA  GLU A 298      -4.935  31.178  80.704  3.00  1.00           C
ATOM   2349  CB  GLU A 298      -4.633  32.566  80.112  3.00  1.00           C
ATOM   2350  CG  GLU A 298      -3.252  33.111  80.482  3.00  1.00           C
ATOM   2351  CD  GLU A 298      -3.331  33.709  81.883  3.00  1.00           C
ATOM   2352  OE1 GLU A 298      -4.466  34.040  82.321  3.00  1.00           O
ATOM   2353  OE2 GLU A 298      -2.259  33.850  82.532  3.00  1.00           O
ATOM   2354  C   GLU A 298      -6.371  30.882  80.405  3.00  1.00           C
ATOM   2355  O   GLU A 298      -6.748  30.767  79.240  3.00  1.00           O
ATOM   2356  N   GLY A 299      -7.216  30.703  81.435  3.00  1.00           N
ATOM   2357  CA  GLY A 299      -8.602  30.467  81.147  3.00  1.00           C
ATOM   2358  C   GLY A 299      -8.900  29.006  80.965  3.00  1.00           C
ATOM   2359  O   GLY A 299     -10.027  28.651  80.624  3.00  1.00           O
ATOM   2360  N   GLN A 300      -7.920  28.109  81.180  1.00  1.00           N
ATOM   2361  CA  GLN A 300      -8.212  26.708  81.021  1.00  1.00           C
ATOM   2362  CB  GLN A 300      -7.127  25.941  80.249  1.00  1.00           C
ATOM   2363  CG  GLN A 300      -6.976  26.452  78.822  1.00  1.00           C
ATOM   2364  CD  GLN A 300      -8.381  26.488  78.244  1.00  1.00           C
ATOM   2365  OE1 GLN A 300      -8.936  27.556  77.988  1.00  1.00           O
ATOM   2366  NE2 GLN A 300      -8.988  25.287  78.058  1.00  1.00           N
ATOM   2367  C   GLN A 300      -8.247  26.117  82.400  1.00  1.00           C
ATOM   2368  O   GLN A 300      -7.652  26.659  83.330  1.00  1.00           O
ATOM   2369  N   LYS A 301      -8.972  24.994  82.585  4.00  1.00           N
ATOM   2370  CA  LYS A 301      -9.024  24.411  83.896  4.00  1.00           C
ATOM   2371  CB  LYS A 301     -10.238  23.488  84.098  4.00  1.00           C
ATOM   2372  CG  LYS A 301     -11.551  24.243  83.851  4.00  1.00           C
ATOM   2373  CD  LYS A 301     -11.694  25.523  84.684  4.00  1.00           C
ATOM   2374  CE  LYS A 301     -12.868  26.417  84.269  4.00  1.00           C
ATOM   2375  NZ  LYS A 301     -14.085  26.051  85.028  4.00  1.00           N
ATOM   2376  C   LYS A 301      -7.730  23.692  84.115  4.00  1.00           C
ATOM   2377  O   LYS A 301      -7.216  23.038  83.208  4.00  1.00           O
ATOM   2378  N   VAL A 302      -7.147  23.809  85.328  4.00  1.00           N
ATOM   2379  CA  VAL A 302      -5.829  23.263  85.499  4.00  1.00           C
ATOM   2380  CB  VAL A 302      -4.862  24.300  85.994  4.00  1.00           C
ATOM   2381  CG1 VAL A 302      -3.477  23.657  86.166  4.00  1.00           C
ATOM   2382  CG2 VAL A 302      -4.904  25.508  85.045  4.00  1.00           C
ATOM   2383  C   VAL A 302      -5.802  22.156  86.489  4.00  1.00           C
ATOM   2384  O   VAL A 302      -5.824  22.380  87.698  4.00  1.00           O
ATOM   2385  N   ALA A 303      -5.780  20.911  85.987  4.00  1.00           N
ATOM   2386  CA  ALA A 303      -5.648  19.784  86.852  4.00  1.00           C
ATOM   2387  CB  ALA A 303      -6.032  18.468  86.153  4.00  1.00           C
ATOM   2388  C   ALA A 303      -4.253  19.649  87.389  4.00  1.00           C
ATOM   2389  O   ALA A 303      -4.067  19.473  88.592  4.00  1.00           O
ATOM   2390  N   TYR A 304      -3.223  19.746  86.514  4.00  1.00           N
ATOM   2391  CA  TYR A 304      -1.885  19.511  86.992  4.00  1.00           C
ATOM   2392  CB  TYR A 304      -1.332  18.149  86.531  4.00  1.00           C
ATOM   2393  CG  TYR A 304      -0.112  17.831  87.323  4.00  1.00           C
ATOM   2394  CD1 TYR A 304      -0.233  17.364  88.612  4.00  1.00           C
ATOM   2395  CD2 TYR A 304       1.144  17.979  86.785  4.00  1.00           C
ATOM   2396  CE1 TYR A 304       0.880  17.061  89.359  4.00  1.00           C
ATOM   2397  CE2 TYR A 304       2.262  17.678  87.527  4.00  1.00           C
ATOM   2398  CZ  TYR A 304       2.130  17.220  88.816  4.00  1.00           C
ATOM   2399  OH  TYR A 304       3.275  16.910  89.578  4.00  1.00           O
ATOM   2400  C   TYR A 304      -0.998  20.603  86.460  4.00  1.00           C
ATOM   2401  O   TYR A 304      -1.061  20.947  85.281  4.00  1.00           O
ATOM   2402  N   GLY A 305      -0.154  21.193  87.333  1.00  1.00           N
ATOM   2403  CA  GLY A 305       0.814  22.177  86.920  1.00  1.00           C
ATOM   2404  C   GLY A 305       0.180  23.486  86.576  1.00  1.00           C
ATOM   2405  O   GLY A 305      -0.725  23.959  87.261  1.00  1.00           O
ATOM   2406  N   GLY A 306       0.668  24.105  85.479  1.00  1.00           N
ATOM   2407  CA  GLY A 306       0.188  25.394  85.077  1.00  1.00           C
ATOM   2408  C   GLY A 306       1.087  26.457  85.633  1.00  1.00           C
ATOM   2409  O   GLY A 306       0.675  27.607  85.774  1.00  1.00           O
ATOM   2410  N   THR A 307       2.350  26.109  85.960  1.00  1.00           N
ATOM   2411  CA  THR A 307       3.231  27.102  86.507  1.00  1.00           C
ATOM   2412  CB  THR A 307       3.841  26.711  87.825  1.00  1.00           C
ATOM   2413  OG1 THR A 307       4.702  25.595  87.651  1.00  1.00           O
ATOM   2414  CG2 THR A 307       2.718  26.366  88.816  1.00  1.00           C
ATOM   2415  C   THR A 307       4.389  27.289  85.587  1.00  1.00           C
ATOM   2416  O   THR A 307       4.608  26.493  84.675  1.00  1.00           O
ATOM   2417  N   GLY A 308       5.148  28.387  85.793  4.00  1.00           N
ATOM   2418  CA  GLY A 308       6.312  28.589  84.984  4.00  1.00           C
ATOM   2419  C   GLY A 308       7.005  29.842  85.393  4.00  1.00           C
ATOM   2420  O   GLY A 308       6.371  30.840  85.733  4.00  1.00           O
ATOM   2421  N   ASP A 309       8.352  29.812  85.372  4.00  1.00           N
ATOM   2422  CA  ASP A 309       9.093  31.006  85.634  4.00  1.00           C
ATOM   2423  CB  ASP A 309      10.331  30.846  86.534  4.00  1.00           C
ATOM   2424  CG  ASP A 309       9.857  30.872  87.983  4.00  1.00           C
ATOM   2425  OD1 ASP A 309       8.616  30.887  88.207  4.00  1.00           O
ATOM   2426  OD2 ASP A 309      10.733  30.898  88.888  4.00  1.00           O
ATOM   2427  C   ASP A 309       9.519  31.534  84.306  4.00  1.00           C
ATOM   2428  O   ASP A 309       9.941  30.784  83.434  4.00  1.00           O
ATOM   2429  N   ALA A 310       9.319  32.839  84.074  3.00  1.00           N
ATOM   2430  CA  ALA A 310       9.723  33.428  82.831  3.00  1.00           C
ATOM   2431  CB  ALA A 310       9.196  34.865  82.663  3.00  1.00           C
ATOM   2432  C   ALA A 310      11.221  33.476  82.743  3.00  1.00           C
ATOM   2433  O   ALA A 310      11.789  33.239  81.678  3.00  1.00           O
ATOM   2434  N   ALA A 311      11.909  33.765  83.869  3.00  1.00           N
ATOM   2435  CA  ALA A 311      13.330  33.989  83.806  3.00  1.00           C
ATOM   2436  CB  ALA A 311      13.951  34.270  85.185  3.00  1.00           C
ATOM   2437  C   ALA A 311      13.996  32.780  83.246  3.00  1.00           C
ATOM   2438  O   ALA A 311      14.807  32.880  82.328  3.00  1.00           O
ATOM   2439  N   THR A 312      13.660  31.594  83.774  3.00  1.00           N
ATOM   2440  CA  THR A 312      14.183  30.398  83.191  3.00  1.00           C
ATOM   2441  CB  THR A 312      14.629  29.394  84.213  3.00  1.00           C
ATOM   2442  OG1 THR A 312      15.632  29.957  85.046  3.00  1.00           O
ATOM   2443  CG2 THR A 312      15.182  28.159  83.486  3.00  1.00           C
ATOM   2444  C   THR A 312      12.980  29.860  82.537  3.00  1.00           C
ATOM   2445  O   THR A 312      12.074  29.471  83.263  3.00  1.00           O
ATOM   2446  N   ARG A 313      12.939  29.824  81.185  3.00  1.00           N
ATOM   2447  CA  ARG A 313      11.732  29.460  80.492  3.00  1.00           C
ATOM   2448  CB  ARG A 313      11.824  29.608  78.962  3.00  1.00           C
ATOM   2449  CG  ARG A 313      12.161  31.016  78.462  3.00  1.00           C
ATOM   2450  CD  ARG A 313      11.368  32.138  79.134  3.00  1.00           C
ATOM   2451  NE  ARG A 313      11.805  33.417  78.505  3.00  1.00           N
ATOM   2452  CZ  ARG A 313      13.022  33.952  78.818  3.00  1.00           C
ATOM   2453  NH1 ARG A 313      13.855  33.293  79.676  3.00  1.00           N
ATOM   2454  NH2 ARG A 313      13.417  35.132  78.258  3.00  1.00           N
ATOM   2455  C   ARG A 313      11.457  28.018  80.773  3.00  1.00           C
ATOM   2456  O   ARG A 313      11.861  27.144  80.010  3.00  1.00           O
ATOM   2457  N   TYR A 314      10.762  27.730  81.897  4.00  1.00           N
ATOM   2458  CA  TYR A 314      10.407  26.385  82.191  4.00  1.00           C
ATOM   2459  CB  TYR A 314      11.274  25.625  83.210  4.00  1.00           C
ATOM   2460  CG  TYR A 314      10.942  26.013  84.602  4.00  1.00           C
ATOM   2461  CD1 TYR A 314       9.932  25.349  85.259  4.00  1.00           C
ATOM   2462  CD2 TYR A 314      11.632  27.012  85.246  4.00  1.00           C
ATOM   2463  CE1 TYR A 314       9.607  25.678  86.551  4.00  1.00           C
ATOM   2464  CE2 TYR A 314      11.310  27.344  86.540  4.00  1.00           C
ATOM   2465  CZ  TYR A 314      10.301  26.676  87.191  4.00  1.00           C
ATOM   2466  OH  TYR A 314       9.973  27.015  88.519  4.00  1.00           O
ATOM   2467  C   TYR A 314       8.997  26.394  82.648  4.00  1.00           C
ATOM   2468  O   TYR A 314       8.602  27.219  83.471  4.00  1.00           O
ATOM   2469  N   ILE A 315       8.179  25.488  82.092  4.00  1.00           N
ATOM   2470  CA  ILE A 315       6.837  25.454  82.564  4.00  1.00           C
ATOM   2471  CB  ILE A 315       5.786  25.820  81.552  4.00  1.00           C
ATOM   2472  CG1 ILE A 315       5.741  24.816  80.393  4.00  1.00           C
ATOM   2473  CG2 ILE A 315       6.041  27.271  81.120  4.00  1.00           C
ATOM   2474  CD1 ILE A 315       4.484  24.966  79.535  4.00  1.00           C
ATOM   2475  C   ILE A 315       6.586  24.079  83.020  4.00  1.00           C
ATOM   2476  O   ILE A 315       7.063  23.109  82.432  4.00  1.00           O
ATOM   2477  N   ALA A 316       5.840  23.978  84.123  1.00  1.00           N
ATOM   2478  CA  ALA A 316       5.559  22.699  84.656  1.00  1.00           C
ATOM   2479  CB  ALA A 316       4.919  22.740  86.054  1.00  1.00           C
ATOM   2480  C   ALA A 316       4.594  22.024  83.749  1.00  1.00           C
ATOM   2481  O   ALA A 316       3.952  22.649  82.907  1.00  1.00           O
ATOM   2482  N   PRO A 317       4.520  20.733  83.893  1.00  1.00           N
ATOM   2483  CA  PRO A 317       3.631  19.941  83.104  1.00  1.00           C
ATOM   2484  CD  PRO A 317       5.568  19.944  84.512  1.00  1.00           C
ATOM   2485  CB  PRO A 317       3.944  18.482  83.448  1.00  1.00           C
ATOM   2486  CG  PRO A 317       4.907  18.569  84.652  1.00  1.00           C
ATOM   2487  C   PRO A 317       2.233  20.396  83.399  1.00  1.00           C
ATOM   2488  O   PRO A 317       1.880  20.444  84.576  1.00  1.00           O
ATOM   2489  N   THR A 318       1.422  20.741  82.370  4.00  1.00           N
ATOM   2490  CA  THR A 318       0.097  21.210  82.682  4.00  1.00           C
ATOM   2491  CB  THR A 318      -0.101  22.689  82.500  4.00  1.00           C
ATOM   2492  OG1 THR A 318      -1.391  23.051  82.968  4.00  1.00           O
ATOM   2493  CG2 THR A 318       0.057  23.080  81.021  4.00  1.00           C
ATOM   2494  C   THR A 318      -0.935  20.499  81.874  4.00  1.00           C
ATOM   2495  O   THR A 318      -0.970  20.574  80.646  4.00  1.00           O
ATOM   2496  N   ILE A 319      -1.796  19.747  82.576  4.00  1.00           N
ATOM   2497  CA  ILE A 319      -2.788  18.963  81.916  4.00  1.00           C
ATOM   2498  CB  ILE A 319      -3.128  17.733  82.701  4.00  1.00           C
ATOM   2499  CG1 ILE A 319      -3.623  18.072  84.110  4.00  1.00           C
ATOM   2500  CG2 ILE A 319      -1.892  16.819  82.683  4.00  1.00           C
ATOM   2501  CD1 ILE A 319      -3.963  16.806  84.888  4.00  1.00           C
ATOM   2502  C   ILE A 319      -4.001  19.637  81.387  4.00  1.00           C
ATOM   2503  O   ILE A 319      -4.326  19.470  80.220  4.00  1.00           O
ATOM   2504  N   LEU A 320      -4.712  20.438  82.179  4.00  1.00           N
ATOM   2505  CA  LEU A 320      -5.904  21.004  81.623  4.00  1.00           C
ATOM   2506  CB  LEU A 320      -5.678  21.833  80.343  4.00  1.00           C
ATOM   2507  CG  LEU A 320      -4.567  22.884  80.523  4.00  1.00           C
ATOM   2508  CD1 LEU A 320      -4.461  23.812  79.303  4.00  1.00           C
ATOM   2509  CD2 LEU A 320      -4.710  23.636  81.855  4.00  1.00           C
ATOM   2510  C   LEU A 320      -6.923  19.957  81.390  4.00  1.00           C
ATOM   2511  O   LEU A 320      -6.609  18.801  81.114  4.00  1.00           O
ATOM   2512  N   THR A 321      -8.192  20.360  81.570  4.00  1.00           N
ATOM   2513  CA  THR A 321      -9.284  19.467  81.375  4.00  1.00           C
ATOM   2514  CB  THR A 321      -9.755  18.843  82.655  4.00  1.00           C
ATOM   2515  OG1 THR A 321     -10.762  17.874  82.398  4.00  1.00           O
ATOM   2516  CG2 THR A 321     -10.298  19.958  83.563  4.00  1.00           C
ATOM   2517  C   THR A 321     -10.430  20.263  80.811  4.00  1.00           C
ATOM   2518  O   THR A 321     -10.475  21.485  80.947  4.00  1.00           O
ATOM   2519  N   ASP A 322     -11.376  19.574  80.135  1.00  1.00           N
ATOM   2520  CA  ASP A 322     -12.556  20.169  79.561  1.00  1.00           C
ATOM   2521  CB  ASP A 322     -13.630  20.606  80.576  1.00  1.00           C
ATOM   2522  CG  ASP A 322     -14.354  19.362  81.064  1.00  1.00           C
ATOM   2523  OD1 ASP A 322     -13.714  18.277  81.079  1.00  1.00           O
ATOM   2524  OD2 ASP A 322     -15.561  19.477  81.409  1.00  1.00           O
ATOM   2525  C   ASP A 322     -12.189  21.359  78.743  1.00  1.00           C
ATOM   2526  O   ASP A 322     -12.895  22.367  78.762  1.00  1.00           O
ATOM   2527  N   VAL A 323     -11.083  21.279  77.980  1.00  1.00           N
ATOM   2528  CA  VAL A 323     -10.758  22.406  77.158  1.00  1.00           C
ATOM   2529  CB  VAL A 323      -9.395  22.334  76.529  1.00  1.00           C
ATOM   2530  CG1 VAL A 323      -9.308  21.073  75.652  1.00  1.00           C
ATOM   2531  CG2 VAL A 323      -9.171  23.629  75.733  1.00  1.00           C
ATOM   2532  C   VAL A 323     -11.747  22.397  76.059  1.00  1.00           C
ATOM   2533  O   VAL A 323     -12.028  21.357  75.463  1.00  1.00           O
ATOM   2534  N   ASP A 324     -12.337  23.566  75.779  1.00  1.00           N
ATOM   2535  CA  ASP A 324     -13.265  23.577  74.705  1.00  1.00           C
ATOM   2536  CB  ASP A 324     -14.381  24.626  74.856  1.00  1.00           C
ATOM   2537  CG  ASP A 324     -15.273  24.156  76.002  1.00  1.00           C
ATOM   2538  OD1 ASP A 324     -15.674  22.961  75.986  1.00  1.00           O
ATOM   2539  OD2 ASP A 324     -15.542  24.974  76.921  1.00  1.00           O
ATOM   2540  C   ASP A 324     -12.480  23.839  73.481  1.00  1.00           C
ATOM   2541  O   ASP A 324     -11.445  24.502  73.502  1.00  1.00           O
ATOM   2542  N   PRO A 325     -12.946  23.290  72.408  3.00  1.00           N
ATOM   2543  CA  PRO A 325     -12.317  23.461  71.139  3.00  1.00           C
ATOM   2544  CD  PRO A 325     -14.018  22.313  72.401  3.00  1.00           C
ATOM   2545  CB  PRO A 325     -13.061  22.518  70.189  3.00  1.00           C
ATOM   2546  CG  PRO A 325     -14.383  22.189  70.917  3.00  1.00           C
ATOM   2547  C   PRO A 325     -12.591  24.926  70.917  3.00  1.00           C
ATOM   2548  O   PRO A 325     -13.501  25.469  71.546  3.00  1.00           O
ATOM   2549  N   GLN A 326     -11.847  25.585  70.022  3.00  1.00           N
ATOM   2550  CA  GLN A 326     -11.936  27.005  69.829  3.00  1.00           C
ATOM   2551  CB  GLN A 326     -13.284  27.546  69.315  3.00  1.00           C
ATOM   2552  CG  GLN A 326     -13.221  29.030  68.915  3.00  1.00           C
ATOM   2553  CD  GLN A 326     -12.279  29.195  67.725  3.00  1.00           C
ATOM   2554  OE1 GLN A 326     -12.240  28.358  66.827  3.00  1.00           O
ATOM   2555  NE2 GLN A 326     -11.499  30.310  67.716  3.00  1.00           N
ATOM   2556  C   GLN A 326     -11.516  27.757  71.057  3.00  1.00           C
ATOM   2557  O   GLN A 326     -12.069  28.803  71.390  3.00  1.00           O
ATOM   2558  N   SER A 327     -10.499  27.227  71.763  1.00  1.00           N
ATOM   2559  CA  SER A 327      -9.907  27.935  72.860  1.00  1.00           C
ATOM   2560  CB  SER A 327      -9.865  27.141  74.175  1.00  1.00           C
ATOM   2561  OG  SER A 327      -8.923  26.083  74.069  1.00  1.00           O
ATOM   2562  C   SER A 327      -8.503  28.090  72.442  1.00  1.00           C
ATOM   2563  O   SER A 327      -7.989  27.162  71.824  1.00  1.00           O
ATOM   2564  N   PRO A 328      -7.901  29.236  72.658  2.00  1.00           N
ATOM   2565  CA  PRO A 328      -6.516  29.390  72.327  2.00  1.00           C
ATOM   2566  CD  PRO A 328      -8.333  30.178  73.679  2.00  1.00           C
ATOM   2567  CB  PRO A 328      -6.125  30.771  72.844  2.00  1.00           C
ATOM   2568  CG  PRO A 328      -7.061  30.963  74.055  2.00  1.00           C
ATOM   2569  C   PRO A 328      -5.874  28.318  73.115  2.00  1.00           C
ATOM   2570  O   PRO A 328      -5.702  28.485  74.320  2.00  1.00           O
ATOM   2571  N   VAL A 329      -5.473  27.259  72.411  2.00  1.00           N
ATOM   2572  CA  VAL A 329      -4.996  26.020  72.912  2.00  1.00           C
ATOM   2573  CB  VAL A 329      -5.903  25.264  73.854  2.00  1.00           C
ATOM   2574  CG1 VAL A 329      -5.326  23.843  73.964  2.00  1.00           C
ATOM   2575  CG2 VAL A 329      -6.001  25.940  75.231  2.00  1.00           C
ATOM   2576  C   VAL A 329      -5.046  25.201  71.690  2.00  1.00           C
ATOM   2577  O   VAL A 329      -4.061  24.950  70.999  2.00  1.00           O
ATOM   2578  N   MET A 330      -6.292  24.801  71.421  2.00  1.00           N
ATOM   2579  CA  MET A 330      -6.700  23.987  70.337  2.00  1.00           C
ATOM   2580  CB  MET A 330      -8.228  23.809  70.331  2.00  1.00           C
ATOM   2581  CG  MET A 330      -8.803  23.261  71.638  2.00  1.00           C
ATOM   2582  SD  MET A 330      -8.359  21.538  71.987  2.00  1.00           S
ATOM   2583  CE  MET A 330      -9.328  20.914  70.584  2.00  1.00           C
ATOM   2584  C   MET A 330      -6.388  24.684  69.058  2.00  1.00           C
ATOM   2585  O   MET A 330      -5.949  24.074  68.085  2.00  1.00           O
ATOM   2586  N   GLN A 331      -6.595  26.006  69.053  3.00  1.00           N
ATOM   2587  CA  GLN A 331      -6.494  26.804  67.874  3.00  1.00           C
ATOM   2588  CB  GLN A 331      -6.769  28.287  68.188  3.00  1.00           C
ATOM   2589  CG  GLN A 331      -6.442  29.248  67.045  3.00  1.00           C
ATOM   2590  CD  GLN A 331      -7.228  28.825  65.816  3.00  1.00           C
ATOM   2591  OE1 GLN A 331      -6.688  28.775  64.714  3.00  1.00           O
ATOM   2592  NE2 GLN A 331      -8.540  28.517  66.003  3.00  1.00           N
ATOM   2593  C   GLN A 331      -5.136  26.705  67.255  3.00  1.00           C
ATOM   2594  O   GLN A 331      -5.016  26.568  66.038  3.00  1.00           O
ATOM   2595  N   GLU A 332      -4.071  26.745  68.068  1.00  1.00           N
ATOM   2596  CA  GLU A 332      -2.762  26.782  67.486  1.00  1.00           C
ATOM   2597  CB  GLU A 332      -2.005  28.046  67.917  1.00  1.00           C
ATOM   2598  CG  GLU A 332      -2.011  28.188  69.443  1.00  1.00           C
ATOM   2599  CD  GLU A 332      -1.202  29.410  69.842  1.00  1.00           C
ATOM   2600  OE1 GLU A 332      -0.022  29.502  69.412  1.00  1.00           O
ATOM   2601  OE2 GLU A 332      -1.751  30.264  70.588  1.00  1.00           O
ATOM   2602  C   GLU A 332      -1.958  25.630  67.981  1.00  1.00           C
ATOM   2603  O   GLU A 332      -2.259  25.033  69.013  1.00  1.00           O
ATOM   2604  N   GLU A 333      -0.899  25.283  67.223  1.00  1.00           N
ATOM   2605  CA  GLU A 333      -0.048  24.221  67.662  1.00  1.00           C
ATOM   2606  CB  GLU A 333       1.079  23.858  66.663  1.00  1.00           C
ATOM   2607  CG  GLU A 333       0.646  23.025  65.444  1.00  1.00           C
ATOM   2608  CD  GLU A 333       0.050  23.933  64.373  1.00  1.00           C
ATOM   2609  OE1 GLU A 333       0.831  24.645  63.686  1.00  1.00           O
ATOM   2610  OE2 GLU A 333      -1.201  23.921  64.226  1.00  1.00           O
ATOM   2611  C   GLU A 333       0.576  24.679  68.906  1.00  1.00           C
ATOM   2612  O   GLU A 333       1.099  25.789  68.998  1.00  1.00           O
ATOM   2613  N   ILE A 334       0.489  23.823  69.924  1.00  1.00           N
ATOM   2614  CA  ILE A 334       1.134  24.181  71.126  1.00  1.00           C
ATOM   2615  CB  ILE A 334       0.239  24.024  72.327  1.00  1.00           C
ATOM   2616  CG1 ILE A 334       0.998  24.422  73.600  1.00  1.00           C
ATOM   2617  CG2 ILE A 334      -0.397  22.620  72.322  1.00  1.00           C
ATOM   2618  CD1 ILE A 334       1.323  25.914  73.676  1.00  1.00           C
ATOM   2619  C   ILE A 334       2.307  23.302  71.248  1.00  1.00           C
ATOM   2620  O   ILE A 334       2.251  22.202  71.795  1.00  1.00           O
ATOM   2621  N   PHE A 335       3.432  23.775  70.710  1.00  1.00           N
ATOM   2622  CA  PHE A 335       4.559  22.961  70.950  1.00  1.00           C
ATOM   2623  CB  PHE A 335       5.759  23.273  70.032  1.00  1.00           C
ATOM   2624  CG  PHE A 335       5.393  22.971  68.616  1.00  1.00           C
ATOM   2625  CD1 PHE A 335       5.451  21.686  68.124  1.00  1.00           C
ATOM   2626  CD2 PHE A 335       5.003  23.985  67.770  1.00  1.00           C
ATOM   2627  CE1 PHE A 335       5.115  21.419  66.816  1.00  1.00           C
ATOM   2628  CE2 PHE A 335       4.668  23.723  66.462  1.00  1.00           C
ATOM   2629  CZ  PHE A 335       4.722  22.438  65.981  1.00  1.00           C
ATOM   2630  C   PHE A 335       4.924  23.384  72.325  1.00  1.00           C
ATOM   2631  O   PHE A 335       5.369  24.512  72.538  1.00  1.00           O
ATOM   2632  N   GLY A 336       4.707  22.494  73.307  1.00  1.00           N
ATOM   2633  CA  GLY A 336       4.953  22.882  74.658  1.00  1.00           C
ATOM   2634  C   GLY A 336       4.514  21.754  75.526  1.00  1.00           C
ATOM   2635  O   GLY A 336       4.068  20.702  75.069  1.00  1.00           O
ATOM   2636  N   PRO A 337       4.668  21.983  76.792  1.00  1.00           N
ATOM   2637  CA  PRO A 337       4.315  21.006  77.779  1.00  1.00           C
ATOM   2638  CD  PRO A 337       5.682  22.911  77.272  1.00  1.00           C
ATOM   2639  CB  PRO A 337       4.938  21.489  79.085  1.00  1.00           C
ATOM   2640  CG  PRO A 337       6.127  22.353  78.631  1.00  1.00           C
ATOM   2641  C   PRO A 337       2.832  20.779  77.914  1.00  1.00           C
ATOM   2642  O   PRO A 337       2.442  19.720  78.403  1.00  1.00           O
ATOM   2643  N   VAL A 338       1.998  21.741  77.482  4.00  1.00           N
ATOM   2644  CA  VAL A 338       0.582  21.681  77.717  4.00  1.00           C
ATOM   2645  CB  VAL A 338      -0.127  22.918  77.246  4.00  1.00           C
ATOM   2646  CG1 VAL A 338      -1.638  22.757  77.479  4.00  1.00           C
ATOM   2647  CG2 VAL A 338       0.505  24.137  77.940  4.00  1.00           C
ATOM   2648  C   VAL A 338      -0.051  20.524  76.987  4.00  1.00           C
ATOM   2649  O   VAL A 338       0.320  20.228  75.853  4.00  1.00           O
ATOM   2650  N   LEU A 339      -1.024  19.830  77.638  4.00  1.00           N
ATOM   2651  CA  LEU A 339      -1.716  18.734  76.994  4.00  1.00           C
ATOM   2652  CB  LEU A 339      -1.273  17.352  77.512  4.00  1.00           C
ATOM   2653  CG  LEU A 339      -1.987  16.178  76.818  4.00  1.00           C
ATOM   2654  CD1 LEU A 339      -1.666  16.154  75.315  4.00  1.00           C
ATOM   2655  CD2 LEU A 339      -1.683  14.837  77.507  4.00  1.00           C
ATOM   2656  C   LEU A 339      -3.202  18.846  77.237  4.00  1.00           C
ATOM   2657  O   LEU A 339      -3.712  18.214  78.155  4.00  1.00           O
ATOM   2658  N   PRO A 340      -3.927  19.498  76.354  4.00  1.00           N
ATOM   2659  CA  PRO A 340      -5.277  20.004  76.558  4.00  1.00           C
ATOM   2660  CD  PRO A 340      -3.350  19.945  75.097  4.00  1.00           C
ATOM   2661  CB  PRO A 340      -5.647  20.704  75.249  4.00  1.00           C
ATOM   2662  CG  PRO A 340      -4.297  21.045  74.594  4.00  1.00           C
ATOM   2663  C   PRO A 340      -6.431  19.162  77.045  4.00  1.00           C
ATOM   2664  O   PRO A 340      -7.239  19.712  77.792  4.00  1.00           O
ATOM   2665  N   ILE A 341      -6.548  17.875  76.661  4.00  1.00           N
ATOM   2666  CA  ILE A 341      -7.687  17.020  76.935  4.00  1.00           C
ATOM   2667  CB  ILE A 341      -7.829  16.515  78.354  4.00  1.00           C
ATOM   2668  CG1 ILE A 341      -8.786  15.308  78.376  4.00  1.00           C
ATOM   2669  CG2 ILE A 341      -8.285  17.658  79.273  4.00  1.00           C
ATOM   2670  CD1 ILE A 341      -8.727  14.507  79.677  4.00  1.00           C
ATOM   2671  C   ILE A 341      -8.963  17.677  76.472  4.00  1.00           C
ATOM   2672  O   ILE A 341      -9.413  18.690  77.003  4.00  1.00           O
ATOM   2673  N   VAL A 342      -9.586  17.077  75.432  4.00  1.00           N
ATOM   2674  CA  VAL A 342     -10.832  17.528  74.865  4.00  1.00           C
ATOM   2675  CB  VAL A 342     -10.717  17.971  73.436  4.00  1.00           C
ATOM   2676  CG1 VAL A 342     -12.122  18.268  72.888  4.00  1.00           C
ATOM   2677  CG2 VAL A 342      -9.774  19.185  73.379  4.00  1.00           C
ATOM   2678  C   VAL A 342     -11.700  16.302  74.899  4.00  1.00           C
ATOM   2679  O   VAL A 342     -11.186  15.188  74.820  4.00  1.00           O
ATOM   2680  N   CYS A 343     -13.036  16.453  75.037  4.00  1.00           N
ATOM   2681  CA  CYS A 343     -13.865  15.278  75.140  4.00  1.00           C
ATOM   2682  CB  CYS A 343     -14.889  15.342  76.289  4.00  1.00           C
ATOM   2683  SG  CYS A 343     -16.213  16.552  75.989  4.00  1.00           S
ATOM   2684  C   CYS A 343     -14.663  15.109  73.870  4.00  1.00           C
ATOM   2685  O   CYS A 343     -14.989  16.086  73.198  4.00  1.00           O
ATOM   2686  N   VAL A 344     -14.965  13.841  73.493  1.00  1.00           N
ATOM   2687  CA  VAL A 344     -15.821  13.537  72.370  1.00  1.00           C
ATOM   2688  CB  VAL A 344     -15.104  13.222  71.084  1.00  1.00           C
ATOM   2689  CG1 VAL A 344     -16.088  12.569  70.099  1.00  1.00           C
ATOM   2690  CG2 VAL A 344     -14.566  14.545  70.516  1.00  1.00           C
ATOM   2691  C   VAL A 344     -16.678  12.359  72.738  1.00  1.00           C
ATOM   2692  O   VAL A 344     -16.252  11.470  73.474  1.00  1.00           O
ATOM   2693  N   ARG A 345     -17.930  12.344  72.228  1.00  1.00           N
ATOM   2694  CA  ARG A 345     -18.887  11.304  72.502  1.00  1.00           C
ATOM   2695  CB  ARG A 345     -20.256  11.552  71.848  1.00  1.00           C
ATOM   2696  CG  ARG A 345     -21.135  12.557  72.588  1.00  1.00           C
ATOM   2697  CD  ARG A 345     -22.484  12.778  71.904  1.00  1.00           C
ATOM   2698  NE  ARG A 345     -22.180  13.392  70.585  1.00  1.00           N
ATOM   2699  CZ  ARG A 345     -21.955  14.735  70.518  1.00  1.00           C
ATOM   2700  NH1 ARG A 345     -22.120  15.502  71.635  1.00  1.00           N
ATOM   2701  NH2 ARG A 345     -21.537  15.302  69.349  1.00  1.00           N
ATOM   2702  C   ARG A 345     -18.427   9.980  71.983  1.00  1.00           C
ATOM   2703  O   ARG A 345     -18.433   8.992  72.716  1.00  1.00           O
ATOM   2704  N   SER A 346     -17.988   9.920  70.712  1.00  1.00           N
ATOM   2705  CA  SER A 346     -17.683   8.632  70.161  1.00  1.00           C
ATOM   2706  CB  SER A 346     -18.823   8.086  69.286  1.00  1.00           C
ATOM   2707  OG  SER A 346     -19.138   9.026  68.270  1.00  1.00           O
ATOM   2708  C   SER A 346     -16.456   8.719  69.322  1.00  1.00           C
ATOM   2709  O   SER A 346     -15.967   9.803  69.007  1.00  1.00           O
ATOM   2710  N   LEU A 347     -15.927   7.539  68.957  2.00  1.00           N
ATOM   2711  CA  LEU A 347     -14.780   7.438  68.112  2.00  1.00           C
ATOM   2712  CB  LEU A 347     -14.360   5.975  67.870  2.00  1.00           C
ATOM   2713  CG  LEU A 347     -15.386   5.098  67.118  2.00  1.00           C
ATOM   2714  CD1 LEU A 347     -16.760   5.100  67.810  2.00  1.00           C
ATOM   2715  CD2 LEU A 347     -15.436   5.415  65.615  2.00  1.00           C
ATOM   2716  C   LEU A 347     -15.212   8.081  66.834  2.00  1.00           C
ATOM   2717  O   LEU A 347     -14.429   8.745  66.156  2.00  1.00           O
ATOM   2718  N   GLU A 348     -16.504   7.890  66.492  2.00  1.00           N
ATOM   2719  CA  GLU A 348     -17.106   8.424  65.303  2.00  1.00           C
ATOM   2720  CB  GLU A 348     -18.579   7.985  65.186  2.00  1.00           C
ATOM   2721  CG  GLU A 348     -18.747   6.465  65.065  2.00  1.00           C
ATOM   2722  CD  GLU A 348     -20.228   6.114  65.153  2.00  1.00           C
ATOM   2723  OE1 GLU A 348     -21.008   6.939  65.698  2.00  1.00           O
ATOM   2724  OE2 GLU A 348     -20.594   5.005  64.678  2.00  1.00           O
ATOM   2725  C   GLU A 348     -17.063   9.927  65.370  2.00  1.00           C
ATOM   2726  O   GLU A 348     -16.634  10.576  64.416  2.00  1.00           O
ATOM   2727  N   GLU A 349     -17.463  10.526  66.514  2.00  1.00           N
ATOM   2728  CA  GLU A 349     -17.474  11.964  66.610  2.00  1.00           C
ATOM   2729  CB  GLU A 349     -18.070  12.523  67.913  2.00  1.00           C
ATOM   2730  CG  GLU A 349     -18.145  14.054  67.900  2.00  1.00           C
ATOM   2731  CD  GLU A 349     -19.109  14.472  66.795  2.00  1.00           C
ATOM   2732  OE1 GLU A 349     -20.337  14.235  66.953  2.00  1.00           O
ATOM   2733  OE2 GLU A 349     -18.629  15.030  65.772  2.00  1.00           O
ATOM   2734  C   GLU A 349     -16.054  12.452  66.489  2.00  1.00           C
ATOM   2735  O   GLU A 349     -15.797  13.489  65.881  2.00  1.00           O
ATOM   2736  N   ALA A 350     -15.097  11.699  67.070  2.00  1.00           N
ATOM   2737  CA  ALA A 350     -13.689  12.020  67.091  2.00  1.00           C
ATOM   2738  CB  ALA A 350     -12.888  10.945  67.841  2.00  1.00           C
ATOM   2739  C   ALA A 350     -13.155  12.051  65.718  2.00  1.00           C
ATOM   2740  O   ALA A 350     -12.372  12.937  65.374  2.00  1.00           O
ATOM   2741  N   ILE A 351     -13.578  11.075  64.901  2.00  1.00           N
ATOM   2742  CA  ILE A 351     -13.058  11.000  63.578  2.00  1.00           C
ATOM   2743  CB  ILE A 351     -13.733   9.957  62.731  2.00  1.00           C
ATOM   2744  CG1 ILE A 351     -13.617   8.551  63.341  2.00  1.00           C
ATOM   2745  CG2 ILE A 351     -13.134  10.067  61.320  2.00  1.00           C
ATOM   2746  CD1 ILE A 351     -14.562   7.533  62.696  2.00  1.00           C
ATOM   2747  C   ILE A 351     -13.440  12.304  62.941  2.00  1.00           C
ATOM   2748  O   ILE A 351     -12.632  12.943  62.271  2.00  1.00           O
ATOM   2749  N   GLN A 352     -14.693  12.744  63.180  2.00  1.00           N
ATOM   2750  CA  GLN A 352     -15.205  13.947  62.588  2.00  1.00           C
ATOM   2751  CB  GLN A 352     -16.693  14.194  62.920  2.00  1.00           C
ATOM   2752  CG  GLN A 352     -17.359  15.294  62.083  2.00  1.00           C
ATOM   2753  CD  GLN A 352     -17.340  16.609  62.850  2.00  1.00           C
ATOM   2754  OE1 GLN A 352     -17.684  17.658  62.307  2.00  1.00           O
ATOM   2755  NE2 GLN A 352     -16.944  16.557  64.150  2.00  1.00           N
ATOM   2756  C   GLN A 352     -14.394  15.105  63.086  2.00  1.00           C
ATOM   2757  O   GLN A 352     -14.076  16.018  62.326  2.00  1.00           O
ATOM   2758  N   PHE A 353     -14.015  15.087  64.378  2.00  1.00           N
ATOM   2759  CA  PHE A 353     -13.258  16.176  64.933  2.00  1.00           C
ATOM   2760  CB  PHE A 353     -12.909  15.942  66.415  2.00  1.00           C
ATOM   2761  CG  PHE A 353     -12.198  17.143  66.947  2.00  1.00           C
ATOM   2762  CD1 PHE A 353     -12.905  18.199  67.477  2.00  1.00           C
ATOM   2763  CD2 PHE A 353     -10.824  17.207  66.918  2.00  1.00           C
ATOM   2764  CE1 PHE A 353     -12.254  19.307  67.971  2.00  1.00           C
ATOM   2765  CE2 PHE A 353     -10.168  18.311  67.410  2.00  1.00           C
ATOM   2766  CZ  PHE A 353     -10.882  19.362  67.934  2.00  1.00           C
ATOM   2767  C   PHE A 353     -11.968  16.270  64.156  2.00  1.00           C
ATOM   2768  O   PHE A 353     -11.595  17.361  63.727  2.00  1.00           O
ATOM   2769  N   ILE A 354     -11.255  15.135  63.937  2.00  1.00           N
ATOM   2770  CA  ILE A 354     -10.039  15.164  63.154  2.00  1.00           C
ATOM   2771  CB  ILE A 354      -9.003  14.180  63.649  2.00  1.00           C
ATOM   2772  CG1 ILE A 354      -9.520  12.728  63.629  2.00  1.00           C
ATOM   2773  CG2 ILE A 354      -8.559  14.645  65.046  2.00  1.00           C
ATOM   2774  CD1 ILE A 354      -8.426  11.685  63.856  2.00  1.00           C
ATOM   2775  C   ILE A 354     -10.456  14.858  61.738  2.00  1.00           C
ATOM   2776  O   ILE A 354     -10.282  13.755  61.220  2.00  1.00           O
ATOM   2777  N   ASN A 355     -11.040  15.876  61.072  2.00  1.00           N
ATOM   2778  CA  ASN A 355     -11.513  15.782  59.717  2.00  1.00           C
ATOM   2779  CB  ASN A 355     -12.932  15.193  59.633  2.00  1.00           C
ATOM   2780  CG  ASN A 355     -13.097  14.548  58.265  2.00  1.00           C
ATOM   2781  OD1 ASN A 355     -14.214  14.339  57.795  2.00  1.00           O
ATOM   2782  ND2 ASN A 355     -11.955  14.197  57.615  2.00  1.00           N
ATOM   2783  C   ASN A 355     -11.578  17.215  59.285  2.00  1.00           C
ATOM   2784  O   ASN A 355     -10.944  17.621  58.313  2.00  1.00           O
ATOM   2785  N   GLN A 356     -12.356  18.011  60.051  2.00  1.00           N
ATOM   2786  CA  GLN A 356     -12.580  19.414  59.834  2.00  1.00           C
ATOM   2787  CB  GLN A 356     -13.590  20.018  60.824  2.00  1.00           C
ATOM   2788  CG  GLN A 356     -15.005  19.458  60.676  2.00  1.00           C
ATOM   2789  CD  GLN A 356     -15.648  20.073  59.441  2.00  1.00           C
ATOM   2790  OE1 GLN A 356     -15.065  20.929  58.777  2.00  1.00           O
ATOM   2791  NE2 GLN A 356     -16.893  19.626  59.126  2.00  1.00           N
ATOM   2792  C   GLN A 356     -11.283  20.160  59.998  2.00  1.00           C
ATOM   2793  O   GLN A 356     -11.004  21.106  59.261  2.00  1.00           O
ATOM   2794  N   ARG A 357     -10.455  19.740  60.972  1.00  1.00           N
ATOM   2795  CA  ARG A 357      -9.196  20.362  61.302  1.00  1.00           C
ATOM   2796  CB  ARG A 357      -8.573  19.747  62.563  1.00  1.00           C
ATOM   2797  CG  ARG A 357      -8.430  18.229  62.416  1.00  1.00           C
ATOM   2798  CD  ARG A 357      -7.484  17.556  63.409  1.00  1.00           C
ATOM   2799  NE  ARG A 357      -6.103  17.994  63.062  1.00  1.00           N
ATOM   2800  CZ  ARG A 357      -5.513  19.011  63.754  1.00  1.00           C
ATOM   2801  NH1 ARG A 357      -6.143  19.563  64.832  1.00  1.00           N
ATOM   2802  NH2 ARG A 357      -4.284  19.464  63.371  1.00  1.00           N
ATOM   2803  C   ARG A 357      -8.212  20.147  60.194  1.00  1.00           C
ATOM   2804  O   ARG A 357      -8.450  19.381  59.262  1.00  1.00           O
ATOM   2805  N   GLU A 358      -7.076  20.875  60.275  1.00  1.00           N
ATOM   2806  CA  GLU A 358      -6.020  20.789  59.307  1.00  1.00           C
ATOM   2807  CB  GLU A 358      -4.928  21.860  59.489  1.00  1.00           C
ATOM   2808  CG  GLU A 358      -4.253  21.850  60.864  1.00  1.00           C
ATOM   2809  CD  GLU A 358      -3.347  23.077  60.953  1.00  1.00           C
ATOM   2810  OE1 GLU A 358      -3.894  24.206  61.068  1.00  1.00           O
ATOM   2811  OE2 GLU A 358      -2.100  22.902  60.902  1.00  1.00           O
ATOM   2812  C   GLU A 358      -5.390  19.426  59.427  1.00  1.00           C
ATOM   2813  O   GLU A 358      -5.382  18.833  60.504  1.00  1.00           O
ATOM   2814  N   LYS A 359      -4.865  18.895  58.299  1.00  1.00           N
ATOM   2815  CA  LYS A 359      -4.253  17.589  58.215  1.00  1.00           C
ATOM   2816  CB  LYS A 359      -3.784  17.262  56.787  1.00  1.00           C
ATOM   2817  CG  LYS A 359      -4.876  17.490  55.735  1.00  1.00           C
ATOM   2818  CD  LYS A 359      -5.166  18.978  55.503  1.00  1.00           C
ATOM   2819  CE  LYS A 359      -6.409  19.278  54.663  1.00  1.00           C
ATOM   2820  NZ  LYS A 359      -6.718  20.726  54.728  1.00  1.00           N
ATOM   2821  C   LYS A 359      -3.049  17.651  59.095  1.00  1.00           C
ATOM   2822  O   LYS A 359      -2.240  18.577  59.047  1.00  1.00           O
ATOM   2823  N   PRO A 360      -2.961  16.667  59.931  1.00  1.00           N
ATOM   2824  CA  PRO A 360      -1.862  16.645  60.860  1.00  1.00           C
ATOM   2825  CD  PRO A 360      -4.199  16.205  60.543  1.00  1.00           C
ATOM   2826  CB  PRO A 360      -2.404  15.987  62.132  1.00  1.00           C
ATOM   2827  CG  PRO A 360      -3.925  16.172  62.050  1.00  1.00           C
ATOM   2828  C   PRO A 360      -0.589  15.978  60.458  1.00  1.00           C
ATOM   2829  O   PRO A 360      -0.546  15.286  59.441  1.00  1.00           O
ATOM   2830  N   LEU A 361       0.457  16.208  61.283  1.00  1.00           N
ATOM   2831  CA  LEU A 361       1.753  15.598  61.203  1.00  1.00           C
ATOM   2832  CB  LEU A 361       2.741  16.283  62.171  1.00  1.00           C
ATOM   2833  CG  LEU A 361       4.230  15.917  62.005  1.00  1.00           C
ATOM   2834  CD1 LEU A 361       5.084  16.679  63.031  1.00  1.00           C
ATOM   2835  CD2 LEU A 361       4.482  14.401  62.056  1.00  1.00           C
ATOM   2836  C   LEU A 361       1.589  14.158  61.573  1.00  1.00           C
ATOM   2837  O   LEU A 361       2.138  13.276  60.913  1.00  1.00           O
ATOM   2838  N   ALA A 362       0.813  13.873  62.642  4.00  1.00           N
ATOM   2839  CA  ALA A 362       0.658  12.499  63.026  4.00  1.00           C
ATOM   2840  CB  ALA A 362       1.766  11.999  63.968  4.00  1.00           C
ATOM   2841  C   ALA A 362      -0.637  12.318  63.742  4.00  1.00           C
ATOM   2842  O   ALA A 362      -1.119  13.218  64.427  4.00  1.00           O
ATOM   2843  N   LEU A 363      -1.242  11.123  63.568  4.00  1.00           N
ATOM   2844  CA  LEU A 363      -2.428  10.789  64.295  4.00  1.00           C
ATOM   2845  CB  LEU A 363      -3.652  10.484  63.408  4.00  1.00           C
ATOM   2846  CG  LEU A 363      -3.550   9.257  62.490  4.00  1.00           C
ATOM   2847  CD1 LEU A 363      -3.791   7.949  63.259  4.00  1.00           C
ATOM   2848  CD2 LEU A 363      -4.459   9.420  61.261  4.00  1.00           C
ATOM   2849  C   LEU A 363      -2.052   9.640  65.159  4.00  1.00           C
ATOM   2850  O   LEU A 363      -1.560   8.610  64.700  4.00  1.00           O
ATOM   2851  N   TYR A 364      -2.244   9.840  66.468  4.00  1.00           N
ATOM   2852  CA  TYR A 364      -1.863   8.894  67.462  4.00  1.00           C
ATOM   2853  CB  TYR A 364      -0.953   9.564  68.510  4.00  1.00           C
ATOM   2854  CG  TYR A 364      -1.073   8.939  69.859  4.00  1.00           C
ATOM   2855  CD1 TYR A 364      -0.729   7.634  70.110  4.00  1.00           C
ATOM   2856  CD2 TYR A 364      -1.504   9.718  70.908  4.00  1.00           C
ATOM   2857  CE1 TYR A 364      -0.843   7.111  71.380  4.00  1.00           C
ATOM   2858  CE2 TYR A 364      -1.618   9.203  72.176  4.00  1.00           C
ATOM   2859  CZ  TYR A 364      -1.287   7.895  72.417  4.00  1.00           C
ATOM   2860  OH  TYR A 364      -1.405   7.366  73.720  4.00  1.00           O
ATOM   2861  C   TYR A 364      -3.098   8.373  68.109  4.00  1.00           C
ATOM   2862  O   TYR A 364      -3.910   9.136  68.628  4.00  1.00           O
ATOM   2863  N   MET A 365      -3.274   7.036  68.076  4.00  1.00           N
ATOM   2864  CA  MET A 365      -4.473   6.485  68.628  4.00  1.00           C
ATOM   2865  CB  MET A 365      -5.400   5.879  67.558  4.00  1.00           C
ATOM   2866  CG  MET A 365      -5.826   6.827  66.437  4.00  1.00           C
ATOM   2867  SD  MET A 365      -6.668   5.980  65.063  4.00  1.00           S
ATOM   2868  CE  MET A 365      -5.206   5.066  64.489  4.00  1.00           C
ATOM   2869  C   MET A 365      -4.123   5.315  69.496  4.00  1.00           C
ATOM   2870  O   MET A 365      -3.392   4.432  69.064  4.00  1.00           O
ATOM   2871  N   PHE A 366      -4.659   5.251  70.734  4.00  1.00           N
ATOM   2872  CA  PHE A 366      -4.400   4.119  71.587  4.00  1.00           C
ATOM   2873  CB  PHE A 366      -4.073   4.522  73.034  4.00  1.00           C
ATOM   2874  CG  PHE A 366      -3.875   3.278  73.825  4.00  1.00           C
ATOM   2875  CD1 PHE A 366      -2.793   2.465  73.582  4.00  1.00           C
ATOM   2876  CD2 PHE A 366      -4.754   2.938  74.829  4.00  1.00           C
ATOM   2877  CE1 PHE A 366      -2.598   1.317  74.311  4.00  1.00           C
ATOM   2878  CE2 PHE A 366      -4.561   1.790  75.562  4.00  1.00           C
ATOM   2879  CZ  PHE A 366      -3.484   0.976  75.304  4.00  1.00           C
ATOM   2880  C   PHE A 366      -5.648   3.287  71.605  4.00  1.00           C
ATOM   2881  O   PHE A 366      -6.684   3.734  72.093  4.00  1.00           O
ATOM   2882  N   SER A 367      -5.593   2.052  71.056  1.00  1.00           N
ATOM   2883  CA  SER A 367      -6.781   1.241  71.053  1.00  1.00           C
ATOM   2884  CB  SER A 367      -7.634   1.425  69.787  1.00  1.00           C
ATOM   2885  OG  SER A 367      -8.021   2.783  69.652  1.00  1.00           O
ATOM   2886  C   SER A 367      -6.380  -0.194  71.068  1.00  1.00           C
ATOM   2887  O   SER A 367      -5.444  -0.600  70.380  1.00  1.00           O
ATOM   2888  N   SER A 368      -7.078  -0.997  71.891  1.00  1.00           N
ATOM   2889  CA  SER A 368      -6.840  -2.408  71.926  1.00  1.00           C
ATOM   2890  CB  SER A 368      -7.505  -3.093  73.131  1.00  1.00           C
ATOM   2891  OG  SER A 368      -6.963  -2.587  74.341  1.00  1.00           O
ATOM   2892  C   SER A 368      -7.421  -3.008  70.698  1.00  1.00           C
ATOM   2893  O   SER A 368      -6.832  -3.898  70.089  1.00  1.00           O
ATOM   2894  N   ASN A 369      -8.597  -2.503  70.285  1.00  1.00           N
ATOM   2895  CA  ASN A 369      -9.264  -3.102  69.174  1.00  1.00           C
ATOM   2896  CB  ASN A 369     -10.691  -2.572  68.949  1.00  1.00           C
ATOM   2897  CG  ASN A 369     -11.552  -3.037  70.117  1.00  1.00           C
ATOM   2898  OD1 ASN A 369     -11.718  -4.234  70.346  1.00  1.00           O
ATOM   2899  ND2 ASN A 369     -12.109  -2.065  70.887  1.00  1.00           N
ATOM   2900  C   ASN A 369      -8.472  -2.832  67.937  1.00  1.00           C
ATOM   2901  O   ASN A 369      -7.977  -1.728  67.712  1.00  1.00           O
ATOM   2902  N   ASP A 370      -8.318  -3.884  67.116  2.00  1.00           N
ATOM   2903  CA  ASP A 370      -7.648  -3.806  65.854  2.00  1.00           C
ATOM   2904  CB  ASP A 370      -7.577  -5.180  65.165  2.00  1.00           C
ATOM   2905  CG  ASP A 370      -6.761  -6.114  66.047  2.00  1.00           C
ATOM   2906  OD1 ASP A 370      -5.677  -5.685  66.524  2.00  1.00           O
ATOM   2907  OD2 ASP A 370      -7.221  -7.267  66.266  2.00  1.00           O
ATOM   2908  C   ASP A 370      -8.516  -2.949  64.998  2.00  1.00           C
ATOM   2909  O   ASP A 370      -8.040  -2.187  64.158  2.00  1.00           O
ATOM   2910  N   LYS A 371      -9.837  -3.068  65.216  2.00  1.00           N
ATOM   2911  CA  LYS A 371     -10.823  -2.414  64.412  2.00  1.00           C
ATOM   2912  CB  LYS A 371     -12.251  -2.791  64.834  2.00  1.00           C
ATOM   2913  CG  LYS A 371     -12.579  -2.400  66.278  2.00  1.00           C
ATOM   2914  CD  LYS A 371     -14.060  -2.543  66.635  2.00  1.00           C
ATOM   2915  CE  LYS A 371     -14.380  -2.268  68.107  2.00  1.00           C
ATOM   2916  NZ  LYS A 371     -15.846  -2.308  68.319  2.00  1.00           N
ATOM   2917  C   LYS A 371     -10.720  -0.922  64.480  2.00  1.00           C
ATOM   2918  O   LYS A 371     -10.741  -0.256  63.446  2.00  1.00           O
ATOM   2919  N   VAL A 372     -10.587  -0.346  65.690  2.00  1.00           N
ATOM   2920  CA  VAL A 372     -10.598   1.089  65.783  2.00  1.00           C
ATOM   2921  CB  VAL A 372     -10.410   1.599  67.180  2.00  1.00           C
ATOM   2922  CG1 VAL A 372     -10.251   3.130  67.125  2.00  1.00           C
ATOM   2923  CG2 VAL A 372     -11.598   1.134  68.038  2.00  1.00           C
ATOM   2924  C   VAL A 372      -9.471   1.624  64.987  2.00  1.00           C
ATOM   2925  O   VAL A 372      -9.641   2.560  64.209  2.00  1.00           O
ATOM   2926  N   ILE A 373      -8.278   1.032  65.135  2.00  1.00           N
ATOM   2927  CA  ILE A 373      -7.214   1.582  64.366  2.00  1.00           C
ATOM   2928  CB  ILE A 373      -5.872   1.462  65.023  2.00  1.00           C
ATOM   2929  CG1 ILE A 373      -5.826   2.261  66.333  2.00  1.00           C
ATOM   2930  CG2 ILE A 373      -4.803   1.869  63.996  2.00  1.00           C
ATOM   2931  CD1 ILE A 373      -4.622   1.914  67.207  2.00  1.00           C
ATOM   2932  C   ILE A 373      -7.112   0.746  63.142  2.00  1.00           C
ATOM   2933  O   ILE A 373      -6.584  -0.363  63.156  2.00  1.00           O
ATOM   2934  N   LYS A 374      -7.630   1.291  62.040  2.00  1.00           N
ATOM   2935  CA  LYS A 374      -7.690   0.618  60.787  2.00  1.00           C
ATOM   2936  CB  LYS A 374      -8.148  -0.847  60.931  2.00  1.00           C
ATOM   2937  CG  LYS A 374      -7.895  -1.732  59.705  2.00  1.00           C
ATOM   2938  CD  LYS A 374      -8.681  -1.338  58.452  2.00  1.00           C
ATOM   2939  CE  LYS A 374      -8.027  -0.230  57.624  2.00  1.00           C
ATOM   2940  NZ  LYS A 374      -8.823   0.011  56.399  2.00  1.00           N
ATOM   2941  C   LYS A 374      -8.788   1.407  60.158  2.00  1.00           C
ATOM   2942  O   LYS A 374      -8.630   2.011  59.100  2.00  1.00           O
ATOM   2943  N   LYS A 375      -9.958   1.406  60.834  2.00  1.00           N
ATOM   2944  CA  LYS A 375     -11.057   2.218  60.402  2.00  1.00           C
ATOM   2945  CB  LYS A 375     -12.364   2.003  61.182  2.00  1.00           C
ATOM   2946  CG  LYS A 375     -13.115   0.735  60.787  2.00  1.00           C
ATOM   2947  CD  LYS A 375     -14.282   0.423  61.722  2.00  1.00           C
ATOM   2948  CE  LYS A 375     -15.069  -0.818  61.308  2.00  1.00           C
ATOM   2949  NZ  LYS A 375     -14.212  -2.014  61.445  2.00  1.00           N
ATOM   2950  C   LYS A 375     -10.702   3.652  60.566  2.00  1.00           C
ATOM   2951  O   LYS A 375     -10.846   4.453  59.644  2.00  1.00           O
ATOM   2952  N   MET A 376     -10.200   4.013  61.757  2.00  1.00           N
ATOM   2953  CA  MET A 376      -9.933   5.396  61.972  2.00  1.00           C
ATOM   2954  CB  MET A 376      -9.585   5.752  63.426  2.00  1.00           C
ATOM   2955  CG  MET A 376      -9.604   7.264  63.661  2.00  1.00           C
ATOM   2956  SD  MET A 376      -9.771   7.776  65.397  2.00  1.00           S
ATOM   2957  CE  MET A 376     -11.569   7.514  65.458  2.00  1.00           C
ATOM   2958  C   MET A 376      -8.833   5.826  61.077  2.00  1.00           C
ATOM   2959  O   MET A 376      -8.885   6.918  60.511  2.00  1.00           O
ATOM   2960  N   ILE A 377      -7.815   4.968  60.902  2.00  1.00           N
ATOM   2961  CA  ILE A 377      -6.738   5.387  60.069  2.00  1.00           C
ATOM   2962  CB  ILE A 377      -5.604   4.404  59.947  2.00  1.00           C
ATOM   2963  CG1 ILE A 377      -4.478   5.049  59.120  2.00  1.00           C
ATOM   2964  CG2 ILE A 377      -6.117   3.069  59.377  2.00  1.00           C
ATOM   2965  CD1 ILE A 377      -3.155   4.290  59.183  2.00  1.00           C
ATOM   2966  C   ILE A 377      -7.283   5.611  58.709  2.00  1.00           C
ATOM   2967  O   ILE A 377      -6.976   6.604  58.053  2.00  1.00           O
ATOM   2968  N   ALA A 378      -8.148   4.689  58.268  2.00  1.00           N
ATOM   2969  CA  ALA A 378      -8.670   4.776  56.947  2.00  1.00           C
ATOM   2970  CB  ALA A 378      -9.599   3.600  56.601  2.00  1.00           C
ATOM   2971  C   ALA A 378      -9.451   6.048  56.786  2.00  1.00           C
ATOM   2972  O   ALA A 378      -9.315   6.741  55.780  2.00  1.00           O
ATOM   2973  N   GLU A 379     -10.278   6.408  57.782  2.00  1.00           N
ATOM   2974  CA  GLU A 379     -11.131   7.558  57.637  2.00  1.00           C
ATOM   2975  CB  GLU A 379     -12.181   7.703  58.749  2.00  1.00           C
ATOM   2976  CG  GLU A 379     -13.103   8.899  58.503  2.00  1.00           C
ATOM   2977  CD  GLU A 379     -13.873   8.607  57.223  2.00  1.00           C
ATOM   2978  OE1 GLU A 379     -13.885   7.417  56.809  2.00  1.00           O
ATOM   2979  OE2 GLU A 379     -14.452   9.561  56.640  2.00  1.00           O
ATOM   2980  C   GLU A 379     -10.373   8.837  57.578  2.00  1.00           C
ATOM   2981  O   GLU A 379     -10.756   9.742  56.836  2.00  1.00           O
ATOM   2982  N   THR A 380      -9.276   8.970  58.345  1.00  1.00           N
ATOM   2983  CA  THR A 380      -8.687  10.274  58.380  1.00  1.00           C
ATOM   2984  CB  THR A 380      -8.504  10.821  59.766  1.00  1.00           C
ATOM   2985  OG1 THR A 380      -7.668   9.963  60.528  1.00  1.00           O
ATOM   2986  CG2 THR A 380      -9.883  10.971  60.432  1.00  1.00           C
ATOM   2987  C   THR A 380      -7.371  10.343  57.699  1.00  1.00           C
ATOM   2988  O   THR A 380      -6.779   9.338  57.313  1.00  1.00           O
ATOM   2989  N   SER A 381      -6.899  11.596  57.538  1.00  1.00           N
ATOM   2990  CA  SER A 381      -5.691  11.872  56.828  1.00  1.00           C
ATOM   2991  CB  SER A 381      -5.864  12.969  55.763  1.00  1.00           C
ATOM   2992  OG  SER A 381      -6.864  12.595  54.828  1.00  1.00           O
ATOM   2993  C   SER A 381      -4.686  12.391  57.773  1.00  1.00           C
ATOM   2994  O   SER A 381      -5.001  13.160  58.678  1.00  1.00           O
ATOM   2995  N   SER A 382      -3.434  11.954  57.576  1.00  1.00           N
ATOM   2996  CA  SER A 382      -2.388  12.454  58.396  1.00  1.00           C
ATOM   2997  CB  SER A 382      -2.354  11.861  59.819  1.00  1.00           C
ATOM   2998  OG  SER A 382      -3.498  12.252  60.563  1.00  1.00           O
ATOM   2999  C   SER A 382      -1.102  12.063  57.765  1.00  1.00           C
ATOM   3000  O   SER A 382      -1.053  11.200  56.889  1.00  1.00           O
ATOM   3001  N   GLY A 383      -0.021  12.736  58.190  1.00  1.00           N
ATOM   3002  CA  GLY A 383       1.277  12.426  57.687  1.00  1.00           C
ATOM   3003  C   GLY A 383       1.672  11.063  58.168  1.00  1.00           C
ATOM   3004  O   GLY A 383       2.242  10.279  57.413  1.00  1.00           O
ATOM   3005  N   GLY A 384       1.386  10.736  59.447  4.00  1.00           N
ATOM   3006  CA  GLY A 384       1.824   9.459  59.938  4.00  1.00           C
ATOM   3007  C   GLY A 384       0.832   8.939  60.912  4.00  1.00           C
ATOM   3008  O   GLY A 384       0.085   9.697  61.529  4.00  1.00           O
ATOM   3009  N   VAL A 385       0.803   7.602  61.061  4.00  1.00           N
ATOM   3010  CA  VAL A 385      -0.089   7.028  62.014  4.00  1.00           C
ATOM   3011  CB  VAL A 385      -1.140   6.119  61.447  4.00  1.00           C
ATOM   3012  CG1 VAL A 385      -1.809   5.352  62.602  4.00  1.00           C
ATOM   3013  CG2 VAL A 385      -2.155   6.999  60.704  4.00  1.00           C
ATOM   3014  C   VAL A 385       0.695   6.255  63.024  4.00  1.00           C
ATOM   3015  O   VAL A 385       1.583   5.471  62.691  4.00  1.00           O
ATOM   3016  N   ALA A 386       0.374   6.497  64.310  4.00  1.00           N
ATOM   3017  CA  ALA A 386       0.948   5.805  65.429  4.00  1.00           C
ATOM   3018  CB  ALA A 386       1.663   6.726  66.429  4.00  1.00           C
ATOM   3019  C   ALA A 386      -0.251   5.225  66.119  4.00  1.00           C
ATOM   3020  O   ALA A 386      -1.349   5.774  66.040  4.00  1.00           O
ATOM   3021  N   ALA A 387      -0.069   4.089  66.812  4.00  1.00           N
ATOM   3022  CA  ALA A 387      -1.139   3.392  67.472  4.00  1.00           C
ATOM   3023  CB  ALA A 387      -1.173   1.889  67.152  4.00  1.00           C
ATOM   3024  C   ALA A 387      -0.835   3.516  68.929  4.00  1.00           C
ATOM   3025  O   ALA A 387      -0.877   4.618  69.476  4.00  1.00           O
ATOM   3026  N   ASN A 388      -0.539   2.382  69.597  1.00  1.00           N
ATOM   3027  CA  ASN A 388      -0.272   2.368  71.010  1.00  1.00           C
ATOM   3028  CB  ASN A 388       0.270   1.021  71.523  1.00  1.00           C
ATOM   3029  CG  ASN A 388       0.354   1.106  73.042  1.00  1.00           C
ATOM   3030  OD1 ASN A 388      -0.033   2.106  73.644  1.00  1.00           O
ATOM   3031  ND2 ASN A 388       0.878   0.027  73.680  1.00  1.00           N
ATOM   3032  C   ASN A 388       0.801   3.374  71.238  1.00  1.00           C
ATOM   3033  O   ASN A 388       0.853   4.044  72.269  1.00  1.00           O
ATOM   3034  N   ASP A 389       1.665   3.529  70.230  1.00  1.00           N
ATOM   3035  CA  ASP A 389       2.844   4.306  70.381  1.00  1.00           C
ATOM   3036  CB  ASP A 389       3.979   3.838  69.448  1.00  1.00           C
ATOM   3037  CG  ASP A 389       3.522   4.038  68.008  1.00  1.00           C
ATOM   3038  OD1 ASP A 389       2.337   4.424  67.825  1.00  1.00           O
ATOM   3039  OD2 ASP A 389       4.339   3.803  67.077  1.00  1.00           O
ATOM   3040  C   ASP A 389       2.743   5.770  70.217  1.00  1.00           C
ATOM   3041  O   ASP A 389       1.683   6.354  70.009  1.00  1.00           O
ATOM   3042  N   VAL A 390       3.947   6.370  70.312  1.00  1.00           N
ATOM   3043  CA  VAL A 390       4.185   7.774  70.330  1.00  1.00           C
ATOM   3044  CB  VAL A 390       4.740   8.251  71.644  1.00  1.00           C
ATOM   3045  CG1 VAL A 390       3.630   8.115  72.700  1.00  1.00           C
ATOM   3046  CG2 VAL A 390       5.984   7.415  71.998  1.00  1.00           C
ATOM   3047  C   VAL A 390       5.127   8.154  69.216  1.00  1.00           C
ATOM   3048  O   VAL A 390       4.883   7.850  68.049  1.00  1.00           O
ATOM   3049  N   ILE A 391       6.241   8.828  69.574  1.00  1.00           N
ATOM   3050  CA  ILE A 391       7.214   9.422  68.692  1.00  1.00           C
ATOM   3051  CB  ILE A 391       8.421   9.899  69.446  1.00  1.00           C
ATOM   3052  CG1 ILE A 391       8.027  10.896  70.547  1.00  1.00           C
ATOM   3053  CG2 ILE A 391       9.429  10.455  68.428  1.00  1.00           C
ATOM   3054  CD1 ILE A 391       7.348  12.157  70.024  1.00  1.00           C
ATOM   3055  C   ILE A 391       7.719   8.397  67.750  1.00  1.00           C
ATOM   3056  O   ILE A 391       7.928   8.703  66.576  1.00  1.00           O
ATOM   3057  N   VAL A 392       7.946   7.165  68.244  2.00  1.00           N
ATOM   3058  CA  VAL A 392       8.476   6.162  67.373  2.00  1.00           C
ATOM   3059  CB  VAL A 392       8.619   4.815  68.018  2.00  1.00           C
ATOM   3060  CG1 VAL A 392       9.114   3.822  66.955  2.00  1.00           C
ATOM   3061  CG2 VAL A 392       9.561   4.947  69.228  2.00  1.00           C
ATOM   3062  C   VAL A 392       7.524   6.032  66.236  2.00  1.00           C
ATOM   3063  O   VAL A 392       6.329   5.810  66.411  2.00  1.00           O
ATOM   3064  N   HIS A 393       8.077   6.208  65.026  2.00  1.00           N
ATOM   3065  CA  HIS A 393       7.334   6.287  63.808  2.00  1.00           C
ATOM   3066  ND1 HIS A 393       4.551   7.021  62.028  2.00  1.00           N
ATOM   3067  CG  HIS A 393       5.602   7.709  62.589  2.00  1.00           C
ATOM   3068  CB  HIS A 393       6.249   7.373  63.898  2.00  1.00           C
ATOM   3069  NE2 HIS A 393       5.050   8.675  60.626  2.00  1.00           N
ATOM   3070  CD2 HIS A 393       5.893   8.715  61.721  2.00  1.00           C
ATOM   3071  CE1 HIS A 393       4.262   7.640  60.855  2.00  1.00           C
ATOM   3072  C   HIS A 393       8.353   6.774  62.848  2.00  1.00           C
ATOM   3073  O   HIS A 393       8.751   6.093  61.904  2.00  1.00           O
ATOM   3074  N   ILE A 394       8.800   8.007  63.123  2.00  1.00           N
ATOM   3075  CA  ILE A 394       9.782   8.701  62.359  2.00  1.00           C
ATOM   3076  CB  ILE A 394      10.044  10.081  62.878  2.00  1.00           C
ATOM   3077  CG1 ILE A 394      11.085  10.791  61.997  2.00  1.00           C
ATOM   3078  CG2 ILE A 394      10.447   9.963  64.357  2.00  1.00           C
ATOM   3079  CD1 ILE A 394      11.216  12.287  62.286  2.00  1.00           C
ATOM   3080  C   ILE A 394      11.089   7.971  62.411  2.00  1.00           C
ATOM   3081  O   ILE A 394      11.786   7.863  61.402  2.00  1.00           O
ATOM   3082  N   THR A 395      11.455   7.436  63.589  1.00  1.00           N
ATOM   3083  CA  THR A 395      12.768   6.885  63.774  1.00  1.00           C
ATOM   3084  CB  THR A 395      13.003   6.340  65.147  1.00  1.00           C
ATOM   3085  OG1 THR A 395      14.286   5.734  65.203  1.00  1.00           O
ATOM   3086  CG2 THR A 395      11.908   5.322  65.491  1.00  1.00           C
ATOM   3087  C   THR A 395      13.106   5.783  62.844  1.00  1.00           C
ATOM   3088  O   THR A 395      14.155   5.821  62.203  1.00  1.00           O
ATOM   3089  N   LEU A 396      12.249   4.767  62.718  1.00  1.00           N
ATOM   3090  CA  LEU A 396      12.733   3.694  61.915  1.00  1.00           C
ATOM   3091  CB  LEU A 396      11.928   2.386  62.032  1.00  1.00           C
ATOM   3092  CG  LEU A 396      12.080   1.693  63.399  1.00  1.00           C
ATOM   3093  CD1 LEU A 396      11.542   2.570  64.532  1.00  1.00           C
ATOM   3094  CD2 LEU A 396      11.441   0.297  63.399  1.00  1.00           C
ATOM   3095  C   LEU A 396      12.772   4.085  60.488  1.00  1.00           C
ATOM   3096  O   LEU A 396      11.932   4.834  59.991  1.00  1.00           O
ATOM   3097  N   HIS A 397      13.802   3.554  59.803  3.00  1.00           N
ATOM   3098  CA  HIS A 397      13.930   3.625  58.382  3.00  1.00           C
ATOM   3099  ND1 HIS A 397      16.686   2.898  59.958  3.00  1.00           N
ATOM   3100  CG  HIS A 397      16.452   3.336  58.672  3.00  1.00           C
ATOM   3101  CB  HIS A 397      15.228   2.968  57.879  3.00  1.00           C
ATOM   3102  NE2 HIS A 397      18.433   4.149  59.388  3.00  1.00           N
ATOM   3103  CD2 HIS A 397      17.530   4.098  58.339  3.00  1.00           C
ATOM   3104  CE1 HIS A 397      17.883   3.412  60.336  3.00  1.00           C
ATOM   3105  C   HIS A 397      12.834   2.683  58.008  3.00  1.00           C
ATOM   3106  O   HIS A 397      12.317   1.962  58.861  3.00  1.00           O
ATOM   3107  N   SER A 398      12.443   2.644  56.733  3.00  1.00           N
ATOM   3108  CA  SER A 398      11.347   1.800  56.376  3.00  1.00           C
ATOM   3109  CB  SER A 398      11.484   0.338  56.850  3.00  1.00           C
ATOM   3110  OG  SER A 398      12.607  -0.266  56.227  3.00  1.00           O
ATOM   3111  C   SER A 398      10.095   2.406  56.900  3.00  1.00           C
ATOM   3112  O   SER A 398       9.025   1.800  56.881  3.00  1.00           O
ATOM   3113  N   LEU A 399      10.224   3.652  57.377  1.00  1.00           N
ATOM   3114  CA  LEU A 399       9.102   4.462  57.732  1.00  1.00           C
ATOM   3115  CB  LEU A 399       8.899   4.594  59.248  1.00  1.00           C
ATOM   3116  CG  LEU A 399       8.594   3.236  59.906  1.00  1.00           C
ATOM   3117  CD1 LEU A 399       8.284   3.398  61.398  1.00  1.00           C
ATOM   3118  CD2 LEU A 399       7.510   2.469  59.130  1.00  1.00           C
ATOM   3119  C   LEU A 399       9.492   5.787  57.174  1.00  1.00           C
ATOM   3120  O   LEU A 399      10.545   6.327  57.511  1.00  1.00           O
ATOM   3121  N   PRO A 400       8.696   6.305  56.293  1.00  1.00           N
ATOM   3122  CA  PRO A 400       9.090   7.490  55.584  1.00  1.00           C
ATOM   3123  CD  PRO A 400       7.793   5.480  55.511  1.00  1.00           C
ATOM   3124  CB  PRO A 400       8.204   7.550  54.335  1.00  1.00           C
ATOM   3125  CG  PRO A 400       7.119   6.482  54.564  1.00  1.00           C
ATOM   3126  C   PRO A 400       9.250   8.820  56.256  1.00  1.00           C
ATOM   3127  O   PRO A 400      10.155   9.559  55.871  1.00  1.00           O
ATOM   3128  N   PHE A 401       8.416   9.159  57.250  4.00  1.00           N
ATOM   3129  CA  PHE A 401       8.481  10.468  57.833  4.00  1.00           C
ATOM   3130  CB  PHE A 401       9.850  10.873  58.406  4.00  1.00           C
ATOM   3131  CG  PHE A 401       9.636  12.211  59.031  4.00  1.00           C
ATOM   3132  CD1 PHE A 401       9.049  12.317  60.272  4.00  1.00           C
ATOM   3133  CD2 PHE A 401      10.019  13.359  58.377  4.00  1.00           C
ATOM   3134  CE1 PHE A 401       8.844  13.548  60.850  4.00  1.00           C
ATOM   3135  CE2 PHE A 401       9.816  14.593  58.950  4.00  1.00           C
ATOM   3136  CZ  PHE A 401       9.229  14.688  60.189  4.00  1.00           C
ATOM   3137  C   PHE A 401       8.049  11.470  56.822  4.00  1.00           C
ATOM   3138  O   PHE A 401       8.335  11.337  55.634  4.00  1.00           O
ATOM   3139  N   GLY A 402       7.321  12.503  57.290  1.00  1.00           N
ATOM   3140  CA  GLY A 402       6.851  13.527  56.409  1.00  1.00           C
ATOM   3141  C   GLY A 402       5.508  13.936  56.878  1.00  1.00           C
ATOM   3142  O   GLY A 402       5.137  13.723  58.032  1.00  1.00           O
ATOM   3143  N   GLY A 403       4.739  14.545  55.965  1.00  1.00           N
ATOM   3144  CA  GLY A 403       3.441  14.984  56.341  1.00  1.00           C
ATOM   3145  C   GLY A 403       2.637  15.152  55.084  1.00  1.00           C
ATOM   3146  O   GLY A 403       3.024  14.674  54.018  1.00  1.00           O
ATOM   3147  N   VAL A 404       1.480  15.842  55.179  1.00  1.00           N
ATOM   3148  CA  VAL A 404       0.624  16.015  54.036  1.00  1.00           C
ATOM   3149  CB  VAL A 404      -0.516  15.022  54.049  1.00  1.00           C
ATOM   3150  CG1 VAL A 404      -1.368  15.124  52.770  1.00  1.00           C
ATOM   3151  CG2 VAL A 404       0.099  13.626  54.251  1.00  1.00           C
ATOM   3152  C   VAL A 404       0.136  17.436  54.126  1.00  1.00           C
ATOM   3153  O   VAL A 404       0.692  18.220  54.886  1.00  1.00           O
ATOM   3154  N   GLY A 405      -0.914  17.821  53.376  2.00  1.00           N
ATOM   3155  CA  GLY A 405      -1.336  19.192  53.271  2.00  1.00           C
ATOM   3156  C   GLY A 405      -1.495  19.855  54.602  2.00  1.00           C
ATOM   3157  O   GLY A 405      -2.039  19.296  55.554  2.00  1.00           O
ATOM   3158  N   ASN A 406      -0.987  21.109  54.644  2.00  1.00           N
ATOM   3159  CA  ASN A 406      -0.923  22.054  55.730  2.00  1.00           C
ATOM   3160  CB  ASN A 406      -2.269  22.376  56.410  2.00  1.00           C
ATOM   3161  CG  ASN A 406      -2.970  23.451  55.581  2.00  1.00           C
ATOM   3162  OD1 ASN A 406      -2.375  24.060  54.691  2.00  1.00           O
ATOM   3163  ND2 ASN A 406      -4.270  23.706  55.889  2.00  1.00           N
ATOM   3164  C   ASN A 406       0.056  21.543  56.743  2.00  1.00           C
ATOM   3165  O   ASN A 406       0.607  22.311  57.529  2.00  1.00           O
ATOM   3166  N   SER A 407       0.312  20.221  56.727  2.00  1.00           N
ATOM   3167  CA  SER A 407       1.292  19.611  57.574  2.00  1.00           C
ATOM   3168  CB  SER A 407       1.041  18.109  57.798  2.00  1.00           C
ATOM   3169  OG  SER A 407       2.046  17.568  58.645  2.00  1.00           O
ATOM   3170  C   SER A 407       2.613  19.723  56.887  2.00  1.00           C
ATOM   3171  O   SER A 407       3.665  19.655  57.521  2.00  1.00           O
ATOM   3172  N   GLY A 408       2.580  19.885  55.550  4.00  1.00           N
ATOM   3173  CA  GLY A 408       3.776  19.946  54.769  4.00  1.00           C
ATOM   3174  C   GLY A 408       3.852  18.759  53.881  4.00  1.00           C
ATOM   3175  O   GLY A 408       3.065  17.819  53.994  4.00  1.00           O
ATOM   3176  N   MET A 409       4.838  18.786  52.966  4.00  1.00           N
ATOM   3177  CA  MET A 409       4.955  17.737  52.009  4.00  1.00           C
ATOM   3178  CB  MET A 409       4.545  18.156  50.589  4.00  1.00           C
ATOM   3179  CG  MET A 409       3.041  18.371  50.424  4.00  1.00           C
ATOM   3180  SD  MET A 409       2.079  16.830  50.392  4.00  1.00           S
ATOM   3181  CE  MET A 409       0.477  17.650  50.145  4.00  1.00           C
ATOM   3182  C   MET A 409       6.375  17.269  51.919  4.00  1.00           C
ATOM   3183  O   MET A 409       7.286  17.852  52.504  4.00  1.00           O
ATOM   3184  N   GLY A 410       6.575  16.157  51.180  1.00  1.00           N
ATOM   3185  CA  GLY A 410       7.874  15.582  50.965  1.00  1.00           C
ATOM   3186  C   GLY A 410       8.100  14.626  52.077  1.00  1.00           C
ATOM   3187  O   GLY A 410       7.449  14.705  53.116  1.00  1.00           O
ATOM   3188  N   SER A 411       9.036  13.680  51.888  1.00  1.00           N
ATOM   3189  CA  SER A 411       9.268  12.773  52.964  1.00  1.00           C
ATOM   3190  CB  SER A 411       8.491  11.450  52.839  1.00  1.00           C
ATOM   3191  OG  SER A 411       8.893  10.742  51.675  1.00  1.00           O
ATOM   3192  C   SER A 411      10.734  12.458  53.016  1.00  1.00           C
ATOM   3193  O   SER A 411      11.416  12.513  51.994  1.00  1.00           O
ATOM   3194  N   TYR A 412      11.274  12.136  54.220  4.00  1.00           N
ATOM   3195  CA  TYR A 412      12.700  11.947  54.271  4.00  1.00           C
ATOM   3196  CB  TYR A 412      13.394  13.282  54.588  4.00  1.00           C
ATOM   3197  CG  TYR A 412      14.848  13.258  54.267  4.00  1.00           C
ATOM   3198  CD1 TYR A 412      15.773  12.741  55.145  4.00  1.00           C
ATOM   3199  CD2 TYR A 412      15.279  13.765  53.063  4.00  1.00           C
ATOM   3200  CE1 TYR A 412      17.112  12.751  54.822  4.00  1.00           C
ATOM   3201  CE2 TYR A 412      16.613  13.778  52.735  4.00  1.00           C
ATOM   3202  CZ  TYR A 412      17.533  13.270  53.618  4.00  1.00           C
ATOM   3203  OH  TYR A 412      18.903  13.283  53.285  4.00  1.00           O
ATOM   3204  C   TYR A 412      13.088  11.006  55.339  4.00  1.00           C
ATOM   3205  O   TYR A 412      12.621  11.120  56.471  4.00  1.00           O
ATOM   3206  N   HIS A 413      13.970  10.057  54.968  1.00  1.00           N
ATOM   3207  CA  HIS A 413      14.590   9.165  55.895  1.00  1.00           C
ATOM   3208  ND1 HIS A 413      14.785   6.592  57.987  1.00  1.00           N
ATOM   3209  CG  HIS A 413      14.471   7.927  58.106  1.00  1.00           C
ATOM   3210  CB  HIS A 413      13.708   8.701  57.074  1.00  1.00           C
ATOM   3211  NE2 HIS A 413      15.628   7.274  59.930  1.00  1.00           N
ATOM   3212  CD2 HIS A 413      14.992   8.328  59.298  1.00  1.00           C
ATOM   3213  CE1 HIS A 413      15.476   6.254  59.105  1.00  1.00           C
ATOM   3214  C   HIS A 413      14.950   7.923  55.167  1.00  1.00           C
ATOM   3215  O   HIS A 413      14.260   7.504  54.238  1.00  1.00           O
ATOM   3216  N   GLY A 414      16.069   7.308  55.581  3.00  1.00           N
ATOM   3217  CA  GLY A 414      16.458   6.045  55.044  3.00  1.00           C
ATOM   3218  C   GLY A 414      16.535   6.129  53.556  3.00  1.00           C
ATOM   3219  O   GLY A 414      17.257   6.950  52.991  3.00  1.00           O
ATOM   3220  N   LYS A 415      15.778   5.236  52.892  2.00  1.00           N
ATOM   3221  CA  LYS A 415      15.757   5.131  51.464  2.00  1.00           C
ATOM   3222  CB  LYS A 415      14.860   3.992  50.957  2.00  1.00           C
ATOM   3223  CG  LYS A 415      13.372   4.343  50.996  2.00  1.00           C
ATOM   3224  CD  LYS A 415      12.494   3.382  50.196  2.00  1.00           C
ATOM   3225  CE  LYS A 415      11.130   3.966  49.823  2.00  1.00           C
ATOM   3226  NZ  LYS A 415      11.259   4.767  48.584  2.00  1.00           N
ATOM   3227  C   LYS A 415      15.197   6.406  50.901  2.00  1.00           C
ATOM   3228  O   LYS A 415      15.660   6.889  49.867  2.00  1.00           O
ATOM   3229  N   LYS A 416      14.193   7.000  51.580  2.00  1.00           N
ATOM   3230  CA  LYS A 416      13.536   8.169  51.056  2.00  1.00           C
ATOM   3231  CB  LYS A 416      12.500   8.834  51.986  2.00  1.00           C
ATOM   3232  CG  LYS A 416      11.238   8.045  52.329  2.00  1.00           C
ATOM   3233  CD  LYS A 416      11.423   7.032  53.455  2.00  1.00           C
ATOM   3234  CE  LYS A 416      11.574   5.597  52.966  2.00  1.00           C
ATOM   3235  NZ  LYS A 416      11.556   4.672  54.118  2.00  1.00           N
ATOM   3236  C   LYS A 416      14.548   9.260  50.891  2.00  1.00           C
ATOM   3237  O   LYS A 416      14.477  10.025  49.939  2.00  1.00           O
ATOM   3238  N   SER A 417      15.512   9.394  51.814  2.00  1.00           N
ATOM   3239  CA  SER A 417      16.433  10.493  51.720  2.00  1.00           C
ATOM   3240  CB  SER A 417      17.513  10.441  52.814  2.00  1.00           C
ATOM   3241  OG  SER A 417      18.328   9.289  52.644  2.00  1.00           O
ATOM   3242  C   SER A 417      17.141  10.428  50.433  2.00  1.00           C
ATOM   3243  O   SER A 417      17.291  11.425  49.727  2.00  1.00           O
ATOM   3244  N   PHE A 418      17.580   9.221  50.087  2.00  1.00           N
ATOM   3245  CA  PHE A 418      18.318   9.107  48.886  2.00  1.00           C
ATOM   3246  CB  PHE A 418      18.792   7.664  48.643  2.00  1.00           C
ATOM   3247  CG  PHE A 418      19.557   7.627  47.367  2.00  1.00           C
ATOM   3248  CD1 PHE A 418      20.826   8.151  47.285  2.00  1.00           C
ATOM   3249  CD2 PHE A 418      19.000   7.046  46.253  2.00  1.00           C
ATOM   3250  CE1 PHE A 418      21.523   8.105  46.100  2.00  1.00           C
ATOM   3251  CE2 PHE A 418      19.691   6.996  45.068  2.00  1.00           C
ATOM   3252  CZ  PHE A 418      20.955   7.529  44.989  2.00  1.00           C
ATOM   3253  C   PHE A 418      17.435   9.520  47.753  2.00  1.00           C
ATOM   3254  O   PHE A 418      17.842  10.308  46.903  2.00  1.00           O
ATOM   3255  N   GLU A 419      16.183   9.021  47.727  2.00  1.00           N
ATOM   3256  CA  GLU A 419      15.316   9.332  46.626  2.00  1.00           C
ATOM   3257  CB  GLU A 419      13.960   8.596  46.677  2.00  1.00           C
ATOM   3258  CG  GLU A 419      13.060   8.983  47.850  2.00  1.00           C
ATOM   3259  CD  GLU A 419      11.876   8.029  47.865  2.00  1.00           C
ATOM   3260  OE1 GLU A 419      11.920   7.026  47.105  2.00  1.00           O
ATOM   3261  OE2 GLU A 419      10.917   8.283  48.640  2.00  1.00           O
ATOM   3262  C   GLU A 419      15.058  10.810  46.601  2.00  1.00           C
ATOM   3263  O   GLU A 419      15.130  11.439  45.546  2.00  1.00           O
ATOM   3264  N   THR A 420      14.782  11.418  47.770  2.00  1.00           N
ATOM   3265  CA  THR A 420      14.453  12.809  47.784  2.00  1.00           C
ATOM   3266  CB  THR A 420      13.989  13.330  49.123  2.00  1.00           C
ATOM   3267  OG1 THR A 420      13.405  14.617  48.963  2.00  1.00           O
ATOM   3268  CG2 THR A 420      15.163  13.398  50.113  2.00  1.00           C
ATOM   3269  C   THR A 420      15.611  13.581  47.296  2.00  1.00           C
ATOM   3270  O   THR A 420      15.468  14.410  46.399  2.00  1.00           O
ATOM   3271  N   PHE A 421      16.811  13.317  47.831  3.00  1.00           N
ATOM   3272  CA  PHE A 421      17.826  14.097  47.235  3.00  1.00           C
ATOM   3273  CB  PHE A 421      18.975  14.512  48.162  3.00  1.00           C
ATOM   3274  CG  PHE A 421      19.588  15.623  47.394  3.00  1.00           C
ATOM   3275  CD1 PHE A 421      20.505  15.379  46.400  3.00  1.00           C
ATOM   3276  CD2 PHE A 421      19.193  16.917  47.639  3.00  1.00           C
ATOM   3277  CE1 PHE A 421      21.041  16.422  45.684  3.00  1.00           C
ATOM   3278  CE2 PHE A 421      19.731  17.961  46.927  3.00  1.00           C
ATOM   3279  CZ  PHE A 421      20.660  17.715  45.947  3.00  1.00           C
ATOM   3280  C   PHE A 421      18.411  13.222  46.193  3.00  1.00           C
ATOM   3281  O   PHE A 421      19.500  12.679  46.348  3.00  1.00           O
ATOM   3282  N   SER A 422      17.671  13.045  45.093  4.00  1.00           N
ATOM   3283  CA  SER A 422      18.194  12.271  44.021  4.00  1.00           C
ATOM   3284  CB  SER A 422      18.104  10.746  44.214  4.00  1.00           C
ATOM   3285  OG  SER A 422      18.665  10.072  43.097  4.00  1.00           O
ATOM   3286  C   SER A 422      17.306  12.589  42.857  4.00  1.00           C
ATOM   3287  O   SER A 422      16.153  12.982  43.033  4.00  1.00           O
ATOM   3288  N   HIS A 423      17.841  12.439  41.634  4.00  1.00           N
ATOM   3289  CA  HIS A 423      17.113  12.654  40.417  4.00  1.00           C
ATOM   3290  ND1 HIS A 423      17.657  14.772  37.236  4.00  1.00           N
ATOM   3291  CG  HIS A 423      17.220  13.812  38.122  4.00  1.00           C
ATOM   3292  CB  HIS A 423      17.928  13.484  39.403  4.00  1.00           C
ATOM   3293  NE2 HIS A 423      15.806  13.902  36.365  4.00  1.00           N
ATOM   3294  CD2 HIS A 423      16.089  13.291  37.575  4.00  1.00           C
ATOM   3295  CE1 HIS A 423      16.776  14.785  36.205  4.00  1.00           C
ATOM   3296  C   HIS A 423      16.936  11.255  39.843  4.00  1.00           C
ATOM   3297  O   HIS A 423      17.922  10.568  39.577  4.00  1.00           O
ATOM   3298  N   ARG A 424      15.675  10.788  39.661  4.00  1.00           N
ATOM   3299  CA  ARG A 424      15.336   9.439  39.240  4.00  1.00           C
ATOM   3300  CB  ARG A 424      13.816   9.215  39.276  4.00  1.00           C
ATOM   3301  CG  ARG A 424      13.187   9.634  40.610  4.00  1.00           C
ATOM   3302  CD  ARG A 424      13.087   8.530  41.665  4.00  1.00           C
ATOM   3303  NE  ARG A 424      12.539   9.167  42.897  4.00  1.00           N
ATOM   3304  CZ  ARG A 424      11.763   8.461  43.770  4.00  1.00           C
ATOM   3305  NH1 ARG A 424      11.519   7.136  43.555  4.00  1.00           N
ATOM   3306  NH2 ARG A 424      11.223   9.088  44.857  4.00  1.00           N
ATOM   3307  C   ARG A 424      15.814   9.155  37.839  4.00  1.00           C
ATOM   3308  O   ARG A 424      16.419   8.114  37.582  4.00  1.00           O
ATOM   3309  N   ARG A 425      15.572  10.095  36.903  4.00  1.00           N
ATOM   3310  CA  ARG A 425      15.966  10.004  35.519  4.00  1.00           C
ATOM   3311  CB  ARG A 425      17.422  10.400  35.228  4.00  1.00           C
ATOM   3312  CG  ARG A 425      17.712  11.891  35.406  4.00  1.00           C
ATOM   3313  CD  ARG A 425      18.938  12.343  34.614  4.00  1.00           C
ATOM   3314  NE  ARG A 425      20.029  11.373  34.902  4.00  1.00           N
ATOM   3315  CZ  ARG A 425      21.066  11.238  34.024  4.00  1.00           C
ATOM   3316  NH1 ARG A 425      21.115  12.011  32.900  4.00  1.00           N
ATOM   3317  NH2 ARG A 425      22.055  10.331  34.267  4.00  1.00           N
ATOM   3318  C   ARG A 425      15.700   8.684  34.850  4.00  1.00           C
ATOM   3319  O   ARG A 425      16.404   7.699  35.070  4.00  1.00           O
ATOM   3320  N   SER A 426      14.635   8.646  34.015  4.00  1.00           N
ATOM   3321  CA  SER A 426      14.269   7.497  33.225  4.00  1.00           C
ATOM   3322  CB  SER A 426      12.934   7.698  32.498  4.00  1.00           C
ATOM   3323  OG  SER A 426      13.043   8.757  31.560  4.00  1.00           O
ATOM   3324  C   SER A 426      15.336   7.297  32.181  4.00  1.00           C
ATOM   3325  O   SER A 426      15.973   8.260  31.754  4.00  1.00           O
ATOM   3326  N   CYS A 427      15.589   6.033  31.752  4.00  1.00           N
ATOM   3327  CA  CYS A 427      16.600   5.842  30.743  4.00  1.00           C
ATOM   3328  CB  CYS A 427      17.998   5.557  31.318  4.00  1.00           C
ATOM   3329  SG  CYS A 427      19.269   5.440  30.024  4.00  1.00           S
ATOM   3330  C   CYS A 427      16.254   4.685  29.869  4.00  1.00           C
ATOM   3331  O   CYS A 427      15.968   3.588  30.349  4.00  1.00           O
ATOM   3332  N   LEU A 428      16.272   4.916  28.541  4.00  1.00           N
ATOM   3333  CA  LEU A 428      16.046   3.843  27.620  4.00  1.00           C
ATOM   3334  CB  LEU A 428      14.705   3.909  26.868  4.00  1.00           C
ATOM   3335  CG  LEU A 428      14.495   2.731  25.894  4.00  1.00           C
ATOM   3336  CD1 LEU A 428      14.352   1.401  26.652  4.00  1.00           C
ATOM   3337  CD2 LEU A 428      13.328   3.003  24.930  4.00  1.00           C
ATOM   3338  C   LEU A 428      17.125   3.921  26.581  4.00  1.00           C
ATOM   3339  O   LEU A 428      17.337   4.972  25.978  4.00  1.00           O
ATOM   3340  N   VAL A 429      17.861   2.812  26.356  4.00  1.00           N
ATOM   3341  CA  VAL A 429      18.860   2.807  25.319  4.00  1.00           C
ATOM   3342  CB  VAL A 429      20.260   2.578  25.809  4.00  1.00           C
ATOM   3343  CG1 VAL A 429      20.653   3.751  26.724  4.00  1.00           C
ATOM   3344  CG2 VAL A 429      20.332   1.203  26.493  4.00  1.00           C
ATOM   3345  C   VAL A 429      18.502   1.689  24.411  4.00  1.00           C
ATOM   3346  O   VAL A 429      18.202   0.582  24.855  4.00  1.00           O
ATOM   3347  N   ARG A 430      18.510   1.968  23.098  1.00  1.00           N
ATOM   3348  CA  ARG A 430      18.165   0.953  22.155  1.00  1.00           C
ATOM   3349  CB  ARG A 430      16.881   1.242  21.366  1.00  1.00           C
ATOM   3350  CG  ARG A 430      16.953   2.513  20.516  1.00  1.00           C
ATOM   3351  CD  ARG A 430      15.629   2.869  19.839  1.00  1.00           C
ATOM   3352  NE  ARG A 430      15.264   1.746  18.928  1.00  1.00           N
ATOM   3353  CZ  ARG A 430      15.573   1.798  17.598  1.00  1.00           C
ATOM   3354  NH1 ARG A 430      16.241   2.874  17.089  1.00  1.00           N
ATOM   3355  NH2 ARG A 430      15.202   0.776  16.771  1.00  1.00           N
ATOM   3356  C   ARG A 430      19.268   0.891  21.184  1.00  1.00           C
ATOM   3357  O   ARG A 430      20.089   1.798  21.058  1.00  1.00           O
ATOM   3358  N   PRO A 431      19.291  -0.212  20.514  1.00  1.00           N
ATOM   3359  CA  PRO A 431      20.304  -0.391  19.532  1.00  1.00           C
ATOM   3360  CD  PRO A 431      18.902  -1.462  21.142  1.00  1.00           C
ATOM   3361  CB  PRO A 431      20.357  -1.893  19.255  1.00  1.00           C
ATOM   3362  CG  PRO A 431      19.855  -2.521  20.565  1.00  1.00           C
ATOM   3363  C   PRO A 431      20.002   0.417  18.321  1.00  1.00           C
ATOM   3364  O   PRO A 431      18.843   0.769  18.108  1.00  1.00           O
ATOM   3365  N   LEU A 432      21.044   0.739  17.531  1.00  1.00           N
ATOM   3366  CA  LEU A 432      20.900   1.431  16.286  1.00  1.00           C
ATOM   3367  CB  LEU A 432      22.174   2.223  15.964  1.00  1.00           C
ATOM   3368  CG  LEU A 432      23.450   1.544  16.510  1.00  1.00           C
ATOM   3369  CD1 LEU A 432      23.642   0.126  15.950  1.00  1.00           C
ATOM   3370  CD2 LEU A 432      24.684   2.437  16.300  1.00  1.00           C
ATOM   3371  C   LEU A 432      20.760   0.349  15.285  1.00  1.00           C
ATOM   3372  O   LEU A 432      21.474   0.298  14.284  1.00  1.00           O
ATOM   3373  N   MET A 433      19.785  -0.537  15.534  1.00  1.00           N
ATOM   3374  CA  MET A 433      19.619  -1.638  14.651  1.00  1.00           C
ATOM   3375  CB  MET A 433      19.317  -2.963  15.373  1.00  1.00           C
ATOM   3376  CG  MET A 433      20.377  -3.309  16.422  1.00  1.00           C
ATOM   3377  SD  MET A 433      22.087  -3.316  15.804  1.00  1.00           S
ATOM   3378  CE  MET A 433      21.998  -4.972  15.068  1.00  1.00           C
ATOM   3379  C   MET A 433      18.457  -1.306  13.780  1.00  1.00           C
ATOM   3380  O   MET A 433      17.534  -0.613  14.202  1.00  1.00           O
ATOM   3381  N   ASN A 434      18.486  -1.769  12.517  1.00  1.00           N
ATOM   3382  CA  ASN A 434      17.386  -1.474  11.654  1.00  1.00           C
ATOM   3383  CB  ASN A 434      17.641  -1.877  10.196  1.00  1.00           C
ATOM   3384  CG  ASN A 434      16.592  -1.194   9.335  1.00  1.00           C
ATOM   3385  OD1 ASN A 434      15.391  -1.376   9.529  1.00  1.00           O
ATOM   3386  ND2 ASN A 434      17.061  -0.372   8.359  1.00  1.00           N
ATOM   3387  C   ASN A 434      16.239  -2.258  12.164  1.00  1.00           C
ATOM   3388  O   ASN A 434      16.323  -3.474  12.328  1.00  1.00           O
ATOM   3389  N   ASP A 435      15.123  -1.571  12.448  1.00  1.00           N
ATOM   3390  CA  ASP A 435      14.063  -2.330  13.012  1.00  1.00           C
ATOM   3391  CB  ASP A 435      13.762  -2.006  14.481  1.00  1.00           C
ATOM   3392  CG  ASP A 435      14.818  -2.749  15.282  1.00  1.00           C
ATOM   3393  OD1 ASP A 435      15.171  -3.881  14.855  1.00  1.00           O
ATOM   3394  OD2 ASP A 435      15.297  -2.204  16.312  1.00  1.00           O
ATOM   3395  C   ASP A 435      12.816  -2.216  12.223  1.00  1.00           C
ATOM   3396  O   ASP A 435      12.384  -1.134  11.827  1.00  1.00           O
ATOM   3397  N   GLU A 436      12.242  -3.396  11.948  2.00  1.00           N
ATOM   3398  CA  GLU A 436      10.970  -3.540  11.326  2.00  1.00           C
ATOM   3399  CB  GLU A 436      10.805  -4.928  10.687  2.00  1.00           C
ATOM   3400  CG  GLU A 436      11.017  -6.047  11.712  2.00  1.00           C
ATOM   3401  CD  GLU A 436      11.025  -7.401  11.012  2.00  1.00           C
ATOM   3402  OE1 GLU A 436      10.061  -7.687  10.254  2.00  1.00           O
ATOM   3403  OE2 GLU A 436      12.001  -8.167  11.230  2.00  1.00           O
ATOM   3404  C   GLU A 436      10.021  -3.448  12.473  2.00  1.00           C
ATOM   3405  O   GLU A 436      10.399  -3.708  13.613  2.00  1.00           O
ATOM   3406  N   GLY A 437       8.767  -3.050  12.218  2.00  1.00           N
ATOM   3407  CA  GLY A 437       7.840  -2.917  13.301  2.00  1.00           C
ATOM   3408  C   GLY A 437       7.805  -1.456  13.590  2.00  1.00           C
ATOM   3409  O   GLY A 437       6.752  -0.866  13.832  2.00  1.00           O
ATOM   3410  N   LEU A 438       9.005  -0.852  13.564  2.00  1.00           N
ATOM   3411  CA  LEU A 438       9.209   0.545  13.775  2.00  1.00           C
ATOM   3412  CB  LEU A 438      10.673   0.901  14.087  2.00  1.00           C
ATOM   3413  CG  LEU A 438      11.096   0.402  15.483  2.00  1.00           C
ATOM   3414  CD1 LEU A 438      11.029  -1.130  15.579  2.00  1.00           C
ATOM   3415  CD2 LEU A 438      12.459   0.972  15.902  2.00  1.00           C
ATOM   3416  C   LEU A 438       8.743   1.335  12.594  2.00  1.00           C
ATOM   3417  O   LEU A 438       8.228   2.443  12.736  2.00  1.00           O
ATOM   3418  N   LYS A 439       8.881   0.760  11.388  2.00  1.00           N
ATOM   3419  CA  LYS A 439       8.589   1.463  10.172  2.00  1.00           C
ATOM   3420  CB  LYS A 439       8.750   0.583   8.921  2.00  1.00           C
ATOM   3421  CG  LYS A 439       8.502   1.332   7.610  2.00  1.00           C
ATOM   3422  CD  LYS A 439       9.048   0.595   6.386  2.00  1.00           C
ATOM   3423  CE  LYS A 439      10.546   0.296   6.487  2.00  1.00           C
ATOM   3424  NZ  LYS A 439      11.055  -0.208   5.192  2.00  1.00           N
ATOM   3425  C   LYS A 439       7.170   1.927  10.220  2.00  1.00           C
ATOM   3426  O   LYS A 439       6.837   2.961   9.644  2.00  1.00           O
ATOM   3427  N   VAL A 440       6.301   1.189  10.935  2.00  1.00           N
ATOM   3428  CA  VAL A 440       4.899   1.489  10.923  2.00  1.00           C
ATOM   3429  CB  VAL A 440       4.099   0.634  11.861  2.00  1.00           C
ATOM   3430  CG1 VAL A 440       2.646   1.145  11.852  2.00  1.00           C
ATOM   3431  CG2 VAL A 440       4.244  -0.838  11.436  2.00  1.00           C
ATOM   3432  C   VAL A 440       4.647   2.915  11.304  2.00  1.00           C
ATOM   3433  O   VAL A 440       3.902   3.608  10.612  2.00  1.00           O
ATOM   3434  N   ARG A 441       5.262   3.415  12.391  2.00  1.00           N
ATOM   3435  CA  ARG A 441       4.975   4.770  12.774  2.00  1.00           C
ATOM   3436  CB  ARG A 441       5.299   5.014  14.263  2.00  1.00           C
ATOM   3437  CG  ARG A 441       4.947   6.397  14.821  2.00  1.00           C
ATOM   3438  CD  ARG A 441       5.692   6.713  16.124  2.00  1.00           C
ATOM   3439  NE  ARG A 441       5.509   5.558  17.049  2.00  1.00           N
ATOM   3440  CZ  ARG A 441       4.607   5.612  18.072  2.00  1.00           C
ATOM   3441  NH1 ARG A 441       3.878   6.746  18.287  2.00  1.00           N
ATOM   3442  NH2 ARG A 441       4.448   4.535  18.895  2.00  1.00           N
ATOM   3443  C   ARG A 441       5.883   5.675  11.966  2.00  1.00           C
ATOM   3444  O   ARG A 441       6.655   6.437  12.547  2.00  1.00           O
ATOM   3445  N   TYR A 442       5.828   5.636  10.605  1.00  1.00           N
ATOM   3446  CA  TYR A 442       6.762   6.443   9.845  1.00  1.00           C
ATOM   3447  CB  TYR A 442       6.840   6.025   8.367  1.00  1.00           C
ATOM   3448  CG  TYR A 442       8.135   6.514   7.807  1.00  1.00           C
ATOM   3449  CD1 TYR A 442       9.288   5.804   8.055  1.00  1.00           C
ATOM   3450  CD2 TYR A 442       8.212   7.650   7.033  1.00  1.00           C
ATOM   3451  CE1 TYR A 442      10.500   6.217   7.552  1.00  1.00           C
ATOM   3452  CE2 TYR A 442       9.424   8.068   6.527  1.00  1.00           C
ATOM   3453  CZ  TYR A 442      10.571   7.353   6.784  1.00  1.00           C
ATOM   3454  OH  TYR A 442      11.813   7.781   6.265  1.00  1.00           O
ATOM   3455  C   TYR A 442       6.429   7.923   9.931  1.00  1.00           C
ATOM   3456  O   TYR A 442       7.263   8.657  10.457  1.00  1.00           O
ATOM   3457  N   PRO A 443       5.286   8.462   9.502  1.00  1.00           N
ATOM   3458  CA  PRO A 443       4.358   7.778   8.624  1.00  1.00           C
ATOM   3459  CD  PRO A 443       4.566   9.261  10.483  1.00  1.00           C
ATOM   3460  CB  PRO A 443       2.981   7.906   9.269  1.00  1.00           C
ATOM   3461  CG  PRO A 443       3.087   9.211  10.069  1.00  1.00           C
ATOM   3462  C   PRO A 443       4.299   8.198   7.192  1.00  1.00           C
ATOM   3463  O   PRO A 443       4.475   9.385   6.925  1.00  1.00           O
ATOM   3464  N   PRO A 444       4.059   7.299   6.271  1.00  1.00           N
ATOM   3465  CA  PRO A 444       3.255   7.577   5.112  1.00  1.00           C
ATOM   3466  CD  PRO A 444       4.751   6.027   6.181  1.00  1.00           C
ATOM   3467  CB  PRO A 444       3.582   6.476   4.110  1.00  1.00           C
ATOM   3468  CG  PRO A 444       4.094   5.318   4.986  1.00  1.00           C
ATOM   3469  C   PRO A 444       1.849   7.486   5.604  1.00  1.00           C
ATOM   3470  O   PRO A 444       0.949   8.083   5.012  1.00  1.00           O
ATOM   3471  N   SER A 445       1.668   6.705   6.689  1.00  1.00           N
ATOM   3472  CA  SER A 445       0.405   6.435   7.301  1.00  1.00           C
ATOM   3473  CB  SER A 445      -0.440   7.692   7.594  1.00  1.00           C
ATOM   3474  OG  SER A 445       0.184   8.454   8.618  1.00  1.00           O
ATOM   3475  C   SER A 445      -0.379   5.491   6.427  1.00  1.00           C
ATOM   3476  O   SER A 445      -0.083   5.285   5.250  1.00  1.00           O
ATOM   3477  N   PRO A 446      -1.368   4.889   7.036  1.00  1.00           N
ATOM   3478  CA  PRO A 446      -2.238   3.933   6.386  1.00  1.00           C
ATOM   3479  CD  PRO A 446      -1.294   4.657   8.471  1.00  1.00           C
ATOM   3480  CB  PRO A 446      -2.748   3.005   7.486  1.00  1.00           C
ATOM   3481  CG  PRO A 446      -2.516   3.785   8.790  1.00  1.00           C
ATOM   3482  C   PRO A 446      -3.359   4.545   5.607  1.00  1.00           C
ATOM   3483  O   PRO A 446      -3.562   5.755   5.669  1.00  1.00           O
ATOM   3484  N   ALA A 447      -4.088   3.700   4.855  1.00  1.00           N
ATOM   3485  CA  ALA A 447      -5.221   4.133   4.096  1.00  1.00           C
ATOM   3486  CB  ALA A 447      -5.765   3.037   3.165  1.00  1.00           C
ATOM   3487  C   ALA A 447      -6.325   4.467   5.089  1.00  1.00           C
ATOM   3488  O   ALA A 447      -6.130   4.195   6.303  1.00  1.00           O
ATOM   3489  OXT ALA A 447      -7.383   4.990   4.647  1.00  1.00           O
TER    3490      ALA A 447 
ATOM   3491  N   SER B   1     -18.968  31.850  42.608  1.00  1.00           N
ATOM   3492  CA  SER B   1     -18.858  32.031  41.142  1.00  1.00           C
ATOM   3493  CB  SER B   1     -17.473  32.588  40.777  1.00  1.00           C
ATOM   3494  OG  SER B   1     -16.472  31.631  41.089  1.00  1.00           O
ATOM   3495  C   SER B   1     -19.030  30.719  40.460  1.00  1.00           C
ATOM   3496  O   SER B   1     -19.358  29.717  41.094  1.00  1.00           O
ATOM   3497  N   LYS B   2     -18.845  30.699  39.129  2.00  1.00           N
ATOM   3498  CA  LYS B   2     -18.961  29.463  38.421  2.00  1.00           C
ATOM   3499  CB  LYS B   2     -18.800  29.624  36.899  2.00  1.00           C
ATOM   3500  CG  LYS B   2     -19.949  30.361  36.204  2.00  1.00           C
ATOM   3501  CD  LYS B   2     -21.292  29.629  36.271  2.00  1.00           C
ATOM   3502  CE  LYS B   2     -22.395  30.304  35.451  2.00  1.00           C
ATOM   3503  NZ  LYS B   2     -22.204  30.008  34.011  2.00  1.00           N
ATOM   3504  C   LYS B   2     -17.860  28.574  38.884  2.00  1.00           C
ATOM   3505  O   LYS B   2     -18.062  27.393  39.160  2.00  1.00           O
ATOM   3506  N   ILE B   3     -16.653  29.150  38.997  2.00  1.00           N
ATOM   3507  CA  ILE B   3     -15.509  28.389  39.377  2.00  1.00           C
ATOM   3508  CB  ILE B   3     -14.259  29.225  39.398  2.00  1.00           C
ATOM   3509  CG1 ILE B   3     -13.946  29.770  37.996  2.00  1.00           C
ATOM   3510  CG2 ILE B   3     -13.120  28.389  40.010  2.00  1.00           C
ATOM   3511  CD1 ILE B   3     -12.894  30.879  38.007  2.00  1.00           C
ATOM   3512  C   ILE B   3     -15.717  27.883  40.763  2.00  1.00           C
ATOM   3513  O   ILE B   3     -15.470  26.713  41.051  2.00  1.00           O
ATOM   3514  N   SER B   4     -16.196  28.758  41.662  2.00  1.00           N
ATOM   3515  CA  SER B   4     -16.332  28.341  43.020  2.00  1.00           C
ATOM   3516  CB  SER B   4     -16.820  29.451  43.965  2.00  1.00           C
ATOM   3517  OG  SER B   4     -16.910  28.941  45.288  2.00  1.00           O
ATOM   3518  C   SER B   4     -17.343  27.248  43.065  2.00  1.00           C
ATOM   3519  O   SER B   4     -17.209  26.289  43.822  2.00  1.00           O
ATOM   3520  N   GLU B   5     -18.376  27.347  42.213  2.00  1.00           N
ATOM   3521  CA  GLU B   5     -19.432  26.387  42.275  2.00  1.00           C
ATOM   3522  CB  GLU B   5     -20.502  26.649  41.199  2.00  1.00           C
ATOM   3523  CG  GLU B   5     -21.785  25.840  41.382  2.00  1.00           C
ATOM   3524  CD  GLU B   5     -22.526  26.430  42.573  2.00  1.00           C
ATOM   3525  OE1 GLU B   5     -21.847  27.005  43.465  2.00  1.00           O
ATOM   3526  OE2 GLU B   5     -23.780  26.310  42.612  2.00  1.00           O
ATOM   3527  C   GLU B   5     -18.866  25.015  42.035  2.00  1.00           C
ATOM   3528  O   GLU B   5     -19.105  24.091  42.812  2.00  1.00           O
ATOM   3529  N   ALA B   6     -18.063  24.857  40.965  2.00  1.00           N
ATOM   3530  CA  ALA B   6     -17.518  23.578  40.587  2.00  1.00           C
ATOM   3531  CB  ALA B   6     -16.742  23.643  39.261  2.00  1.00           C
ATOM   3532  C   ALA B   6     -16.563  23.066  41.623  2.00  1.00           C
ATOM   3533  O   ALA B   6     -16.592  21.886  41.968  2.00  1.00           O
ATOM   3534  N   VAL B   7     -15.696  23.943  42.162  2.00  1.00           N
ATOM   3535  CA  VAL B   7     -14.680  23.483  43.066  2.00  1.00           C
ATOM   3536  CB  VAL B   7     -13.778  24.588  43.548  2.00  1.00           C
ATOM   3537  CG1 VAL B   7     -13.057  25.187  42.331  2.00  1.00           C
ATOM   3538  CG2 VAL B   7     -14.598  25.617  44.343  2.00  1.00           C
ATOM   3539  C   VAL B   7     -15.342  22.856  44.259  2.00  1.00           C
ATOM   3540  O   VAL B   7     -14.929  21.791  44.710  2.00  1.00           O
ATOM   3541  N   LYS B   8     -16.397  23.494  44.805  2.00  1.00           N
ATOM   3542  CA  LYS B   8     -17.055  22.977  45.975  2.00  1.00           C
ATOM   3543  CB  LYS B   8     -18.142  23.924  46.514  2.00  1.00           C
ATOM   3544  CG  LYS B   8     -18.745  23.494  47.854  2.00  1.00           C
ATOM   3545  CD  LYS B   8     -19.595  24.590  48.505  2.00  1.00           C
ATOM   3546  CE  LYS B   8     -20.173  24.226  49.874  2.00  1.00           C
ATOM   3547  NZ  LYS B   8     -21.005  25.346  50.370  2.00  1.00           N
ATOM   3548  C   LYS B   8     -17.728  21.682  45.659  2.00  1.00           C
ATOM   3549  O   LYS B   8     -17.654  20.738  46.446  2.00  1.00           O
ATOM   3550  N   ARG B   9     -18.403  21.599  44.493  2.00  1.00           N
ATOM   3551  CA  ARG B   9     -19.094  20.384  44.173  2.00  1.00           C
ATOM   3552  CB  ARG B   9     -19.785  20.382  42.795  2.00  1.00           C
ATOM   3553  CG  ARG B   9     -21.091  21.176  42.771  2.00  1.00           C
ATOM   3554  CD  ARG B   9     -22.102  20.700  41.723  2.00  1.00           C
ATOM   3555  NE  ARG B   9     -23.409  21.336  42.064  2.00  1.00           N
ATOM   3556  CZ  ARG B   9     -24.107  20.906  43.158  2.00  1.00           C
ATOM   3557  NH1 ARG B   9     -23.575  19.949  43.973  2.00  1.00           N
ATOM   3558  NH2 ARG B   9     -25.325  21.448  43.456  2.00  1.00           N
ATOM   3559  C   ARG B   9     -18.043  19.314  44.145  2.00  1.00           C
ATOM   3560  O   ARG B   9     -18.244  18.240  44.711  2.00  1.00           O
ATOM   3561  N   ALA B  10     -16.875  19.582  43.515  2.00  1.00           N
ATOM   3562  CA  ALA B  10     -15.841  18.582  43.523  2.00  1.00           C
ATOM   3563  CB  ALA B  10     -14.923  18.640  42.289  2.00  1.00           C
ATOM   3564  C   ALA B  10     -14.982  18.852  44.711  2.00  1.00           C
ATOM   3565  O   ALA B  10     -13.922  19.470  44.623  2.00  1.00           O
ATOM   3566  N   ARG B  11     -15.432  18.339  45.861  2.00  1.00           N
ATOM   3567  CA  ARG B  11     -14.794  18.482  47.132  2.00  1.00           C
ATOM   3568  CB  ARG B  11     -14.660  19.934  47.613  2.00  1.00           C
ATOM   3569  CG  ARG B  11     -13.856  20.042  48.911  2.00  1.00           C
ATOM   3570  CD  ARG B  11     -13.961  21.399  49.609  2.00  1.00           C
ATOM   3571  NE  ARG B  11     -14.823  21.211  50.811  2.00  1.00           N
ATOM   3572  CZ  ARG B  11     -16.171  21.412  50.735  2.00  1.00           C
ATOM   3573  NH1 ARG B  11     -16.744  21.779  49.553  2.00  1.00           N
ATOM   3574  NH2 ARG B  11     -16.948  21.251  51.845  2.00  1.00           N
ATOM   3575  C   ARG B  11     -15.818  17.859  48.002  2.00  1.00           C
ATOM   3576  O   ARG B  11     -15.553  16.924  48.751  2.00  1.00           O
ATOM   3577  N   ALA B  12     -17.047  18.395  47.889  2.00  1.00           N
ATOM   3578  CA  ALA B  12     -18.161  17.928  48.647  2.00  1.00           C
ATOM   3579  CB  ALA B  12     -19.443  18.721  48.356  2.00  1.00           C
ATOM   3580  C   ALA B  12     -18.443  16.507  48.282  2.00  1.00           C
ATOM   3581  O   ALA B  12     -18.621  15.659  49.155  2.00  1.00           O
ATOM   3582  N   ALA B  13     -18.476  16.203  46.971  2.00  1.00           N
ATOM   3583  CA  ALA B  13     -18.787  14.863  46.569  2.00  1.00           C
ATOM   3584  CB  ALA B  13     -18.870  14.691  45.044  2.00  1.00           C
ATOM   3585  C   ALA B  13     -17.697  13.969  47.061  2.00  1.00           C
ATOM   3586  O   ALA B  13     -17.955  12.885  47.578  2.00  1.00           O
ATOM   3587  N   PHE B  14     -16.438  14.427  46.923  2.00  1.00           N
ATOM   3588  CA  PHE B  14     -15.315  13.644  47.344  2.00  1.00           C
ATOM   3589  CB  PHE B  14     -13.957  14.322  47.126  2.00  1.00           C
ATOM   3590  CG  PHE B  14     -13.015  13.548  47.985  2.00  1.00           C
ATOM   3591  CD1 PHE B  14     -12.645  12.268  47.648  2.00  1.00           C
ATOM   3592  CD2 PHE B  14     -12.504  14.108  49.134  2.00  1.00           C
ATOM   3593  CE1 PHE B  14     -11.781  11.553  48.445  2.00  1.00           C
ATOM   3594  CE2 PHE B  14     -11.639  13.402  49.936  2.00  1.00           C
ATOM   3595  CZ  PHE B  14     -11.276  12.122  49.591  2.00  1.00           C
ATOM   3596  C   PHE B  14     -15.418  13.400  48.814  2.00  1.00           C
ATOM   3597  O   PHE B  14     -15.229  12.279  49.281  2.00  1.00           O
ATOM   3598  N   SER B  15     -15.729  14.458  49.581  2.00  1.00           N
ATOM   3599  CA  SER B  15     -15.782  14.357  51.007  2.00  1.00           C
ATOM   3600  CB  SER B  15     -16.049  15.700  51.709  2.00  1.00           C
ATOM   3601  OG  SER B  15     -17.349  16.174  51.394  2.00  1.00           O
ATOM   3602  C   SER B  15     -16.880  13.424  51.368  2.00  1.00           C
ATOM   3603  O   SER B  15     -16.817  12.727  52.378  2.00  1.00           O
ATOM   3604  N   SER B  16     -17.916  13.365  50.519  3.00  1.00           N
ATOM   3605  CA  SER B  16     -19.017  12.490  50.773  3.00  1.00           C
ATOM   3606  CB  SER B  16     -20.145  12.660  49.741  3.00  1.00           C
ATOM   3607  OG  SER B  16     -21.202  11.757  50.023  3.00  1.00           O
ATOM   3608  C   SER B  16     -18.508  11.088  50.682  3.00  1.00           C
ATOM   3609  O   SER B  16     -19.182  10.149  51.099  3.00  1.00           O
ATOM   3610  N   GLY B  17     -17.283  10.918  50.148  3.00  1.00           N
ATOM   3611  CA  GLY B  17     -16.714   9.616  49.981  3.00  1.00           C
ATOM   3612  C   GLY B  17     -17.116   9.186  48.609  3.00  1.00           C
ATOM   3613  O   GLY B  17     -17.253  10.003  47.699  3.00  1.00           O
ATOM   3614  N   ARG B  18     -17.319   7.873  48.444  3.00  1.00           N
ATOM   3615  CA  ARG B  18     -17.715   7.254  47.215  3.00  1.00           C
ATOM   3616  CB  ARG B  18     -18.842   7.980  46.466  3.00  1.00           C
ATOM   3617  CG  ARG B  18     -20.231   7.476  46.856  3.00  1.00           C
ATOM   3618  CD  ARG B  18     -21.365   8.187  46.123  3.00  1.00           C
ATOM   3619  NE  ARG B  18     -21.544   9.502  46.794  3.00  1.00           N
ATOM   3620  CZ  ARG B  18     -22.630  10.275  46.502  3.00  1.00           C
ATOM   3621  NH1 ARG B  18     -23.503   9.876  45.532  3.00  1.00           N
ATOM   3622  NH2 ARG B  18     -22.848  11.437  47.184  3.00  1.00           N
ATOM   3623  C   ARG B  18     -16.578   7.059  46.268  3.00  1.00           C
ATOM   3624  O   ARG B  18     -16.602   6.120  45.475  3.00  1.00           O
ATOM   3625  N   THR B  19     -15.544   7.906  46.314  3.00  1.00           N
ATOM   3626  CA  THR B  19     -14.409   7.657  45.477  3.00  1.00           C
ATOM   3627  CB  THR B  19     -13.519   8.851  45.290  3.00  1.00           C
ATOM   3628  OG1 THR B  19     -13.016   9.295  46.541  3.00  1.00           O
ATOM   3629  CG2 THR B  19     -14.323   9.964  44.598  3.00  1.00           C
ATOM   3630  C   THR B  19     -13.594   6.582  46.120  3.00  1.00           C
ATOM   3631  O   THR B  19     -12.871   5.838  45.459  3.00  1.00           O
ATOM   3632  N   ARG B  20     -13.718   6.470  47.457  1.00  1.00           N
ATOM   3633  CA  ARG B  20     -12.890   5.631  48.271  1.00  1.00           C
ATOM   3634  CB  ARG B  20     -13.417   5.580  49.720  1.00  1.00           C
ATOM   3635  CG  ARG B  20     -12.433   5.123  50.803  1.00  1.00           C
ATOM   3636  CD  ARG B  20     -11.532   3.941  50.442  1.00  1.00           C
ATOM   3637  NE  ARG B  20     -11.094   3.335  51.733  1.00  1.00           N
ATOM   3638  CZ  ARG B  20     -10.137   3.929  52.503  1.00  1.00           C
ATOM   3639  NH1 ARG B  20      -9.536   5.082  52.089  1.00  1.00           N
ATOM   3640  NH2 ARG B  20      -9.801   3.371  53.704  1.00  1.00           N
ATOM   3641  C   ARG B  20     -12.935   4.225  47.724  1.00  1.00           C
ATOM   3642  O   ARG B  20     -11.886   3.590  47.617  1.00  1.00           O
ATOM   3643  N   PRO B  21     -14.075   3.694  47.348  1.00  1.00           N
ATOM   3644  CA  PRO B  21     -14.120   2.350  46.816  1.00  1.00           C
ATOM   3645  CD  PRO B  21     -15.349   4.106  47.913  1.00  1.00           C
ATOM   3646  CB  PRO B  21     -15.597   1.934  46.871  1.00  1.00           C
ATOM   3647  CG  PRO B  21     -16.372   3.236  47.167  1.00  1.00           C
ATOM   3648  C   PRO B  21     -13.477   2.205  45.477  1.00  1.00           C
ATOM   3649  O   PRO B  21     -13.628   3.076  44.620  1.00  1.00           O
ATOM   3650  N   LEU B  22     -12.741   1.094  45.300  2.00  1.00           N
ATOM   3651  CA  LEU B  22     -12.035   0.741  44.104  2.00  1.00           C
ATOM   3652  CB  LEU B  22     -11.114  -0.474  44.332  2.00  1.00           C
ATOM   3653  CG  LEU B  22     -10.421  -1.028  43.075  2.00  1.00           C
ATOM   3654  CD1 LEU B  22      -9.548   0.026  42.389  2.00  1.00           C
ATOM   3655  CD2 LEU B  22      -9.647  -2.312  43.411  2.00  1.00           C
ATOM   3656  C   LEU B  22     -13.002   0.398  43.018  2.00  1.00           C
ATOM   3657  O   LEU B  22     -12.807   0.759  41.858  2.00  1.00           O
ATOM   3658  N   GLN B  23     -14.098  -0.289  43.383  2.00  1.00           N
ATOM   3659  CA  GLN B  23     -15.040  -0.773  42.419  2.00  1.00           C
ATOM   3660  CB  GLN B  23     -16.211  -1.479  43.119  2.00  1.00           C
ATOM   3661  CG  GLN B  23     -15.706  -2.696  43.901  2.00  1.00           C
ATOM   3662  CD  GLN B  23     -16.788  -3.212  44.836  2.00  1.00           C
ATOM   3663  OE1 GLN B  23     -17.870  -2.637  44.932  2.00  1.00           O
ATOM   3664  NE2 GLN B  23     -16.480  -4.325  45.554  2.00  1.00           N
ATOM   3665  C   GLN B  23     -15.545   0.408  41.650  2.00  1.00           C
ATOM   3666  O   GLN B  23     -15.671   0.358  40.428  2.00  1.00           O
ATOM   3667  N   PHE B  24     -15.844   1.516  42.348  2.00  1.00           N
ATOM   3668  CA  PHE B  24     -16.312   2.698  41.685  2.00  1.00           C
ATOM   3669  CB  PHE B  24     -16.854   3.769  42.654  2.00  1.00           C
ATOM   3670  CG  PHE B  24     -18.153   3.265  43.196  2.00  1.00           C
ATOM   3671  CD1 PHE B  24     -18.181   2.412  44.274  2.00  1.00           C
ATOM   3672  CD2 PHE B  24     -19.349   3.645  42.627  2.00  1.00           C
ATOM   3673  CE1 PHE B  24     -19.376   1.947  44.775  2.00  1.00           C
ATOM   3674  CE2 PHE B  24     -20.548   3.184  43.124  2.00  1.00           C
ATOM   3675  CZ  PHE B  24     -20.564   2.331  44.201  2.00  1.00           C
ATOM   3676  C   PHE B  24     -15.211   3.301  40.850  2.00  1.00           C
ATOM   3677  O   PHE B  24     -15.458   3.732  39.726  2.00  1.00           O
ATOM   3678  N   ARG B  25     -13.958   3.322  41.361  2.00  1.00           N
ATOM   3679  CA  ARG B  25     -12.850   3.953  40.679  2.00  1.00           C
ATOM   3680  CB  ARG B  25     -11.518   3.772  41.438  2.00  1.00           C
ATOM   3681  CG  ARG B  25     -11.433   4.507  42.782  2.00  1.00           C
ATOM   3682  CD  ARG B  25     -10.153   4.196  43.569  2.00  1.00           C
ATOM   3683  NE  ARG B  25     -10.117   5.088  44.764  2.00  1.00           N
ATOM   3684  CZ  ARG B  25      -9.303   4.789  45.819  2.00  1.00           C
ATOM   3685  NH1 ARG B  25      -8.555   3.647  45.805  2.00  1.00           N
ATOM   3686  NH2 ARG B  25      -9.238   5.631  46.891  2.00  1.00           N
ATOM   3687  C   ARG B  25     -12.675   3.322  39.344  2.00  1.00           C
ATOM   3688  O   ARG B  25     -12.511   4.007  38.335  2.00  1.00           O
ATOM   3689  N   ILE B  26     -12.732   1.987  39.301  2.00  1.00           N
ATOM   3690  CA  ILE B  26     -12.523   1.313  38.063  2.00  1.00           C
ATOM   3691  CB  ILE B  26     -12.486  -0.182  38.202  2.00  1.00           C
ATOM   3692  CG1 ILE B  26     -13.814  -0.727  38.739  2.00  1.00           C
ATOM   3693  CG2 ILE B  26     -11.263  -0.539  39.062  2.00  1.00           C
ATOM   3694  CD1 ILE B  26     -13.904  -2.251  38.722  2.00  1.00           C
ATOM   3695  C   ILE B  26     -13.595   1.704  37.124  2.00  1.00           C
ATOM   3696  O   ILE B  26     -13.358   1.885  35.931  2.00  1.00           O
ATOM   3697  N   GLN B  27     -14.814   1.861  37.651  2.00  1.00           N
ATOM   3698  CA  GLN B  27     -15.896   2.199  36.791  2.00  1.00           C
ATOM   3699  CB  GLN B  27     -17.225   2.371  37.546  2.00  1.00           C
ATOM   3700  CG  GLN B  27     -18.422   2.591  36.620  2.00  1.00           C
ATOM   3701  CD  GLN B  27     -19.658   2.776  37.486  2.00  1.00           C
ATOM   3702  OE1 GLN B  27     -19.965   1.951  38.345  2.00  1.00           O
ATOM   3703  NE2 GLN B  27     -20.383   3.905  37.265  2.00  1.00           N
ATOM   3704  C   GLN B  27     -15.564   3.508  36.129  2.00  1.00           C
ATOM   3705  O   GLN B  27     -15.837   3.698  34.945  2.00  1.00           O
ATOM   3706  N   GLN B  28     -14.943   4.445  36.874  2.00  1.00           N
ATOM   3707  CA  GLN B  28     -14.612   5.740  36.340  2.00  1.00           C
ATOM   3708  CB  GLN B  28     -13.851   6.618  37.353  2.00  1.00           C
ATOM   3709  CG  GLN B  28     -14.626   6.989  38.619  2.00  1.00           C
ATOM   3710  CD  GLN B  28     -15.420   8.260  38.352  2.00  1.00           C
ATOM   3711  OE1 GLN B  28     -14.996   9.127  37.588  2.00  1.00           O
ATOM   3712  NE2 GLN B  28     -16.606   8.375  39.006  2.00  1.00           N
ATOM   3713  C   GLN B  28     -13.669   5.555  35.197  2.00  1.00           C
ATOM   3714  O   GLN B  28     -13.811   6.179  34.147  2.00  1.00           O
ATOM   3715  N   LEU B  29     -12.685   4.664  35.383  2.00  1.00           N
ATOM   3716  CA  LEU B  29     -11.648   4.404  34.432  2.00  1.00           C
ATOM   3717  CB  LEU B  29     -10.666   3.394  35.060  2.00  1.00           C
ATOM   3718  CG  LEU B  29      -9.563   2.820  34.164  2.00  1.00           C
ATOM   3719  CD1 LEU B  29     -10.160   1.785  33.202  2.00  1.00           C
ATOM   3720  CD2 LEU B  29      -8.742   3.918  33.469  2.00  1.00           C
ATOM   3721  C   LEU B  29     -12.263   3.871  33.158  2.00  1.00           C
ATOM   3722  O   LEU B  29     -11.897   4.309  32.068  2.00  1.00           O
ATOM   3723  N   GLU B  30     -13.231   2.929  33.259  2.00  1.00           N
ATOM   3724  CA  GLU B  30     -13.881   2.313  32.119  2.00  1.00           C
ATOM   3725  CB  GLU B  30     -14.818   1.161  32.524  2.00  1.00           C
ATOM   3726  CG  GLU B  30     -15.526   0.479  31.348  2.00  1.00           C
ATOM   3727  CD  GLU B  30     -16.400  -0.627  31.923  2.00  1.00           C
ATOM   3728  OE1 GLU B  30     -16.159  -1.012  33.099  2.00  1.00           O
ATOM   3729  OE2 GLU B  30     -17.319  -1.100  31.202  2.00  1.00           O
ATOM   3730  C   GLU B  30     -14.711   3.314  31.372  2.00  1.00           C
ATOM   3731  O   GLU B  30     -14.739   3.310  30.143  2.00  1.00           O
ATOM   3732  N   ALA B  31     -15.403   4.216  32.094  2.00  1.00           N
ATOM   3733  CA  ALA B  31     -16.272   5.150  31.434  2.00  1.00           C
ATOM   3734  CB  ALA B  31     -16.943   6.144  32.396  2.00  1.00           C
ATOM   3735  C   ALA B  31     -15.424   5.942  30.503  2.00  1.00           C
ATOM   3736  O   ALA B  31     -15.854   6.282  29.402  2.00  1.00           O
ATOM   3737  N   LEU B  32     -14.189   6.265  30.922  2.00  1.00           N
ATOM   3738  CA  LEU B  32     -13.352   7.015  30.041  2.00  1.00           C
ATOM   3739  CB  LEU B  32     -12.005   7.443  30.657  2.00  1.00           C
ATOM   3740  CG  LEU B  32     -12.116   8.622  31.648  2.00  1.00           C
ATOM   3741  CD1 LEU B  32     -10.739   8.995  32.218  2.00  1.00           C
ATOM   3742  CD2 LEU B  32     -12.822   9.830  31.006  2.00  1.00           C
ATOM   3743  C   LEU B  32     -13.103   6.198  28.806  2.00  1.00           C
ATOM   3744  O   LEU B  32     -13.100   6.730  27.696  2.00  1.00           O
ATOM   3745  N   GLN B  33     -12.909   4.872  28.956  2.00  1.00           N
ATOM   3746  CA  GLN B  33     -12.624   4.035  27.821  2.00  1.00           C
ATOM   3747  CB  GLN B  33     -12.428   2.558  28.206  2.00  1.00           C
ATOM   3748  CG  GLN B  33     -12.231   1.636  27.002  2.00  1.00           C
ATOM   3749  CD  GLN B  33     -11.847   0.260  27.528  2.00  1.00           C
ATOM   3750  OE1 GLN B  33     -12.396  -0.218  28.519  2.00  1.00           O
ATOM   3751  NE2 GLN B  33     -10.861  -0.389  26.852  2.00  1.00           N
ATOM   3752  C   GLN B  33     -13.765   4.080  26.881  2.00  1.00           C
ATOM   3753  O   GLN B  33     -13.580   4.226  25.675  2.00  1.00           O
ATOM   3754  N   ARG B  34     -14.990   3.976  27.410  2.00  1.00           N
ATOM   3755  CA  ARG B  34     -16.092   3.978  26.510  2.00  1.00           C
ATOM   3756  CB  ARG B  34     -17.459   3.821  27.205  2.00  1.00           C
ATOM   3757  CG  ARG B  34     -18.630   4.037  26.239  2.00  1.00           C
ATOM   3758  CD  ARG B  34     -20.018   3.875  26.864  2.00  1.00           C
ATOM   3759  NE  ARG B  34     -20.332   2.419  26.914  2.00  1.00           N
ATOM   3760  CZ  ARG B  34     -20.488   1.784  28.112  2.00  1.00           C
ATOM   3761  NH1 ARG B  34     -20.281   2.467  29.275  2.00  1.00           N
ATOM   3762  NH2 ARG B  34     -20.852   0.469  28.142  2.00  1.00           N
ATOM   3763  C   ARG B  34     -16.109   5.289  25.806  2.00  1.00           C
ATOM   3764  O   ARG B  34     -16.357   5.349  24.605  2.00  1.00           O
ATOM   3765  N   LEU B  35     -15.830   6.384  26.532  2.00  1.00           N
ATOM   3766  CA  LEU B  35     -15.851   7.661  25.885  2.00  1.00           C
ATOM   3767  CB  LEU B  35     -15.564   8.828  26.845  2.00  1.00           C
ATOM   3768  CG  LEU B  35     -16.714   9.058  27.842  2.00  1.00           C
ATOM   3769  CD1 LEU B  35     -16.421  10.230  28.793  2.00  1.00           C
ATOM   3770  CD2 LEU B  35     -18.051   9.218  27.100  2.00  1.00           C
ATOM   3771  C   LEU B  35     -14.812   7.646  24.819  2.00  1.00           C
ATOM   3772  O   LEU B  35     -15.046   8.119  23.709  2.00  1.00           O
ATOM   3773  N   ILE B  36     -13.625   7.093  25.121  2.00  1.00           N
ATOM   3774  CA  ILE B  36     -12.649   7.002  24.080  2.00  1.00           C
ATOM   3775  CB  ILE B  36     -11.242   7.090  24.611  2.00  1.00           C
ATOM   3776  CG1 ILE B  36     -10.204   6.974  23.480  2.00  1.00           C
ATOM   3777  CG2 ILE B  36     -11.089   6.079  25.760  2.00  1.00           C
ATOM   3778  CD1 ILE B  36     -10.193   8.174  22.539  2.00  1.00           C
ATOM   3779  C   ILE B  36     -12.838   5.661  23.459  2.00  1.00           C
ATOM   3780  O   ILE B  36     -11.997   4.767  23.539  2.00  1.00           O
ATOM   3781  N   GLN B  37     -13.991   5.521  22.796  2.00  1.00           N
ATOM   3782  CA  GLN B  37     -14.403   4.337  22.116  2.00  1.00           C
ATOM   3783  CB  GLN B  37     -14.937   3.245  23.045  2.00  1.00           C
ATOM   3784  CG  GLN B  37     -15.332   1.979  22.290  2.00  1.00           C
ATOM   3785  CD  GLN B  37     -15.593   0.918  23.343  2.00  1.00           C
ATOM   3786  OE1 GLN B  37     -15.468   1.180  24.538  2.00  1.00           O
ATOM   3787  NE2 GLN B  37     -15.958  -0.312  22.895  2.00  1.00           N
ATOM   3788  C   GLN B  37     -15.530   4.848  21.304  2.00  1.00           C
ATOM   3789  O   GLN B  37     -15.454   4.967  20.082  2.00  1.00           O
ATOM   3790  N   GLU B  38     -16.616   5.197  22.011  2.00  1.00           N
ATOM   3791  CA  GLU B  38     -17.748   5.769  21.374  2.00  1.00           C
ATOM   3792  CB  GLU B  38     -18.925   6.047  22.327  2.00  1.00           C
ATOM   3793  CG  GLU B  38     -20.177   6.539  21.595  2.00  1.00           C
ATOM   3794  CD  GLU B  38     -21.281   6.764  22.616  2.00  1.00           C
ATOM   3795  OE1 GLU B  38     -21.732   5.757  23.225  2.00  1.00           O
ATOM   3796  OE2 GLU B  38     -21.692   7.942  22.803  2.00  1.00           O
ATOM   3797  C   GLU B  38     -17.321   7.067  20.779  2.00  1.00           C
ATOM   3798  O   GLU B  38     -17.732   7.408  19.671  2.00  1.00           O
ATOM   3799  N   GLN B  39     -16.456   7.822  21.486  3.00  1.00           N
ATOM   3800  CA  GLN B  39     -16.142   9.107  20.945  3.00  1.00           C
ATOM   3801  CB  GLN B  39     -16.234  10.229  21.995  3.00  1.00           C
ATOM   3802  CG  GLN B  39     -17.621  10.347  22.645  3.00  1.00           C
ATOM   3803  CD  GLN B  39     -18.653  10.702  21.580  3.00  1.00           C
ATOM   3804  OE1 GLN B  39     -18.751  10.043  20.547  3.00  1.00           O
ATOM   3805  NE2 GLN B  39     -19.447  11.777  21.836  3.00  1.00           N
ATOM   3806  C   GLN B  39     -14.784   9.144  20.332  3.00  1.00           C
ATOM   3807  O   GLN B  39     -13.957   9.979  20.695  3.00  1.00           O
ATOM   3808  N   GLU B  40     -14.512   8.235  19.379  2.00  1.00           N
ATOM   3809  CA  GLU B  40     -13.273   8.323  18.671  2.00  1.00           C
ATOM   3810  CB  GLU B  40     -12.935   7.079  17.824  2.00  1.00           C
ATOM   3811  CG  GLU B  40     -13.867   6.862  16.626  2.00  1.00           C
ATOM   3812  CD  GLU B  40     -13.359   5.683  15.805  2.00  1.00           C
ATOM   3813  OE1 GLU B  40     -12.220   5.774  15.272  2.00  1.00           O
ATOM   3814  OE2 GLU B  40     -14.109   4.676  15.694  2.00  1.00           O
ATOM   3815  C   GLU B  40     -13.386   9.455  17.704  2.00  1.00           C
ATOM   3816  O   GLU B  40     -12.459  10.240  17.516  2.00  1.00           O
ATOM   3817  N   GLN B  41     -14.572   9.556  17.075  2.00  1.00           N
ATOM   3818  CA  GLN B  41     -14.788  10.438  15.967  2.00  1.00           C
ATOM   3819  CB  GLN B  41     -16.185  10.279  15.352  2.00  1.00           C
ATOM   3820  CG  GLN B  41     -16.444  11.252  14.202  2.00  1.00           C
ATOM   3821  CD  GLN B  41     -17.947  11.322  13.990  2.00  1.00           C
ATOM   3822  OE1 GLN B  41     -18.652  10.318  14.077  2.00  1.00           O
ATOM   3823  NE2 GLN B  41     -18.457  12.554  13.722  2.00  1.00           N
ATOM   3824  C   GLN B  41     -14.664  11.889  16.302  2.00  1.00           C
ATOM   3825  O   GLN B  41     -13.955  12.629  15.624  2.00  1.00           O
ATOM   3826  N   GLU B  42     -15.342  12.352  17.360  2.00  1.00           N
ATOM   3827  CA  GLU B  42     -15.248  13.754  17.626  2.00  1.00           C
ATOM   3828  CB  GLU B  42     -16.088  14.209  18.827  2.00  1.00           C
ATOM   3829  CG  GLU B  42     -17.562  14.405  18.499  2.00  1.00           C
ATOM   3830  CD  GLU B  42     -17.645  15.711  17.728  2.00  1.00           C
ATOM   3831  OE1 GLU B  42     -17.132  16.738  18.249  2.00  1.00           O
ATOM   3832  OE2 GLU B  42     -18.216  15.700  16.605  2.00  1.00           O
ATOM   3833  C   GLU B  42     -13.849  14.028  17.992  2.00  1.00           C
ATOM   3834  O   GLU B  42     -13.322  15.101  17.700  2.00  1.00           O
ATOM   3835  N   LEU B  43     -13.215  13.051  18.654  2.00  1.00           N
ATOM   3836  CA  LEU B  43     -11.897  13.286  19.114  2.00  1.00           C
ATOM   3837  CB  LEU B  43     -11.312  12.108  19.906  2.00  1.00           C
ATOM   3838  CG  LEU B  43     -12.062  11.954  21.239  2.00  1.00           C
ATOM   3839  CD1 LEU B  43     -11.504  10.806  22.093  2.00  1.00           C
ATOM   3840  CD2 LEU B  43     -12.115  13.303  21.976  2.00  1.00           C
ATOM   3841  C   LEU B  43     -11.039  13.607  17.922  2.00  1.00           C
ATOM   3842  O   LEU B  43     -10.273  14.567  17.968  2.00  1.00           O
ATOM   3843  N   VAL B  44     -11.158  12.845  16.811  2.00  1.00           N
ATOM   3844  CA  VAL B  44     -10.370  13.151  15.643  2.00  1.00           C
ATOM   3845  CB  VAL B  44     -10.459  12.115  14.548  2.00  1.00           C
ATOM   3846  CG1 VAL B  44     -10.006  10.768  15.139  2.00  1.00           C
ATOM   3847  CG2 VAL B  44     -11.867  12.098  13.928  2.00  1.00           C
ATOM   3848  C   VAL B  44     -10.810  14.472  15.079  2.00  1.00           C
ATOM   3849  O   VAL B  44      -9.975  15.296  14.713  2.00  1.00           O
ATOM   3850  N   GLY B  45     -12.131  14.734  15.019  2.00  1.00           N
ATOM   3851  CA  GLY B  45     -12.588  15.953  14.406  2.00  1.00           C
ATOM   3852  C   GLY B  45     -12.013  17.105  15.160  2.00  1.00           C
ATOM   3853  O   GLY B  45     -11.562  18.081  14.565  2.00  1.00           O
ATOM   3854  N   ALA B  46     -12.007  17.017  16.501  2.00  1.00           N
ATOM   3855  CA  ALA B  46     -11.517  18.098  17.302  2.00  1.00           C
ATOM   3856  CB  ALA B  46     -11.623  17.803  18.807  2.00  1.00           C
ATOM   3857  C   ALA B  46     -10.074  18.312  16.989  2.00  1.00           C
ATOM   3858  O   ALA B  46      -9.630  19.440  16.780  2.00  1.00           O
ATOM   3859  N   LEU B  47      -9.305  17.214  16.913  2.00  1.00           N
ATOM   3860  CA  LEU B  47      -7.898  17.321  16.672  2.00  1.00           C
ATOM   3861  CB  LEU B  47      -7.197  15.955  16.619  2.00  1.00           C
ATOM   3862  CG  LEU B  47      -7.384  15.109  17.888  2.00  1.00           C
ATOM   3863  CD1 LEU B  47      -6.480  13.864  17.873  2.00  1.00           C
ATOM   3864  CD2 LEU B  47      -7.230  15.966  19.152  2.00  1.00           C
ATOM   3865  C   LEU B  47      -7.716  17.904  15.317  2.00  1.00           C
ATOM   3866  O   LEU B  47      -6.862  18.764  15.109  2.00  1.00           O
ATOM   3867  N   ALA B  48      -8.546  17.461  14.357  2.00  1.00           N
ATOM   3868  CA  ALA B  48      -8.339  17.868  13.005  2.00  1.00           C
ATOM   3869  CB  ALA B  48      -9.403  17.303  12.046  2.00  1.00           C
ATOM   3870  C   ALA B  48      -8.412  19.341  12.922  2.00  1.00           C
ATOM   3871  O   ALA B  48      -7.535  19.988  12.353  2.00  1.00           O
ATOM   3872  N   ALA B  49      -9.453  19.921  13.521  2.00  1.00           N
ATOM   3873  CA  ALA B  49      -9.551  21.328  13.384  2.00  1.00           C
ATOM   3874  CB  ALA B  49     -10.852  21.879  13.991  2.00  1.00           C
ATOM   3875  C   ALA B  49      -8.401  22.008  14.089  2.00  1.00           C
ATOM   3876  O   ALA B  49      -7.742  22.859  13.494  2.00  1.00           O
ATOM   3877  N   ASP B  50      -8.091  21.644  15.361  2.00  1.00           N
ATOM   3878  CA  ASP B  50      -7.122  22.465  16.049  2.00  1.00           C
ATOM   3879  CB  ASP B  50      -7.008  22.226  17.575  2.00  1.00           C
ATOM   3880  CG  ASP B  50      -6.531  20.819  17.864  2.00  1.00           C
ATOM   3881  OD1 ASP B  50      -7.197  19.874  17.369  2.00  1.00           O
ATOM   3882  OD2 ASP B  50      -5.518  20.665  18.597  2.00  1.00           O
ATOM   3883  C   ASP B  50      -5.746  22.428  15.429  2.00  1.00           C
ATOM   3884  O   ASP B  50      -5.303  23.422  14.854  2.00  1.00           O
ATOM   3885  N   LEU B  51      -5.047  21.275  15.499  2.00  1.00           N
ATOM   3886  CA  LEU B  51      -3.775  21.060  14.846  2.00  1.00           C
ATOM   3887  CB  LEU B  51      -2.638  20.606  15.782  2.00  1.00           C
ATOM   3888  CG  LEU B  51      -2.171  21.679  16.785  2.00  1.00           C
ATOM   3889  CD1 LEU B  51      -1.022  21.162  17.667  2.00  1.00           C
ATOM   3890  CD2 LEU B  51      -1.819  22.996  16.074  2.00  1.00           C
ATOM   3891  C   LEU B  51      -4.135  19.902  13.994  2.00  1.00           C
ATOM   3892  O   LEU B  51      -4.396  18.822  14.522  2.00  1.00           O
ATOM   3893  N   HIS B  52      -4.173  20.102  12.664  1.00  1.00           N
ATOM   3894  CA  HIS B  52      -4.705  19.087  11.805  1.00  1.00           C
ATOM   3895  ND1 HIS B  52      -4.617  17.199   9.073  1.00  1.00           N
ATOM   3896  CG  HIS B  52      -5.202  18.399   9.415  1.00  1.00           C
ATOM   3897  CB  HIS B  52      -4.567  19.421  10.309  1.00  1.00           C
ATOM   3898  NE2 HIS B  52      -6.592  17.257   8.052  1.00  1.00           N
ATOM   3899  CD2 HIS B  52      -6.407  18.417   8.783  1.00  1.00           C
ATOM   3900  CE1 HIS B  52      -5.490  16.556   8.257  1.00  1.00           C
ATOM   3901  C   HIS B  52      -3.989  17.793  12.038  1.00  1.00           C
ATOM   3902  O   HIS B  52      -2.834  17.624  11.651  1.00  1.00           O
ATOM   3903  N   LYS B  53      -4.681  16.841  12.705  1.00  1.00           N
ATOM   3904  CA  LYS B  53      -4.128  15.537  12.913  1.00  1.00           C
ATOM   3905  CB  LYS B  53      -3.858  15.155  14.380  1.00  1.00           C
ATOM   3906  CG  LYS B  53      -2.616  15.864  14.934  1.00  1.00           C
ATOM   3907  CD  LYS B  53      -2.329  15.569  16.406  1.00  1.00           C
ATOM   3908  CE  LYS B  53      -3.567  15.678  17.294  1.00  1.00           C
ATOM   3909  NZ  LYS B  53      -4.165  17.021  17.148  1.00  1.00           N
ATOM   3910  C   LYS B  53      -5.072  14.566  12.283  1.00  1.00           C
ATOM   3911  O   LYS B  53      -6.270  14.583  12.558  1.00  1.00           O
ATOM   3912  N   ASN B  54      -4.542  13.685  11.409  1.00  1.00           N
ATOM   3913  CA  ASN B  54      -5.390  12.809  10.660  1.00  1.00           C
ATOM   3914  CB  ASN B  54      -4.733  12.199   9.411  1.00  1.00           C
ATOM   3915  CG  ASN B  54      -5.863  11.895   8.437  1.00  1.00           C
ATOM   3916  OD1 ASN B  54      -5.893  10.852   7.786  1.00  1.00           O
ATOM   3917  ND2 ASN B  54      -6.822  12.854   8.329  1.00  1.00           N
ATOM   3918  C   ASN B  54      -5.844  11.720  11.548  1.00  1.00           C
ATOM   3919  O   ASN B  54      -5.410  11.596  12.693  1.00  1.00           O
ATOM   3920  N   GLU B  55      -6.766  10.909  11.017  2.00  1.00           N
ATOM   3921  CA  GLU B  55      -7.355   9.848  11.759  2.00  1.00           C
ATOM   3922  CB  GLU B  55      -8.318   9.012  10.906  2.00  1.00           C
ATOM   3923  CG  GLU B  55      -8.917   7.820  11.653  2.00  1.00           C
ATOM   3924  CD  GLU B  55      -9.451   6.848  10.611  2.00  1.00           C
ATOM   3925  OE1 GLU B  55      -8.613   6.144   9.985  2.00  1.00           O
ATOM   3926  OE2 GLU B  55     -10.695   6.798  10.419  2.00  1.00           O
ATOM   3927  C   GLU B  55      -6.288   8.899  12.199  2.00  1.00           C
ATOM   3928  O   GLU B  55      -6.386   8.358  13.296  2.00  1.00           O
ATOM   3929  N   TRP B  56      -5.289   8.592  11.346  2.00  1.00           N
ATOM   3930  CA  TRP B  56      -4.280   7.670  11.800  2.00  1.00           C
ATOM   3931  CB  TRP B  56      -3.348   7.116  10.716  2.00  1.00           C
ATOM   3932  CG  TRP B  56      -2.316   6.188  11.317  2.00  1.00           C
ATOM   3933  CD2 TRP B  56      -2.599   4.867  11.804  2.00  1.00           C
ATOM   3934  CD1 TRP B  56      -0.994   6.417  11.566  2.00  1.00           C
ATOM   3935  NE1 TRP B  56      -0.432   5.316  12.167  2.00  1.00           N
ATOM   3936  CE2 TRP B  56      -1.409   4.355  12.322  2.00  1.00           C
ATOM   3937  CE3 TRP B  56      -3.756   4.142  11.827  2.00  1.00           C
ATOM   3938  CZ2 TRP B  56      -1.357   3.105  12.871  2.00  1.00           C
ATOM   3939  CZ3 TRP B  56      -3.698   2.878  12.373  2.00  1.00           C
ATOM   3940  CH2 TRP B  56      -2.521   2.368  12.884  2.00  1.00           C
ATOM   3941  C   TRP B  56      -3.394   8.265  12.855  2.00  1.00           C
ATOM   3942  O   TRP B  56      -3.180   7.646  13.895  2.00  1.00           O
ATOM   3943  N   ASN B  57      -2.827   9.467  12.616  2.00  1.00           N
ATOM   3944  CA  ASN B  57      -1.907  10.017  13.578  2.00  1.00           C
ATOM   3945  CB  ASN B  57      -1.061  11.172  13.027  2.00  1.00           C
ATOM   3946  CG  ASN B  57      -0.004  10.486  12.162  2.00  1.00           C
ATOM   3947  OD1 ASN B  57       0.465   9.398  12.495  2.00  1.00           O
ATOM   3948  ND2 ASN B  57       0.383  11.126  11.027  2.00  1.00           N
ATOM   3949  C   ASN B  57      -2.635  10.388  14.825  2.00  1.00           C
ATOM   3950  O   ASN B  57      -2.123  10.144  15.917  2.00  1.00           O
ATOM   3951  N   ALA B  58      -3.836  11.002  14.708  2.00  1.00           N
ATOM   3952  CA  ALA B  58      -4.627  11.132  15.899  2.00  1.00           C
ATOM   3953  CB  ALA B  58      -6.022  11.742  15.672  2.00  1.00           C
ATOM   3954  C   ALA B  58      -4.801   9.685  16.175  2.00  1.00           C
ATOM   3955  O   ALA B  58      -4.904   8.898  15.246  2.00  1.00           O
ATOM   3956  N   TYR B  59      -4.788   9.282  17.440  2.00  1.00           N
ATOM   3957  CA  TYR B  59      -4.864   7.905  17.815  2.00  1.00           C
ATOM   3958  CB  TYR B  59      -5.859   7.050  17.007  2.00  1.00           C
ATOM   3959  CG  TYR B  59      -5.809   5.697  17.622  2.00  1.00           C
ATOM   3960  CD1 TYR B  59      -6.544   5.435  18.754  2.00  1.00           C
ATOM   3961  CD2 TYR B  59      -5.033   4.699  17.081  2.00  1.00           C
ATOM   3962  CE1 TYR B  59      -6.512   4.193  19.342  2.00  1.00           C
ATOM   3963  CE2 TYR B  59      -4.997   3.454  17.665  2.00  1.00           C
ATOM   3964  CZ  TYR B  59      -5.734   3.200  18.797  2.00  1.00           C
ATOM   3965  OH  TYR B  59      -5.696   1.924  19.398  2.00  1.00           O
ATOM   3966  C   TYR B  59      -3.529   7.240  17.771  2.00  1.00           C
ATOM   3967  O   TYR B  59      -3.254   6.405  18.627  2.00  1.00           O
ATOM   3968  N   TYR B  60      -2.631   7.571  16.833  2.00  1.00           N
ATOM   3969  CA  TYR B  60      -1.392   6.848  16.907  2.00  1.00           C
ATOM   3970  CB  TYR B  60      -0.664   6.844  15.552  2.00  1.00           C
ATOM   3971  CG  TYR B  60       0.276   5.690  15.539  2.00  1.00           C
ATOM   3972  CD1 TYR B  60      -0.243   4.420  15.442  2.00  1.00           C
ATOM   3973  CD2 TYR B  60       1.643   5.850  15.591  2.00  1.00           C
ATOM   3974  CE1 TYR B  60       0.577   3.319  15.416  2.00  1.00           C
ATOM   3975  CE2 TYR B  60       2.471   4.748  15.566  2.00  1.00           C
ATOM   3976  CZ  TYR B  60       1.939   3.481  15.480  2.00  1.00           C
ATOM   3977  OH  TYR B  60       2.786   2.352  15.454  2.00  1.00           O
ATOM   3978  C   TYR B  60      -0.490   7.445  17.920  2.00  1.00           C
ATOM   3979  O   TYR B  60       0.032   6.762  18.799  2.00  1.00           O
ATOM   3980  N   GLU B  61      -0.305   8.773  17.815  3.00  1.00           N
ATOM   3981  CA  GLU B  61       0.598   9.444  18.690  3.00  1.00           C
ATOM   3982  CB  GLU B  61       1.607  10.313  17.924  3.00  1.00           C
ATOM   3983  CG  GLU B  61       0.941  11.344  17.009  3.00  1.00           C
ATOM   3984  CD  GLU B  61       2.007  11.913  16.088  3.00  1.00           C
ATOM   3985  OE1 GLU B  61       2.707  11.097  15.431  3.00  1.00           O
ATOM   3986  OE2 GLU B  61       2.138  13.165  16.025  3.00  1.00           O
ATOM   3987  C   GLU B  61      -0.240  10.339  19.541  3.00  1.00           C
ATOM   3988  O   GLU B  61      -0.063  11.557  19.549  3.00  1.00           O
ATOM   3989  N   GLU B  62      -1.175   9.756  20.313  3.00  1.00           N
ATOM   3990  CA  GLU B  62      -2.001  10.621  21.094  3.00  1.00           C
ATOM   3991  CB  GLU B  62      -2.830  11.620  20.263  3.00  1.00           C
ATOM   3992  CG  GLU B  62      -3.612  12.615  21.129  3.00  1.00           C
ATOM   3993  CD  GLU B  62      -3.911  13.856  20.297  3.00  1.00           C
ATOM   3994  OE1 GLU B  62      -2.969  14.335  19.611  3.00  1.00           O
ATOM   3995  OE2 GLU B  62      -5.072  14.347  20.341  3.00  1.00           O
ATOM   3996  C   GLU B  62      -2.941   9.795  21.947  3.00  1.00           C
ATOM   3997  O   GLU B  62      -2.611   9.442  23.077  3.00  1.00           O
ATOM   3998  N   VAL B  63      -4.143   9.469  21.415  2.00  1.00           N
ATOM   3999  CA  VAL B  63      -5.213   8.785  22.110  2.00  1.00           C
ATOM   4000  CB  VAL B  63      -6.376   8.483  21.210  2.00  1.00           C
ATOM   4001  CG1 VAL B  63      -7.350   7.581  21.982  2.00  1.00           C
ATOM   4002  CG2 VAL B  63      -6.993   9.800  20.705  2.00  1.00           C
ATOM   4003  C   VAL B  63      -4.759   7.447  22.637  2.00  1.00           C
ATOM   4004  O   VAL B  63      -5.098   7.099  23.766  2.00  1.00           O
ATOM   4005  N   VAL B  64      -3.964   6.666  21.870  2.00  1.00           N
ATOM   4006  CA  VAL B  64      -3.616   5.329  22.302  2.00  1.00           C
ATOM   4007  CB  VAL B  64      -2.617   4.613  21.435  2.00  1.00           C
ATOM   4008  CG1 VAL B  64      -3.284   4.137  20.138  2.00  1.00           C
ATOM   4009  CG2 VAL B  64      -1.409   5.547  21.244  2.00  1.00           C
ATOM   4010  C   VAL B  64      -2.980   5.363  23.652  2.00  1.00           C
ATOM   4011  O   VAL B  64      -3.246   4.505  24.492  2.00  1.00           O
ATOM   4012  N   TYR B  65      -2.130   6.365  23.908  2.00  1.00           N
ATOM   4013  CA  TYR B  65      -1.399   6.407  25.139  2.00  1.00           C
ATOM   4014  CB  TYR B  65      -0.487   7.645  25.201  2.00  1.00           C
ATOM   4015  CG  TYR B  65       0.483   7.507  24.076  2.00  1.00           C
ATOM   4016  CD1 TYR B  65       0.124   7.891  22.805  2.00  1.00           C
ATOM   4017  CD2 TYR B  65       1.737   6.977  24.282  2.00  1.00           C
ATOM   4018  CE1 TYR B  65       1.004   7.760  21.757  2.00  1.00           C
ATOM   4019  CE2 TYR B  65       2.621   6.845  23.238  2.00  1.00           C
ATOM   4020  CZ  TYR B  65       2.256   7.237  21.973  2.00  1.00           C
ATOM   4021  OH  TYR B  65       3.158   7.102  20.897  2.00  1.00           O
ATOM   4022  C   TYR B  65      -2.337   6.469  26.272  2.00  1.00           C
ATOM   4023  O   TYR B  65      -2.165   5.793  27.284  2.00  1.00           O
ATOM   4024  N   VAL B  66      -3.377   7.283  26.103  2.00  1.00           N
ATOM   4025  CA  VAL B  66      -4.319   7.507  27.140  2.00  1.00           C
ATOM   4026  CB  VAL B  66      -5.440   8.339  26.626  2.00  1.00           C
ATOM   4027  CG1 VAL B  66      -6.462   8.593  27.746  2.00  1.00           C
ATOM   4028  CG2 VAL B  66      -4.819   9.553  25.927  2.00  1.00           C
ATOM   4029  C   VAL B  66      -4.931   6.183  27.500  2.00  1.00           C
ATOM   4030  O   VAL B  66      -5.039   5.837  28.675  2.00  1.00           O
ATOM   4031  N   LEU B  67      -5.336   5.408  26.473  2.00  1.00           N
ATOM   4032  CA  LEU B  67      -6.008   4.141  26.628  2.00  1.00           C
ATOM   4033  CB  LEU B  67      -6.501   3.570  25.293  2.00  1.00           C
ATOM   4034  CG  LEU B  67      -7.713   4.336  24.732  2.00  1.00           C
ATOM   4035  CD1 LEU B  67      -7.406   5.829  24.532  2.00  1.00           C
ATOM   4036  CD2 LEU B  67      -8.238   3.662  23.456  2.00  1.00           C
ATOM   4037  C   LEU B  67      -5.110   3.141  27.287  2.00  1.00           C
ATOM   4038  O   LEU B  67      -5.544   2.363  28.134  2.00  1.00           O
ATOM   4039  N   GLU B  68      -3.820   3.155  26.917  2.00  1.00           N
ATOM   4040  CA  GLU B  68      -2.847   2.227  27.418  2.00  1.00           C
ATOM   4041  CB  GLU B  68      -1.476   2.410  26.740  2.00  1.00           C
ATOM   4042  CG  GLU B  68      -1.503   2.118  25.237  2.00  1.00           C
ATOM   4043  CD  GLU B  68      -0.110   2.360  24.668  2.00  1.00           C
ATOM   4044  OE1 GLU B  68       0.749   1.447  24.796  2.00  1.00           O
ATOM   4045  OE2 GLU B  68       0.113   3.462  24.100  2.00  1.00           O
ATOM   4046  C   GLU B  68      -2.673   2.454  28.870  2.00  1.00           C
ATOM   4047  O   GLU B  68      -2.235   1.552  29.575  2.00  1.00           O
ATOM   4048  N   GLU B  69      -2.884   3.699  29.325  2.00  1.00           N
ATOM   4049  CA  GLU B  69      -2.843   4.003  30.725  2.00  1.00           C
ATOM   4050  CB  GLU B  69      -2.953   5.504  31.008  2.00  1.00           C
ATOM   4051  CG  GLU B  69      -1.652   6.261  30.782  2.00  1.00           C
ATOM   4052  CD  GLU B  69      -0.801   6.013  32.018  2.00  1.00           C
ATOM   4053  OE1 GLU B  69      -1.338   6.165  33.147  2.00  1.00           O
ATOM   4054  OE2 GLU B  69       0.394   5.659  31.849  2.00  1.00           O
ATOM   4055  C   GLU B  69      -4.019   3.388  31.388  2.00  1.00           C
ATOM   4056  O   GLU B  69      -3.934   2.887  32.509  2.00  1.00           O
ATOM   4057  N   ILE B  70      -5.166   3.444  30.697  2.00  1.00           N
ATOM   4058  CA  ILE B  70      -6.396   2.986  31.254  2.00  1.00           C
ATOM   4059  CB  ILE B  70      -7.516   3.280  30.296  2.00  1.00           C
ATOM   4060  CG1 ILE B  70      -7.713   4.799  30.157  2.00  1.00           C
ATOM   4061  CG2 ILE B  70      -8.767   2.507  30.722  2.00  1.00           C
ATOM   4062  CD1 ILE B  70      -8.629   5.187  28.996  2.00  1.00           C
ATOM   4063  C   ILE B  70      -6.342   1.534  31.498  2.00  1.00           C
ATOM   4064  O   ILE B  70      -6.590   1.070  32.611  2.00  1.00           O
ATOM   4065  N   GLU B  71      -5.987   0.762  30.462  2.00  1.00           N
ATOM   4066  CA  GLU B  71      -5.707  -0.591  30.787  2.00  1.00           C
ATOM   4067  CB  GLU B  71      -5.406  -1.477  29.564  2.00  1.00           C
ATOM   4068  CG  GLU B  71      -5.205  -2.955  29.904  2.00  1.00           C
ATOM   4069  CD  GLU B  71      -5.078  -3.719  28.595  2.00  1.00           C
ATOM   4070  OE1 GLU B  71      -5.996  -3.585  27.743  2.00  1.00           O
ATOM   4071  OE2 GLU B  71      -4.061  -4.444  28.427  2.00  1.00           O
ATOM   4072  C   GLU B  71      -4.437  -0.350  31.537  2.00  1.00           C
ATOM   4073  O   GLU B  71      -3.779   0.658  31.318  2.00  1.00           O
ATOM   4074  N   TYR B  72      -4.048  -1.226  32.455  2.00  1.00           N
ATOM   4075  CA  TYR B  72      -2.872  -1.060  33.262  2.00  1.00           C
ATOM   4076  CB  TYR B  72      -1.633  -0.450  32.570  2.00  1.00           C
ATOM   4077  CG  TYR B  72      -1.127  -1.433  31.569  2.00  1.00           C
ATOM   4078  CD1 TYR B  72      -1.626  -1.448  30.288  2.00  1.00           C
ATOM   4079  CD2 TYR B  72      -0.151  -2.340  31.916  2.00  1.00           C
ATOM   4080  CE1 TYR B  72      -1.155  -2.351  29.366  2.00  1.00           C
ATOM   4081  CE2 TYR B  72       0.324  -3.245  30.996  2.00  1.00           C
ATOM   4082  CZ  TYR B  72      -0.179  -3.251  29.717  2.00  1.00           C
ATOM   4083  OH  TYR B  72       0.300  -4.175  28.764  2.00  1.00           O
ATOM   4084  C   TYR B  72      -3.088  -0.347  34.553  2.00  1.00           C
ATOM   4085  O   TYR B  72      -2.470  -0.727  35.545  2.00  1.00           O
ATOM   4086  N   MET B  73      -3.945   0.676  34.641  2.00  1.00           N
ATOM   4087  CA  MET B  73      -4.162   1.170  35.970  2.00  1.00           C
ATOM   4088  CB  MET B  73      -4.816   2.563  35.974  2.00  1.00           C
ATOM   4089  CG  MET B  73      -3.995   3.620  35.229  2.00  1.00           C
ATOM   4090  SD  MET B  73      -2.337   3.931  35.908  2.00  1.00           S
ATOM   4091  CE  MET B  73      -2.912   4.787  37.403  2.00  1.00           C
ATOM   4092  C   MET B  73      -5.080   0.230  36.651  2.00  1.00           C
ATOM   4093  O   MET B  73      -4.919  -0.105  37.823  2.00  1.00           O
ATOM   4094  N   ILE B  74      -6.062  -0.246  35.868  2.00  1.00           N
ATOM   4095  CA  ILE B  74      -7.106  -1.046  36.410  2.00  1.00           C
ATOM   4096  CB  ILE B  74      -8.124  -1.479  35.395  2.00  1.00           C
ATOM   4097  CG1 ILE B  74      -9.235  -2.279  36.096  2.00  1.00           C
ATOM   4098  CG2 ILE B  74      -7.413  -2.235  34.259  2.00  1.00           C
ATOM   4099  CD1 ILE B  74     -10.478  -2.495  35.234  2.00  1.00           C
ATOM   4100  C   ILE B  74      -6.490  -2.276  36.999  2.00  1.00           C
ATOM   4101  O   ILE B  74      -6.837  -2.688  38.105  2.00  1.00           O
ATOM   4102  N   GLN B  75      -5.532  -2.871  36.267  2.00  1.00           N
ATOM   4103  CA  GLN B  75      -4.938  -4.132  36.604  2.00  1.00           C
ATOM   4104  CB  GLN B  75      -3.962  -4.599  35.513  2.00  1.00           C
ATOM   4105  CG  GLN B  75      -4.609  -4.815  34.145  2.00  1.00           C
ATOM   4106  CD  GLN B  75      -3.474  -4.977  33.147  2.00  1.00           C
ATOM   4107  OE1 GLN B  75      -3.680  -5.375  32.002  2.00  1.00           O
ATOM   4108  NE2 GLN B  75      -2.233  -4.648  33.597  2.00  1.00           N
ATOM   4109  C   GLN B  75      -4.137  -4.121  37.869  2.00  1.00           C
ATOM   4110  O   GLN B  75      -4.333  -4.970  38.737  2.00  1.00           O
ATOM   4111  N   LYS B  76      -3.225  -3.149  38.022  2.00  1.00           N
ATOM   4112  CA  LYS B  76      -2.316  -3.212  39.130  2.00  1.00           C
ATOM   4113  CB  LYS B  76      -0.926  -2.724  38.684  2.00  1.00           C
ATOM   4114  CG  LYS B  76      -0.349  -3.546  37.524  2.00  1.00           C
ATOM   4115  CD  LYS B  76       0.722  -2.813  36.709  2.00  1.00           C
ATOM   4116  CE  LYS B  76       2.142  -2.923  37.269  2.00  1.00           C
ATOM   4117  NZ  LYS B  76       3.074  -2.141  36.424  2.00  1.00           N
ATOM   4118  C   LYS B  76      -2.812  -2.257  40.161  2.00  1.00           C
ATOM   4119  O   LYS B  76      -2.104  -1.923  41.111  2.00  1.00           O
ATOM   4120  N   LEU B  77      -4.073  -1.815  40.004  2.00  1.00           N
ATOM   4121  CA  LEU B  77      -4.643  -0.891  40.932  2.00  1.00           C
ATOM   4122  CB  LEU B  77      -6.025  -0.373  40.484  2.00  1.00           C
ATOM   4123  CG  LEU B  77      -6.499   0.869  41.267  2.00  1.00           C
ATOM   4124  CD1 LEU B  77      -6.685   0.584  42.764  2.00  1.00           C
ATOM   4125  CD2 LEU B  77      -5.566   2.063  41.018  2.00  1.00           C
ATOM   4126  C   LEU B  77      -4.774  -1.585  42.245  2.00  1.00           C
ATOM   4127  O   LEU B  77      -4.451  -1.006  43.283  2.00  1.00           O
ATOM   4128  N   PRO B  78      -5.227  -2.807  42.256  2.00  1.00           N
ATOM   4129  CA  PRO B  78      -5.351  -3.474  43.511  2.00  1.00           C
ATOM   4130  CD  PRO B  78      -6.177  -3.327  41.288  2.00  1.00           C
ATOM   4131  CB  PRO B  78      -6.134  -4.765  43.232  2.00  1.00           C
ATOM   4132  CG  PRO B  78      -6.306  -4.801  41.700  2.00  1.00           C
ATOM   4133  C   PRO B  78      -4.023  -3.658  44.162  2.00  1.00           C
ATOM   4134  O   PRO B  78      -3.953  -3.598  45.389  2.00  1.00           O
ATOM   4135  N   GLU B  79      -2.954  -3.910  43.381  2.00  1.00           N
ATOM   4136  CA  GLU B  79      -1.664  -4.087  43.983  2.00  1.00           C
ATOM   4137  CB  GLU B  79      -0.601  -4.580  42.987  2.00  1.00           C
ATOM   4138  CG  GLU B  79      -0.712  -6.066  42.647  2.00  1.00           C
ATOM   4139  CD  GLU B  79       0.113  -6.830  43.675  2.00  1.00           C
ATOM   4140  OE1 GLU B  79       1.210  -6.329  44.042  2.00  1.00           O
ATOM   4141  OE2 GLU B  79      -0.342  -7.922  44.109  2.00  1.00           O
ATOM   4142  C   GLU B  79      -1.165  -2.794  44.527  2.00  1.00           C
ATOM   4143  O   GLU B  79      -0.743  -2.723  45.681  2.00  1.00           O
ATOM   4144  N   TRP B  80      -1.224  -1.717  43.719  2.00  1.00           N
ATOM   4145  CA  TRP B  80      -0.644  -0.496  44.194  2.00  1.00           C
ATOM   4146  CB  TRP B  80      -0.638   0.659  43.181  2.00  1.00           C
ATOM   4147  CG  TRP B  80       0.258   1.792  43.628  2.00  1.00           C
ATOM   4148  CD2 TRP B  80       1.635   1.917  43.239  2.00  1.00           C
ATOM   4149  CD1 TRP B  80      -0.008   2.853  44.441  2.00  1.00           C
ATOM   4150  NE1 TRP B  80       1.115   3.636  44.577  2.00  1.00           N
ATOM   4151  CE2 TRP B  80       2.135   3.068  43.845  2.00  1.00           C
ATOM   4152  CE3 TRP B  80       2.418   1.134  42.443  2.00  1.00           C
ATOM   4153  CZ2 TRP B  80       3.433   3.454  43.665  2.00  1.00           C
ATOM   4154  CZ3 TRP B  80       3.725   1.526  42.263  2.00  1.00           C
ATOM   4155  CH2 TRP B  80       4.223   2.663  42.862  2.00  1.00           C
ATOM   4156  C   TRP B  80      -1.431  -0.067  45.383  2.00  1.00           C
ATOM   4157  O   TRP B  80      -0.860   0.268  46.419  2.00  1.00           O
ATOM   4158  N   ALA B  81      -2.774  -0.089  45.280  2.00  1.00           N
ATOM   4159  CA  ALA B  81      -3.523   0.336  46.422  2.00  1.00           C
ATOM   4160  CB  ALA B  81      -4.932   0.851  46.075  2.00  1.00           C
ATOM   4161  C   ALA B  81      -3.680  -0.846  47.300  2.00  1.00           C
ATOM   4162  O   ALA B  81      -4.620  -1.627  47.162  2.00  1.00           O
ATOM   4163  N   ALA B  82      -2.740  -0.985  48.248  1.00  1.00           N
ATOM   4164  CA  ALA B  82      -2.787  -2.054  49.190  1.00  1.00           C
ATOM   4165  CB  ALA B  82      -2.174  -3.365  48.673  1.00  1.00           C
ATOM   4166  C   ALA B  82      -1.945  -1.600  50.332  1.00  1.00           C
ATOM   4167  O   ALA B  82      -0.979  -0.864  50.141  1.00  1.00           O
ATOM   4168  N   ASP B  83      -2.297  -2.007  51.565  1.00  1.00           N
ATOM   4169  CA  ASP B  83      -1.438  -1.643  52.648  1.00  1.00           C
ATOM   4170  CB  ASP B  83      -1.960  -2.088  54.028  1.00  1.00           C
ATOM   4171  CG  ASP B  83      -2.095  -3.609  54.055  1.00  1.00           C
ATOM   4172  OD1 ASP B  83      -2.459  -4.195  52.999  1.00  1.00           O
ATOM   4173  OD2 ASP B  83      -1.852  -4.205  55.138  1.00  1.00           O
ATOM   4174  C   ASP B  83      -0.171  -2.372  52.363  1.00  1.00           C
ATOM   4175  O   ASP B  83      -0.195  -3.558  52.033  1.00  1.00           O
ATOM   4176  N   GLU B  84       0.979  -1.683  52.453  4.00  1.00           N
ATOM   4177  CA  GLU B  84       2.166  -2.396  52.115  4.00  1.00           C
ATOM   4178  CB  GLU B  84       3.000  -1.735  51.004  4.00  1.00           C
ATOM   4179  CG  GLU B  84       2.332  -1.804  49.628  4.00  1.00           C
ATOM   4180  CD  GLU B  84       2.450  -3.230  49.102  4.00  1.00           C
ATOM   4181  OE1 GLU B  84       3.566  -3.598  48.646  4.00  1.00           O
ATOM   4182  OE2 GLU B  84       1.430  -3.970  49.152  4.00  1.00           O
ATOM   4183  C   GLU B  84       3.028  -2.556  53.317  4.00  1.00           C
ATOM   4184  O   GLU B  84       3.248  -1.632  54.100  4.00  1.00           O
ATOM   4185  N   PRO B  85       3.476  -3.770  53.470  4.00  1.00           N
ATOM   4186  CA  PRO B  85       4.319  -4.103  54.584  4.00  1.00           C
ATOM   4187  CD  PRO B  85       2.612  -4.884  53.103  4.00  1.00           C
ATOM   4188  CB  PRO B  85       4.256  -5.623  54.724  4.00  1.00           C
ATOM   4189  CG  PRO B  85       2.874  -5.978  54.150  4.00  1.00           C
ATOM   4190  C   PRO B  85       5.686  -3.570  54.323  4.00  1.00           C
ATOM   4191  O   PRO B  85       6.010  -3.306  53.167  4.00  1.00           O
ATOM   4192  N   VAL B  86       6.497  -3.392  55.382  1.00  1.00           N
ATOM   4193  CA  VAL B  86       7.800  -2.841  55.179  1.00  1.00           C
ATOM   4194  CB  VAL B  86       7.856  -1.391  55.573  1.00  1.00           C
ATOM   4195  CG1 VAL B  86       9.267  -0.841  55.330  1.00  1.00           C
ATOM   4196  CG2 VAL B  86       6.749  -0.642  54.816  1.00  1.00           C
ATOM   4197  C   VAL B  86       8.732  -3.636  56.063  1.00  1.00           C
ATOM   4198  O   VAL B  86       8.283  -4.411  56.907  1.00  1.00           O
ATOM   4199  N   GLU B  87      10.063  -3.481  55.879  1.00  1.00           N
ATOM   4200  CA  GLU B  87      11.045  -4.239  56.606  1.00  1.00           C
ATOM   4201  CB  GLU B  87      12.483  -3.991  56.118  1.00  1.00           C
ATOM   4202  CG  GLU B  87      12.732  -4.497  54.693  1.00  1.00           C
ATOM   4203  CD  GLU B  87      12.825  -6.017  54.733  1.00  1.00           C
ATOM   4204  OE1 GLU B  87      13.084  -6.562  55.839  1.00  1.00           O
ATOM   4205  OE2 GLU B  87      12.641  -6.654  53.661  1.00  1.00           O
ATOM   4206  C   GLU B  87      10.974  -3.918  58.060  1.00  1.00           C
ATOM   4207  O   GLU B  87      10.825  -2.764  58.457  1.00  1.00           O
ATOM   4208  N   LYS B  88      11.078  -4.983  58.883  1.00  1.00           N
ATOM   4209  CA  LYS B  88      11.032  -4.909  60.315  1.00  1.00           C
ATOM   4210  CB  LYS B  88      10.412  -6.160  60.963  1.00  1.00           C
ATOM   4211  CG  LYS B  88       8.950  -6.400  60.582  1.00  1.00           C
ATOM   4212  CD  LYS B  88       8.745  -6.658  59.087  1.00  1.00           C
ATOM   4213  CE  LYS B  88       7.374  -7.247  58.752  1.00  1.00           C
ATOM   4214  NZ  LYS B  88       6.319  -6.529  59.499  1.00  1.00           N
ATOM   4215  C   LYS B  88      12.429  -4.837  60.801  1.00  1.00           C
ATOM   4216  O   LYS B  88      13.365  -5.250  60.119  1.00  1.00           O
ATOM   4217  N   THR B  89      12.601  -4.292  62.013  1.00  1.00           N
ATOM   4218  CA  THR B  89      13.913  -4.219  62.557  1.00  1.00           C
ATOM   4219  CB  THR B  89      14.466  -2.824  62.610  1.00  1.00           C
ATOM   4220  OG1 THR B  89      13.655  -2.002  63.435  1.00  1.00           O
ATOM   4221  CG2 THR B  89      14.518  -2.265  61.176  1.00  1.00           C
ATOM   4222  C   THR B  89      13.844  -4.745  63.935  1.00  1.00           C
ATOM   4223  O   THR B  89      12.797  -5.189  64.401  1.00  1.00           O
ATOM   4224  N   PRO B  90      14.959  -4.737  64.589  2.00  1.00           N
ATOM   4225  CA  PRO B  90      14.952  -5.227  65.923  2.00  1.00           C
ATOM   4226  CD  PRO B  90      16.236  -4.973  63.933  2.00  1.00           C
ATOM   4227  CB  PRO B  90      16.415  -5.336  66.335  2.00  1.00           C
ATOM   4228  CG  PRO B  90      17.121  -5.642  65.001  2.00  1.00           C
ATOM   4229  C   PRO B  90      14.132  -4.256  66.694  2.00  1.00           C
ATOM   4230  O   PRO B  90      14.098  -3.077  66.338  2.00  1.00           O
ATOM   4231  N   GLN B  91      13.449  -4.747  67.733  2.00  1.00           N
ATOM   4232  CA  GLN B  91      12.607  -3.960  68.571  2.00  1.00           C
ATOM   4233  CB  GLN B  91      13.353  -2.782  69.218  2.00  1.00           C
ATOM   4234  CG  GLN B  91      14.496  -3.305  70.098  2.00  1.00           C
ATOM   4235  CD  GLN B  91      15.098  -2.178  70.925  2.00  1.00           C
ATOM   4236  OE1 GLN B  91      14.577  -1.065  70.958  2.00  1.00           O
ATOM   4237  NE2 GLN B  91      16.227  -2.479  71.622  2.00  1.00           N
ATOM   4238  C   GLN B  91      11.401  -3.505  67.824  2.00  1.00           C
ATOM   4239  O   GLN B  91      10.628  -2.695  68.333  2.00  1.00           O
ATOM   4240  N   THR B  92      11.184  -4.024  66.602  2.00  1.00           N
ATOM   4241  CA  THR B  92       9.934  -3.699  65.992  2.00  1.00           C
ATOM   4242  CB  THR B  92       9.967  -2.508  65.082  2.00  1.00           C
ATOM   4243  OG1 THR B  92      10.920  -2.681  64.045  2.00  1.00           O
ATOM   4244  CG2 THR B  92      10.292  -1.270  65.934  2.00  1.00           C
ATOM   4245  C   THR B  92       9.413  -4.889  65.245  2.00  1.00           C
ATOM   4246  O   THR B  92       8.614  -4.749  64.321  2.00  1.00           O
ATOM   4247  N   GLN B  93       9.833  -6.106  65.638  3.00  1.00           N
ATOM   4248  CA  GLN B  93       9.374  -7.283  64.955  3.00  1.00           C
ATOM   4249  CB  GLN B  93      10.084  -8.557  65.462  3.00  1.00           C
ATOM   4250  CG  GLN B  93       9.640  -9.856  64.780  3.00  1.00           C
ATOM   4251  CD  GLN B  93      10.398 -10.012  63.469  3.00  1.00           C
ATOM   4252  OE1 GLN B  93      11.557 -10.425  63.448  3.00  1.00           O
ATOM   4253  NE2 GLN B  93       9.724  -9.677  62.337  3.00  1.00           N
ATOM   4254  C   GLN B  93       7.901  -7.489  65.195  3.00  1.00           C
ATOM   4255  O   GLN B  93       7.137  -7.713  64.257  3.00  1.00           O
ATOM   4256  N   GLN B  94       7.463  -7.384  66.467  3.00  1.00           N
ATOM   4257  CA  GLN B  94       6.108  -7.683  66.857  3.00  1.00           C
ATOM   4258  CB  GLN B  94       5.924  -7.599  68.385  3.00  1.00           C
ATOM   4259  CG  GLN B  94       6.728  -8.661  69.143  3.00  1.00           C
ATOM   4260  CD  GLN B  94       6.574  -8.428  70.641  3.00  1.00           C
ATOM   4261  OE1 GLN B  94       7.152  -7.499  71.202  3.00  1.00           O
ATOM   4262  NE2 GLN B  94       5.773  -9.300  71.307  3.00  1.00           N
ATOM   4263  C   GLN B  94       5.161  -6.727  66.221  3.00  1.00           C
ATOM   4264  O   GLN B  94       4.114  -7.120  65.710  3.00  1.00           O
ATOM   4265  N   ASP B  95       5.521  -5.438  66.208  1.00  1.00           N
ATOM   4266  CA  ASP B  95       4.606  -4.479  65.681  1.00  1.00           C
ATOM   4267  CB  ASP B  95       4.923  -3.032  66.107  1.00  1.00           C
ATOM   4268  CG  ASP B  95       6.328  -2.616  65.668  1.00  1.00           C
ATOM   4269  OD1 ASP B  95       6.778  -2.988  64.552  1.00  1.00           O
ATOM   4270  OD2 ASP B  95       6.980  -1.908  66.480  1.00  1.00           O
ATOM   4271  C   ASP B  95       4.573  -4.557  64.202  1.00  1.00           C
ATOM   4272  O   ASP B  95       5.478  -5.110  63.582  1.00  1.00           O
ATOM   4273  N   GLU B  96       3.506  -4.010  63.590  4.00  1.00           N
ATOM   4274  CA  GLU B  96       3.542  -4.078  62.170  4.00  1.00           C
ATOM   4275  CB  GLU B  96       2.246  -4.468  61.444  4.00  1.00           C
ATOM   4276  CG  GLU B  96       1.227  -3.341  61.318  4.00  1.00           C
ATOM   4277  CD  GLU B  96       0.172  -3.806  60.325  4.00  1.00           C
ATOM   4278  OE1 GLU B  96       0.488  -3.872  59.107  4.00  1.00           O
ATOM   4279  OE2 GLU B  96      -0.963  -4.110  60.777  4.00  1.00           O
ATOM   4280  C   GLU B  96       3.943  -2.735  61.649  4.00  1.00           C
ATOM   4281  O   GLU B  96       3.496  -1.699  62.139  4.00  1.00           O
ATOM   4282  N   LEU B  97       4.835  -2.733  60.641  4.00  1.00           N
ATOM   4283  CA  LEU B  97       5.282  -1.505  60.060  4.00  1.00           C
ATOM   4284  CB  LEU B  97       6.817  -1.396  60.012  4.00  1.00           C
ATOM   4285  CG  LEU B  97       7.467  -1.295  61.404  4.00  1.00           C
ATOM   4286  CD1 LEU B  97       9.000  -1.268  61.305  4.00  1.00           C
ATOM   4287  CD2 LEU B  97       6.916  -0.089  62.185  4.00  1.00           C
ATOM   4288  C   LEU B  97       4.798  -1.478  58.652  4.00  1.00           C
ATOM   4289  O   LEU B  97       5.207  -2.306  57.838  4.00  1.00           O
ATOM   4290  N   TYR B  98       3.899  -0.532  58.318  4.00  1.00           N
ATOM   4291  CA  TYR B  98       3.483  -0.516  56.952  4.00  1.00           C
ATOM   4292  CB  TYR B  98       2.199  -1.317  56.630  4.00  1.00           C
ATOM   4293  CG  TYR B  98       0.992  -0.687  57.241  4.00  1.00           C
ATOM   4294  CD1 TYR B  98       0.402   0.409  56.651  4.00  1.00           C
ATOM   4295  CD2 TYR B  98       0.422  -1.213  58.379  4.00  1.00           C
ATOM   4296  CE1 TYR B  98      -0.712   0.996  57.197  4.00  1.00           C
ATOM   4297  CE2 TYR B  98      -0.695  -0.630  58.932  4.00  1.00           C
ATOM   4298  CZ  TYR B  98      -1.261   0.477  58.345  4.00  1.00           C
ATOM   4299  OH  TYR B  98      -2.406   1.077  58.910  4.00  1.00           O
ATOM   4300  C   TYR B  98       3.296   0.875  56.485  4.00  1.00           C
ATOM   4301  O   TYR B  98       3.394   1.837  57.245  4.00  1.00           O
ATOM   4302  N   ILE B  99       3.037   0.990  55.172  4.00  1.00           N
ATOM   4303  CA  ILE B  99       2.787   2.258  54.578  4.00  1.00           C
ATOM   4304  CB  ILE B  99       3.677   2.578  53.415  4.00  1.00           C
ATOM   4305  CG1 ILE B  99       5.139   2.676  53.879  4.00  1.00           C
ATOM   4306  CG2 ILE B  99       3.149   3.863  52.753  4.00  1.00           C
ATOM   4307  CD1 ILE B  99       6.146   2.704  52.731  4.00  1.00           C
ATOM   4308  C   ILE B  99       1.379   2.235  54.067  4.00  1.00           C
ATOM   4309  O   ILE B  99       0.900   1.199  53.608  4.00  1.00           O
ATOM   4310  N   HIS B 100       0.656   3.376  54.162  4.00  1.00           N
ATOM   4311  CA  HIS B 100      -0.697   3.363  53.678  4.00  1.00           C
ATOM   4312  ND1 HIS B 100      -3.824   3.342  53.262  4.00  1.00           N
ATOM   4313  CG  HIS B 100      -3.078   3.075  54.389  4.00  1.00           C
ATOM   4314  CB  HIS B 100      -1.766   3.725  54.722  4.00  1.00           C
ATOM   4315  NE2 HIS B 100      -4.896   1.734  54.366  4.00  1.00           N
ATOM   4316  CD2 HIS B 100      -3.751   2.093  55.054  4.00  1.00           C
ATOM   4317  CE1 HIS B 100      -4.898   2.512  53.297  4.00  1.00           C
ATOM   4318  C   HIS B 100      -0.797   4.394  52.561  4.00  1.00           C
ATOM   4319  O   HIS B 100      -0.026   5.351  52.542  4.00  1.00           O
ATOM   4320  N   SER B 101      -1.737   4.219  51.588  4.00  1.00           N
ATOM   4321  CA  SER B 101      -1.930   5.160  50.493  4.00  1.00           C
ATOM   4322  CB  SER B 101      -1.861   4.535  49.089  4.00  1.00           C
ATOM   4323  OG  SER B 101      -0.532   4.117  48.813  4.00  1.00           O
ATOM   4324  C   SER B 101      -3.289   5.787  50.674  4.00  1.00           C
ATOM   4325  O   SER B 101      -4.150   5.220  51.344  4.00  1.00           O
ATOM   4326  N   GLU B 102      -3.515   6.999  50.106  4.00  1.00           N
ATOM   4327  CA  GLU B 102      -4.772   7.667  50.338  4.00  1.00           C
ATOM   4328  CB  GLU B 102      -4.736   8.540  51.604  4.00  1.00           C
ATOM   4329  CG  GLU B 102      -4.538   7.752  52.904  4.00  1.00           C
ATOM   4330  CD  GLU B 102      -5.855   7.113  53.325  4.00  1.00           C
ATOM   4331  OE1 GLU B 102      -6.829   7.179  52.529  4.00  1.00           O
ATOM   4332  OE2 GLU B 102      -5.902   6.553  54.453  4.00  1.00           O
ATOM   4333  C   GLU B 102      -5.101   8.569  49.184  4.00  1.00           C
ATOM   4334  O   GLU B 102      -4.341   8.719  48.229  4.00  1.00           O
ATOM   4335  N   PRO B 103      -6.283   9.129  49.276  4.00  1.00           N
ATOM   4336  CA  PRO B 103      -6.824  10.018  48.284  4.00  1.00           C
ATOM   4337  CD  PRO B 103      -7.337   8.512  50.063  4.00  1.00           C
ATOM   4338  CB  PRO B 103      -8.327  10.119  48.568  4.00  1.00           C
ATOM   4339  CG  PRO B 103      -8.505   9.499  49.963  4.00  1.00           C
ATOM   4340  C   PRO B 103      -6.251  11.351  47.904  4.00  1.00           C
ATOM   4341  O   PRO B 103      -6.201  11.626  46.707  4.00  1.00           O
ATOM   4342  N   LEU B 104      -5.821  12.196  48.852  1.00  1.00           N
ATOM   4343  CA  LEU B 104      -5.332  13.505  48.499  1.00  1.00           C
ATOM   4344  CB  LEU B 104      -4.111  13.466  47.574  1.00  1.00           C
ATOM   4345  CG  LEU B 104      -2.893  12.804  48.232  1.00  1.00           C
ATOM   4346  CD1 LEU B 104      -1.630  12.957  47.367  1.00  1.00           C
ATOM   4347  CD2 LEU B 104      -2.711  13.312  49.670  1.00  1.00           C
ATOM   4348  C   LEU B 104      -6.400  14.345  47.890  1.00  1.00           C
ATOM   4349  O   LEU B 104      -6.126  15.244  47.099  1.00  1.00           O
ATOM   4350  N   GLY B 105      -7.660  14.040  48.222  1.00  1.00           N
ATOM   4351  CA  GLY B 105      -8.731  14.928  47.898  1.00  1.00           C
ATOM   4352  C   GLY B 105      -8.790  15.294  46.452  1.00  1.00           C
ATOM   4353  O   GLY B 105      -8.717  14.447  45.562  1.00  1.00           O
ATOM   4354  N   VAL B 106      -8.949  16.615  46.219  4.00  1.00           N
ATOM   4355  CA  VAL B 106      -9.146  17.192  44.923  4.00  1.00           C
ATOM   4356  CB  VAL B 106     -10.007  18.416  44.972  4.00  1.00           C
ATOM   4357  CG1 VAL B 106      -9.372  19.417  45.952  4.00  1.00           C
ATOM   4358  CG2 VAL B 106     -10.167  18.953  43.541  4.00  1.00           C
ATOM   4359  C   VAL B 106      -7.851  17.555  44.308  4.00  1.00           C
ATOM   4360  O   VAL B 106      -7.011  18.234  44.896  4.00  1.00           O
ATOM   4361  N   VAL B 107      -7.688  17.079  43.067  4.00  1.00           N
ATOM   4362  CA  VAL B 107      -6.556  17.388  42.264  4.00  1.00           C
ATOM   4363  CB  VAL B 107      -6.076  16.274  41.386  4.00  1.00           C
ATOM   4364  CG1 VAL B 107      -5.572  15.120  42.246  4.00  1.00           C
ATOM   4365  CG2 VAL B 107      -7.222  15.881  40.441  4.00  1.00           C
ATOM   4366  C   VAL B 107      -7.083  18.368  41.286  4.00  1.00           C
ATOM   4367  O   VAL B 107      -8.283  18.615  41.279  4.00  1.00           O
ATOM   4368  N   LEU B 108      -6.194  19.012  40.502  4.00  1.00           N
ATOM   4369  CA  LEU B 108      -6.665  19.822  39.419  4.00  1.00           C
ATOM   4370  CB  LEU B 108      -6.710  21.345  39.706  4.00  1.00           C
ATOM   4371  CG  LEU B 108      -5.398  22.142  39.540  4.00  1.00           C
ATOM   4372  CD1 LEU B 108      -5.053  22.394  38.059  4.00  1.00           C
ATOM   4373  CD2 LEU B 108      -5.446  23.444  40.355  4.00  1.00           C
ATOM   4374  C   LEU B 108      -5.745  19.551  38.291  4.00  1.00           C
ATOM   4375  O   LEU B 108      -4.556  19.314  38.494  4.00  1.00           O
ATOM   4376  N   VAL B 109      -6.274  19.544  37.059  4.00  1.00           N
ATOM   4377  CA  VAL B 109      -5.383  19.264  35.986  4.00  1.00           C
ATOM   4378  CB  VAL B 109      -5.793  18.044  35.215  4.00  1.00           C
ATOM   4379  CG1 VAL B 109      -4.857  17.888  34.007  4.00  1.00           C
ATOM   4380  CG2 VAL B 109      -5.834  16.828  36.158  4.00  1.00           C
ATOM   4381  C   VAL B 109      -5.424  20.444  35.024  4.00  1.00           C
ATOM   4382  O   VAL B 109      -6.495  20.851  34.579  4.00  1.00           O
ATOM   4383  N   ILE B 110      -4.241  21.042  34.719  4.00  1.00           N
ATOM   4384  CA  ILE B 110      -4.026  22.212  33.880  4.00  1.00           C
ATOM   4385  CB  ILE B 110      -2.645  22.789  34.043  4.00  1.00           C
ATOM   4386  CG1 ILE B 110      -2.477  23.456  35.416  4.00  1.00           C
ATOM   4387  CG2 ILE B 110      -2.397  23.747  32.867  4.00  1.00           C
ATOM   4388  CD1 ILE B 110      -3.372  24.680  35.606  4.00  1.00           C
ATOM   4389  C   ILE B 110      -4.185  22.046  32.395  4.00  1.00           C
ATOM   4390  O   ILE B 110      -4.752  22.917  31.739  4.00  1.00           O
ATOM   4391  N   GLY B 111      -3.601  20.996  31.789  1.00  1.00           N
ATOM   4392  CA  GLY B 111      -3.746  20.834  30.364  1.00  1.00           C
ATOM   4393  C   GLY B 111      -2.814  21.746  29.653  1.00  1.00           C
ATOM   4394  O   GLY B 111      -2.427  22.798  30.159  1.00  1.00           O
ATOM   4395  N   THR B 112      -2.443  21.340  28.426  1.00  1.00           N
ATOM   4396  CA  THR B 112      -1.620  22.137  27.577  1.00  1.00           C
ATOM   4397  CB  THR B 112      -0.191  21.651  27.468  1.00  1.00           C
ATOM   4398  OG1 THR B 112       0.432  21.667  28.741  1.00  1.00           O
ATOM   4399  CG2 THR B 112       0.618  22.536  26.502  1.00  1.00           C
ATOM   4400  C   THR B 112      -2.210  22.011  26.207  1.00  1.00           C
ATOM   4401  O   THR B 112      -2.957  21.078  25.916  1.00  1.00           O
ATOM   4402  N   TRP B 113      -1.900  22.993  25.347  1.00  1.00           N
ATOM   4403  CA  TRP B 113      -2.331  23.062  23.988  1.00  1.00           C
ATOM   4404  CB  TRP B 113      -1.917  24.423  23.402  1.00  1.00           C
ATOM   4405  CG  TRP B 113      -0.572  24.878  23.933  1.00  1.00           C
ATOM   4406  CD2 TRP B 113       0.707  24.599  23.346  1.00  1.00           C
ATOM   4407  CD1 TRP B 113      -0.322  25.593  25.069  1.00  1.00           C
ATOM   4408  NE1 TRP B 113       1.030  25.770  25.230  1.00  1.00           N
ATOM   4409  CE2 TRP B 113       1.676  25.164  24.179  1.00  1.00           C
ATOM   4410  CE3 TRP B 113       1.047  23.926  22.211  1.00  1.00           C
ATOM   4411  CZ2 TRP B 113       3.005  25.056  23.887  1.00  1.00           C
ATOM   4412  CZ3 TRP B 113       2.387  23.823  21.919  1.00  1.00           C
ATOM   4413  CH2 TRP B 113       3.347  24.377  22.741  1.00  1.00           C
ATOM   4414  C   TRP B 113      -1.792  21.943  23.154  1.00  1.00           C
ATOM   4415  O   TRP B 113      -2.566  21.232  22.516  1.00  1.00           O
ATOM   4416  N   ASN B 114      -0.464  21.722  23.130  1.00  1.00           N
ATOM   4417  CA  ASN B 114      -0.026  20.614  22.330  1.00  1.00           C
ATOM   4418  CB  ASN B 114       1.501  20.492  22.193  1.00  1.00           C
ATOM   4419  CG  ASN B 114       2.086  20.461  23.595  1.00  1.00           C
ATOM   4420  OD1 ASN B 114       2.277  21.505  24.216  1.00  1.00           O
ATOM   4421  ND2 ASN B 114       2.359  19.236  24.116  1.00  1.00           N
ATOM   4422  C   ASN B 114      -0.565  19.424  23.038  1.00  1.00           C
ATOM   4423  O   ASN B 114      -0.607  19.383  24.267  1.00  1.00           O
ATOM   4424  N   TYR B 115      -1.013  18.427  22.263  1.00  1.00           N
ATOM   4425  CA  TYR B 115      -1.574  17.247  22.840  1.00  1.00           C
ATOM   4426  CB  TYR B 115      -0.637  16.519  23.827  1.00  1.00           C
ATOM   4427  CG  TYR B 115       0.517  15.864  23.148  1.00  1.00           C
ATOM   4428  CD1 TYR B 115       0.411  14.559  22.721  1.00  1.00           C
ATOM   4429  CD2 TYR B 115       1.705  16.532  22.953  1.00  1.00           C
ATOM   4430  CE1 TYR B 115       1.464  13.929  22.102  1.00  1.00           C
ATOM   4431  CE2 TYR B 115       2.764  15.906  22.336  1.00  1.00           C
ATOM   4432  CZ  TYR B 115       2.645  14.604  21.908  1.00  1.00           C
ATOM   4433  OH  TYR B 115       3.729  13.960  21.275  1.00  1.00           O
ATOM   4434  C   TYR B 115      -2.796  17.523  23.643  1.00  1.00           C
ATOM   4435  O   TYR B 115      -2.908  16.932  24.716  1.00  1.00           O
ATOM   4436  N   PRO B 116      -3.703  18.378  23.247  3.00  1.00           N
ATOM   4437  CA  PRO B 116      -4.938  18.452  23.973  3.00  1.00           C
ATOM   4438  CD  PRO B 116      -3.865  18.805  21.865  3.00  1.00           C
ATOM   4439  CB  PRO B 116      -5.799  19.436  23.194  3.00  1.00           C
ATOM   4440  CG  PRO B 116      -5.352  19.190  21.738  3.00  1.00           C
ATOM   4441  C   PRO B 116      -5.456  17.041  23.781  3.00  1.00           C
ATOM   4442  O   PRO B 116      -5.151  16.449  22.746  3.00  1.00           O
ATOM   4443  N   PHE B 117      -6.236  16.482  24.728  3.00  1.00           N
ATOM   4444  CA  PHE B 117      -6.628  15.091  24.696  3.00  1.00           C
ATOM   4445  CB  PHE B 117      -7.599  14.709  23.569  3.00  1.00           C
ATOM   4446  CG  PHE B 117      -7.987  13.287  23.808  3.00  1.00           C
ATOM   4447  CD1 PHE B 117      -8.931  12.976  24.763  3.00  1.00           C
ATOM   4448  CD2 PHE B 117      -7.412  12.267  23.085  3.00  1.00           C
ATOM   4449  CE1 PHE B 117      -9.300  11.671  24.995  3.00  1.00           C
ATOM   4450  CE2 PHE B 117      -7.777  10.960  23.312  3.00  1.00           C
ATOM   4451  CZ  PHE B 117      -8.721  10.660  24.265  3.00  1.00           C
ATOM   4452  C   PHE B 117      -5.386  14.286  24.551  3.00  1.00           C
ATOM   4453  O   PHE B 117      -4.927  13.986  23.450  3.00  1.00           O
ATOM   4454  N   ASN B 118      -4.840  13.907  25.719  2.00  1.00           N
ATOM   4455  CA  ASN B 118      -3.597  13.218  25.852  2.00  1.00           C
ATOM   4456  CB  ASN B 118      -2.560  13.622  24.786  2.00  1.00           C
ATOM   4457  CG  ASN B 118      -1.278  12.840  25.033  2.00  1.00           C
ATOM   4458  OD1 ASN B 118      -0.598  13.039  26.040  2.00  1.00           O
ATOM   4459  ND2 ASN B 118      -0.933  11.925  24.088  2.00  1.00           N
ATOM   4460  C   ASN B 118      -3.099  13.699  27.169  2.00  1.00           C
ATOM   4461  O   ASN B 118      -3.120  12.981  28.167  2.00  1.00           O
ATOM   4462  N   LEU B 119      -2.633  14.962  27.177  2.00  1.00           N
ATOM   4463  CA  LEU B 119      -2.093  15.577  28.350  2.00  1.00           C
ATOM   4464  CB  LEU B 119      -1.558  17.004  28.118  2.00  1.00           C
ATOM   4465  CG  LEU B 119      -0.354  17.106  27.166  2.00  1.00           C
ATOM   4466  CD1 LEU B 119       0.199  18.541  27.135  2.00  1.00           C
ATOM   4467  CD2 LEU B 119       0.718  16.059  27.498  2.00  1.00           C
ATOM   4468  C   LEU B 119      -3.128  15.724  29.408  2.00  1.00           C
ATOM   4469  O   LEU B 119      -2.890  15.449  30.578  2.00  1.00           O
ATOM   4470  N   THR B 120      -4.310  16.203  29.034  2.00  1.00           N
ATOM   4471  CA  THR B 120      -5.341  16.438  29.994  2.00  1.00           C
ATOM   4472  CB  THR B 120      -6.504  16.998  29.240  2.00  1.00           C
ATOM   4473  OG1 THR B 120      -6.145  18.229  28.630  2.00  1.00           O
ATOM   4474  CG2 THR B 120      -7.703  17.163  30.160  2.00  1.00           C
ATOM   4475  C   THR B 120      -5.765  15.173  30.607  2.00  1.00           C
ATOM   4476  O   THR B 120      -5.757  14.989  31.823  2.00  1.00           O
ATOM   4477  N   ILE B 121      -6.129  14.261  29.716  2.00  1.00           N
ATOM   4478  CA  ILE B 121      -6.670  13.007  30.070  2.00  1.00           C
ATOM   4479  CB  ILE B 121      -7.236  12.346  28.855  2.00  1.00           C
ATOM   4480  CG1 ILE B 121      -6.159  12.216  27.775  2.00  1.00           C
ATOM   4481  CG2 ILE B 121      -8.443  13.172  28.386  2.00  1.00           C
ATOM   4482  CD1 ILE B 121      -6.746  11.687  26.473  2.00  1.00           C
ATOM   4483  C   ILE B 121      -5.666  12.145  30.749  2.00  1.00           C
ATOM   4484  O   ILE B 121      -6.014  11.439  31.693  2.00  1.00           O
ATOM   4485  N   GLN B 122      -4.397  12.161  30.302  2.00  1.00           N
ATOM   4486  CA  GLN B 122      -3.512  11.213  30.908  2.00  1.00           C
ATOM   4487  CB  GLN B 122      -2.112  11.110  30.279  2.00  1.00           C
ATOM   4488  CG  GLN B 122      -1.299   9.959  30.886  2.00  1.00           C
ATOM   4489  CD  GLN B 122       0.049   9.862  30.186  2.00  1.00           C
ATOM   4490  OE1 GLN B 122       0.159   9.312  29.091  2.00  1.00           O
ATOM   4491  NE2 GLN B 122       1.111  10.403  30.842  2.00  1.00           N
ATOM   4492  C   GLN B 122      -3.359  11.486  32.385  2.00  1.00           C
ATOM   4493  O   GLN B 122      -3.528  10.557  33.168  2.00  1.00           O
ATOM   4494  N   PRO B 123      -3.075  12.679  32.844  2.00  1.00           N
ATOM   4495  CA  PRO B 123      -2.979  12.844  34.269  2.00  1.00           C
ATOM   4496  CD  PRO B 123      -1.975  13.401  32.242  2.00  1.00           C
ATOM   4497  CB  PRO B 123      -2.333  14.210  34.504  2.00  1.00           C
ATOM   4498  CG  PRO B 123      -1.858  14.662  33.108  2.00  1.00           C
ATOM   4499  C   PRO B 123      -4.269  12.578  34.972  2.00  1.00           C
ATOM   4500  O   PRO B 123      -4.231  12.192  36.139  2.00  1.00           O
ATOM   4501  N   MET B 124      -5.415  12.778  34.297  2.00  1.00           N
ATOM   4502  CA  MET B 124      -6.672  12.559  34.953  2.00  1.00           C
ATOM   4503  CB  MET B 124      -7.856  12.905  34.035  2.00  1.00           C
ATOM   4504  CG  MET B 124      -8.035  14.410  33.820  2.00  1.00           C
ATOM   4505  SD  MET B 124      -9.014  14.839  32.354  2.00  1.00           S
ATOM   4506  CE  MET B 124     -10.389  13.747  32.811  2.00  1.00           C
ATOM   4507  C   MET B 124      -6.796  11.135  35.347  2.00  1.00           C
ATOM   4508  O   MET B 124      -7.042  10.839  36.514  2.00  1.00           O
ATOM   4509  N   VAL B 125      -6.603  10.193  34.407  2.00  1.00           N
ATOM   4510  CA  VAL B 125      -6.635   8.869  34.929  2.00  1.00           C
ATOM   4511  CB  VAL B 125      -6.739   7.787  33.893  2.00  1.00           C
ATOM   4512  CG1 VAL B 125      -8.117   7.913  33.218  2.00  1.00           C
ATOM   4513  CG2 VAL B 125      -5.559   7.903  32.916  2.00  1.00           C
ATOM   4514  C   VAL B 125      -5.339   8.817  35.628  2.00  1.00           C
ATOM   4515  O   VAL B 125      -4.282   9.060  35.054  2.00  1.00           O
ATOM   4516  N   GLY B 126      -5.385   8.473  36.909  2.00  1.00           N
ATOM   4517  CA  GLY B 126      -4.220   8.644  37.701  2.00  1.00           C
ATOM   4518  C   GLY B 126      -4.723   9.436  38.873  2.00  1.00           C
ATOM   4519  O   GLY B 126      -4.513   9.055  40.022  2.00  1.00           O
ATOM   4520  N   ALA B 127      -5.406  10.571  38.610  2.00  1.00           N
ATOM   4521  CA  ALA B 127      -6.098  11.240  39.679  2.00  1.00           C
ATOM   4522  CB  ALA B 127      -5.924  12.767  39.669  2.00  1.00           C
ATOM   4523  C   ALA B 127      -7.525  10.970  39.315  2.00  1.00           C
ATOM   4524  O   ALA B 127      -8.286  11.850  38.919  2.00  1.00           O
ATOM   4525  N   ILE B 128      -7.848   9.677  39.440  2.00  1.00           N
ATOM   4526  CA  ILE B 128      -9.010   8.855  39.251  2.00  1.00           C
ATOM   4527  CB  ILE B 128      -9.982   9.213  38.139  2.00  1.00           C
ATOM   4528  CG1 ILE B 128      -9.364   9.199  36.734  2.00  1.00           C
ATOM   4529  CG2 ILE B 128     -10.661  10.539  38.520  2.00  1.00           C
ATOM   4530  CD1 ILE B 128     -10.418   9.210  35.626  2.00  1.00           C
ATOM   4531  C   ILE B 128      -8.266   7.597  38.974  2.00  1.00           C
ATOM   4532  O   ILE B 128      -7.700   7.380  37.903  2.00  1.00           O
ATOM   4533  N   ALA B 129      -8.238   6.755  40.003  2.00  1.00           N
ATOM   4534  CA  ALA B 129      -7.298   5.691  40.102  2.00  1.00           C
ATOM   4535  CB  ALA B 129      -5.930   5.992  39.467  2.00  1.00           C
ATOM   4536  C   ALA B 129      -7.131   5.793  41.580  2.00  1.00           C
ATOM   4537  O   ALA B 129      -7.931   5.255  42.345  2.00  1.00           O
ATOM   4538  N   ALA B 130      -6.065   6.485  42.028  3.00  1.00           N
ATOM   4539  CA  ALA B 130      -6.070   6.807  43.424  3.00  1.00           C
ATOM   4540  CB  ALA B 130      -4.869   7.630  43.885  3.00  1.00           C
ATOM   4541  C   ALA B 130      -7.305   7.626  43.565  3.00  1.00           C
ATOM   4542  O   ALA B 130      -7.717   8.298  42.621  3.00  1.00           O
ATOM   4543  N   GLY B 131      -7.961   7.561  44.733  3.00  1.00           N
ATOM   4544  CA  GLY B 131      -9.206   8.253  44.851  3.00  1.00           C
ATOM   4545  C   GLY B 131      -8.968   9.726  44.800  3.00  1.00           C
ATOM   4546  O   GLY B 131      -7.950  10.223  45.278  3.00  1.00           O
ATOM   4547  N   ASN B 132      -9.933  10.463  44.210  1.00  1.00           N
ATOM   4548  CA  ASN B 132      -9.797  11.886  44.092  1.00  1.00           C
ATOM   4549  CB  ASN B 132      -8.719  12.315  43.098  1.00  1.00           C
ATOM   4550  CG  ASN B 132      -9.257  11.910  41.735  1.00  1.00           C
ATOM   4551  OD1 ASN B 132      -9.584  12.752  40.901  1.00  1.00           O
ATOM   4552  ND2 ASN B 132      -9.387  10.574  41.522  1.00  1.00           N
ATOM   4553  C   ASN B 132     -11.039  12.398  43.422  1.00  1.00           C
ATOM   4554  O   ASN B 132     -11.958  11.640  43.119  1.00  1.00           O
ATOM   4555  N   ALA B 133     -11.083  13.733  43.218  4.00  1.00           N
ATOM   4556  CA  ALA B 133     -12.044  14.404  42.381  4.00  1.00           C
ATOM   4557  CB  ALA B 133     -12.930  15.407  43.136  4.00  1.00           C
ATOM   4558  C   ALA B 133     -11.131  15.211  41.497  4.00  1.00           C
ATOM   4559  O   ALA B 133     -10.369  16.042  41.986  4.00  1.00           O
ATOM   4560  N   VAL B 134     -11.171  14.980  40.170  4.00  1.00           N
ATOM   4561  CA  VAL B 134     -10.143  15.508  39.310  4.00  1.00           C
ATOM   4562  CB  VAL B 134      -9.948  14.718  38.053  4.00  1.00           C
ATOM   4563  CG1 VAL B 134     -11.288  14.574  37.349  4.00  1.00           C
ATOM   4564  CG2 VAL B 134      -8.868  15.414  37.206  4.00  1.00           C
ATOM   4565  C   VAL B 134     -10.043  16.985  38.980  4.00  1.00           C
ATOM   4566  O   VAL B 134      -8.951  17.531  39.099  4.00  1.00           O
ATOM   4567  N   VAL B 135     -11.132  17.682  38.589  4.00  1.00           N
ATOM   4568  CA  VAL B 135     -11.130  19.040  38.053  4.00  1.00           C
ATOM   4569  CB  VAL B 135     -10.995  20.179  39.027  4.00  1.00           C
ATOM   4570  CG1 VAL B 135     -12.095  20.041  40.087  4.00  1.00           C
ATOM   4571  CG2 VAL B 135      -9.565  20.284  39.549  4.00  1.00           C
ATOM   4572  C   VAL B 135     -10.135  19.197  36.944  4.00  1.00           C
ATOM   4573  O   VAL B 135      -8.924  19.085  37.125  4.00  1.00           O
ATOM   4574  N   LEU B 136     -10.645  19.502  35.736  4.00  1.00           N
ATOM   4575  CA  LEU B 136      -9.777  19.589  34.599  4.00  1.00           C
ATOM   4576  CB  LEU B 136     -10.106  18.475  33.597  4.00  1.00           C
ATOM   4577  CG  LEU B 136      -9.099  18.320  32.454  4.00  1.00           C
ATOM   4578  CD1 LEU B 136      -9.068  19.523  31.507  4.00  1.00           C
ATOM   4579  CD2 LEU B 136      -7.711  17.969  32.994  4.00  1.00           C
ATOM   4580  C   LEU B 136     -10.006  20.882  33.937  4.00  1.00           C
ATOM   4581  O   LEU B 136     -11.095  21.162  33.439  4.00  1.00           O
ATOM   4582  N   LYS B 137      -8.958  21.714  33.926  4.00  1.00           N
ATOM   4583  CA  LYS B 137      -9.067  22.882  33.141  4.00  1.00           C
ATOM   4584  CB  LYS B 137      -8.486  24.145  33.807  4.00  1.00           C
ATOM   4585  CG  LYS B 137      -6.972  24.125  34.026  4.00  1.00           C
ATOM   4586  CD  LYS B 137      -6.442  25.413  34.664  4.00  1.00           C
ATOM   4587  CE  LYS B 137      -6.558  25.408  36.191  4.00  1.00           C
ATOM   4588  NZ  LYS B 137      -6.136  26.708  36.760  4.00  1.00           N
ATOM   4589  C   LYS B 137      -8.258  22.528  31.945  4.00  1.00           C
ATOM   4590  O   LYS B 137      -7.103  22.151  32.087  4.00  1.00           O
ATOM   4591  N   PRO B 138      -8.838  22.527  30.785  1.00  1.00           N
ATOM   4592  CA  PRO B 138      -8.091  22.217  29.593  1.00  1.00           C
ATOM   4593  CD  PRO B 138     -10.244  22.176  30.658  1.00  1.00           C
ATOM   4594  CB  PRO B 138      -9.092  21.587  28.621  1.00  1.00           C
ATOM   4595  CG  PRO B 138     -10.469  22.029  29.147  1.00  1.00           C
ATOM   4596  C   PRO B 138      -7.567  23.520  29.126  1.00  1.00           C
ATOM   4597  O   PRO B 138      -7.841  24.532  29.769  1.00  1.00           O
ATOM   4598  N   SER B 139      -6.820  23.536  28.018  1.00  1.00           N
ATOM   4599  CA  SER B 139      -6.354  24.813  27.595  1.00  1.00           C
ATOM   4600  CB  SER B 139      -4.875  24.828  27.179  1.00  1.00           C
ATOM   4601  OG  SER B 139      -4.066  24.516  28.302  1.00  1.00           O
ATOM   4602  C   SER B 139      -7.148  25.256  26.409  1.00  1.00           C
ATOM   4603  O   SER B 139      -7.550  24.459  25.563  1.00  1.00           O
ATOM   4604  N   GLU B 140      -7.397  26.579  26.355  3.00  1.00           N
ATOM   4605  CA  GLU B 140      -8.180  27.243  25.355  3.00  1.00           C
ATOM   4606  CB  GLU B 140      -8.595  28.674  25.744  3.00  1.00           C
ATOM   4607  CG  GLU B 140      -7.428  29.646  25.902  3.00  1.00           C
ATOM   4608  CD  GLU B 140      -8.003  31.036  26.148  3.00  1.00           C
ATOM   4609  OE1 GLU B 140      -9.256  31.160  26.217  3.00  1.00           O
ATOM   4610  OE2 GLU B 140      -7.194  31.994  26.266  3.00  1.00           O
ATOM   4611  C   GLU B 140      -7.506  27.319  24.032  3.00  1.00           C
ATOM   4612  O   GLU B 140      -8.186  27.387  23.010  3.00  1.00           O
ATOM   4613  N   LEU B 141      -6.160  27.308  24.026  3.00  1.00           N
ATOM   4614  CA  LEU B 141      -5.381  27.479  22.835  3.00  1.00           C
ATOM   4615  CB  LEU B 141      -3.887  27.195  23.082  3.00  1.00           C
ATOM   4616  CG  LEU B 141      -3.292  28.006  24.252  3.00  1.00           C
ATOM   4617  CD1 LEU B 141      -3.835  27.522  25.609  3.00  1.00           C
ATOM   4618  CD2 LEU B 141      -1.756  28.026  24.206  3.00  1.00           C
ATOM   4619  C   LEU B 141      -5.895  26.425  21.898  3.00  1.00           C
ATOM   4620  O   LEU B 141      -6.012  26.665  20.697  3.00  1.00           O
ATOM   4621  N   SER B 142      -6.234  25.229  22.432  1.00  1.00           N
ATOM   4622  CA  SER B 142      -6.835  24.230  21.591  1.00  1.00           C
ATOM   4623  CB  SER B 142      -6.436  22.784  21.937  1.00  1.00           C
ATOM   4624  OG  SER B 142      -5.069  22.566  21.617  1.00  1.00           O
ATOM   4625  C   SER B 142      -8.304  24.355  21.740  1.00  1.00           C
ATOM   4626  O   SER B 142      -8.888  23.901  22.722  1.00  1.00           O
ATOM   4627  N   GLU B 143      -8.934  24.991  20.738  2.00  1.00           N
ATOM   4628  CA  GLU B 143     -10.352  25.138  20.747  2.00  1.00           C
ATOM   4629  CB  GLU B 143     -10.879  26.208  19.774  2.00  1.00           C
ATOM   4630  CG  GLU B 143     -10.373  27.623  20.048  2.00  1.00           C
ATOM   4631  CD  GLU B 143     -11.166  28.567  19.157  2.00  1.00           C
ATOM   4632  OE1 GLU B 143     -11.019  28.485  17.908  2.00  1.00           O
ATOM   4633  OE2 GLU B 143     -11.942  29.381  19.725  2.00  1.00           O
ATOM   4634  C   GLU B 143     -10.860  23.829  20.215  2.00  1.00           C
ATOM   4635  O   GLU B 143     -10.119  23.065  19.598  2.00  1.00           O
ATOM   4636  N   ASN B 144     -12.143  23.536  20.473  2.00  1.00           N
ATOM   4637  CA  ASN B 144     -12.826  22.356  20.023  2.00  1.00           C
ATOM   4638  CB  ASN B 144     -12.537  22.007  18.554  2.00  1.00           C
ATOM   4639  CG  ASN B 144     -13.133  23.107  17.688  2.00  1.00           C
ATOM   4640  OD1 ASN B 144     -13.716  24.067  18.191  2.00  1.00           O
ATOM   4641  ND2 ASN B 144     -12.992  22.959  16.344  2.00  1.00           N
ATOM   4642  C   ASN B 144     -12.422  21.194  20.873  2.00  1.00           C
ATOM   4643  O   ASN B 144     -13.257  20.355  21.207  2.00  1.00           O
ATOM   4644  N   MET B 145     -11.138  21.107  21.266  2.00  1.00           N
ATOM   4645  CA  MET B 145     -10.736  20.071  22.175  2.00  1.00           C
ATOM   4646  CB  MET B 145      -9.213  19.921  22.294  2.00  1.00           C
ATOM   4647  CG  MET B 145      -8.578  19.195  21.114  2.00  1.00           C
ATOM   4648  SD  MET B 145      -9.250  17.525  20.905  2.00  1.00           S
ATOM   4649  CE  MET B 145      -9.032  17.117  22.660  2.00  1.00           C
ATOM   4650  C   MET B 145     -11.223  20.425  23.535  2.00  1.00           C
ATOM   4651  O   MET B 145     -11.576  19.538  24.304  2.00  1.00           O
ATOM   4652  N   ALA B 146     -11.150  21.728  23.891  2.00  1.00           N
ATOM   4653  CA  ALA B 146     -11.600  22.244  25.160  2.00  1.00           C
ATOM   4654  CB  ALA B 146     -11.224  23.722  25.364  2.00  1.00           C
ATOM   4655  C   ALA B 146     -13.098  22.150  25.201  2.00  1.00           C
ATOM   4656  O   ALA B 146     -13.682  21.814  26.231  2.00  1.00           O
ATOM   4657  N   SER B 147     -13.754  22.489  24.068  2.00  1.00           N
ATOM   4658  CA  SER B 147     -15.188  22.451  23.946  2.00  1.00           C
ATOM   4659  CB  SER B 147     -15.681  22.964  22.583  2.00  1.00           C
ATOM   4660  OG  SER B 147     -17.093  22.841  22.501  2.00  1.00           O
ATOM   4661  C   SER B 147     -15.611  21.037  24.058  2.00  1.00           C
ATOM   4662  O   SER B 147     -16.528  20.706  24.806  2.00  1.00           O
ATOM   4663  N   LEU B 148     -14.918  20.153  23.314  2.00  1.00           N
ATOM   4664  CA  LEU B 148     -15.144  18.758  23.509  2.00  1.00           C
ATOM   4665  CB  LEU B 148     -14.488  17.831  22.467  2.00  1.00           C
ATOM   4666  CG  LEU B 148     -15.104  17.940  21.060  2.00  1.00           C
ATOM   4667  CD1 LEU B 148     -14.472  16.922  20.096  2.00  1.00           C
ATOM   4668  CD2 LEU B 148     -16.638  17.833  21.113  2.00  1.00           C
ATOM   4669  C   LEU B 148     -14.470  18.544  24.810  2.00  1.00           C
ATOM   4670  O   LEU B 148     -13.842  19.446  25.356  2.00  1.00           O
ATOM   4671  N   LEU B 149     -14.657  17.376  25.408  2.00  1.00           N
ATOM   4672  CA  LEU B 149     -14.063  17.117  26.674  2.00  1.00           C
ATOM   4673  CB  LEU B 149     -12.578  17.524  26.802  2.00  1.00           C
ATOM   4674  CG  LEU B 149     -11.978  17.222  28.184  2.00  1.00           C
ATOM   4675  CD1 LEU B 149     -12.011  15.716  28.469  2.00  1.00           C
ATOM   4676  CD2 LEU B 149     -10.566  17.812  28.324  2.00  1.00           C
ATOM   4677  C   LEU B 149     -14.902  17.811  27.715  2.00  1.00           C
ATOM   4678  O   LEU B 149     -15.156  17.252  28.782  2.00  1.00           O
ATOM   4679  N   ALA B 150     -15.381  19.041  27.429  2.00  1.00           N
ATOM   4680  CA  ALA B 150     -16.278  19.722  28.318  2.00  1.00           C
ATOM   4681  CB  ALA B 150     -16.476  21.199  27.942  2.00  1.00           C
ATOM   4682  C   ALA B 150     -17.612  19.056  28.250  2.00  1.00           C
ATOM   4683  O   ALA B 150     -18.205  18.729  29.274  2.00  1.00           O
ATOM   4684  N   THR B 151     -18.118  18.856  27.013  2.00  1.00           N
ATOM   4685  CA  THR B 151     -19.407  18.258  26.805  2.00  1.00           C
ATOM   4686  CB  THR B 151     -19.889  18.396  25.392  2.00  1.00           C
ATOM   4687  OG1 THR B 151     -19.019  17.711  24.505  2.00  1.00           O
ATOM   4688  CG2 THR B 151     -19.936  19.892  25.035  2.00  1.00           C
ATOM   4689  C   THR B 151     -19.337  16.812  27.122  2.00  1.00           C
ATOM   4690  O   THR B 151     -20.184  16.263  27.825  2.00  1.00           O
ATOM   4691  N   ILE B 152     -18.281  16.169  26.603  2.00  1.00           N
ATOM   4692  CA  ILE B 152     -18.162  14.753  26.687  2.00  1.00           C
ATOM   4693  CB  ILE B 152     -17.083  14.181  25.816  2.00  1.00           C
ATOM   4694  CG1 ILE B 152     -15.692  14.660  26.243  2.00  1.00           C
ATOM   4695  CG2 ILE B 152     -17.429  14.528  24.361  2.00  1.00           C
ATOM   4696  CD1 ILE B 152     -14.575  13.887  25.542  2.00  1.00           C
ATOM   4697  C   ILE B 152     -17.934  14.250  28.087  2.00  1.00           C
ATOM   4698  O   ILE B 152     -18.561  13.268  28.482  2.00  1.00           O
ATOM   4699  N   ILE B 153     -17.062  14.896  28.891  2.00  1.00           N
ATOM   4700  CA  ILE B 153     -16.725  14.276  30.150  2.00  1.00           C
ATOM   4701  CB  ILE B 153     -15.512  14.840  30.859  2.00  1.00           C
ATOM   4702  CG1 ILE B 153     -15.627  16.294  31.343  2.00  1.00           C
ATOM   4703  CG2 ILE B 153     -14.335  14.611  29.904  2.00  1.00           C
ATOM   4704  CD1 ILE B 153     -16.237  16.439  32.738  2.00  1.00           C
ATOM   4705  C   ILE B 153     -17.945  14.119  31.023  2.00  1.00           C
ATOM   4706  O   ILE B 153     -18.073  13.076  31.664  2.00  1.00           O
ATOM   4707  N   PRO B 154     -18.869  15.042  31.108  2.00  1.00           N
ATOM   4708  CA  PRO B 154     -20.005  14.835  31.963  2.00  1.00           C
ATOM   4709  CD  PRO B 154     -18.614  16.452  30.881  2.00  1.00           C
ATOM   4710  CB  PRO B 154     -20.743  16.171  32.016  2.00  1.00           C
ATOM   4711  CG  PRO B 154     -19.630  17.203  31.758  2.00  1.00           C
ATOM   4712  C   PRO B 154     -20.856  13.692  31.491  2.00  1.00           C
ATOM   4713  O   PRO B 154     -21.507  13.063  32.322  2.00  1.00           O
ATOM   4714  N   GLN B 155     -20.882  13.404  30.177  2.00  1.00           N
ATOM   4715  CA  GLN B 155     -21.750  12.360  29.703  2.00  1.00           C
ATOM   4716  CB  GLN B 155     -21.686  12.212  28.178  2.00  1.00           C
ATOM   4717  CG  GLN B 155     -22.131  13.485  27.460  2.00  1.00           C
ATOM   4718  CD  GLN B 155     -21.706  13.366  26.007  2.00  1.00           C
ATOM   4719  OE1 GLN B 155     -21.556  12.267  25.476  2.00  1.00           O
ATOM   4720  NE2 GLN B 155     -21.487  14.534  25.348  2.00  1.00           N
ATOM   4721  C   GLN B 155     -21.298  11.065  30.318  2.00  1.00           C
ATOM   4722  O   GLN B 155     -22.104  10.339  30.897  2.00  1.00           O
ATOM   4723  N   TYR B 156     -19.985  10.750  30.239  2.00  1.00           N
ATOM   4724  CA  TYR B 156     -19.498   9.556  30.878  2.00  1.00           C
ATOM   4725  CB  TYR B 156     -18.859   8.519  29.940  2.00  1.00           C
ATOM   4726  CG  TYR B 156     -20.020   7.805  29.350  2.00  1.00           C
ATOM   4727  CD1 TYR B 156     -20.622   8.230  28.188  2.00  1.00           C
ATOM   4728  CD2 TYR B 156     -20.519   6.706  30.008  2.00  1.00           C
ATOM   4729  CE1 TYR B 156     -21.704   7.546  27.685  2.00  1.00           C
ATOM   4730  CE2 TYR B 156     -21.598   6.022  29.512  2.00  1.00           C
ATOM   4731  CZ  TYR B 156     -22.191   6.443  28.348  2.00  1.00           C
ATOM   4732  OH  TYR B 156     -23.302   5.736  27.842  2.00  1.00           O
ATOM   4733  C   TYR B 156     -18.501   9.951  31.911  2.00  1.00           C
ATOM   4734  O   TYR B 156     -17.431  10.460  31.586  2.00  1.00           O
ATOM   4735  N   LEU B 157     -18.886   9.734  33.186  1.00  1.00           N
ATOM   4736  CA  LEU B 157     -18.151   9.986  34.397  1.00  1.00           C
ATOM   4737  CB  LEU B 157     -16.963  10.967  34.339  1.00  1.00           C
ATOM   4738  CG  LEU B 157     -15.683  10.417  33.678  1.00  1.00           C
ATOM   4739  CD1 LEU B 157     -14.481  11.329  33.969  1.00  1.00           C
ATOM   4740  CD2 LEU B 157     -15.443   8.937  34.018  1.00  1.00           C
ATOM   4741  C   LEU B 157     -19.128  10.534  35.371  1.00  1.00           C
ATOM   4742  O   LEU B 157     -20.271  10.822  35.022  1.00  1.00           O
ATOM   4743  N   ASP B 158     -18.714  10.688  36.639  1.00  1.00           N
ATOM   4744  CA  ASP B 158     -19.695  11.175  37.550  1.00  1.00           C
ATOM   4745  CB  ASP B 158     -19.572  10.602  38.972  1.00  1.00           C
ATOM   4746  CG  ASP B 158     -20.935  10.752  39.633  1.00  1.00           C
ATOM   4747  OD1 ASP B 158     -21.777  11.504  39.074  1.00  1.00           O
ATOM   4748  OD2 ASP B 158     -21.156  10.108  40.694  1.00  1.00           O
ATOM   4749  C   ASP B 158     -19.616  12.666  37.607  1.00  1.00           C
ATOM   4750  O   ASP B 158     -18.540  13.243  37.757  1.00  1.00           O
ATOM   4751  N   LYS B 159     -20.775  13.339  37.461  3.00  1.00           N
ATOM   4752  CA  LYS B 159     -20.787  14.768  37.562  3.00  1.00           C
ATOM   4753  CB  LYS B 159     -22.135  15.445  37.243  3.00  1.00           C
ATOM   4754  CG  LYS B 159     -22.545  15.458  35.771  3.00  1.00           C
ATOM   4755  CD  LYS B 159     -23.905  16.129  35.562  3.00  1.00           C
ATOM   4756  CE  LYS B 159     -24.201  16.511  34.113  3.00  1.00           C
ATOM   4757  NZ  LYS B 159     -25.422  17.347  34.059  3.00  1.00           N
ATOM   4758  C   LYS B 159     -20.530  15.066  38.993  3.00  1.00           C
ATOM   4759  O   LYS B 159     -20.629  14.188  39.850  3.00  1.00           O
ATOM   4760  N   ASP B 160     -20.187  16.329  39.284  3.00  1.00           N
ATOM   4761  CA  ASP B 160     -19.936  16.714  40.636  3.00  1.00           C
ATOM   4762  CB  ASP B 160     -21.095  16.334  41.578  3.00  1.00           C
ATOM   4763  CG  ASP B 160     -22.382  17.011  41.120  3.00  1.00           C
ATOM   4764  OD1 ASP B 160     -22.361  17.684  40.056  3.00  1.00           O
ATOM   4765  OD2 ASP B 160     -23.413  16.845  41.827  3.00  1.00           O
ATOM   4766  C   ASP B 160     -18.729  15.951  41.118  3.00  1.00           C
ATOM   4767  O   ASP B 160     -18.599  15.689  42.313  3.00  1.00           O
ATOM   4768  N   LEU B 161     -17.807  15.576  40.202  3.00  1.00           N
ATOM   4769  CA  LEU B 161     -16.626  14.824  40.557  3.00  1.00           C
ATOM   4770  CB  LEU B 161     -16.732  13.341  40.154  3.00  1.00           C
ATOM   4771  CG  LEU B 161     -15.511  12.493  40.556  3.00  1.00           C
ATOM   4772  CD1 LEU B 161     -15.424  12.350  42.084  3.00  1.00           C
ATOM   4773  CD2 LEU B 161     -15.486  11.141  39.821  3.00  1.00           C
ATOM   4774  C   LEU B 161     -15.501  15.389  39.768  3.00  1.00           C
ATOM   4775  O   LEU B 161     -14.613  16.047  40.307  3.00  1.00           O
ATOM   4776  N   TYR B 162     -15.510  15.061  38.458  1.00  1.00           N
ATOM   4777  CA  TYR B 162     -14.598  15.550  37.465  1.00  1.00           C
ATOM   4778  CB  TYR B 162     -14.107  14.401  36.570  1.00  1.00           C
ATOM   4779  CG  TYR B 162     -13.565  14.909  35.278  1.00  1.00           C
ATOM   4780  CD1 TYR B 162     -12.709  15.985  35.205  1.00  1.00           C
ATOM   4781  CD2 TYR B 162     -13.888  14.242  34.119  1.00  1.00           C
ATOM   4782  CE1 TYR B 162     -12.216  16.411  33.995  1.00  1.00           C
ATOM   4783  CE2 TYR B 162     -13.398  14.658  32.906  1.00  1.00           C
ATOM   4784  CZ  TYR B 162     -12.564  15.748  32.843  1.00  1.00           C
ATOM   4785  OH  TYR B 162     -12.059  16.180  31.599  1.00  1.00           O
ATOM   4786  C   TYR B 162     -15.403  16.497  36.633  1.00  1.00           C
ATOM   4787  O   TYR B 162     -16.009  16.120  35.631  1.00  1.00           O
ATOM   4788  N   PRO B 163     -15.439  17.727  37.067  1.00  1.00           N
ATOM   4789  CA  PRO B 163     -16.256  18.727  36.450  1.00  1.00           C
ATOM   4790  CD  PRO B 163     -15.100  18.077  38.435  1.00  1.00           C
ATOM   4791  CB  PRO B 163     -16.563  19.755  37.543  1.00  1.00           C
ATOM   4792  CG  PRO B 163     -15.442  19.566  38.571  1.00  1.00           C
ATOM   4793  C   PRO B 163     -15.942  19.403  35.179  1.00  1.00           C
ATOM   4794  O   PRO B 163     -16.886  19.811  34.506  1.00  1.00           O
ATOM   4795  N   VAL B 164     -14.655  19.531  34.848  4.00  1.00           N
ATOM   4796  CA  VAL B 164     -14.182  20.328  33.761  4.00  1.00           C
ATOM   4797  CB  VAL B 164     -14.425  19.810  32.359  4.00  1.00           C
ATOM   4798  CG1 VAL B 164     -13.796  18.411  32.261  4.00  1.00           C
ATOM   4799  CG2 VAL B 164     -15.907  19.902  31.964  4.00  1.00           C
ATOM   4800  C   VAL B 164     -14.622  21.751  33.897  4.00  1.00           C
ATOM   4801  O   VAL B 164     -15.786  22.057  34.147  4.00  1.00           O
ATOM   4802  N   ILE B 165     -13.644  22.673  33.767  1.00  1.00           N
ATOM   4803  CA  ILE B 165     -13.896  24.083  33.833  1.00  1.00           C
ATOM   4804  CB  ILE B 165     -13.306  24.782  35.029  1.00  1.00           C
ATOM   4805  CG1 ILE B 165     -11.773  24.698  35.030  1.00  1.00           C
ATOM   4806  CG2 ILE B 165     -13.961  24.190  36.287  1.00  1.00           C
ATOM   4807  CD1 ILE B 165     -11.242  23.277  35.170  1.00  1.00           C
ATOM   4808  C   ILE B 165     -13.266  24.670  32.612  1.00  1.00           C
ATOM   4809  O   ILE B 165     -12.288  24.133  32.095  1.00  1.00           O
ATOM   4810  N   ASN B 166     -13.817  25.785  32.097  1.00  1.00           N
ATOM   4811  CA  ASN B 166     -13.283  26.302  30.874  1.00  1.00           C
ATOM   4812  CB  ASN B 166     -14.198  26.028  29.666  1.00  1.00           C
ATOM   4813  CG  ASN B 166     -15.578  26.617  29.935  1.00  1.00           C
ATOM   4814  OD1 ASN B 166     -16.076  26.603  31.059  1.00  1.00           O
ATOM   4815  ND2 ASN B 166     -16.230  27.135  28.859  1.00  1.00           N
ATOM   4816  C   ASN B 166     -13.034  27.762  30.980  1.00  1.00           C
ATOM   4817  O   ASN B 166     -13.527  28.442  31.879  1.00  1.00           O
ATOM   4818  N   GLY B 167     -12.205  28.265  30.048  1.00  1.00           N
ATOM   4819  CA  GLY B 167     -11.912  29.659  30.018  1.00  1.00           C
ATOM   4820  C   GLY B 167     -10.493  29.820  29.591  1.00  1.00           C
ATOM   4821  O   GLY B 167      -9.862  28.880  29.108  1.00  1.00           O
ATOM   4822  N   GLY B 168      -9.959  31.043  29.770  1.00  1.00           N
ATOM   4823  CA  GLY B 168      -8.634  31.348  29.324  1.00  1.00           C
ATOM   4824  C   GLY B 168      -7.684  31.352  30.471  1.00  1.00           C
ATOM   4825  O   GLY B 168      -7.774  30.536  31.387  1.00  1.00           O
ATOM   4826  N   VAL B 169      -6.702  32.272  30.391  2.00  1.00           N
ATOM   4827  CA  VAL B 169      -5.708  32.460  31.403  2.00  1.00           C
ATOM   4828  CB  VAL B 169      -4.660  33.453  30.992  2.00  1.00           C
ATOM   4829  CG1 VAL B 169      -3.671  33.655  32.153  2.00  1.00           C
ATOM   4830  CG2 VAL B 169      -3.996  32.921  29.709  2.00  1.00           C
ATOM   4831  C   VAL B 169      -6.404  32.923  32.640  2.00  1.00           C
ATOM   4832  O   VAL B 169      -6.104  32.450  33.735  2.00  1.00           O
ATOM   4833  N   PRO B 170      -7.338  33.827  32.512  2.00  1.00           N
ATOM   4834  CA  PRO B 170      -8.160  34.178  33.633  2.00  1.00           C
ATOM   4835  CD  PRO B 170      -7.313  34.875  31.507  2.00  1.00           C
ATOM   4836  CB  PRO B 170      -8.932  35.432  33.222  2.00  1.00           C
ATOM   4837  CG  PRO B 170      -8.664  35.578  31.710  2.00  1.00           C
ATOM   4838  C   PRO B 170      -8.977  32.944  33.758  2.00  1.00           C
ATOM   4839  O   PRO B 170      -9.062  32.222  32.766  2.00  1.00           O
ATOM   4840  N   GLU B 171      -9.559  32.669  34.939  2.00  1.00           N
ATOM   4841  CA  GLU B 171     -10.253  31.435  35.163  2.00  1.00           C
ATOM   4842  CB  GLU B 171     -11.098  30.898  33.989  2.00  1.00           C
ATOM   4843  CG  GLU B 171     -11.986  29.701  34.351  2.00  1.00           C
ATOM   4844  CD  GLU B 171     -11.109  28.466  34.519  2.00  1.00           C
ATOM   4845  OE1 GLU B 171     -10.108  28.347  33.763  2.00  1.00           O
ATOM   4846  OE2 GLU B 171     -11.417  27.635  35.416  2.00  1.00           O
ATOM   4847  C   GLU B 171      -9.189  30.459  35.510  2.00  1.00           C
ATOM   4848  O   GLU B 171      -9.309  29.721  36.483  2.00  1.00           O
ATOM   4849  N   THR B 172      -8.118  30.401  34.700  2.00  1.00           N
ATOM   4850  CA  THR B 172      -7.033  29.565  35.109  2.00  1.00           C
ATOM   4851  CB  THR B 172      -5.902  29.498  34.114  2.00  1.00           C
ATOM   4852  OG1 THR B 172      -6.349  28.960  32.878  2.00  1.00           O
ATOM   4853  CG2 THR B 172      -4.784  28.619  34.704  2.00  1.00           C
ATOM   4854  C   THR B 172      -6.493  30.208  36.352  2.00  1.00           C
ATOM   4855  O   THR B 172      -6.191  29.535  37.335  2.00  1.00           O
ATOM   4856  N   THR B 173      -6.376  31.556  36.323  2.00  1.00           N
ATOM   4857  CA  THR B 173      -5.874  32.341  37.420  2.00  1.00           C
ATOM   4858  CB  THR B 173      -5.720  33.797  37.081  2.00  1.00           C
ATOM   4859  OG1 THR B 173      -5.152  34.494  38.180  2.00  1.00           O
ATOM   4860  CG2 THR B 173      -7.093  34.388  36.717  2.00  1.00           C
ATOM   4861  C   THR B 173      -6.825  32.227  38.564  2.00  1.00           C
ATOM   4862  O   THR B 173      -6.422  32.108  39.717  2.00  1.00           O
ATOM   4863  N   GLU B 174      -8.132  32.275  38.273  2.00  1.00           N
ATOM   4864  CA  GLU B 174      -9.116  32.217  39.309  2.00  1.00           C
ATOM   4865  CB  GLU B 174     -10.525  32.524  38.769  2.00  1.00           C
ATOM   4866  CG  GLU B 174     -10.656  33.918  38.140  2.00  1.00           C
ATOM   4867  CD  GLU B 174     -10.780  34.964  39.240  2.00  1.00           C
ATOM   4868  OE1 GLU B 174     -10.496  34.632  40.421  2.00  1.00           O
ATOM   4869  OE2 GLU B 174     -11.167  36.115  38.906  2.00  1.00           O
ATOM   4870  C   GLU B 174      -9.136  30.856  39.917  2.00  1.00           C
ATOM   4871  O   GLU B 174      -9.224  30.700  41.133  2.00  1.00           O
ATOM   4872  N   LEU B 175      -9.005  29.828  39.065  2.00  1.00           N
ATOM   4873  CA  LEU B 175      -9.114  28.471  39.493  2.00  1.00           C
ATOM   4874  CB  LEU B 175      -8.987  27.445  38.359  2.00  1.00           C
ATOM   4875  CG  LEU B 175      -9.222  26.010  38.860  2.00  1.00           C
ATOM   4876  CD1 LEU B 175     -10.596  25.884  39.542  2.00  1.00           C
ATOM   4877  CD2 LEU B 175      -9.029  24.983  37.735  2.00  1.00           C
ATOM   4878  C   LEU B 175      -8.036  28.261  40.490  2.00  1.00           C
ATOM   4879  O   LEU B 175      -8.195  27.492  41.438  2.00  1.00           O
ATOM   4880  N   LEU B 176      -6.910  28.973  40.312  3.00  1.00           N
ATOM   4881  CA  LEU B 176      -5.799  28.771  41.185  3.00  1.00           C
ATOM   4882  CB  LEU B 176      -4.479  29.470  40.764  3.00  1.00           C
ATOM   4883  CG  LEU B 176      -4.320  30.980  41.044  3.00  1.00           C
ATOM   4884  CD1 LEU B 176      -4.128  31.299  42.536  3.00  1.00           C
ATOM   4885  CD2 LEU B 176      -3.200  31.569  40.171  3.00  1.00           C
ATOM   4886  C   LEU B 176      -6.116  29.136  42.596  3.00  1.00           C
ATOM   4887  O   LEU B 176      -5.645  28.461  43.510  3.00  1.00           O
ATOM   4888  N   LYS B 177      -6.925  30.188  42.825  3.00  1.00           N
ATOM   4889  CA  LYS B 177      -7.159  30.596  44.184  3.00  1.00           C
ATOM   4890  CB  LYS B 177      -8.058  31.832  44.353  3.00  1.00           C
ATOM   4891  CG  LYS B 177      -7.999  32.379  45.786  3.00  1.00           C
ATOM   4892  CD  LYS B 177      -6.579  32.787  46.207  3.00  1.00           C
ATOM   4893  CE  LYS B 177      -6.455  33.351  47.626  3.00  1.00           C
ATOM   4894  NZ  LYS B 177      -6.720  34.808  47.620  3.00  1.00           N
ATOM   4895  C   LYS B 177      -7.774  29.444  44.914  3.00  1.00           C
ATOM   4896  O   LYS B 177      -7.580  29.296  46.119  3.00  1.00           O
ATOM   4897  N   GLU B 178      -8.519  28.592  44.187  1.00  1.00           N
ATOM   4898  CA  GLU B 178      -9.174  27.442  44.743  1.00  1.00           C
ATOM   4899  CB  GLU B 178      -9.946  26.658  43.667  1.00  1.00           C
ATOM   4900  CG  GLU B 178     -10.303  25.222  44.033  1.00  1.00           C
ATOM   4901  CD  GLU B 178      -9.234  24.362  43.377  1.00  1.00           C
ATOM   4902  OE1 GLU B 178      -8.173  24.138  44.018  1.00  1.00           O
ATOM   4903  OE2 GLU B 178      -9.459  23.935  42.213  1.00  1.00           O
ATOM   4904  C   GLU B 178      -8.206  26.574  45.447  1.00  1.00           C
ATOM   4905  O   GLU B 178      -7.100  26.312  44.978  1.00  1.00           O
ATOM   4906  N   ARG B 179      -8.619  26.130  46.646  1.00  1.00           N
ATOM   4907  CA  ARG B 179      -7.779  25.272  47.403  1.00  1.00           C
ATOM   4908  CB  ARG B 179      -8.245  25.074  48.854  1.00  1.00           C
ATOM   4909  CG  ARG B 179      -7.347  24.135  49.659  1.00  1.00           C
ATOM   4910  CD  ARG B 179      -7.966  23.688  50.987  1.00  1.00           C
ATOM   4911  NE  ARG B 179      -7.068  22.647  51.564  1.00  1.00           N
ATOM   4912  CZ  ARG B 179      -6.016  22.998  52.360  1.00  1.00           C
ATOM   4913  NH1 ARG B 179      -5.835  24.300  52.728  1.00  1.00           N
ATOM   4914  NH2 ARG B 179      -5.139  22.042  52.787  1.00  1.00           N
ATOM   4915  C   ARG B 179      -7.813  23.957  46.730  1.00  1.00           C
ATOM   4916  O   ARG B 179      -8.874  23.440  46.383  1.00  1.00           O
ATOM   4917  N   PHE B 180      -6.620  23.396  46.510  1.00  1.00           N
ATOM   4918  CA  PHE B 180      -6.526  22.141  45.853  1.00  1.00           C
ATOM   4919  CB  PHE B 180      -6.155  22.301  44.365  1.00  1.00           C
ATOM   4920  CG  PHE B 180      -5.100  23.357  44.275  1.00  1.00           C
ATOM   4921  CD1 PHE B 180      -3.831  23.170  44.772  1.00  1.00           C
ATOM   4922  CD2 PHE B 180      -5.393  24.555  43.662  1.00  1.00           C
ATOM   4923  CE1 PHE B 180      -2.888  24.164  44.668  1.00  1.00           C
ATOM   4924  CE2 PHE B 180      -4.453  25.551  43.555  1.00  1.00           C
ATOM   4925  CZ  PHE B 180      -3.194  25.356  44.062  1.00  1.00           C
ATOM   4926  C   PHE B 180      -5.488  21.325  46.541  1.00  1.00           C
ATOM   4927  O   PHE B 180      -4.507  21.847  47.066  1.00  1.00           O
ATOM   4928  N   ASP B 181      -5.726  20.005  46.618  1.00  1.00           N
ATOM   4929  CA  ASP B 181      -4.781  19.149  47.260  1.00  1.00           C
ATOM   4930  CB  ASP B 181      -5.370  17.805  47.690  1.00  1.00           C
ATOM   4931  CG  ASP B 181      -6.256  18.133  48.882  1.00  1.00           C
ATOM   4932  OD1 ASP B 181      -6.732  19.298  48.947  1.00  1.00           O
ATOM   4933  OD2 ASP B 181      -6.466  17.236  49.741  1.00  1.00           O
ATOM   4934  C   ASP B 181      -3.548  18.931  46.435  1.00  1.00           C
ATOM   4935  O   ASP B 181      -2.448  18.909  46.980  1.00  1.00           O
ATOM   4936  N   HIS B 182      -3.679  18.745  45.106  4.00  1.00           N
ATOM   4937  CA  HIS B 182      -2.510  18.526  44.292  4.00  1.00           C
ATOM   4938  ND1 HIS B 182      -1.000  17.091  41.788  4.00  1.00           N
ATOM   4939  CG  HIS B 182      -1.037  16.828  43.139  4.00  1.00           C
ATOM   4940  CB  HIS B 182      -2.253  17.043  43.987  4.00  1.00           C
ATOM   4941  NE2 HIS B 182       1.010  16.321  42.341  4.00  1.00           N
ATOM   4942  CD2 HIS B 182       0.200  16.360  43.461  4.00  1.00           C
ATOM   4943  CE1 HIS B 182       0.247  16.770  41.361  4.00  1.00           C
ATOM   4944  C   HIS B 182      -2.756  19.194  42.989  4.00  1.00           C
ATOM   4945  O   HIS B 182      -3.881  19.200  42.489  4.00  1.00           O
ATOM   4946  N   ILE B 183      -1.706  19.800  42.411  4.00  1.00           N
ATOM   4947  CA  ILE B 183      -1.917  20.421  41.146  4.00  1.00           C
ATOM   4948  CB  ILE B 183      -1.923  21.922  41.200  4.00  1.00           C
ATOM   4949  CG1 ILE B 183      -0.589  22.474  41.722  4.00  1.00           C
ATOM   4950  CG2 ILE B 183      -3.138  22.337  42.037  4.00  1.00           C
ATOM   4951  CD1 ILE B 183      -0.504  23.999  41.679  4.00  1.00           C
ATOM   4952  C   ILE B 183      -0.899  19.955  40.182  4.00  1.00           C
ATOM   4953  O   ILE B 183       0.294  19.919  40.478  4.00  1.00           O
ATOM   4954  N   LEU B 184      -1.374  19.554  38.992  4.00  1.00           N
ATOM   4955  CA  LEU B 184      -0.473  19.100  37.988  4.00  1.00           C
ATOM   4956  CB  LEU B 184      -0.782  17.671  37.498  4.00  1.00           C
ATOM   4957  CG  LEU B 184      -2.083  17.521  36.689  4.00  1.00           C
ATOM   4958  CD1 LEU B 184      -1.898  17.992  35.234  4.00  1.00           C
ATOM   4959  CD2 LEU B 184      -2.665  16.106  36.834  4.00  1.00           C
ATOM   4960  C   LEU B 184      -0.562  20.067  36.851  4.00  1.00           C
ATOM   4961  O   LEU B 184      -1.651  20.449  36.427  4.00  1.00           O
ATOM   4962  N   TYR B 185       0.609  20.509  36.348  4.00  1.00           N
ATOM   4963  CA  TYR B 185       0.677  21.522  35.334  4.00  1.00           C
ATOM   4964  CB  TYR B 185       1.219  22.825  35.953  4.00  1.00           C
ATOM   4965  CG  TYR B 185       1.542  23.837  34.914  4.00  1.00           C
ATOM   4966  CD1 TYR B 185       0.551  24.609  34.353  4.00  1.00           C
ATOM   4967  CD2 TYR B 185       2.847  24.025  34.521  4.00  1.00           C
ATOM   4968  CE1 TYR B 185       0.865  25.549  33.402  4.00  1.00           C
ATOM   4969  CE2 TYR B 185       3.163  24.964  33.569  4.00  1.00           C
ATOM   4970  CZ  TYR B 185       2.169  25.726  33.005  4.00  1.00           C
ATOM   4971  OH  TYR B 185       2.488  26.691  32.028  4.00  1.00           O
ATOM   4972  C   TYR B 185       1.606  21.078  34.276  4.00  1.00           C
ATOM   4973  O   TYR B 185       2.690  20.556  34.531  4.00  1.00           O
ATOM   4974  N   THR B 186       1.152  21.261  33.036  4.00  1.00           N
ATOM   4975  CA  THR B 186       1.970  21.001  31.911  4.00  1.00           C
ATOM   4976  CB  THR B 186       1.422  19.882  31.068  4.00  1.00           C
ATOM   4977  OG1 THR B 186       2.095  19.811  29.820  4.00  1.00           O
ATOM   4978  CG2 THR B 186      -0.101  20.029  30.917  4.00  1.00           C
ATOM   4979  C   THR B 186       2.003  22.302  31.182  4.00  1.00           C
ATOM   4980  O   THR B 186       0.963  22.924  30.972  4.00  1.00           O
ATOM   4981  N   GLY B 187       3.208  22.780  30.809  1.00  1.00           N
ATOM   4982  CA  GLY B 187       3.262  24.061  30.166  1.00  1.00           C
ATOM   4983  C   GLY B 187       4.700  24.473  30.046  1.00  1.00           C
ATOM   4984  O   GLY B 187       5.583  23.637  29.864  1.00  1.00           O
ATOM   4985  N   SER B 188       4.962  25.799  30.111  1.00  1.00           N
ATOM   4986  CA  SER B 188       6.303  26.307  29.987  1.00  1.00           C
ATOM   4987  CB  SER B 188       6.406  27.650  29.240  1.00  1.00           C
ATOM   4988  OG  SER B 188       6.078  27.459  27.870  1.00  1.00           O
ATOM   4989  C   SER B 188       6.949  26.440  31.324  1.00  1.00           C
ATOM   4990  O   SER B 188       6.360  26.099  32.347  1.00  1.00           O
ATOM   4991  N   THR B 189       8.235  26.857  31.321  2.00  1.00           N
ATOM   4992  CA  THR B 189       8.998  27.081  32.518  2.00  1.00           C
ATOM   4993  CB  THR B 189      10.439  27.382  32.238  2.00  1.00           C
ATOM   4994  OG1 THR B 189      11.032  26.315  31.515  2.00  1.00           O
ATOM   4995  CG2 THR B 189      11.162  27.583  33.580  2.00  1.00           C
ATOM   4996  C   THR B 189       8.441  28.283  33.237  2.00  1.00           C
ATOM   4997  O   THR B 189       8.201  28.229  34.443  2.00  1.00           O
ATOM   4998  N   GLY B 190       8.204  29.403  32.509  2.00  1.00           N
ATOM   4999  CA  GLY B 190       7.811  30.635  33.152  2.00  1.00           C
ATOM   5000  C   GLY B 190       6.485  30.512  33.825  2.00  1.00           C
ATOM   5001  O   GLY B 190       6.365  30.777  35.019  2.00  1.00           O
ATOM   5002  N   VAL B 191       5.444  30.102  33.076  2.00  1.00           N
ATOM   5003  CA  VAL B 191       4.193  29.854  33.723  2.00  1.00           C
ATOM   5004  CB  VAL B 191       3.084  29.593  32.744  2.00  1.00           C
ATOM   5005  CG1 VAL B 191       1.785  29.297  33.512  2.00  1.00           C
ATOM   5006  CG2 VAL B 191       2.995  30.798  31.788  2.00  1.00           C
ATOM   5007  C   VAL B 191       4.573  28.582  34.399  2.00  1.00           C
ATOM   5008  O   VAL B 191       5.415  27.859  33.878  2.00  1.00           O
ATOM   5009  N   GLY B 192       4.038  28.263  35.580  2.00  1.00           N
ATOM   5010  CA  GLY B 192       4.564  27.101  36.238  2.00  1.00           C
ATOM   5011  C   GLY B 192       5.323  27.663  37.378  2.00  1.00           C
ATOM   5012  O   GLY B 192       5.295  27.140  38.491  2.00  1.00           O
ATOM   5013  N   LYS B 193       6.029  28.774  37.106  2.00  1.00           N
ATOM   5014  CA  LYS B 193       6.681  29.486  38.155  2.00  1.00           C
ATOM   5015  CB  LYS B 193       7.525  30.659  37.634  2.00  1.00           C
ATOM   5016  CG  LYS B 193       8.347  31.354  38.721  2.00  1.00           C
ATOM   5017  CD  LYS B 193       9.411  32.302  38.164  2.00  1.00           C
[truncated: 166,593 more chars]
