# Supplementary material for: Identification of a peptide ligand for human ALDH3A1 through peptide phage display: Prediction and characterization of protein interaction sites and inhibition of ALDH3A1 enzymatic activity
Source: Front Mol Biosci. 2023 Mar 20;10:1161111. doi: 10.3389/fmolb.2023.1161111 (PMC10067601; doi:10.3389/fmolb.2023.1161111)
Supplement: Supplementary file 1 [file DataSheet1.ZIP › Raw Data/Files/model_9.pdb]

REMARK   1 secondary structure assigned by stride 
REMARK   2 stride output converted by stride2pdb version 0.01
HELIX    1   1 LYS A    2  SER A   16  1                                  15
HELIX    2   2 LEU A   22  GLN A   37  1                                  16
HELIX    3   3 GLU A   40  ASP A   50  1                                  11
HELIX    4   4 GLU A   55  ALA A   58  1                                   4
HELIX    5   5 VAL A   64  ALA A   81  1                                  18
HELIX    6   6 PRO A  116  ILE A  128  1                                  13
HELIX    7   7 LEU A  148  ILE A  152  1                                   5
HELIX    8   8 VAL A  169  LYS A  177  1                                   9
HELIX    9   9 THR A  189  ALA A  200  1                                  12
HELIX   10  10 ASP A  225  LYS A  235  1                                  11
HELIX   11  11 ILE A  255  GLU A  269  1                                  15
HELIX   12  12 ALA A  287  LEU A  296  1                                  10
HELIX   13  13 LEU A  347  ILE A  354  1                                   8
HELIX   14  14 ASP A  370  ILE A  377  1                                   8
HELIX   15  15 LYS A  415  THR A  420  1                                   6
HELIX   16  16 SER B    1  SER B   15  1                                  15
HELIX   17  17 GLN B   23  ALA B   49  1                                  27
HELIX   18  18 GLU B   55  TYR B   59  1                                   5
HELIX   19  19 VAL B   63  TRP B   80  1                                  18
HELIX   20  20 PRO B  123  ILE B  128  1                                   6
HELIX   21  21 GLU B  143  THR B  151  1                                   9
HELIX   22  22 THR B  172  LYS B  177  1                                   6
HELIX   23  23 VAL B  191  LYS B  201  1                                  11
HELIX   24  24 ASP B  225  LYS B  235  1                                  11
HELIX   25  25 ASN B  257  TYR B  271  1                                  15
HELIX   26  26 HIS B  289  ILE B  297  1                                   9
HELIX   27  27 PRO B  328  GLN B  331  1                                   4
HELIX   28  28 LEU B  347  GLN B  356  1                                  10
HELIX   29  29 LYS B  371  GLU B  379  1                                   9
HELIX   30  30 LYS B  415  PHE B  421  1                                   7
HELIX   31  31 PRO A   90  THR A   92  1                                   3
HELIX   32  32 ALA A  275  LYS A  277  1                                   3
HELIX   33  33 HIS B  393  THR B  395  1                                   3
HELIX   34  34 GLY B  437  ARG B  441  1                                   5
SHEET    1   1 1 GLU A  84  PRO A  85  0
SHEET    2   2 1 GLU A  96  GLU A 102  0
SHEET    3   3 1 VAL A 106  ILE A 110  0
SHEET    4   4 1 ALA A 133  LYS A 137  0
SHEET    5   5 1 TYR A 185  THR A 186  0
SHEET    6   6 1 LEU A 208  GLU A 209  0
SHEET    7   7 1 CYS A 216  TYR A 217  0
SHEET    8   8 1 ILE A 249  LEU A 250  0
SHEET    9   9 1 VAL A 302  TYR A 304  0
SHEET   10  10 1 THR A 307  ASP A 309  0
SHEET   11  11 1 TYR A 314  ALA A 316  0
SHEET   12  12 1 ILE A 319  LEU A 320  0
SHEET   13  13 1 ALA A 362  MET A 365  0
SHEET   14  14 1 GLY A 384  ALA A 387  0
SHEET   15  15 1 PHE A 401  GLY A 402  0
SHEET   16  16 1 SER A 411  TYR A 412  0
SHEET   17  17 1 HIS A 423  VAL A 429  0
SHEET   18  18 1 GLU B  84  PRO B  85  0
SHEET   19  19 1 GLU B  96  GLU B 102  0
SHEET   20  20 1 VAL B 107  VAL B 109  0
SHEET   21  21 1 VAL B 134  LEU B 136  0
SHEET   22  22 1 HIS B 182  THR B 186  0
SHEET   23  23 1 VAL B 206  GLU B 209  0
SHEET   24  24 1 PRO B 215  TYR B 217  0
SHEET   25  25 1 TYR B 248  CYS B 251  0
SHEET   26  26 1 VAL B 302  ASP B 309  0
SHEET   27  27 1 TYR B 314  ASP B 322  0
SHEET   28  28 1 VAL B 338  CYS B 343  0
SHEET   29  29 1 ALA B 362  MET B 365  0
SHEET   30  30 1 GLY B 384  ALA B 387  0
SHEET   31  31 1 HIS B 423  VAL B 429  0
.DhrprQ.B99990003_fit.pdb
EXPDTA    THEORETICAL MODEL, MODELLER 9.24 2020/11/20 02:37:37
ATOM      1  N   SER A   1      26.633  38.155  48.289  1.00  1.00           N
ATOM      2  CA  SER A   1      27.813  38.563  49.086  1.00  1.00           C
ATOM      3  CB  SER A   1      27.381  39.463  50.255  1.00  1.00           C
ATOM      4  OG  SER A   1      26.759  40.642  49.765  1.00  1.00           O
ATOM      5  C   SER A   1      28.460  37.353  49.667  1.00  1.00           C
ATOM      6  O   SER A   1      28.796  36.402  48.964  1.00  1.00           O
ATOM      7  N   LYS A   2      28.635  37.378  50.999  2.00  1.00           N
ATOM      8  CA  LYS A   2      29.267  36.318  51.719  2.00  1.00           C
ATOM      9  CB  LYS A   2      29.313  36.608  53.230  2.00  1.00           C
ATOM     10  CG  LYS A   2      30.103  35.598  54.066  2.00  1.00           C
ATOM     11  CD  LYS A   2      30.173  35.978  55.549  2.00  1.00           C
ATOM     12  CE  LYS A   2      31.175  37.087  55.880  2.00  1.00           C
ATOM     13  NZ  LYS A   2      32.479  36.499  56.259  2.00  1.00           N
ATOM     14  C   LYS A   2      28.438  35.080  51.538  2.00  1.00           C
ATOM     15  O   LYS A   2      28.962  33.987  51.340  2.00  1.00           O
ATOM     16  N   ILE A   3      27.103  35.208  51.610  2.00  1.00           N
ATOM     17  CA  ILE A   3      26.300  34.028  51.473  2.00  1.00           C
ATOM     18  CB  ILE A   3      24.835  34.287  51.681  2.00  1.00           C
ATOM     19  CG1 ILE A   3      24.596  34.943  53.052  2.00  1.00           C
ATOM     20  CG2 ILE A   3      24.099  32.944  51.524  2.00  1.00           C
ATOM     21  CD1 ILE A   3      25.093  34.106  54.227  2.00  1.00           C
ATOM     22  C   ILE A   3      26.462  33.499  50.074  2.00  1.00           C
ATOM     23  O   ILE A   3      26.700  32.309  49.868  2.00  1.00           O
ATOM     24  N   SER A   4      26.378  34.402  49.075  2.00  1.00           N
ATOM     25  CA  SER A   4      26.398  34.049  47.681  2.00  1.00           C
ATOM     26  CB  SER A   4      26.211  35.278  46.780  2.00  1.00           C
ATOM     27  OG  SER A   4      24.941  35.863  47.034  2.00  1.00           O
ATOM     28  C   SER A   4      27.701  33.402  47.338  2.00  1.00           C
ATOM     29  O   SER A   4      27.735  32.420  46.598  2.00  1.00           O
ATOM     30  N   GLU A   5      28.816  33.918  47.880  2.00  1.00           N
ATOM     31  CA  GLU A   5      30.075  33.332  47.534  2.00  1.00           C
ATOM     32  CB  GLU A   5      31.278  33.983  48.239  2.00  1.00           C
ATOM     33  CG  GLU A   5      31.183  33.857  49.759  2.00  1.00           C
ATOM     34  CD  GLU A   5      32.552  34.009  50.396  2.00  1.00           C
ATOM     35  OE1 GLU A   5      33.518  33.388  49.878  2.00  1.00           O
ATOM     36  OE2 GLU A   5      32.649  34.736  51.421  2.00  1.00           O
ATOM     37  C   GLU A   5      30.052  31.912  48.005  2.00  1.00           C
ATOM     38  O   GLU A   5      30.517  31.009  47.310  2.00  1.00           O
ATOM     39  N   ALA A   6      29.482  31.676  49.202  2.00  1.00           N
ATOM     40  CA  ALA A   6      29.503  30.357  49.760  2.00  1.00           C
ATOM     41  CB  ALA A   6      28.815  30.270  51.134  2.00  1.00           C
ATOM     42  C   ALA A   6      28.779  29.450  48.827  2.00  1.00           C
ATOM     43  O   ALA A   6      29.231  28.345  48.532  2.00  1.00           O
ATOM     44  N   VAL A   7      27.630  29.917  48.319  2.00  1.00           N
ATOM     45  CA  VAL A   7      26.842  29.098  47.456  2.00  1.00           C
ATOM     46  CB  VAL A   7      25.518  29.714  47.123  2.00  1.00           C
ATOM     47  CG1 VAL A   7      24.779  28.785  46.147  2.00  1.00           C
ATOM     48  CG2 VAL A   7      24.762  29.973  48.438  2.00  1.00           C
ATOM     49  C   VAL A   7      27.561  28.837  46.179  2.00  1.00           C
ATOM     50  O   VAL A   7      27.581  27.707  45.691  2.00  1.00           O
ATOM     51  N   LYS A   8      28.191  29.876  45.607  2.00  1.00           N
ATOM     52  CA  LYS A   8      28.809  29.696  44.330  2.00  1.00           C
ATOM     53  CB  LYS A   8      29.449  30.978  43.775  2.00  1.00           C
ATOM     54  CG  LYS A   8      30.654  31.470  44.578  2.00  1.00           C
ATOM     55  CD  LYS A   8      31.491  32.497  43.816  2.00  1.00           C
ATOM     56  CE  LYS A   8      32.126  31.920  42.549  2.00  1.00           C
ATOM     57  NZ  LYS A   8      32.890  32.968  41.840  2.00  1.00           N
ATOM     58  C   LYS A   8      29.884  28.665  44.454  2.00  1.00           C
ATOM     59  O   LYS A   8      29.973  27.752  43.633  2.00  1.00           O
ATOM     60  N   ARG A   9      30.710  28.755  45.513  2.00  1.00           N
ATOM     61  CA  ARG A   9      31.798  27.831  45.646  2.00  1.00           C
ATOM     62  CB  ARG A   9      32.716  28.119  46.848  2.00  1.00           C
ATOM     63  CG  ARG A   9      33.457  29.446  46.687  2.00  1.00           C
ATOM     64  CD  ARG A   9      34.857  29.475  47.301  2.00  1.00           C
ATOM     65  NE  ARG A   9      34.734  29.625  48.775  2.00  1.00           N
ATOM     66  CZ  ARG A   9      35.721  30.287  49.446  2.00  1.00           C
ATOM     67  NH1 ARG A   9      36.772  30.814  48.754  2.00  1.00           N
ATOM     68  NH2 ARG A   9      35.655  30.426  50.802  2.00  1.00           N
ATOM     69  C   ARG A   9      31.242  26.446  45.787  2.00  1.00           C
ATOM     70  O   ARG A   9      31.789  25.499  45.225  2.00  1.00           O
ATOM     71  N   ALA A  10      30.122  26.289  46.522  2.00  1.00           N
ATOM     72  CA  ALA A  10      29.549  24.981  46.700  2.00  1.00           C
ATOM     73  CB  ALA A  10      28.246  25.011  47.517  2.00  1.00           C
ATOM     74  C   ALA A  10      29.212  24.468  45.335  2.00  1.00           C
ATOM     75  O   ALA A  10      29.506  23.321  45.003  2.00  1.00           O
ATOM     76  N   ARG A  11      28.622  25.334  44.489  2.00  1.00           N
ATOM     77  CA  ARG A  11      28.221  24.947  43.165  2.00  1.00           C
ATOM     78  CB  ARG A  11      27.573  26.105  42.379  2.00  1.00           C
ATOM     79  CG  ARG A  11      26.252  26.619  42.961  2.00  1.00           C
ATOM     80  CD  ARG A  11      25.668  27.834  42.228  2.00  1.00           C
ATOM     81  NE  ARG A  11      24.674  27.349  41.225  2.00  1.00           N
ATOM     82  CZ  ARG A  11      24.999  27.227  39.904  2.00  1.00           C
ATOM     83  NH1 ARG A  11      26.256  27.532  39.467  2.00  1.00           N
ATOM     84  NH2 ARG A  11      24.054  26.806  39.012  2.00  1.00           N
ATOM     85  C   ARG A  11      29.445  24.560  42.398  2.00  1.00           C
ATOM     86  O   ARG A  11      29.457  23.553  41.693  2.00  1.00           O
ATOM     87  N   ALA A  12      30.519  25.358  42.534  2.00  1.00           N
ATOM     88  CA  ALA A  12      31.709  25.138  41.764  2.00  1.00           C
ATOM     89  CB  ALA A  12      32.787  26.204  42.023  2.00  1.00           C
ATOM     90  C   ALA A  12      32.307  23.820  42.091  2.00  1.00           C
ATOM     91  O   ALA A  12      32.714  23.071  41.204  2.00  1.00           O
ATOM     92  N   ALA A  13      32.365  23.497  43.388  2.00  1.00           N
ATOM     93  CA  ALA A  13      32.988  22.271  43.757  2.00  1.00           C
ATOM     94  CB  ALA A  13      33.018  22.065  45.279  2.00  1.00           C
ATOM     95  C   ALA A  13      32.201  21.148  43.150  2.00  1.00           C
ATOM     96  O   ALA A  13      32.774  20.213  42.595  2.00  1.00           O
ATOM     97  N   PHE A  14      30.858  21.229  43.225  2.00  1.00           N
ATOM     98  CA  PHE A  14      29.991  20.194  42.733  2.00  1.00           C
ATOM     99  CB  PHE A  14      28.510  20.511  43.014  2.00  1.00           C
ATOM    100  CG  PHE A  14      27.697  19.310  42.675  2.00  1.00           C
ATOM    101  CD1 PHE A  14      27.742  18.206  43.492  2.00  1.00           C
ATOM    102  CD2 PHE A  14      26.878  19.292  41.569  2.00  1.00           C
ATOM    103  CE1 PHE A  14      26.998  17.088  43.204  2.00  1.00           C
ATOM    104  CE2 PHE A  14      26.129  18.176  41.277  2.00  1.00           C
ATOM    105  CZ  PHE A  14      26.191  17.072  42.093  2.00  1.00           C
ATOM    106  C   PHE A  14      30.154  20.101  41.272  2.00  1.00           C
ATOM    107  O   PHE A  14      30.276  19.012  40.712  2.00  1.00           O
ATOM    108  N   SER A  15      30.187  21.271  40.622  2.00  1.00           N
ATOM    109  CA  SER A  15      30.285  21.267  39.208  2.00  1.00           C
ATOM    110  CB  SER A  15      30.339  22.670  38.587  2.00  1.00           C
ATOM    111  OG  SER A  15      30.439  22.557  37.176  2.00  1.00           O
ATOM    112  C   SER A  15      31.567  20.576  38.869  2.00  1.00           C
ATOM    113  O   SER A  15      31.706  19.981  37.801  2.00  1.00           O
ATOM    114  N   SER A  16      32.538  20.619  39.797  3.00  1.00           N
ATOM    115  CA  SER A  16      33.809  20.005  39.563  3.00  1.00           C
ATOM    116  CB  SER A  16      34.789  20.193  40.732  3.00  1.00           C
ATOM    117  OG  SER A  16      35.021  21.576  40.954  3.00  1.00           O
ATOM    118  C   SER A  16      33.596  18.530  39.396  3.00  1.00           C
ATOM    119  O   SER A  16      34.275  17.891  38.593  3.00  1.00           O
ATOM    120  N   GLY A  17      32.629  17.947  40.136  3.00  1.00           N
ATOM    121  CA  GLY A  17      32.370  16.540  39.997  3.00  1.00           C
ATOM    122  C   GLY A  17      33.141  15.759  41.018  3.00  1.00           C
ATOM    123  O   GLY A  17      33.290  14.545  40.892  3.00  1.00           O
ATOM    124  N   ARG A  18      33.658  16.434  42.060  3.00  1.00           N
ATOM    125  CA  ARG A  18      34.393  15.742  43.080  3.00  1.00           C
ATOM    126  CB  ARG A  18      35.076  16.658  44.109  3.00  1.00           C
ATOM    127  CG  ARG A  18      35.647  15.856  45.281  3.00  1.00           C
ATOM    128  CD  ARG A  18      36.757  16.560  46.059  3.00  1.00           C
ATOM    129  NE  ARG A  18      36.994  15.759  47.293  3.00  1.00           N
ATOM    130  CZ  ARG A  18      37.689  14.586  47.234  3.00  1.00           C
ATOM    131  NH1 ARG A  18      38.068  14.075  46.025  3.00  1.00           N
ATOM    132  NH2 ARG A  18      37.983  13.914  48.386  3.00  1.00           N
ATOM    133  C   ARG A  18      33.485  14.813  43.830  3.00  1.00           C
ATOM    134  O   ARG A  18      33.897  13.742  44.272  3.00  1.00           O
ATOM    135  N   THR A  19      32.215  15.213  43.977  3.00  1.00           N
ATOM    136  CA  THR A  19      31.219  14.546  44.768  3.00  1.00           C
ATOM    137  CB  THR A  19      29.918  15.287  44.724  3.00  1.00           C
ATOM    138  OG1 THR A  19      29.389  15.250  43.406  3.00  1.00           O
ATOM    139  CG2 THR A  19      30.175  16.747  45.134  3.00  1.00           C
ATOM    140  C   THR A  19      30.920  13.153  44.258  3.00  1.00           C
ATOM    141  O   THR A  19      30.646  12.254  45.051  3.00  1.00           O
ATOM    142  N   ARG A  20      30.985  12.933  42.929  1.00  1.00           N
ATOM    143  CA  ARG A  20      30.460  11.761  42.263  1.00  1.00           C
ATOM    144  CB  ARG A  20      30.609  11.832  40.732  1.00  1.00           C
ATOM    145  CG  ARG A  20      30.102  10.575  40.019  1.00  1.00           C
ATOM    146  CD  ARG A  20      29.909  10.773  38.516  1.00  1.00           C
ATOM    147  NE  ARG A  20      28.685  11.605  38.347  1.00  1.00           N
ATOM    148  CZ  ARG A  20      28.731  12.760  37.623  1.00  1.00           C
ATOM    149  NH1 ARG A  20      29.904  13.160  37.050  1.00  1.00           N
ATOM    150  NH2 ARG A  20      27.608  13.525  37.493  1.00  1.00           N
ATOM    151  C   ARG A  20      30.956  10.413  42.667  1.00  1.00           C
ATOM    152  O   ARG A  20      30.112   9.531  42.819  1.00  1.00           O
ATOM    153  N   PRO A  21      32.210  10.136  42.853  1.00  1.00           N
ATOM    154  CA  PRO A  21      32.511   8.786  43.240  1.00  1.00           C
ATOM    155  CD  PRO A  21      33.252  10.704  42.016  1.00  1.00           C
ATOM    156  CB  PRO A  21      34.026   8.661  43.112  1.00  1.00           C
ATOM    157  CG  PRO A  21      34.352   9.627  41.952  1.00  1.00           C
ATOM    158  C   PRO A  21      31.939   8.548  44.600  1.00  1.00           C
ATOM    159  O   PRO A  21      31.837   9.496  45.380  1.00  1.00           O
ATOM    160  N   LEU A  22      31.542   7.296  44.891  2.00  1.00           N
ATOM    161  CA  LEU A  22      30.907   6.944  46.128  2.00  1.00           C
ATOM    162  CB  LEU A  22      30.457   5.475  46.177  2.00  1.00           C
ATOM    163  CG  LEU A  22      29.316   5.174  45.184  2.00  1.00           C
ATOM    164  CD1 LEU A  22      29.768   5.381  43.729  2.00  1.00           C
ATOM    165  CD2 LEU A  22      28.704   3.786  45.429  2.00  1.00           C
ATOM    166  C   LEU A  22      31.896   7.210  47.231  2.00  1.00           C
ATOM    167  O   LEU A  22      31.509   7.560  48.346  2.00  1.00           O
ATOM    168  N   GLN A  23      33.207   7.074  46.940  2.00  1.00           N
ATOM    169  CA  GLN A  23      34.243   7.187  47.937  2.00  1.00           C
ATOM    170  CB  GLN A  23      35.667   7.010  47.384  2.00  1.00           C
ATOM    171  CG  GLN A  23      36.712   7.197  48.488  2.00  1.00           C
ATOM    172  CD  GLN A  23      38.114   7.166  47.897  2.00  1.00           C
ATOM    173  OE1 GLN A  23      38.340   6.641  46.808  2.00  1.00           O
ATOM    174  NE2 GLN A  23      39.088   7.748  48.647  2.00  1.00           N
ATOM    175  C   GLN A  23      34.278   8.517  48.624  2.00  1.00           C
ATOM    176  O   GLN A  23      34.369   8.563  49.850  2.00  1.00           O
ATOM    177  N   PHE A  24      34.204   9.637  47.882  2.00  1.00           N
ATOM    178  CA  PHE A  24      34.308  10.906  48.549  2.00  1.00           C
ATOM    179  CB  PHE A  24      34.257  12.125  47.613  2.00  1.00           C
ATOM    180  CG  PHE A  24      34.202  13.327  48.494  2.00  1.00           C
ATOM    181  CD1 PHE A  24      35.272  13.674  49.286  2.00  1.00           C
ATOM    182  CD2 PHE A  24      33.076  14.120  48.512  2.00  1.00           C
ATOM    183  CE1 PHE A  24      35.215  14.785  50.094  2.00  1.00           C
ATOM    184  CE2 PHE A  24      33.015  15.233  49.317  2.00  1.00           C
ATOM    185  CZ  PHE A  24      34.085  15.567  50.110  2.00  1.00           C
ATOM    186  C   PHE A  24      33.163  10.994  49.477  2.00  1.00           C
ATOM    187  O   PHE A  24      33.276  11.476  50.603  2.00  1.00           O
ATOM    188  N   ARG A  25      32.019  10.489  49.011  2.00  1.00           N
ATOM    189  CA  ARG A  25      30.848  10.536  49.811  2.00  1.00           C
ATOM    190  CB  ARG A  25      29.654   9.849  49.136  2.00  1.00           C
ATOM    191  CG  ARG A  25      28.536   9.537  50.127  2.00  1.00           C
ATOM    192  CD  ARG A  25      27.535   8.509  49.604  2.00  1.00           C
ATOM    193  NE  ARG A  25      26.768   8.014  50.779  2.00  1.00           N
ATOM    194  CZ  ARG A  25      27.321   7.056  51.577  2.00  1.00           C
ATOM    195  NH1 ARG A  25      28.579   6.600  51.312  2.00  1.00           N
ATOM    196  NH2 ARG A  25      26.622   6.562  52.640  2.00  1.00           N
ATOM    197  C   ARG A  25      31.068   9.810  51.087  2.00  1.00           C
ATOM    198  O   ARG A  25      30.741  10.304  52.165  2.00  1.00           O
ATOM    199  N   ILE A  26      31.659   8.615  50.987  2.00  1.00           N
ATOM    200  CA  ILE A  26      31.834   7.768  52.121  2.00  1.00           C
ATOM    201  CB  ILE A  26      32.508   6.494  51.711  2.00  1.00           C
ATOM    202  CG1 ILE A  26      31.684   5.802  50.609  2.00  1.00           C
ATOM    203  CG2 ILE A  26      32.712   5.631  52.965  2.00  1.00           C
ATOM    204  CD1 ILE A  26      32.449   4.708  49.863  2.00  1.00           C
ATOM    205  C   ILE A  26      32.713   8.464  53.103  2.00  1.00           C
ATOM    206  O   ILE A  26      32.424   8.485  54.297  2.00  1.00           O
ATOM    207  N   GLN A  27      33.809   9.077  52.622  2.00  1.00           N
ATOM    208  CA  GLN A  27      34.695   9.713  53.548  2.00  1.00           C
ATOM    209  CB  GLN A  27      35.973  10.288  52.908  2.00  1.00           C
ATOM    210  CG  GLN A  27      36.969  10.831  53.940  2.00  1.00           C
ATOM    211  CD  GLN A  27      38.301  11.075  53.242  2.00  1.00           C
ATOM    212  OE1 GLN A  27      38.899  12.142  53.371  2.00  1.00           O
ATOM    213  NE2 GLN A  27      38.789  10.051  52.490  2.00  1.00           N
ATOM    214  C   GLN A  27      33.943  10.823  54.217  2.00  1.00           C
ATOM    215  O   GLN A  27      34.095  11.053  55.416  2.00  1.00           O
ATOM    216  N   GLN A  28      33.086  11.533  53.457  2.00  1.00           N
ATOM    217  CA  GLN A  28      32.353  12.635  54.010  2.00  1.00           C
ATOM    218  CB  GLN A  28      31.481  13.325  52.943  2.00  1.00           C
ATOM    219  CG  GLN A  28      30.940  14.698  53.346  2.00  1.00           C
ATOM    220  CD  GLN A  28      30.347  15.336  52.095  2.00  1.00           C
ATOM    221  OE1 GLN A  28      29.334  14.875  51.570  2.00  1.00           O
ATOM    222  NE2 GLN A  28      31.003  16.416  51.592  2.00  1.00           N
ATOM    223  C   GLN A  28      31.473  12.093  55.095  2.00  1.00           C
ATOM    224  O   GLN A  28      31.416  12.667  56.181  2.00  1.00           O
ATOM    225  N   LEU A  29      30.791  10.950  54.858  2.00  1.00           N
ATOM    226  CA  LEU A  29      29.983  10.423  55.923  2.00  1.00           C
ATOM    227  CB  LEU A  29      29.195   9.133  55.626  2.00  1.00           C
ATOM    228  CG  LEU A  29      27.912   9.323  54.795  2.00  1.00           C
ATOM    229  CD1 LEU A  29      28.216   9.628  53.321  2.00  1.00           C
ATOM    230  CD2 LEU A  29      26.944   8.147  55.006  2.00  1.00           C
ATOM    231  C   LEU A  29      30.917  10.102  57.041  2.00  1.00           C
ATOM    232  O   LEU A  29      30.619  10.350  58.209  2.00  1.00           O
ATOM    233  N   GLU A  30      32.103   9.572  56.696  2.00  1.00           N
ATOM    234  CA  GLU A  30      33.034   9.143  57.693  2.00  1.00           C
ATOM    235  CB  GLU A  30      34.357   8.658  57.070  2.00  1.00           C
ATOM    236  CG  GLU A  30      35.298   7.958  58.051  2.00  1.00           C
ATOM    237  CD  GLU A  30      36.629   7.735  57.342  2.00  1.00           C
ATOM    238  OE1 GLU A  30      37.480   8.664  57.380  2.00  1.00           O
ATOM    239  OE2 GLU A  30      36.811   6.639  56.748  2.00  1.00           O
ATOM    240  C   GLU A  30      33.363  10.310  58.575  2.00  1.00           C
ATOM    241  O   GLU A  30      33.292  10.196  59.797  2.00  1.00           O
ATOM    242  N   ALA A  31      33.716  11.478  57.995  2.00  1.00           N
ATOM    243  CA  ALA A  31      33.979  12.590  58.867  2.00  1.00           C
ATOM    244  CB  ALA A  31      34.987  13.594  58.288  2.00  1.00           C
ATOM    245  C   ALA A  31      32.666  13.277  59.005  2.00  1.00           C
ATOM    246  O   ALA A  31      32.349  14.238  58.311  2.00  1.00           O
ATOM    247  N   LEU A  32      31.871  12.736  59.932  2.00  1.00           N
ATOM    248  CA  LEU A  32      30.569  13.131  60.369  2.00  1.00           C
ATOM    249  CB  LEU A  32      29.427  12.709  59.433  2.00  1.00           C
ATOM    250  CG  LEU A  32      29.389  13.441  58.086  2.00  1.00           C
ATOM    251  CD1 LEU A  32      28.212  12.941  57.235  2.00  1.00           C
ATOM    252  CD2 LEU A  32      29.358  14.966  58.279  2.00  1.00           C
ATOM    253  C   LEU A  32      30.467  12.186  61.515  2.00  1.00           C
ATOM    254  O   LEU A  32      30.127  12.533  62.645  2.00  1.00           O
ATOM    255  N   GLN A  33      30.819  10.926  61.178  2.00  1.00           N
ATOM    256  CA  GLN A  33      30.907   9.796  62.048  2.00  1.00           C
ATOM    257  CB  GLN A  33      31.330   8.542  61.261  2.00  1.00           C
ATOM    258  CG  GLN A  33      31.469   7.258  62.075  2.00  1.00           C
ATOM    259  CD  GLN A  33      31.852   6.151  61.099  2.00  1.00           C
ATOM    260  OE1 GLN A  33      31.900   6.360  59.888  2.00  1.00           O
ATOM    261  NE2 GLN A  33      32.125   4.935  61.641  2.00  1.00           N
ATOM    262  C   GLN A  33      31.979  10.131  63.026  2.00  1.00           C
ATOM    263  O   GLN A  33      31.852   9.900  64.227  2.00  1.00           O
ATOM    264  N   ARG A  34      33.073  10.708  62.506  2.00  1.00           N
ATOM    265  CA  ARG A  34      34.172  11.092  63.331  2.00  1.00           C
ATOM    266  CB  ARG A  34      35.299  11.742  62.514  2.00  1.00           C
ATOM    267  CG  ARG A  34      36.446  12.281  63.371  2.00  1.00           C
ATOM    268  CD  ARG A  34      36.999  13.624  62.886  2.00  1.00           C
ATOM    269  NE  ARG A  34      36.156  14.695  63.494  2.00  1.00           N
ATOM    270  CZ  ARG A  34      36.682  15.934  63.720  2.00  1.00           C
ATOM    271  NH1 ARG A  34      37.965  16.209  63.344  2.00  1.00           N
ATOM    272  NH2 ARG A  34      35.930  16.894  64.334  2.00  1.00           N
ATOM    273  C   ARG A  34      33.713  12.158  64.285  2.00  1.00           C
ATOM    274  O   ARG A  34      33.927  12.057  65.492  2.00  1.00           O
ATOM    275  N   LEU A  35      33.038  13.198  63.750  2.00  1.00           N
ATOM    276  CA  LEU A  35      32.606  14.335  64.520  2.00  1.00           C
ATOM    277  CB  LEU A  35      31.995  15.475  63.680  2.00  1.00           C
ATOM    278  CG  LEU A  35      31.389  16.616  64.530  2.00  1.00           C
ATOM    279  CD1 LEU A  35      29.956  16.312  65.013  2.00  1.00           C
ATOM    280  CD2 LEU A  35      32.322  16.943  65.707  2.00  1.00           C
ATOM    281  C   LEU A  35      31.579  13.915  65.521  2.00  1.00           C
ATOM    282  O   LEU A  35      31.480  14.510  66.585  2.00  1.00           O
ATOM    283  N   ILE A  36      30.709  12.943  65.225  2.00  1.00           N
ATOM    284  CA  ILE A  36      29.800  12.638  66.290  2.00  1.00           C
ATOM    285  CB  ILE A  36      28.732  11.653  65.904  2.00  1.00           C
ATOM    286  CG1 ILE A  36      27.793  11.399  67.093  2.00  1.00           C
ATOM    287  CG2 ILE A  36      29.403  10.381  65.366  2.00  1.00           C
ATOM    288  CD1 ILE A  36      26.985  12.628  67.505  2.00  1.00           C
ATOM    289  C   ILE A  36      30.585  12.057  67.426  2.00  1.00           C
ATOM    290  O   ILE A  36      30.414  12.446  68.581  2.00  1.00           O
ATOM    291  N   GLN A  37      31.499  11.126  67.104  2.00  1.00           N
ATOM    292  CA  GLN A  37      32.266  10.406  68.078  2.00  1.00           C
ATOM    293  CB  GLN A  37      33.130   9.342  67.372  2.00  1.00           C
ATOM    294  CG  GLN A  37      33.952   8.417  68.269  2.00  1.00           C
ATOM    295  CD  GLN A  37      34.688   7.459  67.336  2.00  1.00           C
ATOM    296  OE1 GLN A  37      35.407   6.563  67.777  2.00  1.00           O
ATOM    297  NE2 GLN A  37      34.501   7.654  66.002  2.00  1.00           N
ATOM    298  C   GLN A  37      33.154  11.329  68.841  2.00  1.00           C
ATOM    299  O   GLN A  37      33.191  11.292  70.070  2.00  1.00           O
ATOM    300  N   GLU A  38      33.891  12.195  68.127  2.00  1.00           N
ATOM    301  CA  GLU A  38      34.685  13.185  68.786  2.00  1.00           C
ATOM    302  CB  GLU A  38      35.667  13.907  67.848  2.00  1.00           C
ATOM    303  CG  GLU A  38      36.912  13.109  67.459  2.00  1.00           C
ATOM    304  CD  GLU A  38      38.101  13.720  68.188  2.00  1.00           C
ATOM    305  OE1 GLU A  38      38.015  13.901  69.432  2.00  1.00           O
ATOM    306  OE2 GLU A  38      39.112  14.022  67.501  2.00  1.00           O
ATOM    307  C   GLU A  38      33.668  14.184  69.159  2.00  1.00           C
ATOM    308  O   GLU A  38      32.515  13.999  68.791  2.00  1.00           O
ATOM    309  N   GLN A  39      34.030  15.172  69.993  3.00  1.00           N
ATOM    310  CA  GLN A  39      33.188  16.301  70.268  3.00  1.00           C
ATOM    311  CB  GLN A  39      33.241  17.349  69.148  3.00  1.00           C
ATOM    312  CG  GLN A  39      34.644  17.967  69.069  3.00  1.00           C
ATOM    313  CD  GLN A  39      34.716  18.917  67.888  3.00  1.00           C
ATOM    314  OE1 GLN A  39      33.998  18.756  66.904  3.00  1.00           O
ATOM    315  NE2 GLN A  39      35.616  19.932  67.981  3.00  1.00           N
ATOM    316  C   GLN A  39      31.804  15.878  70.593  3.00  1.00           C
ATOM    317  O   GLN A  39      30.845  16.473  70.112  3.00  1.00           O
ATOM    318  N   GLU A  40      31.678  14.758  71.328  2.00  1.00           N
ATOM    319  CA  GLU A  40      30.401  14.343  71.816  2.00  1.00           C
ATOM    320  CB  GLU A  40      30.367  12.885  72.308  2.00  1.00           C
ATOM    321  CG  GLU A  40      31.315  12.604  73.475  2.00  1.00           C
ATOM    322  CD  GLU A  40      31.135  11.151  73.894  2.00  1.00           C
ATOM    323  OE1 GLU A  40      30.093  10.549  73.522  2.00  1.00           O
ATOM    324  OE2 GLU A  40      32.038  10.625  74.600  2.00  1.00           O
ATOM    325  C   GLU A  40      30.087  15.213  72.981  2.00  1.00           C
ATOM    326  O   GLU A  40      28.936  15.589  73.191  2.00  1.00           O
ATOM    327  N   GLN A  41      31.126  15.542  73.782  2.00  1.00           N
ATOM    328  CA  GLN A  41      30.935  16.350  74.950  2.00  1.00           C
ATOM    329  CB  GLN A  41      32.230  16.561  75.748  2.00  1.00           C
ATOM    330  CG  GLN A  41      32.038  17.392  77.018  2.00  1.00           C
ATOM    331  CD  GLN A  41      33.397  17.526  77.689  2.00  1.00           C
ATOM    332  OE1 GLN A  41      33.513  18.061  78.790  2.00  1.00           O
ATOM    333  NE2 GLN A  41      34.459  17.032  76.999  2.00  1.00           N
ATOM    334  C   GLN A  41      30.475  17.689  74.489  2.00  1.00           C
ATOM    335  O   GLN A  41      29.464  18.208  74.961  2.00  1.00           O
ATOM    336  N   GLU A  42      31.203  18.273  73.516  2.00  1.00           N
ATOM    337  CA  GLU A  42      30.716  19.465  72.896  2.00  1.00           C
ATOM    338  CB  GLU A  42      31.676  20.032  71.835  2.00  1.00           C
ATOM    339  CG  GLU A  42      33.008  20.515  72.416  2.00  1.00           C
ATOM    340  CD  GLU A  42      33.933  20.892  71.264  2.00  1.00           C
ATOM    341  OE1 GLU A  42      33.449  20.933  70.101  2.00  1.00           O
ATOM    342  OE2 GLU A  42      35.139  21.139  71.531  2.00  1.00           O
ATOM    343  C   GLU A  42      29.544  18.863  72.189  2.00  1.00           C
ATOM    344  O   GLU A  42      29.567  17.672  71.908  2.00  1.00           O
ATOM    345  N   LEU A  43      28.484  19.617  71.897  2.00  1.00           N
ATOM    346  CA  LEU A  43      27.284  19.062  71.328  2.00  1.00           C
ATOM    347  CB  LEU A  43      27.471  18.020  70.207  2.00  1.00           C
ATOM    348  CG  LEU A  43      28.129  18.610  68.944  2.00  1.00           C
ATOM    349  CD1 LEU A  43      29.597  18.987  69.202  2.00  1.00           C
ATOM    350  CD2 LEU A  43      27.938  17.694  67.724  2.00  1.00           C
ATOM    351  C   LEU A  43      26.449  18.503  72.449  2.00  1.00           C
ATOM    352  O   LEU A  43      25.228  18.601  72.399  2.00  1.00           O
ATOM    353  N   VAL A  44      27.042  17.910  73.509  2.00  1.00           N
ATOM    354  CA  VAL A  44      26.217  17.617  74.659  2.00  1.00           C
ATOM    355  CB  VAL A  44      26.859  16.696  75.656  2.00  1.00           C
ATOM    356  CG1 VAL A  44      26.013  16.722  76.939  2.00  1.00           C
ATOM    357  CG2 VAL A  44      26.947  15.288  75.045  2.00  1.00           C
ATOM    358  C   VAL A  44      26.012  18.931  75.345  2.00  1.00           C
ATOM    359  O   VAL A  44      24.903  19.287  75.740  2.00  1.00           O
ATOM    360  N   GLY A  45      27.118  19.701  75.463  2.00  1.00           N
ATOM    361  CA  GLY A  45      27.128  20.952  76.166  2.00  1.00           C
ATOM    362  C   GLY A  45      26.219  21.916  75.487  2.00  1.00           C
ATOM    363  O   GLY A  45      25.409  22.578  76.132  2.00  1.00           O
ATOM    364  N   ALA A  46      26.337  22.018  74.154  2.00  1.00           N
ATOM    365  CA  ALA A  46      25.524  22.941  73.423  2.00  1.00           C
ATOM    366  CB  ALA A  46      25.887  23.009  71.930  2.00  1.00           C
ATOM    367  C   ALA A  46      24.103  22.506  73.513  2.00  1.00           C
ATOM    368  O   ALA A  46      23.214  23.346  73.648  2.00  1.00           O
ATOM    369  N   LEU A  47      23.850  21.181  73.428  2.00  1.00           N
ATOM    370  CA  LEU A  47      22.486  20.754  73.504  2.00  1.00           C
ATOM    371  CB  LEU A  47      22.275  19.231  73.388  2.00  1.00           C
ATOM    372  CG  LEU A  47      22.534  18.680  71.973  2.00  1.00           C
ATOM    373  CD1 LEU A  47      22.170  17.189  71.872  2.00  1.00           C
ATOM    374  CD2 LEU A  47      21.870  19.551  70.895  2.00  1.00           C
ATOM    375  C   LEU A  47      21.996  21.204  74.825  2.00  1.00           C
ATOM    376  O   LEU A  47      21.009  21.928  74.895  2.00  1.00           O
ATOM    377  N   ALA A  48      22.763  20.905  75.886  2.00  1.00           N
ATOM    378  CA  ALA A  48      22.327  21.211  77.212  2.00  1.00           C
ATOM    379  CB  ALA A  48      23.325  20.759  78.292  2.00  1.00           C
ATOM    380  C   ALA A  48      22.133  22.682  77.373  2.00  1.00           C
ATOM    381  O   ALA A  48      21.133  23.116  77.942  2.00  1.00           O
ATOM    382  N   ALA A  49      23.064  23.501  76.858  2.00  1.00           N
ATOM    383  CA  ALA A  49      22.936  24.900  77.132  2.00  1.00           C
ATOM    384  CB  ALA A  49      24.088  25.730  76.538  2.00  1.00           C
ATOM    385  C   ALA A  49      21.654  25.431  76.556  2.00  1.00           C
ATOM    386  O   ALA A  49      20.888  26.087  77.259  2.00  1.00           O
ATOM    387  N   ASP A  50      21.371  25.157  75.263  2.00  1.00           N
ATOM    388  CA  ASP A  50      20.191  25.720  74.656  2.00  1.00           C
ATOM    389  CB  ASP A  50      20.127  25.452  73.141  2.00  1.00           C
ATOM    390  CG  ASP A  50      21.198  26.278  72.441  2.00  1.00           C
ATOM    391  OD1 ASP A  50      21.337  27.481  72.786  2.00  1.00           O
ATOM    392  OD2 ASP A  50      21.893  25.715  71.552  2.00  1.00           O
ATOM    393  C   ASP A  50      18.949  25.146  75.225  2.00  1.00           C
ATOM    394  O   ASP A  50      18.131  25.847  75.818  2.00  1.00           O
ATOM    395  N   LEU A  51      18.805  23.824  75.064  2.00  1.00           N
ATOM    396  CA  LEU A  51      17.653  23.146  75.552  2.00  1.00           C
ATOM    397  CB  LEU A  51      17.055  22.190  74.511  2.00  1.00           C
ATOM    398  CG  LEU A  51      16.737  22.881  73.173  2.00  1.00           C
ATOM    399  CD1 LEU A  51      16.074  21.908  72.187  2.00  1.00           C
ATOM    400  CD2 LEU A  51      15.937  24.175  73.385  2.00  1.00           C
ATOM    401  C   LEU A  51      18.247  22.291  76.613  2.00  1.00           C
ATOM    402  O   LEU A  51      18.993  21.378  76.274  2.00  1.00           O
ATOM    403  N   HIS A  52      17.948  22.549  77.907  1.00  1.00           N
ATOM    404  CA  HIS A  52      18.608  21.792  78.937  1.00  1.00           C
ATOM    405  ND1 HIS A  52      18.009  24.583  80.742  1.00  1.00           N
ATOM    406  CG  HIS A  52      18.570  23.349  80.983  1.00  1.00           C
ATOM    407  CB  HIS A  52      18.098  22.064  80.366  1.00  1.00           C
ATOM    408  NE2 HIS A  52      19.649  24.907  82.209  1.00  1.00           N
ATOM    409  CD2 HIS A  52      19.571  23.566  81.879  1.00  1.00           C
ATOM    410  CE1 HIS A  52      18.691  25.478  81.501  1.00  1.00           C
ATOM    411  C   HIS A  52      18.367  20.340  78.685  1.00  1.00           C
ATOM    412  O   HIS A  52      17.270  19.820  78.878  1.00  1.00           O
ATOM    413  N   LYS A  53      19.432  19.666  78.213  1.00  1.00           N
ATOM    414  CA  LYS A  53      19.393  18.271  77.909  1.00  1.00           C
ATOM    415  CB  LYS A  53      19.630  17.956  76.424  1.00  1.00           C
ATOM    416  CG  LYS A  53      18.513  18.498  75.532  1.00  1.00           C
ATOM    417  CD  LYS A  53      18.809  18.403  74.035  1.00  1.00           C
ATOM    418  CE  LYS A  53      18.773  16.965  73.516  1.00  1.00           C
ATOM    419  NZ  LYS A  53      17.456  16.359  73.811  1.00  1.00           N
ATOM    420  C   LYS A  53      20.504  17.679  78.702  1.00  1.00           C
ATOM    421  O   LYS A  53      21.377  18.388  79.199  1.00  1.00           O
ATOM    422  N   ASN A  54      20.476  16.351  78.869  1.00  1.00           N
ATOM    423  CA  ASN A  54      21.503  15.717  79.630  1.00  1.00           C
ATOM    424  CB  ASN A  54      20.965  14.661  80.607  1.00  1.00           C
ATOM    425  CG  ASN A  54      20.033  15.370  81.574  1.00  1.00           C
ATOM    426  OD1 ASN A  54      18.854  15.561  81.282  1.00  1.00           O
ATOM    427  ND2 ASN A  54      20.572  15.775  82.755  1.00  1.00           N
ATOM    428  C   ASN A  54      22.331  14.998  78.649  1.00  1.00           C
ATOM    429  O   ASN A  54      22.037  14.977  77.455  1.00  1.00           O
ATOM    430  N   GLU A  55      23.418  14.401  79.140  2.00  1.00           N
ATOM    431  CA  GLU A  55      24.253  13.698  78.239  2.00  1.00           C
ATOM    432  CB  GLU A  55      25.491  13.115  78.944  2.00  1.00           C
ATOM    433  CG  GLU A  55      26.455  14.211  79.413  2.00  1.00           C
ATOM    434  CD  GLU A  55      27.490  13.591  80.339  2.00  1.00           C
ATOM    435  OE1 GLU A  55      27.086  13.089  81.422  2.00  1.00           O
ATOM    436  OE2 GLU A  55      28.698  13.615  79.979  2.00  1.00           O
ATOM    437  C   GLU A  55      23.434  12.588  77.645  2.00  1.00           C
ATOM    438  O   GLU A  55      23.499  12.324  76.446  2.00  1.00           O
ATOM    439  N   TRP A  56      22.622  11.921  78.487  2.00  1.00           N
ATOM    440  CA  TRP A  56      21.791  10.806  78.117  2.00  1.00           C
ATOM    441  CB  TRP A  56      21.167  10.128  79.352  2.00  1.00           C
ATOM    442  CG  TRP A  56      20.227   8.977  79.065  2.00  1.00           C
ATOM    443  CD2 TRP A  56      20.601   7.589  79.054  2.00  1.00           C
ATOM    444  CD1 TRP A  56      18.887   9.016  78.811  2.00  1.00           C
ATOM    445  NE1 TRP A  56      18.401   7.741  78.643  2.00  1.00           N
ATOM    446  CE2 TRP A  56      19.444   6.852  78.791  2.00  1.00           C
ATOM    447  CE3 TRP A  56      21.804   6.977  79.255  2.00  1.00           C
ATOM    448  CZ2 TRP A  56      19.475   5.489  78.725  2.00  1.00           C
ATOM    449  CZ3 TRP A  56      21.833   5.602  79.179  2.00  1.00           C
ATOM    450  CH2 TRP A  56      20.692   4.872  78.921  2.00  1.00           C
ATOM    451  C   TRP A  56      20.669  11.175  77.204  2.00  1.00           C
ATOM    452  O   TRP A  56      20.353  10.391  76.318  2.00  1.00           O
ATOM    453  N   ASN A  57      19.973  12.307  77.443  2.00  1.00           N
ATOM    454  CA  ASN A  57      18.890  12.731  76.589  2.00  1.00           C
ATOM    455  CB  ASN A  57      18.040  13.861  77.196  2.00  1.00           C
ATOM    456  CG  ASN A  57      17.200  13.257  78.313  2.00  1.00           C
ATOM    457  OD1 ASN A  57      17.166  12.042  78.492  2.00  1.00           O
ATOM    458  ND2 ASN A  57      16.490  14.128  79.077  2.00  1.00           N
ATOM    459  C   ASN A  57      19.451  13.237  75.290  2.00  1.00           C
ATOM    460  O   ASN A  57      18.844  13.066  74.234  2.00  1.00           O
ATOM    461  N   ALA A  58      20.633  13.885  75.344  2.00  1.00           N
ATOM    462  CA  ALA A  58      21.256  14.483  74.191  2.00  1.00           C
ATOM    463  CB  ALA A  58      22.595  15.166  74.518  2.00  1.00           C
ATOM    464  C   ALA A  58      21.543  13.410  73.200  2.00  1.00           C
ATOM    465  O   ALA A  58      21.416  13.608  71.994  2.00  1.00           O
ATOM    466  N   TYR A  59      21.925  12.235  73.718  2.00  1.00           N
ATOM    467  CA  TYR A  59      22.243  11.045  72.989  2.00  1.00           C
ATOM    468  CB  TYR A  59      23.369  10.292  73.727  2.00  1.00           C
ATOM    469  CG  TYR A  59      24.086   9.280  72.900  2.00  1.00           C
ATOM    470  CD1 TYR A  59      23.552   8.039  72.637  2.00  1.00           C
ATOM    471  CD2 TYR A  59      25.342   9.576  72.421  2.00  1.00           C
ATOM    472  CE1 TYR A  59      24.255   7.123  71.888  2.00  1.00           C
ATOM    473  CE2 TYR A  59      26.048   8.665  71.673  2.00  1.00           C
ATOM    474  CZ  TYR A  59      25.504   7.434  71.405  2.00  1.00           C
ATOM    475  OH  TYR A  59      26.226   6.496  70.640  2.00  1.00           O
ATOM    476  C   TYR A  59      20.958  10.331  73.228  2.00  1.00           C
ATOM    477  O   TYR A  59      20.084  10.881  73.888  2.00  1.00           O
ATOM    478  N   TYR A  60      20.704   9.184  72.602  2.00  1.00           N
ATOM    479  CA  TYR A  60      19.536   8.456  73.012  2.00  1.00           C
ATOM    480  CB  TYR A  60      19.509   8.162  74.523  2.00  1.00           C
ATOM    481  CG  TYR A  60      20.533   7.129  74.836  2.00  1.00           C
ATOM    482  CD1 TYR A  60      21.859   7.466  74.985  2.00  1.00           C
ATOM    483  CD2 TYR A  60      20.156   5.815  74.991  2.00  1.00           C
ATOM    484  CE1 TYR A  60      22.792   6.500  75.278  2.00  1.00           C
ATOM    485  CE2 TYR A  60      21.084   4.845  75.284  2.00  1.00           C
ATOM    486  CZ  TYR A  60      22.407   5.189  75.426  2.00  1.00           C
ATOM    487  OH  TYR A  60      23.369   4.202  75.727  2.00  1.00           O
ATOM    488  C   TYR A  60      18.234   9.093  72.689  2.00  1.00           C
ATOM    489  O   TYR A  60      17.175   8.525  72.947  2.00  1.00           O
ATOM    490  N   GLU A  61      18.271  10.277  72.097  3.00  1.00           N
ATOM    491  CA  GLU A  61      17.096  10.913  71.610  3.00  1.00           C
ATOM    492  CB  GLU A  61      16.670  12.159  72.411  3.00  1.00           C
ATOM    493  CG  GLU A  61      16.085  11.809  73.785  3.00  1.00           C
ATOM    494  CD  GLU A  61      15.625  13.090  74.470  3.00  1.00           C
ATOM    495  OE1 GLU A  61      15.844  14.187  73.889  3.00  1.00           O
ATOM    496  OE2 GLU A  61      15.043  12.986  75.583  3.00  1.00           O
ATOM    497  C   GLU A  61      17.677  11.328  70.320  3.00  1.00           C
ATOM    498  O   GLU A  61      17.812  10.521  69.402  3.00  1.00           O
ATOM    499  N   GLU A  62      18.091  12.591  70.232  3.00  1.00           N
ATOM    500  CA  GLU A  62      18.803  12.939  69.055  3.00  1.00           C
ATOM    501  CB  GLU A  62      18.848  14.451  68.783  3.00  1.00           C
ATOM    502  CG  GLU A  62      19.555  15.265  69.867  3.00  1.00           C
ATOM    503  CD  GLU A  62      19.391  16.734  69.504  3.00  1.00           C
ATOM    504  OE1 GLU A  62      18.457  17.042  68.717  3.00  1.00           O
ATOM    505  OE2 GLU A  62      20.192  17.566  70.007  3.00  1.00           O
ATOM    506  C   GLU A  62      20.200  12.438  69.227  3.00  1.00           C
ATOM    507  O   GLU A  62      20.537  11.941  70.300  3.00  1.00           O
ATOM    508  N   VAL A  63      21.003  12.482  68.137  2.00  1.00           N
ATOM    509  CA  VAL A  63      22.383  12.062  68.117  2.00  1.00           C
ATOM    510  CB  VAL A  63      23.114  12.065  69.435  2.00  1.00           C
ATOM    511  CG1 VAL A  63      24.484  11.394  69.234  2.00  1.00           C
ATOM    512  CG2 VAL A  63      23.217  13.516  69.931  2.00  1.00           C
ATOM    513  C   VAL A  63      22.394  10.677  67.583  2.00  1.00           C
ATOM    514  O   VAL A  63      22.903  10.411  66.497  2.00  1.00           O
ATOM    515  N   VAL A  64      21.807   9.748  68.352  2.00  1.00           N
ATOM    516  CA  VAL A  64      21.802   8.384  67.940  2.00  1.00           C
ATOM    517  CB  VAL A  64      21.054   7.474  68.872  2.00  1.00           C
ATOM    518  CG1 VAL A  64      21.776   7.460  70.230  2.00  1.00           C
ATOM    519  CG2 VAL A  64      19.589   7.935  68.940  2.00  1.00           C
ATOM    520  C   VAL A  64      21.136   8.314  66.593  2.00  1.00           C
ATOM    521  O   VAL A  64      21.548   7.525  65.744  2.00  1.00           O
ATOM    522  N   TYR A  65      20.098   9.139  66.343  2.00  1.00           N
ATOM    523  CA  TYR A  65      19.426   9.078  65.069  2.00  1.00           C
ATOM    524  CB  TYR A  65      18.318  10.127  64.872  2.00  1.00           C
ATOM    525  CG  TYR A  65      17.177   9.875  65.788  2.00  1.00           C
ATOM    526  CD1 TYR A  65      16.420   8.734  65.660  2.00  1.00           C
ATOM    527  CD2 TYR A  65      16.836  10.806  66.740  2.00  1.00           C
ATOM    528  CE1 TYR A  65      15.356   8.509  66.498  2.00  1.00           C
ATOM    529  CE2 TYR A  65      15.771  10.586  67.579  2.00  1.00           C
ATOM    530  CZ  TYR A  65      15.034   9.435  67.461  2.00  1.00           C
ATOM    531  OH  TYR A  65      13.941   9.207  68.322  2.00  1.00           O
ATOM    532  C   TYR A  65      20.389   9.407  63.985  2.00  1.00           C
ATOM    533  O   TYR A  65      20.436   8.716  62.969  2.00  1.00           O
ATOM    534  N   VAL A  66      21.185  10.474  64.170  2.00  1.00           N
ATOM    535  CA  VAL A  66      22.043  10.859  63.094  2.00  1.00           C
ATOM    536  CB  VAL A  66      22.857  12.106  63.355  2.00  1.00           C
ATOM    537  CG1 VAL A  66      23.946  11.820  64.400  2.00  1.00           C
ATOM    538  CG2 VAL A  66      23.430  12.605  62.017  2.00  1.00           C
ATOM    539  C   VAL A  66      22.979   9.718  62.826  2.00  1.00           C
ATOM    540  O   VAL A  66      23.250   9.380  61.676  2.00  1.00           O
ATOM    541  N   LEU A  67      23.472   9.080  63.903  2.00  1.00           N
ATOM    542  CA  LEU A  67      24.410   7.995  63.828  2.00  1.00           C
ATOM    543  CB  LEU A  67      24.872   7.568  65.241  2.00  1.00           C
ATOM    544  CG  LEU A  67      26.039   6.555  65.354  2.00  1.00           C
ATOM    545  CD1 LEU A  67      26.340   6.266  66.833  2.00  1.00           C
ATOM    546  CD2 LEU A  67      25.812   5.253  64.573  2.00  1.00           C
ATOM    547  C   LEU A  67      23.770   6.824  63.169  2.00  1.00           C
ATOM    548  O   LEU A  67      24.388   6.160  62.338  2.00  1.00           O
ATOM    549  N   GLU A  68      22.505   6.534  63.511  2.00  1.00           N
ATOM    550  CA  GLU A  68      21.916   5.346  62.980  2.00  1.00           C
ATOM    551  CB  GLU A  68      20.497   5.076  63.504  2.00  1.00           C
ATOM    552  CG  GLU A  68      20.474   4.645  64.971  2.00  1.00           C
ATOM    553  CD  GLU A  68      19.047   4.259  65.323  2.00  1.00           C
ATOM    554  OE1 GLU A  68      18.108   4.922  64.809  2.00  1.00           O
ATOM    555  OE2 GLU A  68      18.879   3.286  66.107  2.00  1.00           O
ATOM    556  C   GLU A  68      21.865   5.434  61.483  2.00  1.00           C
ATOM    557  O   GLU A  68      22.201   4.474  60.791  2.00  1.00           O
ATOM    558  N   GLU A  69      21.461   6.597  60.940  2.00  1.00           N
ATOM    559  CA  GLU A  69      21.357   6.773  59.516  2.00  1.00           C
ATOM    560  CB  GLU A  69      20.826   8.166  59.130  2.00  1.00           C
ATOM    561  CG  GLU A  69      19.321   8.349  59.305  2.00  1.00           C
ATOM    562  CD  GLU A  69      18.673   7.970  57.982  2.00  1.00           C
ATOM    563  OE1 GLU A  69      19.295   8.261  56.926  2.00  1.00           O
ATOM    564  OE2 GLU A  69      17.557   7.387  58.004  2.00  1.00           O
ATOM    565  C   GLU A  69      22.717   6.687  58.907  2.00  1.00           C
ATOM    566  O   GLU A  69      22.897   6.081  57.851  2.00  1.00           O
ATOM    567  N   ILE A  70      23.728   7.284  59.561  2.00  1.00           N
ATOM    568  CA  ILE A  70      25.010   7.301  58.927  2.00  1.00           C
ATOM    569  CB  ILE A  70      25.840   8.480  59.343  2.00  1.00           C
ATOM    570  CG1 ILE A  70      25.099   9.799  59.065  2.00  1.00           C
ATOM    571  CG2 ILE A  70      27.189   8.378  58.619  2.00  1.00           C
ATOM    572  CD1 ILE A  70      25.750  11.021  59.709  2.00  1.00           C
ATOM    573  C   ILE A  70      25.738   6.087  59.384  2.00  1.00           C
ATOM    574  O   ILE A  70      26.410   6.081  60.414  2.00  1.00           O
ATOM    575  N   GLU A  71      25.599   5.017  58.589  2.00  1.00           N
ATOM    576  CA  GLU A  71      26.181   3.736  58.835  2.00  1.00           C
ATOM    577  CB  GLU A  71      25.929   3.179  60.239  2.00  1.00           C
ATOM    578  CG  GLU A  71      26.863   2.007  60.534  2.00  1.00           C
ATOM    579  CD  GLU A  71      26.089   0.959  61.315  2.00  1.00           C
ATOM    580  OE1 GLU A  71      25.810   1.173  62.525  2.00  1.00           O
ATOM    581  OE2 GLU A  71      25.761  -0.082  60.687  2.00  1.00           O
ATOM    582  C   GLU A  71      25.373   2.883  57.940  2.00  1.00           C
ATOM    583  O   GLU A  71      25.871   2.209  57.040  2.00  1.00           O
ATOM    584  N   TYR A  72      24.059   2.922  58.208  2.00  1.00           N
ATOM    585  CA  TYR A  72      23.113   2.217  57.419  2.00  1.00           C
ATOM    586  CB  TYR A  72      21.682   2.271  57.980  2.00  1.00           C
ATOM    587  CG  TYR A  72      21.657   1.319  59.128  2.00  1.00           C
ATOM    588  CD1 TYR A  72      22.001   1.708  60.404  2.00  1.00           C
ATOM    589  CD2 TYR A  72      21.298   0.009  58.910  2.00  1.00           C
ATOM    590  CE1 TYR A  72      21.974   0.801  61.439  2.00  1.00           C
ATOM    591  CE2 TYR A  72      21.270  -0.900  59.939  2.00  1.00           C
ATOM    592  CZ  TYR A  72      21.607  -0.504  61.209  2.00  1.00           C
ATOM    593  OH  TYR A  72      21.579  -1.436  62.268  2.00  1.00           O
ATOM    594  C   TYR A  72      23.139   2.771  56.027  2.00  1.00           C
ATOM    595  O   TYR A  72      23.134   2.015  55.058  2.00  1.00           O
ATOM    596  N   MET A  73      23.206   4.109  55.892  2.00  1.00           N
ATOM    597  CA  MET A  73      23.209   4.719  54.592  2.00  1.00           C
ATOM    598  CB  MET A  73      23.243   6.254  54.654  2.00  1.00           C
ATOM    599  CG  MET A  73      23.116   6.926  53.288  2.00  1.00           C
ATOM    600  SD  MET A  73      21.513   6.637  52.482  2.00  1.00           S
ATOM    601  CE  MET A  73      20.530   7.223  53.893  2.00  1.00           C
ATOM    602  C   MET A  73      24.429   4.249  53.860  2.00  1.00           C
ATOM    603  O   MET A  73      24.373   3.953  52.668  2.00  1.00           O
ATOM    604  N   ILE A  74      25.571   4.152  54.566  2.00  1.00           N
ATOM    605  CA  ILE A  74      26.801   3.776  53.929  2.00  1.00           C
ATOM    606  CB  ILE A  74      27.973   3.859  54.860  2.00  1.00           C
ATOM    607  CG1 ILE A  74      28.116   5.300  55.381  2.00  1.00           C
ATOM    608  CG2 ILE A  74      29.218   3.364  54.103  2.00  1.00           C
ATOM    609  CD1 ILE A  74      29.119   5.445  56.524  2.00  1.00           C
ATOM    610  C   ILE A  74      26.719   2.382  53.403  2.00  1.00           C
ATOM    611  O   ILE A  74      27.088   2.122  52.259  2.00  1.00           O
ATOM    612  N   GLN A  75      26.194   1.447  54.210  2.00  1.00           N
ATOM    613  CA  GLN A  75      26.185   0.080  53.785  2.00  1.00           C
ATOM    614  CB  GLN A  75      25.577  -0.849  54.853  2.00  1.00           C
ATOM    615  CG  GLN A  75      25.618  -2.328  54.473  2.00  1.00           C
ATOM    616  CD  GLN A  75      27.077  -2.710  54.283  2.00  1.00           C
ATOM    617  OE1 GLN A  75      27.420  -3.452  53.363  2.00  1.00           O
ATOM    618  NE2 GLN A  75      27.966  -2.194  55.173  2.00  1.00           N
ATOM    619  C   GLN A  75      25.364  -0.015  52.529  2.00  1.00           C
ATOM    620  O   GLN A  75      25.754  -0.667  51.563  2.00  1.00           O
ATOM    621  N   LYS A  76      24.209   0.674  52.513  2.00  1.00           N
ATOM    622  CA  LYS A  76      23.246   0.661  51.444  2.00  1.00           C
ATOM    623  CB  LYS A  76      21.927   1.348  51.829  2.00  1.00           C
ATOM    624  CG  LYS A  76      21.123   0.566  52.866  2.00  1.00           C
ATOM    625  CD  LYS A  76      20.746  -0.840  52.394  2.00  1.00           C
ATOM    626  CE  LYS A  76      19.821  -1.578  53.361  2.00  1.00           C
ATOM    627  NZ  LYS A  76      18.425  -1.125  53.169  2.00  1.00           N
ATOM    628  C   LYS A  76      23.728   1.338  50.194  2.00  1.00           C
ATOM    629  O   LYS A  76      23.313   0.967  49.097  2.00  1.00           O
ATOM    630  N   LEU A  77      24.630   2.329  50.304  2.00  1.00           N
ATOM    631  CA  LEU A  77      24.921   3.187  49.184  2.00  1.00           C
ATOM    632  CB  LEU A  77      26.074   4.166  49.464  2.00  1.00           C
ATOM    633  CG  LEU A  77      26.405   5.062  48.254  2.00  1.00           C
ATOM    634  CD1 LEU A  77      25.257   6.031  47.936  2.00  1.00           C
ATOM    635  CD2 LEU A  77      27.761   5.765  48.418  2.00  1.00           C
ATOM    636  C   LEU A  77      25.284   2.500  47.911  2.00  1.00           C
ATOM    637  O   LEU A  77      24.642   2.819  46.911  2.00  1.00           O
ATOM    638  N   PRO A  78      26.228   1.602  47.840  2.00  1.00           N
ATOM    639  CA  PRO A  78      26.564   1.015  46.574  2.00  1.00           C
ATOM    640  CD  PRO A  78      26.646   0.765  48.954  2.00  1.00           C
ATOM    641  CB  PRO A  78      27.611  -0.051  46.894  2.00  1.00           C
ATOM    642  CG  PRO A  78      27.226  -0.506  48.313  2.00  1.00           C
ATOM    643  C   PRO A  78      25.388   0.420  45.875  2.00  1.00           C
ATOM    644  O   PRO A  78      25.316   0.526  44.651  2.00  1.00           O
ATOM    645  N   GLU A  79      24.466  -0.225  46.608  2.00  1.00           N
ATOM    646  CA  GLU A  79      23.335  -0.761  45.921  2.00  1.00           C
ATOM    647  CB  GLU A  79      22.426  -1.672  46.771  2.00  1.00           C
ATOM    648  CG  GLU A  79      22.944  -3.100  46.970  2.00  1.00           C
ATOM    649  CD  GLU A  79      23.766  -3.158  48.247  2.00  1.00           C
ATOM    650  OE1 GLU A  79      24.967  -2.781  48.205  2.00  1.00           O
ATOM    651  OE2 GLU A  79      23.196  -3.587  49.286  2.00  1.00           O
ATOM    652  C   GLU A  79      22.479   0.349  45.425  2.00  1.00           C
ATOM    653  O   GLU A  79      21.993   0.309  44.297  2.00  1.00           O
ATOM    654  N   TRP A  80      22.297   1.394  46.251  2.00  1.00           N
ATOM    655  CA  TRP A  80      21.331   2.373  45.864  2.00  1.00           C
ATOM    656  CB  TRP A  80      21.051   3.483  46.873  2.00  1.00           C
ATOM    657  CG  TRP A  80      19.800   4.176  46.415  2.00  1.00           C
ATOM    658  CD2 TRP A  80      18.492   3.822  46.885  2.00  1.00           C
ATOM    659  CD1 TRP A  80      19.627   5.158  45.486  2.00  1.00           C
ATOM    660  NE1 TRP A  80      18.289   5.431  45.337  2.00  1.00           N
ATOM    661  CE2 TRP A  80      17.578   4.616  46.195  2.00  1.00           C
ATOM    662  CE3 TRP A  80      18.090   2.902  47.810  2.00  1.00           C
ATOM    663  CZ2 TRP A  80      16.237   4.502  46.421  2.00  1.00           C
ATOM    664  CZ3 TRP A  80      16.739   2.794  48.043  2.00  1.00           C
ATOM    665  CH2 TRP A  80      15.832   3.579  47.361  2.00  1.00           C
ATOM    666  C   TRP A  80      21.737   3.059  44.604  2.00  1.00           C
ATOM    667  O   TRP A  80      20.924   3.259  43.704  2.00  1.00           O
ATOM    668  N   ALA A  81      23.023   3.421  44.500  2.00  1.00           N
ATOM    669  CA  ALA A  81      23.483   4.193  43.387  2.00  1.00           C
ATOM    670  CB  ALA A  81      24.990   4.489  43.457  2.00  1.00           C
ATOM    671  C   ALA A  81      23.237   3.435  42.116  2.00  1.00           C
ATOM    672  O   ALA A  81      22.891   4.030  41.097  2.00  1.00           O
ATOM    673  N   ALA A  82      23.394   2.098  42.146  1.00  1.00           N
ATOM    674  CA  ALA A  82      23.276   1.306  40.952  1.00  1.00           C
ATOM    675  CB  ALA A  82      23.366  -0.211  41.199  1.00  1.00           C
ATOM    676  C   ALA A  82      21.961   1.583  40.277  1.00  1.00           C
ATOM    677  O   ALA A  82      20.960   1.882  40.928  1.00  1.00           O
ATOM    678  N   ASP A  83      21.952   1.500  38.925  1.00  1.00           N
ATOM    679  CA  ASP A  83      20.789   1.767  38.118  1.00  1.00           C
ATOM    680  CB  ASP A  83      21.085   1.781  36.608  1.00  1.00           C
ATOM    681  CG  ASP A  83      21.547   0.384  36.206  1.00  1.00           C
ATOM    682  OD1 ASP A  83      22.471  -0.155  36.873  1.00  1.00           O
ATOM    683  OD2 ASP A  83      20.982  -0.161  35.221  1.00  1.00           O
ATOM    684  C   ASP A  83      19.810   0.660  38.356  1.00  1.00           C
ATOM    685  O   ASP A  83      20.184  -0.426  38.797  1.00  1.00           O
ATOM    686  N   GLU A  84      18.513   0.922  38.091  4.00  1.00           N
ATOM    687  CA  GLU A  84      17.535  -0.107  38.295  4.00  1.00           C
ATOM    688  CB  GLU A  84      16.368   0.278  39.213  4.00  1.00           C
ATOM    689  CG  GLU A  84      15.492  -0.930  39.556  4.00  1.00           C
ATOM    690  CD  GLU A  84      14.129  -0.421  39.992  4.00  1.00           C
ATOM    691  OE1 GLU A  84      13.259  -0.262  39.096  4.00  1.00           O
ATOM    692  OE2 GLU A  84      13.936  -0.182  41.214  4.00  1.00           O
ATOM    693  C   GLU A  84      16.909  -0.449  36.980  4.00  1.00           C
ATOM    694  O   GLU A  84      16.634   0.422  36.156  4.00  1.00           O
ATOM    695  N   PRO A  85      16.720  -1.723  36.756  4.00  1.00           N
ATOM    696  CA  PRO A  85      16.006  -2.173  35.593  4.00  1.00           C
ATOM    697  CD  PRO A  85      17.653  -2.724  37.246  4.00  1.00           C
ATOM    698  CB  PRO A  85      16.455  -3.617  35.349  4.00  1.00           C
ATOM    699  CG  PRO A  85      17.127  -4.044  36.665  4.00  1.00           C
ATOM    700  C   PRO A  85      14.563  -2.018  35.930  4.00  1.00           C
ATOM    701  O   PRO A  85      14.227  -2.019  37.114  4.00  1.00           O
ATOM    702  N   VAL A  86      13.702  -1.870  34.915  1.00  1.00           N
ATOM    703  CA  VAL A  86      12.300  -1.731  35.154  1.00  1.00           C
ATOM    704  CB  VAL A  86      11.766  -0.382  34.765  1.00  1.00           C
ATOM    705  CG1 VAL A  86      11.932  -0.207  33.247  1.00  1.00           C
ATOM    706  CG2 VAL A  86      10.313  -0.261  35.249  1.00  1.00           C
ATOM    707  C   VAL A  86      11.676  -2.758  34.263  1.00  1.00           C
ATOM    708  O   VAL A  86      12.370  -3.409  33.484  1.00  1.00           O
ATOM    709  N   GLU A  87      10.349  -2.946  34.369  1.00  1.00           N
ATOM    710  CA  GLU A  87       9.672  -3.958  33.609  1.00  1.00           C
ATOM    711  CB  GLU A  87       8.175  -4.048  33.962  1.00  1.00           C
ATOM    712  CG  GLU A  87       7.396  -5.133  33.216  1.00  1.00           C
ATOM    713  CD  GLU A  87       5.986  -5.171  33.797  1.00  1.00           C
ATOM    714  OE1 GLU A  87       5.401  -4.078  34.021  1.00  1.00           O
ATOM    715  OE2 GLU A  87       5.480  -6.301  34.031  1.00  1.00           O
ATOM    716  C   GLU A  87       9.793  -3.650  32.152  1.00  1.00           C
ATOM    717  O   GLU A  87       9.867  -2.490  31.750  1.00  1.00           O
ATOM    718  N   LYS A  88       9.840  -4.715  31.320  1.00  1.00           N
ATOM    719  CA  LYS A  88       9.982  -4.541  29.906  1.00  1.00           C
ATOM    720  CB  LYS A  88      11.131  -5.357  29.284  1.00  1.00           C
ATOM    721  CG  LYS A  88      10.946  -6.870  29.427  1.00  1.00           C
ATOM    722  CD  LYS A  88      11.797  -7.697  28.459  1.00  1.00           C
ATOM    723  CE  LYS A  88      13.306  -7.548  28.661  1.00  1.00           C
ATOM    724  NZ  LYS A  88      14.023  -8.465  27.746  1.00  1.00           N
ATOM    725  C   LYS A  88       8.728  -4.982  29.232  1.00  1.00           C
ATOM    726  O   LYS A  88       8.007  -5.847  29.728  1.00  1.00           O
ATOM    727  N   THR A  89       8.441  -4.370  28.065  1.00  1.00           N
ATOM    728  CA  THR A  89       7.282  -4.718  27.303  1.00  1.00           C
ATOM    729  CB  THR A  89       6.550  -3.508  26.780  1.00  1.00           C
ATOM    730  OG1 THR A  89       5.196  -3.809  26.477  1.00  1.00           O
ATOM    731  CG2 THR A  89       7.268  -3.020  25.512  1.00  1.00           C
ATOM    732  C   THR A  89       7.827  -5.509  26.143  1.00  1.00           C
ATOM    733  O   THR A  89       8.963  -5.271  25.739  1.00  1.00           O
ATOM    734  N   PRO A  90       7.104  -6.444  25.577  2.00  1.00           N
ATOM    735  CA  PRO A  90       7.615  -7.222  24.480  2.00  1.00           C
ATOM    736  CD  PRO A  90       5.653  -6.494  25.643  2.00  1.00           C
ATOM    737  CB  PRO A  90       6.447  -8.080  23.996  2.00  1.00           C
ATOM    738  CG  PRO A  90       5.216  -7.241  24.370  2.00  1.00           C
ATOM    739  C   PRO A  90       8.214  -6.433  23.365  2.00  1.00           C
ATOM    740  O   PRO A  90       9.201  -6.896  22.794  2.00  1.00           O
ATOM    741  N   GLN A  91       7.667  -5.262  23.009  2.00  1.00           N
ATOM    742  CA  GLN A  91       8.271  -4.608  21.889  2.00  1.00           C
ATOM    743  CB  GLN A  91       7.559  -3.332  21.417  2.00  1.00           C
ATOM    744  CG  GLN A  91       8.196  -2.762  20.145  2.00  1.00           C
ATOM    745  CD  GLN A  91       8.059  -3.809  19.043  2.00  1.00           C
ATOM    746  OE1 GLN A  91       7.529  -4.897  19.261  2.00  1.00           O
ATOM    747  NE2 GLN A  91       8.554  -3.475  17.820  2.00  1.00           N
ATOM    748  C   GLN A  91       9.676  -4.240  22.253  2.00  1.00           C
ATOM    749  O   GLN A  91      10.585  -4.337  21.430  2.00  1.00           O
ATOM    750  N   THR A  92       9.893  -3.824  23.513  2.00  1.00           N
ATOM    751  CA  THR A  92      11.191  -3.356  23.896  2.00  1.00           C
ATOM    752  CB  THR A  92      11.068  -2.256  24.913  2.00  1.00           C
ATOM    753  OG1 THR A  92      12.341  -1.721  25.234  2.00  1.00           O
ATOM    754  CG2 THR A  92      10.381  -2.812  26.175  2.00  1.00           C
ATOM    755  C   THR A  92      11.990  -4.470  24.518  2.00  1.00           C
ATOM    756  O   THR A  92      12.607  -4.288  25.566  2.00  1.00           O
ATOM    757  N   GLN A  93      12.035  -5.649  23.865  3.00  1.00           N
ATOM    758  CA  GLN A  93      12.787  -6.760  24.390  3.00  1.00           C
ATOM    759  CB  GLN A  93      12.512  -8.057  23.610  3.00  1.00           C
ATOM    760  CG  GLN A  93      13.065  -9.321  24.268  3.00  1.00           C
ATOM    761  CD  GLN A  93      12.529 -10.513  23.482  3.00  1.00           C
ATOM    762  OE1 GLN A  93      13.184 -11.025  22.576  3.00  1.00           O
ATOM    763  NE2 GLN A  93      11.294 -10.963  23.832  3.00  1.00           N
ATOM    764  C   GLN A  93      14.248  -6.434  24.305  3.00  1.00           C
ATOM    765  O   GLN A  93      14.997  -6.621  25.262  3.00  1.00           O
ATOM    766  N   GLN A  94      14.674  -5.904  23.142  3.00  1.00           N
ATOM    767  CA  GLN A  94      16.053  -5.593  22.883  3.00  1.00           C
ATOM    768  CB  GLN A  94      16.325  -5.219  21.416  3.00  1.00           C
ATOM    769  CG  GLN A  94      17.795  -4.892  21.148  3.00  1.00           C
ATOM    770  CD  GLN A  94      18.601  -6.167  21.356  3.00  1.00           C
ATOM    771  OE1 GLN A  94      19.826  -6.130  21.473  3.00  1.00           O
ATOM    772  NE2 GLN A  94      17.898  -7.330  21.410  3.00  1.00           N
ATOM    773  C   GLN A  94      16.512  -4.435  23.735  3.00  1.00           C
ATOM    774  O   GLN A  94      17.629  -4.450  24.253  3.00  1.00           O
ATOM    775  N   ASP A  95      15.655  -3.408  23.934  1.00  1.00           N
ATOM    776  CA  ASP A  95      16.070  -2.194  24.597  1.00  1.00           C
ATOM    777  CB  ASP A  95      14.986  -1.100  24.649  1.00  1.00           C
ATOM    778  CG  ASP A  95      14.639  -0.636  23.243  1.00  1.00           C
ATOM    779  OD1 ASP A  95      15.179  -1.220  22.266  1.00  1.00           O
ATOM    780  OD2 ASP A  95      13.811   0.308  23.130  1.00  1.00           O
ATOM    781  C   ASP A  95      16.413  -2.475  26.033  1.00  1.00           C
ATOM    782  O   ASP A  95      16.056  -3.517  26.580  1.00  1.00           O
ATOM    783  N   GLU A  96      17.161  -1.536  26.667  4.00  1.00           N
ATOM    784  CA  GLU A  96      17.521  -1.629  28.060  4.00  1.00           C
ATOM    785  CB  GLU A  96      19.034  -1.518  28.310  4.00  1.00           C
ATOM    786  CG  GLU A  96      19.817  -2.676  27.683  4.00  1.00           C
ATOM    787  CD  GLU A  96      21.295  -2.480  27.983  4.00  1.00           C
ATOM    788  OE1 GLU A  96      21.647  -2.413  29.191  4.00  1.00           O
ATOM    789  OE2 GLU A  96      22.093  -2.393  27.012  4.00  1.00           O
ATOM    790  C   GLU A  96      16.825  -0.490  28.751  4.00  1.00           C
ATOM    791  O   GLU A  96      16.942   0.660  28.333  4.00  1.00           O
ATOM    792  N   LEU A  97      16.053  -0.782  29.823  4.00  1.00           N
ATOM    793  CA  LEU A  97      15.337   0.272  30.493  4.00  1.00           C
ATOM    794  CB  LEU A  97      13.832   0.005  30.675  4.00  1.00           C
ATOM    795  CG  LEU A  97      13.043  -0.114  29.361  4.00  1.00           C
ATOM    796  CD1 LEU A  97      13.485  -1.345  28.555  4.00  1.00           C
ATOM    797  CD2 LEU A  97      11.528  -0.081  29.621  4.00  1.00           C
ATOM    798  C   LEU A  97      15.871   0.418  31.867  4.00  1.00           C
ATOM    799  O   LEU A  97      15.964  -0.553  32.617  4.00  1.00           O
ATOM    800  N   TYR A  98      16.258   1.652  32.233  4.00  1.00           N
ATOM    801  CA  TYR A  98      16.720   1.803  33.571  4.00  1.00           C
ATOM    802  CB  TYR A  98      18.219   1.475  33.735  4.00  1.00           C
ATOM    803  CG  TYR A  98      19.012   2.297  32.775  4.00  1.00           C
ATOM    804  CD1 TYR A  98      19.087   1.949  31.445  4.00  1.00           C
ATOM    805  CD2 TYR A  98      19.699   3.405  33.212  4.00  1.00           C
ATOM    806  CE1 TYR A  98      19.823   2.705  30.561  4.00  1.00           C
ATOM    807  CE2 TYR A  98      20.436   4.165  32.337  4.00  1.00           C
ATOM    808  CZ  TYR A  98      20.496   3.815  31.010  4.00  1.00           C
ATOM    809  OH  TYR A  98      21.253   4.599  30.114  4.00  1.00           O
ATOM    810  C   TYR A  98      16.436   3.162  34.085  4.00  1.00           C
ATOM    811  O   TYR A  98      16.275   4.120  33.332  4.00  1.00           O
ATOM    812  N   ILE A  99      16.337   3.250  35.422  4.00  1.00           N
ATOM    813  CA  ILE A  99      16.201   4.524  36.039  4.00  1.00           C
ATOM    814  CB  ILE A  99      15.172   4.586  37.138  4.00  1.00           C
ATOM    815  CG1 ILE A  99      14.919   6.049  37.539  4.00  1.00           C
ATOM    816  CG2 ILE A  99      15.590   3.664  38.296  4.00  1.00           C
ATOM    817  CD1 ILE A  99      16.110   6.766  38.181  4.00  1.00           C
ATOM    818  C   ILE A  99      17.572   4.770  36.598  4.00  1.00           C
ATOM    819  O   ILE A  99      18.124   3.924  37.300  4.00  1.00           O
ATOM    820  N   HIS A 100      18.206   5.914  36.266  4.00  1.00           N
ATOM    821  CA  HIS A 100      19.531   6.040  36.795  4.00  1.00           C
ATOM    822  ND1 HIS A 100      22.158   4.740  37.124  4.00  1.00           N
ATOM    823  CG  HIS A 100      21.979   5.810  36.275  4.00  1.00           C
ATOM    824  CB  HIS A 100      20.636   6.219  35.739  4.00  1.00           C
ATOM    825  NE2 HIS A 100      24.177   5.582  36.733  4.00  1.00           N
ATOM    826  CD2 HIS A 100      23.222   6.313  36.046  4.00  1.00           C
ATOM    827  CE1 HIS A 100      23.489   4.649  37.366  4.00  1.00           C
ATOM    828  C   HIS A 100      19.555   7.163  37.768  4.00  1.00           C
ATOM    829  O   HIS A 100      18.962   8.218  37.551  4.00  1.00           O
ATOM    830  N   SER A 101      20.240   6.928  38.898  4.00  1.00           N
ATOM    831  CA  SER A 101      20.300   7.887  39.952  4.00  1.00           C
ATOM    832  CB  SER A 101      20.821   7.280  41.265  4.00  1.00           C
ATOM    833  OG  SER A 101      20.971   8.291  42.249  4.00  1.00           O
ATOM    834  C   SER A 101      21.236   8.977  39.567  4.00  1.00           C
ATOM    835  O   SER A 101      22.115   8.802  38.724  4.00  1.00           O
ATOM    836  N   GLU A 102      21.037  10.151  40.190  4.00  1.00           N
ATOM    837  CA  GLU A 102      21.875  11.278  39.932  4.00  1.00           C
ATOM    838  CB  GLU A 102      21.380  12.130  38.759  4.00  1.00           C
ATOM    839  CG  GLU A 102      21.447  11.399  37.420  4.00  1.00           C
ATOM    840  CD  GLU A 102      20.807  12.301  36.374  4.00  1.00           C
ATOM    841  OE1 GLU A 102      19.550  12.290  36.280  4.00  1.00           O
ATOM    842  OE2 GLU A 102      21.559  13.013  35.658  4.00  1.00           O
ATOM    843  C   GLU A 102      21.832  12.145  41.166  4.00  1.00           C
ATOM    844  O   GLU A 102      21.007  11.962  42.058  4.00  1.00           O
ATOM    845  N   PRO A 103      22.775  13.048  41.229  4.00  1.00           N
ATOM    846  CA  PRO A 103      22.958  13.981  42.324  4.00  1.00           C
ATOM    847  CD  PRO A 103      23.986  12.874  40.445  4.00  1.00           C
ATOM    848  CB  PRO A 103      24.417  14.451  42.210  4.00  1.00           C
ATOM    849  CG  PRO A 103      24.840  14.104  40.774  4.00  1.00           C
ATOM    850  C   PRO A 103      22.071  15.118  42.711  4.00  1.00           C
ATOM    851  O   PRO A 103      21.931  15.326  43.910  4.00  1.00           O
ATOM    852  N   LEU A 104      21.458  15.859  41.777  1.00  1.00           N
ATOM    853  CA  LEU A 104      20.655  17.007  42.119  1.00  1.00           C
ATOM    854  CB  LEU A 104      19.433  16.680  42.995  1.00  1.00           C
ATOM    855  CG  LEU A 104      18.418  15.829  42.199  1.00  1.00           C
ATOM    856  CD1 LEU A 104      17.085  15.657  42.943  1.00  1.00           C
ATOM    857  CD2 LEU A 104      18.240  16.379  40.771  1.00  1.00           C
ATOM    858  C   LEU A 104      21.376  18.234  42.585  1.00  1.00           C
ATOM    859  O   LEU A 104      20.770  19.117  43.190  1.00  1.00           O
ATOM    860  N   GLY A 105      22.677  18.358  42.286  1.00  1.00           N
ATOM    861  CA  GLY A 105      23.318  19.623  42.514  1.00  1.00           C
ATOM    862  C   GLY A 105      23.361  19.956  43.972  1.00  1.00           C
ATOM    863  O   GLY A 105      23.595  19.082  44.801  1.00  1.00           O
ATOM    864  N   VAL A 106      23.149  21.253  44.311  4.00  1.00           N
ATOM    865  CA  VAL A 106      23.252  21.712  45.671  4.00  1.00           C
ATOM    866  CB  VAL A 106      23.660  23.153  45.819  4.00  1.00           C
ATOM    867  CG1 VAL A 106      22.499  24.056  45.372  4.00  1.00           C
ATOM    868  CG2 VAL A 106      24.115  23.383  47.271  4.00  1.00           C
ATOM    869  C   VAL A 106      21.946  21.512  46.402  4.00  1.00           C
ATOM    870  O   VAL A 106      20.872  21.754  45.852  4.00  1.00           O
ATOM    871  N   VAL A 107      22.019  21.034  47.672  4.00  1.00           N
ATOM    872  CA  VAL A 107      20.871  20.878  48.536  4.00  1.00           C
ATOM    873  CB  VAL A 107      20.780  19.615  49.350  4.00  1.00           C
ATOM    874  CG1 VAL A 107      19.617  19.798  50.338  4.00  1.00           C
ATOM    875  CG2 VAL A 107      20.592  18.389  48.465  4.00  1.00           C
ATOM    876  C   VAL A 107      21.076  21.877  49.634  4.00  1.00           C
ATOM    877  O   VAL A 107      22.160  21.942  50.213  4.00  1.00           O
ATOM    878  N   LEU A 108      20.050  22.689  49.956  4.00  1.00           N
ATOM    879  CA  LEU A 108      20.176  23.557  51.095  4.00  1.00           C
ATOM    880  CB  LEU A 108      19.488  24.922  50.946  4.00  1.00           C
ATOM    881  CG  LEU A 108      19.657  25.804  52.196  4.00  1.00           C
ATOM    882  CD1 LEU A 108      21.104  26.307  52.333  4.00  1.00           C
ATOM    883  CD2 LEU A 108      18.604  26.921  52.251  4.00  1.00           C
ATOM    884  C   LEU A 108      19.401  22.826  52.164  4.00  1.00           C
ATOM    885  O   LEU A 108      18.399  22.194  51.847  4.00  1.00           O
ATOM    886  N   VAL A 109      19.861  22.807  53.436  4.00  1.00           N
ATOM    887  CA  VAL A 109      19.050  22.233  54.489  4.00  1.00           C
ATOM    888  CB  VAL A 109      19.716  21.148  55.277  4.00  1.00           C
ATOM    889  CG1 VAL A 109      18.795  20.777  56.454  4.00  1.00           C
ATOM    890  CG2 VAL A 109      20.010  19.969  54.334  4.00  1.00           C
ATOM    891  C   VAL A 109      18.813  23.390  55.415  4.00  1.00           C
ATOM    892  O   VAL A 109      19.760  23.974  55.939  4.00  1.00           O
ATOM    893  N   ILE A 110      17.536  23.768  55.620  4.00  1.00           N
ATOM    894  CA  ILE A 110      17.205  24.855  56.500  4.00  1.00           C
ATOM    895  CB  ILE A 110      16.100  25.715  55.961  4.00  1.00           C
ATOM    896  CG1 ILE A 110      15.771  26.871  56.919  4.00  1.00           C
ATOM    897  CG2 ILE A 110      14.919  24.807  55.596  4.00  1.00           C
ATOM    898  CD1 ILE A 110      14.883  27.940  56.283  4.00  1.00           C
ATOM    899  C   ILE A 110      16.762  24.175  57.761  4.00  1.00           C
ATOM    900  O   ILE A 110      15.823  23.380  57.755  4.00  1.00           O
ATOM    901  N   GLY A 111      17.465  24.441  58.880  1.00  1.00           N
ATOM    902  CA  GLY A 111      17.190  23.718  60.090  1.00  1.00           C
ATOM    903  C   GLY A 111      16.247  24.452  60.977  1.00  1.00           C
ATOM    904  O   GLY A 111      15.742  25.523  60.643  1.00  1.00           O
ATOM    905  N   THR A 112      15.994  23.844  62.157  1.00  1.00           N
ATOM    906  CA  THR A 112      15.136  24.400  63.157  1.00  1.00           C
ATOM    907  CB  THR A 112      13.741  23.838  63.110  1.00  1.00           C
ATOM    908  OG1 THR A 112      13.150  24.127  61.852  1.00  1.00           O
ATOM    909  CG2 THR A 112      12.889  24.450  64.236  1.00  1.00           C
ATOM    910  C   THR A 112      15.726  24.090  64.498  1.00  1.00           C
ATOM    911  O   THR A 112      16.530  23.169  64.635  1.00  1.00           O
ATOM    912  N   TRP A 113      15.354  24.881  65.527  1.00  1.00           N
ATOM    913  CA  TRP A 113      15.946  24.723  66.821  1.00  1.00           C
ATOM    914  CB  TRP A 113      15.605  25.845  67.836  1.00  1.00           C
ATOM    915  CG  TRP A 113      16.300  25.740  69.197  1.00  1.00           C
ATOM    916  CD2 TRP A 113      16.316  26.785  70.187  1.00  1.00           C
ATOM    917  CD1 TRP A 113      17.040  24.720  69.728  1.00  1.00           C
ATOM    918  NE1 TRP A 113      17.530  25.066  70.958  1.00  1.00           N
ATOM    919  CE2 TRP A 113      17.090  26.333  71.259  1.00  1.00           C
ATOM    920  CE3 TRP A 113      15.735  28.019  70.210  1.00  1.00           C
ATOM    921  CZ2 TRP A 113      17.296  27.110  72.362  1.00  1.00           C
ATOM    922  CZ3 TRP A 113      15.948  28.802  71.322  1.00  1.00           C
ATOM    923  CH2 TRP A 113      16.714  28.356  72.378  1.00  1.00           C
ATOM    924  C   TRP A 113      15.623  23.456  67.499  1.00  1.00           C
ATOM    925  O   TRP A 113      16.567  22.765  67.881  1.00  1.00           O
ATOM    926  N   ASN A 114      14.319  23.134  67.681  1.00  1.00           N
ATOM    927  CA  ASN A 114      14.006  21.964  68.448  1.00  1.00           C
ATOM    928  CB  ASN A 114      12.498  21.676  68.618  1.00  1.00           C
ATOM    929  CG  ASN A 114      11.832  21.531  67.261  1.00  1.00           C
ATOM    930  OD1 ASN A 114      11.992  22.378  66.383  1.00  1.00           O
ATOM    931  ND2 ASN A 114      11.048  20.433  67.086  1.00  1.00           N
ATOM    932  C   ASN A 114      14.693  20.849  67.752  1.00  1.00           C
ATOM    933  O   ASN A 114      14.396  20.507  66.609  1.00  1.00           O
ATOM    934  N   TYR A 115      15.672  20.285  68.477  1.00  1.00           N
ATOM    935  CA  TYR A 115      16.544  19.276  67.976  1.00  1.00           C
ATOM    936  CB  TYR A 115      15.754  18.075  67.445  1.00  1.00           C
ATOM    937  CG  TYR A 115      14.881  17.665  68.582  1.00  1.00           C
ATOM    938  CD1 TYR A 115      15.368  16.891  69.608  1.00  1.00           C
ATOM    939  CD2 TYR A 115      13.569  18.076  68.628  1.00  1.00           C
ATOM    940  CE1 TYR A 115      14.555  16.523  70.654  1.00  1.00           C
ATOM    941  CE2 TYR A 115      12.749  17.713  69.671  1.00  1.00           C
ATOM    942  CZ  TYR A 115      13.242  16.931  70.686  1.00  1.00           C
ATOM    943  OH  TYR A 115      12.409  16.552  71.759  1.00  1.00           O
ATOM    944  C   TYR A 115      17.481  19.769  66.891  1.00  1.00           C
ATOM    945  O   TYR A 115      17.522  19.216  65.795  1.00  1.00           O
ATOM    946  N   PRO A 116      18.243  20.800  67.189  3.00  1.00           N
ATOM    947  CA  PRO A 116      19.185  21.390  66.255  3.00  1.00           C
ATOM    948  CD  PRO A 116      18.665  21.011  68.567  3.00  1.00           C
ATOM    949  CB  PRO A 116      19.971  22.408  67.073  3.00  1.00           C
ATOM    950  CG  PRO A 116      19.998  21.773  68.477  3.00  1.00           C
ATOM    951  C   PRO A 116      20.094  20.419  65.588  3.00  1.00           C
ATOM    952  O   PRO A 116      20.080  20.345  64.359  3.00  1.00           O
ATOM    953  N   PHE A 117      20.890  19.653  66.357  3.00  1.00           N
ATOM    954  CA  PHE A 117      21.757  18.721  65.706  3.00  1.00           C
ATOM    955  CB  PHE A 117      23.012  18.390  66.529  3.00  1.00           C
ATOM    956  CG  PHE A 117      23.853  17.460  65.725  3.00  1.00           C
ATOM    957  CD1 PHE A 117      24.744  17.957  64.802  3.00  1.00           C
ATOM    958  CD2 PHE A 117      23.753  16.097  65.893  3.00  1.00           C
ATOM    959  CE1 PHE A 117      25.525  17.106  64.057  3.00  1.00           C
ATOM    960  CE2 PHE A 117      24.531  15.243  65.150  3.00  1.00           C
ATOM    961  CZ  PHE A 117      25.420  15.747  64.231  3.00  1.00           C
ATOM    962  C   PHE A 117      20.925  17.476  65.645  3.00  1.00           C
ATOM    963  O   PHE A 117      20.748  16.778  66.643  3.00  1.00           O
ATOM    964  N   ASN A 118      20.357  17.198  64.460  2.00  1.00           N
ATOM    965  CA  ASN A 118      19.477  16.087  64.234  2.00  1.00           C
ATOM    966  CB  ASN A 118      18.396  15.928  65.314  2.00  1.00           C
ATOM    967  CG  ASN A 118      17.782  14.549  65.127  2.00  1.00           C
ATOM    968  OD1 ASN A 118      17.633  14.069  64.005  2.00  1.00           O
ATOM    969  ND2 ASN A 118      17.431  13.884  66.261  2.00  1.00           N
ATOM    970  C   ASN A 118      18.802  16.515  62.955  2.00  1.00           C
ATOM    971  O   ASN A 118      19.048  15.955  61.889  2.00  1.00           O
ATOM    972  N   LEU A 119      17.926  17.549  63.051  2.00  1.00           N
ATOM    973  CA  LEU A 119      17.241  18.134  61.920  2.00  1.00           C
ATOM    974  CB  LEU A 119      16.210  19.207  62.302  2.00  1.00           C
ATOM    975  CG  LEU A 119      14.988  18.610  63.017  2.00  1.00           C
ATOM    976  CD1 LEU A 119      14.223  17.654  62.086  2.00  1.00           C
ATOM    977  CD2 LEU A 119      15.388  17.948  64.344  2.00  1.00           C
ATOM    978  C   LEU A 119      18.263  18.759  61.025  2.00  1.00           C
ATOM    979  O   LEU A 119      18.163  18.678  59.803  2.00  1.00           O
ATOM    980  N   THR A 120      19.272  19.437  61.598  2.00  1.00           N
ATOM    981  CA  THR A 120      20.263  20.023  60.744  2.00  1.00           C
ATOM    982  CB  THR A 120      21.304  20.758  61.541  2.00  1.00           C
ATOM    983  OG1 THR A 120      20.729  21.869  62.211  2.00  1.00           O
ATOM    984  CG2 THR A 120      22.451  21.186  60.620  2.00  1.00           C
ATOM    985  C   THR A 120      21.003  18.948  59.986  2.00  1.00           C
ATOM    986  O   THR A 120      20.951  18.897  58.759  2.00  1.00           O
ATOM    987  N   ILE A 121      21.691  18.041  60.718  2.00  1.00           N
ATOM    988  CA  ILE A 121      22.558  17.037  60.144  2.00  1.00           C
ATOM    989  CB  ILE A 121      23.562  16.463  61.105  2.00  1.00           C
ATOM    990  CG1 ILE A 121      24.540  15.559  60.329  2.00  1.00           C
ATOM    991  CG2 ILE A 121      22.823  15.768  62.258  2.00  1.00           C
ATOM    992  CD1 ILE A 121      25.778  15.142  61.121  2.00  1.00           C
ATOM    993  C   ILE A 121      21.871  15.891  59.451  2.00  1.00           C
ATOM    994  O   ILE A 121      22.320  15.491  58.377  2.00  1.00           O
ATOM    995  N   GLN A 122      20.773  15.334  60.018  2.00  1.00           N
ATOM    996  CA  GLN A 122      20.193  14.133  59.459  2.00  1.00           C
ATOM    997  CB  GLN A 122      18.912  13.641  60.155  2.00  1.00           C
ATOM    998  CG  GLN A 122      18.348  12.397  59.461  2.00  1.00           C
ATOM    999  CD  GLN A 122      16.961  12.089  60.006  2.00  1.00           C
ATOM   1000  OE1 GLN A 122      16.801  11.711  61.166  2.00  1.00           O
ATOM   1001  NE2 GLN A 122      15.926  12.249  59.138  2.00  1.00           N
ATOM   1002  C   GLN A 122      19.833  14.408  58.045  2.00  1.00           C
ATOM   1003  O   GLN A 122      20.021  13.538  57.204  2.00  1.00           O
ATOM   1004  N   PRO A 123      19.295  15.545  57.728  2.00  1.00           N
ATOM   1005  CA  PRO A 123      18.996  15.763  56.347  2.00  1.00           C
ATOM   1006  CD  PRO A 123      18.296  16.153  58.584  2.00  1.00           C
ATOM   1007  CB  PRO A 123      18.096  16.994  56.308  2.00  1.00           C
ATOM   1008  CG  PRO A 123      17.329  16.891  57.641  2.00  1.00           C
ATOM   1009  C   PRO A 123      20.247  15.821  55.515  2.00  1.00           C
ATOM   1010  O   PRO A 123      20.210  15.391  54.363  2.00  1.00           O
ATOM   1011  N   MET A 124      21.352  16.361  56.070  2.00  1.00           N
ATOM   1012  CA  MET A 124      22.623  16.479  55.400  2.00  1.00           C
ATOM   1013  CB  MET A 124      23.582  17.321  56.270  2.00  1.00           C
ATOM   1014  CG  MET A 124      25.005  17.510  55.751  2.00  1.00           C
ATOM   1015  SD  MET A 124      26.147  16.161  56.180  2.00  1.00           S
ATOM   1016  CE  MET A 124      26.138  16.443  57.974  2.00  1.00           C
ATOM   1017  C   MET A 124      23.199  15.122  55.150  2.00  1.00           C
ATOM   1018  O   MET A 124      23.641  14.840  54.040  2.00  1.00           O
ATOM   1019  N   VAL A 125      23.216  14.222  56.155  2.00  1.00           N
ATOM   1020  CA  VAL A 125      23.636  12.896  55.804  2.00  1.00           C
ATOM   1021  CB  VAL A 125      23.708  11.940  56.952  2.00  1.00           C
ATOM   1022  CG1 VAL A 125      22.330  11.889  57.636  2.00  1.00           C
ATOM   1023  CG2 VAL A 125      24.156  10.582  56.388  2.00  1.00           C
ATOM   1024  C   VAL A 125      22.486  12.492  54.945  2.00  1.00           C
ATOM   1025  O   VAL A 125      21.359  12.914  55.175  2.00  1.00           O
ATOM   1026  N   GLY A 126      22.701  11.724  53.881  2.00  1.00           N
ATOM   1027  CA  GLY A 126      21.535  11.442  53.102  2.00  1.00           C
ATOM   1028  C   GLY A 126      21.650  12.312  51.889  2.00  1.00           C
ATOM   1029  O   GLY A 126      21.675  11.823  50.761  2.00  1.00           O
ATOM   1030  N   ALA A 127      21.719  13.643  52.105  2.00  1.00           N
ATOM   1031  CA  ALA A 127      21.952  14.584  51.045  2.00  1.00           C
ATOM   1032  CB  ALA A 127      21.840  16.045  51.509  2.00  1.00           C
ATOM   1033  C   ALA A 127      23.353  14.366  50.615  2.00  1.00           C
ATOM   1034  O   ALA A 127      23.664  14.438  49.434  2.00  1.00           O
ATOM   1035  N   ILE A 128      24.234  14.127  51.604  2.00  1.00           N
ATOM   1036  CA  ILE A 128      25.622  13.872  51.385  2.00  1.00           C
ATOM   1037  CB  ILE A 128      26.407  13.744  52.647  2.00  1.00           C
ATOM   1038  CG1 ILE A 128      25.850  12.599  53.510  2.00  1.00           C
ATOM   1039  CG2 ILE A 128      26.431  15.124  53.312  2.00  1.00           C
ATOM   1040  CD1 ILE A 128      26.746  12.219  54.687  2.00  1.00           C
ATOM   1041  C   ILE A 128      25.733  12.572  50.643  2.00  1.00           C
ATOM   1042  O   ILE A 128      26.543  12.446  49.727  2.00  1.00           O
ATOM   1043  N   ALA A 129      24.917  11.567  51.029  2.00  1.00           N
ATOM   1044  CA  ALA A 129      25.027  10.261  50.437  2.00  1.00           C
ATOM   1045  CB  ALA A 129      24.038   9.253  51.049  2.00  1.00           C
ATOM   1046  C   ALA A 129      24.743  10.317  48.983  2.00  1.00           C
ATOM   1047  O   ALA A 129      25.540   9.843  48.174  2.00  1.00           O
ATOM   1048  N   ALA A 130      23.601  10.909  48.594  3.00  1.00           N
ATOM   1049  CA  ALA A 130      23.453  11.076  47.189  3.00  1.00           C
ATOM   1050  CB  ALA A 130      22.104  11.687  46.776  3.00  1.00           C
ATOM   1051  C   ALA A 130      24.533  12.093  46.969  3.00  1.00           C
ATOM   1052  O   ALA A 130      24.836  12.838  47.893  3.00  1.00           O
ATOM   1053  N   GLY A 131      25.219  12.149  45.816  3.00  1.00           N
ATOM   1054  CA  GLY A 131      26.227  13.178  45.792  3.00  1.00           C
ATOM   1055  C   GLY A 131      25.497  14.472  45.801  3.00  1.00           C
ATOM   1056  O   GLY A 131      24.573  14.690  45.020  3.00  1.00           O
ATOM   1057  N   ASN A 132      25.898  15.370  46.710  1.00  1.00           N
ATOM   1058  CA  ASN A 132      25.223  16.622  46.807  1.00  1.00           C
ATOM   1059  CB  ASN A 132      23.964  16.518  47.679  1.00  1.00           C
ATOM   1060  CG  ASN A 132      23.497  17.909  48.061  1.00  1.00           C
ATOM   1061  OD1 ASN A 132      23.020  18.665  47.222  1.00  1.00           O
ATOM   1062  ND2 ASN A 132      23.631  18.255  49.369  1.00  1.00           N
ATOM   1063  C   ASN A 132      26.157  17.579  47.508  1.00  1.00           C
ATOM   1064  O   ASN A 132      26.951  17.167  48.352  1.00  1.00           O
ATOM   1065  N   ALA A 133      26.104  18.887  47.162  4.00  1.00           N
ATOM   1066  CA  ALA A 133      26.855  19.882  47.892  4.00  1.00           C
ATOM   1067  CB  ALA A 133      27.312  21.072  47.032  4.00  1.00           C
ATOM   1068  C   ALA A 133      25.838  20.373  48.855  4.00  1.00           C
ATOM   1069  O   ALA A 133      24.742  20.758  48.452  4.00  1.00           O
ATOM   1070  N   VAL A 134      26.141  20.350  50.162  4.00  1.00           N
ATOM   1071  CA  VAL A 134      25.090  20.739  51.048  4.00  1.00           C
ATOM   1072  CB  VAL A 134      24.862  19.782  52.185  4.00  1.00           C
ATOM   1073  CG1 VAL A 134      26.127  19.731  53.056  4.00  1.00           C
ATOM   1074  CG2 VAL A 134      23.601  20.227  52.947  4.00  1.00           C
ATOM   1075  C   VAL A 134      25.398  22.076  51.638  4.00  1.00           C
ATOM   1076  O   VAL A 134      26.522  22.342  52.062  4.00  1.00           O
ATOM   1077  N   VAL A 135      24.384  22.968  51.647  4.00  1.00           N
ATOM   1078  CA  VAL A 135      24.496  24.255  52.271  4.00  1.00           C
ATOM   1079  CB  VAL A 135      24.008  25.382  51.412  4.00  1.00           C
ATOM   1080  CG1 VAL A 135      24.030  26.674  52.243  4.00  1.00           C
ATOM   1081  CG2 VAL A 135      24.890  25.442  50.154  4.00  1.00           C
ATOM   1082  C   VAL A 135      23.604  24.156  53.467  4.00  1.00           C
ATOM   1083  O   VAL A 135      22.447  23.752  53.357  4.00  1.00           O
ATOM   1084  N   LEU A 136      24.128  24.514  54.653  4.00  1.00           N
ATOM   1085  CA  LEU A 136      23.393  24.328  55.871  4.00  1.00           C
ATOM   1086  CB  LEU A 136      24.237  23.614  56.935  4.00  1.00           C
ATOM   1087  CG  LEU A 136      23.535  23.508  58.291  4.00  1.00           C
ATOM   1088  CD1 LEU A 136      22.205  22.756  58.149  4.00  1.00           C
ATOM   1089  CD2 LEU A 136      24.475  22.915  59.353  4.00  1.00           C
ATOM   1090  C   LEU A 136      23.004  25.642  56.437  4.00  1.00           C
ATOM   1091  O   LEU A 136      23.712  26.638  56.292  4.00  1.00           O
ATOM   1092  N   LYS A 137      21.825  25.667  57.081  4.00  1.00           N
ATOM   1093  CA  LYS A 137      21.398  26.871  57.713  4.00  1.00           C
ATOM   1094  CB  LYS A 137      20.353  27.635  56.880  4.00  1.00           C
ATOM   1095  CG  LYS A 137      19.915  28.977  57.477  4.00  1.00           C
ATOM   1096  CD  LYS A 137      20.987  30.072  57.428  4.00  1.00           C
ATOM   1097  CE  LYS A 137      20.469  31.452  57.850  4.00  1.00           C
ATOM   1098  NZ  LYS A 137      21.597  32.394  58.034  4.00  1.00           N
ATOM   1099  C   LYS A 137      20.735  26.498  58.997  4.00  1.00           C
ATOM   1100  O   LYS A 137      19.569  26.109  59.010  4.00  1.00           O
ATOM   1101  N   PRO A 138      21.455  26.576  60.078  1.00  1.00           N
ATOM   1102  CA  PRO A 138      20.851  26.266  61.346  1.00  1.00           C
ATOM   1103  CD  PRO A 138      22.867  26.237  60.052  1.00  1.00           C
ATOM   1104  CB  PRO A 138      21.983  25.773  62.251  1.00  1.00           C
ATOM   1105  CG  PRO A 138      23.275  26.202  61.531  1.00  1.00           C
ATOM   1106  C   PRO A 138      20.181  27.515  61.828  1.00  1.00           C
ATOM   1107  O   PRO A 138      20.579  28.596  61.395  1.00  1.00           O
ATOM   1108  N   SER A 139      19.166  27.404  62.709  1.00  1.00           N
ATOM   1109  CA  SER A 139      18.521  28.590  63.200  1.00  1.00           C
ATOM   1110  CB  SER A 139      17.123  28.335  63.790  1.00  1.00           C
ATOM   1111  OG  SER A 139      16.247  27.844  62.786  1.00  1.00           O
ATOM   1112  C   SER A 139      19.376  29.129  64.310  1.00  1.00           C
ATOM   1113  O   SER A 139      20.086  28.385  64.985  1.00  1.00           O
ATOM   1114  N   GLU A 140      19.335  30.462  64.499  3.00  1.00           N
ATOM   1115  CA  GLU A 140      20.052  31.169  65.524  3.00  1.00           C
ATOM   1116  CB  GLU A 140      20.004  32.703  65.367  3.00  1.00           C
ATOM   1117  CG  GLU A 140      20.832  33.434  66.432  3.00  1.00           C
ATOM   1118  CD  GLU A 140      20.497  34.921  66.416  3.00  1.00           C
ATOM   1119  OE1 GLU A 140      19.491  35.295  65.757  3.00  1.00           O
ATOM   1120  OE2 GLU A 140      21.237  35.701  67.073  3.00  1.00           O
ATOM   1121  C   GLU A 140      19.428  30.877  66.847  3.00  1.00           C
ATOM   1122  O   GLU A 140      20.098  30.983  67.874  3.00  1.00           O
ATOM   1123  N   LEU A 141      18.127  30.505  66.843  3.00  1.00           N
ATOM   1124  CA  LEU A 141      17.362  30.334  68.050  3.00  1.00           C
ATOM   1125  CB  LEU A 141      15.994  29.677  67.797  3.00  1.00           C
ATOM   1126  CG  LEU A 141      15.052  30.459  66.865  3.00  1.00           C
ATOM   1127  CD1 LEU A 141      15.569  30.461  65.416  3.00  1.00           C
ATOM   1128  CD2 LEU A 141      13.609  29.946  66.990  3.00  1.00           C
ATOM   1129  C   LEU A 141      18.147  29.391  68.919  3.00  1.00           C
ATOM   1130  O   LEU A 141      18.313  29.644  70.110  3.00  1.00           O
ATOM   1131  N   SER A 142      18.674  28.286  68.351  1.00  1.00           N
ATOM   1132  CA  SER A 142      19.545  27.463  69.147  1.00  1.00           C
ATOM   1133  CB  SER A 142      19.512  25.974  68.764  1.00  1.00           C
ATOM   1134  OG  SER A 142      19.804  25.796  67.386  1.00  1.00           O
ATOM   1135  C   SER A 142      20.918  27.979  68.851  1.00  1.00           C
ATOM   1136  O   SER A 142      21.584  27.575  67.900  1.00  1.00           O
ATOM   1137  N   GLU A 143      21.361  28.926  69.686  2.00  1.00           N
ATOM   1138  CA  GLU A 143      22.594  29.622  69.497  2.00  1.00           C
ATOM   1139  CB  GLU A 143      22.691  30.856  70.412  2.00  1.00           C
ATOM   1140  CG  GLU A 143      23.820  31.824  70.052  2.00  1.00           C
ATOM   1141  CD  GLU A 143      23.262  32.823  69.050  2.00  1.00           C
ATOM   1142  OE1 GLU A 143      22.024  32.790  68.820  2.00  1.00           O
ATOM   1143  OE2 GLU A 143      24.060  33.634  68.510  2.00  1.00           O
ATOM   1144  C   GLU A 143      23.797  28.799  69.775  2.00  1.00           C
ATOM   1145  O   GLU A 143      24.823  29.007  69.138  2.00  1.00           O
ATOM   1146  N   ASN A 144      23.744  27.925  70.795  2.00  1.00           N
ATOM   1147  CA  ASN A 144      24.890  27.136  71.150  2.00  1.00           C
ATOM   1148  CB  ASN A 144      24.702  26.394  72.481  2.00  1.00           C
ATOM   1149  CG  ASN A 144      24.646  27.437  73.583  2.00  1.00           C
ATOM   1150  OD1 ASN A 144      25.589  28.203  73.772  2.00  1.00           O
ATOM   1151  ND2 ASN A 144      23.509  27.478  74.327  2.00  1.00           N
ATOM   1152  C   ASN A 144      25.142  26.081  70.114  2.00  1.00           C
ATOM   1153  O   ASN A 144      26.291  25.809  69.770  2.00  1.00           O
ATOM   1154  N   MET A 145      24.073  25.420  69.622  2.00  1.00           N
ATOM   1155  CA  MET A 145      24.237  24.377  68.644  2.00  1.00           C
ATOM   1156  CB  MET A 145      22.890  23.760  68.231  2.00  1.00           C
ATOM   1157  CG  MET A 145      22.991  22.547  67.301  2.00  1.00           C
ATOM   1158  SD  MET A 145      23.480  20.997  68.115  2.00  1.00           S
ATOM   1159  CE  MET A 145      25.251  21.388  68.179  2.00  1.00           C
ATOM   1160  C   MET A 145      24.808  25.013  67.421  2.00  1.00           C
ATOM   1161  O   MET A 145      25.793  24.538  66.858  2.00  1.00           O
ATOM   1162  N   ALA A 146      24.211  26.148  66.997  2.00  1.00           N
ATOM   1163  CA  ALA A 146      24.767  26.900  65.909  2.00  1.00           C
ATOM   1164  CB  ALA A 146      23.902  28.086  65.456  2.00  1.00           C
ATOM   1165  C   ALA A 146      26.000  27.463  66.574  2.00  1.00           C
ATOM   1166  O   ALA A 146      26.135  27.365  67.787  2.00  1.00           O
ATOM   1167  N   SER A 147      26.985  28.013  65.851  2.00  1.00           N
ATOM   1168  CA  SER A 147      28.117  28.542  66.577  2.00  1.00           C
ATOM   1169  CB  SER A 147      27.757  29.659  67.575  2.00  1.00           C
ATOM   1170  OG  SER A 147      27.362  30.833  66.878  2.00  1.00           O
ATOM   1171  C   SER A 147      28.826  27.435  67.298  2.00  1.00           C
ATOM   1172  O   SER A 147      29.630  27.677  68.198  2.00  1.00           O
ATOM   1173  N   LEU A 148      28.529  26.182  66.906  2.00  1.00           N
ATOM   1174  CA  LEU A 148      29.187  25.005  67.402  2.00  1.00           C
ATOM   1175  CB  LEU A 148      28.285  24.199  68.350  2.00  1.00           C
ATOM   1176  CG  LEU A 148      29.020  23.110  69.151  2.00  1.00           C
ATOM   1177  CD1 LEU A 148      28.021  22.221  69.909  2.00  1.00           C
ATOM   1178  CD2 LEU A 148      30.020  22.327  68.287  2.00  1.00           C
ATOM   1179  C   LEU A 148      29.350  24.235  66.130  2.00  1.00           C
ATOM   1180  O   LEU A 148      30.421  23.724  65.806  2.00  1.00           O
ATOM   1181  N   LEU A 149      28.236  24.188  65.368  2.00  1.00           N
ATOM   1182  CA  LEU A 149      28.111  23.593  64.068  2.00  1.00           C
ATOM   1183  CB  LEU A 149      26.658  23.621  63.563  2.00  1.00           C
ATOM   1184  CG  LEU A 149      25.700  22.839  64.485  2.00  1.00           C
ATOM   1185  CD1 LEU A 149      24.253  22.876  63.965  2.00  1.00           C
ATOM   1186  CD2 LEU A 149      26.220  21.414  64.740  2.00  1.00           C
ATOM   1187  C   LEU A 149      28.953  24.395  63.149  2.00  1.00           C
ATOM   1188  O   LEU A 149      29.564  23.851  62.237  2.00  1.00           O
ATOM   1189  N   ALA A 150      28.996  25.723  63.364  2.00  1.00           N
ATOM   1190  CA  ALA A 150      29.788  26.548  62.506  2.00  1.00           C
ATOM   1191  CB  ALA A 150      29.708  28.042  62.865  2.00  1.00           C
ATOM   1192  C   ALA A 150      31.212  26.131  62.638  2.00  1.00           C
ATOM   1193  O   ALA A 150      31.931  26.006  61.651  2.00  1.00           O
ATOM   1194  N   THR A 151      31.668  25.931  63.885  2.00  1.00           N
ATOM   1195  CA  THR A 151      33.035  25.566  64.096  2.00  1.00           C
ATOM   1196  CB  THR A 151      33.444  25.688  65.531  2.00  1.00           C
ATOM   1197  OG1 THR A 151      32.735  24.747  66.325  2.00  1.00           O
ATOM   1198  CG2 THR A 151      33.131  27.115  66.010  2.00  1.00           C
ATOM   1199  C   THR A 151      33.317  24.156  63.710  2.00  1.00           C
ATOM   1200  O   THR A 151      34.292  23.882  63.012  2.00  1.00           O
ATOM   1201  N   ILE A 152      32.458  23.216  64.144  2.00  1.00           N
ATOM   1202  CA  ILE A 152      32.844  21.847  63.976  2.00  1.00           C
ATOM   1203  CB  ILE A 152      31.914  20.898  64.627  2.00  1.00           C
ATOM   1204  CG1 ILE A 152      31.764  21.241  66.122  2.00  1.00           C
ATOM   1205  CG2 ILE A 152      32.497  19.516  64.339  2.00  1.00           C
ATOM   1206  CD1 ILE A 152      33.091  21.350  66.875  2.00  1.00           C
ATOM   1207  C   ILE A 152      32.935  21.500  62.540  2.00  1.00           C
ATOM   1208  O   ILE A 152      33.973  21.017  62.118  2.00  1.00           O
ATOM   1209  N   ILE A 153      31.880  21.738  61.742  2.00  1.00           N
ATOM   1210  CA  ILE A 153      32.001  21.555  60.322  2.00  1.00           C
ATOM   1211  CB  ILE A 153      30.728  21.202  59.619  2.00  1.00           C
ATOM   1212  CG1 ILE A 153      30.067  19.959  60.226  2.00  1.00           C
ATOM   1213  CG2 ILE A 153      31.089  21.046  58.133  2.00  1.00           C
ATOM   1214  CD1 ILE A 153      29.517  20.189  61.633  2.00  1.00           C
ATOM   1215  C   ILE A 153      32.207  23.001  59.986  2.00  1.00           C
ATOM   1216  O   ILE A 153      31.452  23.768  60.572  2.00  1.00           O
ATOM   1217  N   PRO A 154      33.059  23.567  59.174  2.00  1.00           N
ATOM   1218  CA  PRO A 154      33.992  22.981  58.253  2.00  1.00           C
ATOM   1219  CD  PRO A 154      33.104  25.021  59.146  2.00  1.00           C
ATOM   1220  CB  PRO A 154      34.560  24.149  57.443  2.00  1.00           C
ATOM   1221  CG  PRO A 154      34.368  25.370  58.354  2.00  1.00           C
ATOM   1222  C   PRO A 154      35.059  22.112  58.777  2.00  1.00           C
ATOM   1223  O   PRO A 154      35.694  21.459  57.947  2.00  1.00           O
ATOM   1224  N   GLN A 155      35.339  22.115  60.089  2.00  1.00           N
ATOM   1225  CA  GLN A 155      36.317  21.151  60.462  2.00  1.00           C
ATOM   1226  CB  GLN A 155      36.685  21.113  61.961  2.00  1.00           C
ATOM   1227  CG  GLN A 155      37.263  22.404  62.536  2.00  1.00           C
ATOM   1228  CD  GLN A 155      37.457  22.164  64.028  2.00  1.00           C
ATOM   1229  OE1 GLN A 155      38.579  22.136  64.528  2.00  1.00           O
ATOM   1230  NE2 GLN A 155      36.329  21.970  64.763  2.00  1.00           N
ATOM   1231  C   GLN A 155      35.643  19.853  60.140  2.00  1.00           C
ATOM   1232  O   GLN A 155      34.424  19.745  60.010  2.00  1.00           O
ATOM   1233  N   TYR A 156      36.458  18.855  59.854  2.00  1.00           N
ATOM   1234  CA  TYR A 156      36.018  17.535  59.587  2.00  1.00           C
ATOM   1235  CB  TYR A 156      35.350  16.794  60.773  2.00  1.00           C
ATOM   1236  CG  TYR A 156      33.873  16.986  60.871  2.00  1.00           C
ATOM   1237  CD1 TYR A 156      33.048  16.216  60.085  2.00  1.00           C
ATOM   1238  CD2 TYR A 156      33.298  17.874  61.751  2.00  1.00           C
ATOM   1239  CE1 TYR A 156      31.685  16.335  60.148  2.00  1.00           C
ATOM   1240  CE2 TYR A 156      31.928  18.000  61.822  2.00  1.00           C
ATOM   1241  CZ  TYR A 156      31.121  17.231  61.018  2.00  1.00           C
ATOM   1242  OH  TYR A 156      29.717  17.346  61.083  2.00  1.00           O
ATOM   1243  C   TYR A 156      35.188  17.413  58.353  2.00  1.00           C
ATOM   1244  O   TYR A 156      34.787  16.312  57.979  2.00  1.00           O
ATOM   1245  N   LEU A 157      34.963  18.513  57.625  1.00  1.00           N
ATOM   1246  CA  LEU A 157      34.195  18.368  56.427  1.00  1.00           C
ATOM   1247  CB  LEU A 157      32.711  18.732  56.594  1.00  1.00           C
ATOM   1248  CG  LEU A 157      31.901  17.639  57.308  1.00  1.00           C
ATOM   1249  CD1 LEU A 157      30.427  18.035  57.479  1.00  1.00           C
ATOM   1250  CD2 LEU A 157      32.043  16.310  56.553  1.00  1.00           C
ATOM   1251  C   LEU A 157      34.783  19.296  55.405  1.00  1.00           C
ATOM   1252  O   LEU A 157      35.556  20.190  55.748  1.00  1.00           O
ATOM   1253  N   ASP A 158      34.442  19.103  54.109  1.00  1.00           N
ATOM   1254  CA  ASP A 158      34.993  19.961  53.094  1.00  1.00           C
ATOM   1255  CB  ASP A 158      34.802  19.491  51.645  1.00  1.00           C
ATOM   1256  CG  ASP A 158      35.877  18.444  51.387  1.00  1.00           C
ATOM   1257  OD1 ASP A 158      36.455  17.939  52.388  1.00  1.00           O
ATOM   1258  OD2 ASP A 158      36.153  18.152  50.194  1.00  1.00           O
ATOM   1259  C   ASP A 158      34.443  21.331  53.252  1.00  1.00           C
ATOM   1260  O   ASP A 158      33.300  21.518  53.662  1.00  1.00           O
ATOM   1261  N   LYS A 159      35.321  22.326  53.027  3.00  1.00           N
ATOM   1262  CA  LYS A 159      34.970  23.709  53.098  3.00  1.00           C
ATOM   1263  CB  LYS A 159      36.217  24.610  53.031  3.00  1.00           C
ATOM   1264  CG  LYS A 159      35.933  26.113  53.103  3.00  1.00           C
ATOM   1265  CD  LYS A 159      37.203  26.958  53.249  3.00  1.00           C
ATOM   1266  CE  LYS A 159      36.971  28.466  53.132  3.00  1.00           C
ATOM   1267  NZ  LYS A 159      38.258  29.191  53.242  3.00  1.00           N
ATOM   1268  C   LYS A 159      34.099  24.101  51.961  3.00  1.00           C
ATOM   1269  O   LYS A 159      33.011  24.642  52.151  3.00  1.00           O
ATOM   1270  N   ASP A 160      34.558  23.817  50.730  3.00  1.00           N
ATOM   1271  CA  ASP A 160      33.831  24.327  49.612  3.00  1.00           C
ATOM   1272  CB  ASP A 160      34.551  24.086  48.276  3.00  1.00           C
ATOM   1273  CG  ASP A 160      35.782  24.980  48.296  3.00  1.00           C
ATOM   1274  OD1 ASP A 160      35.816  25.893  49.163  3.00  1.00           O
ATOM   1275  OD2 ASP A 160      36.702  24.770  47.460  3.00  1.00           O
ATOM   1276  C   ASP A 160      32.492  23.709  49.549  3.00  1.00           C
ATOM   1277  O   ASP A 160      31.477  24.403  49.584  3.00  1.00           O
ATOM   1278  N   LEU A 161      32.440  22.372  49.489  3.00  1.00           N
ATOM   1279  CA  LEU A 161      31.134  21.822  49.576  3.00  1.00           C
ATOM   1280  CB  LEU A 161      31.011  20.321  49.253  3.00  1.00           C
ATOM   1281  CG  LEU A 161      31.316  19.954  47.789  3.00  1.00           C
ATOM   1282  CD1 LEU A 161      30.389  20.711  46.825  3.00  1.00           C
ATOM   1283  CD2 LEU A 161      32.809  20.101  47.465  3.00  1.00           C
ATOM   1284  C   LEU A 161      30.881  21.968  51.054  3.00  1.00           C
ATOM   1285  O   LEU A 161      31.797  22.306  51.797  3.00  1.00           O
ATOM   1286  N   TYR A 162      29.640  21.755  51.524  1.00  1.00           N
ATOM   1287  CA  TYR A 162      29.280  21.870  52.918  1.00  1.00           C
ATOM   1288  CB  TYR A 162      29.724  20.697  53.829  1.00  1.00           C
ATOM   1289  CG  TYR A 162      28.941  20.735  55.120  1.00  1.00           C
ATOM   1290  CD1 TYR A 162      29.093  21.739  56.054  1.00  1.00           C
ATOM   1291  CD2 TYR A 162      28.050  19.728  55.425  1.00  1.00           C
ATOM   1292  CE1 TYR A 162      28.384  21.769  57.231  1.00  1.00           C
ATOM   1293  CE2 TYR A 162      27.332  19.742  56.602  1.00  1.00           C
ATOM   1294  CZ  TYR A 162      27.494  20.765  57.507  1.00  1.00           C
ATOM   1295  OH  TYR A 162      26.762  20.785  58.713  1.00  1.00           O
ATOM   1296  C   TYR A 162      29.765  23.148  53.559  1.00  1.00           C
ATOM   1297  O   TYR A 162      30.702  23.127  54.358  1.00  1.00           O
ATOM   1298  N   PRO A 163      29.227  24.282  53.189  1.00  1.00           N
ATOM   1299  CA  PRO A 163      29.465  25.456  54.004  1.00  1.00           C
ATOM   1300  CD  PRO A 163      29.241  24.615  51.772  1.00  1.00           C
ATOM   1301  CB  PRO A 163      29.448  26.650  53.054  1.00  1.00           C
ATOM   1302  CG  PRO A 163      29.789  26.045  51.685  1.00  1.00           C
ATOM   1303  C   PRO A 163      28.402  25.570  55.056  1.00  1.00           C
ATOM   1304  O   PRO A 163      27.390  24.879  54.955  1.00  1.00           O
ATOM   1305  N   VAL A 164      28.618  26.430  56.075  4.00  1.00           N
ATOM   1306  CA  VAL A 164      27.608  26.715  57.058  4.00  1.00           C
ATOM   1307  CB  VAL A 164      28.061  26.499  58.472  4.00  1.00           C
ATOM   1308  CG1 VAL A 164      26.942  26.974  59.415  4.00  1.00           C
ATOM   1309  CG2 VAL A 164      28.428  25.015  58.647  4.00  1.00           C
ATOM   1310  C   VAL A 164      27.333  28.174  56.888  4.00  1.00           C
ATOM   1311  O   VAL A 164      28.259  28.976  56.785  4.00  1.00           O
ATOM   1312  N   ILE A 165      26.045  28.559  56.833  1.00  1.00           N
ATOM   1313  CA  ILE A 165      25.737  29.948  56.657  1.00  1.00           C
ATOM   1314  CB  ILE A 165      24.717  30.250  55.603  1.00  1.00           C
ATOM   1315  CG1 ILE A 165      25.282  29.935  54.209  1.00  1.00           C
ATOM   1316  CG2 ILE A 165      24.300  31.721  55.775  1.00  1.00           C
ATOM   1317  CD1 ILE A 165      25.595  28.457  53.993  1.00  1.00           C
ATOM   1318  C   ILE A 165      25.192  30.445  57.961  1.00  1.00           C
ATOM   1319  O   ILE A 165      24.431  29.750  58.631  1.00  1.00           O
ATOM   1320  N   ASN A 166      25.594  31.669  58.360  1.00  1.00           N
ATOM   1321  CA  ASN A 166      25.197  32.206  59.631  1.00  1.00           C
ATOM   1322  CB  ASN A 166      26.361  32.822  60.435  1.00  1.00           C
ATOM   1323  CG  ASN A 166      27.317  31.726  60.889  1.00  1.00           C
ATOM   1324  OD1 ASN A 166      26.944  30.828  61.643  1.00  1.00           O
ATOM   1325  ND2 ASN A 166      28.593  31.802  60.424  1.00  1.00           N
ATOM   1326  C   ASN A 166      24.226  33.316  59.424  1.00  1.00           C
ATOM   1327  O   ASN A 166      24.023  33.791  58.307  1.00  1.00           O
ATOM   1328  N   GLY A 167      23.580  33.738  60.529  1.00  1.00           N
ATOM   1329  CA  GLY A 167      22.671  34.841  60.467  1.00  1.00           C
ATOM   1330  C   GLY A 167      21.307  34.377  60.846  1.00  1.00           C
ATOM   1331  O   GLY A 167      21.040  33.181  60.955  1.00  1.00           O
ATOM   1332  N   GLY A 168      20.403  35.355  61.047  1.00  1.00           N
ATOM   1333  CA  GLY A 168      19.063  35.091  61.469  1.00  1.00           C
ATOM   1334  C   GLY A 168      18.150  35.181  60.290  1.00  1.00           C
ATOM   1335  O   GLY A 168      18.482  34.734  59.195  1.00  1.00           O
ATOM   1336  N   VAL A 169      16.961  35.780  60.506  2.00  1.00           N
ATOM   1337  CA  VAL A 169      15.944  35.805  59.493  2.00  1.00           C
ATOM   1338  CB  VAL A 169      14.561  36.171  59.986  2.00  1.00           C
ATOM   1339  CG1 VAL A 169      14.485  37.608  60.524  2.00  1.00           C
ATOM   1340  CG2 VAL A 169      13.569  35.872  58.849  2.00  1.00           C
ATOM   1341  C   VAL A 169      16.346  36.580  58.270  2.00  1.00           C
ATOM   1342  O   VAL A 169      15.974  36.144  57.182  2.00  1.00           O
ATOM   1343  N   PRO A 170      17.053  37.680  58.297  2.00  1.00           N
ATOM   1344  CA  PRO A 170      17.352  38.321  57.048  2.00  1.00           C
ATOM   1345  CD  PRO A 170      17.090  38.617  59.410  2.00  1.00           C
ATOM   1346  CB  PRO A 170      17.952  39.678  57.400  2.00  1.00           C
ATOM   1347  CG  PRO A 170      17.331  39.997  58.773  2.00  1.00           C
ATOM   1348  C   PRO A 170      18.223  37.467  56.168  2.00  1.00           C
ATOM   1349  O   PRO A 170      18.023  37.478  54.956  2.00  1.00           O
ATOM   1350  N   GLU A 171      19.196  36.734  56.747  2.00  1.00           N
ATOM   1351  CA  GLU A 171      20.080  35.904  55.969  2.00  1.00           C
ATOM   1352  CB  GLU A 171      21.234  35.306  56.789  2.00  1.00           C
ATOM   1353  CG  GLU A 171      22.222  36.369  57.263  2.00  1.00           C
ATOM   1354  CD  GLU A 171      22.695  37.115  56.023  2.00  1.00           C
ATOM   1355  OE1 GLU A 171      23.362  36.475  55.165  2.00  1.00           O
ATOM   1356  OE2 GLU A 171      22.385  38.331  55.911  2.00  1.00           O
ATOM   1357  C   GLU A 171      19.294  34.764  55.423  2.00  1.00           C
ATOM   1358  O   GLU A 171      19.496  34.352  54.281  2.00  1.00           O
ATOM   1359  N   THR A 172      18.367  34.227  56.235  2.00  1.00           N
ATOM   1360  CA  THR A 172      17.599  33.101  55.799  2.00  1.00           C
ATOM   1361  CB  THR A 172      16.520  32.748  56.782  2.00  1.00           C
ATOM   1362  OG1 THR A 172      17.084  32.423  58.044  2.00  1.00           O
ATOM   1363  CG2 THR A 172      15.698  31.572  56.229  2.00  1.00           C
ATOM   1364  C   THR A 172      16.894  33.524  54.547  2.00  1.00           C
ATOM   1365  O   THR A 172      17.045  32.882  53.511  2.00  1.00           O
ATOM   1366  N   THR A 173      16.166  34.662  54.594  2.00  1.00           N
ATOM   1367  CA  THR A 173      15.392  35.119  53.467  2.00  1.00           C
ATOM   1368  CB  THR A 173      14.547  36.322  53.756  2.00  1.00           C
ATOM   1369  OG1 THR A 173      13.685  36.580  52.657  2.00  1.00           O
ATOM   1370  CG2 THR A 173      15.453  37.530  54.024  2.00  1.00           C
ATOM   1371  C   THR A 173      16.304  35.444  52.329  2.00  1.00           C
ATOM   1372  O   THR A 173      16.010  35.125  51.179  2.00  1.00           O
ATOM   1373  N   GLU A 174      17.452  36.078  52.623  2.00  1.00           N
ATOM   1374  CA  GLU A 174      18.361  36.466  51.583  2.00  1.00           C
ATOM   1375  CB  GLU A 174      19.585  37.236  52.110  2.00  1.00           C
ATOM   1376  CG  GLU A 174      20.436  37.840  50.991  2.00  1.00           C
ATOM   1377  CD  GLU A 174      21.711  38.417  51.591  2.00  1.00           C
ATOM   1378  OE1 GLU A 174      21.685  38.840  52.778  2.00  1.00           O
ATOM   1379  OE2 GLU A 174      22.736  38.438  50.860  2.00  1.00           O
ATOM   1380  C   GLU A 174      18.865  35.235  50.887  2.00  1.00           C
ATOM   1381  O   GLU A 174      19.038  35.227  49.669  2.00  1.00           O
ATOM   1382  N   LEU A 175      19.093  34.155  51.656  2.00  1.00           N
ATOM   1383  CA  LEU A 175      19.651  32.913  51.192  2.00  1.00           C
ATOM   1384  CB  LEU A 175      19.860  31.946  52.378  2.00  1.00           C
ATOM   1385  CG  LEU A 175      20.647  30.644  52.107  2.00  1.00           C
ATOM   1386  CD1 LEU A 175      20.783  29.833  53.405  2.00  1.00           C
ATOM   1387  CD2 LEU A 175      20.047  29.787  50.984  2.00  1.00           C
ATOM   1388  C   LEU A 175      18.732  32.301  50.200  2.00  1.00           C
ATOM   1389  O   LEU A 175      19.193  31.707  49.227  2.00  1.00           O
ATOM   1390  N   LEU A 176      17.412  32.458  50.398  3.00  1.00           N
ATOM   1391  CA  LEU A 176      16.485  31.832  49.502  3.00  1.00           C
ATOM   1392  CB  LEU A 176      15.000  32.165  49.746  3.00  1.00           C
ATOM   1393  CG  LEU A 176      14.311  31.408  50.899  3.00  1.00           C
ATOM   1394  CD1 LEU A 176      14.292  29.895  50.635  3.00  1.00           C
ATOM   1395  CD2 LEU A 176      14.890  31.763  52.268  3.00  1.00           C
ATOM   1396  C   LEU A 176      16.781  32.322  48.115  3.00  1.00           C
ATOM   1397  O   LEU A 176      16.576  31.598  47.141  3.00  1.00           O
ATOM   1398  N   LYS A 177      17.297  33.561  47.986  3.00  1.00           N
ATOM   1399  CA  LYS A 177      17.577  34.107  46.688  3.00  1.00           C
ATOM   1400  CB  LYS A 177      18.264  35.486  46.713  3.00  1.00           C
ATOM   1401  CG  LYS A 177      18.768  35.953  45.338  3.00  1.00           C
ATOM   1402  CD  LYS A 177      17.683  36.290  44.309  3.00  1.00           C
ATOM   1403  CE  LYS A 177      18.255  36.708  42.948  3.00  1.00           C
ATOM   1404  NZ  LYS A 177      17.165  37.076  42.016  3.00  1.00           N
ATOM   1405  C   LYS A 177      18.493  33.190  45.958  3.00  1.00           C
ATOM   1406  O   LYS A 177      18.364  32.999  44.750  3.00  1.00           O
ATOM   1407  N   GLU A 178      19.446  32.578  46.674  1.00  1.00           N
ATOM   1408  CA  GLU A 178      20.381  31.771  45.962  1.00  1.00           C
ATOM   1409  CB  GLU A 178      21.558  31.252  46.808  1.00  1.00           C
ATOM   1410  CG  GLU A 178      22.697  32.259  47.013  1.00  1.00           C
ATOM   1411  CD  GLU A 178      22.356  33.283  48.092  1.00  1.00           C
ATOM   1412  OE1 GLU A 178      21.159  33.419  48.461  1.00  1.00           O
ATOM   1413  OE2 GLU A 178      23.313  33.953  48.564  1.00  1.00           O
ATOM   1414  C   GLU A 178      19.692  30.644  45.277  1.00  1.00           C
ATOM   1415  O   GLU A 178      18.744  30.054  45.794  1.00  1.00           O
ATOM   1416  N   ARG A 179      20.162  30.352  44.046  1.00  1.00           N
ATOM   1417  CA  ARG A 179      19.619  29.283  43.268  1.00  1.00           C
ATOM   1418  CB  ARG A 179      20.116  29.279  41.815  1.00  1.00           C
ATOM   1419  CG  ARG A 179      19.774  28.001  41.050  1.00  1.00           C
ATOM   1420  CD  ARG A 179      20.098  28.077  39.556  1.00  1.00           C
ATOM   1421  NE  ARG A 179      21.415  28.750  39.385  1.00  1.00           N
ATOM   1422  CZ  ARG A 179      21.941  28.861  38.129  1.00  1.00           C
ATOM   1423  NH1 ARG A 179      21.291  28.285  37.076  1.00  1.00           N
ATOM   1424  NH2 ARG A 179      23.097  29.553  37.919  1.00  1.00           N
ATOM   1425  C   ARG A 179      20.088  28.031  43.915  1.00  1.00           C
ATOM   1426  O   ARG A 179      21.287  27.769  43.996  1.00  1.00           O
ATOM   1427  N   PHE A 180      19.138  27.228  44.419  1.00  1.00           N
ATOM   1428  CA  PHE A 180      19.511  25.991  45.024  1.00  1.00           C
ATOM   1429  CB  PHE A 180      19.250  25.900  46.541  1.00  1.00           C
ATOM   1430  CG  PHE A 180      20.220  26.724  47.315  1.00  1.00           C
ATOM   1431  CD1 PHE A 180      19.985  28.058  47.551  1.00  1.00           C
ATOM   1432  CD2 PHE A 180      21.362  26.153  47.830  1.00  1.00           C
ATOM   1433  CE1 PHE A 180      20.884  28.801  48.278  1.00  1.00           C
ATOM   1434  CE2 PHE A 180      22.265  26.896  48.556  1.00  1.00           C
ATOM   1435  CZ  PHE A 180      22.026  28.229  48.781  1.00  1.00           C
ATOM   1436  C   PHE A 180      18.622  24.932  44.439  1.00  1.00           C
ATOM   1437  O   PHE A 180      17.458  25.185  44.134  1.00  1.00           O
ATOM   1438  N   ASP A 181      19.165  23.710  44.250  1.00  1.00           N
ATOM   1439  CA  ASP A 181      18.419  22.622  43.677  1.00  1.00           C
ATOM   1440  CB  ASP A 181      19.320  21.447  43.272  1.00  1.00           C
ATOM   1441  CG  ASP A 181      20.106  21.918  42.057  1.00  1.00           C
ATOM   1442  OD1 ASP A 181      19.477  22.543  41.159  1.00  1.00           O
ATOM   1443  OD2 ASP A 181      21.342  21.681  42.014  1.00  1.00           O
ATOM   1444  C   ASP A 181      17.338  22.105  44.589  1.00  1.00           C
ATOM   1445  O   ASP A 181      16.196  21.952  44.156  1.00  1.00           O
ATOM   1446  N   HIS A 182      17.636  21.834  45.881  4.00  1.00           N
ATOM   1447  CA  HIS A 182      16.590  21.245  46.679  4.00  1.00           C
ATOM   1448  ND1 HIS A 182      14.816  19.332  48.447  4.00  1.00           N
ATOM   1449  CG  HIS A 182      15.473  19.058  47.269  4.00  1.00           C
ATOM   1450  CB  HIS A 182      16.742  19.724  46.836  4.00  1.00           C
ATOM   1451  NE2 HIS A 182      13.628  17.767  47.404  4.00  1.00           N
ATOM   1452  CD2 HIS A 182      14.735  18.100  46.645  4.00  1.00           C
ATOM   1453  CE1 HIS A 182      13.720  18.533  48.477  4.00  1.00           C
ATOM   1454  C   HIS A 182      16.615  21.831  48.063  4.00  1.00           C
ATOM   1455  O   HIS A 182      17.671  21.993  48.673  4.00  1.00           O
ATOM   1456  N   ILE A 183      15.415  22.181  48.564  4.00  1.00           N
ATOM   1457  CA  ILE A 183      15.216  22.908  49.789  4.00  1.00           C
ATOM   1458  CB  ILE A 183      13.925  23.667  49.795  4.00  1.00           C
ATOM   1459  CG1 ILE A 183      13.969  24.756  48.709  4.00  1.00           C
ATOM   1460  CG2 ILE A 183      13.719  24.232  51.211  4.00  1.00           C
ATOM   1461  CD1 ILE A 183      15.106  25.757  48.908  4.00  1.00           C
ATOM   1462  C   ILE A 183      15.341  22.287  51.154  4.00  1.00           C
ATOM   1463  O   ILE A 183      15.985  22.879  52.017  4.00  1.00           O
ATOM   1464  N   LEU A 184      14.711  21.132  51.431  4.00  1.00           N
ATOM   1465  CA  LEU A 184      14.796  20.544  52.751  4.00  1.00           C
ATOM   1466  CB  LEU A 184      16.146  19.840  52.993  4.00  1.00           C
ATOM   1467  CG  LEU A 184      16.402  18.662  52.033  4.00  1.00           C
ATOM   1468  CD1 LEU A 184      17.757  17.994  52.314  4.00  1.00           C
ATOM   1469  CD2 LEU A 184      15.234  17.662  52.051  4.00  1.00           C
ATOM   1470  C   LEU A 184      14.577  21.492  53.910  4.00  1.00           C
ATOM   1471  O   LEU A 184      15.535  22.047  54.444  4.00  1.00           O
ATOM   1472  N   TYR A 185      13.303  21.700  54.326  4.00  1.00           N
ATOM   1473  CA  TYR A 185      12.968  22.605  55.406  4.00  1.00           C
ATOM   1474  CB  TYR A 185      12.171  23.798  54.841  4.00  1.00           C
ATOM   1475  CG  TYR A 185      11.570  24.644  55.907  4.00  1.00           C
ATOM   1476  CD1 TYR A 185      10.315  24.354  56.391  4.00  1.00           C
ATOM   1477  CD2 TYR A 185      12.243  25.732  56.408  4.00  1.00           C
ATOM   1478  CE1 TYR A 185       9.742  25.135  57.367  4.00  1.00           C
ATOM   1479  CE2 TYR A 185      11.678  26.517  57.382  4.00  1.00           C
ATOM   1480  CZ  TYR A 185      10.426  26.220  57.862  4.00  1.00           C
ATOM   1481  OH  TYR A 185       9.847  27.029  58.862  4.00  1.00           O
ATOM   1482  C   TYR A 185      12.122  21.941  56.427  4.00  1.00           C
ATOM   1483  O   TYR A 185      11.243  21.136  56.125  4.00  1.00           O
ATOM   1484  N   THR A 186      12.421  22.283  57.690  4.00  1.00           N
ATOM   1485  CA  THR A 186      11.635  21.899  58.813  4.00  1.00           C
ATOM   1486  CB  THR A 186      12.378  21.074  59.826  4.00  1.00           C
ATOM   1487  OG1 THR A 186      11.516  20.738  60.905  4.00  1.00           O
ATOM   1488  CG2 THR A 186      13.610  21.847  60.326  4.00  1.00           C
ATOM   1489  C   THR A 186      11.254  23.205  59.422  4.00  1.00           C
ATOM   1490  O   THR A 186      11.998  24.179  59.311  4.00  1.00           O
ATOM   1491  N   GLY A 187      10.067  23.288  60.048  1.00  1.00           N
ATOM   1492  CA  GLY A 187       9.715  24.570  60.577  1.00  1.00           C
ATOM   1493  C   GLY A 187       8.232  24.632  60.775  1.00  1.00           C
ATOM   1494  O   GLY A 187       7.622  23.686  61.270  1.00  1.00           O
ATOM   1495  N   SER A 188       7.615  25.778  60.403  1.00  1.00           N
ATOM   1496  CA  SER A 188       6.206  25.964  60.619  1.00  1.00           C
ATOM   1497  CB  SER A 188       5.859  27.258  61.372  1.00  1.00           C
ATOM   1498  OG  SER A 188       6.352  27.186  62.702  1.00  1.00           O
ATOM   1499  C   SER A 188       5.486  25.980  59.310  1.00  1.00           C
ATOM   1500  O   SER A 188       6.069  26.258  58.263  1.00  1.00           O
ATOM   1501  N   THR A 189       4.172  25.662  59.359  2.00  1.00           N
ATOM   1502  CA  THR A 189       3.335  25.608  58.196  2.00  1.00           C
ATOM   1503  CB  THR A 189       1.918  25.197  58.502  2.00  1.00           C
ATOM   1504  OG1 THR A 189       1.163  25.100  57.303  2.00  1.00           O
ATOM   1505  CG2 THR A 189       1.286  26.222  59.458  2.00  1.00           C
ATOM   1506  C   THR A 189       3.318  26.974  57.595  2.00  1.00           C
ATOM   1507  O   THR A 189       3.432  27.127  56.379  2.00  1.00           O
ATOM   1508  N   GLY A 190       3.212  28.015  58.443  2.00  1.00           N
ATOM   1509  CA  GLY A 190       3.111  29.347  57.929  2.00  1.00           C
ATOM   1510  C   GLY A 190       4.346  29.715  57.160  2.00  1.00           C
ATOM   1511  O   GLY A 190       4.256  30.206  56.035  2.00  1.00           O
ATOM   1512  N   VAL A 191       5.536  29.488  57.746  2.00  1.00           N
ATOM   1513  CA  VAL A 191       6.769  29.829  57.095  2.00  1.00           C
ATOM   1514  CB  VAL A 191       7.980  29.698  57.969  2.00  1.00           C
ATOM   1515  CG1 VAL A 191       9.217  29.955  57.092  2.00  1.00           C
ATOM   1516  CG2 VAL A 191       7.847  30.671  59.154  2.00  1.00           C
ATOM   1517  C   VAL A 191       6.963  28.916  55.939  2.00  1.00           C
ATOM   1518  O   VAL A 191       7.550  29.295  54.927  2.00  1.00           O
ATOM   1519  N   GLY A 192       6.464  27.677  56.060  2.00  1.00           N
ATOM   1520  CA  GLY A 192       6.672  26.712  55.029  2.00  1.00           C
ATOM   1521  C   GLY A 192       6.111  27.276  53.765  2.00  1.00           C
ATOM   1522  O   GLY A 192       6.634  27.030  52.679  2.00  1.00           O
ATOM   1523  N   LYS A 193       5.019  28.051  53.867  2.00  1.00           N
ATOM   1524  CA  LYS A 193       4.442  28.588  52.673  2.00  1.00           C
ATOM   1525  CB  LYS A 193       3.217  29.483  52.936  2.00  1.00           C
ATOM   1526  CG  LYS A 193       2.559  29.978  51.646  2.00  1.00           C
ATOM   1527  CD  LYS A 193       1.186  30.624  51.846  2.00  1.00           C
ATOM   1528  CE  LYS A 193       1.241  32.147  51.996  2.00  1.00           C
ATOM   1529  NZ  LYS A 193      -0.129  32.691  52.136  2.00  1.00           N
ATOM   1530  C   LYS A 193       5.475  29.432  51.975  2.00  1.00           C
ATOM   1531  O   LYS A 193       5.682  29.294  50.771  2.00  1.00           O
ATOM   1532  N   ILE A 194       6.177  30.312  52.718  2.00  1.00           N
ATOM   1533  CA  ILE A 194       7.124  31.216  52.114  2.00  1.00           C
ATOM   1534  CB  ILE A 194       7.564  32.344  53.008  2.00  1.00           C
ATOM   1535  CG1 ILE A 194       8.297  31.841  54.261  2.00  1.00           C
ATOM   1536  CG2 ILE A 194       6.319  33.198  53.302  2.00  1.00           C
ATOM   1537  CD1 ILE A 194       8.929  32.959  55.090  2.00  1.00           C
ATOM   1538  C   ILE A 194       8.296  30.500  51.538  2.00  1.00           C
ATOM   1539  O   ILE A 194       8.797  30.888  50.484  2.00  1.00           O
ATOM   1540  N   ILE A 195       8.775  29.437  52.202  2.00  1.00           N
ATOM   1541  CA  ILE A 195       9.918  28.759  51.673  2.00  1.00           C
ATOM   1542  CB  ILE A 195      10.382  27.605  52.525  2.00  1.00           C
ATOM   1543  CG1 ILE A 195      11.777  27.136  52.082  2.00  1.00           C
ATOM   1544  CG2 ILE A 195       9.316  26.499  52.499  2.00  1.00           C
ATOM   1545  CD1 ILE A 195      12.449  26.200  53.085  2.00  1.00           C
ATOM   1546  C   ILE A 195       9.560  28.265  50.324  2.00  1.00           C
ATOM   1547  O   ILE A 195      10.357  28.316  49.391  2.00  1.00           O
ATOM   1548  N   MET A 196       8.322  27.783  50.189  2.00  1.00           N
ATOM   1549  CA  MET A 196       7.931  27.270  48.926  2.00  1.00           C
ATOM   1550  CB  MET A 196       6.516  26.674  48.932  2.00  1.00           C
ATOM   1551  CG  MET A 196       6.371  25.459  49.849  2.00  1.00           C
ATOM   1552  SD  MET A 196       4.700  24.747  49.864  2.00  1.00           S
ATOM   1553  CE  MET A 196       3.910  26.257  50.488  2.00  1.00           C
ATOM   1554  C   MET A 196       7.947  28.358  47.903  2.00  1.00           C
ATOM   1555  O   MET A 196       8.421  28.156  46.786  2.00  1.00           O
ATOM   1556  N   THR A 197       7.451  29.556  48.261  2.00  1.00           N
ATOM   1557  CA  THR A 197       7.356  30.603  47.286  2.00  1.00           C
ATOM   1558  CB  THR A 197       6.751  31.865  47.832  2.00  1.00           C
ATOM   1559  OG1 THR A 197       7.598  32.441  48.814  2.00  1.00           O
ATOM   1560  CG2 THR A 197       5.384  31.516  48.448  2.00  1.00           C
ATOM   1561  C   THR A 197       8.726  30.938  46.809  2.00  1.00           C
ATOM   1562  O   THR A 197       8.956  31.106  45.613  2.00  1.00           O
ATOM   1563  N   ALA A 198       9.686  31.022  47.744  2.00  1.00           N
ATOM   1564  CA  ALA A 198      11.020  31.377  47.374  2.00  1.00           C
ATOM   1565  CB  ALA A 198      11.980  31.403  48.576  2.00  1.00           C
ATOM   1566  C   ALA A 198      11.511  30.346  46.431  2.00  1.00           C
ATOM   1567  O   ALA A 198      12.182  30.640  45.443  2.00  1.00           O
ATOM   1568  N   ALA A 199      11.156  29.093  46.728  2.00  1.00           N
ATOM   1569  CA  ALA A 199      11.572  27.986  45.940  2.00  1.00           C
ATOM   1570  CB  ALA A 199      11.055  26.657  46.510  2.00  1.00           C
ATOM   1571  C   ALA A 199      11.014  28.144  44.550  2.00  1.00           C
ATOM   1572  O   ALA A 199      11.678  27.808  43.573  2.00  1.00           O
ATOM   1573  N   ALA A 200       9.775  28.663  44.419  2.00  1.00           N
ATOM   1574  CA  ALA A 200       9.132  28.773  43.132  2.00  1.00           C
ATOM   1575  CB  ALA A 200       7.729  29.394  43.226  2.00  1.00           C
ATOM   1576  C   ALA A 200       9.937  29.643  42.231  2.00  1.00           C
ATOM   1577  O   ALA A 200      10.112  29.305  41.061  2.00  1.00           O
ATOM   1578  N   LYS A 201      10.432  30.797  42.725  3.00  1.00           N
ATOM   1579  CA  LYS A 201      11.311  31.506  41.847  3.00  1.00           C
ATOM   1580  CB  LYS A 201      11.910  32.807  42.404  3.00  1.00           C
ATOM   1581  CG  LYS A 201      10.948  33.992  42.440  3.00  1.00           C
ATOM   1582  CD  LYS A 201      11.530  35.204  43.169  3.00  1.00           C
ATOM   1583  CE  LYS A 201      10.625  36.434  43.118  3.00  1.00           C
ATOM   1584  NZ  LYS A 201       9.453  36.229  43.996  3.00  1.00           N
ATOM   1585  C   LYS A 201      12.447  30.542  41.751  3.00  1.00           C
ATOM   1586  O   LYS A 201      12.805  29.927  42.755  3.00  1.00           O
ATOM   1587  N   HIS A 202      13.062  30.396  40.565  3.00  1.00           N
ATOM   1588  CA  HIS A 202      14.031  29.351  40.411  3.00  1.00           C
ATOM   1589  ND1 HIS A 202      16.627  28.048  39.477  3.00  1.00           N
ATOM   1590  CG  HIS A 202      16.248  28.365  40.763  3.00  1.00           C
ATOM   1591  CB  HIS A 202      15.390  29.548  41.094  3.00  1.00           C
ATOM   1592  NE2 HIS A 202      17.418  26.436  40.787  3.00  1.00           N
ATOM   1593  CD2 HIS A 202      16.743  27.372  41.552  3.00  1.00           C
ATOM   1594  CE1 HIS A 202      17.320  26.885  39.549  3.00  1.00           C
ATOM   1595  C   HIS A 202      13.436  28.056  40.866  3.00  1.00           C
ATOM   1596  O   HIS A 202      13.666  27.655  42.007  3.00  1.00           O
ATOM   1597  N   LEU A 203      12.624  27.427  39.967  3.00  1.00           N
ATOM   1598  CA  LEU A 203      11.904  26.183  40.142  3.00  1.00           C
ATOM   1599  CB  LEU A 203      11.626  25.508  38.780  3.00  1.00           C
ATOM   1600  CG  LEU A 203      10.761  24.228  38.779  3.00  1.00           C
ATOM   1601  CD1 LEU A 203      10.603  23.705  37.342  3.00  1.00           C
ATOM   1602  CD2 LEU A 203      11.277  23.135  39.728  3.00  1.00           C
ATOM   1603  C   LEU A 203      12.847  25.303  40.938  3.00  1.00           C
ATOM   1604  O   LEU A 203      13.963  25.021  40.507  3.00  1.00           O
ATOM   1605  N   THR A 204      12.396  24.867  42.139  1.00  1.00           N
ATOM   1606  CA  THR A 204      13.176  24.213  43.167  1.00  1.00           C
ATOM   1607  CB  THR A 204      12.662  24.613  44.524  1.00  1.00           C
ATOM   1608  OG1 THR A 204      13.365  23.946  45.559  1.00  1.00           O
ATOM   1609  CG2 THR A 204      11.137  24.425  44.595  1.00  1.00           C
ATOM   1610  C   THR A 204      13.285  22.707  42.972  1.00  1.00           C
ATOM   1611  O   THR A 204      14.101  22.411  42.101  1.00  1.00           O
ATOM   1612  N   PRO A 205      12.691  21.640  43.546  1.00  1.00           N
ATOM   1613  CA  PRO A 205      11.664  21.508  44.584  1.00  1.00           C
ATOM   1614  CD  PRO A 205      12.732  20.437  42.726  1.00  1.00           C
ATOM   1615  CB  PRO A 205      10.893  20.228  44.258  1.00  1.00           C
ATOM   1616  CG  PRO A 205      11.892  19.387  43.458  1.00  1.00           C
ATOM   1617  C   PRO A 205      12.044  21.515  46.035  1.00  1.00           C
ATOM   1618  O   PRO A 205      13.228  21.504  46.362  1.00  1.00           O
ATOM   1619  N   VAL A 206      11.007  21.494  46.915  4.00  1.00           N
ATOM   1620  CA  VAL A 206      11.169  21.526  48.344  4.00  1.00           C
ATOM   1621  CB  VAL A 206      10.555  22.743  48.973  4.00  1.00           C
ATOM   1622  CG1 VAL A 206      11.152  23.996  48.313  4.00  1.00           C
ATOM   1623  CG2 VAL A 206       9.024  22.635  48.866  4.00  1.00           C
ATOM   1624  C   VAL A 206      10.459  20.384  48.978  4.00  1.00           C
ATOM   1625  O   VAL A 206       9.461  19.881  48.466  4.00  1.00           O
ATOM   1626  N   THR A 207      11.007  19.939  50.123  4.00  1.00           N
ATOM   1627  CA  THR A 207      10.371  18.947  50.932  4.00  1.00           C
ATOM   1628  CB  THR A 207      11.226  17.741  51.178  4.00  1.00           C
ATOM   1629  OG1 THR A 207      11.581  17.135  49.944  4.00  1.00           O
ATOM   1630  CG2 THR A 207      10.441  16.743  52.045  4.00  1.00           C
ATOM   1631  C   THR A 207      10.174  19.622  52.264  4.00  1.00           C
ATOM   1632  O   THR A 207      11.156  19.910  52.947  4.00  1.00           O
ATOM   1633  N   LEU A 208       8.920  19.915  52.689  4.00  1.00           N
ATOM   1634  CA  LEU A 208       8.814  20.592  53.957  4.00  1.00           C
ATOM   1635  CB  LEU A 208       8.297  22.044  53.905  4.00  1.00           C
ATOM   1636  CG  LEU A 208       6.938  22.271  53.226  4.00  1.00           C
ATOM   1637  CD1 LEU A 208       6.570  23.764  53.259  4.00  1.00           C
ATOM   1638  CD2 LEU A 208       6.926  21.709  51.797  4.00  1.00           C
ATOM   1639  C   LEU A 208       8.019  19.808  54.961  4.00  1.00           C
ATOM   1640  O   LEU A 208       6.875  19.435  54.710  4.00  1.00           O
ATOM   1641  N   GLU A 209       8.644  19.527  56.134  4.00  1.00           N
ATOM   1642  CA  GLU A 209       7.978  18.893  57.246  4.00  1.00           C
ATOM   1643  CB  GLU A 209       8.796  17.814  57.974  4.00  1.00           C
ATOM   1644  CG  GLU A 209       7.979  17.075  59.037  4.00  1.00           C
ATOM   1645  CD  GLU A 209       6.932  16.223  58.328  4.00  1.00           C
ATOM   1646  OE1 GLU A 209       7.070  16.023  57.091  4.00  1.00           O
ATOM   1647  OE2 GLU A 209       5.979  15.762  59.013  4.00  1.00           O
ATOM   1648  C   GLU A 209       7.712  20.000  58.189  4.00  1.00           C
ATOM   1649  O   GLU A 209       8.622  20.715  58.606  4.00  1.00           O
ATOM   1650  N   LEU A 210       6.430  20.177  58.530  1.00  1.00           N
ATOM   1651  CA  LEU A 210       6.058  21.298  59.326  1.00  1.00           C
ATOM   1652  CB  LEU A 210       5.164  22.274  58.551  1.00  1.00           C
ATOM   1653  CG  LEU A 210       5.885  22.854  57.323  1.00  1.00           C
ATOM   1654  CD1 LEU A 210       4.994  23.830  56.538  1.00  1.00           C
ATOM   1655  CD2 LEU A 210       7.231  23.475  57.731  1.00  1.00           C
ATOM   1656  C   LEU A 210       5.263  20.786  60.469  1.00  1.00           C
ATOM   1657  O   LEU A 210       5.579  19.751  61.056  1.00  1.00           O
ATOM   1658  N   GLY A 211       4.195  21.526  60.819  1.00  1.00           N
ATOM   1659  CA  GLY A 211       3.457  21.115  61.962  1.00  1.00           C
ATOM   1660  C   GLY A 211       1.995  21.229  61.753  1.00  1.00           C
ATOM   1661  O   GLY A 211       1.493  21.404  60.644  1.00  1.00           O
ATOM   1662  N   GLY A 212       1.291  21.092  62.888  1.00  1.00           N
ATOM   1663  CA  GLY A 212      -0.128  21.139  63.008  1.00  1.00           C
ATOM   1664  C   GLY A 212      -0.384  20.429  64.302  1.00  1.00           C
ATOM   1665  O   GLY A 212       0.558  19.987  64.957  1.00  1.00           O
ATOM   1666  N   LYS A 213      -1.654  20.294  64.727  1.00  1.00           N
ATOM   1667  CA  LYS A 213      -1.858  19.620  65.978  1.00  1.00           C
ATOM   1668  CB  LYS A 213      -3.107  20.096  66.745  1.00  1.00           C
ATOM   1669  CG  LYS A 213      -4.421  19.949  65.979  1.00  1.00           C
ATOM   1670  CD  LYS A 213      -5.652  20.255  66.837  1.00  1.00           C
ATOM   1671  CE  LYS A 213      -5.988  19.167  67.860  1.00  1.00           C
ATOM   1672  NZ  LYS A 213      -7.017  19.659  68.805  1.00  1.00           N
ATOM   1673  C   LYS A 213      -1.953  18.150  65.745  1.00  1.00           C
ATOM   1674  O   LYS A 213      -2.564  17.707  64.776  1.00  1.00           O
ATOM   1675  N   SER A 214      -1.337  17.350  66.645  1.00  1.00           N
ATOM   1676  CA  SER A 214      -1.363  15.920  66.492  1.00  1.00           C
ATOM   1677  CB  SER A 214      -0.029  15.247  66.844  1.00  1.00           C
ATOM   1678  OG  SER A 214       0.989  15.697  65.962  1.00  1.00           O
ATOM   1679  C   SER A 214      -2.406  15.399  67.419  1.00  1.00           C
ATOM   1680  O   SER A 214      -2.310  15.531  68.637  1.00  1.00           O
ATOM   1681  N   PRO A 215      -3.426  14.826  66.846  4.00  1.00           N
ATOM   1682  CA  PRO A 215      -4.454  14.296  67.692  4.00  1.00           C
ATOM   1683  CD  PRO A 215      -3.979  15.415  65.638  4.00  1.00           C
ATOM   1684  CB  PRO A 215      -5.727  14.252  66.846  4.00  1.00           C
ATOM   1685  CG  PRO A 215      -5.507  15.364  65.809  4.00  1.00           C
ATOM   1686  C   PRO A 215      -4.121  13.010  68.325  4.00  1.00           C
ATOM   1687  O   PRO A 215      -3.480  12.173  67.693  4.00  1.00           O
ATOM   1688  N   CYS A 216      -4.545  12.839  69.586  4.00  1.00           N
ATOM   1689  CA  CYS A 216      -4.384  11.563  70.184  4.00  1.00           C
ATOM   1690  CB  CYS A 216      -3.334  11.489  71.309  4.00  1.00           C
ATOM   1691  SG  CYS A 216      -3.801  12.410  72.798  4.00  1.00           S
ATOM   1692  C   CYS A 216      -5.723  11.222  70.731  4.00  1.00           C
ATOM   1693  O   CYS A 216      -6.311  11.992  71.486  4.00  1.00           O
ATOM   1694  N   TYR A 217      -6.268  10.062  70.332  4.00  1.00           N
ATOM   1695  CA  TYR A 217      -7.571   9.721  70.806  4.00  1.00           C
ATOM   1696  CB  TYR A 217      -8.546   9.372  69.662  4.00  1.00           C
ATOM   1697  CG  TYR A 217      -9.895   9.057  70.218  4.00  1.00           C
ATOM   1698  CD1 TYR A 217     -10.201   7.787  70.646  4.00  1.00           C
ATOM   1699  CD2 TYR A 217     -10.855  10.039  70.316  4.00  1.00           C
ATOM   1700  CE1 TYR A 217     -11.446   7.501  71.156  4.00  1.00           C
ATOM   1701  CE2 TYR A 217     -12.103   9.759  70.824  4.00  1.00           C
ATOM   1702  CZ  TYR A 217     -12.401   8.486  71.244  4.00  1.00           C
ATOM   1703  OH  TYR A 217     -13.680   8.196  71.766  4.00  1.00           O
ATOM   1704  C   TYR A 217      -7.391   8.482  71.635  4.00  1.00           C
ATOM   1705  O   TYR A 217      -6.901   7.462  71.150  4.00  1.00           O
ATOM   1706  N   VAL A 218      -7.775   8.559  72.923  4.00  1.00           N
ATOM   1707  CA  VAL A 218      -7.588   7.518  73.897  4.00  1.00           C
ATOM   1708  CB  VAL A 218      -7.914   7.993  75.284  4.00  1.00           C
ATOM   1709  CG1 VAL A 218      -7.704   6.840  76.279  4.00  1.00           C
ATOM   1710  CG2 VAL A 218      -7.064   9.240  75.582  4.00  1.00           C
ATOM   1711  C   VAL A 218      -8.419   6.294  73.639  4.00  1.00           C
ATOM   1712  O   VAL A 218      -7.920   5.178  73.769  4.00  1.00           O
ATOM   1713  N   ASP A 219      -9.707   6.454  73.270  1.00  1.00           N
ATOM   1714  CA  ASP A 219     -10.579   5.318  73.114  1.00  1.00           C
ATOM   1715  CB  ASP A 219      -9.992   4.178  72.265  1.00  1.00           C
ATOM   1716  CG  ASP A 219     -11.106   3.170  72.017  1.00  1.00           C
ATOM   1717  OD1 ASP A 219     -12.271   3.465  72.396  1.00  1.00           O
ATOM   1718  OD2 ASP A 219     -10.806   2.090  71.442  1.00  1.00           O
ATOM   1719  C   ASP A 219     -10.852   4.791  74.478  1.00  1.00           C
ATOM   1720  O   ASP A 219      -9.943   4.324  75.162  1.00  1.00           O
ATOM   1721  N   LYS A 220     -12.122   4.867  74.926  3.00  1.00           N
ATOM   1722  CA  LYS A 220     -12.403   4.319  76.215  3.00  1.00           C
ATOM   1723  CB  LYS A 220     -13.817   4.572  76.779  3.00  1.00           C
ATOM   1724  CG  LYS A 220     -13.923   4.063  78.223  3.00  1.00           C
ATOM   1725  CD  LYS A 220     -15.110   4.570  79.044  3.00  1.00           C
ATOM   1726  CE  LYS A 220     -15.127   3.996  80.466  3.00  1.00           C
ATOM   1727  NZ  LYS A 220     -16.265   4.545  81.238  3.00  1.00           N
ATOM   1728  C   LYS A 220     -12.203   2.842  76.047  3.00  1.00           C
ATOM   1729  O   LYS A 220     -12.019   2.354  74.933  3.00  1.00           O
ATOM   1730  N   ASN A 221     -12.231   2.079  77.153  3.00  1.00           N
ATOM   1731  CA  ASN A 221     -11.984   0.672  77.073  3.00  1.00           C
ATOM   1732  CB  ASN A 221     -12.976  -0.104  76.191  3.00  1.00           C
ATOM   1733  CG  ASN A 221     -12.701  -1.586  76.419  3.00  1.00           C
ATOM   1734  OD1 ASN A 221     -12.684  -2.054  77.556  3.00  1.00           O
ATOM   1735  ND2 ASN A 221     -12.468  -2.347  75.315  3.00  1.00           N
ATOM   1736  C   ASN A 221     -10.607   0.413  76.555  3.00  1.00           C
ATOM   1737  O   ASN A 221     -10.426  -0.288  75.562  3.00  1.00           O
ATOM   1738  N   CYS A 222      -9.594   1.004  77.222  1.00  1.00           N
ATOM   1739  CA  CYS A 222      -8.228   0.783  76.849  1.00  1.00           C
ATOM   1740  CB  CYS A 222      -7.599   1.990  76.135  1.00  1.00           C
ATOM   1741  SG  CYS A 222      -7.629   3.485  77.169  1.00  1.00           S
ATOM   1742  C   CYS A 222      -7.439   0.554  78.111  1.00  1.00           C
ATOM   1743  O   CYS A 222      -7.971   0.681  79.212  1.00  1.00           O
ATOM   1744  N   ASP A 223      -6.143   0.181  77.983  1.00  1.00           N
ATOM   1745  CA  ASP A 223      -5.304  -0.009  79.142  1.00  1.00           C
ATOM   1746  CB  ASP A 223      -4.131  -0.979  78.919  1.00  1.00           C
ATOM   1747  CG  ASP A 223      -4.659  -2.400  78.810  1.00  1.00           C
ATOM   1748  OD1 ASP A 223      -5.838  -2.630  79.189  1.00  1.00           O
ATOM   1749  OD2 ASP A 223      -3.883  -3.277  78.346  1.00  1.00           O
ATOM   1750  C   ASP A 223      -4.686   1.311  79.425  1.00  1.00           C
ATOM   1751  O   ASP A 223      -3.737   1.738  78.770  1.00  1.00           O
ATOM   1752  N   LEU A 224      -5.248   1.996  80.422  2.00  1.00           N
ATOM   1753  CA  LEU A 224      -4.837   3.315  80.758  2.00  1.00           C
ATOM   1754  CB  LEU A 224      -5.833   3.997  81.701  2.00  1.00           C
ATOM   1755  CG  LEU A 224      -7.185   4.278  81.024  2.00  1.00           C
ATOM   1756  CD1 LEU A 224      -8.166   4.960  81.989  2.00  1.00           C
ATOM   1757  CD2 LEU A 224      -6.984   5.070  79.722  2.00  1.00           C
ATOM   1758  C   LEU A 224      -3.481   3.403  81.380  2.00  1.00           C
ATOM   1759  O   LEU A 224      -2.762   4.354  81.084  2.00  1.00           O
ATOM   1760  N   ASP A 225      -3.092   2.453  82.258  2.00  1.00           N
ATOM   1761  CA  ASP A 225      -1.838   2.609  82.950  2.00  1.00           C
ATOM   1762  CB  ASP A 225      -1.489   1.426  83.867  2.00  1.00           C
ATOM   1763  CG  ASP A 225      -0.302   1.862  84.711  2.00  1.00           C
ATOM   1764  OD1 ASP A 225      -0.174   3.093  84.953  2.00  1.00           O
ATOM   1765  OD2 ASP A 225       0.499   0.977  85.113  2.00  1.00           O
ATOM   1766  C   ASP A 225      -0.765   2.706  81.920  2.00  1.00           C
ATOM   1767  O   ASP A 225       0.056   3.622  81.948  2.00  1.00           O
ATOM   1768  N   VAL A 226      -0.758   1.766  80.962  2.00  1.00           N
ATOM   1769  CA  VAL A 226       0.218   1.849  79.925  2.00  1.00           C
ATOM   1770  CB  VAL A 226       0.288   0.604  79.081  2.00  1.00           C
ATOM   1771  CG1 VAL A 226       0.769  -0.560  79.966  2.00  1.00           C
ATOM   1772  CG2 VAL A 226      -1.086   0.360  78.432  2.00  1.00           C
ATOM   1773  C   VAL A 226      -0.077   3.013  79.026  2.00  1.00           C
ATOM   1774  O   VAL A 226       0.815   3.806  78.731  2.00  1.00           O
ATOM   1775  N   ALA A 227      -1.341   3.174  78.576  2.00  1.00           N
ATOM   1776  CA  ALA A 227      -1.590   4.261  77.671  2.00  1.00           C
ATOM   1777  CB  ALA A 227      -2.790   4.023  76.737  2.00  1.00           C
ATOM   1778  C   ALA A 227      -1.899   5.450  78.503  2.00  1.00           C
ATOM   1779  O   ALA A 227      -3.033   5.667  78.928  2.00  1.00           O
ATOM   1780  N   CYS A 228      -0.857   6.256  78.740  2.00  1.00           N
ATOM   1781  CA  CYS A 228      -0.964   7.458  79.498  2.00  1.00           C
ATOM   1782  CB  CYS A 228      -1.878   7.372  80.746  2.00  1.00           C
ATOM   1783  SG  CYS A 228      -1.189   6.479  82.176  2.00  1.00           S
ATOM   1784  C   CYS A 228       0.438   7.740  79.924  2.00  1.00           C
ATOM   1785  O   CYS A 228       0.912   8.870  79.851  2.00  1.00           O
ATOM   1786  N   ARG A 229       1.142   6.697  80.407  2.00  1.00           N
ATOM   1787  CA  ARG A 229       2.526   6.838  80.731  2.00  1.00           C
ATOM   1788  CB  ARG A 229       3.122   5.557  81.340  2.00  1.00           C
ATOM   1789  CG  ARG A 229       3.022   4.364  80.394  2.00  1.00           C
ATOM   1790  CD  ARG A 229       3.714   3.099  80.886  2.00  1.00           C
ATOM   1791  NE  ARG A 229       3.853   2.231  79.687  2.00  1.00           N
ATOM   1792  CZ  ARG A 229       4.907   1.374  79.579  2.00  1.00           C
ATOM   1793  NH1 ARG A 229       5.762   1.201  80.629  2.00  1.00           N
ATOM   1794  NH2 ARG A 229       5.113   0.698  78.412  2.00  1.00           N
ATOM   1795  C   ARG A 229       3.186   7.084  79.420  2.00  1.00           C
ATOM   1796  O   ARG A 229       4.066   7.934  79.289  2.00  1.00           O
ATOM   1797  N   ARG A 230       2.722   6.336  78.401  2.00  1.00           N
ATOM   1798  CA  ARG A 230       3.251   6.431  77.078  2.00  1.00           C
ATOM   1799  CB  ARG A 230       2.562   5.463  76.112  2.00  1.00           C
ATOM   1800  CG  ARG A 230       2.814   4.002  76.478  2.00  1.00           C
ATOM   1801  CD  ARG A 230       2.076   3.015  75.576  2.00  1.00           C
ATOM   1802  NE  ARG A 230       2.531   1.648  75.949  2.00  1.00           N
ATOM   1803  CZ  ARG A 230       2.322   0.615  75.083  2.00  1.00           C
ATOM   1804  NH1 ARG A 230       1.675   0.841  73.902  2.00  1.00           N
ATOM   1805  NH2 ARG A 230       2.766  -0.637  75.395  2.00  1.00           N
ATOM   1806  C   ARG A 230       2.996   7.836  76.602  2.00  1.00           C
ATOM   1807  O   ARG A 230       3.897   8.496  76.089  2.00  1.00           O
ATOM   1808  N   ILE A 231       1.758   8.347  76.782  2.00  1.00           N
ATOM   1809  CA  ILE A 231       1.437   9.665  76.297  2.00  1.00           C
ATOM   1810  CB  ILE A 231      -0.041   9.956  76.337  2.00  1.00           C
ATOM   1811  CG1 ILE A 231      -0.349  11.247  75.567  2.00  1.00           C
ATOM   1812  CG2 ILE A 231      -0.537   9.952  77.791  2.00  1.00           C
ATOM   1813  CD1 ILE A 231      -1.837  11.415  75.277  2.00  1.00           C
ATOM   1814  C   ILE A 231       2.170  10.705  77.045  2.00  1.00           C
ATOM   1815  O   ILE A 231       2.805  11.573  76.450  2.00  1.00           O
ATOM   1816  N   ALA A 232       2.132  10.647  78.380  2.00  1.00           N
ATOM   1817  CA  ALA A 232       2.894  11.648  79.024  2.00  1.00           C
ATOM   1818  CB  ALA A 232       2.420  11.951  80.455  2.00  1.00           C
ATOM   1819  C   ALA A 232       4.258  11.042  79.115  2.00  1.00           C
ATOM   1820  O   ALA A 232       4.689  10.561  80.161  2.00  1.00           O
ATOM   1821  N   TRP A 233       4.951  11.083  77.965  2.00  1.00           N
ATOM   1822  CA  TRP A 233       6.263  10.591  77.663  2.00  1.00           C
ATOM   1823  CB  TRP A 233       6.285   9.107  77.290  2.00  1.00           C
ATOM   1824  CG  TRP A 233       7.600   8.682  76.697  2.00  1.00           C
ATOM   1825  CD2 TRP A 233       7.711   7.732  75.629  2.00  1.00           C
ATOM   1826  CD1 TRP A 233       8.866   9.107  76.974  2.00  1.00           C
ATOM   1827  NE1 TRP A 233       9.761   8.485  76.135  2.00  1.00           N
ATOM   1828  CE2 TRP A 233       9.062   7.635  75.303  2.00  1.00           C
ATOM   1829  CE3 TRP A 233       6.760   7.011  74.968  2.00  1.00           C
ATOM   1830  CZ2 TRP A 233       9.486   6.808  74.301  2.00  1.00           C
ATOM   1831  CZ3 TRP A 233       7.191   6.171  73.966  2.00  1.00           C
ATOM   1832  CH2 TRP A 233       8.528   6.071  73.639  2.00  1.00           C
ATOM   1833  C   TRP A 233       6.565  11.365  76.417  2.00  1.00           C
ATOM   1834  O   TRP A 233       7.466  12.201  76.377  2.00  1.00           O
ATOM   1835  N   GLY A 234       5.773  11.091  75.356  2.00  1.00           N
ATOM   1836  CA  GLY A 234       5.905  11.752  74.087  2.00  1.00           C
ATOM   1837  C   GLY A 234       5.613  13.230  74.238  2.00  1.00           C
ATOM   1838  O   GLY A 234       6.368  14.060  73.735  2.00  1.00           O
ATOM   1839  N   LYS A 235       4.517  13.600  74.944  2.00  1.00           N
ATOM   1840  CA  LYS A 235       4.114  14.982  75.118  2.00  1.00           C
ATOM   1841  CB  LYS A 235       2.857  15.097  75.990  2.00  1.00           C
ATOM   1842  CG  LYS A 235       2.399  16.534  76.219  2.00  1.00           C
ATOM   1843  CD  LYS A 235       1.072  16.619  76.964  2.00  1.00           C
ATOM   1844  CE  LYS A 235       1.185  16.338  78.465  2.00  1.00           C
ATOM   1845  NZ  LYS A 235       1.480  14.905  78.691  2.00  1.00           N
ATOM   1846  C   LYS A 235       5.182  15.694  75.852  2.00  1.00           C
ATOM   1847  O   LYS A 235       5.640  16.757  75.435  2.00  1.00           O
ATOM   1848  N   PHE A 236       5.625  15.104  76.969  2.00  1.00           N
ATOM   1849  CA  PHE A 236       6.598  15.808  77.728  2.00  1.00           C
ATOM   1850  CB  PHE A 236       6.249  15.837  79.224  2.00  1.00           C
ATOM   1851  CG  PHE A 236       7.094  16.856  79.901  2.00  1.00           C
ATOM   1852  CD1 PHE A 236       6.694  18.172  79.936  2.00  1.00           C
ATOM   1853  CD2 PHE A 236       8.276  16.503  80.509  2.00  1.00           C
ATOM   1854  CE1 PHE A 236       7.460  19.125  80.561  2.00  1.00           C
ATOM   1855  CE2 PHE A 236       9.048  17.452  81.136  2.00  1.00           C
ATOM   1856  CZ  PHE A 236       8.641  18.765  81.162  2.00  1.00           C
ATOM   1857  C   PHE A 236       7.881  15.059  77.569  2.00  1.00           C
ATOM   1858  O   PHE A 236       8.044  13.966  78.108  2.00  1.00           O
ATOM   1859  N   MET A 237       8.831  15.644  76.816  2.00  1.00           N
ATOM   1860  CA  MET A 237      10.098  15.013  76.591  2.00  1.00           C
ATOM   1861  CB  MET A 237      10.206  14.269  75.249  2.00  1.00           C
ATOM   1862  CG  MET A 237      11.538  13.530  75.092  2.00  1.00           C
ATOM   1863  SD  MET A 237      11.642  12.434  73.644  2.00  1.00           S
ATOM   1864  CE  MET A 237      11.596  13.780  72.428  2.00  1.00           C
ATOM   1865  C   MET A 237      11.099  16.085  76.597  2.00  1.00           C
ATOM   1866  O   MET A 237      11.759  16.334  77.605  2.00  1.00           O
ATOM   1867  N   ASN A 238      11.227  16.742  75.438  2.00  1.00           N
ATOM   1868  CA  ASN A 238      12.157  17.807  75.348  2.00  1.00           C
ATOM   1869  CB  ASN A 238      12.086  18.513  73.985  2.00  1.00           C
ATOM   1870  CG  ASN A 238      13.307  19.407  73.836  2.00  1.00           C
ATOM   1871  OD1 ASN A 238      13.822  19.946  74.813  2.00  1.00           O
ATOM   1872  ND2 ASN A 238      13.785  19.565  72.573  2.00  1.00           N
ATOM   1873  C   ASN A 238      11.745  18.790  76.410  2.00  1.00           C
ATOM   1874  O   ASN A 238      12.552  19.227  77.227  2.00  1.00           O
ATOM   1875  N   SER A 239      10.442  19.127  76.413  2.00  1.00           N
ATOM   1876  CA  SER A 239       9.758  19.987  77.345  2.00  1.00           C
ATOM   1877  CB  SER A 239      10.380  21.389  77.440  2.00  1.00           C
ATOM   1878  OG  SER A 239      10.232  22.068  76.201  2.00  1.00           O
ATOM   1879  C   SER A 239       8.467  20.147  76.632  2.00  1.00           C
ATOM   1880  O   SER A 239       7.674  21.035  76.926  2.00  1.00           O
ATOM   1881  N   GLY A 240       8.222  19.233  75.674  2.00  1.00           N
ATOM   1882  CA  GLY A 240       7.056  19.333  74.854  2.00  1.00           C
ATOM   1883  C   GLY A 240       7.421  19.960  73.567  2.00  1.00           C
ATOM   1884  O   GLY A 240       6.547  20.285  72.764  2.00  1.00           O
ATOM   1885  N   GLN A 241       8.725  20.170  73.327  1.00  1.00           N
ATOM   1886  CA  GLN A 241       9.007  20.737  72.055  1.00  1.00           C
ATOM   1887  CB  GLN A 241      10.089  21.832  72.073  1.00  1.00           C
ATOM   1888  CG  GLN A 241      11.472  21.387  72.535  1.00  1.00           C
ATOM   1889  CD  GLN A 241      12.284  22.666  72.657  1.00  1.00           C
ATOM   1890  OE1 GLN A 241      11.833  23.731  72.236  1.00  1.00           O
ATOM   1891  NE2 GLN A 241      13.499  22.574  73.257  1.00  1.00           N
ATOM   1892  C   GLN A 241       9.368  19.636  71.111  1.00  1.00           C
ATOM   1893  O   GLN A 241      10.498  19.151  71.097  1.00  1.00           O
ATOM   1894  N   THR A 242       8.374  19.196  70.306  1.00  1.00           N
ATOM   1895  CA  THR A 242       8.605  18.161  69.341  1.00  1.00           C
ATOM   1896  CB  THR A 242       8.380  16.776  69.870  1.00  1.00           C
ATOM   1897  OG1 THR A 242       8.763  15.815  68.897  1.00  1.00           O
ATOM   1898  CG2 THR A 242       6.890  16.618  70.217  1.00  1.00           C
ATOM   1899  C   THR A 242       7.660  18.327  68.220  1.00  1.00           C
ATOM   1900  O   THR A 242       6.573  18.883  68.369  1.00  1.00           O
ATOM   1901  N   CYS A 243       8.086  17.860  67.040  3.00  1.00           N
ATOM   1902  CA  CYS A 243       7.214  17.924  65.922  3.00  1.00           C
ATOM   1903  CB  CYS A 243       7.879  17.431  64.625  3.00  1.00           C
ATOM   1904  SG  CYS A 243       9.323  18.423  64.143  3.00  1.00           S
ATOM   1905  C   CYS A 243       6.046  16.990  66.185  3.00  1.00           C
ATOM   1906  O   CYS A 243       4.891  17.398  66.075  3.00  1.00           O
ATOM   1907  N   VAL A 244       6.312  15.711  66.565  3.00  1.00           N
ATOM   1908  CA  VAL A 244       5.241  14.763  66.801  3.00  1.00           C
ATOM   1909  CB  VAL A 244       5.522  13.399  66.244  3.00  1.00           C
ATOM   1910  CG1 VAL A 244       4.402  12.443  66.690  3.00  1.00           C
ATOM   1911  CG2 VAL A 244       5.662  13.521  64.718  3.00  1.00           C
ATOM   1912  C   VAL A 244       5.080  14.620  68.302  3.00  1.00           C
ATOM   1913  O   VAL A 244       5.792  13.835  68.925  3.00  1.00           O
ATOM   1914  N   ALA A 245       4.148  15.385  68.930  1.00  1.00           N
ATOM   1915  CA  ALA A 245       4.086  15.405  70.376  1.00  1.00           C
ATOM   1916  CB  ALA A 245       3.297  16.617  70.900  1.00  1.00           C
ATOM   1917  C   ALA A 245       3.590  14.181  71.122  1.00  1.00           C
ATOM   1918  O   ALA A 245       4.446  13.571  71.762  1.00  1.00           O
ATOM   1919  N   PRO A 246       2.354  13.688  71.152  1.00  1.00           N
ATOM   1920  CA  PRO A 246       1.132  14.248  70.623  1.00  1.00           C
ATOM   1921  CD  PRO A 246       2.091  12.457  71.882  1.00  1.00           C
ATOM   1922  CB  PRO A 246       0.099  13.127  70.694  1.00  1.00           C
ATOM   1923  CG  PRO A 246       0.562  12.305  71.907  1.00  1.00           C
ATOM   1924  C   PRO A 246       0.660  15.439  71.429  1.00  1.00           C
ATOM   1925  O   PRO A 246       1.068  15.568  72.583  1.00  1.00           O
ATOM   1926  N   ASP A 247      -0.185  16.320  70.835  1.00  1.00           N
ATOM   1927  CA  ASP A 247      -0.760  17.483  71.485  1.00  1.00           C
ATOM   1928  CB  ASP A 247      -1.205  18.578  70.499  1.00  1.00           C
ATOM   1929  CG  ASP A 247       0.034  19.155  69.823  1.00  1.00           C
ATOM   1930  OD1 ASP A 247       1.139  18.593  70.045  1.00  1.00           O
ATOM   1931  OD2 ASP A 247      -0.107  20.162  69.079  1.00  1.00           O
ATOM   1932  C   ASP A 247      -1.997  16.979  72.184  1.00  1.00           C
ATOM   1933  O   ASP A 247      -1.951  16.013  72.945  1.00  1.00           O
ATOM   1934  N   TYR A 248      -3.139  17.647  71.930  4.00  1.00           N
ATOM   1935  CA  TYR A 248      -4.445  17.349  72.463  4.00  1.00           C
ATOM   1936  CB  TYR A 248      -5.602  17.922  71.620  4.00  1.00           C
ATOM   1937  CG  TYR A 248      -5.923  19.331  71.983  4.00  1.00           C
ATOM   1938  CD1 TYR A 248      -5.149  20.408  71.613  4.00  1.00           C
ATOM   1939  CD2 TYR A 248      -7.076  19.557  72.695  4.00  1.00           C
ATOM   1940  CE1 TYR A 248      -5.523  21.686  71.980  4.00  1.00           C
ATOM   1941  CE2 TYR A 248      -7.449  20.824  73.058  4.00  1.00           C
ATOM   1942  CZ  TYR A 248      -6.676  21.895  72.706  4.00  1.00           C
ATOM   1943  OH  TYR A 248      -7.082  23.186  73.101  4.00  1.00           O
ATOM   1944  C   TYR A 248      -4.729  15.895  72.566  4.00  1.00           C
ATOM   1945  O   TYR A 248      -4.217  15.069  71.813  4.00  1.00           O
ATOM   1946  N   ILE A 249      -5.589  15.589  73.557  4.00  1.00           N
ATOM   1947  CA  ILE A 249      -6.095  14.290  73.872  4.00  1.00           C
ATOM   1948  CB  ILE A 249      -6.136  14.058  75.355  4.00  1.00           C
ATOM   1949  CG1 ILE A 249      -4.817  14.490  76.028  4.00  1.00           C
ATOM   1950  CG2 ILE A 249      -6.486  12.579  75.587  4.00  1.00           C
ATOM   1951  CD1 ILE A 249      -3.564  13.785  75.527  4.00  1.00           C
ATOM   1952  C   ILE A 249      -7.507  14.400  73.458  4.00  1.00           C
ATOM   1953  O   ILE A 249      -8.103  15.469  73.557  4.00  1.00           O
ATOM   1954  N   LEU A 250      -8.065  13.333  72.888  4.00  1.00           N
ATOM   1955  CA  LEU A 250      -9.447  13.439  72.593  4.00  1.00           C
ATOM   1956  CB  LEU A 250      -9.751  13.295  71.091  4.00  1.00           C
ATOM   1957  CG  LEU A 250     -11.160  13.776  70.708  4.00  1.00           C
ATOM   1958  CD1 LEU A 250     -12.241  13.024  71.494  4.00  1.00           C
ATOM   1959  CD2 LEU A 250     -11.271  15.306  70.819  4.00  1.00           C
ATOM   1960  C   LEU A 250     -10.028  12.252  73.318  4.00  1.00           C
ATOM   1961  O   LEU A 250      -9.509  11.145  73.184  4.00  1.00           O
ATOM   1962  N   CYS A 251     -11.090  12.424  74.137  4.00  1.00           N
ATOM   1963  CA  CYS A 251     -11.545  11.271  74.873  4.00  1.00           C
ATOM   1964  CB  CYS A 251     -10.856  11.132  76.241  4.00  1.00           C
ATOM   1965  SG  CYS A 251     -11.118  12.590  77.296  4.00  1.00           S
ATOM   1966  C   CYS A 251     -13.001  11.358  75.127  4.00  1.00           C
ATOM   1967  O   CYS A 251     -13.594  12.433  75.113  4.00  1.00           O
ATOM   1968  N   ASP A 252     -13.619  10.186  75.351  1.00  1.00           N
ATOM   1969  CA  ASP A 252     -14.995  10.199  75.714  1.00  1.00           C
ATOM   1970  CB  ASP A 252     -15.701   8.839  75.621  1.00  1.00           C
ATOM   1971  CG  ASP A 252     -15.041   7.859  76.578  1.00  1.00           C
ATOM   1972  OD1 ASP A 252     -13.812   7.993  76.820  1.00  1.00           O
ATOM   1973  OD2 ASP A 252     -15.763   6.956  77.081  1.00  1.00           O
ATOM   1974  C   ASP A 252     -14.998  10.660  77.139  1.00  1.00           C
ATOM   1975  O   ASP A 252     -13.981  10.563  77.820  1.00  1.00           O
ATOM   1976  N   PRO A 253     -16.089  11.184  77.618  2.00  1.00           N
ATOM   1977  CA  PRO A 253     -16.125  11.631  78.987  2.00  1.00           C
ATOM   1978  CD  PRO A 253     -16.974  11.965  76.777  2.00  1.00           C
ATOM   1979  CB  PRO A 253     -17.313  12.593  79.087  2.00  1.00           C
ATOM   1980  CG  PRO A 253     -18.062  12.443  77.749  2.00  1.00           C
ATOM   1981  C   PRO A 253     -16.199  10.444  79.884  2.00  1.00           C
ATOM   1982  O   PRO A 253     -16.434   9.335  79.407  2.00  1.00           O
ATOM   1983  N   SER A 254     -15.998  10.669  81.194  2.00  1.00           N
ATOM   1984  CA  SER A 254     -15.968   9.662  82.212  2.00  1.00           C
ATOM   1985  CB  SER A 254     -17.085   8.613  82.075  2.00  1.00           C
ATOM   1986  OG  SER A 254     -18.340   9.218  82.359  2.00  1.00           O
ATOM   1987  C   SER A 254     -14.625   9.000  82.192  2.00  1.00           C
ATOM   1988  O   SER A 254     -14.187   8.451  83.202  2.00  1.00           O
ATOM   1989  N   ILE A 255     -13.921   9.049  81.047  2.00  1.00           N
ATOM   1990  CA  ILE A 255     -12.578   8.546  80.983  2.00  1.00           C
ATOM   1991  CB  ILE A 255     -12.077   8.240  79.595  2.00  1.00           C
ATOM   1992  CG1 ILE A 255     -10.899   7.252  79.669  2.00  1.00           C
ATOM   1993  CG2 ILE A 255     -11.681   9.554  78.907  2.00  1.00           C
ATOM   1994  CD1 ILE A 255     -10.516   6.645  78.319  2.00  1.00           C
ATOM   1995  C   ILE A 255     -11.654   9.543  81.592  2.00  1.00           C
ATOM   1996  O   ILE A 255     -10.662   9.203  82.235  2.00  1.00           O
ATOM   1997  N   GLN A 256     -12.008  10.825  81.405  2.00  1.00           N
ATOM   1998  CA  GLN A 256     -11.159  11.945  81.656  2.00  1.00           C
ATOM   1999  CB  GLN A 256     -11.914  13.272  81.520  2.00  1.00           C
ATOM   2000  CG  GLN A 256     -11.074  14.493  81.885  2.00  1.00           C
ATOM   2001  CD  GLN A 256     -11.991  15.702  81.812  2.00  1.00           C
ATOM   2002  OE1 GLN A 256     -12.059  16.384  80.791  2.00  1.00           O
ATOM   2003  NE2 GLN A 256     -12.725  15.970  82.925  2.00  1.00           N
ATOM   2004  C   GLN A 256     -10.599  11.937  83.034  2.00  1.00           C
ATOM   2005  O   GLN A 256      -9.404  12.165  83.215  2.00  1.00           O
ATOM   2006  N   ASN A 257     -11.427  11.661  84.048  2.00  1.00           N
ATOM   2007  CA  ASN A 257     -10.937  11.731  85.391  2.00  1.00           C
ATOM   2008  CB  ASN A 257     -12.011  11.325  86.417  2.00  1.00           C
ATOM   2009  CG  ASN A 257     -13.182  12.291  86.292  2.00  1.00           C
ATOM   2010  OD1 ASN A 257     -13.531  12.728  85.197  2.00  1.00           O
ATOM   2011  ND2 ASN A 257     -13.810  12.636  87.447  2.00  1.00           N
ATOM   2012  C   ASN A 257      -9.834  10.735  85.507  2.00  1.00           C
ATOM   2013  O   ASN A 257      -8.834  10.964  86.183  2.00  1.00           O
ATOM   2014  N   GLN A 258      -9.999   9.582  84.846  2.00  1.00           N
ATOM   2015  CA  GLN A 258      -9.014   8.554  84.949  2.00  1.00           C
ATOM   2016  CB  GLN A 258      -9.514   7.231  84.347  2.00  1.00           C
ATOM   2017  CG  GLN A 258     -10.717   6.698  85.133  2.00  1.00           C
ATOM   2018  CD  GLN A 258     -11.256   5.442  84.468  2.00  1.00           C
ATOM   2019  OE1 GLN A 258     -12.456   5.328  84.222  2.00  1.00           O
ATOM   2020  NE2 GLN A 258     -10.356   4.463  84.185  2.00  1.00           N
ATOM   2021  C   GLN A 258      -7.722   8.962  84.317  2.00  1.00           C
ATOM   2022  O   GLN A 258      -6.653   8.724  84.876  2.00  1.00           O
ATOM   2023  N   ILE A 259      -7.775   9.612  83.143  2.00  1.00           N
ATOM   2024  CA  ILE A 259      -6.553   9.963  82.484  2.00  1.00           C
ATOM   2025  CB  ILE A 259      -6.763  10.577  81.128  2.00  1.00           C
ATOM   2026  CG1 ILE A 259      -5.429  10.647  80.367  2.00  1.00           C
ATOM   2027  CG2 ILE A 259      -7.448  11.939  81.310  2.00  1.00           C
ATOM   2028  CD1 ILE A 259      -4.854   9.271  80.029  2.00  1.00           C
ATOM   2029  C   ILE A 259      -5.791  10.929  83.344  2.00  1.00           C
ATOM   2030  O   ILE A 259      -4.570  10.829  83.448  2.00  1.00           O
ATOM   2031  N   VAL A 260      -6.483  11.888  83.998  2.00  1.00           N
ATOM   2032  CA  VAL A 260      -5.769  12.888  84.745  2.00  1.00           C
ATOM   2033  CB  VAL A 260      -6.634  13.970  85.326  2.00  1.00           C
ATOM   2034  CG1 VAL A 260      -7.344  14.677  84.159  2.00  1.00           C
ATOM   2035  CG2 VAL A 260      -7.571  13.381  86.386  2.00  1.00           C
ATOM   2036  C   VAL A 260      -4.956  12.261  85.844  2.00  1.00           C
ATOM   2037  O   VAL A 260      -3.785  12.601  85.996  2.00  1.00           O
ATOM   2038  N   GLU A 261      -5.523  11.327  86.641  2.00  1.00           N
ATOM   2039  CA  GLU A 261      -4.725  10.766  87.705  2.00  1.00           C
ATOM   2040  CB  GLU A 261      -5.470   9.871  88.703  2.00  1.00           C
ATOM   2041  CG  GLU A 261      -4.492   9.340  89.754  2.00  1.00           C
ATOM   2042  CD  GLU A 261      -5.254   8.840  90.967  2.00  1.00           C
ATOM   2043  OE1 GLU A 261      -6.444   9.222  91.124  2.00  1.00           O
ATOM   2044  OE2 GLU A 261      -4.644   8.074  91.760  2.00  1.00           O
ATOM   2045  C   GLU A 261      -3.600   9.957  87.147  2.00  1.00           C
ATOM   2046  O   GLU A 261      -2.470  10.049  87.622  2.00  1.00           O
ATOM   2047  N   LYS A 262      -3.876   9.157  86.103  2.00  1.00           N
ATOM   2048  CA  LYS A 262      -2.885   8.275  85.557  2.00  1.00           C
ATOM   2049  CB  LYS A 262      -3.477   7.379  84.462  2.00  1.00           C
ATOM   2050  CG  LYS A 262      -4.502   6.409  85.058  2.00  1.00           C
ATOM   2051  CD  LYS A 262      -5.412   5.736  84.034  2.00  1.00           C
ATOM   2052  CE  LYS A 262      -6.362   4.702  84.647  2.00  1.00           C
ATOM   2053  NZ  LYS A 262      -5.589   3.570  85.206  2.00  1.00           N
ATOM   2054  C   LYS A 262      -1.743   9.093  85.022  2.00  1.00           C
ATOM   2055  O   LYS A 262      -0.583   8.719  85.183  2.00  1.00           O
ATOM   2056  N   LEU A 263      -2.035  10.248  84.388  2.00  1.00           N
ATOM   2057  CA  LEU A 263      -0.988  11.075  83.845  2.00  1.00           C
ATOM   2058  CB  LEU A 263      -1.511  12.301  83.075  2.00  1.00           C
ATOM   2059  CG  LEU A 263      -2.082  11.960  81.687  2.00  1.00           C
ATOM   2060  CD1 LEU A 263      -2.589  13.218  80.962  2.00  1.00           C
ATOM   2061  CD2 LEU A 263      -1.045  11.189  80.852  2.00  1.00           C
ATOM   2062  C   LEU A 263      -0.105  11.576  84.954  2.00  1.00           C
ATOM   2063  O   LEU A 263       1.116  11.597  84.812  2.00  1.00           O
ATOM   2064  N   LYS A 264      -0.693  11.980  86.098  2.00  1.00           N
ATOM   2065  CA  LYS A 264       0.073  12.520  87.193  2.00  1.00           C
ATOM   2066  CB  LYS A 264      -0.800  13.033  88.355  2.00  1.00           C
ATOM   2067  CG  LYS A 264      -1.543  14.335  88.033  2.00  1.00           C
ATOM   2068  CD  LYS A 264      -2.543  14.778  89.108  2.00  1.00           C
ATOM   2069  CE  LYS A 264      -4.003  14.462  88.777  2.00  1.00           C
ATOM   2070  NZ  LYS A 264      -4.386  13.148  89.338  2.00  1.00           N
ATOM   2071  C   LYS A 264       0.987  11.485  87.719  2.00  1.00           C
ATOM   2072  O   LYS A 264       2.096  11.795  88.152  2.00  1.00           O
ATOM   2073  N   LYS A 265       0.543  10.221  87.688  2.00  1.00           N
ATOM   2074  CA  LYS A 265       1.356   9.195  88.250  2.00  1.00           C
ATOM   2075  CB  LYS A 265       0.735   7.800  88.091  2.00  1.00           C
ATOM   2076  CG  LYS A 265       1.525   6.705  88.803  2.00  1.00           C
ATOM   2077  CD  LYS A 265       0.810   5.354  88.824  2.00  1.00           C
ATOM   2078  CE  LYS A 265       1.694   4.210  89.323  2.00  1.00           C
ATOM   2079  NZ  LYS A 265       1.038   2.913  89.046  2.00  1.00           N
ATOM   2080  C   LYS A 265       2.674   9.186  87.551  2.00  1.00           C
ATOM   2081  O   LYS A 265       3.726   9.207  88.190  2.00  1.00           O
ATOM   2082  N   SER A 266       2.651   9.193  86.210  2.00  1.00           N
ATOM   2083  CA  SER A 266       3.869   9.150  85.463  2.00  1.00           C
ATOM   2084  CB  SER A 266       3.632   8.982  83.953  2.00  1.00           C
ATOM   2085  OG  SER A 266       2.941  10.113  83.443  2.00  1.00           O
ATOM   2086  C   SER A 266       4.611  10.429  85.644  2.00  1.00           C
ATOM   2087  O   SER A 266       5.839  10.445  85.706  2.00  1.00           O
ATOM   2088  N   LEU A 267       3.867  11.537  85.763  2.00  1.00           N
ATOM   2089  CA  LEU A 267       4.473  12.827  85.867  2.00  1.00           C
ATOM   2090  CB  LEU A 267       3.445  13.963  85.986  2.00  1.00           C
ATOM   2091  CG  LEU A 267       2.539  14.082  84.749  2.00  1.00           C
ATOM   2092  CD1 LEU A 267       1.647  15.330  84.827  2.00  1.00           C
ATOM   2093  CD2 LEU A 267       3.355  14.007  83.451  2.00  1.00           C
ATOM   2094  C   LEU A 267       5.302  12.835  87.113  2.00  1.00           C
ATOM   2095  O   LEU A 267       6.265  13.586  87.207  2.00  1.00           O
ATOM   2096  N   LYS A 268       4.891  12.106  88.166  2.00  1.00           N
ATOM   2097  CA  LYS A 268       5.730  12.028  89.332  2.00  1.00           C
ATOM   2098  CB  LYS A 268       4.987  11.524  90.581  2.00  1.00           C
ATOM   2099  CG  LYS A 268       4.062  12.584  91.181  2.00  1.00           C
ATOM   2100  CD  LYS A 268       3.073  12.046  92.215  2.00  1.00           C
ATOM   2101  CE  LYS A 268       2.204  13.144  92.831  2.00  1.00           C
ATOM   2102  NZ  LYS A 268       1.088  12.541  93.591  2.00  1.00           N
ATOM   2103  C   LYS A 268       6.929  11.131  89.114  2.00  1.00           C
ATOM   2104  O   LYS A 268       8.030  11.447  89.563  2.00  1.00           O
ATOM   2105  N   GLU A 269       6.759   9.964  88.450  2.00  1.00           N
ATOM   2106  CA  GLU A 269       7.873   9.060  88.287  2.00  1.00           C
ATOM   2107  CB  GLU A 269       7.479   7.765  87.550  2.00  1.00           C
ATOM   2108  CG  GLU A 269       6.523   6.855  88.322  2.00  1.00           C
ATOM   2109  CD  GLU A 269       6.051   5.759  87.371  2.00  1.00           C
ATOM   2110  OE1 GLU A 269       5.468   6.108  86.309  2.00  1.00           O
ATOM   2111  OE2 GLU A 269       6.266   4.560  87.691  2.00  1.00           O
ATOM   2112  C   GLU A 269       8.892   9.721  87.446  2.00  1.00           C
ATOM   2113  O   GLU A 269      10.061   9.834  87.812  2.00  1.00           O
ATOM   2114  N   PHE A 270       8.431  10.204  86.289  2.00  1.00           N
ATOM   2115  CA  PHE A 270       9.264  10.914  85.385  2.00  1.00           C
ATOM   2116  CB  PHE A 270       8.795  10.716  83.935  2.00  1.00           C
ATOM   2117  CG  PHE A 270       9.186  11.861  83.071  2.00  1.00           C
ATOM   2118  CD1 PHE A 270      10.492  12.115  82.722  2.00  1.00           C
ATOM   2119  CD2 PHE A 270       8.192  12.674  82.576  2.00  1.00           C
ATOM   2120  CE1 PHE A 270      10.792  13.187  81.912  2.00  1.00           C
ATOM   2121  CE2 PHE A 270       8.485  13.742  81.765  2.00  1.00           C
ATOM   2122  CZ  PHE A 270       9.792  14.001  81.433  2.00  1.00           C
ATOM   2123  C   PHE A 270       9.091  12.317  85.758  2.00  1.00           C
ATOM   2124  O   PHE A 270       8.025  12.885  85.568  2.00  1.00           O
ATOM   2125  N   TYR A 271      10.182  12.891  86.262  2.00  1.00           N
ATOM   2126  CA  TYR A 271      10.270  14.166  86.880  2.00  1.00           C
ATOM   2127  CB  TYR A 271       9.780  15.437  86.119  2.00  1.00           C
ATOM   2128  CG  TYR A 271       8.315  15.736  86.181  2.00  1.00           C
ATOM   2129  CD1 TYR A 271       7.790  16.301  87.318  2.00  1.00           C
ATOM   2130  CD2 TYR A 271       7.468  15.503  85.122  2.00  1.00           C
ATOM   2131  CE1 TYR A 271       6.454  16.602  87.423  2.00  1.00           C
ATOM   2132  CE2 TYR A 271       6.128  15.798  85.214  2.00  1.00           C
ATOM   2133  CZ  TYR A 271       5.617  16.347  86.367  2.00  1.00           C
ATOM   2134  OH  TYR A 271       4.243  16.654  86.466  2.00  1.00           O
ATOM   2135  C   TYR A 271       9.656  14.027  88.218  2.00  1.00           C
ATOM   2136  O   TYR A 271       8.510  13.616  88.356  2.00  1.00           O
ATOM   2137  N   GLY A 272      10.430  14.376  89.257  1.00  1.00           N
ATOM   2138  CA  GLY A 272       9.967  14.146  90.588  1.00  1.00           C
ATOM   2139  C   GLY A 272       8.910  15.150  90.847  1.00  1.00           C
ATOM   2140  O   GLY A 272       8.424  15.798  89.924  1.00  1.00           O
ATOM   2141  N   GLU A 273       8.512  15.301  92.120  1.00  1.00           N
ATOM   2142  CA  GLU A 273       7.457  16.223  92.392  1.00  1.00           C
ATOM   2143  CB  GLU A 273       7.131  16.349  93.889  1.00  1.00           C
ATOM   2144  CG  GLU A 273       6.481  15.100  94.487  1.00  1.00           C
ATOM   2145  CD  GLU A 273       5.960  15.469  95.868  1.00  1.00           C
ATOM   2146  OE1 GLU A 273       6.586  16.339  96.529  1.00  1.00           O
ATOM   2147  OE2 GLU A 273       4.922  14.884  96.279  1.00  1.00           O
ATOM   2148  C   GLU A 273       7.898  17.577  91.932  1.00  1.00           C
ATOM   2149  O   GLU A 273       7.147  18.290  91.271  1.00  1.00           O
ATOM   2150  N   ASP A 274       9.145  17.965  92.256  1.00  1.00           N
ATOM   2151  CA  ASP A 274       9.632  19.224  91.775  1.00  1.00           C
ATOM   2152  CB  ASP A 274      10.689  19.853  92.697  1.00  1.00           C
ATOM   2153  CG  ASP A 274       9.989  20.278  93.981  1.00  1.00           C
ATOM   2154  OD1 ASP A 274       9.103  21.170  93.910  1.00  1.00           O
ATOM   2155  OD2 ASP A 274      10.326  19.700  95.049  1.00  1.00           O
ATOM   2156  C   ASP A 274      10.291  18.902  90.477  1.00  1.00           C
ATOM   2157  O   ASP A 274      11.381  18.334  90.435  1.00  1.00           O
ATOM   2158  N   ALA A 275       9.610  19.258  89.375  2.00  1.00           N
ATOM   2159  CA  ALA A 275      10.057  18.982  88.044  2.00  1.00           C
ATOM   2160  CB  ALA A 275       9.049  19.440  86.975  2.00  1.00           C
ATOM   2161  C   ALA A 275      11.338  19.715  87.797  2.00  1.00           C
ATOM   2162  O   ALA A 275      12.207  19.229  87.077  2.00  1.00           O
ATOM   2163  N   LYS A 276      11.493  20.909  88.399  2.00  1.00           N
ATOM   2164  CA  LYS A 276      12.634  21.728  88.109  2.00  1.00           C
ATOM   2165  CB  LYS A 276      12.696  23.008  88.958  2.00  1.00           C
ATOM   2166  CG  LYS A 276      13.917  23.873  88.636  2.00  1.00           C
ATOM   2167  CD  LYS A 276      13.819  25.299  89.178  2.00  1.00           C
ATOM   2168  CE  LYS A 276      15.114  26.100  89.026  2.00  1.00           C
ATOM   2169  NZ  LYS A 276      16.121  25.628  90.003  2.00  1.00           N
ATOM   2170  C   LYS A 276      13.898  20.958  88.365  2.00  1.00           C
ATOM   2171  O   LYS A 276      14.816  21.013  87.548  2.00  1.00           O
ATOM   2172  N   LYS A 277      13.997  20.198  89.478  2.00  1.00           N
ATOM   2173  CA  LYS A 277      15.251  19.530  89.707  2.00  1.00           C
ATOM   2174  CB  LYS A 277      15.601  19.376  91.195  2.00  1.00           C
ATOM   2175  CG  LYS A 277      14.624  18.488  91.964  2.00  1.00           C
ATOM   2176  CD  LYS A 277      15.161  18.041  93.322  2.00  1.00           C
ATOM   2177  CE  LYS A 277      15.257  19.179  94.337  2.00  1.00           C
ATOM   2178  NZ  LYS A 277      15.746  18.656  95.632  2.00  1.00           N
ATOM   2179  C   LYS A 277      15.226  18.153  89.112  2.00  1.00           C
ATOM   2180  O   LYS A 277      15.594  17.178  89.764  2.00  1.00           O
ATOM   2181  N   SER A 278      14.802  18.036  87.840  1.00  1.00           N
ATOM   2182  CA  SER A 278      14.717  16.748  87.209  1.00  1.00           C
ATOM   2183  CB  SER A 278      13.747  16.710  86.013  1.00  1.00           C
ATOM   2184  OG  SER A 278      12.401  16.736  86.460  1.00  1.00           O
ATOM   2185  C   SER A 278      16.012  16.182  86.690  1.00  1.00           C
ATOM   2186  O   SER A 278      16.329  15.024  86.960  1.00  1.00           O
ATOM   2187  N   ARG A 279      16.806  16.976  85.942  3.00  1.00           N
ATOM   2188  CA  ARG A 279      17.960  16.452  85.249  3.00  1.00           C
ATOM   2189  CB  ARG A 279      18.883  15.602  86.139  3.00  1.00           C
ATOM   2190  CG  ARG A 279      19.339  16.328  87.408  3.00  1.00           C
ATOM   2191  CD  ARG A 279      20.621  15.759  88.016  3.00  1.00           C
ATOM   2192  NE  ARG A 279      20.463  14.282  88.118  3.00  1.00           N
ATOM   2193  CZ  ARG A 279      21.388  13.479  87.515  3.00  1.00           C
ATOM   2194  NH1 ARG A 279      22.424  14.044  86.830  3.00  1.00           N
ATOM   2195  NH2 ARG A 279      21.274  12.121  87.585  3.00  1.00           N
ATOM   2196  C   ARG A 279      17.448  15.588  84.135  3.00  1.00           C
ATOM   2197  O   ARG A 279      18.177  14.759  83.594  3.00  1.00           O
ATOM   2198  N   ASP A 280      16.158  15.763  83.775  3.00  1.00           N
ATOM   2199  CA  ASP A 280      15.555  15.088  82.656  3.00  1.00           C
ATOM   2200  CB  ASP A 280      15.160  13.630  82.971  3.00  1.00           C
ATOM   2201  CG  ASP A 280      14.868  12.879  81.674  3.00  1.00           C
ATOM   2202  OD1 ASP A 280      13.997  13.342  80.891  3.00  1.00           O
ATOM   2203  OD2 ASP A 280      15.512  11.817  81.455  3.00  1.00           O
ATOM   2204  C   ASP A 280      14.298  15.866  82.391  3.00  1.00           C
ATOM   2205  O   ASP A 280      13.204  15.315  82.272  3.00  1.00           O
ATOM   2206  N   TYR A 281      14.454  17.198  82.306  1.00  1.00           N
ATOM   2207  CA  TYR A 281      13.405  18.166  82.133  1.00  1.00           C
ATOM   2208  CB  TYR A 281      13.193  18.876  83.482  1.00  1.00           C
ATOM   2209  CG  TYR A 281      12.189  19.974  83.471  1.00  1.00           C
ATOM   2210  CD1 TYR A 281      10.856  19.729  83.706  1.00  1.00           C
ATOM   2211  CD2 TYR A 281      12.607  21.264  83.251  1.00  1.00           C
ATOM   2212  CE1 TYR A 281       9.949  20.765  83.713  1.00  1.00           C
ATOM   2213  CE2 TYR A 281      11.709  22.301  83.256  1.00  1.00           C
ATOM   2214  CZ  TYR A 281      10.378  22.052  83.487  1.00  1.00           C
ATOM   2215  OH  TYR A 281       9.463  23.126  83.494  1.00  1.00           O
ATOM   2216  C   TYR A 281      13.994  19.126  81.164  1.00  1.00           C
ATOM   2217  O   TYR A 281      15.216  19.230  81.061  1.00  1.00           O
ATOM   2218  N   GLY A 282      13.160  19.857  80.412  1.00  1.00           N
ATOM   2219  CA  GLY A 282      13.778  20.721  79.459  1.00  1.00           C
ATOM   2220  C   GLY A 282      13.164  22.077  79.571  1.00  1.00           C
ATOM   2221  O   GLY A 282      12.114  22.261  80.184  1.00  1.00           O
ATOM   2222  N   ARG A 283      13.846  23.064  78.963  1.00  1.00           N
ATOM   2223  CA  ARG A 283      13.435  24.436  78.951  1.00  1.00           C
ATOM   2224  CB  ARG A 283      14.633  25.398  79.086  1.00  1.00           C
ATOM   2225  CG  ARG A 283      14.331  26.852  78.724  1.00  1.00           C
ATOM   2226  CD  ARG A 283      15.323  27.872  79.295  1.00  1.00           C
ATOM   2227  NE  ARG A 283      16.709  27.556  78.850  1.00  1.00           N
ATOM   2228  CZ  ARG A 283      17.680  28.508  78.985  1.00  1.00           C
ATOM   2229  NH1 ARG A 283      17.356  29.766  79.408  1.00  1.00           N
ATOM   2230  NH2 ARG A 283      18.981  28.200  78.710  1.00  1.00           N
ATOM   2231  C   ARG A 283      12.760  24.688  77.651  1.00  1.00           C
ATOM   2232  O   ARG A 283      12.899  23.911  76.708  1.00  1.00           O
ATOM   2233  N   ILE A 284      11.986  25.784  77.565  1.00  1.00           N
ATOM   2234  CA  ILE A 284      11.249  25.923  76.355  1.00  1.00           C
ATOM   2235  CB  ILE A 284      10.321  27.102  76.351  1.00  1.00           C
ATOM   2236  CG1 ILE A 284       9.164  26.870  77.337  1.00  1.00           C
ATOM   2237  CG2 ILE A 284       9.863  27.340  74.902  1.00  1.00           C
ATOM   2238  CD1 ILE A 284       8.308  25.653  76.983  1.00  1.00           C
ATOM   2239  C   ILE A 284      12.138  26.059  75.174  1.00  1.00           C
ATOM   2240  O   ILE A 284      12.106  25.231  74.268  1.00  1.00           O
ATOM   2241  N   ILE A 285      12.960  27.113  75.201  1.00  1.00           N
ATOM   2242  CA  ILE A 285      13.851  27.557  74.175  1.00  1.00           C
ATOM   2243  CB  ILE A 285      13.400  27.356  72.739  1.00  1.00           C
ATOM   2244  CG1 ILE A 285      11.938  27.785  72.518  1.00  1.00           C
ATOM   2245  CG2 ILE A 285      13.798  25.950  72.255  1.00  1.00           C
ATOM   2246  CD1 ILE A 285      11.566  27.921  71.042  1.00  1.00           C
ATOM   2247  C   ILE A 285      13.970  29.010  74.508  1.00  1.00           C
ATOM   2248  O   ILE A 285      14.507  29.380  75.552  1.00  1.00           O
ATOM   2249  N   SER A 286      13.461  29.875  73.616  1.00  1.00           N
ATOM   2250  CA  SER A 286      13.525  31.286  73.814  1.00  1.00           C
ATOM   2251  CB  SER A 286      13.617  32.069  72.491  1.00  1.00           C
ATOM   2252  OG  SER A 286      12.432  31.886  71.728  1.00  1.00           O
ATOM   2253  C   SER A 286      12.360  31.842  74.561  1.00  1.00           C
ATOM   2254  O   SER A 286      11.448  31.139  74.995  1.00  1.00           O
ATOM   2255  N   ALA A 287      12.432  33.180  74.727  2.00  1.00           N
ATOM   2256  CA  ALA A 287      11.498  34.030  75.401  2.00  1.00           C
ATOM   2257  CB  ALA A 287      11.962  35.495  75.457  2.00  1.00           C
ATOM   2258  C   ALA A 287      10.189  34.013  74.687  2.00  1.00           C
ATOM   2259  O   ALA A 287       9.129  34.032  75.311  2.00  1.00           O
ATOM   2260  N   ARG A 288      10.232  33.972  73.347  2.00  1.00           N
ATOM   2261  CA  ARG A 288       9.027  34.052  72.583  2.00  1.00           C
ATOM   2262  CB  ARG A 288       9.282  33.803  71.087  2.00  1.00           C
ATOM   2263  CG  ARG A 288      10.077  34.876  70.340  2.00  1.00           C
ATOM   2264  CD  ARG A 288      10.768  34.293  69.103  2.00  1.00           C
ATOM   2265  NE  ARG A 288      11.138  35.401  68.181  2.00  1.00           N
ATOM   2266  CZ  ARG A 288      10.372  35.608  67.070  2.00  1.00           C
ATOM   2267  NH1 ARG A 288       9.273  34.826  66.854  2.00  1.00           N
ATOM   2268  NH2 ARG A 288      10.709  36.574  66.169  2.00  1.00           N
ATOM   2269  C   ARG A 288       8.118  32.945  73.003  2.00  1.00           C
ATOM   2270  O   ARG A 288       6.953  33.173  73.323  2.00  1.00           O
ATOM   2271  N   HIS A 289       8.646  31.710  73.031  2.00  1.00           N
ATOM   2272  CA  HIS A 289       7.833  30.575  73.348  2.00  1.00           C
ATOM   2273  ND1 HIS A 289       7.100  28.169  71.092  2.00  1.00           N
ATOM   2274  CG  HIS A 289       8.171  28.927  71.512  2.00  1.00           C
ATOM   2275  CB  HIS A 289       8.457  29.228  72.956  2.00  1.00           C
ATOM   2276  NE2 HIS A 289       8.164  28.834  69.258  2.00  1.00           N
ATOM   2277  CD2 HIS A 289       8.810  29.325  70.378  2.00  1.00           C
ATOM   2278  CE1 HIS A 289       7.143  28.147  69.736  2.00  1.00           C
ATOM   2279  C   HIS A 289       7.397  30.564  74.775  2.00  1.00           C
ATOM   2280  O   HIS A 289       6.281  30.132  75.060  2.00  1.00           O
ATOM   2281  N   PHE A 290       8.232  31.040  75.719  2.00  1.00           N
ATOM   2282  CA  PHE A 290       7.809  30.878  77.080  2.00  1.00           C
ATOM   2283  CB  PHE A 290       8.836  31.259  78.170  2.00  1.00           C
ATOM   2284  CG  PHE A 290       8.955  32.725  78.409  2.00  1.00           C
ATOM   2285  CD1 PHE A 290       8.057  33.367  79.232  2.00  1.00           C
ATOM   2286  CD2 PHE A 290       9.980  33.450  77.854  2.00  1.00           C
ATOM   2287  CE1 PHE A 290       8.169  34.717  79.472  2.00  1.00           C
ATOM   2288  CE2 PHE A 290      10.098  34.800  78.089  2.00  1.00           C
ATOM   2289  CZ  PHE A 290       9.189  35.436  78.898  2.00  1.00           C
ATOM   2290  C   PHE A 290       6.559  31.655  77.320  2.00  1.00           C
ATOM   2291  O   PHE A 290       5.633  31.174  77.968  2.00  1.00           O
ATOM   2292  N   GLN A 291       6.498  32.882  76.785  2.00  1.00           N
ATOM   2293  CA  GLN A 291       5.362  33.718  77.012  2.00  1.00           C
ATOM   2294  CB  GLN A 291       5.531  35.080  76.317  2.00  1.00           C
ATOM   2295  CG  GLN A 291       4.329  36.017  76.444  2.00  1.00           C
ATOM   2296  CD  GLN A 291       4.657  37.289  75.673  2.00  1.00           C
ATOM   2297  OE1 GLN A 291       5.686  37.923  75.905  2.00  1.00           O
ATOM   2298  NE2 GLN A 291       3.764  37.668  74.720  2.00  1.00           N
ATOM   2299  C   GLN A 291       4.128  33.102  76.437  2.00  1.00           C
ATOM   2300  O   GLN A 291       3.096  33.028  77.102  2.00  1.00           O
ATOM   2301  N   ARG A 292       4.209  32.620  75.186  2.00  1.00           N
ATOM   2302  CA  ARG A 292       3.040  32.118  74.523  2.00  1.00           C
ATOM   2303  CB  ARG A 292       3.324  31.675  73.078  2.00  1.00           C
ATOM   2304  CG  ARG A 292       3.753  32.811  72.145  2.00  1.00           C
ATOM   2305  CD  ARG A 292       2.583  33.612  71.573  2.00  1.00           C
ATOM   2306  NE  ARG A 292       2.242  34.672  72.562  2.00  1.00           N
ATOM   2307  CZ  ARG A 292       0.948  35.082  72.707  2.00  1.00           C
ATOM   2308  NH1 ARG A 292      -0.040  34.496  71.968  2.00  1.00           N
ATOM   2309  NH2 ARG A 292       0.641  36.074  73.593  2.00  1.00           N
ATOM   2310  C   ARG A 292       2.518  30.913  75.247  2.00  1.00           C
ATOM   2311  O   ARG A 292       1.314  30.789  75.468  2.00  1.00           O
ATOM   2312  N   VAL A 293       3.421  29.999  75.654  2.00  1.00           N
ATOM   2313  CA  VAL A 293       3.029  28.777  76.304  2.00  1.00           C
ATOM   2314  CB  VAL A 293       4.213  27.941  76.689  2.00  1.00           C
ATOM   2315  CG1 VAL A 293       3.719  26.705  77.459  2.00  1.00           C
ATOM   2316  CG2 VAL A 293       5.009  27.616  75.414  2.00  1.00           C
ATOM   2317  C   VAL A 293       2.315  29.157  77.551  2.00  1.00           C
ATOM   2318  O   VAL A 293       1.295  28.565  77.900  2.00  1.00           O
ATOM   2319  N   MET A 294       2.835  30.177  78.254  2.00  1.00           N
ATOM   2320  CA  MET A 294       2.194  30.600  79.458  2.00  1.00           C
ATOM   2321  CB  MET A 294       2.841  31.830  80.106  2.00  1.00           C
ATOM   2322  CG  MET A 294       1.971  32.407  81.227  2.00  1.00           C
ATOM   2323  SD  MET A 294       2.365  34.115  81.705  2.00  1.00           S
ATOM   2324  CE  MET A 294       1.229  34.131  83.122  2.00  1.00           C
ATOM   2325  C   MET A 294       0.814  31.065  79.103  2.00  1.00           C
ATOM   2326  O   MET A 294      -0.160  30.730  79.775  2.00  1.00           O
ATOM   2327  N   GLY A 295       0.707  31.840  78.007  2.00  1.00           N
ATOM   2328  CA  GLY A 295      -0.537  32.426  77.599  2.00  1.00           C
ATOM   2329  C   GLY A 295      -1.511  31.346  77.295  2.00  1.00           C
ATOM   2330  O   GLY A 295      -2.698  31.473  77.589  2.00  1.00           O
ATOM   2331  N   LEU A 296      -1.036  30.244  76.694  2.00  1.00           N
ATOM   2332  CA  LEU A 296      -1.962  29.217  76.343  2.00  1.00           C
ATOM   2333  CB  LEU A 296      -1.332  28.006  75.630  2.00  1.00           C
ATOM   2334  CG  LEU A 296      -0.958  28.283  74.162  2.00  1.00           C
ATOM   2335  CD1 LEU A 296      -0.337  27.043  73.500  2.00  1.00           C
ATOM   2336  CD2 LEU A 296      -2.167  28.817  73.377  2.00  1.00           C
ATOM   2337  C   LEU A 296      -2.627  28.729  77.590  2.00  1.00           C
ATOM   2338  O   LEU A 296      -3.828  28.465  77.591  2.00  1.00           O
ATOM   2339  N   ILE A 297      -1.875  28.595  78.697  2.00  1.00           N
ATOM   2340  CA  ILE A 297      -2.532  28.136  79.885  2.00  1.00           C
ATOM   2341  CB  ILE A 297      -1.670  27.218  80.712  2.00  1.00           C
ATOM   2342  CG1 ILE A 297      -2.427  26.758  81.969  2.00  1.00           C
ATOM   2343  CG2 ILE A 297      -0.305  27.882  80.970  2.00  1.00           C
ATOM   2344  CD1 ILE A 297      -1.704  25.658  82.743  2.00  1.00           C
ATOM   2345  C   ILE A 297      -2.909  29.316  80.721  2.00  1.00           C
ATOM   2346  O   ILE A 297      -2.266  29.630  81.721  2.00  1.00           O
ATOM   2347  N   GLU A 298      -3.993  30.011  80.332  3.00  1.00           N
ATOM   2348  CA  GLU A 298      -4.447  31.078  81.166  3.00  1.00           C
ATOM   2349  CB  GLU A 298      -3.931  32.464  80.749  3.00  1.00           C
ATOM   2350  CG  GLU A 298      -4.085  33.489  81.870  3.00  1.00           C
ATOM   2351  CD  GLU A 298      -3.263  32.968  83.040  3.00  1.00           C
ATOM   2352  OE1 GLU A 298      -2.244  32.272  82.781  3.00  1.00           O
ATOM   2353  OE2 GLU A 298      -3.647  33.246  84.206  3.00  1.00           O
ATOM   2354  C   GLU A 298      -5.940  31.070  81.076  3.00  1.00           C
ATOM   2355  O   GLU A 298      -6.510  31.354  80.024  3.00  1.00           O
ATOM   2356  N   GLY A 299      -6.616  30.733  82.189  3.00  1.00           N
ATOM   2357  CA  GLY A 299      -8.049  30.735  82.189  3.00  1.00           C
ATOM   2358  C   GLY A 299      -8.565  29.344  81.991  3.00  1.00           C
ATOM   2359  O   GLY A 299      -9.729  29.070  82.278  3.00  1.00           O
ATOM   2360  N   GLN A 300      -7.718  28.420  81.498  1.00  1.00           N
ATOM   2361  CA  GLN A 300      -8.192  27.081  81.286  1.00  1.00           C
ATOM   2362  CB  GLN A 300      -7.507  26.369  80.110  1.00  1.00           C
ATOM   2363  CG  GLN A 300      -7.875  26.990  78.759  1.00  1.00           C
ATOM   2364  CD  GLN A 300      -7.278  28.389  78.714  1.00  1.00           C
ATOM   2365  OE1 GLN A 300      -6.066  28.559  78.826  1.00  1.00           O
ATOM   2366  NE2 GLN A 300      -8.151  29.423  78.570  1.00  1.00           N
ATOM   2367  C   GLN A 300      -7.957  26.340  82.567  1.00  1.00           C
ATOM   2368  O   GLN A 300      -6.958  26.571  83.248  1.00  1.00           O
ATOM   2369  N   LYS A 301      -8.885  25.436  82.949  4.00  1.00           N
ATOM   2370  CA  LYS A 301      -8.750  24.774  84.217  4.00  1.00           C
ATOM   2371  CB  LYS A 301      -9.970  23.948  84.658  4.00  1.00           C
ATOM   2372  CG  LYS A 301     -11.153  24.804  85.106  4.00  1.00           C
ATOM   2373  CD  LYS A 301     -12.364  23.976  85.531  4.00  1.00           C
ATOM   2374  CE  LYS A 301     -12.125  23.183  86.818  4.00  1.00           C
ATOM   2375  NZ  LYS A 301     -13.398  22.617  87.312  4.00  1.00           N
ATOM   2376  C   LYS A 301      -7.570  23.873  84.200  4.00  1.00           C
ATOM   2377  O   LYS A 301      -7.383  23.097  83.267  4.00  1.00           O
ATOM   2378  N   VAL A 302      -6.737  23.950  85.258  4.00  1.00           N
ATOM   2379  CA  VAL A 302      -5.581  23.110  85.249  4.00  1.00           C
ATOM   2380  CB  VAL A 302      -4.287  23.871  85.254  4.00  1.00           C
ATOM   2381  CG1 VAL A 302      -4.210  24.668  83.943  4.00  1.00           C
ATOM   2382  CG2 VAL A 302      -4.223  24.756  86.509  4.00  1.00           C
ATOM   2383  C   VAL A 302      -5.580  22.177  86.426  4.00  1.00           C
ATOM   2384  O   VAL A 302      -5.545  22.604  87.579  4.00  1.00           O
ATOM   2385  N   ALA A 303      -5.650  20.858  86.148  4.00  1.00           N
ATOM   2386  CA  ALA A 303      -5.588  19.865  87.186  4.00  1.00           C
ATOM   2387  CB  ALA A 303      -5.936  18.450  86.695  4.00  1.00           C
ATOM   2388  C   ALA A 303      -4.200  19.816  87.773  4.00  1.00           C
ATOM   2389  O   ALA A 303      -4.044  19.790  88.992  4.00  1.00           O
ATOM   2390  N   TYR A 304      -3.145  19.821  86.920  4.00  1.00           N
ATOM   2391  CA  TYR A 304      -1.804  19.680  87.435  4.00  1.00           C
ATOM   2392  CB  TYR A 304      -1.170  18.313  87.133  4.00  1.00           C
ATOM   2393  CG  TYR A 304       0.162  18.319  87.794  4.00  1.00           C
ATOM   2394  CD1 TYR A 304       0.263  18.020  89.134  4.00  1.00           C
ATOM   2395  CD2 TYR A 304       1.300  18.625  87.089  4.00  1.00           C
ATOM   2396  CE1 TYR A 304       1.484  18.023  89.764  4.00  1.00           C
ATOM   2397  CE2 TYR A 304       2.524  18.629  87.716  4.00  1.00           C
ATOM   2398  CZ  TYR A 304       2.620  18.328  89.053  4.00  1.00           C
ATOM   2399  OH  TYR A 304       3.879  18.335  89.689  4.00  1.00           O
ATOM   2400  C   TYR A 304      -0.916  20.714  86.825  4.00  1.00           C
ATOM   2401  O   TYR A 304      -1.084  21.101  85.671  4.00  1.00           O
ATOM   2402  N   GLY A 305       0.058  21.197  87.622  1.00  1.00           N
ATOM   2403  CA  GLY A 305       1.042  22.124  87.139  1.00  1.00           C
ATOM   2404  C   GLY A 305       0.391  23.434  86.824  1.00  1.00           C
ATOM   2405  O   GLY A 305      -0.541  23.857  87.506  1.00  1.00           O
ATOM   2406  N   GLY A 306       0.878  24.109  85.758  1.00  1.00           N
ATOM   2407  CA  GLY A 306       0.320  25.370  85.356  1.00  1.00           C
ATOM   2408  C   GLY A 306       1.174  26.513  85.810  1.00  1.00           C
ATOM   2409  O   GLY A 306       0.793  27.666  85.620  1.00  1.00           O
ATOM   2410  N   THR A 307       2.343  26.250  86.431  1.00  1.00           N
ATOM   2411  CA  THR A 307       3.149  27.367  86.840  1.00  1.00           C
ATOM   2412  CB  THR A 307       3.205  27.530  88.330  1.00  1.00           C
ATOM   2413  OG1 THR A 307       1.889  27.664  88.848  1.00  1.00           O
ATOM   2414  CG2 THR A 307       4.018  28.795  88.654  1.00  1.00           C
ATOM   2415  C   THR A 307       4.530  27.171  86.331  1.00  1.00           C
ATOM   2416  O   THR A 307       5.073  26.068  86.374  1.00  1.00           O
ATOM   2417  N   GLY A 308       5.135  28.267  85.837  4.00  1.00           N
ATOM   2418  CA  GLY A 308       6.447  28.161  85.288  4.00  1.00           C
ATOM   2419  C   GLY A 308       7.192  29.403  85.588  4.00  1.00           C
ATOM   2420  O   GLY A 308       6.610  30.434  85.925  4.00  1.00           O
ATOM   2421  N   ASP A 309       8.526  29.323  85.448  4.00  1.00           N
ATOM   2422  CA  ASP A 309       9.321  30.451  85.798  4.00  1.00           C
ATOM   2423  CB  ASP A 309      10.492  30.108  86.732  4.00  1.00           C
ATOM   2424  CG  ASP A 309      11.004  31.416  87.314  4.00  1.00           C
ATOM   2425  OD1 ASP A 309      10.353  32.465  87.059  4.00  1.00           O
ATOM   2426  OD2 ASP A 309      12.041  31.385  88.029  4.00  1.00           O
ATOM   2427  C   ASP A 309       9.903  31.072  84.584  4.00  1.00           C
ATOM   2428  O   ASP A 309      10.778  30.498  83.937  4.00  1.00           O
ATOM   2429  N   ALA A 310       9.402  32.267  84.223  3.00  1.00           N
ATOM   2430  CA  ALA A 310      10.083  32.964  83.183  3.00  1.00           C
ATOM   2431  CB  ALA A 310       9.323  34.199  82.670  3.00  1.00           C
ATOM   2432  C   ALA A 310      11.315  33.434  83.879  3.00  1.00           C
ATOM   2433  O   ALA A 310      11.223  34.058  84.935  3.00  1.00           O
ATOM   2434  N   ALA A 311      12.492  33.141  83.295  3.00  1.00           N
ATOM   2435  CA  ALA A 311      13.764  33.375  83.924  3.00  1.00           C
ATOM   2436  CB  ALA A 311      13.768  33.218  85.453  3.00  1.00           C
ATOM   2437  C   ALA A 311      14.564  32.235  83.386  3.00  1.00           C
ATOM   2438  O   ALA A 311      15.124  32.287  82.292  3.00  1.00           O
ATOM   2439  N   THR A 312      14.609  31.164  84.199  3.00  1.00           N
ATOM   2440  CA  THR A 312      15.232  29.908  83.912  3.00  1.00           C
ATOM   2441  CB  THR A 312      15.170  28.972  85.083  3.00  1.00           C
ATOM   2442  OG1 THR A 312      15.829  27.749  84.788  3.00  1.00           O
ATOM   2443  CG2 THR A 312      13.698  28.735  85.431  3.00  1.00           C
ATOM   2444  C   THR A 312      14.516  29.314  82.743  3.00  1.00           C
ATOM   2445  O   THR A 312      15.064  28.495  82.009  3.00  1.00           O
ATOM   2446  N   ARG A 313      13.259  29.746  82.539  3.00  1.00           N
ATOM   2447  CA  ARG A 313      12.435  29.314  81.448  3.00  1.00           C
ATOM   2448  CB  ARG A 313      13.047  29.567  80.056  3.00  1.00           C
ATOM   2449  CG  ARG A 313      12.045  29.612  78.889  3.00  1.00           C
ATOM   2450  CD  ARG A 313      10.786  28.755  79.052  3.00  1.00           C
ATOM   2451  NE  ARG A 313       9.935  29.433  80.072  3.00  1.00           N
ATOM   2452  CZ  ARG A 313       8.749  28.889  80.466  3.00  1.00           C
ATOM   2453  NH1 ARG A 313       8.342  27.689  79.961  3.00  1.00           N
ATOM   2454  NH2 ARG A 313       7.966  29.555  81.364  3.00  1.00           N
ATOM   2455  C   ARG A 313      12.062  27.872  81.541  3.00  1.00           C
ATOM   2456  O   ARG A 313      12.368  27.081  80.650  3.00  1.00           O
ATOM   2457  N   TYR A 314      11.389  27.489  82.642  4.00  1.00           N
ATOM   2458  CA  TYR A 314      10.872  26.156  82.674  4.00  1.00           C
ATOM   2459  CB  TYR A 314      11.521  25.242  83.737  4.00  1.00           C
ATOM   2460  CG  TYR A 314      11.068  25.636  85.105  4.00  1.00           C
ATOM   2461  CD1 TYR A 314       9.935  25.081  85.655  4.00  1.00           C
ATOM   2462  CD2 TYR A 314      11.774  26.552  85.847  4.00  1.00           C
ATOM   2463  CE1 TYR A 314       9.515  25.437  86.915  4.00  1.00           C
ATOM   2464  CE2 TYR A 314      11.361  26.916  87.109  4.00  1.00           C
ATOM   2465  CZ  TYR A 314      10.227  26.357  87.645  4.00  1.00           C
ATOM   2466  OH  TYR A 314       9.796  26.722  88.937  4.00  1.00           O
ATOM   2467  C   TYR A 314       9.419  26.257  83.006  4.00  1.00           C
ATOM   2468  O   TYR A 314       9.019  27.046  83.861  4.00  1.00           O
ATOM   2469  N   ILE A 315       8.585  25.466  82.306  4.00  1.00           N
ATOM   2470  CA  ILE A 315       7.179  25.437  82.576  4.00  1.00           C
ATOM   2471  CB  ILE A 315       6.377  25.893  81.391  4.00  1.00           C
ATOM   2472  CG1 ILE A 315       4.872  25.934  81.700  4.00  1.00           C
ATOM   2473  CG2 ILE A 315       6.802  25.053  80.180  4.00  1.00           C
ATOM   2474  CD1 ILE A 315       4.079  26.746  80.677  4.00  1.00           C
ATOM   2475  C   ILE A 315       6.867  24.007  82.946  4.00  1.00           C
ATOM   2476  O   ILE A 315       7.222  23.079  82.219  4.00  1.00           O
ATOM   2477  N   ALA A 316       6.206  23.797  84.111  1.00  1.00           N
ATOM   2478  CA  ALA A 316       5.936  22.492  84.668  1.00  1.00           C
ATOM   2479  CB  ALA A 316       5.354  22.542  86.090  1.00  1.00           C
ATOM   2480  C   ALA A 316       4.957  21.761  83.797  1.00  1.00           C
ATOM   2481  O   ALA A 316       4.201  22.371  83.042  1.00  1.00           O
ATOM   2482  N   PRO A 317       4.971  20.449  83.872  1.00  1.00           N
ATOM   2483  CA  PRO A 317       4.049  19.666  83.098  1.00  1.00           C
ATOM   2484  CD  PRO A 317       6.184  19.708  84.179  1.00  1.00           C
ATOM   2485  CB  PRO A 317       4.466  18.214  83.301  1.00  1.00           C
ATOM   2486  CG  PRO A 317       5.986  18.321  83.544  1.00  1.00           C
ATOM   2487  C   PRO A 317       2.684  20.041  83.562  1.00  1.00           C
ATOM   2488  O   PRO A 317       2.465  20.082  84.771  1.00  1.00           O
ATOM   2489  N   THR A 318       1.761  20.328  82.627  4.00  1.00           N
ATOM   2490  CA  THR A 318       0.462  20.757  83.043  4.00  1.00           C
ATOM   2491  CB  THR A 318       0.184  22.196  82.713  4.00  1.00           C
ATOM   2492  OG1 THR A 318       1.155  23.033  83.324  4.00  1.00           O
ATOM   2493  CG2 THR A 318      -1.222  22.561  83.220  4.00  1.00           C
ATOM   2494  C   THR A 318      -0.545  19.935  82.331  4.00  1.00           C
ATOM   2495  O   THR A 318      -0.351  19.522  81.188  4.00  1.00           O
ATOM   2496  N   ILE A 319      -1.648  19.647  83.036  4.00  1.00           N
ATOM   2497  CA  ILE A 319      -2.726  18.958  82.415  4.00  1.00           C
ATOM   2498  CB  ILE A 319      -3.089  17.648  83.049  4.00  1.00           C
ATOM   2499  CG1 ILE A 319      -3.603  17.864  84.480  4.00  1.00           C
ATOM   2500  CG2 ILE A 319      -1.868  16.718  82.951  4.00  1.00           C
ATOM   2501  CD1 ILE A 319      -4.275  16.628  85.072  4.00  1.00           C
ATOM   2502  C   ILE A 319      -3.883  19.870  82.563  4.00  1.00           C
ATOM   2503  O   ILE A 319      -4.084  20.473  83.615  4.00  1.00           O
ATOM   2504  N   LEU A 320      -4.659  20.016  81.484  4.00  1.00           N
ATOM   2505  CA  LEU A 320      -5.758  20.924  81.500  4.00  1.00           C
ATOM   2506  CB  LEU A 320      -5.744  21.762  80.202  4.00  1.00           C
ATOM   2507  CG  LEU A 320      -6.554  23.074  80.166  4.00  1.00           C
ATOM   2508  CD1 LEU A 320      -8.066  22.870  80.305  4.00  1.00           C
ATOM   2509  CD2 LEU A 320      -5.964  24.091  81.152  4.00  1.00           C
ATOM   2510  C   LEU A 320      -6.956  20.032  81.501  4.00  1.00           C
ATOM   2511  O   LEU A 320      -6.833  18.853  81.182  4.00  1.00           O
ATOM   2512  N   THR A 321      -8.134  20.551  81.898  4.00  1.00           N
ATOM   2513  CA  THR A 321      -9.329  19.758  81.964  4.00  1.00           C
ATOM   2514  CB  THR A 321     -10.109  20.038  83.226  4.00  1.00           C
ATOM   2515  OG1 THR A 321     -11.157  19.096  83.405  4.00  1.00           O
ATOM   2516  CG2 THR A 321     -10.647  21.480  83.193  4.00  1.00           C
ATOM   2517  C   THR A 321     -10.164  20.018  80.761  4.00  1.00           C
ATOM   2518  O   THR A 321      -9.630  20.183  79.664  4.00  1.00           O
ATOM   2519  N   ASP A 322     -11.503  20.021  80.943  1.00  1.00           N
ATOM   2520  CA  ASP A 322     -12.407  20.240  79.862  1.00  1.00           C
ATOM   2521  CB  ASP A 322     -13.874  20.421  80.288  1.00  1.00           C
ATOM   2522  CG  ASP A 322     -14.382  19.097  80.838  1.00  1.00           C
ATOM   2523  OD1 ASP A 322     -13.558  18.337  81.414  1.00  1.00           O
ATOM   2524  OD2 ASP A 322     -15.601  18.824  80.678  1.00  1.00           O
ATOM   2525  C   ASP A 322     -11.981  21.486  79.199  1.00  1.00           C
ATOM   2526  O   ASP A 322     -11.951  22.560  79.797  1.00  1.00           O
ATOM   2527  N   VAL A 323     -11.597  21.350  77.926  1.00  1.00           N
ATOM   2528  CA  VAL A 323     -11.171  22.522  77.261  1.00  1.00           C
ATOM   2529  CB  VAL A 323      -9.880  22.398  76.515  1.00  1.00           C
ATOM   2530  CG1 VAL A 323     -10.154  21.604  75.230  1.00  1.00           C
ATOM   2531  CG2 VAL A 323      -9.308  23.807  76.277  1.00  1.00           C
ATOM   2532  C   VAL A 323     -12.237  22.835  76.263  1.00  1.00           C
ATOM   2533  O   VAL A 323     -12.943  21.937  75.807  1.00  1.00           O
ATOM   2534  N   ASP A 324     -12.411  24.126  75.920  1.00  1.00           N
ATOM   2535  CA  ASP A 324     -13.445  24.471  74.992  1.00  1.00           C
ATOM   2536  CB  ASP A 324     -14.186  25.761  75.395  1.00  1.00           C
ATOM   2537  CG  ASP A 324     -15.568  25.775  74.755  1.00  1.00           C
ATOM   2538  OD1 ASP A 324     -15.842  24.896  73.895  1.00  1.00           O
ATOM   2539  OD2 ASP A 324     -16.379  26.661  75.135  1.00  1.00           O
ATOM   2540  C   ASP A 324     -12.791  24.678  73.668  1.00  1.00           C
ATOM   2541  O   ASP A 324     -12.068  25.659  73.488  1.00  1.00           O
ATOM   2542  N   PRO A 325     -13.002  23.750  72.756  3.00  1.00           N
ATOM   2543  CA  PRO A 325     -12.439  23.834  71.434  3.00  1.00           C
ATOM   2544  CD  PRO A 325     -14.182  22.903  72.785  3.00  1.00           C
ATOM   2545  CB  PRO A 325     -13.076  22.705  70.633  3.00  1.00           C
ATOM   2546  CG  PRO A 325     -14.446  22.532  71.313  3.00  1.00           C
ATOM   2547  C   PRO A 325     -12.829  25.161  70.922  3.00  1.00           C
ATOM   2548  O   PRO A 325     -14.014  25.484  70.844  3.00  1.00           O
ATOM   2549  N   GLN A 326     -11.803  25.923  70.568  3.00  1.00           N
ATOM   2550  CA  GLN A 326     -11.905  27.284  70.207  3.00  1.00           C
ATOM   2551  CB  GLN A 326     -12.892  28.091  71.066  3.00  1.00           C
ATOM   2552  CG  GLN A 326     -12.952  29.579  70.700  3.00  1.00           C
ATOM   2553  CD  GLN A 326     -13.683  29.735  69.374  3.00  1.00           C
ATOM   2554  OE1 GLN A 326     -13.418  29.015  68.413  3.00  1.00           O
ATOM   2555  NE2 GLN A 326     -14.639  30.701  69.318  3.00  1.00           N
ATOM   2556  C   GLN A 326     -10.537  27.705  70.587  3.00  1.00           C
ATOM   2557  O   GLN A 326      -9.592  27.431  69.848  3.00  1.00           O
ATOM   2558  N   SER A 327     -10.383  28.345  71.771  1.00  1.00           N
ATOM   2559  CA  SER A 327      -9.035  28.686  72.089  1.00  1.00           C
ATOM   2560  CB  SER A 327      -8.477  29.635  70.999  1.00  1.00           C
ATOM   2561  OG  SER A 327      -9.191  30.863  70.997  1.00  1.00           O
ATOM   2562  C   SER A 327      -8.915  29.382  73.403  1.00  1.00           C
ATOM   2563  O   SER A 327      -9.915  29.540  74.100  1.00  1.00           O
ATOM   2564  N   PRO A 328      -7.716  29.789  73.811  2.00  1.00           N
ATOM   2565  CA  PRO A 328      -6.449  29.530  73.132  2.00  1.00           C
ATOM   2566  CD  PRO A 328      -7.665  31.035  74.561  2.00  1.00           C
ATOM   2567  CB  PRO A 328      -5.468  30.579  73.652  2.00  1.00           C
ATOM   2568  CG  PRO A 328      -6.365  31.730  74.133  2.00  1.00           C
ATOM   2569  C   PRO A 328      -6.050  28.160  73.544  2.00  1.00           C
ATOM   2570  O   PRO A 328      -6.719  27.632  74.432  2.00  1.00           O
ATOM   2571  N   VAL A 329      -5.002  27.593  72.896  2.00  1.00           N
ATOM   2572  CA  VAL A 329      -4.453  26.285  73.150  2.00  1.00           C
ATOM   2573  CB  VAL A 329      -4.990  25.558  74.356  2.00  1.00           C
ATOM   2574  CG1 VAL A 329      -4.477  24.113  74.358  2.00  1.00           C
ATOM   2575  CG2 VAL A 329      -4.600  26.351  75.614  2.00  1.00           C
ATOM   2576  C   VAL A 329      -4.804  25.479  71.947  2.00  1.00           C
ATOM   2577  O   VAL A 329      -3.938  25.055  71.182  2.00  1.00           O
ATOM   2578  N   MET A 330      -6.120  25.266  71.758  2.00  1.00           N
ATOM   2579  CA  MET A 330      -6.628  24.470  70.681  2.00  1.00           C
ATOM   2580  CB  MET A 330      -8.161  24.402  70.617  2.00  1.00           C
ATOM   2581  CG  MET A 330      -8.650  23.487  69.490  2.00  1.00           C
ATOM   2582  SD  MET A 330     -10.406  23.660  69.057  2.00  1.00           S
ATOM   2583  CE  MET A 330     -10.163  25.115  67.997  2.00  1.00           C
ATOM   2584  C   MET A 330      -6.219  25.107  69.405  2.00  1.00           C
ATOM   2585  O   MET A 330      -5.874  24.429  68.438  2.00  1.00           O
ATOM   2586  N   GLN A 331      -6.229  26.446  69.382  3.00  1.00           N
ATOM   2587  CA  GLN A 331      -6.016  27.129  68.150  3.00  1.00           C
ATOM   2588  CB  GLN A 331      -6.047  28.663  68.306  3.00  1.00           C
ATOM   2589  CG  GLN A 331      -5.888  29.439  66.993  3.00  1.00           C
ATOM   2590  CD  GLN A 331      -7.246  29.509  66.305  3.00  1.00           C
ATOM   2591  OE1 GLN A 331      -7.929  30.532  66.356  3.00  1.00           O
ATOM   2592  NE2 GLN A 331      -7.652  28.392  65.643  3.00  1.00           N
ATOM   2593  C   GLN A 331      -4.687  26.783  67.562  3.00  1.00           C
ATOM   2594  O   GLN A 331      -4.602  26.507  66.367  3.00  1.00           O
ATOM   2595  N   GLU A 332      -3.604  26.759  68.358  1.00  1.00           N
ATOM   2596  CA  GLU A 332      -2.367  26.525  67.675  1.00  1.00           C
ATOM   2597  CB  GLU A 332      -1.385  27.713  67.706  1.00  1.00           C
ATOM   2598  CG  GLU A 332      -0.910  28.106  69.105  1.00  1.00           C
ATOM   2599  CD  GLU A 332       0.211  29.127  68.950  1.00  1.00           C
ATOM   2600  OE1 GLU A 332       0.629  29.379  67.788  1.00  1.00           O
ATOM   2601  OE2 GLU A 332       0.665  29.666  69.993  1.00  1.00           O
ATOM   2602  C   GLU A 332      -1.648  25.365  68.244  1.00  1.00           C
ATOM   2603  O   GLU A 332      -1.892  24.926  69.366  1.00  1.00           O
ATOM   2604  N   GLU A 333      -0.726  24.837  67.423  1.00  1.00           N
ATOM   2605  CA  GLU A 333       0.088  23.749  67.837  1.00  1.00           C
ATOM   2606  CB  GLU A 333       1.099  23.363  66.738  1.00  1.00           C
ATOM   2607  CG  GLU A 333       1.849  24.565  66.151  1.00  1.00           C
ATOM   2608  CD  GLU A 333       2.297  24.203  64.737  1.00  1.00           C
ATOM   2609  OE1 GLU A 333       1.444  24.303  63.814  1.00  1.00           O
ATOM   2610  OE2 GLU A 333       3.482  23.823  64.555  1.00  1.00           O
ATOM   2611  C   GLU A 333       0.765  24.204  69.084  1.00  1.00           C
ATOM   2612  O   GLU A 333       1.344  25.289  69.138  1.00  1.00           O
ATOM   2613  N   ILE A 334       0.682  23.372  70.139  1.00  1.00           N
ATOM   2614  CA  ILE A 334       1.201  23.757  71.414  1.00  1.00           C
ATOM   2615  CB  ILE A 334       0.360  23.236  72.534  1.00  1.00           C
ATOM   2616  CG1 ILE A 334      -1.086  23.723  72.387  1.00  1.00           C
ATOM   2617  CG2 ILE A 334       1.025  23.634  73.862  1.00  1.00           C
ATOM   2618  CD1 ILE A 334      -2.067  22.889  73.205  1.00  1.00           C
ATOM   2619  C   ILE A 334       2.512  23.077  71.567  1.00  1.00           C
ATOM   2620  O   ILE A 334       2.573  21.882  71.854  1.00  1.00           O
ATOM   2621  N   PHE A 335       3.608  23.825  71.367  1.00  1.00           N
ATOM   2622  CA  PHE A 335       4.874  23.215  71.600  1.00  1.00           C
ATOM   2623  CB  PHE A 335       6.012  23.776  70.734  1.00  1.00           C
ATOM   2624  CG  PHE A 335       5.701  23.552  69.299  1.00  1.00           C
ATOM   2625  CD1 PHE A 335       6.023  22.362  68.689  1.00  1.00           C
ATOM   2626  CD2 PHE A 335       5.096  24.543  68.563  1.00  1.00           C
ATOM   2627  CE1 PHE A 335       5.740  22.158  67.360  1.00  1.00           C
ATOM   2628  CE2 PHE A 335       4.810  24.345  67.234  1.00  1.00           C
ATOM   2629  CZ  PHE A 335       5.134  23.152  66.634  1.00  1.00           C
ATOM   2630  C   PHE A 335       5.219  23.668  72.980  1.00  1.00           C
ATOM   2631  O   PHE A 335       5.636  24.808  73.175  1.00  1.00           O
ATOM   2632  N   GLY A 336       5.048  22.791  73.980  1.00  1.00           N
ATOM   2633  CA  GLY A 336       5.359  23.174  75.323  1.00  1.00           C
ATOM   2634  C   GLY A 336       4.456  22.374  76.197  1.00  1.00           C
ATOM   2635  O   GLY A 336       3.310  22.108  75.834  1.00  1.00           O
ATOM   2636  N   PRO A 337       4.922  21.989  77.352  1.00  1.00           N
ATOM   2637  CA  PRO A 337       4.087  21.208  78.208  1.00  1.00           C
ATOM   2638  CD  PRO A 337       5.845  22.799  78.132  1.00  1.00           C
ATOM   2639  CB  PRO A 337       4.886  20.999  79.478  1.00  1.00           C
ATOM   2640  CG  PRO A 337       5.630  22.337  79.592  1.00  1.00           C
ATOM   2641  C   PRO A 337       2.796  21.877  78.516  1.00  1.00           C
ATOM   2642  O   PRO A 337       2.786  22.787  79.341  1.00  1.00           O
ATOM   2643  N   VAL A 338       1.710  21.403  77.883  4.00  1.00           N
ATOM   2644  CA  VAL A 338       0.370  21.823  78.150  4.00  1.00           C
ATOM   2645  CB  VAL A 338      -0.019  23.131  77.513  4.00  1.00           C
ATOM   2646  CG1 VAL A 338      -1.504  23.380  77.828  4.00  1.00           C
ATOM   2647  CG2 VAL A 338       0.904  24.256  78.013  4.00  1.00           C
ATOM   2648  C   VAL A 338      -0.446  20.758  77.473  4.00  1.00           C
ATOM   2649  O   VAL A 338      -0.295  20.562  76.268  4.00  1.00           O
ATOM   2650  N   LEU A 339      -1.317  20.010  78.191  4.00  1.00           N
ATOM   2651  CA  LEU A 339      -2.069  19.049  77.421  4.00  1.00           C
ATOM   2652  CB  LEU A 339      -1.642  17.573  77.568  4.00  1.00           C
ATOM   2653  CG  LEU A 339      -2.242  16.735  78.714  4.00  1.00           C
ATOM   2654  CD1 LEU A 339      -1.960  17.373  80.071  4.00  1.00           C
ATOM   2655  CD2 LEU A 339      -3.711  16.357  78.466  4.00  1.00           C
ATOM   2656  C   LEU A 339      -3.525  19.203  77.726  4.00  1.00           C
ATOM   2657  O   LEU A 339      -3.985  19.058  78.857  4.00  1.00           O
ATOM   2658  N   PRO A 340      -4.232  19.562  76.693  4.00  1.00           N
ATOM   2659  CA  PRO A 340      -5.657  19.749  76.800  4.00  1.00           C
ATOM   2660  CD  PRO A 340      -3.633  20.449  75.719  4.00  1.00           C
ATOM   2661  CB  PRO A 340      -6.025  20.766  75.720  4.00  1.00           C
ATOM   2662  CG  PRO A 340      -4.793  20.820  74.799  4.00  1.00           C
ATOM   2663  C   PRO A 340      -6.434  18.481  76.734  4.00  1.00           C
ATOM   2664  O   PRO A 340      -6.047  17.577  75.994  4.00  1.00           O
ATOM   2665  N   ILE A 341      -7.519  18.390  77.522  4.00  1.00           N
ATOM   2666  CA  ILE A 341      -8.320  17.205  77.569  4.00  1.00           C
ATOM   2667  CB  ILE A 341      -9.224  17.140  78.765  4.00  1.00           C
ATOM   2668  CG1 ILE A 341      -8.417  16.940  80.052  4.00  1.00           C
ATOM   2669  CG2 ILE A 341     -10.261  16.034  78.512  4.00  1.00           C
ATOM   2670  CD1 ILE A 341      -7.593  15.653  80.064  4.00  1.00           C
ATOM   2671  C   ILE A 341      -9.223  16.956  76.395  4.00  1.00           C
ATOM   2672  O   ILE A 341      -9.139  15.878  75.820  4.00  1.00           O
ATOM   2673  N   VAL A 342     -10.073  17.943  76.009  4.00  1.00           N
ATOM   2674  CA  VAL A 342     -11.126  17.870  75.006  4.00  1.00           C
ATOM   2675  CB  VAL A 342     -10.641  17.961  73.591  4.00  1.00           C
ATOM   2676  CG1 VAL A 342     -11.838  17.743  72.651  4.00  1.00           C
ATOM   2677  CG2 VAL A 342      -9.947  19.312  73.395  4.00  1.00           C
ATOM   2678  C   VAL A 342     -11.941  16.596  75.098  4.00  1.00           C
ATOM   2679  O   VAL A 342     -11.441  15.489  74.917  4.00  1.00           O
ATOM   2680  N   CYS A 343     -13.272  16.710  75.322  4.00  1.00           N
ATOM   2681  CA  CYS A 343     -14.062  15.507  75.427  4.00  1.00           C
ATOM   2682  CB  CYS A 343     -15.010  15.472  76.638  4.00  1.00           C
ATOM   2683  SG  CYS A 343     -14.133  15.323  78.223  4.00  1.00           S
ATOM   2684  C   CYS A 343     -14.915  15.354  74.200  4.00  1.00           C
ATOM   2685  O   CYS A 343     -15.483  16.324  73.702  4.00  1.00           O
ATOM   2686  N   VAL A 344     -14.996  14.110  73.668  1.00  1.00           N
ATOM   2687  CA  VAL A 344     -15.840  13.802  72.543  1.00  1.00           C
ATOM   2688  CB  VAL A 344     -15.106  13.665  71.245  1.00  1.00           C
ATOM   2689  CG1 VAL A 344     -16.103  13.217  70.164  1.00  1.00           C
ATOM   2690  CG2 VAL A 344     -14.421  15.007  70.937  1.00  1.00           C
ATOM   2691  C   VAL A 344     -16.506  12.499  72.834  1.00  1.00           C
ATOM   2692  O   VAL A 344     -15.905  11.581  73.392  1.00  1.00           O
ATOM   2693  N   ARG A 345     -17.793  12.419  72.460  1.00  1.00           N
ATOM   2694  CA  ARG A 345     -18.652  11.314  72.760  1.00  1.00           C
ATOM   2695  CB  ARG A 345     -20.117  11.643  72.433  1.00  1.00           C
ATOM   2696  CG  ARG A 345     -21.140  10.663  73.011  1.00  1.00           C
ATOM   2697  CD  ARG A 345     -22.580  11.067  72.690  1.00  1.00           C
ATOM   2698  NE  ARG A 345     -23.496  10.058  73.291  1.00  1.00           N
ATOM   2699  CZ  ARG A 345     -24.773   9.959  72.820  1.00  1.00           C
ATOM   2700  NH1 ARG A 345     -25.178  10.764  71.795  1.00  1.00           N
ATOM   2701  NH2 ARG A 345     -25.636   9.048  73.358  1.00  1.00           N
ATOM   2702  C   ARG A 345     -18.296  10.040  72.062  1.00  1.00           C
ATOM   2703  O   ARG A 345     -18.235   8.987  72.696  1.00  1.00           O
ATOM   2704  N   SER A 346     -18.023  10.083  70.747  1.00  1.00           N
ATOM   2705  CA  SER A 346     -17.882   8.816  70.092  1.00  1.00           C
ATOM   2706  CB  SER A 346     -19.104   8.445  69.234  1.00  1.00           C
ATOM   2707  OG  SER A 346     -20.265   8.363  70.047  1.00  1.00           O
ATOM   2708  C   SER A 346     -16.712   8.839  69.172  1.00  1.00           C
ATOM   2709  O   SER A 346     -15.994   9.831  69.056  1.00  1.00           O
ATOM   2710  N   LEU A 347     -16.496   7.686  68.512  2.00  1.00           N
ATOM   2711  CA  LEU A 347     -15.423   7.478  67.592  2.00  1.00           C
ATOM   2712  CB  LEU A 347     -15.436   6.052  67.003  2.00  1.00           C
ATOM   2713  CG  LEU A 347     -15.432   4.913  68.047  2.00  1.00           C
ATOM   2714  CD1 LEU A 347     -15.363   3.534  67.368  2.00  1.00           C
ATOM   2715  CD2 LEU A 347     -14.342   5.112  69.112  2.00  1.00           C
ATOM   2716  C   LEU A 347     -15.628   8.409  66.431  2.00  1.00           C
ATOM   2717  O   LEU A 347     -14.690   9.039  65.947  2.00  1.00           O
ATOM   2718  N   GLU A 348     -16.891   8.518  65.970  2.00  1.00           N
ATOM   2719  CA  GLU A 348     -17.257   9.277  64.803  2.00  1.00           C
ATOM   2720  CB  GLU A 348     -18.774   9.250  64.563  2.00  1.00           C
ATOM   2721  CG  GLU A 348     -19.361   7.866  64.292  2.00  1.00           C
ATOM   2722  CD  GLU A 348     -20.876   8.026  64.299  2.00  1.00           C
ATOM   2723  OE1 GLU A 348     -21.390   8.725  65.212  2.00  1.00           O
ATOM   2724  OE2 GLU A 348     -21.539   7.451  63.396  2.00  1.00           O
ATOM   2725  C   GLU A 348     -16.944  10.724  65.008  2.00  1.00           C
ATOM   2726  O   GLU A 348     -16.321  11.358  64.158  2.00  1.00           O
ATOM   2727  N   GLU A 349     -17.354  11.289  66.158  2.00  1.00           N
ATOM   2728  CA  GLU A 349     -17.170  12.696  66.364  2.00  1.00           C
ATOM   2729  CB  GLU A 349     -17.764  13.186  67.696  2.00  1.00           C
ATOM   2730  CG  GLU A 349     -19.294  13.129  67.720  2.00  1.00           C
ATOM   2731  CD  GLU A 349     -19.827  14.221  66.798  2.00  1.00           C
ATOM   2732  OE1 GLU A 349     -19.654  15.421  67.140  2.00  1.00           O
ATOM   2733  OE2 GLU A 349     -20.411  13.870  65.738  2.00  1.00           O
ATOM   2734  C   GLU A 349     -15.706  12.969  66.356  2.00  1.00           C
ATOM   2735  O   GLU A 349     -15.256  13.952  65.774  2.00  1.00           O
ATOM   2736  N   ALA A 350     -14.916  12.084  66.989  2.00  1.00           N
ATOM   2737  CA  ALA A 350     -13.501  12.293  67.041  2.00  1.00           C
ATOM   2738  CB  ALA A 350     -12.765  11.198  67.832  2.00  1.00           C
ATOM   2739  C   ALA A 350     -12.969  12.265  65.645  2.00  1.00           C
ATOM   2740  O   ALA A 350     -12.117  13.072  65.276  2.00  1.00           O
ATOM   2741  N   ILE A 351     -13.465  11.325  64.822  2.00  1.00           N
ATOM   2742  CA  ILE A 351     -12.990  11.230  63.472  2.00  1.00           C
ATOM   2743  CB  ILE A 351     -13.605  10.087  62.733  2.00  1.00           C
ATOM   2744  CG1 ILE A 351     -13.228   8.751  63.399  2.00  1.00           C
ATOM   2745  CG2 ILE A 351     -13.156  10.205  61.273  2.00  1.00           C
ATOM   2746  CD1 ILE A 351     -14.064   7.565  62.921  2.00  1.00           C
ATOM   2747  C   ILE A 351     -13.369  12.498  62.768  2.00  1.00           C
ATOM   2748  O   ILE A 351     -12.563  13.088  62.051  2.00  1.00           O
ATOM   2749  N   GLN A 352     -14.616  12.961  62.983  2.00  1.00           N
ATOM   2750  CA  GLN A 352     -15.137  14.129  62.330  2.00  1.00           C
ATOM   2751  CB  GLN A 352     -16.596  14.411  62.727  2.00  1.00           C
ATOM   2752  CG  GLN A 352     -17.191  15.634  62.032  2.00  1.00           C
ATOM   2753  CD  GLN A 352     -17.435  15.265  60.577  2.00  1.00           C
ATOM   2754  OE1 GLN A 352     -17.251  14.116  60.176  2.00  1.00           O
ATOM   2755  NE2 GLN A 352     -17.863  16.266  59.763  2.00  1.00           N
ATOM   2756  C   GLN A 352     -14.314  15.317  62.740  2.00  1.00           C
ATOM   2757  O   GLN A 352     -14.012  16.169  61.912  2.00  1.00           O
ATOM   2758  N   PHE A 353     -13.949  15.417  64.037  2.00  1.00           N
ATOM   2759  CA  PHE A 353     -13.163  16.507  64.566  2.00  1.00           C
ATOM   2760  CB  PHE A 353     -13.252  16.637  66.097  2.00  1.00           C
ATOM   2761  CG  PHE A 353     -14.523  17.390  66.322  2.00  1.00           C
ATOM   2762  CD1 PHE A 353     -15.752  16.774  66.245  2.00  1.00           C
ATOM   2763  CD2 PHE A 353     -14.477  18.737  66.602  2.00  1.00           C
ATOM   2764  CE1 PHE A 353     -16.910  17.490  66.447  2.00  1.00           C
ATOM   2765  CE2 PHE A 353     -15.630  19.457  66.805  2.00  1.00           C
ATOM   2766  CZ  PHE A 353     -16.852  18.835  66.729  2.00  1.00           C
ATOM   2767  C   PHE A 353     -11.746  16.468  64.103  2.00  1.00           C
ATOM   2768  O   PHE A 353     -11.133  17.519  63.930  2.00  1.00           O
ATOM   2769  N   ILE A 354     -11.143  15.276  63.935  2.00  1.00           N
ATOM   2770  CA  ILE A 354      -9.801  15.355  63.442  2.00  1.00           C
ATOM   2771  CB  ILE A 354      -9.026  14.071  63.409  2.00  1.00           C
ATOM   2772  CG1 ILE A 354      -7.545  14.413  63.170  2.00  1.00           C
ATOM   2773  CG2 ILE A 354      -9.631  13.127  62.358  2.00  1.00           C
ATOM   2774  CD1 ILE A 354      -6.594  13.250  63.430  2.00  1.00           C
ATOM   2775  C   ILE A 354      -9.867  15.914  62.064  2.00  1.00           C
ATOM   2776  O   ILE A 354      -9.083  16.790  61.704  2.00  1.00           O
ATOM   2777  N   ASN A 355     -10.828  15.433  61.247  2.00  1.00           N
ATOM   2778  CA  ASN A 355     -11.009  16.075  59.980  2.00  1.00           C
ATOM   2779  CB  ASN A 355     -11.869  15.317  58.945  2.00  1.00           C
ATOM   2780  CG  ASN A 355     -13.330  15.257  59.366  2.00  1.00           C
ATOM   2781  OD1 ASN A 355     -14.024  16.271  59.378  2.00  1.00           O
ATOM   2782  ND2 ASN A 355     -13.822  14.029  59.679  2.00  1.00           N
ATOM   2783  C   ASN A 355     -11.697  17.341  60.373  2.00  1.00           C
ATOM   2784  O   ASN A 355     -11.953  17.585  61.547  2.00  1.00           O
ATOM   2785  N   GLN A 356     -12.031  18.218  59.435  2.00  1.00           N
ATOM   2786  CA  GLN A 356     -12.583  19.438  59.927  2.00  1.00           C
ATOM   2787  CB  GLN A 356     -13.914  19.303  60.692  2.00  1.00           C
ATOM   2788  CG  GLN A 356     -15.060  18.886  59.764  2.00  1.00           C
ATOM   2789  CD  GLN A 356     -16.391  19.213  60.428  2.00  1.00           C
ATOM   2790  OE1 GLN A 356     -17.121  20.093  59.972  2.00  1.00           O
ATOM   2791  NE2 GLN A 356     -16.723  18.490  61.530  2.00  1.00           N
ATOM   2792  C   GLN A 356     -11.567  20.175  60.726  2.00  1.00           C
ATOM   2793  O   GLN A 356     -11.873  20.917  61.658  2.00  1.00           O
ATOM   2794  N   ARG A 357     -10.307  19.954  60.327  1.00  1.00           N
ATOM   2795  CA  ARG A 357      -9.127  20.612  60.789  1.00  1.00           C
ATOM   2796  CB  ARG A 357      -8.656  20.197  62.193  1.00  1.00           C
ATOM   2797  CG  ARG A 357      -9.567  20.732  63.304  1.00  1.00           C
ATOM   2798  CD  ARG A 357      -9.592  22.262  63.425  1.00  1.00           C
ATOM   2799  NE  ARG A 357      -8.264  22.717  63.931  1.00  1.00           N
ATOM   2800  CZ  ARG A 357      -8.141  23.949  64.509  1.00  1.00           C
ATOM   2801  NH1 ARG A 357      -9.237  24.750  64.649  1.00  1.00           N
ATOM   2802  NH2 ARG A 357      -6.923  24.383  64.946  1.00  1.00           N
ATOM   2803  C   ARG A 357      -8.127  20.159  59.768  1.00  1.00           C
ATOM   2804  O   ARG A 357      -8.467  19.394  58.866  1.00  1.00           O
ATOM   2805  N   GLU A 358      -6.872  20.619  59.865  1.00  1.00           N
ATOM   2806  CA  GLU A 358      -5.866  20.292  58.891  1.00  1.00           C
ATOM   2807  CB  GLU A 358      -4.611  21.157  59.038  1.00  1.00           C
ATOM   2808  CG  GLU A 358      -3.941  20.869  60.383  1.00  1.00           C
ATOM   2809  CD  GLU A 358      -2.579  21.535  60.425  1.00  1.00           C
ATOM   2810  OE1 GLU A 358      -2.517  22.753  60.735  1.00  1.00           O
ATOM   2811  OE2 GLU A 358      -1.577  20.822  60.151  1.00  1.00           O
ATOM   2812  C   GLU A 358      -5.363  18.909  59.166  1.00  1.00           C
ATOM   2813  O   GLU A 358      -5.798  18.244  60.105  1.00  1.00           O
ATOM   2814  N   LYS A 359      -4.430  18.436  58.309  1.00  1.00           N
ATOM   2815  CA  LYS A 359      -3.860  17.135  58.477  1.00  1.00           C
ATOM   2816  CB  LYS A 359      -3.566  16.453  57.128  1.00  1.00           C
ATOM   2817  CG  LYS A 359      -4.800  16.497  56.218  1.00  1.00           C
ATOM   2818  CD  LYS A 359      -6.070  15.973  56.893  1.00  1.00           C
ATOM   2819  CE  LYS A 359      -7.368  16.400  56.200  1.00  1.00           C
ATOM   2820  NZ  LYS A 359      -7.827  15.353  55.262  1.00  1.00           N
ATOM   2821  C   LYS A 359      -2.603  17.274  59.255  1.00  1.00           C
ATOM   2822  O   LYS A 359      -1.715  18.064  58.944  1.00  1.00           O
ATOM   2823  N   PRO A 360      -2.564  16.515  60.301  1.00  1.00           N
ATOM   2824  CA  PRO A 360      -1.427  16.540  61.171  1.00  1.00           C
ATOM   2825  CD  PRO A 360      -3.786  16.169  61.014  1.00  1.00           C
ATOM   2826  CB  PRO A 360      -1.929  16.103  62.545  1.00  1.00           C
ATOM   2827  CG  PRO A 360      -3.295  15.451  62.277  1.00  1.00           C
ATOM   2828  C   PRO A 360      -0.296  15.715  60.725  1.00  1.00           C
ATOM   2829  O   PRO A 360      -0.466  14.811  59.908  1.00  1.00           O
ATOM   2830  N   LEU A 361       0.884  16.051  61.255  1.00  1.00           N
ATOM   2831  CA  LEU A 361       1.999  15.238  60.961  1.00  1.00           C
ATOM   2832  CB  LEU A 361       3.345  15.798  61.456  1.00  1.00           C
ATOM   2833  CG  LEU A 361       3.477  15.894  62.986  1.00  1.00           C
ATOM   2834  CD1 LEU A 361       4.848  16.459  63.384  1.00  1.00           C
ATOM   2835  CD2 LEU A 361       2.315  16.685  63.608  1.00  1.00           C
ATOM   2836  C   LEU A 361       1.787  13.932  61.626  1.00  1.00           C
ATOM   2837  O   LEU A 361       2.012  12.876  61.038  1.00  1.00           O
ATOM   2838  N   ALA A 362       1.312  13.976  62.881  4.00  1.00           N
ATOM   2839  CA  ALA A 362       1.187  12.738  63.569  4.00  1.00           C
ATOM   2840  CB  ALA A 362       2.166  12.590  64.746  4.00  1.00           C
ATOM   2841  C   ALA A 362      -0.186  12.588  64.125  4.00  1.00           C
ATOM   2842  O   ALA A 362      -0.824  13.543  64.562  4.00  1.00           O
ATOM   2843  N   LEU A 363      -0.665  11.334  64.091  4.00  1.00           N
ATOM   2844  CA  LEU A 363      -1.935  10.959  64.624  4.00  1.00           C
ATOM   2845  CB  LEU A 363      -2.873  10.426  63.523  4.00  1.00           C
ATOM   2846  CG  LEU A 363      -4.273   9.995  63.995  4.00  1.00           C
ATOM   2847  CD1 LEU A 363      -4.241   8.705  64.831  4.00  1.00           C
ATOM   2848  CD2 LEU A 363      -4.974  11.153  64.716  4.00  1.00           C
ATOM   2849  C   LEU A 363      -1.618   9.833  65.554  4.00  1.00           C
ATOM   2850  O   LEU A 363      -0.795   8.973  65.244  4.00  1.00           O
ATOM   2851  N   TYR A 364      -2.254   9.823  66.736  4.00  1.00           N
ATOM   2852  CA  TYR A 364      -1.965   8.827  67.727  4.00  1.00           C
ATOM   2853  CB  TYR A 364      -1.421   9.523  68.987  4.00  1.00           C
ATOM   2854  CG  TYR A 364      -1.111   8.567  70.081  4.00  1.00           C
ATOM   2855  CD1 TYR A 364       0.076   7.874  70.101  4.00  1.00           C
ATOM   2856  CD2 TYR A 364      -2.009   8.390  71.107  4.00  1.00           C
ATOM   2857  CE1 TYR A 364       0.352   7.008  71.131  4.00  1.00           C
ATOM   2858  CE2 TYR A 364      -1.738   7.524  72.138  4.00  1.00           C
ATOM   2859  CZ  TYR A 364      -0.553   6.828  72.150  4.00  1.00           C
ATOM   2860  OH  TYR A 364      -0.266   5.938  73.206  4.00  1.00           O
ATOM   2861  C   TYR A 364      -3.253   8.182  68.070  4.00  1.00           C
ATOM   2862  O   TYR A 364      -4.220   8.849  68.432  4.00  1.00           O
ATOM   2863  N   MET A 365      -3.307   6.850  67.934  4.00  1.00           N
ATOM   2864  CA  MET A 365      -4.507   6.214  68.353  4.00  1.00           C
ATOM   2865  CB  MET A 365      -5.256   5.400  67.289  4.00  1.00           C
ATOM   2866  CG  MET A 365      -6.470   4.696  67.908  4.00  1.00           C
ATOM   2867  SD  MET A 365      -7.400   3.591  66.806  4.00  1.00           S
ATOM   2868  CE  MET A 365      -8.434   4.896  66.081  4.00  1.00           C
ATOM   2869  C   MET A 365      -4.133   5.223  69.381  4.00  1.00           C
ATOM   2870  O   MET A 365      -3.227   4.415  69.183  4.00  1.00           O
ATOM   2871  N   PHE A 366      -4.816   5.277  70.531  4.00  1.00           N
ATOM   2872  CA  PHE A 366      -4.557   4.249  71.474  4.00  1.00           C
ATOM   2873  CB  PHE A 366      -4.293   4.722  72.912  4.00  1.00           C
ATOM   2874  CG  PHE A 366      -3.994   3.489  73.700  4.00  1.00           C
ATOM   2875  CD1 PHE A 366      -5.007   2.756  74.276  4.00  1.00           C
ATOM   2876  CD2 PHE A 366      -2.694   3.056  73.847  4.00  1.00           C
ATOM   2877  CE1 PHE A 366      -4.730   1.618  74.996  4.00  1.00           C
ATOM   2878  CE2 PHE A 366      -2.410   1.919  74.565  4.00  1.00           C
ATOM   2879  CZ  PHE A 366      -3.429   1.199  75.142  4.00  1.00           C
ATOM   2880  C   PHE A 366      -5.823   3.454  71.526  4.00  1.00           C
ATOM   2881  O   PHE A 366      -6.895   4.006  71.765  4.00  1.00           O
ATOM   2882  N   SER A 367      -5.749   2.134  71.266  1.00  1.00           N
ATOM   2883  CA  SER A 367      -6.954   1.357  71.341  1.00  1.00           C
ATOM   2884  CB  SER A 367      -7.847   1.472  70.096  1.00  1.00           C
ATOM   2885  OG  SER A 367      -8.996   0.653  70.254  1.00  1.00           O
ATOM   2886  C   SER A 367      -6.586  -0.084  71.465  1.00  1.00           C
ATOM   2887  O   SER A 367      -5.579  -0.537  70.926  1.00  1.00           O
ATOM   2888  N   SER A 368      -7.398  -0.839  72.227  1.00  1.00           N
ATOM   2889  CA  SER A 368      -7.199  -2.251  72.357  1.00  1.00           C
ATOM   2890  CB  SER A 368      -8.034  -2.855  73.498  1.00  1.00           C
ATOM   2891  OG  SER A 368      -7.806  -4.254  73.591  1.00  1.00           O
ATOM   2892  C   SER A 368      -7.653  -2.886  71.071  1.00  1.00           C
ATOM   2893  O   SER A 368      -7.126  -3.917  70.654  1.00  1.00           O
ATOM   2894  N   ASN A 369      -8.641  -2.255  70.398  1.00  1.00           N
ATOM   2895  CA  ASN A 369      -9.271  -2.813  69.230  1.00  1.00           C
ATOM   2896  CB  ASN A 369     -10.644  -2.194  68.924  1.00  1.00           C
ATOM   2897  CG  ASN A 369     -11.614  -2.556  70.032  1.00  1.00           C
ATOM   2898  OD1 ASN A 369     -11.393  -3.507  70.780  1.00  1.00           O
ATOM   2899  ND2 ASN A 369     -12.726  -1.782  70.135  1.00  1.00           N
ATOM   2900  C   ASN A 369      -8.461  -2.557  67.988  1.00  1.00           C
ATOM   2901  O   ASN A 369      -7.953  -1.457  67.773  1.00  1.00           O
ATOM   2902  N   ASP A 370      -8.295  -3.605  67.152  2.00  1.00           N
ATOM   2903  CA  ASP A 370      -7.672  -3.484  65.860  2.00  1.00           C
ATOM   2904  CB  ASP A 370      -7.257  -4.839  65.249  2.00  1.00           C
ATOM   2905  CG  ASP A 370      -5.937  -5.281  65.871  2.00  1.00           C
ATOM   2906  OD1 ASP A 370      -4.916  -4.574  65.656  2.00  1.00           O
ATOM   2907  OD2 ASP A 370      -5.929  -6.327  66.572  2.00  1.00           O
ATOM   2908  C   ASP A 370      -8.621  -2.815  64.895  2.00  1.00           C
ATOM   2909  O   ASP A 370      -8.210  -2.032  64.046  2.00  1.00           O
ATOM   2910  N   LYS A 371      -9.934  -3.110  64.973  2.00  1.00           N
ATOM   2911  CA  LYS A 371     -10.845  -2.528  64.019  2.00  1.00           C
ATOM   2912  CB  LYS A 371     -12.268  -3.107  64.089  2.00  1.00           C
ATOM   2913  CG  LYS A 371     -13.042  -2.748  65.353  2.00  1.00           C
ATOM   2914  CD  LYS A 371     -14.541  -3.025  65.223  2.00  1.00           C
ATOM   2915  CE  LYS A 371     -15.342  -2.652  66.470  2.00  1.00           C
ATOM   2916  NZ  LYS A 371     -15.278  -1.189  66.688  2.00  1.00           N
ATOM   2917  C   LYS A 371     -10.910  -1.054  64.231  2.00  1.00           C
ATOM   2918  O   LYS A 371     -11.004  -0.283  63.277  2.00  1.00           O
ATOM   2919  N   VAL A 372     -10.852  -0.617  65.500  2.00  1.00           N
ATOM   2920  CA  VAL A 372     -10.938   0.787  65.755  2.00  1.00           C
ATOM   2921  CB  VAL A 372     -10.786   1.133  67.209  2.00  1.00           C
ATOM   2922  CG1 VAL A 372     -10.719   2.664  67.342  2.00  1.00           C
ATOM   2923  CG2 VAL A 372     -11.934   0.484  67.999  2.00  1.00           C
ATOM   2924  C   VAL A 372      -9.791   1.438  65.042  2.00  1.00           C
ATOM   2925  O   VAL A 372      -9.970   2.463  64.387  2.00  1.00           O
ATOM   2926  N   ILE A 373      -8.579   0.846  65.116  2.00  1.00           N
ATOM   2927  CA  ILE A 373      -7.464   1.533  64.528  2.00  1.00           C
ATOM   2928  CB  ILE A 373      -6.104   0.901  64.720  2.00  1.00           C
ATOM   2929  CG1 ILE A 373      -5.022   1.883  64.245  2.00  1.00           C
ATOM   2930  CG2 ILE A 373      -6.010  -0.433  63.972  2.00  1.00           C
ATOM   2931  CD1 ILE A 373      -3.605   1.339  64.398  2.00  1.00           C
ATOM   2932  C   ILE A 373      -7.652   1.696  63.048  2.00  1.00           C
ATOM   2933  O   ILE A 373      -7.455   2.786  62.514  2.00  1.00           O
ATOM   2934  N   LYS A 374      -8.059   0.627  62.343  2.00  1.00           N
ATOM   2935  CA  LYS A 374      -8.152   0.699  60.913  2.00  1.00           C
ATOM   2936  CB  LYS A 374      -8.582  -0.631  60.271  2.00  1.00           C
ATOM   2937  CG  LYS A 374      -8.439  -0.631  58.748  2.00  1.00           C
ATOM   2938  CD  LYS A 374      -8.825  -1.960  58.101  2.00  1.00           C
ATOM   2939  CE  LYS A 374      -8.665  -3.164  59.030  2.00  1.00           C
ATOM   2940  NZ  LYS A 374      -7.257  -3.288  59.463  2.00  1.00           N
ATOM   2941  C   LYS A 374      -9.191   1.700  60.509  2.00  1.00           C
ATOM   2942  O   LYS A 374      -8.961   2.497  59.600  2.00  1.00           O
ATOM   2943  N   LYS A 375     -10.361   1.704  61.181  2.00  1.00           N
ATOM   2944  CA  LYS A 375     -11.405   2.590  60.749  2.00  1.00           C
ATOM   2945  CB  LYS A 375     -12.701   2.510  61.567  2.00  1.00           C
ATOM   2946  CG  LYS A 375     -13.574   1.313  61.196  2.00  1.00           C
ATOM   2947  CD  LYS A 375     -14.736   1.100  62.163  2.00  1.00           C
ATOM   2948  CE  LYS A 375     -14.274   0.810  63.591  2.00  1.00           C
ATOM   2949  NZ  LYS A 375     -15.444   0.673  64.484  2.00  1.00           N
ATOM   2950  C   LYS A 375     -10.911   3.992  60.838  2.00  1.00           C
ATOM   2951  O   LYS A 375     -11.106   4.780  59.915  2.00  1.00           O
ATOM   2952  N   MET A 376     -10.232   4.346  61.943  2.00  1.00           N
ATOM   2953  CA  MET A 376      -9.826   5.712  62.069  2.00  1.00           C
ATOM   2954  CB  MET A 376      -9.121   6.028  63.398  2.00  1.00           C
ATOM   2955  CG  MET A 376      -8.706   7.498  63.493  2.00  1.00           C
ATOM   2956  SD  MET A 376      -7.863   7.976  65.029  2.00  1.00           S
ATOM   2957  CE  MET A 376      -7.498   9.655  64.444  2.00  1.00           C
ATOM   2958  C   MET A 376      -8.868   6.076  60.968  2.00  1.00           C
ATOM   2959  O   MET A 376      -9.034   7.104  60.312  2.00  1.00           O
ATOM   2960  N   ILE A 377      -7.851   5.230  60.708  2.00  1.00           N
ATOM   2961  CA  ILE A 377      -6.871   5.575  59.713  2.00  1.00           C
ATOM   2962  CB  ILE A 377      -5.732   4.601  59.652  2.00  1.00           C
ATOM   2963  CG1 ILE A 377      -6.230   3.191  59.301  2.00  1.00           C
ATOM   2964  CG2 ILE A 377      -4.974   4.691  60.986  2.00  1.00           C
ATOM   2965  CD1 ILE A 377      -5.100   2.209  58.994  2.00  1.00           C
ATOM   2966  C   ILE A 377      -7.539   5.660  58.377  2.00  1.00           C
ATOM   2967  O   ILE A 377      -7.314   6.620  57.641  2.00  1.00           O
ATOM   2968  N   ALA A 378      -8.396   4.683  58.012  2.00  1.00           N
ATOM   2969  CA  ALA A 378      -9.040   4.856  56.741  2.00  1.00           C
ATOM   2970  CB  ALA A 378      -9.546   3.544  56.119  2.00  1.00           C
ATOM   2971  C   ALA A 378     -10.224   5.702  57.021  2.00  1.00           C
ATOM   2972  O   ALA A 378     -11.304   5.214  57.347  2.00  1.00           O
ATOM   2973  N   GLU A 379     -10.022   7.019  56.884  2.00  1.00           N
ATOM   2974  CA  GLU A 379     -11.040   7.977  57.158  2.00  1.00           C
ATOM   2975  CB  GLU A 379     -11.655   7.854  58.556  2.00  1.00           C
ATOM   2976  CG  GLU A 379     -12.862   8.772  58.727  2.00  1.00           C
ATOM   2977  CD  GLU A 379     -14.012   8.222  57.901  2.00  1.00           C
ATOM   2978  OE1 GLU A 379     -13.756   7.344  57.035  2.00  1.00           O
ATOM   2979  OE2 GLU A 379     -15.165   8.678  58.127  2.00  1.00           O
ATOM   2980  C   GLU A 379     -10.348   9.285  57.079  2.00  1.00           C
ATOM   2981  O   GLU A 379     -10.642  10.123  56.228  2.00  1.00           O
ATOM   2982  N   THR A 380      -9.377   9.471  57.987  1.00  1.00           N
ATOM   2983  CA  THR A 380      -8.687  10.714  58.016  1.00  1.00           C
ATOM   2984  CB  THR A 380      -8.646  11.334  59.383  1.00  1.00           C
ATOM   2985  OG1 THR A 380      -7.956  10.486  60.289  1.00  1.00           O
ATOM   2986  CG2 THR A 380     -10.093  11.555  59.863  1.00  1.00           C
ATOM   2987  C   THR A 380      -7.293  10.528  57.554  1.00  1.00           C
ATOM   2988  O   THR A 380      -6.797   9.408  57.445  1.00  1.00           O
ATOM   2989  N   SER A 381      -6.631  11.661  57.245  1.00  1.00           N
ATOM   2990  CA  SER A 381      -5.302  11.569  56.741  1.00  1.00           C
ATOM   2991  CB  SER A 381      -5.121  12.174  55.337  1.00  1.00           C
ATOM   2992  OG  SER A 381      -5.382  13.570  55.363  1.00  1.00           O
ATOM   2993  C   SER A 381      -4.348  12.269  57.660  1.00  1.00           C
ATOM   2994  O   SER A 381      -4.650  13.323  58.219  1.00  1.00           O
ATOM   2995  N   SER A 382      -3.159  11.654  57.844  1.00  1.00           N
ATOM   2996  CA  SER A 382      -2.079  12.195  58.624  1.00  1.00           C
ATOM   2997  CB  SER A 382      -1.991  11.633  60.056  1.00  1.00           C
ATOM   2998  OG  SER A 382      -3.126  12.032  60.812  1.00  1.00           O
ATOM   2999  C   SER A 382      -0.850  11.777  57.913  1.00  1.00           C
ATOM   3000  O   SER A 382      -0.858  10.812  57.151  1.00  1.00           O
ATOM   3001  N   GLY A 383       0.240  12.522  58.124  1.00  1.00           N
ATOM   3002  CA  GLY A 383       1.431  12.167  57.430  1.00  1.00           C
ATOM   3003  C   GLY A 383       1.906  10.818  57.892  1.00  1.00           C
ATOM   3004  O   GLY A 383       2.287   9.979  57.078  1.00  1.00           O
ATOM   3005  N   GLY A 384       1.899  10.570  59.219  4.00  1.00           N
ATOM   3006  CA  GLY A 384       2.360   9.313  59.750  4.00  1.00           C
ATOM   3007  C   GLY A 384       1.417   8.965  60.841  4.00  1.00           C
ATOM   3008  O   GLY A 384       0.709   9.828  61.356  4.00  1.00           O
ATOM   3009  N   VAL A 385       1.375   7.681  61.227  4.00  1.00           N
ATOM   3010  CA  VAL A 385       0.430   7.344  62.239  4.00  1.00           C
ATOM   3011  CB  VAL A 385      -0.788   6.664  61.682  4.00  1.00           C
ATOM   3012  CG1 VAL A 385      -1.700   6.235  62.843  4.00  1.00           C
ATOM   3013  CG2 VAL A 385      -1.455   7.613  60.673  4.00  1.00           C
ATOM   3014  C   VAL A 385       1.059   6.393  63.184  4.00  1.00           C
ATOM   3015  O   VAL A 385       1.947   5.622  62.821  4.00  1.00           O
ATOM   3016  N   ALA A 386       0.618   6.456  64.450  4.00  1.00           N
ATOM   3017  CA  ALA A 386       1.122   5.532  65.410  4.00  1.00           C
ATOM   3018  CB  ALA A 386       2.143   6.153  66.382  4.00  1.00           C
ATOM   3019  C   ALA A 386      -0.040   5.075  66.225  4.00  1.00           C
ATOM   3020  O   ALA A 386      -0.865   5.878  66.655  4.00  1.00           O
ATOM   3021  N   ALA A 387      -0.139   3.752  66.448  4.00  1.00           N
ATOM   3022  CA  ALA A 387      -1.178   3.247  67.293  4.00  1.00           C
ATOM   3023  CB  ALA A 387      -1.932   2.046  66.711  4.00  1.00           C
ATOM   3024  C   ALA A 387      -0.447   2.751  68.497  4.00  1.00           C
ATOM   3025  O   ALA A 387       0.560   2.056  68.378  4.00  1.00           O
ATOM   3026  N   ASN A 388      -0.928   3.113  69.698  1.00  1.00           N
ATOM   3027  CA  ASN A 388      -0.335   2.621  70.907  1.00  1.00           C
ATOM   3028  CB  ASN A 388      -0.378   1.086  70.964  1.00  1.00           C
ATOM   3029  CG  ASN A 388      -1.847   0.679  70.927  1.00  1.00           C
ATOM   3030  OD1 ASN A 388      -2.585   0.878  71.891  1.00  1.00           O
ATOM   3031  ND2 ASN A 388      -2.293   0.109  69.775  1.00  1.00           N
ATOM   3032  C   ASN A 388       1.090   3.069  71.075  1.00  1.00           C
ATOM   3033  O   ASN A 388       1.904   2.320  71.613  1.00  1.00           O
ATOM   3034  N   ASP A 389       1.449   4.294  70.630  1.00  1.00           N
ATOM   3035  CA  ASP A 389       2.798   4.727  70.888  1.00  1.00           C
ATOM   3036  CB  ASP A 389       3.853   3.759  70.319  1.00  1.00           C
ATOM   3037  CG  ASP A 389       5.196   3.995  71.001  1.00  1.00           C
ATOM   3038  OD1 ASP A 389       5.309   4.955  71.807  1.00  1.00           O
ATOM   3039  OD2 ASP A 389       6.131   3.195  70.730  1.00  1.00           O
ATOM   3040  C   ASP A 389       2.998   6.053  70.250  1.00  1.00           C
ATOM   3041  O   ASP A 389       2.404   6.353  69.216  1.00  1.00           O
ATOM   3042  N   VAL A 390       3.836   6.904  70.868  1.00  1.00           N
ATOM   3043  CA  VAL A 390       4.031   8.174  70.259  1.00  1.00           C
ATOM   3044  CB  VAL A 390       3.489   9.322  71.046  1.00  1.00           C
ATOM   3045  CG1 VAL A 390       4.132   9.309  72.444  1.00  1.00           C
ATOM   3046  CG2 VAL A 390       3.805  10.594  70.242  1.00  1.00           C
ATOM   3047  C   VAL A 390       5.482   8.466  70.091  1.00  1.00           C
ATOM   3048  O   VAL A 390       6.294   8.099  70.940  1.00  1.00           O
ATOM   3049  N   ILE A 391       5.814   9.099  68.937  1.00  1.00           N
ATOM   3050  CA  ILE A 391       7.130   9.538  68.561  1.00  1.00           C
ATOM   3051  CB  ILE A 391       8.154   9.617  69.654  1.00  1.00           C
ATOM   3052  CG1 ILE A 391       7.745  10.698  70.666  1.00  1.00           C
ATOM   3053  CG2 ILE A 391       9.527   9.862  69.005  1.00  1.00           C
ATOM   3054  CD1 ILE A 391       8.586  10.696  71.940  1.00  1.00           C
ATOM   3055  C   ILE A 391       7.562   8.523  67.566  1.00  1.00           C
ATOM   3056  O   ILE A 391       7.536   8.753  66.358  1.00  1.00           O
ATOM   3057  N   VAL A 392       7.960   7.344  68.090  2.00  1.00           N
ATOM   3058  CA  VAL A 392       8.428   6.269  67.272  2.00  1.00           C
ATOM   3059  CB  VAL A 392       8.689   5.010  68.043  2.00  1.00           C
ATOM   3060  CG1 VAL A 392       9.853   5.265  69.017  2.00  1.00           C
ATOM   3061  CG2 VAL A 392       7.385   4.600  68.740  2.00  1.00           C
ATOM   3062  C   VAL A 392       7.412   5.994  66.215  2.00  1.00           C
ATOM   3063  O   VAL A 392       6.251   5.683  66.479  2.00  1.00           O
ATOM   3064  N   HIS A 393       7.890   6.158  64.971  2.00  1.00           N
ATOM   3065  CA  HIS A 393       7.248   5.963  63.709  2.00  1.00           C
ATOM   3066  ND1 HIS A 393       5.720   8.197  61.608  2.00  1.00           N
ATOM   3067  CG  HIS A 393       5.863   7.988  62.961  2.00  1.00           C
ATOM   3068  CB  HIS A 393       5.865   6.626  63.580  2.00  1.00           C
ATOM   3069  NE2 HIS A 393       5.868  10.205  62.549  2.00  1.00           N
ATOM   3070  CD2 HIS A 393       5.955   9.224  63.522  2.00  1.00           C
ATOM   3071  CE1 HIS A 393       5.728   9.539  61.416  2.00  1.00           C
ATOM   3072  C   HIS A 393       8.231   6.654  62.845  2.00  1.00           C
ATOM   3073  O   HIS A 393       8.552   6.241  61.732  2.00  1.00           O
ATOM   3074  N   ILE A 394       8.745   7.750  63.430  2.00  1.00           N
ATOM   3075  CA  ILE A 394       9.759   8.595  62.894  2.00  1.00           C
ATOM   3076  CB  ILE A 394      10.006   9.817  63.732  2.00  1.00           C
ATOM   3077  CG1 ILE A 394       8.769  10.727  63.774  2.00  1.00           C
ATOM   3078  CG2 ILE A 394      11.271  10.507  63.195  2.00  1.00           C
ATOM   3079  CD1 ILE A 394       8.890  11.862  64.791  2.00  1.00           C
ATOM   3080  C   ILE A 394      11.080   7.876  62.843  2.00  1.00           C
ATOM   3081  O   ILE A 394      11.794   7.949  61.845  2.00  1.00           O
ATOM   3082  N   THR A 395      11.418   7.143  63.923  1.00  1.00           N
ATOM   3083  CA  THR A 395      12.732   6.587  64.127  1.00  1.00           C
ATOM   3084  CB  THR A 395      12.869   5.873  65.442  1.00  1.00           C
ATOM   3085  OG1 THR A 395      14.223   5.506  65.659  1.00  1.00           O
ATOM   3086  CG2 THR A 395      11.975   4.624  65.428  1.00  1.00           C
ATOM   3087  C   THR A 395      13.158   5.613  63.056  1.00  1.00           C
ATOM   3088  O   THR A 395      14.292   5.685  62.584  1.00  1.00           O
ATOM   3089  N   LEU A 396      12.282   4.686  62.618  1.00  1.00           N
ATOM   3090  CA  LEU A 396      12.722   3.644  61.721  1.00  1.00           C
ATOM   3091  CB  LEU A 396      11.715   2.493  61.547  1.00  1.00           C
ATOM   3092  CG  LEU A 396      11.526   1.632  62.806  1.00  1.00           C
ATOM   3093  CD1 LEU A 396      10.591   0.443  62.528  1.00  1.00           C
ATOM   3094  CD2 LEU A 396      12.882   1.204  63.388  1.00  1.00           C
ATOM   3095  C   LEU A 396      13.023   4.153  60.335  1.00  1.00           C
ATOM   3096  O   LEU A 396      12.427   5.117  59.859  1.00  1.00           O
ATOM   3097  N   HIS A 397      14.008   3.494  59.671  3.00  1.00           N
ATOM   3098  CA  HIS A 397      14.439   3.776  58.322  3.00  1.00           C
ATOM   3099  ND1 HIS A 397      14.880   0.643  58.119  3.00  1.00           N
ATOM   3100  CG  HIS A 397      15.805   1.623  58.405  3.00  1.00           C
ATOM   3101  CB  HIS A 397      15.730   3.041  57.920  3.00  1.00           C
ATOM   3102  NE2 HIS A 397      16.440  -0.302  59.394  3.00  1.00           N
ATOM   3103  CD2 HIS A 397      16.750   1.029  59.183  3.00  1.00           C
ATOM   3104  CE1 HIS A 397      15.309  -0.488  58.736  3.00  1.00           C
ATOM   3105  C   HIS A 397      13.366   3.422  57.325  3.00  1.00           C
ATOM   3106  O   HIS A 397      13.100   4.193  56.403  3.00  1.00           O
ATOM   3107  N   SER A 398      12.703   2.257  57.486  3.00  1.00           N
ATOM   3108  CA  SER A 398      11.734   1.800  56.521  3.00  1.00           C
ATOM   3109  CB  SER A 398      11.155   0.420  56.872  3.00  1.00           C
ATOM   3110  OG  SER A 398      12.175  -0.569  56.817  3.00  1.00           O
ATOM   3111  C   SER A 398      10.603   2.764  56.462  3.00  1.00           C
ATOM   3112  O   SER A 398      10.091   3.068  55.386  3.00  1.00           O
ATOM   3113  N   LEU A 399      10.181   3.280  57.625  1.00  1.00           N
ATOM   3114  CA  LEU A 399       9.078   4.185  57.599  1.00  1.00           C
ATOM   3115  CB  LEU A 399       8.514   4.498  58.992  1.00  1.00           C
ATOM   3116  CG  LEU A 399       7.962   3.264  59.728  1.00  1.00           C
ATOM   3117  CD1 LEU A 399       7.392   3.652  61.102  1.00  1.00           C
ATOM   3118  CD2 LEU A 399       6.960   2.490  58.856  1.00  1.00           C
ATOM   3119  C   LEU A 399       9.553   5.469  57.032  1.00  1.00           C
ATOM   3120  O   LEU A 399      10.640   5.958  57.333  1.00  1.00           O
ATOM   3121  N   PRO A 400       8.747   5.991  56.163  1.00  1.00           N
ATOM   3122  CA  PRO A 400       9.114   7.244  55.579  1.00  1.00           C
ATOM   3123  CD  PRO A 400       8.051   5.132  55.217  1.00  1.00           C
ATOM   3124  CB  PRO A 400       8.314   7.353  54.283  1.00  1.00           C
ATOM   3125  CG  PRO A 400       8.075   5.888  53.880  1.00  1.00           C
ATOM   3126  C   PRO A 400       8.779   8.287  56.581  1.00  1.00           C
ATOM   3127  O   PRO A 400       7.896   8.051  57.403  1.00  1.00           O
ATOM   3128  N   PHE A 401       9.469   9.438  56.555  4.00  1.00           N
ATOM   3129  CA  PHE A 401       9.099  10.443  57.498  4.00  1.00           C
ATOM   3130  CB  PHE A 401      10.264  10.945  58.368  4.00  1.00           C
ATOM   3131  CG  PHE A 401       9.708  11.968  59.298  4.00  1.00           C
ATOM   3132  CD1 PHE A 401       9.103  11.578  60.471  4.00  1.00           C
ATOM   3133  CD2 PHE A 401       9.788  13.310  59.002  4.00  1.00           C
ATOM   3134  CE1 PHE A 401       8.586  12.512  61.337  4.00  1.00           C
ATOM   3135  CE2 PHE A 401       9.272  14.248  59.866  4.00  1.00           C
ATOM   3136  CZ  PHE A 401       8.670  13.850  61.035  4.00  1.00           C
ATOM   3137  C   PHE A 401       8.604  11.607  56.693  4.00  1.00           C
ATOM   3138  O   PHE A 401       9.237  11.999  55.715  4.00  1.00           O
ATOM   3139  N   GLY A 402       7.446  12.193  57.074  1.00  1.00           N
ATOM   3140  CA  GLY A 402       6.940  13.307  56.316  1.00  1.00           C
ATOM   3141  C   GLY A 402       5.522  13.545  56.692  1.00  1.00           C
ATOM   3142  O   GLY A 402       5.022  13.009  57.680  1.00  1.00           O
ATOM   3143  N   GLY A 403       4.836  14.377  55.884  1.00  1.00           N
ATOM   3144  CA  GLY A 403       3.472  14.685  56.172  1.00  1.00           C
ATOM   3145  C   GLY A 403       2.793  15.104  54.898  1.00  1.00           C
ATOM   3146  O   GLY A 403       3.409  15.132  53.834  1.00  1.00           O
ATOM   3147  N   VAL A 404       1.479  15.419  54.985  1.00  1.00           N
ATOM   3148  CA  VAL A 404       0.696  15.868  53.860  1.00  1.00           C
ATOM   3149  CB  VAL A 404      -0.251  14.823  53.349  1.00  1.00           C
ATOM   3150  CG1 VAL A 404      -1.231  14.467  54.480  1.00  1.00           C
ATOM   3151  CG2 VAL A 404      -0.947  15.354  52.084  1.00  1.00           C
ATOM   3152  C   VAL A 404      -0.155  16.994  54.360  1.00  1.00           C
ATOM   3153  O   VAL A 404      -0.473  17.058  55.547  1.00  1.00           O
ATOM   3154  N   GLY A 405      -0.530  17.927  53.463  2.00  1.00           N
ATOM   3155  CA  GLY A 405      -1.396  19.012  53.838  2.00  1.00           C
ATOM   3156  C   GLY A 405      -0.635  20.127  54.488  2.00  1.00           C
ATOM   3157  O   GLY A 405       0.447  20.503  54.039  2.00  1.00           O
ATOM   3158  N   ASN A 406      -1.225  20.724  55.549  2.00  1.00           N
ATOM   3159  CA  ASN A 406      -0.588  21.814  56.239  2.00  1.00           C
ATOM   3160  CB  ASN A 406      -1.356  22.273  57.489  2.00  1.00           C
ATOM   3161  CG  ASN A 406      -2.650  22.938  57.041  2.00  1.00           C
ATOM   3162  OD1 ASN A 406      -3.463  23.361  57.861  2.00  1.00           O
ATOM   3163  ND2 ASN A 406      -2.851  23.033  55.699  2.00  1.00           N
ATOM   3164  C   ASN A 406       0.703  21.255  56.701  2.00  1.00           C
ATOM   3165  O   ASN A 406       1.747  21.885  56.549  2.00  1.00           O
ATOM   3166  N   SER A 407       0.664  20.043  57.291  2.00  1.00           N
ATOM   3167  CA  SER A 407       1.933  19.451  57.548  2.00  1.00           C
ATOM   3168  CB  SER A 407       1.878  18.078  58.239  2.00  1.00           C
ATOM   3169  OG  SER A 407       3.194  17.582  58.441  2.00  1.00           O
ATOM   3170  C   SER A 407       2.427  19.261  56.170  2.00  1.00           C
ATOM   3171  O   SER A 407       1.718  18.731  55.320  2.00  1.00           O
ATOM   3172  N   GLY A 408       3.663  19.664  55.890  4.00  1.00           N
ATOM   3173  CA  GLY A 408       3.952  19.728  54.499  4.00  1.00           C
ATOM   3174  C   GLY A 408       4.326  18.430  53.916  4.00  1.00           C
ATOM   3175  O   GLY A 408       4.339  17.381  54.560  4.00  1.00           O
ATOM   3176  N   MET A 409       4.649  18.534  52.620  4.00  1.00           N
ATOM   3177  CA  MET A 409       4.942  17.427  51.786  4.00  1.00           C
ATOM   3178  CB  MET A 409       4.496  17.608  50.324  4.00  1.00           C
ATOM   3179  CG  MET A 409       2.987  17.474  50.109  4.00  1.00           C
ATOM   3180  SD  MET A 409       2.351  15.786  50.352  4.00  1.00           S
ATOM   3181  CE  MET A 409       3.173  15.080  48.894  4.00  1.00           C
ATOM   3182  C   MET A 409       6.399  17.089  51.755  4.00  1.00           C
ATOM   3183  O   MET A 409       7.237  17.770  52.344  4.00  1.00           O
ATOM   3184  N   GLY A 410       6.701  15.969  51.055  1.00  1.00           N
ATOM   3185  CA  GLY A 410       8.028  15.462  50.837  1.00  1.00           C
ATOM   3186  C   GLY A 410       8.312  14.438  51.879  1.00  1.00           C
ATOM   3187  O   GLY A 410       7.525  14.247  52.804  1.00  1.00           O
ATOM   3188  N   SER A 411       9.454  13.731  51.753  1.00  1.00           N
ATOM   3189  CA  SER A 411       9.691  12.744  52.757  1.00  1.00           C
ATOM   3190  CB  SER A 411       9.042  11.384  52.451  1.00  1.00           C
ATOM   3191  OG  SER A 411       7.627  11.501  52.501  1.00  1.00           O
ATOM   3192  C   SER A 411      11.143  12.509  52.953  1.00  1.00           C
ATOM   3193  O   SER A 411      11.962  12.798  52.085  1.00  1.00           O
ATOM   3194  N   TYR A 412      11.501  12.006  54.150  4.00  1.00           N
ATOM   3195  CA  TYR A 412      12.877  11.705  54.368  4.00  1.00           C
ATOM   3196  CB  TYR A 412      13.736  12.921  54.785  4.00  1.00           C
ATOM   3197  CG  TYR A 412      13.177  13.619  55.982  4.00  1.00           C
ATOM   3198  CD1 TYR A 412      13.492  13.208  57.257  4.00  1.00           C
ATOM   3199  CD2 TYR A 412      12.343  14.704  55.829  4.00  1.00           C
ATOM   3200  CE1 TYR A 412      12.982  13.864  58.355  4.00  1.00           C
ATOM   3201  CE2 TYR A 412      11.829  15.364  56.922  4.00  1.00           C
ATOM   3202  CZ  TYR A 412      12.149  14.945  58.189  4.00  1.00           C
ATOM   3203  OH  TYR A 412      11.627  15.620  59.313  4.00  1.00           O
ATOM   3204  C   TYR A 412      13.033  10.596  55.338  4.00  1.00           C
ATOM   3205  O   TYR A 412      12.077  10.171  55.985  4.00  1.00           O
ATOM   3206  N   HIS A 413      14.276  10.080  55.373  1.00  1.00           N
ATOM   3207  CA  HIS A 413      14.766   9.053  56.239  1.00  1.00           C
ATOM   3208  ND1 HIS A 413      14.909   6.818  58.794  1.00  1.00           N
ATOM   3209  CG  HIS A 413      14.631   8.154  58.608  1.00  1.00           C
ATOM   3210  CB  HIS A 413      13.870   8.731  57.452  1.00  1.00           C
ATOM   3211  NE2 HIS A 413      15.811   7.902  60.515  1.00  1.00           N
ATOM   3212  CD2 HIS A 413      15.189   8.801  59.668  1.00  1.00           C
ATOM   3213  CE1 HIS A 413      15.616   6.725  59.949  1.00  1.00           C
ATOM   3214  C   HIS A 413      14.926   7.818  55.398  1.00  1.00           C
ATOM   3215  O   HIS A 413      13.968   7.352  54.781  1.00  1.00           O
ATOM   3216  N   GLY A 414      16.162   7.271  55.332  3.00  1.00           N
ATOM   3217  CA  GLY A 414      16.444   6.036  54.641  3.00  1.00           C
ATOM   3218  C   GLY A 414      16.484   6.182  53.148  3.00  1.00           C
ATOM   3219  O   GLY A 414      16.986   7.165  52.605  3.00  1.00           O
ATOM   3220  N   LYS A 415      15.934   5.154  52.463  2.00  1.00           N
ATOM   3221  CA  LYS A 415      15.908   5.003  51.033  2.00  1.00           C
ATOM   3222  CB  LYS A 415      15.124   3.743  50.615  2.00  1.00           C
ATOM   3223  CG  LYS A 415      13.701   3.673  51.184  2.00  1.00           C
ATOM   3224  CD  LYS A 415      12.864   2.520  50.619  2.00  1.00           C
ATOM   3225  CE  LYS A 415      11.429   2.462  51.156  2.00  1.00           C
ATOM   3226  NZ  LYS A 415      11.405   1.924  52.536  2.00  1.00           N
ATOM   3227  C   LYS A 415      15.221   6.213  50.502  2.00  1.00           C
ATOM   3228  O   LYS A 415      15.556   6.709  49.427  2.00  1.00           O
ATOM   3229  N   LYS A 416      14.241   6.729  51.264  2.00  1.00           N
ATOM   3230  CA  LYS A 416      13.525   7.889  50.832  2.00  1.00           C
ATOM   3231  CB  LYS A 416      12.396   8.310  51.788  2.00  1.00           C
ATOM   3232  CG  LYS A 416      11.617   9.517  51.266  2.00  1.00           C
ATOM   3233  CD  LYS A 416      10.871   9.226  49.963  2.00  1.00           C
ATOM   3234  CE  LYS A 416      10.230  10.459  49.323  2.00  1.00           C
ATOM   3235  NZ  LYS A 416       9.708  10.112  47.983  2.00  1.00           N
ATOM   3236  C   LYS A 416      14.470   9.049  50.709  2.00  1.00           C
ATOM   3237  O   LYS A 416      14.369   9.804  49.748  2.00  1.00           O
ATOM   3238  N   SER A 417      15.422   9.232  51.651  2.00  1.00           N
ATOM   3239  CA  SER A 417      16.288  10.387  51.592  2.00  1.00           C
ATOM   3240  CB  SER A 417      17.250  10.492  52.788  2.00  1.00           C
ATOM   3241  OG  SER A 417      18.010  11.687  52.690  2.00  1.00           O
ATOM   3242  C   SER A 417      17.094  10.334  50.364  2.00  1.00           C
ATOM   3243  O   SER A 417      17.281  11.339  49.680  2.00  1.00           O
ATOM   3244  N   PHE A 418      17.578   9.137  50.038  2.00  1.00           N
ATOM   3245  CA  PHE A 418      18.401   9.060  48.888  2.00  1.00           C
ATOM   3246  CB  PHE A 418      18.940   7.643  48.649  2.00  1.00           C
ATOM   3247  CG  PHE A 418      20.103   7.774  47.731  2.00  1.00           C
ATOM   3248  CD1 PHE A 418      19.925   7.946  46.379  2.00  1.00           C
ATOM   3249  CD2 PHE A 418      21.381   7.725  48.238  2.00  1.00           C
ATOM   3250  CE1 PHE A 418      21.010   8.064  45.544  2.00  1.00           C
ATOM   3251  CE2 PHE A 418      22.470   7.843  47.409  2.00  1.00           C
ATOM   3252  CZ  PHE A 418      22.284   8.012  46.059  2.00  1.00           C
ATOM   3253  C   PHE A 418      17.545   9.440  47.716  2.00  1.00           C
ATOM   3254  O   PHE A 418      17.974  10.188  46.839  2.00  1.00           O
ATOM   3255  N   GLU A 419      16.295   8.935  47.683  2.00  1.00           N
ATOM   3256  CA  GLU A 419      15.401   9.203  46.591  2.00  1.00           C
ATOM   3257  CB  GLU A 419      14.038   8.508  46.758  2.00  1.00           C
ATOM   3258  CG  GLU A 419      13.072   8.782  45.604  2.00  1.00           C
ATOM   3259  CD  GLU A 419      11.741   8.115  45.920  2.00  1.00           C
ATOM   3260  OE1 GLU A 419      11.730   7.159  46.741  2.00  1.00           O
ATOM   3261  OE2 GLU A 419      10.713   8.560  45.343  2.00  1.00           O
ATOM   3262  C   GLU A 419      15.140  10.676  46.529  2.00  1.00           C
ATOM   3263  O   GLU A 419      15.170  11.275  45.455  2.00  1.00           O
ATOM   3264  N   THR A 420      14.888  11.307  47.692  2.00  1.00           N
ATOM   3265  CA  THR A 420      14.555  12.697  47.699  2.00  1.00           C
ATOM   3266  CB  THR A 420      14.209  13.239  49.051  2.00  1.00           C
ATOM   3267  OG1 THR A 420      15.309  13.113  49.940  2.00  1.00           O
ATOM   3268  CG2 THR A 420      12.989  12.465  49.571  2.00  1.00           C
ATOM   3269  C   THR A 420      15.690  13.471  47.179  2.00  1.00           C
ATOM   3270  O   THR A 420      15.526  14.278  46.265  2.00  1.00           O
ATOM   3271  N   PHE A 421      16.900  13.240  47.708  3.00  1.00           N
ATOM   3272  CA  PHE A 421      17.839  14.110  47.112  3.00  1.00           C
ATOM   3273  CB  PHE A 421      18.878  14.738  48.049  3.00  1.00           C
ATOM   3274  CG  PHE A 421      19.444  15.814  47.191  3.00  1.00           C
ATOM   3275  CD1 PHE A 421      18.608  16.812  46.750  3.00  1.00           C
ATOM   3276  CD2 PHE A 421      20.773  15.850  46.841  3.00  1.00           C
ATOM   3277  CE1 PHE A 421      19.075  17.825  45.948  3.00  1.00           C
ATOM   3278  CE2 PHE A 421      21.244  16.865  46.040  3.00  1.00           C
ATOM   3279  CZ  PHE A 421      20.400  17.850  45.589  3.00  1.00           C
ATOM   3280  C   PHE A 421      18.541  13.381  46.025  3.00  1.00           C
ATOM   3281  O   PHE A 421      19.614  12.814  46.221  3.00  1.00           O
ATOM   3282  N   SER A 422      17.919  13.386  44.833  4.00  1.00           N
ATOM   3283  CA  SER A 422      18.525  12.790  43.686  4.00  1.00           C
ATOM   3284  CB  SER A 422      19.016  11.350  43.920  4.00  1.00           C
ATOM   3285  OG  SER A 422      17.917  10.486  44.169  4.00  1.00           O
ATOM   3286  C   SER A 422      17.502  12.743  42.632  4.00  1.00           C
ATOM   3287  O   SER A 422      16.305  12.675  42.911  4.00  1.00           O
ATOM   3288  N   HIS A 423      17.944  12.788  41.369  4.00  1.00           N
ATOM   3289  CA  HIS A 423      16.921  12.676  40.397  4.00  1.00           C
ATOM   3290  ND1 HIS A 423      15.842  12.686  37.052  4.00  1.00           N
ATOM   3291  CG  HIS A 423      15.898  13.402  38.229  4.00  1.00           C
ATOM   3292  CB  HIS A 423      17.108  13.505  39.116  4.00  1.00           C
ATOM   3293  NE2 HIS A 423      13.826  13.578  37.349  4.00  1.00           N
ATOM   3294  CD2 HIS A 423      14.657  13.938  38.394  4.00  1.00           C
ATOM   3295  CE1 HIS A 423      14.581  12.826  36.567  4.00  1.00           C
ATOM   3296  C   HIS A 423      16.837  11.229  39.994  4.00  1.00           C
ATOM   3297  O   HIS A 423      17.842  10.521  39.964  4.00  1.00           O
ATOM   3298  N   ARG A 424      15.607  10.754  39.707  4.00  1.00           N
ATOM   3299  CA  ARG A 424      15.319   9.409  39.274  4.00  1.00           C
ATOM   3300  CB  ARG A 424      14.037   8.922  39.987  4.00  1.00           C
ATOM   3301  CG  ARG A 424      13.545   7.513  39.677  4.00  1.00           C
ATOM   3302  CD  ARG A 424      12.101   7.280  40.126  4.00  1.00           C
ATOM   3303  NE  ARG A 424      11.234   8.020  39.166  4.00  1.00           N
ATOM   3304  CZ  ARG A 424      10.949   9.338  39.376  4.00  1.00           C
ATOM   3305  NH1 ARG A 424      11.399   9.966  40.501  4.00  1.00           N
ATOM   3306  NH2 ARG A 424      10.217  10.031  38.455  4.00  1.00           N
ATOM   3307  C   ARG A 424      15.023   9.567  37.815  4.00  1.00           C
ATOM   3308  O   ARG A 424      13.862   9.672  37.421  4.00  1.00           O
ATOM   3309  N   ARG A 425      16.070   9.581  36.964  4.00  1.00           N
ATOM   3310  CA  ARG A 425      15.833   9.838  35.573  4.00  1.00           C
ATOM   3311  CB  ARG A 425      17.032  10.398  34.799  4.00  1.00           C
ATOM   3312  CG  ARG A 425      18.230   9.452  34.749  4.00  1.00           C
ATOM   3313  CD  ARG A 425      19.251   9.870  33.694  4.00  1.00           C
ATOM   3314  NE  ARG A 425      19.383  11.348  33.794  4.00  1.00           N
ATOM   3315  CZ  ARG A 425      20.367  11.998  33.108  4.00  1.00           C
ATOM   3316  NH1 ARG A 425      21.239  11.297  32.326  4.00  1.00           N
ATOM   3317  NH2 ARG A 425      20.476  13.353  33.208  4.00  1.00           N
ATOM   3318  C   ARG A 425      15.458   8.557  34.899  4.00  1.00           C
ATOM   3319  O   ARG A 425      15.923   7.484  35.280  4.00  1.00           O
ATOM   3320  N   SER A 426      14.572   8.646  33.884  4.00  1.00           N
ATOM   3321  CA  SER A 426      14.213   7.486  33.119  4.00  1.00           C
ATOM   3322  CB  SER A 426      12.895   7.637  32.343  4.00  1.00           C
ATOM   3323  OG  SER A 426      13.025   8.640  31.346  4.00  1.00           O
ATOM   3324  C   SER A 426      15.309   7.297  32.122  4.00  1.00           C
ATOM   3325  O   SER A 426      15.957   8.265  31.724  4.00  1.00           O
ATOM   3326  N   CYS A 427      15.565   6.042  31.699  4.00  1.00           N
ATOM   3327  CA  CYS A 427      16.619   5.849  30.743  4.00  1.00           C
ATOM   3328  CB  CYS A 427      17.974   5.520  31.393  4.00  1.00           C
ATOM   3329  SG  CYS A 427      18.591   6.884  32.428  4.00  1.00           S
ATOM   3330  C   CYS A 427      16.265   4.727  29.842  4.00  1.00           C
ATOM   3331  O   CYS A 427      15.872   3.650  30.284  4.00  1.00           O
ATOM   3332  N   LEU A 428      16.392   4.976  28.528  4.00  1.00           N
ATOM   3333  CA  LEU A 428      16.128   3.956  27.569  4.00  1.00           C
ATOM   3334  CB  LEU A 428      14.895   4.240  26.699  4.00  1.00           C
ATOM   3335  CG  LEU A 428      13.593   4.307  27.515  4.00  1.00           C
ATOM   3336  CD1 LEU A 428      12.366   4.457  26.603  4.00  1.00           C
ATOM   3337  CD2 LEU A 428      13.485   3.122  28.489  4.00  1.00           C
ATOM   3338  C   LEU A 428      17.315   3.928  26.656  4.00  1.00           C
ATOM   3339  O   LEU A 428      17.802   4.973  26.228  4.00  1.00           O
ATOM   3340  N   VAL A 429      17.829   2.721  26.354  4.00  1.00           N
ATOM   3341  CA  VAL A 429      18.897   2.588  25.406  4.00  1.00           C
ATOM   3342  CB  VAL A 429      20.070   1.778  25.877  4.00  1.00           C
ATOM   3343  CG1 VAL A 429      19.651   0.304  25.992  4.00  1.00           C
ATOM   3344  CG2 VAL A 429      21.245   2.028  24.913  4.00  1.00           C
ATOM   3345  C   VAL A 429      18.224   1.848  24.253  4.00  1.00           C
ATOM   3346  O   VAL A 429      17.063   1.472  24.396  4.00  1.00           O
ATOM   3347  N   ARG A 430      18.875   1.609  23.081  1.00  1.00           N
ATOM   3348  CA  ARG A 430      18.116   1.042  21.973  1.00  1.00           C
ATOM   3349  CB  ARG A 430      18.140   1.896  20.691  1.00  1.00           C
ATOM   3350  CG  ARG A 430      17.141   1.389  19.645  1.00  1.00           C
ATOM   3351  CD  ARG A 430      17.066   2.234  18.371  1.00  1.00           C
ATOM   3352  NE  ARG A 430      16.314   1.435  17.360  1.00  1.00           N
ATOM   3353  CZ  ARG A 430      14.950   1.430  17.344  1.00  1.00           C
ATOM   3354  NH1 ARG A 430      14.245   2.169  18.249  1.00  1.00           N
ATOM   3355  NH2 ARG A 430      14.287   0.683  16.413  1.00  1.00           N
ATOM   3356  C   ARG A 430      18.556  -0.360  21.603  1.00  1.00           C
ATOM   3357  O   ARG A 430      17.943  -1.248  22.193  1.00  1.00           O
ATOM   3358  N   PRO A 431      19.496  -0.786  20.743  1.00  1.00           N
ATOM   3359  CA  PRO A 431      20.416  -0.021  19.895  1.00  1.00           C
ATOM   3360  CD  PRO A 431      20.140  -2.009  21.201  1.00  1.00           C
ATOM   3361  CB  PRO A 431      21.692  -0.859  19.778  1.00  1.00           C
ATOM   3362  CG  PRO A 431      21.642  -1.816  20.971  1.00  1.00           C
ATOM   3363  C   PRO A 431      20.030   0.436  18.506  1.00  1.00           C
ATOM   3364  O   PRO A 431      18.942   0.108  18.036  1.00  1.00           O
ATOM   3365  N   LEU A 432      20.959   1.174  17.824  1.00  1.00           N
ATOM   3366  CA  LEU A 432      20.790   1.624  16.457  1.00  1.00           C
ATOM   3367  CB  LEU A 432      21.824   2.653  15.942  1.00  1.00           C
ATOM   3368  CG  LEU A 432      23.287   2.168  15.914  1.00  1.00           C
ATOM   3369  CD1 LEU A 432      24.190   3.174  15.183  1.00  1.00           C
ATOM   3370  CD2 LEU A 432      23.798   1.859  17.330  1.00  1.00           C
ATOM   3371  C   LEU A 432      20.904   0.431  15.597  1.00  1.00           C
ATOM   3372  O   LEU A 432      21.960  -0.184  15.455  1.00  1.00           O
ATOM   3373  N   MET A 433      19.761   0.061  15.023  1.00  1.00           N
ATOM   3374  CA  MET A 433      19.718  -1.052  14.149  1.00  1.00           C
ATOM   3375  CB  MET A 433      19.554  -2.403  14.867  1.00  1.00           C
ATOM   3376  CG  MET A 433      20.801  -2.887  15.608  1.00  1.00           C
ATOM   3377  SD  MET A 433      22.143  -3.446  14.516  1.00  1.00           S
ATOM   3378  CE  MET A 433      23.255  -3.965  15.855  1.00  1.00           C
ATOM   3379  C   MET A 433      18.485  -0.854  13.363  1.00  1.00           C
ATOM   3380  O   MET A 433      17.590  -0.120  13.781  1.00  1.00           O
ATOM   3381  N   ASN A 434      18.395  -1.477  12.181  1.00  1.00           N
ATOM   3382  CA  ASN A 434      17.148  -1.282  11.530  1.00  1.00           C
ATOM   3383  CB  ASN A 434      17.155  -1.515  10.009  1.00  1.00           C
ATOM   3384  CG  ASN A 434      17.392  -2.992   9.753  1.00  1.00           C
ATOM   3385  OD1 ASN A 434      16.450  -3.756   9.547  1.00  1.00           O
ATOM   3386  ND2 ASN A 434      18.685  -3.410   9.770  1.00  1.00           N
ATOM   3387  C   ASN A 434      16.220  -2.269  12.138  1.00  1.00           C
ATOM   3388  O   ASN A 434      16.570  -3.433  12.330  1.00  1.00           O
ATOM   3389  N   ASP A 435      15.012  -1.823  12.511  1.00  1.00           N
ATOM   3390  CA  ASP A 435      14.147  -2.797  13.084  1.00  1.00           C
ATOM   3391  CB  ASP A 435      14.030  -2.703  14.614  1.00  1.00           C
ATOM   3392  CG  ASP A 435      13.355  -3.980  15.092  1.00  1.00           C
ATOM   3393  OD1 ASP A 435      12.950  -4.792  14.219  1.00  1.00           O
ATOM   3394  OD2 ASP A 435      13.239  -4.163  16.333  1.00  1.00           O
ATOM   3395  C   ASP A 435      12.781  -2.617  12.516  1.00  1.00           C
ATOM   3396  O   ASP A 435      12.136  -1.590  12.720  1.00  1.00           O
ATOM   3397  N   GLU A 436      12.312  -3.630  11.771  2.00  1.00           N
ATOM   3398  CA  GLU A 436      10.983  -3.596  11.243  2.00  1.00           C
ATOM   3399  CB  GLU A 436      10.725  -4.762  10.274  2.00  1.00           C
ATOM   3400  CG  GLU A 436      11.631  -4.697   9.040  2.00  1.00           C
ATOM   3401  CD  GLU A 436      11.665  -6.070   8.385  2.00  1.00           C
ATOM   3402  OE1 GLU A 436      10.876  -6.952   8.816  2.00  1.00           O
ATOM   3403  OE2 GLU A 436      12.488  -6.257   7.448  2.00  1.00           O
ATOM   3404  C   GLU A 436      10.130  -3.756  12.447  2.00  1.00           C
ATOM   3405  O   GLU A 436      10.551  -4.324  13.455  2.00  1.00           O
ATOM   3406  N   GLY A 437       8.902  -3.235  12.377  2.00  1.00           N
ATOM   3407  CA  GLY A 437       8.058  -3.220  13.526  2.00  1.00           C
ATOM   3408  C   GLY A 437       7.988  -1.774  13.870  2.00  1.00           C
ATOM   3409  O   GLY A 437       6.915  -1.225  14.109  2.00  1.00           O
ATOM   3410  N   LEU A 438       9.172  -1.132  13.891  2.00  1.00           N
ATOM   3411  CA  LEU A 438       9.329   0.275  14.100  2.00  1.00           C
ATOM   3412  CB  LEU A 438      10.781   0.672  14.412  2.00  1.00           C
ATOM   3413  CG  LEU A 438      11.283   0.072  15.741  2.00  1.00           C
ATOM   3414  CD1 LEU A 438      10.452   0.580  16.932  2.00  1.00           C
ATOM   3415  CD2 LEU A 438      11.358  -1.462  15.674  2.00  1.00           C
ATOM   3416  C   LEU A 438       8.886   0.978  12.858  2.00  1.00           C
ATOM   3417  O   LEU A 438       8.336   2.077  12.909  2.00  1.00           O
ATOM   3418  N   LYS A 439       9.098   0.322  11.703  2.00  1.00           N
ATOM   3419  CA  LYS A 439       8.853   0.886  10.408  2.00  1.00           C
ATOM   3420  CB  LYS A 439       9.217  -0.049   9.241  2.00  1.00           C
ATOM   3421  CG  LYS A 439       8.309  -1.270   9.091  2.00  1.00           C
ATOM   3422  CD  LYS A 439       8.494  -1.971   7.743  2.00  1.00           C
ATOM   3423  CE  LYS A 439       7.553  -3.155   7.516  2.00  1.00           C
ATOM   3424  NZ  LYS A 439       7.901  -4.264   8.431  2.00  1.00           N
ATOM   3425  C   LYS A 439       7.418   1.251  10.291  2.00  1.00           C
ATOM   3426  O   LYS A 439       7.066   2.130   9.505  2.00  1.00           O
ATOM   3427  N   VAL A 440       6.548   0.581  11.065  2.00  1.00           N
ATOM   3428  CA  VAL A 440       5.147   0.861  10.989  2.00  1.00           C
ATOM   3429  CB  VAL A 440       4.355   0.076  11.993  2.00  1.00           C
ATOM   3430  CG1 VAL A 440       2.873   0.461  11.852  2.00  1.00           C
ATOM   3431  CG2 VAL A 440       4.645  -1.422  11.775  2.00  1.00           C
ATOM   3432  C   VAL A 440       4.970   2.327  11.253  2.00  1.00           C
ATOM   3433  O   VAL A 440       4.185   2.985  10.573  2.00  1.00           O
ATOM   3434  N   ARG A 441       5.711   2.898  12.227  2.00  1.00           N
ATOM   3435  CA  ARG A 441       5.563   4.312  12.448  2.00  1.00           C
ATOM   3436  CB  ARG A 441       5.658   4.685  13.935  2.00  1.00           C
ATOM   3437  CG  ARG A 441       4.536   4.007  14.725  2.00  1.00           C
ATOM   3438  CD  ARG A 441       3.162   4.232  14.088  2.00  1.00           C
ATOM   3439  NE  ARG A 441       2.195   3.277  14.699  2.00  1.00           N
ATOM   3440  CZ  ARG A 441       1.020   3.006  14.057  2.00  1.00           C
ATOM   3441  NH1 ARG A 441       0.747   3.604  12.860  2.00  1.00           N
ATOM   3442  NH2 ARG A 441       0.119   2.140  14.605  2.00  1.00           N
ATOM   3443  C   ARG A 441       6.605   5.007  11.670  2.00  1.00           C
ATOM   3444  O   ARG A 441       7.744   5.209  12.091  2.00  1.00           O
ATOM   3445  N   TYR A 442       6.165   5.364  10.467  1.00  1.00           N
ATOM   3446  CA  TYR A 442       6.848   6.074   9.449  1.00  1.00           C
ATOM   3447  CB  TYR A 442       7.100   5.115   8.262  1.00  1.00           C
ATOM   3448  CG  TYR A 442       8.198   5.502   7.328  1.00  1.00           C
ATOM   3449  CD1 TYR A 442       7.985   6.308   6.234  1.00  1.00           C
ATOM   3450  CD2 TYR A 442       9.464   5.009   7.542  1.00  1.00           C
ATOM   3451  CE1 TYR A 442       9.022   6.627   5.387  1.00  1.00           C
ATOM   3452  CE2 TYR A 442      10.505   5.321   6.701  1.00  1.00           C
ATOM   3453  CZ  TYR A 442      10.285   6.135   5.619  1.00  1.00           C
ATOM   3454  OH  TYR A 442      11.348   6.461   4.748  1.00  1.00           O
ATOM   3455  C   TYR A 442       5.692   6.927   9.066  1.00  1.00           C
ATOM   3456  O   TYR A 442       4.557   6.545   9.343  1.00  1.00           O
ATOM   3457  N   PRO A 443       5.870   8.044   8.482  1.00  1.00           N
ATOM   3458  CA  PRO A 443       4.681   8.791   8.196  1.00  1.00           C
ATOM   3459  CD  PRO A 443       6.968   8.904   8.890  1.00  1.00           C
ATOM   3460  CB  PRO A 443       5.141  10.241   8.041  1.00  1.00           C
ATOM   3461  CG  PRO A 443       6.396  10.327   8.926  1.00  1.00           C
ATOM   3462  C   PRO A 443       3.731   8.399   7.128  1.00  1.00           C
ATOM   3463  O   PRO A 443       2.618   8.919   7.216  1.00  1.00           O
ATOM   3464  N   PRO A 444       4.039   7.615   6.137  1.00  1.00           N
ATOM   3465  CA  PRO A 444       2.995   7.310   5.214  1.00  1.00           C
ATOM   3466  CD  PRO A 444       5.346   7.603   5.507  1.00  1.00           C
ATOM   3467  CB  PRO A 444       3.667   6.568   4.063  1.00  1.00           C
ATOM   3468  CG  PRO A 444       5.086   7.173   4.050  1.00  1.00           C
ATOM   3469  C   PRO A 444       2.102   6.488   6.111  1.00  1.00           C
ATOM   3470  O   PRO A 444       2.651   5.726   6.904  1.00  1.00           O
ATOM   3471  N   SER A 445       0.758   6.622   6.044  1.00  1.00           N
ATOM   3472  CA  SER A 445      -0.058   6.003   7.062  1.00  1.00           C
ATOM   3473  CB  SER A 445      -1.574   6.210   6.869  1.00  1.00           C
ATOM   3474  OG  SER A 445      -1.920   7.568   7.097  1.00  1.00           O
ATOM   3475  C   SER A 445       0.202   4.519   7.169  1.00  1.00           C
ATOM   3476  O   SER A 445       0.917   4.164   8.104  1.00  1.00           O
ATOM   3477  N   PRO A 446      -0.255   3.571   6.362  1.00  1.00           N
ATOM   3478  CA  PRO A 446      -1.182   3.726   5.259  1.00  1.00           C
ATOM   3479  CD  PRO A 446       0.607   2.414   6.159  1.00  1.00           C
ATOM   3480  CB  PRO A 446      -0.816   2.648   4.235  1.00  1.00           C
ATOM   3481  CG  PRO A 446      -0.055   1.593   5.045  1.00  1.00           C
ATOM   3482  C   PRO A 446      -2.626   3.673   5.652  1.00  1.00           C
ATOM   3483  O   PRO A 446      -2.929   3.311   6.788  1.00  1.00           O
ATOM   3484  N   ALA A 447      -3.523   4.031   4.706  1.00  1.00           N
ATOM   3485  CA  ALA A 447      -4.946   4.015   4.907  1.00  1.00           C
ATOM   3486  CB  ALA A 447      -5.724   4.690   3.764  1.00  1.00           C
ATOM   3487  C   ALA A 447      -5.399   2.564   4.962  1.00  1.00           C
ATOM   3488  O   ALA A 447      -4.618   1.685   4.511  1.00  1.00           O
ATOM   3489  OXT ALA A 447      -6.535   2.315   5.447  1.00  1.00           O
TER    3490      ALA A 447 
ATOM   3491  N   SER B   1     -17.616  32.423  40.129  1.00  1.00           N
ATOM   3492  CA  SER B   1     -18.923  32.081  40.736  1.00  1.00           C
ATOM   3493  CB  SER B   1     -20.060  32.794  39.983  1.00  1.00           C
ATOM   3494  OG  SER B   1     -19.943  34.202  40.133  1.00  1.00           O
ATOM   3495  C   SER B   1     -19.143  30.614  40.636  1.00  1.00           C
ATOM   3496  O   SER B   1     -19.070  29.893  41.628  1.00  1.00           O
ATOM   3497  N   LYS B   2     -19.420  30.137  39.410  2.00  1.00           N
ATOM   3498  CA  LYS B   2     -19.638  28.740  39.223  2.00  1.00           C
ATOM   3499  CB  LYS B   2     -20.141  28.360  37.814  2.00  1.00           C
ATOM   3500  CG  LYS B   2     -19.080  28.240  36.723  2.00  1.00           C
ATOM   3501  CD  LYS B   2     -18.273  26.942  36.791  2.00  1.00           C
ATOM   3502  CE  LYS B   2     -17.436  26.692  35.539  2.00  1.00           C
ATOM   3503  NZ  LYS B   2     -16.691  27.919  35.187  2.00  1.00           N
ATOM   3504  C   LYS B   2     -18.344  28.051  39.516  2.00  1.00           C
ATOM   3505  O   LYS B   2     -18.321  26.918  39.993  2.00  1.00           O
ATOM   3506  N   ILE B   3     -17.222  28.747  39.255  2.00  1.00           N
ATOM   3507  CA  ILE B   3     -15.922  28.173  39.443  2.00  1.00           C
ATOM   3508  CB  ILE B   3     -14.827  29.170  39.206  2.00  1.00           C
ATOM   3509  CG1 ILE B   3     -13.464  28.539  39.526  2.00  1.00           C
ATOM   3510  CG2 ILE B   3     -15.138  30.449  40.001  2.00  1.00           C
ATOM   3511  CD1 ILE B   3     -12.290  29.484  39.283  2.00  1.00           C
ATOM   3512  C   ILE B   3     -15.775  27.714  40.868  2.00  1.00           C
ATOM   3513  O   ILE B   3     -15.355  26.584  41.110  2.00  1.00           O
ATOM   3514  N   SER B   4     -16.127  28.564  41.855  2.00  1.00           N
ATOM   3515  CA  SER B   4     -15.977  28.188  43.236  2.00  1.00           C
ATOM   3516  CB  SER B   4     -16.327  29.322  44.217  2.00  1.00           C
ATOM   3517  OG  SER B   4     -16.199  28.863  45.555  2.00  1.00           O
ATOM   3518  C   SER B   4     -16.915  27.067  43.531  2.00  1.00           C
ATOM   3519  O   SER B   4     -16.578  26.127  44.247  2.00  1.00           O
ATOM   3520  N   GLU B   5     -18.126  27.144  42.959  2.00  1.00           N
ATOM   3521  CA  GLU B   5     -19.158  26.199  43.251  2.00  1.00           C
ATOM   3522  CB  GLU B   5     -20.491  26.616  42.601  2.00  1.00           C
ATOM   3523  CG  GLU B   5     -21.741  25.964  43.192  2.00  1.00           C
ATOM   3524  CD  GLU B   5     -22.922  26.821  42.751  2.00  1.00           C
ATOM   3525  OE1 GLU B   5     -22.665  27.915  42.180  2.00  1.00           O
ATOM   3526  OE2 GLU B   5     -24.089  26.404  42.981  2.00  1.00           O
ATOM   3527  C   GLU B   5     -18.763  24.825  42.781  2.00  1.00           C
ATOM   3528  O   GLU B   5     -18.979  23.843  43.489  2.00  1.00           O
ATOM   3529  N   ALA B   6     -18.164  24.712  41.576  2.00  1.00           N
ATOM   3530  CA  ALA B   6     -17.764  23.423  41.065  2.00  1.00           C
ATOM   3531  CB  ALA B   6     -17.140  23.504  39.662  2.00  1.00           C
ATOM   3532  C   ALA B   6     -16.730  22.877  41.995  2.00  1.00           C
ATOM   3533  O   ALA B   6     -16.742  21.696  42.339  2.00  1.00           O
ATOM   3534  N   VAL B   7     -15.811  23.749  42.444  2.00  1.00           N
ATOM   3535  CA  VAL B   7     -14.765  23.345  43.335  2.00  1.00           C
ATOM   3536  CB  VAL B   7     -13.839  24.474  43.678  2.00  1.00           C
ATOM   3537  CG1 VAL B   7     -12.773  23.965  44.665  2.00  1.00           C
ATOM   3538  CG2 VAL B   7     -13.258  25.030  42.368  2.00  1.00           C
ATOM   3539  C   VAL B   7     -15.419  22.879  44.590  2.00  1.00           C
ATOM   3540  O   VAL B   7     -14.940  21.941  45.218  2.00  1.00           O
ATOM   3541  N   LYS B   8     -16.514  23.548  45.004  2.00  1.00           N
ATOM   3542  CA  LYS B   8     -17.242  23.170  46.187  2.00  1.00           C
ATOM   3543  CB  LYS B   8     -18.383  24.144  46.524  2.00  1.00           C
ATOM   3544  CG  LYS B   8     -19.152  23.741  47.783  2.00  1.00           C
ATOM   3545  CD  LYS B   8     -18.325  23.869  49.064  2.00  1.00           C
ATOM   3546  CE  LYS B   8     -19.014  23.283  50.297  2.00  1.00           C
ATOM   3547  NZ  LYS B   8     -20.278  24.005  50.561  2.00  1.00           N
ATOM   3548  C   LYS B   8     -17.873  21.823  45.964  2.00  1.00           C
ATOM   3549  O   LYS B   8     -17.935  21.008  46.883  2.00  1.00           O
ATOM   3550  N   ARG B   9     -18.396  21.559  44.745  2.00  1.00           N
ATOM   3551  CA  ARG B   9     -19.038  20.297  44.476  2.00  1.00           C
ATOM   3552  CB  ARG B   9     -19.584  20.205  43.044  2.00  1.00           C
ATOM   3553  CG  ARG B   9     -20.613  21.286  42.709  2.00  1.00           C
ATOM   3554  CD  ARG B   9     -21.151  21.184  41.280  2.00  1.00           C
ATOM   3555  NE  ARG B   9     -22.134  22.287  41.078  2.00  1.00           N
ATOM   3556  CZ  ARG B   9     -22.895  22.313  39.944  2.00  1.00           C
ATOM   3557  NH1 ARG B   9     -22.786  21.305  39.030  2.00  1.00           N
ATOM   3558  NH2 ARG B   9     -23.764  23.343  39.724  2.00  1.00           N
ATOM   3559  C   ARG B   9     -18.018  19.233  44.609  2.00  1.00           C
ATOM   3560  O   ARG B   9     -18.224  18.237  45.299  2.00  1.00           O
ATOM   3561  N   ALA B  10     -16.860  19.439  43.958  2.00  1.00           N
ATOM   3562  CA  ALA B  10     -15.808  18.503  44.167  2.00  1.00           C
ATOM   3563  CB  ALA B  10     -14.540  18.782  43.341  2.00  1.00           C
ATOM   3564  C   ALA B  10     -15.490  18.756  45.603  2.00  1.00           C
ATOM   3565  O   ALA B  10     -15.844  19.791  46.158  2.00  1.00           O
ATOM   3566  N   ARG B  11     -14.845  17.807  46.274  2.00  1.00           N
ATOM   3567  CA  ARG B  11     -14.582  17.941  47.673  2.00  1.00           C
ATOM   3568  CB  ARG B  11     -14.025  19.301  48.135  2.00  1.00           C
ATOM   3569  CG  ARG B  11     -13.614  19.272  49.608  2.00  1.00           C
ATOM   3570  CD  ARG B  11     -14.772  19.515  50.578  2.00  1.00           C
ATOM   3571  NE  ARG B  11     -14.994  20.985  50.646  2.00  1.00           N
ATOM   3572  CZ  ARG B  11     -14.414  21.704  51.651  2.00  1.00           C
ATOM   3573  NH1 ARG B  11     -13.678  21.065  52.607  2.00  1.00           N
ATOM   3574  NH2 ARG B  11     -14.572  23.059  51.701  2.00  1.00           N
ATOM   3575  C   ARG B  11     -15.856  17.659  48.412  2.00  1.00           C
ATOM   3576  O   ARG B  11     -15.838  16.940  49.409  2.00  1.00           O
ATOM   3577  N   ALA B  12     -17.008  18.187  47.947  2.00  1.00           N
ATOM   3578  CA  ALA B  12     -18.243  17.792  48.572  2.00  1.00           C
ATOM   3579  CB  ALA B  12     -19.454  18.604  48.083  2.00  1.00           C
ATOM   3580  C   ALA B  12     -18.455  16.376  48.160  2.00  1.00           C
ATOM   3581  O   ALA B  12     -18.744  15.506  48.978  2.00  1.00           O
ATOM   3582  N   ALA B  13     -18.286  16.117  46.844  2.00  1.00           N
ATOM   3583  CA  ALA B  13     -18.396  14.775  46.361  2.00  1.00           C
ATOM   3584  CB  ALA B  13     -18.984  14.679  44.944  2.00  1.00           C
ATOM   3585  C   ALA B  13     -16.993  14.323  46.295  2.00  1.00           C
ATOM   3586  O   ALA B  13     -16.337  14.363  45.257  2.00  1.00           O
ATOM   3587  N   PHE B  14     -16.523  13.870  47.457  2.00  1.00           N
ATOM   3588  CA  PHE B  14     -15.192  13.439  47.682  2.00  1.00           C
ATOM   3589  CB  PHE B  14     -14.135  14.532  47.473  2.00  1.00           C
ATOM   3590  CG  PHE B  14     -12.859  13.889  47.879  2.00  1.00           C
ATOM   3591  CD1 PHE B  14     -12.272  12.951  47.064  2.00  1.00           C
ATOM   3592  CD2 PHE B  14     -12.249  14.222  49.068  2.00  1.00           C
ATOM   3593  CE1 PHE B  14     -11.096  12.341  47.430  2.00  1.00           C
ATOM   3594  CE2 PHE B  14     -11.073  13.615  49.439  2.00  1.00           C
ATOM   3595  CZ  PHE B  14     -10.498  12.672  48.621  2.00  1.00           C
ATOM   3596  C   PHE B  14     -15.231  13.141  49.135  2.00  1.00           C
ATOM   3597  O   PHE B  14     -14.853  12.064  49.594  2.00  1.00           O
ATOM   3598  N   SER B  15     -15.723  14.142  49.890  2.00  1.00           N
ATOM   3599  CA  SER B  15     -15.884  13.994  51.297  2.00  1.00           C
ATOM   3600  CB  SER B  15     -16.584  15.191  51.962  2.00  1.00           C
ATOM   3601  OG  SER B  15     -16.708  14.970  53.360  2.00  1.00           O
ATOM   3602  C   SER B  15     -16.766  12.808  51.464  2.00  1.00           C
ATOM   3603  O   SER B  15     -16.464  11.916  52.255  2.00  1.00           O
ATOM   3604  N   SER B  16     -17.886  12.758  50.713  3.00  1.00           N
ATOM   3605  CA  SER B  16     -18.650  11.553  50.796  3.00  1.00           C
ATOM   3606  CB  SER B  16     -19.946  11.552  49.967  3.00  1.00           C
ATOM   3607  OG  SER B  16     -20.624  10.314  50.128  3.00  1.00           O
ATOM   3608  C   SER B  16     -17.703  10.558  50.226  3.00  1.00           C
ATOM   3609  O   SER B  16     -17.047  10.844  49.226  3.00  1.00           O
ATOM   3610  N   GLY B  17     -17.573   9.373  50.846  3.00  1.00           N
ATOM   3611  CA  GLY B  17     -16.545   8.503  50.357  3.00  1.00           C
ATOM   3612  C   GLY B  17     -17.061   7.768  49.167  3.00  1.00           C
ATOM   3613  O   GLY B  17     -17.160   6.542  49.178  3.00  1.00           O
ATOM   3614  N   ARG B  18     -17.408   8.510  48.099  3.00  1.00           N
ATOM   3615  CA  ARG B  18     -17.867   7.873  46.904  3.00  1.00           C
ATOM   3616  CB  ARG B  18     -18.369   8.859  45.831  3.00  1.00           C
ATOM   3617  CG  ARG B  18     -19.625   9.646  46.211  3.00  1.00           C
ATOM   3618  CD  ARG B  18     -20.142  10.535  45.075  3.00  1.00           C
ATOM   3619  NE  ARG B  18     -21.336  11.266  45.584  3.00  1.00           N
ATOM   3620  CZ  ARG B  18     -22.584  10.723  45.471  3.00  1.00           C
ATOM   3621  NH1 ARG B  18     -22.758   9.505  44.879  3.00  1.00           N
ATOM   3622  NH2 ARG B  18     -23.663  11.403  45.957  3.00  1.00           N
ATOM   3623  C   ARG B  18     -16.729   7.145  46.271  3.00  1.00           C
ATOM   3624  O   ARG B  18     -16.834   5.982  45.888  3.00  1.00           O
ATOM   3625  N   THR B  19     -15.596   7.857  46.184  3.00  1.00           N
ATOM   3626  CA  THR B  19     -14.422   7.475  45.460  3.00  1.00           C
ATOM   3627  CB  THR B  19     -13.479   8.623  45.264  3.00  1.00           C
ATOM   3628  OG1 THR B  19     -12.450   8.260  44.354  3.00  1.00           O
ATOM   3629  CG2 THR B  19     -12.873   8.996  46.627  3.00  1.00           C
ATOM   3630  C   THR B  19     -13.624   6.356  46.048  3.00  1.00           C
ATOM   3631  O   THR B  19     -13.005   5.583  45.319  3.00  1.00           O
ATOM   3632  N   ARG B  20     -13.620   6.231  47.379  1.00  1.00           N
ATOM   3633  CA  ARG B  20     -12.703   5.379  48.079  1.00  1.00           C
ATOM   3634  CB  ARG B  20     -12.848   5.545  49.601  1.00  1.00           C
ATOM   3635  CG  ARG B  20     -12.411   6.955  50.018  1.00  1.00           C
ATOM   3636  CD  ARG B  20     -12.840   7.404  51.416  1.00  1.00           C
ATOM   3637  NE  ARG B  20     -12.162   6.542  52.420  1.00  1.00           N
ATOM   3638  CZ  ARG B  20     -12.876   5.563  53.045  1.00  1.00           C
ATOM   3639  NH1 ARG B  20     -14.182   5.358  52.704  1.00  1.00           N
ATOM   3640  NH2 ARG B  20     -12.301   4.812  54.028  1.00  1.00           N
ATOM   3641  C   ARG B  20     -12.776   3.907  47.694  1.00  1.00           C
ATOM   3642  O   ARG B  20     -11.732   3.257  47.705  1.00  1.00           O
ATOM   3643  N   PRO B  21     -13.895   3.325  47.347  1.00  1.00           N
ATOM   3644  CA  PRO B  21     -13.952   1.891  47.097  1.00  1.00           C
ATOM   3645  CD  PRO B  21     -15.152   3.817  47.891  1.00  1.00           C
ATOM   3646  CB  PRO B  21     -15.441   1.548  47.067  1.00  1.00           C
ATOM   3647  CG  PRO B  21     -16.071   2.591  48.005  1.00  1.00           C
ATOM   3648  C   PRO B  21     -13.174   1.166  46.019  1.00  1.00           C
ATOM   3649  O   PRO B  21     -12.935  -0.025  46.206  1.00  1.00           O
ATOM   3650  N   LEU B  22     -12.763   1.805  44.909  2.00  1.00           N
ATOM   3651  CA  LEU B  22     -12.075   1.143  43.819  2.00  1.00           C
ATOM   3652  CB  LEU B  22     -11.035   0.080  44.230  2.00  1.00           C
ATOM   3653  CG  LEU B  22      -9.747   0.660  44.852  2.00  1.00           C
ATOM   3654  CD1 LEU B  22      -9.994   1.220  46.261  2.00  1.00           C
ATOM   3655  CD2 LEU B  22      -8.587  -0.348  44.786  2.00  1.00           C
ATOM   3656  C   LEU B  22     -13.034   0.494  42.867  2.00  1.00           C
ATOM   3657  O   LEU B  22     -12.701   0.320  41.695  2.00  1.00           O
ATOM   3658  N   GLN B  23     -14.253   0.129  43.300  2.00  1.00           N
ATOM   3659  CA  GLN B  23     -15.172  -0.399  42.328  2.00  1.00           C
ATOM   3660  CB  GLN B  23     -16.447  -1.001  42.939  2.00  1.00           C
ATOM   3661  CG  GLN B  23     -17.345   0.040  43.609  2.00  1.00           C
ATOM   3662  CD  GLN B  23     -18.671  -0.620  43.951  2.00  1.00           C
ATOM   3663  OE1 GLN B  23     -18.804  -1.841  43.895  2.00  1.00           O
ATOM   3664  NE2 GLN B  23     -19.681   0.214  44.315  2.00  1.00           N
ATOM   3665  C   GLN B  23     -15.617   0.757  41.493  2.00  1.00           C
ATOM   3666  O   GLN B  23     -15.806   0.653  40.284  2.00  1.00           O
ATOM   3667  N   PHE B  24     -15.818   1.912  42.146  2.00  1.00           N
ATOM   3668  CA  PHE B  24     -16.284   3.067  41.445  2.00  1.00           C
ATOM   3669  CB  PHE B  24     -16.581   4.242  42.394  2.00  1.00           C
ATOM   3670  CG  PHE B  24     -17.410   5.205  41.624  2.00  1.00           C
ATOM   3671  CD1 PHE B  24     -18.700   4.864  41.294  2.00  1.00           C
ATOM   3672  CD2 PHE B  24     -16.924   6.436  41.254  2.00  1.00           C
ATOM   3673  CE1 PHE B  24     -19.498   5.727  40.585  2.00  1.00           C
ATOM   3674  CE2 PHE B  24     -17.718   7.307  40.546  2.00  1.00           C
ATOM   3675  CZ  PHE B  24     -19.002   6.950  40.209  2.00  1.00           C
ATOM   3676  C   PHE B  24     -15.199   3.465  40.494  2.00  1.00           C
ATOM   3677  O   PHE B  24     -15.459   3.815  39.344  2.00  1.00           O
ATOM   3678  N   ARG B  25     -13.937   3.388  40.960  2.00  1.00           N
ATOM   3679  CA  ARG B  25     -12.802   3.830  40.200  2.00  1.00           C
ATOM   3680  CB  ARG B  25     -11.508   3.783  41.032  2.00  1.00           C
ATOM   3681  CG  ARG B  25     -11.682   4.561  42.345  2.00  1.00           C
ATOM   3682  CD  ARG B  25     -10.394   5.027  43.027  2.00  1.00           C
ATOM   3683  NE  ARG B  25      -9.527   3.839  43.261  2.00  1.00           N
ATOM   3684  CZ  ARG B  25      -8.641   3.835  44.299  2.00  1.00           C
ATOM   3685  NH1 ARG B  25      -8.673   4.829  45.233  2.00  1.00           N
ATOM   3686  NH2 ARG B  25      -7.722   2.832  44.412  2.00  1.00           N
ATOM   3687  C   ARG B  25     -12.666   3.022  38.945  2.00  1.00           C
ATOM   3688  O   ARG B  25     -12.407   3.582  37.880  2.00  1.00           O
ATOM   3689  N   ILE B  26     -12.857   1.688  39.016  2.00  1.00           N
ATOM   3690  CA  ILE B  26     -12.736   0.884  37.829  2.00  1.00           C
ATOM   3691  CB  ILE B  26     -12.867  -0.598  38.077  2.00  1.00           C
ATOM   3692  CG1 ILE B  26     -12.586  -1.391  36.791  2.00  1.00           C
ATOM   3693  CG2 ILE B  26     -14.241  -0.901  38.679  2.00  1.00           C
ATOM   3694  CD1 ILE B  26     -12.512  -2.899  37.027  2.00  1.00           C
ATOM   3695  C   ILE B  26     -13.802   1.325  36.870  2.00  1.00           C
ATOM   3696  O   ILE B  26     -13.553   1.447  35.672  2.00  1.00           O
ATOM   3697  N   GLN B  27     -15.020   1.600  37.379  2.00  1.00           N
ATOM   3698  CA  GLN B  27     -16.112   1.994  36.529  2.00  1.00           C
ATOM   3699  CB  GLN B  27     -17.426   2.225  37.291  2.00  1.00           C
ATOM   3700  CG  GLN B  27     -18.607   2.507  36.361  2.00  1.00           C
ATOM   3701  CD  GLN B  27     -18.932   1.212  35.631  2.00  1.00           C
ATOM   3702  OE1 GLN B  27     -18.511   0.132  36.044  2.00  1.00           O
ATOM   3703  NE2 GLN B  27     -19.695   1.320  34.512  2.00  1.00           N
ATOM   3704  C   GLN B  27     -15.746   3.288  35.853  2.00  1.00           C
ATOM   3705  O   GLN B  27     -16.028   3.471  34.669  2.00  1.00           O
ATOM   3706  N   GLN B  28     -15.085   4.215  36.577  2.00  1.00           N
ATOM   3707  CA  GLN B  28     -14.753   5.506  36.026  2.00  1.00           C
ATOM   3708  CB  GLN B  28     -13.964   6.388  37.009  2.00  1.00           C
ATOM   3709  CG  GLN B  28     -13.548   7.733  36.410  2.00  1.00           C
ATOM   3710  CD  GLN B  28     -14.809   8.540  36.138  2.00  1.00           C
ATOM   3711  OE1 GLN B  28     -14.802   9.483  35.350  2.00  1.00           O
ATOM   3712  NE2 GLN B  28     -15.928   8.156  36.809  2.00  1.00           N
ATOM   3713  C   GLN B  28     -13.887   5.304  34.842  2.00  1.00           C
ATOM   3714  O   GLN B  28     -14.085   5.917  33.794  2.00  1.00           O
ATOM   3715  N   LEU B  29     -12.906   4.410  34.983  2.00  1.00           N
ATOM   3716  CA  LEU B  29     -12.007   4.195  33.903  2.00  1.00           C
ATOM   3717  CB  LEU B  29     -10.842   3.252  34.257  2.00  1.00           C
ATOM   3718  CG  LEU B  29      -9.779   3.892  35.172  2.00  1.00           C
ATOM   3719  CD1 LEU B  29      -8.640   2.908  35.494  2.00  1.00           C
ATOM   3720  CD2 LEU B  29      -9.265   5.212  34.575  2.00  1.00           C
ATOM   3721  C   LEU B  29     -12.732   3.611  32.712  2.00  1.00           C
ATOM   3722  O   LEU B  29     -12.482   4.022  31.581  2.00  1.00           O
ATOM   3723  N   GLU B  30     -13.666   2.658  32.928  2.00  1.00           N
ATOM   3724  CA  GLU B  30     -14.362   1.992  31.847  2.00  1.00           C
ATOM   3725  CB  GLU B  30     -15.447   1.030  32.365  2.00  1.00           C
ATOM   3726  CG  GLU B  30     -16.275   0.347  31.271  2.00  1.00           C
ATOM   3727  CD  GLU B  30     -15.607  -0.963  30.879  2.00  1.00           C
ATOM   3728  OE1 GLU B  30     -14.494  -1.245  31.400  2.00  1.00           O
ATOM   3729  OE2 GLU B  30     -16.207  -1.706  30.057  2.00  1.00           O
ATOM   3730  C   GLU B  30     -15.076   3.021  31.051  2.00  1.00           C
ATOM   3731  O   GLU B  30     -15.100   2.977  29.823  2.00  1.00           O
ATOM   3732  N   ALA B  31     -15.669   3.996  31.750  2.00  1.00           N
ATOM   3733  CA  ALA B  31     -16.427   4.993  31.073  2.00  1.00           C
ATOM   3734  CB  ALA B  31     -17.018   6.025  32.043  2.00  1.00           C
ATOM   3735  C   ALA B  31     -15.512   5.707  30.140  2.00  1.00           C
ATOM   3736  O   ALA B  31     -15.874   6.006  29.003  2.00  1.00           O
ATOM   3737  N   LEU B  32     -14.277   5.966  30.597  2.00  1.00           N
ATOM   3738  CA  LEU B  32     -13.344   6.699  29.801  2.00  1.00           C
ATOM   3739  CB  LEU B  32     -11.982   6.820  30.494  2.00  1.00           C
ATOM   3740  CG  LEU B  32     -10.955   7.601  29.669  2.00  1.00           C
ATOM   3741  CD1 LEU B  32     -11.431   9.047  29.457  2.00  1.00           C
ATOM   3742  CD2 LEU B  32      -9.552   7.491  30.288  2.00  1.00           C
ATOM   3743  C   LEU B  32     -13.123   5.937  28.526  2.00  1.00           C
ATOM   3744  O   LEU B  32     -13.155   6.515  27.442  2.00  1.00           O
ATOM   3745  N   GLN B  33     -12.918   4.605  28.615  2.00  1.00           N
ATOM   3746  CA  GLN B  33     -12.631   3.832  27.435  2.00  1.00           C
ATOM   3747  CB  GLN B  33     -12.282   2.363  27.733  2.00  1.00           C
ATOM   3748  CG  GLN B  33     -11.928   1.562  26.476  2.00  1.00           C
ATOM   3749  CD  GLN B  33     -11.572   0.139  26.887  2.00  1.00           C
ATOM   3750  OE1 GLN B  33     -10.678  -0.085  27.702  2.00  1.00           O
ATOM   3751  NE2 GLN B  33     -12.289  -0.857  26.302  2.00  1.00           N
ATOM   3752  C   GLN B  33     -13.812   3.846  26.522  2.00  1.00           C
ATOM   3753  O   GLN B  33     -13.659   3.995  25.311  2.00  1.00           O
ATOM   3754  N   ARG B  34     -15.030   3.709  27.072  2.00  1.00           N
ATOM   3755  CA  ARG B  34     -16.189   3.722  26.228  2.00  1.00           C
ATOM   3756  CB  ARG B  34     -17.516   3.452  26.960  2.00  1.00           C
ATOM   3757  CG  ARG B  34     -17.757   1.966  27.238  2.00  1.00           C
ATOM   3758  CD  ARG B  34     -19.148   1.654  27.797  2.00  1.00           C
ATOM   3759  NE  ARG B  34     -19.264   0.173  27.911  2.00  1.00           N
ATOM   3760  CZ  ARG B  34     -19.819  -0.549  26.894  2.00  1.00           C
ATOM   3761  NH1 ARG B  34     -20.321   0.086  25.794  2.00  1.00           N
ATOM   3762  NH2 ARG B  34     -19.863  -1.911  26.979  2.00  1.00           N
ATOM   3763  C   ARG B  34     -16.252   5.068  25.599  2.00  1.00           C
ATOM   3764  O   ARG B  34     -16.750   5.212  24.488  2.00  1.00           O
ATOM   3765  N   LEU B  35     -15.774   6.099  26.311  2.00  1.00           N
ATOM   3766  CA  LEU B  35     -15.774   7.434  25.788  2.00  1.00           C
ATOM   3767  CB  LEU B  35     -15.152   8.399  26.812  2.00  1.00           C
ATOM   3768  CG  LEU B  35     -15.428   9.885  26.559  2.00  1.00           C
ATOM   3769  CD1 LEU B  35     -16.897  10.196  26.892  2.00  1.00           C
ATOM   3770  CD2 LEU B  35     -14.430  10.785  27.308  2.00  1.00           C
ATOM   3771  C   LEU B  35     -14.884   7.440  24.592  2.00  1.00           C
ATOM   3772  O   LEU B  35     -15.241   7.950  23.531  2.00  1.00           O
ATOM   3773  N   ILE B  36     -13.694   6.829  24.742  2.00  1.00           N
ATOM   3774  CA  ILE B  36     -12.728   6.810  23.687  2.00  1.00           C
ATOM   3775  CB  ILE B  36     -11.488   6.051  24.062  2.00  1.00           C
ATOM   3776  CG1 ILE B  36     -10.792   6.698  25.269  2.00  1.00           C
ATOM   3777  CG2 ILE B  36     -10.608   5.935  22.806  2.00  1.00           C
ATOM   3778  CD1 ILE B  36     -10.332   8.133  25.018  2.00  1.00           C
ATOM   3779  C   ILE B  36     -13.324   6.048  22.546  2.00  1.00           C
ATOM   3780  O   ILE B  36     -13.264   6.471  21.393  2.00  1.00           O
ATOM   3781  N   GLN B  37     -13.933   4.892  22.867  2.00  1.00           N
ATOM   3782  CA  GLN B  37     -14.477   3.994  21.892  2.00  1.00           C
ATOM   3783  CB  GLN B  37     -15.025   2.715  22.554  2.00  1.00           C
ATOM   3784  CG  GLN B  37     -15.623   1.691  21.589  2.00  1.00           C
ATOM   3785  CD  GLN B  37     -16.062   0.486  22.414  2.00  1.00           C
ATOM   3786  OE1 GLN B  37     -16.752   0.630  23.421  2.00  1.00           O
ATOM   3787  NE2 GLN B  37     -15.638  -0.734  21.985  2.00  1.00           N
ATOM   3788  C   GLN B  37     -15.597   4.673  21.161  2.00  1.00           C
ATOM   3789  O   GLN B  37     -15.684   4.602  19.936  2.00  1.00           O
ATOM   3790  N   GLU B  38     -16.483   5.357  21.906  2.00  1.00           N
ATOM   3791  CA  GLU B  38     -17.654   5.977  21.358  2.00  1.00           C
ATOM   3792  CB  GLU B  38     -18.667   6.418  22.430  2.00  1.00           C
ATOM   3793  CG  GLU B  38     -19.325   5.254  23.180  2.00  1.00           C
ATOM   3794  CD  GLU B  38     -20.258   4.523  22.219  2.00  1.00           C
ATOM   3795  OE1 GLU B  38     -19.741   3.809  21.319  2.00  1.00           O
ATOM   3796  OE2 GLU B  38     -21.501   4.669  22.371  2.00  1.00           O
ATOM   3797  C   GLU B  38     -17.349   7.163  20.503  2.00  1.00           C
ATOM   3798  O   GLU B  38     -17.890   7.282  19.405  2.00  1.00           O
ATOM   3799  N   GLN B  39     -16.470   8.076  20.954  3.00  1.00           N
ATOM   3800  CA  GLN B  39     -16.346   9.251  20.141  3.00  1.00           C
ATOM   3801  CB  GLN B  39     -16.462  10.546  20.960  3.00  1.00           C
ATOM   3802  CG  GLN B  39     -17.719  10.600  21.835  3.00  1.00           C
ATOM   3803  CD  GLN B  39     -18.958  10.466  20.959  3.00  1.00           C
ATOM   3804  OE1 GLN B  39     -20.052  10.201  21.455  3.00  1.00           O
ATOM   3805  NE2 GLN B  39     -18.793  10.649  19.622  3.00  1.00           N
ATOM   3806  C   GLN B  39     -15.001   9.252  19.498  3.00  1.00           C
ATOM   3807  O   GLN B  39     -14.228  10.190  19.682  3.00  1.00           O
ATOM   3808  N   GLU B  40     -14.671   8.199  18.726  2.00  1.00           N
ATOM   3809  CA  GLU B  40     -13.396   8.224  18.075  2.00  1.00           C
ATOM   3810  CB  GLU B  40     -12.998   6.896  17.410  2.00  1.00           C
ATOM   3811  CG  GLU B  40     -11.625   6.995  16.736  2.00  1.00           C
ATOM   3812  CD  GLU B  40     -11.271   5.663  16.092  2.00  1.00           C
ATOM   3813  OE1 GLU B  40     -11.988   5.245  15.145  2.00  1.00           O
ATOM   3814  OE2 GLU B  40     -10.266   5.050  16.540  2.00  1.00           O
ATOM   3815  C   GLU B  40     -13.420   9.250  16.970  2.00  1.00           C
ATOM   3816  O   GLU B  40     -12.505  10.065  16.853  2.00  1.00           O
ATOM   3817  N   GLN B  41     -14.487   9.246  16.139  2.00  1.00           N
ATOM   3818  CA  GLN B  41     -14.602  10.137  15.008  2.00  1.00           C
ATOM   3819  CB  GLN B  41     -15.884   9.897  14.188  2.00  1.00           C
ATOM   3820  CG  GLN B  41     -16.072  10.850  13.001  2.00  1.00           C
ATOM   3821  CD  GLN B  41     -15.216  10.369  11.837  2.00  1.00           C
ATOM   3822  OE1 GLN B  41     -14.264   9.612  12.022  2.00  1.00           O
ATOM   3823  NE2 GLN B  41     -15.566  10.814  10.601  2.00  1.00           N
ATOM   3824  C   GLN B  41     -14.674  11.535  15.529  2.00  1.00           C
ATOM   3825  O   GLN B  41     -14.057  12.447  14.981  2.00  1.00           O
ATOM   3826  N   GLU B  42     -15.428  11.736  16.625  2.00  1.00           N
ATOM   3827  CA  GLU B  42     -15.573  13.054  17.162  2.00  1.00           C
ATOM   3828  CB  GLU B  42     -16.539  13.112  18.355  2.00  1.00           C
ATOM   3829  CG  GLU B  42     -17.983  12.826  17.944  2.00  1.00           C
ATOM   3830  CD  GLU B  42     -18.356  13.814  16.847  2.00  1.00           C
ATOM   3831  OE1 GLU B  42     -17.910  14.990  16.925  2.00  1.00           O
ATOM   3832  OE2 GLU B  42     -19.089  13.400  15.910  2.00  1.00           O
ATOM   3833  C   GLU B  42     -14.224  13.528  17.616  2.00  1.00           C
ATOM   3834  O   GLU B  42     -13.855  14.679  17.398  2.00  1.00           O
ATOM   3835  N   LEU B  43     -13.440  12.628  18.238  2.00  1.00           N
ATOM   3836  CA  LEU B  43     -12.144  12.941  18.779  2.00  1.00           C
ATOM   3837  CB  LEU B  43     -11.550  11.673  19.430  2.00  1.00           C
ATOM   3838  CG  LEU B  43     -10.154  11.753  20.079  2.00  1.00           C
ATOM   3839  CD1 LEU B  43      -9.865  10.441  20.826  2.00  1.00           C
ATOM   3840  CD2 LEU B  43      -9.037  12.053  19.063  2.00  1.00           C
ATOM   3841  C   LEU B  43     -11.240  13.396  17.669  2.00  1.00           C
ATOM   3842  O   LEU B  43     -10.556  14.397  17.841  2.00  1.00           O
ATOM   3843  N   VAL B  44     -11.193  12.666  16.529  2.00  1.00           N
ATOM   3844  CA  VAL B  44     -10.352  12.949  15.381  2.00  1.00           C
ATOM   3845  CB  VAL B  44     -10.338  11.838  14.376  2.00  1.00           C
ATOM   3846  CG1 VAL B  44      -9.537  12.303  13.148  2.00  1.00           C
ATOM   3847  CG2 VAL B  44      -9.768  10.579  15.050  2.00  1.00           C
ATOM   3848  C   VAL B  44     -10.816  14.161  14.651  2.00  1.00           C
ATOM   3849  O   VAL B  44     -10.006  14.861  14.043  2.00  1.00           O
ATOM   3850  N   GLY B  45     -12.130  14.430  14.621  2.00  1.00           N
ATOM   3851  CA  GLY B  45     -12.509  15.619  13.920  2.00  1.00           C
ATOM   3852  C   GLY B  45     -11.901  16.766  14.641  2.00  1.00           C
ATOM   3853  O   GLY B  45     -11.280  17.642  14.040  2.00  1.00           O
ATOM   3854  N   ALA B  46     -12.057  16.784  15.974  2.00  1.00           N
ATOM   3855  CA  ALA B  46     -11.350  17.778  16.713  2.00  1.00           C
ATOM   3856  CB  ALA B  46     -11.707  17.826  18.208  2.00  1.00           C
ATOM   3857  C   ALA B  46      -9.963  17.257  16.602  2.00  1.00           C
ATOM   3858  O   ALA B  46      -9.762  16.120  16.212  2.00  1.00           O
ATOM   3859  N   LEU B  47      -8.941  18.059  16.864  2.00  1.00           N
ATOM   3860  CA  LEU B  47      -7.617  17.543  16.699  2.00  1.00           C
ATOM   3861  CB  LEU B  47      -7.293  16.171  17.340  2.00  1.00           C
ATOM   3862  CG  LEU B  47      -7.207  16.187  18.877  2.00  1.00           C
ATOM   3863  CD1 LEU B  47      -6.109  17.155  19.350  2.00  1.00           C
ATOM   3864  CD2 LEU B  47      -8.575  16.422  19.535  2.00  1.00           C
ATOM   3865  C   LEU B  47      -7.293  17.504  15.250  2.00  1.00           C
ATOM   3866  O   LEU B  47      -6.148  17.727  14.889  2.00  1.00           O
ATOM   3867  N   ALA B  48      -8.249  17.191  14.359  2.00  1.00           N
ATOM   3868  CA  ALA B  48      -7.954  17.423  12.975  2.00  1.00           C
ATOM   3869  CB  ALA B  48      -8.994  16.799  12.029  2.00  1.00           C
ATOM   3870  C   ALA B  48      -8.060  18.911  12.853  2.00  1.00           C
ATOM   3871  O   ALA B  48      -7.244  19.578  12.218  2.00  1.00           O
ATOM   3872  N   ALA B  49      -9.107  19.441  13.525  2.00  1.00           N
ATOM   3873  CA  ALA B  49      -9.502  20.823  13.572  2.00  1.00           C
ATOM   3874  CB  ALA B  49     -10.782  21.041  14.396  2.00  1.00           C
ATOM   3875  C   ALA B  49      -8.416  21.603  14.225  2.00  1.00           C
ATOM   3876  O   ALA B  49      -8.134  22.729  13.820  2.00  1.00           O
ATOM   3877  N   ASP B  50      -7.796  21.027  15.274  2.00  1.00           N
ATOM   3878  CA  ASP B  50      -6.723  21.705  15.938  2.00  1.00           C
ATOM   3879  CB  ASP B  50      -6.290  21.051  17.259  2.00  1.00           C
ATOM   3880  CG  ASP B  50      -5.424  22.057  18.003  2.00  1.00           C
ATOM   3881  OD1 ASP B  50      -5.335  23.223  17.534  2.00  1.00           O
ATOM   3882  OD2 ASP B  50      -4.841  21.672  19.052  2.00  1.00           O
ATOM   3883  C   ASP B  50      -5.585  21.629  14.999  2.00  1.00           C
ATOM   3884  O   ASP B  50      -5.724  21.965  13.823  2.00  1.00           O
ATOM   3885  N   LEU B  51      -4.403  21.216  15.479  2.00  1.00           N
ATOM   3886  CA  LEU B  51      -3.408  21.124  14.471  2.00  1.00           C
ATOM   3887  CB  LEU B  51      -1.966  20.934  14.993  2.00  1.00           C
ATOM   3888  CG  LEU B  51      -1.625  19.564  15.607  2.00  1.00           C
ATOM   3889  CD1 LEU B  51      -2.594  19.193  16.742  2.00  1.00           C
ATOM   3890  CD2 LEU B  51      -1.431  18.480  14.534  2.00  1.00           C
ATOM   3891  C   LEU B  51      -3.842  19.994  13.589  2.00  1.00           C
ATOM   3892  O   LEU B  51      -4.094  18.909  14.099  2.00  1.00           O
ATOM   3893  N   HIS B  52      -3.942  20.212  12.251  1.00  1.00           N
ATOM   3894  CA  HIS B  52      -4.554  19.229  11.382  1.00  1.00           C
ATOM   3895  ND1 HIS B  52      -3.710  18.139   8.034  1.00  1.00           N
ATOM   3896  CG  HIS B  52      -3.485  19.060   9.033  1.00  1.00           C
ATOM   3897  CB  HIS B  52      -4.579  19.627   9.888  1.00  1.00           C
ATOM   3898  NE2 HIS B  52      -1.525  18.541   8.046  1.00  1.00           N
ATOM   3899  CD2 HIS B  52      -2.146  19.294   9.028  1.00  1.00           C
ATOM   3900  CE1 HIS B  52      -2.505  17.864   7.476  1.00  1.00           C
ATOM   3901  C   HIS B  52      -3.853  17.923  11.573  1.00  1.00           C
ATOM   3902  O   HIS B  52      -2.648  17.793  11.361  1.00  1.00           O
ATOM   3903  N   LYS B  53      -4.632  16.924  12.032  1.00  1.00           N
ATOM   3904  CA  LYS B  53      -4.135  15.614  12.323  1.00  1.00           C
ATOM   3905  CB  LYS B  53      -4.227  15.248  13.815  1.00  1.00           C
ATOM   3906  CG  LYS B  53      -3.356  14.057  14.212  1.00  1.00           C
ATOM   3907  CD  LYS B  53      -1.864  14.389  14.170  1.00  1.00           C
ATOM   3908  CE  LYS B  53      -1.496  15.579  15.058  1.00  1.00           C
ATOM   3909  NZ  LYS B  53      -0.053  15.881  14.933  1.00  1.00           N
ATOM   3910  C   LYS B  53      -5.031  14.682  11.593  1.00  1.00           C
ATOM   3911  O   LYS B  53      -6.079  15.086  11.092  1.00  1.00           O
ATOM   3912  N   ASN B  54      -4.642  13.400  11.495  1.00  1.00           N
ATOM   3913  CA  ASN B  54      -5.512  12.534  10.772  1.00  1.00           C
ATOM   3914  CB  ASN B  54      -4.966  12.036   9.414  1.00  1.00           C
ATOM   3915  CG  ASN B  54      -3.652  11.297   9.605  1.00  1.00           C
ATOM   3916  OD1 ASN B  54      -2.667  11.873  10.062  1.00  1.00           O
ATOM   3917  ND2 ASN B  54      -3.627   9.991   9.228  1.00  1.00           N
ATOM   3918  C   ASN B  54      -5.937  11.385  11.608  1.00  1.00           C
ATOM   3919  O   ASN B  54      -5.693  11.345  12.810  1.00  1.00           O
ATOM   3920  N   GLU B  55      -6.649  10.437  10.977  2.00  1.00           N
ATOM   3921  CA  GLU B  55      -7.216   9.332  11.683  2.00  1.00           C
ATOM   3922  CB  GLU B  55      -7.922   8.356  10.722  2.00  1.00           C
ATOM   3923  CG  GLU B  55      -8.761   7.274  11.403  2.00  1.00           C
ATOM   3924  CD  GLU B  55     -10.186   7.795  11.505  2.00  1.00           C
ATOM   3925  OE1 GLU B  55     -10.361   9.002  11.823  2.00  1.00           O
ATOM   3926  OE2 GLU B  55     -11.122   6.991  11.250  2.00  1.00           O
ATOM   3927  C   GLU B  55      -6.139   8.524  12.351  2.00  1.00           C
ATOM   3928  O   GLU B  55      -6.148   8.326  13.564  2.00  1.00           O
ATOM   3929  N   TRP B  56      -5.163   8.060  11.553  2.00  1.00           N
ATOM   3930  CA  TRP B  56      -4.093   7.186  11.956  2.00  1.00           C
ATOM   3931  CB  TRP B  56      -3.369   6.768  10.653  2.00  1.00           C
ATOM   3932  CG  TRP B  56      -2.394   5.613  10.607  2.00  1.00           C
ATOM   3933  CD2 TRP B  56      -2.776   4.244  10.380  2.00  1.00           C
ATOM   3934  CD1 TRP B  56      -1.031   5.625  10.671  2.00  1.00           C
ATOM   3935  NE1 TRP B  56      -0.540   4.355  10.479  2.00  1.00           N
ATOM   3936  CE2 TRP B  56      -1.602   3.495  10.302  2.00  1.00           C
ATOM   3937  CE3 TRP B  56      -4.005   3.658  10.238  2.00  1.00           C
ATOM   3938  CZ2 TRP B  56      -1.638   2.146  10.080  2.00  1.00           C
ATOM   3939  CZ3 TRP B  56      -4.038   2.297  10.022  2.00  1.00           C
ATOM   3940  CH2 TRP B  56      -2.876   1.556   9.944  2.00  1.00           C
ATOM   3941  C   TRP B  56      -3.188   7.931  12.908  2.00  1.00           C
ATOM   3942  O   TRP B  56      -2.867   7.426  13.984  2.00  1.00           O
ATOM   3943  N   ASN B  57      -2.777   9.169  12.547  2.00  1.00           N
ATOM   3944  CA  ASN B  57      -1.892   9.971  13.362  2.00  1.00           C
ATOM   3945  CB  ASN B  57      -1.483  11.295  12.693  2.00  1.00           C
ATOM   3946  CG  ASN B  57      -0.534  10.991  11.540  2.00  1.00           C
ATOM   3947  OD1 ASN B  57      -0.148  11.889  10.793  2.00  1.00           O
ATOM   3948  ND2 ASN B  57      -0.154   9.696  11.376  2.00  1.00           N
ATOM   3949  C   ASN B  57      -2.595  10.320  14.640  2.00  1.00           C
ATOM   3950  O   ASN B  57      -2.001  10.292  15.714  2.00  1.00           O
ATOM   3951  N   ALA B  58      -3.892  10.669  14.568  2.00  1.00           N
ATOM   3952  CA  ALA B  58      -4.592  11.022  15.769  2.00  1.00           C
ATOM   3953  CB  ALA B  58      -6.064  11.387  15.529  2.00  1.00           C
ATOM   3954  C   ALA B  58      -4.566   9.792  16.640  2.00  1.00           C
ATOM   3955  O   ALA B  58      -4.328   9.897  17.839  2.00  1.00           O
ATOM   3956  N   TYR B  59      -4.820   8.579  16.093  2.00  1.00           N
ATOM   3957  CA  TYR B  59      -4.826   7.457  16.999  2.00  1.00           C
ATOM   3958  CB  TYR B  59      -5.566   6.184  16.503  2.00  1.00           C
ATOM   3959  CG  TYR B  59      -4.783   5.343  15.543  2.00  1.00           C
ATOM   3960  CD1 TYR B  59      -3.820   4.466  15.998  2.00  1.00           C
ATOM   3961  CD2 TYR B  59      -5.039   5.384  14.192  2.00  1.00           C
ATOM   3962  CE1 TYR B  59      -3.101   3.677  15.130  2.00  1.00           C
ATOM   3963  CE2 TYR B  59      -4.324   4.596  13.319  2.00  1.00           C
ATOM   3964  CZ  TYR B  59      -3.355   3.743  13.782  2.00  1.00           C
ATOM   3965  OH  TYR B  59      -2.629   2.941  12.876  2.00  1.00           O
ATOM   3966  C   TYR B  59      -3.451   7.057  17.462  2.00  1.00           C
ATOM   3967  O   TYR B  59      -3.224   6.903  18.661  2.00  1.00           O
ATOM   3968  N   TYR B  60      -2.486   6.889  16.534  2.00  1.00           N
ATOM   3969  CA  TYR B  60      -1.150   6.536  16.934  2.00  1.00           C
ATOM   3970  CB  TYR B  60      -0.406   5.570  15.990  2.00  1.00           C
ATOM   3971  CG  TYR B  60       1.038   5.922  16.143  2.00  1.00           C
ATOM   3972  CD1 TYR B  60       1.754   5.578  17.265  2.00  1.00           C
ATOM   3973  CD2 TYR B  60       1.662   6.658  15.161  2.00  1.00           C
ATOM   3974  CE1 TYR B  60       3.078   5.938  17.385  2.00  1.00           C
ATOM   3975  CE2 TYR B  60       2.981   7.022  15.274  2.00  1.00           C
ATOM   3976  CZ  TYR B  60       3.693   6.661  16.391  2.00  1.00           C
ATOM   3977  OH  TYR B  60       5.049   7.031  16.517  2.00  1.00           O
ATOM   3978  C   TYR B  60      -0.410   7.816  16.920  2.00  1.00           C
ATOM   3979  O   TYR B  60      -0.276   8.453  15.878  2.00  1.00           O
ATOM   3980  N   GLU B  61       0.064   8.192  18.120  3.00  1.00           N
ATOM   3981  CA  GLU B  61       0.742   9.407  18.458  3.00  1.00           C
ATOM   3982  CB  GLU B  61       1.154  10.299  17.274  3.00  1.00           C
ATOM   3983  CG  GLU B  61       2.179   9.659  16.334  3.00  1.00           C
ATOM   3984  CD  GLU B  61       2.317  10.578  15.127  3.00  1.00           C
ATOM   3985  OE1 GLU B  61       1.837  11.739  15.217  3.00  1.00           O
ATOM   3986  OE2 GLU B  61       2.900  10.135  14.101  3.00  1.00           O
ATOM   3987  C   GLU B  61      -0.272  10.177  19.242  3.00  1.00           C
ATOM   3988  O   GLU B  61      -0.310  11.404  19.173  3.00  1.00           O
ATOM   3989  N   GLU B  62      -1.121   9.478  20.033  3.00  1.00           N
ATOM   3990  CA  GLU B  62      -2.100  10.237  20.756  3.00  1.00           C
ATOM   3991  CB  GLU B  62      -3.006  11.118  19.882  3.00  1.00           C
ATOM   3992  CG  GLU B  62      -3.878  12.082  20.690  3.00  1.00           C
ATOM   3993  CD  GLU B  62      -4.743  12.864  19.715  3.00  1.00           C
ATOM   3994  OE1 GLU B  62      -4.741  12.512  18.504  3.00  1.00           O
ATOM   3995  OE2 GLU B  62      -5.424  13.821  20.170  3.00  1.00           O
ATOM   3996  C   GLU B  62      -2.980   9.406  21.624  3.00  1.00           C
ATOM   3997  O   GLU B  62      -2.561   8.843  22.633  3.00  1.00           O
ATOM   3998  N   VAL B  63      -4.253   9.330  21.199  2.00  1.00           N
ATOM   3999  CA  VAL B  63      -5.365   8.801  21.925  2.00  1.00           C
ATOM   4000  CB  VAL B  63      -6.584   8.715  21.058  2.00  1.00           C
ATOM   4001  CG1 VAL B  63      -6.942  10.137  20.598  2.00  1.00           C
ATOM   4002  CG2 VAL B  63      -6.289   7.757  19.893  2.00  1.00           C
ATOM   4003  C   VAL B  63      -5.055   7.426  22.410  2.00  1.00           C
ATOM   4004  O   VAL B  63      -5.413   7.078  23.532  2.00  1.00           O
ATOM   4005  N   VAL B  64      -4.347   6.620  21.604  2.00  1.00           N
ATOM   4006  CA  VAL B  64      -4.067   5.264  21.980  2.00  1.00           C
ATOM   4007  CB  VAL B  64      -3.186   4.580  20.979  2.00  1.00           C
ATOM   4008  CG1 VAL B  64      -3.967   4.421  19.661  2.00  1.00           C
ATOM   4009  CG2 VAL B  64      -1.911   5.425  20.822  2.00  1.00           C
ATOM   4010  C   VAL B  64      -3.362   5.272  23.313  2.00  1.00           C
ATOM   4011  O   VAL B  64      -3.570   4.381  24.136  2.00  1.00           O
ATOM   4012  N   TYR B  65      -2.523   6.296  23.566  2.00  1.00           N
ATOM   4013  CA  TYR B  65      -1.759   6.435  24.781  2.00  1.00           C
ATOM   4014  CB  TYR B  65      -1.002   7.773  24.765  2.00  1.00           C
ATOM   4015  CG  TYR B  65       0.069   7.774  25.794  2.00  1.00           C
ATOM   4016  CD1 TYR B  65      -0.199   7.983  27.127  2.00  1.00           C
ATOM   4017  CD2 TYR B  65       1.369   7.579  25.391  2.00  1.00           C
ATOM   4018  CE1 TYR B  65       0.829   7.985  28.043  2.00  1.00           C
ATOM   4019  CE2 TYR B  65       2.397   7.579  26.300  2.00  1.00           C
ATOM   4020  CZ  TYR B  65       2.126   7.784  27.630  2.00  1.00           C
ATOM   4021  OH  TYR B  65       3.186   7.785  28.561  2.00  1.00           O
ATOM   4022  C   TYR B  65      -2.747   6.492  25.900  2.00  1.00           C
ATOM   4023  O   TYR B  65      -2.571   5.844  26.931  2.00  1.00           O
ATOM   4024  N   VAL B  66      -3.836   7.258  25.712  2.00  1.00           N
ATOM   4025  CA  VAL B  66      -4.819   7.393  26.746  2.00  1.00           C
ATOM   4026  CB  VAL B  66      -5.983   8.234  26.308  2.00  1.00           C
ATOM   4027  CG1 VAL B  66      -7.082   8.156  27.377  2.00  1.00           C
ATOM   4028  CG2 VAL B  66      -5.484   9.660  26.018  2.00  1.00           C
ATOM   4029  C   VAL B  66      -5.358   6.017  27.056  2.00  1.00           C
ATOM   4030  O   VAL B  66      -5.446   5.636  28.221  2.00  1.00           O
ATOM   4031  N   LEU B  67      -5.706   5.214  26.023  2.00  1.00           N
ATOM   4032  CA  LEU B  67      -6.284   3.907  26.241  2.00  1.00           C
ATOM   4033  CB  LEU B  67      -6.675   3.154  24.954  2.00  1.00           C
ATOM   4034  CG  LEU B  67      -7.772   3.824  24.102  2.00  1.00           C
ATOM   4035  CD1 LEU B  67      -9.043   4.094  24.922  2.00  1.00           C
ATOM   4036  CD2 LEU B  67      -7.241   5.048  23.349  2.00  1.00           C
ATOM   4037  C   LEU B  67      -5.271   3.024  26.944  2.00  1.00           C
ATOM   4038  O   LEU B  67      -5.628   2.233  27.814  2.00  1.00           O
ATOM   4039  N   GLU B  68      -3.968   3.114  26.598  2.00  1.00           N
ATOM   4040  CA  GLU B  68      -2.990   2.233  27.200  2.00  1.00           C
ATOM   4041  CB  GLU B  68      -1.554   2.457  26.707  2.00  1.00           C
ATOM   4042  CG  GLU B  68      -0.575   1.504  27.397  2.00  1.00           C
ATOM   4043  CD  GLU B  68       0.844   1.841  26.968  2.00  1.00           C
ATOM   4044  OE1 GLU B  68       1.277   3.001  27.197  2.00  1.00           O
ATOM   4045  OE2 GLU B  68       1.518   0.932  26.413  2.00  1.00           O
ATOM   4046  C   GLU B  68      -2.928   2.448  28.657  2.00  1.00           C
ATOM   4047  O   GLU B  68      -2.750   1.489  29.400  2.00  1.00           O
ATOM   4048  N   GLU B  69      -2.988   3.713  29.098  2.00  1.00           N
ATOM   4049  CA  GLU B  69      -2.957   4.009  30.496  2.00  1.00           C
ATOM   4050  CB  GLU B  69      -2.749   5.502  30.795  2.00  1.00           C
ATOM   4051  CG  GLU B  69      -2.727   5.829  32.292  2.00  1.00           C
ATOM   4052  CD  GLU B  69      -1.471   5.235  32.916  2.00  1.00           C
ATOM   4053  OE1 GLU B  69      -1.281   3.994  32.806  2.00  1.00           O
ATOM   4054  OE2 GLU B  69      -0.688   6.016  33.521  2.00  1.00           O
ATOM   4055  C   GLU B  69      -4.250   3.604  31.125  2.00  1.00           C
ATOM   4056  O   GLU B  69      -4.287   3.224  32.294  2.00  1.00           O
ATOM   4057  N   ILE B  70      -5.367   3.721  30.380  2.00  1.00           N
ATOM   4058  CA  ILE B  70      -6.632   3.394  30.968  2.00  1.00           C
ATOM   4059  CB  ILE B  70      -7.793   3.783  30.067  2.00  1.00           C
ATOM   4060  CG1 ILE B  70      -9.059   4.071  30.887  2.00  1.00           C
ATOM   4061  CG2 ILE B  70      -8.038   2.700  29.005  2.00  1.00           C
ATOM   4062  CD1 ILE B  70      -9.612   2.852  31.612  2.00  1.00           C
ATOM   4063  C   ILE B  70      -6.593   1.934  31.264  2.00  1.00           C
ATOM   4064  O   ILE B  70      -6.988   1.498  32.343  2.00  1.00           O
ATOM   4065  N   GLU B  71      -6.085   1.141  30.301  2.00  1.00           N
ATOM   4066  CA  GLU B  71      -5.855  -0.246  30.552  2.00  1.00           C
ATOM   4067  CB  GLU B  71      -5.571  -1.062  29.282  2.00  1.00           C
ATOM   4068  CG  GLU B  71      -5.391  -2.555  29.552  2.00  1.00           C
ATOM   4069  CD  GLU B  71      -5.186  -3.249  28.214  2.00  1.00           C
ATOM   4070  OE1 GLU B  71      -5.237  -2.548  27.167  2.00  1.00           O
ATOM   4071  OE2 GLU B  71      -4.976  -4.491  28.222  2.00  1.00           O
ATOM   4072  C   GLU B  71      -4.615  -0.194  31.383  2.00  1.00           C
ATOM   4073  O   GLU B  71      -3.991   0.855  31.475  2.00  1.00           O
ATOM   4074  N   TYR B  72      -4.255  -1.276  32.084  2.00  1.00           N
ATOM   4075  CA  TYR B  72      -3.050  -1.293  32.867  2.00  1.00           C
ATOM   4076  CB  TYR B  72      -1.831  -0.695  32.136  2.00  1.00           C
ATOM   4077  CG  TYR B  72      -1.489  -1.565  30.975  2.00  1.00           C
ATOM   4078  CD1 TYR B  72      -2.256  -1.548  29.833  2.00  1.00           C
ATOM   4079  CD2 TYR B  72      -0.388  -2.390  31.024  2.00  1.00           C
ATOM   4080  CE1 TYR B  72      -1.936  -2.346  28.759  2.00  1.00           C
ATOM   4081  CE2 TYR B  72      -0.063  -3.189  29.954  2.00  1.00           C
ATOM   4082  CZ  TYR B  72      -0.837  -3.169  28.819  2.00  1.00           C
ATOM   4083  OH  TYR B  72      -0.506  -3.988  27.718  2.00  1.00           O
ATOM   4084  C   TYR B  72      -3.247  -0.502  34.119  2.00  1.00           C
ATOM   4085  O   TYR B  72      -2.746  -0.884  35.173  2.00  1.00           O
ATOM   4086  N   MET B  73      -4.008   0.603  34.068  2.00  1.00           N
ATOM   4087  CA  MET B  73      -4.224   1.312  35.288  2.00  1.00           C
ATOM   4088  CB  MET B  73      -4.938   2.655  35.068  2.00  1.00           C
ATOM   4089  CG  MET B  73      -4.996   3.519  36.327  2.00  1.00           C
ATOM   4090  SD  MET B  73      -3.378   4.150  36.868  2.00  1.00           S
ATOM   4091  CE  MET B  73      -3.148   5.273  35.459  2.00  1.00           C
ATOM   4092  C   MET B  73      -5.113   0.439  36.115  2.00  1.00           C
ATOM   4093  O   MET B  73      -4.869   0.204  37.298  2.00  1.00           O
ATOM   4094  N   ILE B  74      -6.159  -0.101  35.454  2.00  1.00           N
ATOM   4095  CA  ILE B  74      -7.181  -0.898  36.070  2.00  1.00           C
ATOM   4096  CB  ILE B  74      -8.317  -1.211  35.139  2.00  1.00           C
ATOM   4097  CG1 ILE B  74      -9.009   0.088  34.692  2.00  1.00           C
ATOM   4098  CG2 ILE B  74      -9.257  -2.201  35.847  2.00  1.00           C
ATOM   4099  CD1 ILE B  74     -10.045  -0.119  33.588  2.00  1.00           C
ATOM   4100  C   ILE B  74      -6.625  -2.191  36.545  2.00  1.00           C
ATOM   4101  O   ILE B  74      -6.896  -2.622  37.665  2.00  1.00           O
ATOM   4102  N   GLN B  75      -5.806  -2.838  35.706  2.00  1.00           N
ATOM   4103  CA  GLN B  75      -5.337  -4.136  36.066  2.00  1.00           C
ATOM   4104  CB  GLN B  75      -4.386  -4.720  35.010  2.00  1.00           C
ATOM   4105  CG  GLN B  75      -5.049  -4.906  33.646  2.00  1.00           C
ATOM   4106  CD  GLN B  75      -6.198  -5.880  33.837  2.00  1.00           C
ATOM   4107  OE1 GLN B  75      -7.141  -5.603  34.577  2.00  1.00           O
ATOM   4108  NE2 GLN B  75      -6.119  -7.056  33.160  2.00  1.00           N
ATOM   4109  C   GLN B  75      -4.556  -4.018  37.335  2.00  1.00           C
ATOM   4110  O   GLN B  75      -4.720  -4.808  38.265  2.00  1.00           O
ATOM   4111  N   LYS B  76      -3.690  -2.995  37.394  2.00  1.00           N
ATOM   4112  CA  LYS B  76      -2.790  -2.769  38.483  2.00  1.00           C
ATOM   4113  CB  LYS B  76      -1.674  -1.764  38.149  2.00  1.00           C
ATOM   4114  CG  LYS B  76      -0.966  -2.122  36.844  2.00  1.00           C
ATOM   4115  CD  LYS B  76      -0.563  -3.592  36.759  2.00  1.00           C
ATOM   4116  CE  LYS B  76      -0.348  -4.062  35.319  2.00  1.00           C
ATOM   4117  NZ  LYS B  76      -0.262  -5.538  35.276  2.00  1.00           N
ATOM   4118  C   LYS B  76      -3.475  -2.283  39.727  2.00  1.00           C
ATOM   4119  O   LYS B  76      -2.979  -2.509  40.831  2.00  1.00           O
ATOM   4120  N   LEU B  77      -4.641  -1.622  39.599  2.00  1.00           N
ATOM   4121  CA  LEU B  77      -5.208  -0.902  40.709  2.00  1.00           C
ATOM   4122  CB  LEU B  77      -6.580  -0.282  40.395  2.00  1.00           C
ATOM   4123  CG  LEU B  77      -7.168   0.485  41.596  2.00  1.00           C
ATOM   4124  CD1 LEU B  77      -6.275   1.673  41.994  2.00  1.00           C
ATOM   4125  CD2 LEU B  77      -8.620   0.908  41.337  2.00  1.00           C
ATOM   4126  C   LEU B  77      -5.369  -1.697  41.962  2.00  1.00           C
ATOM   4127  O   LEU B  77      -4.913  -1.202  42.991  2.00  1.00           O
ATOM   4128  N   PRO B  78      -5.957  -2.864  41.996  2.00  1.00           N
ATOM   4129  CA  PRO B  78      -6.078  -3.588  43.230  2.00  1.00           C
ATOM   4130  CD  PRO B  78      -6.222  -3.697  40.831  2.00  1.00           C
ATOM   4131  CB  PRO B  78      -6.730  -4.921  42.855  2.00  1.00           C
ATOM   4132  CG  PRO B  78      -6.320  -5.126  41.384  2.00  1.00           C
ATOM   4133  C   PRO B  78      -4.760  -3.756  43.915  2.00  1.00           C
ATOM   4134  O   PRO B  78      -4.706  -3.613  45.136  2.00  1.00           O
ATOM   4135  N   GLU B  79      -3.688  -4.063  43.164  2.00  1.00           N
ATOM   4136  CA  GLU B  79      -2.406  -4.213  43.783  2.00  1.00           C
ATOM   4137  CB  GLU B  79      -1.366  -4.814  42.822  2.00  1.00           C
ATOM   4138  CG  GLU B  79      -1.668  -6.280  42.491  2.00  1.00           C
ATOM   4139  CD  GLU B  79      -0.779  -6.739  41.344  2.00  1.00           C
ATOM   4140  OE1 GLU B  79       0.466  -6.567  41.445  2.00  1.00           O
ATOM   4141  OE2 GLU B  79      -1.339  -7.271  40.349  2.00  1.00           O
ATOM   4142  C   GLU B  79      -1.925  -2.881  44.263  2.00  1.00           C
ATOM   4143  O   GLU B  79      -1.439  -2.764  45.387  2.00  1.00           O
ATOM   4144  N   TRP B  80      -2.073  -1.824  43.439  2.00  1.00           N
ATOM   4145  CA  TRP B  80      -1.556  -0.562  43.881  2.00  1.00           C
ATOM   4146  CB  TRP B  80      -1.550   0.551  42.821  2.00  1.00           C
ATOM   4147  CG  TRP B  80      -0.459   0.333  41.795  2.00  1.00           C
ATOM   4148  CD2 TRP B  80       0.943   0.393  42.104  2.00  1.00           C
ATOM   4149  CD1 TRP B  80      -0.548   0.000  40.475  2.00  1.00           C
ATOM   4150  NE1 TRP B  80       0.712  -0.150  39.941  2.00  1.00           N
ATOM   4151  CE2 TRP B  80       1.640   0.088  40.935  2.00  1.00           C
ATOM   4152  CE3 TRP B  80       1.597   0.672  43.271  2.00  1.00           C
ATOM   4153  CZ2 TRP B  80       3.007   0.056  40.915  2.00  1.00           C
ATOM   4154  CZ3 TRP B  80       2.975   0.646  43.246  2.00  1.00           C
ATOM   4155  CH2 TRP B  80       3.665   0.342  42.091  2.00  1.00           C
ATOM   4156  C   TRP B  80      -2.282  -0.140  45.106  2.00  1.00           C
ATOM   4157  O   TRP B  80      -1.664   0.305  46.074  2.00  1.00           O
ATOM   4158  N   ALA B  81      -3.616  -0.276  45.132  2.00  1.00           N
ATOM   4159  CA  ALA B  81      -4.219   0.099  46.367  2.00  1.00           C
ATOM   4160  CB  ALA B  81      -5.698   0.504  46.236  2.00  1.00           C
ATOM   4161  C   ALA B  81      -4.157  -1.111  47.239  2.00  1.00           C
ATOM   4162  O   ALA B  81      -4.960  -2.033  47.105  2.00  1.00           O
ATOM   4163  N   ALA B  82      -3.175  -1.133  48.160  1.00  1.00           N
ATOM   4164  CA  ALA B  82      -3.041  -2.216  49.088  1.00  1.00           C
ATOM   4165  CB  ALA B  82      -2.417  -3.484  48.481  1.00  1.00           C
ATOM   4166  C   ALA B  82      -2.119  -1.732  50.135  1.00  1.00           C
ATOM   4167  O   ALA B  82      -1.235  -0.915  49.880  1.00  1.00           O
ATOM   4168  N   ASP B  83      -2.316  -2.223  51.363  1.00  1.00           N
ATOM   4169  CA  ASP B  83      -1.417  -1.798  52.375  1.00  1.00           C
ATOM   4170  CB  ASP B  83      -1.813  -2.295  53.773  1.00  1.00           C
ATOM   4171  CG  ASP B  83      -3.159  -1.674  54.093  1.00  1.00           C
ATOM   4172  OD1 ASP B  83      -3.344  -0.474  53.759  1.00  1.00           O
ATOM   4173  OD2 ASP B  83      -4.027  -2.394  54.652  1.00  1.00           O
ATOM   4174  C   ASP B  83      -0.122  -2.463  52.026  1.00  1.00           C
ATOM   4175  O   ASP B  83      -0.124  -3.619  51.607  1.00  1.00           O
ATOM   4176  N   GLU B  84       1.022  -1.765  52.150  4.00  1.00           N
ATOM   4177  CA  GLU B  84       2.206  -2.497  51.830  4.00  1.00           C
ATOM   4178  CB  GLU B  84       3.189  -1.839  50.835  4.00  1.00           C
ATOM   4179  CG  GLU B  84       4.375  -2.773  50.540  4.00  1.00           C
ATOM   4180  CD  GLU B  84       5.435  -2.050  49.715  4.00  1.00           C
ATOM   4181  OE1 GLU B  84       5.106  -0.997  49.108  4.00  1.00           O
ATOM   4182  OE2 GLU B  84       6.593  -2.545  49.684  4.00  1.00           O
ATOM   4183  C   GLU B  84       2.999  -2.707  53.080  4.00  1.00           C
ATOM   4184  O   GLU B  84       3.349  -1.767  53.792  4.00  1.00           O
ATOM   4185  N   PRO B  85       3.293  -3.948  53.346  4.00  1.00           N
ATOM   4186  CA  PRO B  85       4.046  -4.359  54.498  4.00  1.00           C
ATOM   4187  CD  PRO B  85       3.073  -5.027  52.400  4.00  1.00           C
ATOM   4188  CB  PRO B  85       4.040  -5.885  54.449  4.00  1.00           C
ATOM   4189  CG  PRO B  85       3.906  -6.198  52.947  4.00  1.00           C
ATOM   4190  C   PRO B  85       5.421  -3.804  54.338  4.00  1.00           C
ATOM   4191  O   PRO B  85       5.811  -3.503  53.212  4.00  1.00           O
ATOM   4192  N   VAL B  86       6.161  -3.637  55.450  1.00  1.00           N
ATOM   4193  CA  VAL B  86       7.470  -3.082  55.333  1.00  1.00           C
ATOM   4194  CB  VAL B  86       7.498  -1.641  55.775  1.00  1.00           C
ATOM   4195  CG1 VAL B  86       8.913  -1.052  55.649  1.00  1.00           C
ATOM   4196  CG2 VAL B  86       6.458  -0.888  54.934  1.00  1.00           C
ATOM   4197  C   VAL B  86       8.352  -3.913  56.231  1.00  1.00           C
ATOM   4198  O   VAL B  86       7.869  -4.787  56.949  1.00  1.00           O
ATOM   4199  N   GLU B  87       9.684  -3.700  56.163  1.00  1.00           N
ATOM   4200  CA  GLU B  87      10.638  -4.417  56.962  1.00  1.00           C
ATOM   4201  CB  GLU B  87      12.074  -4.271  56.427  1.00  1.00           C
ATOM   4202  CG  GLU B  87      12.250  -4.787  54.995  1.00  1.00           C
ATOM   4203  CD  GLU B  87      12.605  -6.264  55.037  1.00  1.00           C
ATOM   4204  OE1 GLU B  87      13.820  -6.573  55.171  1.00  1.00           O
ATOM   4205  OE2 GLU B  87      11.669  -7.101  54.929  1.00  1.00           O
ATOM   4206  C   GLU B  87      10.619  -3.848  58.350  1.00  1.00           C
ATOM   4207  O   GLU B  87      10.445  -2.644  58.534  1.00  1.00           O
ATOM   4208  N   LYS B  88      10.774  -4.712  59.375  1.00  1.00           N
ATOM   4209  CA  LYS B  88      10.859  -4.212  60.718  1.00  1.00           C
ATOM   4210  CB  LYS B  88       9.641  -4.511  61.614  1.00  1.00           C
ATOM   4211  CG  LYS B  88       9.395  -5.990  61.906  1.00  1.00           C
ATOM   4212  CD  LYS B  88       9.107  -6.824  60.658  1.00  1.00           C
ATOM   4213  CE  LYS B  88       8.614  -8.238  60.970  1.00  1.00           C
ATOM   4214  NZ  LYS B  88       7.141  -8.239  61.127  1.00  1.00           N
ATOM   4215  C   LYS B  88      12.070  -4.824  61.341  1.00  1.00           C
ATOM   4216  O   LYS B  88      12.438  -5.957  61.031  1.00  1.00           O
ATOM   4217  N   THR B  89      12.741  -4.077  62.237  1.00  1.00           N
ATOM   4218  CA  THR B  89      13.945  -4.597  62.813  1.00  1.00           C
ATOM   4219  CB  THR B  89      15.100  -3.642  62.785  1.00  1.00           C
ATOM   4220  OG1 THR B  89      14.810  -2.490  63.564  1.00  1.00           O
ATOM   4221  CG2 THR B  89      15.365  -3.251  61.324  1.00  1.00           C
ATOM   4222  C   THR B  89      13.706  -4.957  64.231  1.00  1.00           C
ATOM   4223  O   THR B  89      12.626  -4.725  64.774  1.00  1.00           O
ATOM   4224  N   PRO B  90      14.695  -5.557  64.842  2.00  1.00           N
ATOM   4225  CA  PRO B  90      14.541  -5.903  66.213  2.00  1.00           C
ATOM   4226  CD  PRO B  90      15.653  -6.420  64.178  2.00  1.00           C
ATOM   4227  CB  PRO B  90      15.764  -6.743  66.590  2.00  1.00           C
ATOM   4228  CG  PRO B  90      16.638  -6.753  65.312  2.00  1.00           C
ATOM   4229  C   PRO B  90      14.347  -4.609  66.909  2.00  1.00           C
ATOM   4230  O   PRO B  90      15.259  -3.786  66.961  2.00  1.00           O
ATOM   4231  N   GLN B  91      13.141  -4.448  67.460  2.00  1.00           N
ATOM   4232  CA  GLN B  91      12.663  -3.250  68.063  2.00  1.00           C
ATOM   4233  CB  GLN B  91      13.047  -1.964  67.314  2.00  1.00           C
ATOM   4234  CG  GLN B  91      12.503  -0.705  67.995  2.00  1.00           C
ATOM   4235  CD  GLN B  91      12.865   0.515  67.156  2.00  1.00           C
ATOM   4236  OE1 GLN B  91      13.948   0.592  66.580  2.00  1.00           O
ATOM   4237  NE2 GLN B  91      11.926   1.495  67.080  2.00  1.00           N
ATOM   4238  C   GLN B  91      11.202  -3.414  67.892  2.00  1.00           C
ATOM   4239  O   GLN B  91      10.453  -3.651  68.839  2.00  1.00           O
ATOM   4240  N   THR B  92      10.781  -3.296  66.620  2.00  1.00           N
ATOM   4241  CA  THR B  92       9.405  -3.423  66.285  2.00  1.00           C
ATOM   4242  CB  THR B  92       8.959  -2.241  65.478  2.00  1.00           C
ATOM   4243  OG1 THR B  92       7.554  -2.253  65.311  2.00  1.00           O
ATOM   4244  CG2 THR B  92       9.667  -2.270  64.113  2.00  1.00           C
ATOM   4245  C   THR B  92       9.179  -4.672  65.489  2.00  1.00           C
ATOM   4246  O   THR B  92       8.410  -4.675  64.528  2.00  1.00           O
ATOM   4247  N   GLN B  93       9.826  -5.785  65.884  3.00  1.00           N
ATOM   4248  CA  GLN B  93       9.615  -7.028  65.195  3.00  1.00           C
ATOM   4249  CB  GLN B  93      10.549  -8.141  65.706  3.00  1.00           C
ATOM   4250  CG  GLN B  93      10.325  -9.518  65.073  3.00  1.00           C
ATOM   4251  CD  GLN B  93      10.873  -9.511  63.654  3.00  1.00           C
ATOM   4252  OE1 GLN B  93      10.938  -8.470  63.002  3.00  1.00           O
ATOM   4253  NE2 GLN B  93      11.278 -10.711  63.158  3.00  1.00           N
ATOM   4254  C   GLN B  93       8.209  -7.459  65.462  3.00  1.00           C
ATOM   4255  O   GLN B  93       7.484  -7.852  64.550  3.00  1.00           O
ATOM   4256  N   GLN B  94       7.781  -7.359  66.735  3.00  1.00           N
ATOM   4257  CA  GLN B  94       6.474  -7.799  67.132  3.00  1.00           C
ATOM   4258  CB  GLN B  94       6.276  -7.865  68.660  3.00  1.00           C
ATOM   4259  CG  GLN B  94       6.370  -6.544  69.419  3.00  1.00           C
ATOM   4260  CD  GLN B  94       6.299  -6.907  70.898  3.00  1.00           C
ATOM   4261  OE1 GLN B  94       5.599  -6.266  71.681  3.00  1.00           O
ATOM   4262  NE2 GLN B  94       7.050  -7.969  71.296  3.00  1.00           N
ATOM   4263  C   GLN B  94       5.431  -6.933  66.495  3.00  1.00           C
ATOM   4264  O   GLN B  94       4.351  -7.411  66.152  3.00  1.00           O
ATOM   4265  N   ASP B  95       5.721  -5.632  66.305  1.00  1.00           N
ATOM   4266  CA  ASP B  95       4.727  -4.759  65.742  1.00  1.00           C
ATOM   4267  CB  ASP B  95       5.033  -3.259  65.871  1.00  1.00           C
ATOM   4268  CG  ASP B  95       4.994  -2.815  67.323  1.00  1.00           C
ATOM   4269  OD1 ASP B  95       4.632  -3.645  68.197  1.00  1.00           O
ATOM   4270  OD2 ASP B  95       5.335  -1.629  67.576  1.00  1.00           O
ATOM   4271  C   ASP B  95       4.615  -4.997  64.284  1.00  1.00           C
ATOM   4272  O   ASP B  95       5.346  -5.791  63.694  1.00  1.00           O
ATOM   4273  N   GLU B  96       3.629  -4.303  63.688  4.00  1.00           N
ATOM   4274  CA  GLU B  96       3.397  -4.354  62.283  4.00  1.00           C
ATOM   4275  CB  GLU B  96       1.933  -4.664  61.922  4.00  1.00           C
ATOM   4276  CG  GLU B  96       1.519  -6.106  62.220  4.00  1.00           C
ATOM   4277  CD  GLU B  96       1.967  -6.958  61.044  4.00  1.00           C
ATOM   4278  OE1 GLU B  96       2.633  -6.398  60.134  4.00  1.00           O
ATOM   4279  OE2 GLU B  96       1.644  -8.175  61.033  4.00  1.00           O
ATOM   4280  C   GLU B  96       3.698  -2.996  61.747  4.00  1.00           C
ATOM   4281  O   GLU B  96       3.336  -1.989  62.351  4.00  1.00           O
ATOM   4282  N   LEU B  97       4.416  -2.934  60.609  4.00  1.00           N
ATOM   4283  CA  LEU B  97       4.680  -1.651  60.034  4.00  1.00           C
ATOM   4284  CB  LEU B  97       6.126  -1.155  60.251  4.00  1.00           C
ATOM   4285  CG  LEU B  97       7.208  -2.250  60.197  4.00  1.00           C
ATOM   4286  CD1 LEU B  97       7.340  -2.838  58.792  4.00  1.00           C
ATOM   4287  CD2 LEU B  97       8.547  -1.746  60.756  4.00  1.00           C
ATOM   4288  C   LEU B  97       4.311  -1.670  58.586  4.00  1.00           C
ATOM   4289  O   LEU B  97       4.798  -2.498  57.818  4.00  1.00           O
ATOM   4290  N   TYR B  98       3.402  -0.753  58.180  4.00  1.00           N
ATOM   4291  CA  TYR B  98       2.985  -0.745  56.810  4.00  1.00           C
ATOM   4292  CB  TYR B  98       1.713  -1.572  56.519  4.00  1.00           C
ATOM   4293  CG  TYR B  98       0.569  -1.099  57.354  4.00  1.00           C
ATOM   4294  CD1 TYR B  98      -0.046   0.108  57.108  4.00  1.00           C
ATOM   4295  CD2 TYR B  98       0.085  -1.890  58.370  4.00  1.00           C
ATOM   4296  CE1 TYR B  98      -1.106   0.524  57.882  4.00  1.00           C
ATOM   4297  CE2 TYR B  98      -0.974  -1.480  59.147  4.00  1.00           C
ATOM   4298  CZ  TYR B  98      -1.572  -0.267  58.905  4.00  1.00           C
ATOM   4299  OH  TYR B  98      -2.659   0.160  59.697  4.00  1.00           O
ATOM   4300  C   TYR B  98       2.757   0.636  56.301  4.00  1.00           C
ATOM   4301  O   TYR B  98       2.738   1.611  57.050  4.00  1.00           O
ATOM   4302  N   ILE B  99       2.599   0.728  54.964  4.00  1.00           N
ATOM   4303  CA  ILE B  99       2.345   1.970  54.301  4.00  1.00           C
ATOM   4304  CB  ILE B  99       3.225   2.236  53.109  4.00  1.00           C
ATOM   4305  CG1 ILE B  99       4.680   2.463  53.548  4.00  1.00           C
ATOM   4306  CG2 ILE B  99       2.618   3.405  52.312  4.00  1.00           C
ATOM   4307  CD1 ILE B  99       5.672   2.466  52.386  4.00  1.00           C
ATOM   4308  C   ILE B  99       0.940   1.920  53.778  4.00  1.00           C
ATOM   4309  O   ILE B  99       0.499   0.899  53.252  4.00  1.00           O
ATOM   4310  N   HIS B 100       0.194   3.036  53.932  4.00  1.00           N
ATOM   4311  CA  HIS B 100      -1.180   3.110  53.509  4.00  1.00           C
ATOM   4312  ND1 HIS B 100      -4.373   2.436  54.776  4.00  1.00           N
ATOM   4313  CG  HIS B 100      -3.583   3.481  54.349  4.00  1.00           C
ATOM   4314  CB  HIS B 100      -2.113   3.590  54.638  4.00  1.00           C
ATOM   4315  NE2 HIS B 100      -5.710   3.837  53.683  4.00  1.00           N
ATOM   4316  CD2 HIS B 100      -4.415   4.326  53.682  4.00  1.00           C
ATOM   4317  CE1 HIS B 100      -5.635   2.700  54.351  4.00  1.00           C
ATOM   4318  C   HIS B 100      -1.269   4.127  52.390  4.00  1.00           C
ATOM   4319  O   HIS B 100      -0.608   5.163  52.445  4.00  1.00           O
ATOM   4320  N   SER B 101      -2.086   3.854  51.338  4.00  1.00           N
ATOM   4321  CA  SER B 101      -2.254   4.768  50.226  4.00  1.00           C
ATOM   4322  CB  SER B 101      -2.216   4.079  48.850  4.00  1.00           C
ATOM   4323  OG  SER B 101      -3.259   3.122  48.751  4.00  1.00           O
ATOM   4324  C   SER B 101      -3.580   5.419  50.392  4.00  1.00           C
ATOM   4325  O   SER B 101      -4.606   4.757  50.542  4.00  1.00           O
ATOM   4326  N   GLU B 102      -3.572   6.762  50.390  4.00  1.00           N
ATOM   4327  CA  GLU B 102      -4.770   7.518  50.555  4.00  1.00           C
ATOM   4328  CB  GLU B 102      -4.889   8.141  51.955  4.00  1.00           C
ATOM   4329  CG  GLU B 102      -5.486   7.149  52.954  4.00  1.00           C
ATOM   4330  CD  GLU B 102      -7.003   7.260  52.851  4.00  1.00           C
ATOM   4331  OE1 GLU B 102      -7.521   8.397  53.017  4.00  1.00           O
ATOM   4332  OE2 GLU B 102      -7.663   6.215  52.605  4.00  1.00           O
ATOM   4333  C   GLU B 102      -4.771   8.579  49.495  4.00  1.00           C
ATOM   4334  O   GLU B 102      -3.740   8.942  48.936  4.00  1.00           O
ATOM   4335  N   PRO B 103      -5.941   9.057  49.202  4.00  1.00           N
ATOM   4336  CA  PRO B 103      -6.216   9.917  48.087  4.00  1.00           C
ATOM   4337  CD  PRO B 103      -7.106   8.856  50.052  4.00  1.00           C
ATOM   4338  CB  PRO B 103      -7.728  10.125  48.117  4.00  1.00           C
ATOM   4339  CG  PRO B 103      -8.124   9.895  49.580  4.00  1.00           C
ATOM   4340  C   PRO B 103      -5.552  11.235  47.796  4.00  1.00           C
ATOM   4341  O   PRO B 103      -5.232  11.452  46.629  4.00  1.00           O
ATOM   4342  N   LEU B 104      -5.280  12.123  48.772  1.00  1.00           N
ATOM   4343  CA  LEU B 104      -4.844  13.437  48.360  1.00  1.00           C
ATOM   4344  CB  LEU B 104      -3.525  13.391  47.559  1.00  1.00           C
ATOM   4345  CG  LEU B 104      -2.840  14.753  47.345  1.00  1.00           C
ATOM   4346  CD1 LEU B 104      -2.361  15.336  48.686  1.00  1.00           C
ATOM   4347  CD2 LEU B 104      -1.701  14.644  46.316  1.00  1.00           C
ATOM   4348  C   LEU B 104      -5.955  14.011  47.523  1.00  1.00           C
ATOM   4349  O   LEU B 104      -5.761  14.422  46.381  1.00  1.00           O
ATOM   4350  N   GLY B 105      -7.168  14.046  48.126  1.00  1.00           N
ATOM   4351  CA  GLY B 105      -8.418  14.433  47.519  1.00  1.00           C
ATOM   4352  C   GLY B 105      -8.405  15.816  46.984  1.00  1.00           C
ATOM   4353  O   GLY B 105      -7.948  16.762  47.619  1.00  1.00           O
ATOM   4354  N   VAL B 106      -9.006  15.937  45.786  4.00  1.00           N
ATOM   4355  CA  VAL B 106      -9.123  17.136  45.021  4.00  1.00           C
ATOM   4356  CB  VAL B 106      -9.441  18.359  45.828  4.00  1.00           C
ATOM   4357  CG1 VAL B 106      -9.487  19.565  44.875  4.00  1.00           C
ATOM   4358  CG2 VAL B 106     -10.762  18.113  46.576  4.00  1.00           C
ATOM   4359  C   VAL B 106      -7.829  17.342  44.300  4.00  1.00           C
ATOM   4360  O   VAL B 106      -6.805  17.639  44.912  4.00  1.00           O
ATOM   4361  N   VAL B 107      -7.857  17.184  42.957  4.00  1.00           N
ATOM   4362  CA  VAL B 107      -6.697  17.392  42.135  4.00  1.00           C
ATOM   4363  CB  VAL B 107      -6.160  16.146  41.488  4.00  1.00           C
ATOM   4364  CG1 VAL B 107      -4.999  16.551  40.563  4.00  1.00           C
ATOM   4365  CG2 VAL B 107      -5.756  15.147  42.587  4.00  1.00           C
ATOM   4366  C   VAL B 107      -7.138  18.315  41.027  4.00  1.00           C
ATOM   4367  O   VAL B 107      -8.264  18.202  40.551  4.00  1.00           O
ATOM   4368  N   LEU B 108      -6.285  19.278  40.603  4.00  1.00           N
ATOM   4369  CA  LEU B 108      -6.675  20.153  39.523  4.00  1.00           C
ATOM   4370  CB  LEU B 108      -6.599  21.659  39.863  4.00  1.00           C
ATOM   4371  CG  LEU B 108      -7.276  22.614  38.845  4.00  1.00           C
ATOM   4372  CD1 LEU B 108      -7.138  24.076  39.295  4.00  1.00           C
ATOM   4373  CD2 LEU B 108      -6.785  22.418  37.400  4.00  1.00           C
ATOM   4374  C   LEU B 108      -5.722  19.862  38.371  4.00  1.00           C
ATOM   4375  O   LEU B 108      -4.511  19.816  38.578  4.00  1.00           O
ATOM   4376  N   VAL B 109      -6.238  19.649  37.125  4.00  1.00           N
ATOM   4377  CA  VAL B 109      -5.402  19.342  35.975  4.00  1.00           C
ATOM   4378  CB  VAL B 109      -5.807  18.083  35.259  4.00  1.00           C
ATOM   4379  CG1 VAL B 109      -4.982  17.968  33.968  4.00  1.00           C
ATOM   4380  CG2 VAL B 109      -5.631  16.888  36.211  4.00  1.00           C
ATOM   4381  C   VAL B 109      -5.503  20.470  34.943  4.00  1.00           C
ATOM   4382  O   VAL B 109      -6.593  20.780  34.467  4.00  1.00           O
ATOM   4383  N   ILE B 110      -4.356  21.126  34.602  4.00  1.00           N
ATOM   4384  CA  ILE B 110      -4.230  22.272  33.704  4.00  1.00           C
ATOM   4385  CB  ILE B 110      -3.006  23.091  33.978  4.00  1.00           C
ATOM   4386  CG1 ILE B 110      -3.101  23.675  35.397  4.00  1.00           C
ATOM   4387  CG2 ILE B 110      -2.889  24.164  32.880  4.00  1.00           C
ATOM   4388  CD1 ILE B 110      -4.358  24.522  35.610  4.00  1.00           C
ATOM   4389  C   ILE B 110      -4.308  22.076  32.200  4.00  1.00           C
ATOM   4390  O   ILE B 110      -4.990  22.850  31.533  4.00  1.00           O
ATOM   4391  N   GLY B 111      -3.572  21.120  31.588  1.00  1.00           N
ATOM   4392  CA  GLY B 111      -3.682  20.917  30.154  1.00  1.00           C
ATOM   4393  C   GLY B 111      -2.803  21.845  29.353  1.00  1.00           C
ATOM   4394  O   GLY B 111      -2.326  22.865  29.848  1.00  1.00           O
ATOM   4395  N   THR B 112      -2.571  21.465  28.068  1.00  1.00           N
ATOM   4396  CA  THR B 112      -1.859  22.231  27.070  1.00  1.00           C
ATOM   4397  CB  THR B 112      -0.392  21.923  26.959  1.00  1.00           C
ATOM   4398  OG1 THR B 112       0.243  22.880  26.122  1.00  1.00           O
ATOM   4399  CG2 THR B 112      -0.218  20.515  26.371  1.00  1.00           C
ATOM   4400  C   THR B 112      -2.496  21.879  25.757  1.00  1.00           C
ATOM   4401  O   THR B 112      -3.202  20.878  25.653  1.00  1.00           O
ATOM   4402  N   TRP B 113      -2.275  22.711  24.718  1.00  1.00           N
ATOM   4403  CA  TRP B 113      -2.859  22.514  23.416  1.00  1.00           C
ATOM   4404  CB  TRP B 113      -3.503  23.828  22.940  1.00  1.00           C
ATOM   4405  CG  TRP B 113      -2.767  25.049  23.459  1.00  1.00           C
ATOM   4406  CD2 TRP B 113      -1.653  25.735  22.852  1.00  1.00           C
ATOM   4407  CD1 TRP B 113      -3.023  25.704  24.628  1.00  1.00           C
ATOM   4408  NE1 TRP B 113      -2.142  26.743  24.795  1.00  1.00           N
ATOM   4409  CE2 TRP B 113      -1.295  26.775  23.711  1.00  1.00           C
ATOM   4410  CE3 TRP B 113      -0.985  25.528  21.678  1.00  1.00           C
ATOM   4411  CZ2 TRP B 113      -0.264  27.616  23.406  1.00  1.00           C
ATOM   4412  CZ3 TRP B 113       0.061  26.371  21.378  1.00  1.00           C
ATOM   4413  CH2 TRP B 113       0.415  27.395  22.228  1.00  1.00           C
ATOM   4414  C   TRP B 113      -1.806  22.121  22.433  1.00  1.00           C
ATOM   4415  O   TRP B 113      -1.490  22.857  21.503  1.00  1.00           O
ATOM   4416  N   ASN B 114      -1.261  20.910  22.590  1.00  1.00           N
ATOM   4417  CA  ASN B 114      -0.316  20.393  21.650  1.00  1.00           C
ATOM   4418  CB  ASN B 114       1.121  20.313  22.203  1.00  1.00           C
ATOM   4419  CG  ASN B 114       1.650  21.725  22.432  1.00  1.00           C
ATOM   4420  OD1 ASN B 114       1.255  22.403  23.379  1.00  1.00           O
ATOM   4421  ND2 ASN B 114       2.587  22.172  21.553  1.00  1.00           N
ATOM   4422  C   ASN B 114      -0.786  19.002  21.492  1.00  1.00           C
ATOM   4423  O   ASN B 114      -1.201  18.591  20.410  1.00  1.00           O
ATOM   4424  N   TYR B 115      -0.738  18.230  22.599  1.00  1.00           N
ATOM   4425  CA  TYR B 115      -1.355  16.943  22.570  1.00  1.00           C
ATOM   4426  CB  TYR B 115      -0.492  15.819  23.162  1.00  1.00           C
ATOM   4427  CG  TYR B 115       0.552  15.601  22.133  1.00  1.00           C
ATOM   4428  CD1 TYR B 115       1.699  16.358  22.105  1.00  1.00           C
ATOM   4429  CD2 TYR B 115       0.352  14.640  21.174  1.00  1.00           C
ATOM   4430  CE1 TYR B 115       2.644  16.142  21.130  1.00  1.00           C
ATOM   4431  CE2 TYR B 115       1.290  14.420  20.198  1.00  1.00           C
ATOM   4432  CZ  TYR B 115       2.438  15.172  20.176  1.00  1.00           C
ATOM   4433  OH  TYR B 115       3.402  14.949  19.172  1.00  1.00           O
ATOM   4434  C   TYR B 115      -2.630  17.060  23.363  1.00  1.00           C
ATOM   4435  O   TYR B 115      -2.835  16.295  24.305  1.00  1.00           O
ATOM   4436  N   PRO B 116      -3.522  17.978  23.023  3.00  1.00           N
ATOM   4437  CA  PRO B 116      -4.738  18.093  23.773  3.00  1.00           C
ATOM   4438  CD  PRO B 116      -3.727  18.434  21.656  3.00  1.00           C
ATOM   4439  CB  PRO B 116      -5.502  19.233  23.115  3.00  1.00           C
ATOM   4440  CG  PRO B 116      -5.137  19.063  21.629  3.00  1.00           C
ATOM   4441  C   PRO B 116      -5.417  16.798  23.533  3.00  1.00           C
ATOM   4442  O   PRO B 116      -5.490  16.364  22.384  3.00  1.00           O
ATOM   4443  N   PHE B 117      -5.919  16.197  24.612  3.00  1.00           N
ATOM   4444  CA  PHE B 117      -6.510  14.902  24.638  3.00  1.00           C
ATOM   4445  CB  PHE B 117      -6.306  13.990  23.418  3.00  1.00           C
ATOM   4446  CG  PHE B 117      -7.268  12.873  23.619  3.00  1.00           C
ATOM   4447  CD1 PHE B 117      -8.598  13.048  23.311  3.00  1.00           C
ATOM   4448  CD2 PHE B 117      -6.850  11.662  24.119  3.00  1.00           C
ATOM   4449  CE1 PHE B 117      -9.501  12.028  23.495  3.00  1.00           C
ATOM   4450  CE2 PHE B 117      -7.748  10.638  24.304  3.00  1.00           C
ATOM   4451  CZ  PHE B 117      -9.075  10.821  23.991  3.00  1.00           C
ATOM   4452  C   PHE B 117      -5.694  14.320  25.748  3.00  1.00           C
ATOM   4453  O   PHE B 117      -6.041  14.420  26.922  3.00  1.00           O
ATOM   4454  N   ASN B 118      -4.523  13.774  25.363  2.00  1.00           N
ATOM   4455  CA  ASN B 118      -3.537  13.136  26.189  2.00  1.00           C
ATOM   4456  CB  ASN B 118      -2.374  12.555  25.366  2.00  1.00           C
ATOM   4457  CG  ASN B 118      -1.388  11.902  26.323  2.00  1.00           C
ATOM   4458  OD1 ASN B 118      -1.772  11.116  27.188  2.00  1.00           O
ATOM   4459  ND2 ASN B 118      -0.081  12.245  26.169  2.00  1.00           N
ATOM   4460  C   ASN B 118      -2.935  14.090  27.183  2.00  1.00           C
ATOM   4461  O   ASN B 118      -2.395  13.651  28.189  2.00  1.00           O
ATOM   4462  N   LEU B 119      -2.841  15.403  26.922  2.00  1.00           N
ATOM   4463  CA  LEU B 119      -2.339  16.146  28.047  2.00  1.00           C
ATOM   4464  CB  LEU B 119      -1.919  17.588  27.720  2.00  1.00           C
ATOM   4465  CG  LEU B 119      -0.493  17.686  27.148  2.00  1.00           C
ATOM   4466  CD1 LEU B 119       0.549  17.429  28.247  2.00  1.00           C
ATOM   4467  CD2 LEU B 119      -0.293  16.757  25.946  2.00  1.00           C
ATOM   4468  C   LEU B 119      -3.352  16.178  29.148  2.00  1.00           C
ATOM   4469  O   LEU B 119      -3.043  15.826  30.283  2.00  1.00           O
ATOM   4470  N   THR B 120      -4.601  16.582  28.852  2.00  1.00           N
ATOM   4471  CA  THR B 120      -5.558  16.679  29.916  2.00  1.00           C
ATOM   4472  CB  THR B 120      -6.847  17.323  29.488  2.00  1.00           C
ATOM   4473  OG1 THR B 120      -7.479  16.547  28.481  2.00  1.00           O
ATOM   4474  CG2 THR B 120      -6.543  18.735  28.955  2.00  1.00           C
ATOM   4475  C   THR B 120      -5.884  15.311  30.436  2.00  1.00           C
ATOM   4476  O   THR B 120      -5.758  15.050  31.631  2.00  1.00           O
ATOM   4477  N   ILE B 121      -6.288  14.378  29.545  2.00  1.00           N
ATOM   4478  CA  ILE B 121      -6.574  13.051  30.016  2.00  1.00           C
ATOM   4479  CB  ILE B 121      -7.386  12.183  29.101  2.00  1.00           C
ATOM   4480  CG1 ILE B 121      -7.776  10.899  29.841  2.00  1.00           C
ATOM   4481  CG2 ILE B 121      -6.605  11.910  27.811  2.00  1.00           C
ATOM   4482  CD1 ILE B 121      -8.688  10.005  29.014  2.00  1.00           C
ATOM   4483  C   ILE B 121      -5.232  12.436  30.176  2.00  1.00           C
ATOM   4484  O   ILE B 121      -4.391  12.658  29.318  2.00  1.00           O
ATOM   4485  N   GLN B 122      -4.981  11.597  31.202  2.00  1.00           N
ATOM   4486  CA  GLN B 122      -3.600  11.258  31.429  2.00  1.00           C
ATOM   4487  CB  GLN B 122      -2.912  10.465  30.303  2.00  1.00           C
ATOM   4488  CG  GLN B 122      -3.346   9.004  30.200  2.00  1.00           C
ATOM   4489  CD  GLN B 122      -4.683   8.957  29.494  2.00  1.00           C
ATOM   4490  OE1 GLN B 122      -5.044   9.880  28.767  2.00  1.00           O
ATOM   4491  NE2 GLN B 122      -5.439   7.848  29.702  2.00  1.00           N
ATOM   4492  C   GLN B 122      -2.845  12.548  31.583  2.00  1.00           C
ATOM   4493  O   GLN B 122      -2.234  12.961  30.603  2.00  1.00           O
ATOM   4494  N   PRO B 123      -2.727  13.246  32.706  2.00  1.00           N
ATOM   4495  CA  PRO B 123      -3.002  12.881  34.085  2.00  1.00           C
ATOM   4496  CD  PRO B 123      -2.124  14.565  32.621  2.00  1.00           C
ATOM   4497  CB  PRO B 123      -2.373  13.988  34.935  2.00  1.00           C
ATOM   4498  CG  PRO B 123      -2.313  15.201  34.000  2.00  1.00           C
ATOM   4499  C   PRO B 123      -4.353  12.509  34.629  2.00  1.00           C
ATOM   4500  O   PRO B 123      -4.359  11.954  35.727  2.00  1.00           O
ATOM   4501  N   MET B 124      -5.492  12.787  33.970  2.00  1.00           N
ATOM   4502  CA  MET B 124      -6.741  12.503  34.641  2.00  1.00           C
ATOM   4503  CB  MET B 124      -7.966  12.802  33.762  2.00  1.00           C
ATOM   4504  CG  MET B 124      -9.240  12.118  34.263  2.00  1.00           C
ATOM   4505  SD  MET B 124     -10.772  12.664  33.450  2.00  1.00           S
ATOM   4506  CE  MET B 124     -10.227  12.311  31.754  2.00  1.00           C
ATOM   4507  C   MET B 124      -6.848  11.072  35.016  2.00  1.00           C
ATOM   4508  O   MET B 124      -7.157  10.765  36.167  2.00  1.00           O
ATOM   4509  N   VAL B 125      -6.615  10.147  34.073  2.00  1.00           N
ATOM   4510  CA  VAL B 125      -6.567   8.818  34.586  2.00  1.00           C
ATOM   4511  CB  VAL B 125      -6.420   7.763  33.525  2.00  1.00           C
ATOM   4512  CG1 VAL B 125      -7.699   7.749  32.670  2.00  1.00           C
ATOM   4513  CG2 VAL B 125      -5.153   8.063  32.706  2.00  1.00           C
ATOM   4514  C   VAL B 125      -5.313   8.911  35.363  2.00  1.00           C
ATOM   4515  O   VAL B 125      -4.323   9.480  34.906  2.00  1.00           O
ATOM   4516  N   GLY B 126      -5.329   8.384  36.582  2.00  1.00           N
ATOM   4517  CA  GLY B 126      -4.192   8.602  37.404  2.00  1.00           C
ATOM   4518  C   GLY B 126      -4.710   9.318  38.613  2.00  1.00           C
ATOM   4519  O   GLY B 126      -4.580   8.823  39.732  2.00  1.00           O
ATOM   4520  N   ALA B 127      -5.312  10.510  38.427  2.00  1.00           N
ATOM   4521  CA  ALA B 127      -5.921  11.178  39.541  2.00  1.00           C
ATOM   4522  CB  ALA B 127      -6.391  12.596  39.193  2.00  1.00           C
ATOM   4523  C   ALA B 127      -7.109  10.372  39.909  2.00  1.00           C
ATOM   4524  O   ALA B 127      -7.355  10.100  41.081  2.00  1.00           O
ATOM   4525  N   ILE B 128      -7.862   9.957  38.876  2.00  1.00           N
ATOM   4526  CA  ILE B 128      -9.056   9.189  39.039  2.00  1.00           C
ATOM   4527  CB  ILE B 128      -9.871   9.057  37.779  2.00  1.00           C
ATOM   4528  CG1 ILE B 128      -9.095   8.326  36.674  2.00  1.00           C
ATOM   4529  CG2 ILE B 128     -10.349  10.464  37.381  2.00  1.00           C
ATOM   4530  CD1 ILE B 128      -9.978   7.925  35.492  2.00  1.00           C
ATOM   4531  C   ILE B 128      -8.713   7.814  39.573  2.00  1.00           C
ATOM   4532  O   ILE B 128      -9.478   7.257  40.358  2.00  1.00           O
ATOM   4533  N   ALA B 129      -7.577   7.207  39.150  2.00  1.00           N
ATOM   4534  CA  ALA B 129      -7.234   5.874  39.605  2.00  1.00           C
ATOM   4535  CB  ALA B 129      -5.907   5.369  39.013  2.00  1.00           C
ATOM   4536  C   ALA B 129      -7.081   5.896  41.100  2.00  1.00           C
ATOM   4537  O   ALA B 129      -7.689   5.078  41.787  2.00  1.00           O
ATOM   4538  N   ALA B 130      -6.287   6.835  41.663  3.00  1.00           N
ATOM   4539  CA  ALA B 130      -6.264   6.944  43.101  3.00  1.00           C
ATOM   4540  CB  ALA B 130      -5.221   7.935  43.639  3.00  1.00           C
ATOM   4541  C   ALA B 130      -7.628   7.535  43.310  3.00  1.00           C
ATOM   4542  O   ALA B 130      -8.188   8.092  42.370  3.00  1.00           O
ATOM   4543  N   GLY B 131      -8.254   7.431  44.494  3.00  1.00           N
ATOM   4544  CA  GLY B 131      -9.596   7.953  44.509  3.00  1.00           C
ATOM   4545  C   GLY B 131      -9.536   9.415  44.762  3.00  1.00           C
ATOM   4546  O   GLY B 131      -9.429   9.854  45.901  3.00  1.00           O
ATOM   4547  N   ASN B 132      -9.660  10.220  43.696  1.00  1.00           N
ATOM   4548  CA  ASN B 132      -9.581  11.634  43.885  1.00  1.00           C
ATOM   4549  CB  ASN B 132      -8.259  12.256  43.403  1.00  1.00           C
ATOM   4550  CG  ASN B 132      -7.203  11.951  44.442  1.00  1.00           C
ATOM   4551  OD1 ASN B 132      -7.522  11.807  45.620  1.00  1.00           O
ATOM   4552  ND2 ASN B 132      -5.919  11.861  44.004  1.00  1.00           N
ATOM   4553  C   ASN B 132     -10.613  12.273  43.068  1.00  1.00           C
ATOM   4554  O   ASN B 132     -11.210  11.671  42.176  1.00  1.00           O
ATOM   4555  N   ALA B 133     -10.853  13.541  43.399  4.00  1.00           N
ATOM   4556  CA  ALA B 133     -11.742  14.280  42.592  4.00  1.00           C
ATOM   4557  CB  ALA B 133     -12.663  15.236  43.371  4.00  1.00           C
ATOM   4558  C   ALA B 133     -10.864  15.117  41.740  4.00  1.00           C
ATOM   4559  O   ALA B 133      -9.815  15.575  42.187  4.00  1.00           O
ATOM   4560  N   VAL B 134     -11.238  15.319  40.468  4.00  1.00           N
ATOM   4561  CA  VAL B 134     -10.314  16.088  39.704  4.00  1.00           C
ATOM   4562  CB  VAL B 134      -9.594  15.271  38.681  4.00  1.00           C
ATOM   4563  CG1 VAL B 134      -8.632  16.180  37.901  4.00  1.00           C
ATOM   4564  CG2 VAL B 134      -8.907  14.109  39.415  4.00  1.00           C
ATOM   4565  C   VAL B 134     -11.024  17.218  39.025  4.00  1.00           C
ATOM   4566  O   VAL B 134     -12.089  17.038  38.438  4.00  1.00           O
ATOM   4567  N   VAL B 135     -10.435  18.431  39.115  4.00  1.00           N
ATOM   4568  CA  VAL B 135     -10.940  19.595  38.445  4.00  1.00           C
ATOM   4569  CB  VAL B 135     -10.814  20.859  39.246  4.00  1.00           C
ATOM   4570  CG1 VAL B 135     -11.290  22.039  38.381  4.00  1.00           C
ATOM   4571  CG2 VAL B 135     -11.594  20.689  40.562  4.00  1.00           C
ATOM   4572  C   VAL B 135     -10.045  19.737  37.256  4.00  1.00           C
ATOM   4573  O   VAL B 135      -8.833  19.897  37.396  4.00  1.00           O
ATOM   4574  N   LEU B 136     -10.630  19.669  36.049  4.00  1.00           N
ATOM   4575  CA  LEU B 136      -9.868  19.704  34.836  4.00  1.00           C
ATOM   4576  CB  LEU B 136     -10.307  18.577  33.871  4.00  1.00           C
ATOM   4577  CG  LEU B 136      -9.753  18.617  32.428  4.00  1.00           C
ATOM   4578  CD1 LEU B 136     -10.454  19.678  31.558  4.00  1.00           C
ATOM   4579  CD2 LEU B 136      -8.224  18.753  32.422  4.00  1.00           C
ATOM   4580  C   LEU B 136     -10.114  21.000  34.160  4.00  1.00           C
ATOM   4581  O   LEU B 136     -11.253  21.435  33.993  4.00  1.00           O
ATOM   4582  N   LYS B 137      -9.017  21.664  33.771  4.00  1.00           N
ATOM   4583  CA  LYS B 137      -9.145  22.842  32.978  4.00  1.00           C
ATOM   4584  CB  LYS B 137      -8.505  24.086  33.613  4.00  1.00           C
ATOM   4585  CG  LYS B 137      -9.122  25.401  33.133  4.00  1.00           C
ATOM   4586  CD  LYS B 137      -9.068  25.604  31.621  4.00  1.00           C
ATOM   4587  CE  LYS B 137      -9.965  26.738  31.128  4.00  1.00           C
ATOM   4588  NZ  LYS B 137      -9.618  27.990  31.833  4.00  1.00           N
ATOM   4589  C   LYS B 137      -8.371  22.479  31.749  4.00  1.00           C
ATOM   4590  O   LYS B 137      -7.295  21.902  31.859  4.00  1.00           O
ATOM   4591  N   PRO B 138      -8.919  22.695  30.590  1.00  1.00           N
ATOM   4592  CA  PRO B 138      -8.215  22.373  29.364  1.00  1.00           C
ATOM   4593  CD  PRO B 138     -10.352  22.504  30.453  1.00  1.00           C
ATOM   4594  CB  PRO B 138      -9.277  21.807  28.416  1.00  1.00           C
ATOM   4595  CG  PRO B 138     -10.602  22.379  28.944  1.00  1.00           C
ATOM   4596  C   PRO B 138      -7.613  23.623  28.821  1.00  1.00           C
ATOM   4597  O   PRO B 138      -7.606  24.637  29.517  1.00  1.00           O
ATOM   4598  N   SER B 139      -7.125  23.582  27.566  1.00  1.00           N
ATOM   4599  CA  SER B 139      -6.545  24.751  26.975  1.00  1.00           C
ATOM   4600  CB  SER B 139      -5.239  24.464  26.217  1.00  1.00           C
ATOM   4601  OG  SER B 139      -4.253  23.969  27.111  1.00  1.00           O
ATOM   4602  C   SER B 139      -7.498  25.355  25.987  1.00  1.00           C
ATOM   4603  O   SER B 139      -8.131  24.659  25.193  1.00  1.00           O
ATOM   4604  N   GLU B 140      -7.624  26.696  26.044  3.00  1.00           N
ATOM   4605  CA  GLU B 140      -8.470  27.477  25.181  3.00  1.00           C
ATOM   4606  CB  GLU B 140      -8.448  28.953  25.617  3.00  1.00           C
ATOM   4607  CG  GLU B 140      -9.308  29.917  24.799  3.00  1.00           C
ATOM   4608  CD  GLU B 140      -9.048  31.306  25.372  3.00  1.00           C
ATOM   4609  OE1 GLU B 140      -8.078  31.434  26.167  3.00  1.00           O
ATOM   4610  OE2 GLU B 140      -9.806  32.252  25.029  3.00  1.00           O
ATOM   4611  C   GLU B 140      -7.955  27.439  23.781  3.00  1.00           C
ATOM   4612  O   GLU B 140      -8.711  27.168  22.850  3.00  1.00           O
ATOM   4613  N   LEU B 141      -6.643  27.713  23.585  3.00  1.00           N
ATOM   4614  CA  LEU B 141      -6.118  27.462  22.275  3.00  1.00           C
ATOM   4615  CB  LEU B 141      -4.626  27.796  22.110  3.00  1.00           C
ATOM   4616  CG  LEU B 141      -4.336  29.303  22.251  3.00  1.00           C
ATOM   4617  CD1 LEU B 141      -2.867  29.628  21.933  3.00  1.00           C
ATOM   4618  CD2 LEU B 141      -5.328  30.143  21.430  3.00  1.00           C
ATOM   4619  C   LEU B 141      -6.297  25.978  22.325  3.00  1.00           C
ATOM   4620  O   LEU B 141      -6.179  25.411  23.409  3.00  1.00           O
ATOM   4621  N   SER B 142      -6.524  25.289  21.196  1.00  1.00           N
ATOM   4622  CA  SER B 142      -7.012  23.935  21.254  1.00  1.00           C
ATOM   4623  CB  SER B 142      -6.170  22.919  22.077  1.00  1.00           C
ATOM   4624  OG  SER B 142      -6.504  22.881  23.457  1.00  1.00           O
ATOM   4625  C   SER B 142      -8.417  23.996  21.742  1.00  1.00           C
ATOM   4626  O   SER B 142      -8.889  23.208  22.560  1.00  1.00           O
ATOM   4627  N   GLU B 143      -9.120  24.980  21.164  2.00  1.00           N
ATOM   4628  CA  GLU B 143     -10.475  25.312  21.450  2.00  1.00           C
ATOM   4629  CB  GLU B 143     -10.955  26.513  20.615  2.00  1.00           C
ATOM   4630  CG  GLU B 143     -12.264  27.138  21.098  2.00  1.00           C
ATOM   4631  CD  GLU B 143     -11.911  28.168  22.162  2.00  1.00           C
ATOM   4632  OE1 GLU B 143     -10.756  28.670  22.136  2.00  1.00           O
ATOM   4633  OE2 GLU B 143     -12.792  28.470  23.010  2.00  1.00           O
ATOM   4634  C   GLU B 143     -11.386  24.167  21.114  2.00  1.00           C
ATOM   4635  O   GLU B 143     -12.332  23.916  21.853  2.00  1.00           O
ATOM   4636  N   ASN B 144     -11.157  23.443  19.998  2.00  1.00           N
ATOM   4637  CA  ASN B 144     -12.088  22.405  19.624  2.00  1.00           C
ATOM   4638  CB  ASN B 144     -11.760  21.751  18.271  2.00  1.00           C
ATOM   4639  CG  ASN B 144     -13.019  21.031  17.806  2.00  1.00           C
ATOM   4640  OD1 ASN B 144     -13.904  20.727  18.604  2.00  1.00           O
ATOM   4641  ND2 ASN B 144     -13.109  20.755  16.477  2.00  1.00           N
ATOM   4642  C   ASN B 144     -12.102  21.336  20.669  2.00  1.00           C
ATOM   4643  O   ASN B 144     -13.162  20.878  21.095  2.00  1.00           O
ATOM   4644  N   MET B 145     -10.903  20.929  21.115  2.00  1.00           N
ATOM   4645  CA  MET B 145     -10.714  19.903  22.099  2.00  1.00           C
ATOM   4646  CB  MET B 145      -9.227  19.612  22.330  2.00  1.00           C
ATOM   4647  CG  MET B 145      -8.574  18.873  21.168  2.00  1.00           C
ATOM   4648  SD  MET B 145      -8.569  19.779  19.592  2.00  1.00           S
ATOM   4649  CE  MET B 145      -7.510  21.140  20.152  2.00  1.00           C
ATOM   4650  C   MET B 145     -11.259  20.381  23.402  2.00  1.00           C
ATOM   4651  O   MET B 145     -11.669  19.557  24.212  2.00  1.00           O
ATOM   4652  N   ALA B 146     -11.152  21.699  23.683  2.00  1.00           N
ATOM   4653  CA  ALA B 146     -11.704  22.333  24.858  2.00  1.00           C
ATOM   4654  CB  ALA B 146     -11.268  23.802  24.991  2.00  1.00           C
ATOM   4655  C   ALA B 146     -13.214  22.316  24.745  2.00  1.00           C
ATOM   4656  O   ALA B 146     -13.907  22.141  25.746  2.00  1.00           O
ATOM   4657  N   SER B 147     -13.760  22.526  23.518  2.00  1.00           N
ATOM   4658  CA  SER B 147     -15.175  22.535  23.205  2.00  1.00           C
ATOM   4659  CB  SER B 147     -15.471  22.927  21.749  2.00  1.00           C
ATOM   4660  OG  SER B 147     -15.132  24.290  21.537  2.00  1.00           O
ATOM   4661  C   SER B 147     -15.707  21.153  23.414  2.00  1.00           C
ATOM   4662  O   SER B 147     -16.732  20.961  24.066  2.00  1.00           O
ATOM   4663  N   LEU B 148     -14.994  20.138  22.866  2.00  1.00           N
ATOM   4664  CA  LEU B 148     -15.252  18.769  23.232  2.00  1.00           C
ATOM   4665  CB  LEU B 148     -14.621  17.677  22.345  2.00  1.00           C
ATOM   4666  CG  LEU B 148     -15.349  17.422  21.014  2.00  1.00           C
ATOM   4667  CD1 LEU B 148     -14.659  16.300  20.221  2.00  1.00           C
ATOM   4668  CD2 LEU B 148     -16.841  17.129  21.247  2.00  1.00           C
ATOM   4669  C   LEU B 148     -14.563  18.726  24.537  2.00  1.00           C
ATOM   4670  O   LEU B 148     -14.033  19.736  24.975  2.00  1.00           O
ATOM   4671  N   LEU B 149     -14.602  17.607  25.246  2.00  1.00           N
ATOM   4672  CA  LEU B 149     -13.933  17.556  26.506  2.00  1.00           C
ATOM   4673  CB  LEU B 149     -12.503  18.149  26.533  2.00  1.00           C
ATOM   4674  CG  LEU B 149     -11.813  18.089  27.904  2.00  1.00           C
ATOM   4675  CD1 LEU B 149     -11.529  16.641  28.324  2.00  1.00           C
ATOM   4676  CD2 LEU B 149     -10.560  18.978  27.925  2.00  1.00           C
ATOM   4677  C   LEU B 149     -14.789  18.248  27.523  2.00  1.00           C
ATOM   4678  O   LEU B 149     -14.973  17.742  28.628  2.00  1.00           O
ATOM   4679  N   ALA B 150     -15.363  19.417  27.176  2.00  1.00           N
ATOM   4680  CA  ALA B 150     -16.311  20.041  28.043  2.00  1.00           C
ATOM   4681  CB  ALA B 150     -16.715  21.447  27.572  2.00  1.00           C
ATOM   4682  C   ALA B 150     -17.515  19.168  27.962  2.00  1.00           C
ATOM   4683  O   ALA B 150     -18.107  18.791  28.972  2.00  1.00           O
ATOM   4684  N   THR B 151     -17.892  18.823  26.713  2.00  1.00           N
ATOM   4685  CA  THR B 151     -19.046  18.013  26.473  2.00  1.00           C
ATOM   4686  CB  THR B 151     -19.547  18.068  25.055  2.00  1.00           C
ATOM   4687  OG1 THR B 151     -20.820  17.442  24.967  2.00  1.00           O
ATOM   4688  CG2 THR B 151     -18.545  17.379  24.112  2.00  1.00           C
ATOM   4689  C   THR B 151     -18.821  16.591  26.842  2.00  1.00           C
ATOM   4690  O   THR B 151     -19.646  15.965  27.506  2.00  1.00           O
ATOM   4691  N   ILE B 152     -17.665  16.055  26.440  2.00  1.00           N
ATOM   4692  CA  ILE B 152     -17.454  14.648  26.524  2.00  1.00           C
ATOM   4693  CB  ILE B 152     -16.237  14.232  25.742  2.00  1.00           C
ATOM   4694  CG1 ILE B 152     -16.192  12.715  25.557  2.00  1.00           C
ATOM   4695  CG2 ILE B 152     -14.986  14.809  26.410  2.00  1.00           C
ATOM   4696  CD1 ILE B 152     -15.126  12.258  24.563  2.00  1.00           C
ATOM   4697  C   ILE B 152     -17.356  14.113  27.892  2.00  1.00           C
ATOM   4698  O   ILE B 152     -18.017  13.129  28.197  2.00  1.00           O
ATOM   4699  N   ILE B 153     -16.552  14.741  28.757  2.00  1.00           N
ATOM   4700  CA  ILE B 153     -16.318  14.204  30.057  2.00  1.00           C
ATOM   4701  CB  ILE B 153     -15.261  14.952  30.818  2.00  1.00           C
ATOM   4702  CG1 ILE B 153     -13.865  14.437  30.431  2.00  1.00           C
ATOM   4703  CG2 ILE B 153     -15.589  14.867  32.317  2.00  1.00           C
ATOM   4704  CD1 ILE B 153     -13.525  14.583  28.954  2.00  1.00           C
ATOM   4705  C   ILE B 153     -17.545  14.167  30.901  2.00  1.00           C
ATOM   4706  O   ILE B 153     -17.748  13.204  31.638  2.00  1.00           O
ATOM   4707  N   PRO B 154     -18.371  15.156  30.868  2.00  1.00           N
ATOM   4708  CA  PRO B 154     -19.544  15.071  31.682  2.00  1.00           C
ATOM   4709  CD  PRO B 154     -17.940  16.524  30.646  2.00  1.00           C
ATOM   4710  CB  PRO B 154     -20.190  16.451  31.586  2.00  1.00           C
ATOM   4711  CG  PRO B 154     -18.987  17.393  31.367  2.00  1.00           C
ATOM   4712  C   PRO B 154     -20.370  13.933  31.245  2.00  1.00           C
ATOM   4713  O   PRO B 154     -21.103  13.371  32.060  2.00  1.00           O
ATOM   4714  N   GLN B 155     -20.298  13.597  29.950  2.00  1.00           N
ATOM   4715  CA  GLN B 155     -20.949  12.397  29.569  2.00  1.00           C
ATOM   4716  CB  GLN B 155     -21.184  12.252  28.055  2.00  1.00           C
ATOM   4717  CG  GLN B 155     -22.233  13.223  27.513  2.00  1.00           C
ATOM   4718  CD  GLN B 155     -23.574  12.798  28.094  2.00  1.00           C
ATOM   4719  OE1 GLN B 155     -24.565  13.520  28.004  2.00  1.00           O
ATOM   4720  NE2 GLN B 155     -23.604  11.589  28.715  2.00  1.00           N
ATOM   4721  C   GLN B 155     -19.956  11.337  29.995  2.00  1.00           C
ATOM   4722  O   GLN B 155     -18.751  11.557  29.998  2.00  1.00           O
ATOM   4723  N   TYR B 156     -20.405  10.158  30.437  2.00  1.00           N
ATOM   4724  CA  TYR B 156     -19.469   9.108  30.748  2.00  1.00           C
ATOM   4725  CB  TYR B 156     -18.604   8.657  29.557  2.00  1.00           C
ATOM   4726  CG  TYR B 156     -19.470   7.933  28.589  2.00  1.00           C
ATOM   4727  CD1 TYR B 156     -19.732   6.594  28.762  2.00  1.00           C
ATOM   4728  CD2 TYR B 156     -20.025   8.594  27.521  2.00  1.00           C
ATOM   4729  CE1 TYR B 156     -20.532   5.918  27.872  2.00  1.00           C
ATOM   4730  CE2 TYR B 156     -20.826   7.924  26.628  2.00  1.00           C
ATOM   4731  CZ  TYR B 156     -21.079   6.585  26.803  2.00  1.00           C
ATOM   4732  OH  TYR B 156     -21.902   5.896  25.887  2.00  1.00           O
ATOM   4733  C   TYR B 156     -18.501   9.385  31.890  2.00  1.00           C
ATOM   4734  O   TYR B 156     -17.464   8.728  31.956  2.00  1.00           O
ATOM   4735  N   LEU B 157     -18.780  10.323  32.822  1.00  1.00           N
ATOM   4736  CA  LEU B 157     -17.951  10.532  34.000  1.00  1.00           C
ATOM   4737  CB  LEU B 157     -16.863  11.616  33.858  1.00  1.00           C
ATOM   4738  CG  LEU B 157     -15.664  11.236  32.963  1.00  1.00           C
ATOM   4739  CD1 LEU B 157     -16.069  11.040  31.495  1.00  1.00           C
ATOM   4740  CD2 LEU B 157     -14.516  12.245  33.129  1.00  1.00           C
ATOM   4741  C   LEU B 157     -18.916  11.026  35.034  1.00  1.00           C
ATOM   4742  O   LEU B 157     -20.099  11.200  34.744  1.00  1.00           O
ATOM   4743  N   ASP B 158     -18.456  11.239  36.282  1.00  1.00           N
ATOM   4744  CA  ASP B 158     -19.359  11.749  37.274  1.00  1.00           C
ATOM   4745  CB  ASP B 158     -19.003  11.379  38.723  1.00  1.00           C
ATOM   4746  CG  ASP B 158     -19.407   9.940  38.989  1.00  1.00           C
ATOM   4747  OD1 ASP B 158     -19.518   9.148  38.015  1.00  1.00           O
ATOM   4748  OD2 ASP B 158     -19.611   9.620  40.189  1.00  1.00           O
ATOM   4749  C   ASP B 158     -19.312  13.242  37.215  1.00  1.00           C
ATOM   4750  O   ASP B 158     -18.239  13.843  37.167  1.00  1.00           O
ATOM   4751  N   LYS B 159     -20.498  13.878  37.204  3.00  1.00           N
ATOM   4752  CA  LYS B 159     -20.583  15.307  37.147  3.00  1.00           C
ATOM   4753  CB  LYS B 159     -22.029  15.818  37.045  3.00  1.00           C
ATOM   4754  CG  LYS B 159     -22.587  15.824  35.623  3.00  1.00           C
ATOM   4755  CD  LYS B 159     -21.856  16.816  34.717  3.00  1.00           C
ATOM   4756  CE  LYS B 159     -20.930  17.759  35.490  3.00  1.00           C
ATOM   4757  NZ  LYS B 159     -20.566  18.921  34.650  3.00  1.00           N
ATOM   4758  C   LYS B 159     -20.001  15.921  38.374  3.00  1.00           C
ATOM   4759  O   LYS B 159     -19.173  16.827  38.291  3.00  1.00           O
ATOM   4760  N   ASP B 160     -20.407  15.432  39.557  3.00  1.00           N
ATOM   4761  CA  ASP B 160     -19.975  16.090  40.751  3.00  1.00           C
ATOM   4762  CB  ASP B 160     -20.650  15.539  42.012  3.00  1.00           C
ATOM   4763  CG  ASP B 160     -22.075  16.069  41.968  3.00  1.00           C
ATOM   4764  OD1 ASP B 160     -22.270  17.153  41.354  3.00  1.00           O
ATOM   4765  OD2 ASP B 160     -22.985  15.409  42.537  3.00  1.00           O
ATOM   4766  C   ASP B 160     -18.490  16.002  40.901  3.00  1.00           C
ATOM   4767  O   ASP B 160     -17.817  17.015  41.078  3.00  1.00           O
ATOM   4768  N   LEU B 161     -17.934  14.784  40.809  3.00  1.00           N
ATOM   4769  CA  LEU B 161     -16.532  14.620  41.053  3.00  1.00           C
ATOM   4770  CB  LEU B 161     -16.127  13.161  41.344  3.00  1.00           C
ATOM   4771  CG  LEU B 161     -16.174  12.185  40.153  3.00  1.00           C
ATOM   4772  CD1 LEU B 161     -15.023  12.421  39.161  3.00  1.00           C
ATOM   4773  CD2 LEU B 161     -16.238  10.730  40.640  3.00  1.00           C
ATOM   4774  C   LEU B 161     -15.674  15.177  39.977  3.00  1.00           C
ATOM   4775  O   LEU B 161     -14.634  15.760  40.275  3.00  1.00           O
ATOM   4776  N   TYR B 162     -16.054  15.014  38.699  1.00  1.00           N
ATOM   4777  CA  TYR B 162     -15.099  15.476  37.747  1.00  1.00           C
ATOM   4778  CB  TYR B 162     -14.710  14.388  36.722  1.00  1.00           C
ATOM   4779  CG  TYR B 162     -13.411  14.741  36.079  1.00  1.00           C
ATOM   4780  CD1 TYR B 162     -12.234  14.439  36.725  1.00  1.00           C
ATOM   4781  CD2 TYR B 162     -13.349  15.346  34.844  1.00  1.00           C
ATOM   4782  CE1 TYR B 162     -11.019  14.743  36.158  1.00  1.00           C
ATOM   4783  CE2 TYR B 162     -12.134  15.652  34.271  1.00  1.00           C
ATOM   4784  CZ  TYR B 162     -10.965  15.351  34.929  1.00  1.00           C
ATOM   4785  OH  TYR B 162      -9.714  15.661  34.351  1.00  1.00           O
ATOM   4786  C   TYR B 162     -15.690  16.631  36.987  1.00  1.00           C
ATOM   4787  O   TYR B 162     -16.479  16.437  36.064  1.00  1.00           O
ATOM   4788  N   PRO B 163     -15.352  17.836  37.379  1.00  1.00           N
ATOM   4789  CA  PRO B 163     -15.864  19.002  36.696  1.00  1.00           C
ATOM   4790  CD  PRO B 163     -15.205  18.091  38.801  1.00  1.00           C
ATOM   4791  CB  PRO B 163     -16.072  20.079  37.763  1.00  1.00           C
ATOM   4792  CG  PRO B 163     -15.207  19.618  38.943  1.00  1.00           C
ATOM   4793  C   PRO B 163     -14.969  19.457  35.587  1.00  1.00           C
ATOM   4794  O   PRO B 163     -13.810  19.047  35.542  1.00  1.00           O
ATOM   4795  N   VAL B 164     -15.499  20.304  34.681  4.00  1.00           N
ATOM   4796  CA  VAL B 164     -14.713  20.890  33.635  4.00  1.00           C
ATOM   4797  CB  VAL B 164     -15.180  20.547  32.252  4.00  1.00           C
ATOM   4798  CG1 VAL B 164     -14.319  21.336  31.254  4.00  1.00           C
ATOM   4799  CG2 VAL B 164     -15.129  19.022  32.062  4.00  1.00           C
ATOM   4800  C   VAL B 164     -14.913  22.359  33.772  4.00  1.00           C
ATOM   4801  O   VAL B 164     -16.029  22.820  34.003  4.00  1.00           O
ATOM   4802  N   ILE B 165     -13.825  23.140  33.661  1.00  1.00           N
ATOM   4803  CA  ILE B 165     -13.986  24.558  33.731  1.00  1.00           C
ATOM   4804  CB  ILE B 165     -13.286  25.169  34.909  1.00  1.00           C
ATOM   4805  CG1 ILE B 165     -13.878  24.595  36.210  1.00  1.00           C
ATOM   4806  CG2 ILE B 165     -13.399  26.699  34.805  1.00  1.00           C
ATOM   4807  CD1 ILE B 165     -13.056  24.898  37.461  1.00  1.00           C
ATOM   4808  C   ILE B 165     -13.385  25.086  32.486  1.00  1.00           C
ATOM   4809  O   ILE B 165     -12.239  24.779  32.157  1.00  1.00           O
ATOM   4810  N   ASN B 166     -14.156  25.893  31.741  1.00  1.00           N
ATOM   4811  CA  ASN B 166     -13.620  26.359  30.508  1.00  1.00           C
ATOM   4812  CB  ASN B 166     -14.477  25.995  29.277  1.00  1.00           C
ATOM   4813  CG  ASN B 166     -15.864  26.608  29.419  1.00  1.00           C
ATOM   4814  OD1 ASN B 166     -16.253  27.068  30.491  1.00  1.00           O
ATOM   4815  ND2 ASN B 166     -16.645  26.598  28.304  1.00  1.00           N
ATOM   4816  C   ASN B 166     -13.490  27.830  30.573  1.00  1.00           C
ATOM   4817  O   ASN B 166     -14.250  28.520  31.249  1.00  1.00           O
ATOM   4818  N   GLY B 167     -12.474  28.331  29.860  1.00  1.00           N
ATOM   4819  CA  GLY B 167     -12.189  29.724  29.849  1.00  1.00           C
ATOM   4820  C   GLY B 167     -10.732  29.813  29.563  1.00  1.00           C
ATOM   4821  O   GLY B 167     -10.093  28.818  29.226  1.00  1.00           O
ATOM   4822  N   GLY B 168     -10.164  31.021  29.683  1.00  1.00           N
ATOM   4823  CA  GLY B 168      -8.757  31.166  29.480  1.00  1.00           C
ATOM   4824  C   GLY B 168      -8.304  31.953  30.646  1.00  1.00           C
ATOM   4825  O   GLY B 168      -9.129  32.572  31.309  1.00  1.00           O
ATOM   4826  N   VAL B 169      -6.993  31.950  30.943  2.00  1.00           N
ATOM   4827  CA  VAL B 169      -6.567  32.738  32.057  2.00  1.00           C
ATOM   4828  CB  VAL B 169      -5.085  32.642  32.289  2.00  1.00           C
ATOM   4829  CG1 VAL B 169      -4.344  33.079  31.015  2.00  1.00           C
ATOM   4830  CG2 VAL B 169      -4.730  33.491  33.512  2.00  1.00           C
ATOM   4831  C   VAL B 169      -6.925  34.155  31.691  2.00  1.00           C
ATOM   4832  O   VAL B 169      -6.611  34.560  30.574  2.00  1.00           O
ATOM   4833  N   PRO B 170      -7.593  34.952  32.511  2.00  1.00           N
ATOM   4834  CA  PRO B 170      -8.107  34.575  33.808  2.00  1.00           C
ATOM   4835  CD  PRO B 170      -7.375  36.386  32.426  2.00  1.00           C
ATOM   4836  CB  PRO B 170      -8.304  35.871  34.596  2.00  1.00           C
ATOM   4837  CG  PRO B 170      -8.263  36.979  33.531  2.00  1.00           C
ATOM   4838  C   PRO B 170      -9.315  33.677  33.807  2.00  1.00           C
ATOM   4839  O   PRO B 170     -10.281  33.947  33.094  2.00  1.00           O
ATOM   4840  N   GLU B 171      -9.271  32.629  34.653  2.00  1.00           N
ATOM   4841  CA  GLU B 171     -10.236  31.579  34.864  2.00  1.00           C
ATOM   4842  CB  GLU B 171     -10.644  30.848  33.571  2.00  1.00           C
ATOM   4843  CG  GLU B 171     -11.588  29.659  33.787  2.00  1.00           C
ATOM   4844  CD  GLU B 171     -12.909  30.173  34.342  2.00  1.00           C
ATOM   4845  OE1 GLU B 171     -12.926  30.560  35.541  2.00  1.00           O
ATOM   4846  OE2 GLU B 171     -13.915  30.185  33.583  2.00  1.00           O
ATOM   4847  C   GLU B 171      -9.418  30.658  35.673  2.00  1.00           C
ATOM   4848  O   GLU B 171      -9.709  30.379  36.832  2.00  1.00           O
ATOM   4849  N   THR B 172      -8.314  30.215  35.049  2.00  1.00           N
ATOM   4850  CA  THR B 172      -7.344  29.397  35.693  2.00  1.00           C
ATOM   4851  CB  THR B 172      -6.206  29.053  34.781  2.00  1.00           C
ATOM   4852  OG1 THR B 172      -5.533  30.233  34.365  2.00  1.00           O
ATOM   4853  CG2 THR B 172      -6.778  28.318  33.557  2.00  1.00           C
ATOM   4854  C   THR B 172      -6.813  30.208  36.831  2.00  1.00           C
ATOM   4855  O   THR B 172      -6.615  29.693  37.931  2.00  1.00           O
ATOM   4856  N   THR B 173      -6.594  31.519  36.598  2.00  1.00           N
ATOM   4857  CA  THR B 173      -6.096  32.360  37.647  2.00  1.00           C
ATOM   4858  CB  THR B 173      -5.939  33.801  37.263  2.00  1.00           C
ATOM   4859  OG1 THR B 173      -4.967  33.932  36.240  2.00  1.00           O
ATOM   4860  CG2 THR B 173      -5.510  34.601  38.503  2.00  1.00           C
ATOM   4861  C   THR B 173      -7.081  32.317  38.764  2.00  1.00           C
ATOM   4862  O   THR B 173      -6.709  32.179  39.929  2.00  1.00           O
ATOM   4863  N   GLU B 174      -8.377  32.419  38.429  2.00  1.00           N
ATOM   4864  CA  GLU B 174      -9.372  32.412  39.454  2.00  1.00           C
ATOM   4865  CB  GLU B 174     -10.801  32.640  38.926  2.00  1.00           C
ATOM   4866  CG  GLU B 174     -11.845  32.806  40.037  2.00  1.00           C
ATOM   4867  CD  GLU B 174     -11.702  34.206  40.621  2.00  1.00           C
ATOM   4868  OE1 GLU B 174     -10.720  34.902  40.249  2.00  1.00           O
ATOM   4869  OE2 GLU B 174     -12.572  34.598  41.445  2.00  1.00           O
ATOM   4870  C   GLU B 174      -9.347  31.079  40.140  2.00  1.00           C
ATOM   4871  O   GLU B 174      -9.453  31.004  41.363  2.00  1.00           O
ATOM   4872  N   LEU B 175      -9.186  29.988  39.363  2.00  1.00           N
ATOM   4873  CA  LEU B 175      -9.171  28.659  39.910  2.00  1.00           C
ATOM   4874  CB  LEU B 175      -9.010  27.504  38.895  2.00  1.00           C
ATOM   4875  CG  LEU B 175     -10.287  26.974  38.208  2.00  1.00           C
ATOM   4876  CD1 LEU B 175     -11.296  26.466  39.249  2.00  1.00           C
ATOM   4877  CD2 LEU B 175     -10.891  27.945  37.191  2.00  1.00           C
ATOM   4878  C   LEU B 175      -8.018  28.497  40.841  2.00  1.00           C
ATOM   4879  O   LEU B 175      -8.116  27.799  41.850  2.00  1.00           O
ATOM   4880  N   LEU B 176      -6.898  29.162  40.527  3.00  1.00           N
ATOM   4881  CA  LEU B 176      -5.675  29.073  41.268  3.00  1.00           C
ATOM   4882  CB  LEU B 176      -4.736  30.192  40.754  3.00  1.00           C
ATOM   4883  CG  LEU B 176      -3.448  30.520  41.536  3.00  1.00           C
ATOM   4884  CD1 LEU B 176      -2.567  31.482  40.724  3.00  1.00           C
ATOM   4885  CD2 LEU B 176      -3.702  31.114  42.936  3.00  1.00           C
ATOM   4886  C   LEU B 176      -6.032  29.369  42.692  3.00  1.00           C
ATOM   4887  O   LEU B 176      -5.535  28.726  43.615  3.00  1.00           O
ATOM   4888  N   LYS B 177      -6.935  30.341  42.903  3.00  1.00           N
ATOM   4889  CA  LYS B 177      -7.257  30.792  44.226  3.00  1.00           C
ATOM   4890  CB  LYS B 177      -8.302  31.926  44.236  3.00  1.00           C
ATOM   4891  CG  LYS B 177      -8.586  32.491  45.634  3.00  1.00           C
ATOM   4892  CD  LYS B 177      -9.391  33.795  45.639  3.00  1.00           C
ATOM   4893  CE  LYS B 177      -9.664  34.338  47.046  3.00  1.00           C
ATOM   4894  NZ  LYS B 177     -10.434  35.600  46.966  3.00  1.00           N
ATOM   4895  C   LYS B 177      -7.789  29.688  45.077  3.00  1.00           C
ATOM   4896  O   LYS B 177      -7.410  29.564  46.239  3.00  1.00           O
ATOM   4897  N   GLU B 178      -8.665  28.838  44.527  1.00  1.00           N
ATOM   4898  CA  GLU B 178      -9.281  27.848  45.358  1.00  1.00           C
ATOM   4899  CB  GLU B 178     -10.464  27.126  44.695  1.00  1.00           C
ATOM   4900  CG  GLU B 178     -11.758  27.926  44.788  1.00  1.00           C
ATOM   4901  CD  GLU B 178     -12.140  27.915  46.261  1.00  1.00           C
ATOM   4902  OE1 GLU B 178     -11.940  26.851  46.906  1.00  1.00           O
ATOM   4903  OE2 GLU B 178     -12.631  28.961  46.762  1.00  1.00           O
ATOM   4904  C   GLU B 178      -8.311  26.799  45.809  1.00  1.00           C
ATOM   4905  O   GLU B 178      -7.261  26.584  45.204  1.00  1.00           O
ATOM   4906  N   ARG B 179      -8.672  26.135  46.932  1.00  1.00           N
ATOM   4907  CA  ARG B 179      -7.905  25.096  47.567  1.00  1.00           C
ATOM   4908  CB  ARG B 179      -8.486  24.654  48.918  1.00  1.00           C
ATOM   4909  CG  ARG B 179      -9.935  24.174  48.795  1.00  1.00           C
ATOM   4910  CD  ARG B 179     -10.412  23.329  49.977  1.00  1.00           C
ATOM   4911  NE  ARG B 179      -9.879  21.951  49.778  1.00  1.00           N
ATOM   4912  CZ  ARG B 179      -9.277  21.289  50.807  1.00  1.00           C
ATOM   4913  NH1 ARG B 179      -9.100  21.910  52.010  1.00  1.00           N
ATOM   4914  NH2 ARG B 179      -8.847  20.005  50.629  1.00  1.00           N
ATOM   4915  C   ARG B 179      -7.924  23.882  46.694  1.00  1.00           C
ATOM   4916  O   ARG B 179      -8.963  23.512  46.150  1.00  1.00           O
ATOM   4917  N   PHE B 180      -6.751  23.238  46.519  1.00  1.00           N
ATOM   4918  CA  PHE B 180      -6.708  22.018  45.766  1.00  1.00           C
ATOM   4919  CB  PHE B 180      -6.347  22.201  44.279  1.00  1.00           C
ATOM   4920  CG  PHE B 180      -7.415  23.005  43.616  1.00  1.00           C
ATOM   4921  CD1 PHE B 180      -8.574  22.405  43.179  1.00  1.00           C
ATOM   4922  CD2 PHE B 180      -7.263  24.360  43.439  1.00  1.00           C
ATOM   4923  CE1 PHE B 180      -9.562  23.142  42.568  1.00  1.00           C
ATOM   4924  CE2 PHE B 180      -8.247  25.103  42.828  1.00  1.00           C
ATOM   4925  CZ  PHE B 180      -9.399  24.494  42.391  1.00  1.00           C
ATOM   4926  C   PHE B 180      -5.631  21.174  46.365  1.00  1.00           C
ATOM   4927  O   PHE B 180      -4.603  21.689  46.795  1.00  1.00           O
ATOM   4928  N   ASP B 181      -5.841  19.845  46.430  1.00  1.00           N
ATOM   4929  CA  ASP B 181      -4.857  19.021  47.070  1.00  1.00           C
ATOM   4930  CB  ASP B 181      -5.369  17.637  47.474  1.00  1.00           C
ATOM   4931  CG  ASP B 181      -4.602  17.242  48.728  1.00  1.00           C
ATOM   4932  OD1 ASP B 181      -3.613  17.949  49.060  1.00  1.00           O
ATOM   4933  OD2 ASP B 181      -5.006  16.247  49.386  1.00  1.00           O
ATOM   4934  C   ASP B 181      -3.616  18.864  46.229  1.00  1.00           C
ATOM   4935  O   ASP B 181      -2.513  18.858  46.771  1.00  1.00           O
ATOM   4936  N   HIS B 182      -3.746  18.717  44.886  4.00  1.00           N
ATOM   4937  CA  HIS B 182      -2.568  18.533  44.067  4.00  1.00           C
ATOM   4938  ND1 HIS B 182      -0.197  17.419  42.353  4.00  1.00           N
ATOM   4939  CG  HIS B 182      -0.926  16.769  43.323  4.00  1.00           C
ATOM   4940  CB  HIS B 182      -2.354  17.068  43.656  4.00  1.00           C
ATOM   4941  NE2 HIS B 182       1.165  15.923  43.276  4.00  1.00           N
ATOM   4942  CD2 HIS B 182      -0.079  15.857  43.875  4.00  1.00           C
ATOM   4943  CE1 HIS B 182       1.046  16.875  42.369  4.00  1.00           C
ATOM   4944  C   HIS B 182      -2.787  19.322  42.802  4.00  1.00           C
ATOM   4945  O   HIS B 182      -3.900  19.358  42.280  4.00  1.00           O
ATOM   4946  N   ILE B 183      -1.736  20.000  42.284  4.00  1.00           N
ATOM   4947  CA  ILE B 183      -1.877  20.748  41.059  4.00  1.00           C
ATOM   4948  CB  ILE B 183      -1.689  22.225  41.241  4.00  1.00           C
ATOM   4949  CG1 ILE B 183      -0.291  22.541  41.794  4.00  1.00           C
ATOM   4950  CG2 ILE B 183      -2.843  22.734  42.120  4.00  1.00           C
ATOM   4951  CD1 ILE B 183      -0.025  24.040  41.935  4.00  1.00           C
ATOM   4952  C   ILE B 183      -0.888  20.228  40.061  4.00  1.00           C
ATOM   4953  O   ILE B 183       0.319  20.267  40.289  4.00  1.00           O
ATOM   4954  N   LEU B 184      -1.393  19.708  38.919  4.00  1.00           N
ATOM   4955  CA  LEU B 184      -0.528  19.212  37.886  4.00  1.00           C
ATOM   4956  CB  LEU B 184      -0.887  17.808  37.368  4.00  1.00           C
ATOM   4957  CG  LEU B 184      -0.612  16.687  38.387  4.00  1.00           C
ATOM   4958  CD1 LEU B 184      -1.563  16.759  39.591  4.00  1.00           C
ATOM   4959  CD2 LEU B 184      -0.574  15.311  37.705  4.00  1.00           C
ATOM   4960  C   LEU B 184      -0.613  20.164  36.729  4.00  1.00           C
ATOM   4961  O   LEU B 184      -1.706  20.495  36.272  4.00  1.00           O
ATOM   4962  N   TYR B 185       0.549  20.649  36.239  4.00  1.00           N
ATOM   4963  CA  TYR B 185       0.547  21.593  35.153  4.00  1.00           C
ATOM   4964  CB  TYR B 185       0.845  23.028  35.639  4.00  1.00           C
ATOM   4965  CG  TYR B 185       1.149  23.934  34.494  4.00  1.00           C
ATOM   4966  CD1 TYR B 185       0.189  24.291  33.574  4.00  1.00           C
ATOM   4967  CD2 TYR B 185       2.414  24.463  34.373  4.00  1.00           C
ATOM   4968  CE1 TYR B 185       0.500  25.138  32.534  4.00  1.00           C
ATOM   4969  CE2 TYR B 185       2.729  25.310  33.339  4.00  1.00           C
ATOM   4970  CZ  TYR B 185       1.771  25.647  32.414  4.00  1.00           C
ATOM   4971  OH  TYR B 185       2.096  26.517  31.351  4.00  1.00           O
ATOM   4972  C   TYR B 185       1.533  21.197  34.130  4.00  1.00           C
ATOM   4973  O   TYR B 185       2.681  20.867  34.423  4.00  1.00           O
ATOM   4974  N   THR B 186       1.061  21.201  32.879  4.00  1.00           N
ATOM   4975  CA  THR B 186       1.926  20.957  31.781  4.00  1.00           C
ATOM   4976  CB  THR B 186       1.431  19.893  30.848  4.00  1.00           C
ATOM   4977  OG1 THR B 186       1.271  18.666  31.546  4.00  1.00           O
ATOM   4978  CG2 THR B 186       2.452  19.726  29.711  4.00  1.00           C
ATOM   4979  C   THR B 186       1.905  22.245  31.047  4.00  1.00           C
ATOM   4980  O   THR B 186       0.841  22.818  30.815  4.00  1.00           O
ATOM   4981  N   GLY B 187       3.086  22.759  30.676  1.00  1.00           N
ATOM   4982  CA  GLY B 187       3.034  24.036  30.048  1.00  1.00           C
ATOM   4983  C   GLY B 187       4.411  24.567  29.944  1.00  1.00           C
ATOM   4984  O   GLY B 187       5.364  23.834  29.684  1.00  1.00           O
ATOM   4985  N   SER B 188       4.540  25.889  30.149  1.00  1.00           N
ATOM   4986  CA  SER B 188       5.813  26.497  29.971  1.00  1.00           C
ATOM   4987  CB  SER B 188       5.752  27.842  29.221  1.00  1.00           C
ATOM   4988  OG  SER B 188       5.263  27.650  27.901  1.00  1.00           O
ATOM   4989  C   SER B 188       6.459  26.775  31.280  1.00  1.00           C
ATOM   4990  O   SER B 188       5.793  26.982  32.295  1.00  1.00           O
ATOM   4991  N   THR B 189       7.807  26.756  31.280  2.00  1.00           N
ATOM   4992  CA  THR B 189       8.488  27.188  32.454  2.00  1.00           C
ATOM   4993  CB  THR B 189       9.983  27.175  32.333  2.00  1.00           C
ATOM   4994  OG1 THR B 189      10.402  28.115  31.355  2.00  1.00           O
ATOM   4995  CG2 THR B 189      10.428  25.765  31.921  2.00  1.00           C
ATOM   4996  C   THR B 189       8.075  28.620  32.484  2.00  1.00           C
ATOM   4997  O   THR B 189       7.958  29.252  31.436  2.00  1.00           O
ATOM   4998  N   GLY B 190       7.809  29.165  33.676  2.00  1.00           N
ATOM   4999  CA  GLY B 190       7.345  30.515  33.756  2.00  1.00           C
ATOM   5000  C   GLY B 190       5.926  30.415  34.215  2.00  1.00           C
ATOM   5001  O   GLY B 190       5.565  30.969  35.251  2.00  1.00           O
ATOM   5002  N   VAL B 191       5.083  29.676  33.467  2.00  1.00           N
ATOM   5003  CA  VAL B 191       3.734  29.489  33.919  2.00  1.00           C
ATOM   5004  CB  VAL B 191       2.833  28.817  32.927  2.00  1.00           C
ATOM   5005  CG1 VAL B 191       1.486  28.540  33.616  2.00  1.00           C
ATOM   5006  CG2 VAL B 191       2.703  29.729  31.694  2.00  1.00           C
ATOM   5007  C   VAL B 191       3.813  28.623  35.134  2.00  1.00           C
ATOM   5008  O   VAL B 191       3.090  28.821  36.110  2.00  1.00           O
ATOM   5009  N   GLY B 192       4.730  27.636  35.098  2.00  1.00           N
ATOM   5010  CA  GLY B 192       4.917  26.725  36.188  2.00  1.00           C
ATOM   5011  C   GLY B 192       5.315  27.556  37.368  2.00  1.00           C
ATOM   5012  O   GLY B 192       4.925  27.272  38.500  2.00  1.00           O
[truncated: 166,988 more chars]
