# Supplementary material for: Identification of a peptide ligand for human ALDH3A1 through peptide phage display: Prediction and characterization of protein interaction sites and inhibition of ALDH3A1 enzymatic activity
Source: Front Mol Biosci. 2023 Mar 20;10:1161111. doi: 10.3389/fmolb.2023.1161111 (PMC10067601; doi:10.3389/fmolb.2023.1161111)
Supplement: Supplementary file 1 [file DataSheet1.ZIP › Raw Data/Files/Raw_Data_for_Fig2.xlsx]

## Sheet: sheet1
	coating with P1 50 μg/ml
	Coupling with serially diluted ALDH3A1 1/X
Average Mean OD (405nm - 650nm)	1/2	1/4	1/8	1/16	1/32	1/64	1/128
Exp1	0.577	0.528	0.567	0.524	0.485	0.41	0.329
Exp2	0.557	0.593	0.574	0.54	0.487	0.416	0.336
Exp3	0.582	0.59	0.56	0.535	0.483	0.408	0.332
AVERAGE	0.572	0.570333	0.567	0.533	0.485	0.411333	0.332333
STDEV	0.0132288	0.0366924	0.007	0.00818535	0.002	0.00416333	0.00351188

## Sheet: Sheet2
Dilutions	Absorbance (405 nm - 650 nm)
2	0.572	0.013229	3
4	0.570333	0.036692	3
8	0.567	0.007	3
16	0.533	0.008185	3
32	0.485	0.002	3
64	0.411333	0.004163	3
128	0.332333	0.003512	3

## Sheet: Transform of Data 2
0.5	0.572	0.013229	3
0.25	0.570333	0.036692	3
0.125	0.567	0.007	3
0.0625	0.533	0.008185	3
0.03125	0.485	0.002	3
0.015625	0.411333	0.004163	3
0.0078125	0.332333	0.003512	3

## Sheet: Transform of Transform of Data 
-0.30103	0.572	0.013229	3
-0.60206	0.570333	0.036692	3
-0.90309	0.567	0.007	3
-1.20412	0.533	0.008185	3
-1.50515	0.485	0.002	3
-1.80618	0.411333	0.004163	3
-2.10721	0.332333	0.003512	3

## Sheet: Nonlin fit of Transform of Tran
Sigmoidal, 4PL, X is log(concentration)
Best-fit values
Top	0.5773
Bottom	0.2386
LogIC50	-1.813
HillSlope	1.408
IC50	0.01538
Span	0.3387
95% CI (profile likelihood)
Top	0,5633 to 0,6007
Bottom	-0,6000 to 0,3171
LogIC50	-2,813 to -1,638
HillSlope	0,7500 to 2,101
IC50	0,001537 to 0,02300
Goodness of Fit
Degrees of Freedom	17
R squared	0.9777
Sum of Squares	0.003532
Sy.x	0.01441
Number of points
# of X values	21
# Y values analyzed	21
