# Supplementary material for: Identification of a peptide ligand for human ALDH3A1 through peptide phage display: Prediction and characterization of protein interaction sites and inhibition of ALDH3A1 enzymatic activity
Source: Front Mol Biosci. 2023 Mar 20;10:1161111. doi: 10.3389/fmolb.2023.1161111 (PMC10067601; doi:10.3389/fmolb.2023.1161111)
Supplement: Supplementary file 1 [file DataSheet1.ZIP › Raw Data/Files/Raw_Data_for_Fig7.xlsx]

## Sheet: Sheet6
control			40 μΜ CB29
Mean%	SD	N	Mean%	SD	N
100	5.49169	3	47.241	4.16163	3
100	1.99469	3	54.9455	1.46542	3
100	6.23499	3	56.6779	2.23175	3
control			20 μΜ P1
Mean%	SD	N	Mean%	SD	N
100	4.17471	3	52.2857	2.92765	3
100	1.5876	3	63.0078	5.90337	3
100	4.40808	3	52.2481	7.44626	3
100	4.85131	3	47.1765	4.06522	3
	Control	20μM P1	40 μM CB29
AVERAGE	100	53.6795	52.9548
STDEV		6.66578	5.02357

## Sheet: Ordinary one-way ANOVA of Data 
Table Analyzed	Data 1
Data sets analyzed	A-C
ANOVA summary
F	120.5
P value	<0,0001
P value summary	****
Significant diff. among means (P < 0.05)?	Yes
R squared	0.9679
Brown-Forsythe test
F (DFn, DFd)	1,241 (2, 8)
P value	0.3394
P value summary	ns
Are SDs significantly different (P < 0.05)?	No
Bartlett's test
Bartlett's statistic (corrected)
P value
P value summary
Are SDs significantly different (P < 0.05)?
ANOVA table	SS	DF	MS	F (DFn, DFd)	P value
Treatment (between columns)	5536	2	2768	F (2, 8) = 120,5	P<0,0001
Residual (within columns)	183.8	8	22.97
Total	5720	10
Data summary
Number of treatments (columns)	3
Number of values (total)	11

## Sheet: Ordinary one-way ANOVA of D (2)
	control	20 μM P1	40 μM CB29
Number of values	4	4	3
Minimum	100	47.18	47.24
25% Percentile	100	48.44	47.24
Median	100	52.27	54.95
75% Percentile	100	60.33	56.68
Maximum	100	63.01	56.68
Mean	100	53.68	52.95
Std. Deviation	0	6.666	5.024
Std. Error of Mean	0	3.333	2.9
Lower 95% CI	100	43.07	40.48
Upper 95% CI	100	64.29	65.43

## Sheet: Ordinary one-way ANOVA of D (3)
Number of families	1
Number of comparisons per family	2
Alpha	0.05
Dunnett's multiple comparisons test	Mean Diff,	95,00% CI of diff,	Below threshold?	Summary	Adjusted P Value	A-?
control vs. 20 μM P1	46.32	37,24 to 55,40	Yes	****	<0,0001	B	20 μM P1
control vs. 40 μM CB29	47.05	37,23 to 56,86	Yes	****	<0,0001	C	40 μM CB29
Test details	Mean 1	Mean 2	Mean Diff,	SE of diff,	n1	n2	q	DF
control vs. 20 μM P1	100	53.68	46.32	3.389	4	4	13.67	8
control vs. 40 μM CB29	100	52.95	47.05	3.661	4	3	12.85	8

## Sheet: CB29 Exp1
		control	control	control		40μM CB29	40μM CB30	40μM CB31
min		OD 340nM	OD 340nM	OD 340nM		OD 340nM	OD 340nM	OD 340nM
0		0.001	-0.006	-0.001		-0.038	-0.036	-0.013
0.5		0.033	0.036	0.041		-0.015	-0.015	0.009
1		0.074	0.081	0.087		0.009	0.008	0.035
1.5		0.116	0.127	0.13		0.034	0.032	0.061
2		0.159	0.172	0.173		0.06	0.056	0.087
2.5		0.202	0.217	0.217		0.085	0.08	0.114
3		0.246	0.262	0.262		0.112	0.106	0.14
3.5		0.289	0.307	0.305		0.138	0.131	0.166
4		0.333	0.352	0.349		0.164	0.155	0.193
4.5		0.376	0.396	0.392		0.19	0.18	0.218
5		0.419	0.44	0.435		0.216	0.204	0.244
Enzymatic Activity μmole/min/mg
protein concentration		1	1	1		1	1	1
0		#DIV/0!	#DIV/0!	#DIV/0!		#DIV/0!	#DIV/0!	#DIV/0!
0.5		10.2894	13.5048	13.5048		7.33652	6.69856	7.01754
1		11.7363	13.9871	14.1479		7.49601	7.01754	7.6555
1.5		12.3258	14.2551	14.0407		7.6555	7.2302	7.86816
2		12.701	14.3087	13.9871		7.81499	7.33652	7.97448
2.5		12.926	14.3408	14.0193		7.84689	7.40032	8.10207
3		13.1297	14.3623	14.0943		7.97448	7.54918	8.13397
3.5		13.2292	14.3776	14.056		8.02005	7.60993	8.15676
4		13.3441	14.3891	14.0675		8.05423	7.61563	8.21372
4.5		13.3976	14.3623	14.0407		8.08081	7.6555	8.18713
5		13.4405	14.3408	14.0193		8.10207	7.6555	8.19777
AVERAGE		12.652	14.2229	13.9978		7.83816	7.37689	7.95071
AVERAGE ot Triplicates		13.6242				7.72192
STDEV of Triplicates		0.849468				0.304058
AVERAGE %		100				56.6779
STDEV %		6.23499				2.23175

## Sheet: CB29 Exp2
		control	control	control		40μM CB29	40μM CB30	40μM CB31
min		OD 340nM	OD 340nM	OD 340nM		OD 340nM	OD 340nM	OD 340nM
0		0.01	0.002	0.046		-0.026	-0.008	-0.013			-0.013		-0.013
0.5		0.049	0.041	0.085		-0.005	0.013	0.009			0.009		0.009
1		0.09	0.081	0.125		0.015	0.035	0.031			0.031		0.031
1.5		0.132	0.12	0.165		0.037	0.056	0.055			0.055		0.055
2		0.173	0.155	0.205		0.059	0.077	0.076			0.076		0.076
2.5		0.213	0.196	0.243		0.081	0.1	0.099			0.099		0.099
3		0.25	0.233	0.281		0.102	0.121	0.123			0.123		0.123
3.5		0.291	0.27	0.318		0.124	0.142	0.144			0.144		0.144
4		0.329	0.305	0.353		0.145	0.165	0.166			0.166		0.166
4.5		0.365	0.34	0.388		0.167	0.187	0.187			0.187		0.187
5		0.401	0.374	0.421		0.188	0.208	0.208			0.208		0.208
Enzymatic Activity μmole/min/mg
protein concentration		1	1	1		1	1	1
0		#DIV/0!	#DIV/0!	#DIV/0!		#DIV/0!	#DIV/0!	#DIV/0!
0.5		12.5402	12.5402	12.5402		6.69856	6.69856	7.01754
1		12.8617	12.701	12.701		6.53907	6.85805	7.01754
1.5		13.0761	12.6474	12.7546		6.69856	6.80489	7.2302
2		13.1029	12.299	12.7814		6.77831	6.77831	7.09729
2.5		13.0547	12.4759	12.6688		6.82616	6.88995	7.14514
3		12.8617	12.3794	12.5938		6.80489	6.85805	7.2302
3.5		12.9077	12.3105	12.4943		6.83527	6.83527	7.15425
4		12.8215	12.1785	12.3392		6.81818	6.89793	7.13716
4.5		12.6831	12.0757	12.2186		6.84033	6.91122	7.08843
5		12.5723	11.9614	12.0579		6.82616	6.88995	7.04944
AVERAGE		12.8482	12.3569	12.515		6.76655	6.84222	7.11672
AVERAGE ot Triplicates		12.5734				6.9085
STDEV of Triplicates		0.250799				0.184252
AVERAGE %		100				54.9455
STDEV %		1.99469				1.46542

## Sheet: CB29 Exp3
		control	control	control		40μM CB29	40μM CB30	40μM CB31
min		OD 340nM	OD 340nM	OD 340nM		OD 340nM	OD 340nM	OD 340nM
0		0.014	0.005	0.023		-0.01	-0.007	-0.011
0.5		0.066	0.053	0.069		0.011	0.019	0.014
1		0.117	0.098	0.118		0.032	0.046	0.04
1.5		0.17	0.143	0.166		0.049	0.064	0.063
2		0.222	0.19	0.218		0.073	0.086	0.09
2.5		0.273	0.236	0.269		0.094	0.109	0.114
3		0.326	0.281	0.317		0.118	0.132	0.138
3.5		0.373	0.325	0.366		0.14	0.154	0.165
4		0.423	0.372	0.415		0.161	0.174	0.189
4.5		0.475	0.419	0.462		0.179	0.201	0.211
5		0.524	0.467	0.514		0.202	0.224	0.232
Enzymatic Activity μmole/min/mg
protein concentration		1	1	1		1	1	1
0		#DIV/0!	#DIV/0!	#DIV/0!		#DIV/0!	#DIV/0!	#DIV/0!
0.5		16.7203	15.4341	14.791		6.69856	8.29346	7.97448
1		16.5595	14.9518	15.2733		6.69856	8.45295	8.13397
1.5		16.7203	14.791	15.3269		6.27326	7.54918	7.86816
2		16.7203	14.8714	15.6752		6.61882	7.41627	8.05423
2.5		16.6559	14.8553	15.8199		6.63477	7.40032	7.97448
3		16.7203	14.791	15.7556		6.80489	7.38969	7.92132
3.5		16.4906	14.6991	15.7556		6.83527	7.33652	8.02005
4		16.4389	14.7508	15.7556		6.81818	7.21691	7.97448
4.5		16.4702	14.791	15.6842		6.69856	7.37197	7.86816
5		16.3987	14.8553	15.7878		6.76236	7.36842	7.7512
AVERAGE		16.5895	14.8791	15.5625		6.68432	7.57957	7.95405
AVERAGE ot Triplicates		15.677				7.40598
STDEV of Triplicates		0.860933				0.652419
AVERAGE %		100				47.241
STDEV %		5.49169				4.16163

## Sheet: P1Experiment 1
		control	control	control		20μM P1	20μM P2	20μM P3
min		OD 340nM	OD 340nM	OD 340nM		OD 340nM	OD 340nM	OD 340nM
0		-0.008	-0.015	-0.01		-0.007	0.008	-0.021
0.5		0.038	0.031	0.032		0.015	0.028	0.002
1		0.087	0.079	0.077		0.042	0.052	0.024
1.5		0.135	0.129	0.123		0.07	0.077	0.05
2		0.184	0.179	0.17		0.099	0.104	0.077
2.5		0.237	0.231	0.219		0.129	0.13	0.105
3		0.289	0.282	0.267		0.16	0.157	0.133
3.5		0.34	0.334	0.315		0.192	0.185	0.162
4		0.393	0.386	0.364		0.224	0.213	0.191
4.5		0.445	0.438	0.413		0.257	0.243	0.221
5		0.497	0.49	0.462		0.29	0.276	0.252
Enzymatic Activity μmole/min/mg
protein concentration		1	1	1		1	1	1
0		#DIV/0!	#DIV/0!	#DIV/0!		#DIV/0!	#DIV/0!	#DIV/0!
0.5		14.673	14.673	13.3971		6.87994	6.2545	7.19267
1		15.1515	14.992	13.8756		7.66176	6.87994	7.03631
1.5		15.2047	15.311	14.1414		8.0266	7.19267	7.40115
2		15.311	15.4705	14.3541		8.28721	7.50539	7.66176
2.5		15.63	15.6938	14.6093		8.50611	7.63048	7.88066
3		15.7895	15.7895	14.7262		8.70417	7.766	8.0266
3.5		15.8578	15.9034	14.8098		8.89032	7.90747	8.17552
4		15.9888	15.9888	14.9123		9.02993	8.01357	8.28721
4.5		16.0553	16.0553	14.992		9.17326	8.16559	8.40882
5		16.1085	16.1085	15.0558		9.28793	8.38102	8.53739
AVERAGE		15.577	15.5986	14.4874		8.44472	7.56966	7.86081
AVERAGE ot Triplicates		15.221				7.9584
STDEV of Triplicates		0.635431				0.445617
AVERAGE %		100				52.2857
STDEV %		4.17471				2.92765

## Sheet: P1Experiment 2
		control	control	control		20μM P1	20μM P2	20μM P3
min		OD 340nM	OD 340nM	OD 340nM		OD 340nM	OD 340nM	OD 340nM
0		-0.005	-0.017	-0.005		-0.008	-0.014	-0.008
0.5		0.049	0.04	0.052		0.028	0.021	0.02
1		0.106	0.099	0.109		0.066	0.059	0.053
1.5		0.165	0.16	0.176		0.108	0.098	0.088
2		0.227	0.223	0.232		0.15	0.139	0.124
2.5		0.289	0.287	0.295		0.194	0.181	0.162
3		0.354	0.351	0.359		0.239	0.224	0.2
3.5		0.418	0.415	0.422		0.285	0.267	0.239
4		0.481	0.479	0.485		0.331	0.31	0.278
4.5		0.543	0.543	0.548		0.377	0.354	0.318
5		0.606	0.606	0.606		0.424	0.398	0.358
Enzymatic Activity μmole/min/mg
protein concentration		1	1	1	1	1	1	1
0		#DIV/0!	#DIV/0!	#DIV/0!		#DIV/0!	#DIV/0!	#DIV/0!
0.5		17.2249	18.1818	18.1818		11.4833	11.1643	8.93142
1		17.7033	18.5008	18.1818		11.8022	11.6427	9.72887
1.5		18.0755	18.8198	19.2451		12.3339	11.9086	10.2073
2		18.5008	19.1388	18.8995		12.5997	12.201	10.5263
2.5		18.756	19.3939	19.1388		12.8868	12.4402	10.8453
3		19.0856	19.5641	19.3514		13.1313	12.6528	11.0579
3.5		19.2755	19.6856	19.4577		13.3516	12.8047	11.2554
4		19.378	19.7767	19.5375		13.5167	12.9187	11.4035
4.5		19.4223	19.8476	19.5995		13.6452	13.0427	11.5541
5		19.4896	19.8724	19.4896		13.7799	13.1419	11.6746
AVERAGE		18.6911	19.2781	19.1083		12.8531	12.3918	10.7185
AVERAGE ot Triplicates		19.0259				11.9878
STDEV of Triplicates		0.302054				1.12317
AVERAGE %		100				63.0078
STDEV %		1.5876				5.90337

## Sheet: P1Experiment 3
		control	control	control		20μM P1	20μM P2	20μM P3
min		OD 340nM	OD 340nM	OD 340nM		OD 340nM	OD 340nM	OD 340nM
0		-0.002	-0.001	-0.004		-0.008	-0.01	-0.009
0.5		0.047	0.042	0.041		0.017	0.009	0.014
1		0.092	0.087	0.083		0.044	0.029	0.039
1.5		0.141	0.133	0.126		0.072	0.049	0.062
2		0.189	0.179	0.17		0.099	0.07	0.088
2.5		0.236	0.224	0.219		0.127	0.091	0.112
3		0.284	0.27	0.258		0.155	0.112	0.138
3.5		0.331	0.315	0.302		0.183	0.133	0.163
4		0.378	0.36	0.346		0.21	0.155	0.189
4.5		0.425	0.405	0.389		0.239	0.175	0.214
5		0.471	0.449	0.431		0.266	0.197	0.24
Enzymatic Activity μmole/min/mg
protein concentration		1	1	1		1	1	1
0		#DIV/0!	#DIV/0!	#DIV/0!		#DIV/0!	#DIV/0!	#DIV/0!
0.5		15.63	13.7161	14.3541		7.97448	6.06061	7.33652
1		14.992	14.0351	13.8756		8.29346	6.2201	7.6555
1.5		15.2047	14.2477	13.8224		8.50611	6.27326	7.54918
2		15.2313	14.3541	13.8756		8.5327	6.37959	7.73525
2.5		15.1834	14.3541	14.2265		8.61244	6.44338	7.7193
3		15.2047	14.4072	13.9288		8.6656	6.48591	7.81499
3.5		15.1743	14.3996	13.944		8.70358	6.51629	7.83778
4		15.1515	14.3939	13.9553		8.69219	6.57895	7.89474
4.5		15.1338	14.3895	13.9288		8.75421	6.5568	7.9036
5		15.0877	14.3541	13.8756		8.74003	6.60287	7.94258
AVERAGE		15.1993	14.2651	13.9787		8.54748	6.41177	7.73894
AVERAGE ot Triplicates		14.481				7.56607
STDEV of Triplicates		0.638337				1.0783
AVERAGE %		100				52.2481
STDEV %		4.40808				7.44626

[truncated: 1 more sheets: P1Experiment 4]
